# Supplementary material for: Network pharmacology and molecular-docking-based strategy to explore the potential mechanism of salidroside-inhibited oxidative stress in retinal ganglion cell
Source: PLoS One. 2024 Jul 5;19(7):e0305343. doi: 10.1371/journal.pone.0305343 (PMC11226129; doi:10.1371/journal.pone.0305343)
Supplement: S1 File — All raw data required to replicate the results of study were listed in this file. (ZIP) [file pone.0305343.s002.zip]

Archive with 185 entries (149 files):
- original data/BP/
- original data/BP/AnalysisReport.html
- original data/BP/AnalysisReport.pptx
- original data/BP/Enrichment_GO/
- original data/BP/Enrichment_GO/_FINAL_GO.csv
- original data/BP/Enrichment_GO/ColorByCluster.pdf
- original data/BP/Enrichment_GO/ColorByCluster.png
- original data/BP/Enrichment_GO/ColorByPValue.pdf
- original data/BP/Enrichment_GO/ColorByPValue.png
- original data/BP/Enrichment_GO/GeneGo_membership.csv
- original data/BP/Enrichment_GO/GO_AllLists.csv
- original data/BP/Enrichment_GO/GO_membership.csv
- original data/BP/Enrichment_GO/GO_membership_parent.csv
- original data/BP/Enrichment_GO/GONetwork.cys
- original data/BP/Enrichment_GO/GONetwork.html
- original data/BP/Enrichment_GO/GONetwork.js
- original data/BP/Enrichment_GO/GONetwork.style.js
- original data/BP/Enrichment_GO/GONetwork.xgmml
- original data/BP/Enrichment_heatmap/
- original data/BP/Enrichment_heatmap/HeatmapSelectedGO.pdf
- original data/BP/Enrichment_heatmap/HeatmapSelectedGO.png
- original data/BP/Enrichment_heatmap/HeatmapSelectedGOParent.pdf
- original data/BP/Enrichment_heatmap/HeatmapSelectedGOParent.png
- original data/BP/Enrichment_heatmap/HeatmapSelectedGOTop100.pdf
- original data/BP/Enrichment_heatmap/HeatmapSelectedGOTop100.png
- original data/BP/Evidence/
- original data/BP/Evidence/Evidence.csv
- original data/BP/icon/
- original data/BP/icon/CYS48.png
- original data/BP/icon/PDF48.png
- original data/BP/icon/SVG48.png
- original data/BP/icon/WEB_CYS48.png
- original data/BP/metascape_result.xlsx
- original data/BP/README.txt
- original data/Bright+field ROS+apoptosis counting/
- original data/Bright+field ROS+apoptosis counting/Apoptosis staining counting/
- original data/Bright+field ROS+apoptosis counting/Apoptosis staining counting/rgc-║∞╛░╠∞▄╒.csv
- original data/Bright+field ROS+apoptosis counting/Bright field counting/
- original data/Bright+field ROS+apoptosis counting/Bright field counting/rgc-║∞╛░╠∞▄╒.csv
- original data/Bright+field ROS+apoptosis counting/PCR/
- original data/Bright+field ROS+apoptosis counting/PCR/PCR(RGC-OS-SAL).xlsx
- original data/Bright+field ROS+apoptosis counting/ROS/
- original data/Bright+field ROS+apoptosis counting/ROS/rgc-║∞╛░╠∞▄╒.csv
- original data/Bright+field ROS+apoptosis counting/Statistical Analysis/
- original data/Bright+field ROS+apoptosis counting/Statistical Analysis/Apoptosis staining counting/
- original data/Bright+field ROS+apoptosis counting/Statistical Analysis/Apoptosis staining counting/ROS Apoptosis staining.pzfx
- original data/Bright+field ROS+apoptosis counting/Statistical Analysis/Apoptosis staining counting/ROS Apoptosis staining.xlsx
- original data/Bright+field ROS+apoptosis counting/Statistical Analysis/Bright field counting/
- original data/Bright+field ROS+apoptosis counting/Statistical Analysis/Bright field counting/ROS Bright field.pzfx
- original data/Bright+field ROS+apoptosis counting/Statistical Analysis/Bright field counting/ROS Bright field.xlsx
- original data/Bright+field ROS+apoptosis counting/Statistical Analysis/ROS/
- original data/Bright+field ROS+apoptosis counting/Statistical Analysis/ROS/ROS.pzfx
- original data/Bright+field ROS+apoptosis counting/Statistical Analysis/ROS/ROS.xlsx
- original data/CC/
- original data/CC/AnalysisReport.html
- original data/CC/AnalysisReport.pptx
- original data/CC/Enrichment_GO/
- original data/CC/Enrichment_GO/_FINAL_GO.csv
- original data/CC/Enrichment_GO/ColorByCluster.pdf
- original data/CC/Enrichment_GO/ColorByCluster.png
- original data/CC/Enrichment_GO/ColorByPValue.pdf
- original data/CC/Enrichment_GO/ColorByPValue.png
- original data/CC/Enrichment_GO/GeneGo_membership.csv
- original data/CC/Enrichment_GO/GO_AllLists.csv
- original data/CC/Enrichment_GO/GO_membership.csv
- original data/CC/Enrichment_GO/GONetwork.cys
- original data/CC/Enrichment_GO/GONetwork.html
- original data/CC/Enrichment_GO/GONetwork.js
- original data/CC/Enrichment_GO/GONetwork.style.js
- original data/CC/Enrichment_GO/GONetwork.xgmml
- original data/CC/Enrichment_heatmap/
- original data/CC/Enrichment_heatmap/HeatmapSelectedGO.pdf
- original data/CC/Enrichment_heatmap/HeatmapSelectedGO.png
- original data/CC/Evidence/
- original data/CC/Evidence/Evidence.csv
- original data/CC/icon/
- original data/CC/icon/CYS48.png
- original data/CC/icon/PDF48.png
- original data/CC/icon/SVG48.png
- original data/CC/icon/WEB_CYS48.png
- original data/CC/metascape_result.xlsx
- original data/CC/README.txt
- original data/docking/
- original data/docking/1m9k_NOS3_.pdb
- original data/docking/3wn7_keap1NRF2_.pdb
- original data/docking/4zzh-SIRT1_.pdb
- original data/docking/SAL.pdb
- original data/KEGG/
- original data/KEGG/AnalysisReport.html
- original data/KEGG/AnalysisReport.pptx
- original data/KEGG/Enrichment_GO/
- original data/KEGG/Enrichment_GO/_FINAL_GO.csv
- original data/KEGG/Enrichment_GO/ColorByCluster.pdf
- original data/KEGG/Enrichment_GO/ColorByCluster.png
- original data/KEGG/Enrichment_GO/ColorByPValue.pdf
- original data/KEGG/Enrichment_GO/ColorByPValue.png
- original data/KEGG/Enrichment_GO/GeneGo_membership.csv
- original data/KEGG/Enrichment_GO/GO_AllLists.csv
- original data/KEGG/Enrichment_GO/GO_membership.csv
- original data/KEGG/Enrichment_GO/GONetwork.cys
- original data/KEGG/Enrichment_GO/GONetwork.html
- original data/KEGG/Enrichment_GO/GONetwork.js
- original data/KEGG/Enrichment_GO/GONetwork.style.js
- original data/KEGG/Enrichment_GO/GONetwork.xgmml
- original data/KEGG/Enrichment_heatmap/
- original data/KEGG/Enrichment_heatmap/HeatmapSelectedGO.pdf
- original data/KEGG/Enrichment_heatmap/HeatmapSelectedGO.png
- original data/KEGG/Evidence/
- original data/KEGG/Evidence/Evidence.csv
- original data/KEGG/icon/
- original data/KEGG/icon/CYS48.png
- original data/KEGG/icon/PDF48.png
- original data/KEGG/icon/SVG48.png
- original data/KEGG/icon/WEB_CYS48.png
- original data/KEGG/metascape_result.xlsx
- original data/KEGG/README.txt
- original data/MF/
- original data/MF/AnalysisReport.html
- original data/MF/Enrichment_GO/
- original data/MF/Enrichment_GO/_FINAL_GO.csv
- original data/MF/Enrichment_GO/ColorByCluster.pdf
- original data/MF/Enrichment_GO/ColorByCluster.png
- original data/MF/Enrichment_GO/ColorByPValue.pdf
- original data/MF/Enrichment_GO/ColorByPValue.png
- original data/MF/Enrichment_GO/GeneGo_membership.csv
- original data/MF/Enrichment_GO/GO_AllLists.csv
- original data/MF/Enrichment_GO/GO_membership.csv
- original data/MF/Enrichment_GO/GONetwork.cys
- original data/MF/Enrichment_GO/GONetwork.html
- original data/MF/Enrichment_GO/GONetwork.js
- original data/MF/Enrichment_GO/GONetwork.style.js
- original data/MF/Enrichment_GO/GONetwork.xgmml
- original data/MF/Enrichment_heatmap/
- original data/MF/Enrichment_heatmap/HeatmapSelectedGO.pdf
- original data/MF/Enrichment_heatmap/HeatmapSelectedGO.png
- original data/MF/Evidence/
- original data/MF/Evidence/Evidence.csv
- original data/MF/icon/
- original data/MF/icon/CYS48.png
- original data/MF/icon/PDF48.png
- original data/MF/icon/SVG48.png
- original data/MF/icon/WEB_CYS48.png
- original data/MF/metascape_result.xlsx
- original data/MF/README.txt
- original data/molecular dynamic/
- original data/molecular dynamic/1m9k_NOS3_/
- original data/molecular dynamic/1m9k_NOS3_/FINAL_DECOMP_MMPBSA.dat
- original data/molecular dynamic/1m9k_NOS3_/FINAL_RESULTS_MMPBSA.csv
- original data/molecular dynamic/1m9k_NOS3_/FINAL_RESULTS_MMPBSA.dat
- original data/molecular dynamic/1m9k_NOS3_/gyrate.xvg
- original data/molecular dynamic/1m9k_NOS3_/hbnum.xvg
- original data/molecular dynamic/1m9k_NOS3_/rmsd.xvg
- original data/molecular dynamic/1m9k_NOS3_/rmsf.xvg
- original data/molecular dynamic/1m9k_NOS3_/sasa.xvg
- original data/molecular dynamic/1m9k_NOS3_/secondary-structure.png
- original data/molecular dynamic/1m9k_NOS3_/secondary-structure.xvg
- original data/molecular dynamic/3wn7_keap1NRF2_/
- original data/molecular dynamic/3wn7_keap1NRF2_/FINAL_DECOMP_MMPBSA.dat
- original data/molecular dynamic/3wn7_keap1NRF2_/FINAL_RESULTS_MMPBSA.cs
- original data/molecular dynamic/3wn7_keap1NRF2_/FINAL_RESULTS_MMPBSA.dat
- original data/molecular dynamic/3wn7_keap1NRF2_/gyrate.xvg
- original data/molecular dynamic/3wn7_keap1NRF2_/hbnum.xvg
- original data/molecular dynamic/3wn7_keap1NRF2_/rmsd.xvg
- original data/molecular dynamic/3wn7_keap1NRF2_/rmsf.xvg
- original data/molecular dynamic/3wn7_keap1NRF2_/sasa.xvg
- original data/molecular dynamic/3wn7_keap1NRF2_/secondary-structure.png
- original data/molecular dynamic/3wn7_keap1NRF2_/secondary-structure.xvg
- original data/molecular dynamic/4zzh-SIRT1_/
- original data/molecular dynamic/4zzh-SIRT1_/FINAL_DECOMP_MMPBSA.dat
- original data/molecular dynamic/4zzh-SIRT1_/FINAL_RESULTS_MMPBSA.cs
- original data/molecular dynamic/4zzh-SIRT1_/FINAL_RESULTS_MMPBSA.dat
- original data/molecular dynamic/4zzh-SIRT1_/gyrate.xvg
- original data/molecular dynamic/4zzh-SIRT1_/hbnum.xvg
- original data/molecular dynamic/4zzh-SIRT1_/rmsd.xvg
- original data/molecular dynamic/4zzh-SIRT1_/rmsf.xvg
- original data/molecular dynamic/4zzh-SIRT1_/sasa.xvg
- original data/molecular dynamic/4zzh-SIRT1_/secondary-structure.png
- original data/molecular dynamic/4zzh-SIRT1_/secondary-structure.xvg
- original data/string+ppi/
- original data/string+ppi/hub-sal.csv
- original data/string+ppi/string_interactions_short.tsv
- original data/string+ppi/string_mapping.tsv
- original data/venn/
- original data/venn/jVenn.csv
- original data/venn/jVenn_chart.svg
