# Supplementary material for: Network pharmacology and molecular-docking-based strategy to explore the potential mechanism of salidroside-inhibited oxidative stress in retinal ganglion cell
Source: PLoS One. 2024 Jul 5;19(7):e0305343. doi: 10.1371/journal.pone.0305343 (PMC11226129; doi:10.1371/journal.pone.0305343)
Supplement: S1 File — All raw data required to replicate the results of study were listed in this file. (ZIP) [file pone.0305343.s002.zip › original data/BP/Enrichment_GO/_FINAL_GO.csv]

_MEMBER_MyList	_LogP_MyList	GO	_PATTERN_	_RANK_	GiniIndex	Category	CategoryID	Description	PARENT_GO	LogP	P	Enrichment	Z-score	#TotalGeneInLibrary	#GeneInGO	#GeneInHitList	#GeneInGOAndHitList	%InGO	STDV %InGO	GeneID	Hits	Log(q-value)	EvidenceCutoff	GROUP_ID	FirstInGroupByEnrichment	FirstInGroupByLogP	BestLogPInGroup	BestEnrichmentInGroup	URL
1	-14.06669375	GO:0010035	M1	1	0	GO Biological Processes	19	response to inorganic substance	19_GO:0050896 response to stimulus	-14.06669375	8.57642E-15	37.2617284	18.95998588	30182	540	15	10	66.66666667	12.17161239	836|841|1027|3091|3309|4780|4846|5071|5111|23411	CASP3|CASP8|CDKN1B|HIF1A|HSPA5|NFE2L2|NOS3|PRKN|PCNA|SIRT1	-9.878609376	0	1	1	1	-14.06669375	43.86121708
1	-12.02168959	GO:0071214	M1	1	0	GO Biological Processes	19	cellular response to abiotic stimulus	19_GO:0050896 response to stimulus	-12.02168959	9.51284E-13	49.83611971	19.67665006	30182	323	15	8	53.33333333	12.88122377	836|841|3309|4790|5111|7099|23411|114548	CASP3|CASP8|HSPA5|NFKB1|PCNA|TLR4|SIRT1|NLRP3	-8.310726472	0	2	1	1	-12.02168959	49.83611971
1	-12.02168959	GO:0104004	M1	1	0	GO Biological Processes	19	cellular response to environmental stimulus	19_GO:0050896 response to stimulus	-12.02168959	9.51284E-13	49.83611971	19.67665006	30182	323	15	8	53.33333333	12.88122377	836|841|3309|4790|5111|7099|23411|114548	CASP3|CASP8|HSPA5|NFKB1|PCNA|TLR4|SIRT1|NLRP3	-8.310726472	0	2	0	0	-12.02168959	49.83611971
1	-11.57737817	GO:0010038	M1	1	0	GO Biological Processes	19	response to metal ion	19_GO:0050896 response to stimulus	-11.57737817	2.64619E-12	43.86121708	18.42156424	30182	367	15	8	53.33333333	12.88122377	836|841|1027|3091|3309|4780|5071|5111	CASP3|CASP8|CDKN1B|HIF1A|HSPA5|NFE2L2|PRKN|PCNA	-7.991353785	0	1	0	0	-14.06669375	43.86121708
1	-10.94730616	GO:0080135	M1	1	0	GO Biological Processes	19	regulation of cellular response to stress	19_GO:0050896 response to stimulus	-10.94730616	1.129E-11	24.94380165	14.56199614	30182	726	15	9	60	12.64911064	2932|3091|3309|4780|5071|5111|7099|9314|23411	GSK3B|HIF1A|HSPA5|NFE2L2|PRKN|PCNA|TLR4|KLF4|SIRT1	-7.458191786	0	3	1	1	-10.94730616	24.94380165
1	-10.54567843	GO:0062197	M1	1	0	GO Biological Processes	19	cellular response to chemical stress	19_GO:0050896 response to stimulus	-10.54567843	2.84657E-11	51.40486618	18.68961874	30182	274	15	7	46.66666667	12.88122377	836|3091|4780|4846|5111|23411|114548	CASP3|HIF1A|NFE2L2|NOS3|PCNA|SIRT1|NLRP3	-7.135745302	0	4	1	1	-10.54567843	134.1422222
1	-10.10900865	GO:1902532	M1	1	0	GO Biological Processes	19	negative regulation of intracellular signal transduction	19_GO:0023052 signaling	-10.10900865	7.78021E-11	28.69352347	14.76407246	30182	561	15	8	53.33333333	12.88122377	841|2932|3091|4780|5071|7099|23411|114548	CASP8|GSK3B|HIF1A|NFE2L2|PRKN|TLR4|SIRT1|NLRP3	-6.766022315	0	5	1	1	-10.10900865	423.6070175
1	-10.00800433	GO:1901214	M1	1	0	GO Biological Processes	19	regulation of neuron death	19_GO:0050789 regulation of biological process	-10.00800433	9.81738E-11	43.07319062	17.05757019	30182	327	15	7	46.66666667	12.88122377	836|841|2932|3091|5071|7099|23411	CASP3|CASP8|GSK3B|HIF1A|PRKN|TLR4|SIRT1	-6.723009947	0	6	1	1	-10.00800433	402.4266667
1	-9.822450673	GO:0000302	M1	1	0	GO Biological Processes	19	response to reactive oxygen species	19_GO:0050896 response to stimulus	-9.822450673	1.50504E-10	70.19069767	20.29202161	30182	172	15	6	40	12.64911064	836|3091|4780|4846|5111|23411	CASP3|HIF1A|NFE2L2|NOS3|PCNA|SIRT1	-6.628993793	0	4	0	0	-10.54567843	134.1422222
1	-9.817078166	GO:1902176	M1	1	0	GO Biological Processes	19	negative regulation of oxidative stress-induced intrinsic apoptotic signaling pathway	19_GO:0023052 signaling	-9.817078166	1.52378E-10	423.6070175	41.08872058	30182	19	15	4	26.66666667	11.41798451	3091|4780|5071|23411	HIF1A|NFE2L2|PRKN|SIRT1	-6.628993793	0	5	0	0	-10.10900865	423.6070175
1	-9.704035799	GO:0042698	M1	1	0	GO Biological Processes	19	ovulation cycle	19_GO:0048511 rhythmic process	-9.704035799	1.97681E-10	139.7314815	26.28041839	30182	72	15	5	33.33333333	12.17161239	836|3309|4846|5111|23411	CASP3|HSPA5|NOS3|PCNA|SIRT1	-6.557522311	0	7	1	1	-9.704035799	447.1407407
1	-9.666425439	GO:0006979	M1	1	0	GO Biological Processes	19	response to oxidative stress	19_GO:0050896 response to stimulus	-9.666425439	2.15563E-10	38.48342441	16.08797911	30182	366	15	7	46.66666667	12.88122377	836|3091|4780|4846|5071|5111|23411	CASP3|HIF1A|NFE2L2|NOS3|PRKN|PCNA|SIRT1	-6.557522311	0	4	0	0	-10.54567843	134.1422222
1	-9.519033701	GO:0043086	M1	1	0	GO Biological Processes	19	negative regulation of catalytic activity	19_GO:0065007 biological regulation	-9.519033701	3.02668E-10	24.16976977	13.48268732	30182	666	15	8	53.33333333	12.88122377	836|1027|2932|4790|4846|5071|9314|23411	CASP3|CDKN1B|GSK3B|NFKB1|NOS3|PRKN|KLF4|SIRT1	-6.455879905	0	8	1	1	-9.519033701	24.16976977
1	-9.497836243	GO:1903201	M1	1	0	GO Biological Processes	19	regulation of oxidative stress-induced cell death	19_GO:0050896 response to stimulus	-9.497836243	3.17807E-10	127.350211	25.07442648	30182	79	15	5	33.33333333	12.17161239	3091|4780|5071|7099|23411	HIF1A|NFE2L2|PRKN|TLR4|SIRT1	-6.455879905	0	5	0	0	-10.10900865	423.6070175
1	-9.256477611	GO:0071345	M1	1	0	GO Biological Processes	19	cellular response to cytokine stimulus	19_GO:0050896 response to stimulus	-9.256477611	5.54016E-10	22.38813166	12.9433052	30182	719	15	8	53.33333333	12.88122377	2932|3091|3309|4780|4790|7099|9314|23411	GSK3B|HIF1A|HSPA5|NFE2L2|NFKB1|TLR4|KLF4|SIRT1	-6.244484496	0	3	0	0	-10.94730616	24.94380165
1	-9.113043171	GO:1900407	M1	1	0	GO Biological Processes	19	regulation of cellular response to oxidative stress	19_GO:0050896 response to stimulus	-9.113043171	7.70827E-10	107.0283688	22.95808858	30182	94	15	5	33.33333333	12.17161239	3091|4780|5071|7099|23411	HIF1A|NFE2L2|PRKN|TLR4|SIRT1	-6.12907878	0	5	0	0	-10.10900865	423.6070175
1	-9.031047018	GO:1902175	M1	1	0	GO Biological Processes	19	regulation of oxidative stress-induced intrinsic apoptotic signaling pathway	19_GO:0023052 signaling	-9.031047018	9.31007E-10	277.5356322	33.2224162	30182	29	15	4	26.66666667	11.41798451	3091|4780|5071|23411	HIF1A|NFE2L2|PRKN|SIRT1	-6.095375551	0	5	0	0	-10.10900865	423.6070175
1	-9.028187419	GO:2001234	M1	1	0	GO Biological Processes	19	negative regulation of apoptotic signaling pathway	19_GO:0023052 signaling	-9.028187419	9.37157E-10	51.81459227	17.36287439	30182	233	15	6	40	12.64911064	2932|3091|4780|4846|5071|23411	GSK3B|HIF1A|NFE2L2|NOS3|PRKN|SIRT1	-6.095375551	0	5	0	0	-10.10900865	423.6070175
1	-8.960310367	GO:0009725	M1	1	0	GO Biological Processes	19	response to hormone	19_GO:0050896 response to stimulus	-8.960310367	1.09569E-09	20.53197279	12.35639064	30182	784	15	8	53.33333333	12.88122377	836|1027|2932|4780|4790|4846|5111|23411	CASP3|CDKN1B|GSK3B|NFE2L2|NFKB1|NOS3|PCNA|SIRT1	-6.050979594	0	8	0	0	-9.519033701	24.16976977
1	-8.911413314	GO:1902882	M1	1	0	GO Biological Processes	19	regulation of response to oxidative stress	19_GO:0050896 response to stimulus	-8.911413314	1.22627E-09	97.6763754	21.91561465	30182	103	15	5	33.33333333	12.17161239	3091|4780|5071|7099|23411	HIF1A|NFE2L2|PRKN|TLR4|SIRT1	-6.024358936	0	5	0	0	-10.10900865	423.6070175
1	-8.876095019	GO:0071216	M1	1	0	GO Biological Processes	19	cellular response to biotic stimulus	19_GO:0050896 response to stimulus	-8.876095019	1.33016E-09	48.87773279	16.84762947	30182	247	15	6	40	12.64911064	2932|3309|4790|4846|7099|114548	GSK3B|HSPA5|NFKB1|NOS3|TLR4|NLRP3	-6.01022994	0	9	1	1	-8.876095019	223.5703704
1	-8.665365364	GO:0071407	M1	1	0	GO Biological Processes	19	cellular response to organic cyclic compound	19_GO:0050896 response to stimulus	-8.665365364	2.1609E-09	27.61751634	13.51840918	30182	510	15	7	46.66666667	12.88122377	836|841|1027|2932|3309|4790|5071	CASP3|CASP8|CDKN1B|GSK3B|HSPA5|NFKB1|PRKN	-5.819703671	0	6	0	0	-10.00800433	402.4266667
1	-8.596684641	GO:0048511	M1	1	0	GO Biological Processes	19	rhythmic process	19_GO:0048511 rhythmic process	-8.596684641	2.53114E-09	43.90109091	15.93656204	30182	275	15	6	40	12.64911064	836|2932|3309|4846|5111|23411	CASP3|GSK3B|HSPA5|NOS3|PCNA|SIRT1	-5.770328103	0	7	0	0	-9.704035799	447.1407407
1	-8.373845847	GO:0007507	M1	1	0	GO Biological Processes	19	heart development	19_GO:0032502 developmental process	-8.373845847	4.22819E-09	25.06215896	12.83975103	30182	562	15	7	46.66666667	12.88122377	836|841|1027|2932|3091|4846|5111	CASP3|CASP8|CDKN1B|GSK3B|HIF1A|NOS3|PCNA	-5.565972715	0	10	1	1	-8.373845847	125.7583333
1	-8.248500986	GO:0071417	M1	1	0	GO Biological Processes	19	cellular response to organonitrogen compound	19_GO:0050896 response to stimulus	-8.248500986	5.64286E-09	24.03572241	12.55684449	30182	586	15	7	46.66666667	12.88122377	836|2932|3309|4780|4790|5071|7099	CASP3|GSK3B|HSPA5|NFE2L2|NFKB1|PRKN|TLR4	-5.458356621	0	11	1	1	-8.248500986	24.03572241
1	-8.219682061	GO:0071496	M1	1	0	GO Biological Processes	19	cellular response to external stimulus	19_GO:0050896 response to stimulus	-8.219682061	6.03001E-09	37.96477987	14.776585	30182	318	15	6	40	12.64911064	841|3309|4780|4790|7099|23411	CASP8|HSPA5|NFE2L2|NFKB1|TLR4|SIRT1	-5.446571035	0	2	0	0	-12.02168959	49.83611971
1	-8.157700341	GO:0046677	M1	1	0	GO Biological Processes	19	response to antibiotic	19_GO:0050896 response to stimulus	-8.157700341	6.95504E-09	171.2453901	26.04564234	30182	47	15	4	26.66666667	11.41798451	836|841|1027|3309	CASP3|CASP8|CDKN1B|HSPA5	-5.400979731	0	6	0	0	-10.00800433	402.4266667
1	-8.12375019	GO:0032496	M1	1	0	GO Biological Processes	19	response to lipopolysaccharide	19_GO:0044419 biological process involved in interspecies interaction between organisms	-8.12375019	7.52055E-09	36.58424242	14.49353616	30182	330	15	6	40	12.64911064	836|841|4790|4846|7099|114548	CASP3|CASP8|NFKB1|NOS3|TLR4|NLRP3	-5.382823847	0	9	0	0	-8.876095019	223.5703704
1	-8.083181704	GO:0022602	M1	1	0	GO Biological Processes	19	ovulation cycle process	19_GO:0048511 rhythmic process	-8.083181704	8.25692E-09	164.2557823	25.50303149	30182	49	15	4	26.66666667	11.41798451	836|3309|4846|23411	CASP3|HSPA5|NOS3|SIRT1	-5.357495328	0	7	0	0	-9.704035799	447.1407407
1	-8.058339582	GO:0043535	M1	1	0	GO Biological Processes	19	regulation of blood vessel endothelial cell migration	19_GO:0040011 locomotion	-8.058339582	8.743E-09	66.18859649	17.96644446	30182	152	15	5	33.33333333	12.17161239	3091|4780|4846|9314|23411	HIF1A|NFE2L2|NOS3|KLF4|SIRT1	-5.347376463	0	4	0	0	-10.54567843	134.1422222
1	-7.970752244	GO:1901699	M1	1	0	GO Biological Processes	19	cellular response to nitrogen compound	19_GO:0050896 response to stimulus	-7.970752244	1.06966E-08	21.90502851	11.94826199	30182	643	15	7	46.66666667	12.88122377	836|2932|3309|4780|4790|5071|7099	CASP3|GSK3B|HSPA5|NFE2L2|NFKB1|PRKN|TLR4	-5.281213112	0	11	0	0	-8.248500986	24.03572241
1	-7.964147507	GO:0002237	M1	1	0	GO Biological Processes	19	response to molecule of bacterial origin	19_GO:0044419 biological process involved in interspecies interaction between organisms	-7.964147507	1.08606E-08	34.3954416	14.03308718	30182	351	15	6	40	12.64911064	836|841|4790|4846|7099|114548	CASP3|CASP8|NFKB1|NOS3|TLR4|NLRP3	-5.281213112	0	9	0	0	-8.876095019	223.5703704
1	-7.877199567	GO:1903202	M1	1	0	GO Biological Processes	19	negative regulation of oxidative stress-induced cell death	19_GO:0048519 negative regulation of biological process	-7.877199567	1.32678E-08	146.3369697	24.05613667	30182	55	15	4	26.66666667	11.41798451	3091|4780|5071|23411	HIF1A|NFE2L2|PRKN|SIRT1	-5.207629133	0	5	0	0	-10.10900865	423.6070175
1	-7.863081301	GO:0045862	M1	1	0	GO Biological Processes	19	positive regulation of proteolysis	19_GO:0048518 positive regulation of biological process	-7.863081301	1.37063E-08	33.07616438	13.74811862	30182	365	15	6	40	12.64911064	841|2932|4780|5071|23411|114548	CASP8|GSK3B|NFE2L2|PRKN|SIRT1|NLRP3	-5.206475844	0	5	0	0	-10.10900865	423.6070175
1	-7.752323775	GO:2001233	M1	1	0	GO Biological Processes	19	regulation of apoptotic signaling pathway	19_GO:0023052 signaling	-7.752323775	1.76879E-08	31.68713911	13.44156547	30182	381	15	6	40	12.64911064	2932|3091|4780|4846|5071|23411	GSK3B|HIF1A|NFE2L2|NOS3|PRKN|SIRT1	-5.108307446	0	5	0	0	-10.10900865	423.6070175
1	-7.726588465	GO:0060759	M1	1	0	GO Biological Processes	19	regulation of response to cytokine stimulus	19_GO:0050896 response to stimulus	-7.726588465	1.87677E-08	56.83992467	16.61426074	30182	177	15	5	33.33333333	12.17161239	841|3091|5071|7099|9314	CASP8|HIF1A|PRKN|TLR4|KLF4	-5.094806592	0	12	1	1	-7.726588465	804.8533333
1	-7.654103465	GO:0006109	M1	1	0	GO Biological Processes	19	regulation of carbohydrate metabolic process	19_GO:0008152 metabolic process	-7.654103465	2.21767E-08	54.97632058	16.33133972	30182	183	15	5	33.33333333	12.17161239	2932|3091|4790|5071|23411	GSK3B|HIF1A|NFKB1|PRKN|SIRT1	-5.034220816	0	12	0	0	-7.726588465	804.8533333
1	-7.630480221	GO:0045766	M1	1	0	GO Biological Processes	19	positive regulation of angiogenesis	19_GO:0032502 developmental process	-7.630480221	2.34164E-08	54.38198198	16.24007489	30182	185	15	5	33.33333333	12.17161239	3091|4780|4846|9314|23411	HIF1A|NFE2L2|NOS3|KLF4|SIRT1	-5.033460455	0	4	0	0	-10.54567843	134.1422222
1	-7.630480221	GO:1904018	M1	1	0	GO Biological Processes	19	positive regulation of vasculature development	19_GO:0032502 developmental process	-7.630480221	2.34164E-08	54.38198198	16.24007489	30182	185	15	5	33.33333333	12.17161239	3091|4780|4846|9314|23411	HIF1A|NFE2L2|NOS3|KLF4|SIRT1	-5.033460455	0	4	0	0	-10.54567843	134.1422222
1	-7.608551713	GO:0030162	M1	1	0	GO Biological Processes	19	regulation of proteolysis	19_GO:0008152 metabolic process	-7.608551713	2.46291E-08	19.40073462	11.19084723	30182	726	15	7	46.66666667	12.88122377	841|2932|4780|5071|9314|23411|114548	CASP8|GSK3B|NFE2L2|PRKN|KLF4|SIRT1|NLRP3	-5.022527331	0	5	0	0	-10.10900865	423.6070175
1	-7.499862714	GO:0030163	M1	1	0	GO Biological Processes	19	protein catabolic process	19_GO:0008152 metabolic process	-7.499862714	3.16328E-08	18.70509075	10.97120357	30182	753	15	7	46.66666667	12.88122377	836|841|2932|3309|4780|5071|23411	CASP3|CASP8|GSK3B|HSPA5|NFE2L2|PRKN|SIRT1	-4.924562197	0	13	1	1	-7.499862714	335.3555556
1	-7.34512003	GO:0034612	M1	1	0	GO Biological Processes	19	response to tumor necrosis factor	19_GO:0050896 response to stimulus	-7.34512003	4.51731E-08	47.68088468	15.17316112	30182	211	15	5	33.33333333	12.17161239	836|841|4780|4790|23411	CASP3|CASP8|NFE2L2|NFKB1|SIRT1	-4.780284947	0	2	0	0	-12.02168959	49.83611971
1	-7.327822457	GO:0043536	M1	1	0	GO Biological Processes	19	positive regulation of blood vessel endothelial cell migration	19_GO:0040011 locomotion	-7.327822457	4.70086E-08	107.3137778	20.55572608	30182	75	15	4	26.66666667	11.41798451	3091|4780|4846|23411	HIF1A|NFE2L2|NOS3|SIRT1	-4.773206539	0	4	0	0	-10.54567843	134.1422222
1	-7.289656837	GO:1901652	M1	1	0	GO Biological Processes	19	response to peptide	19_GO:0050896 response to stimulus	-7.289656837	5.13267E-08	26.4754386	12.22312449	30182	456	15	6	40	12.64911064	1027|2932|4780|4790|7099|23411	CDKN1B|GSK3B|NFE2L2|NFKB1|TLR4|SIRT1	-4.745025139	0	14	1	1	-7.289656837	149.0469136
1	-7.215647021	GO:0034599	M1	1	0	GO Biological Processes	19	cellular response to oxidative stress	19_GO:0050896 response to stimulus	-7.215647021	6.08629E-08	44.91369048	14.71004218	30182	224	15	5	33.33333333	12.17161239	3091|4780|4846|5111|23411	HIF1A|NFE2L2|NOS3|PCNA|SIRT1	-4.680775161	0	4	0	0	-10.54567843	134.1422222
1	-7.17064248	GO:1905897	M1	1	0	GO Biological Processes	19	regulation of response to endoplasmic reticulum stress	19_GO:0050896 response to stimulus	-7.17064248	6.75084E-08	98.15284553	19.64380364	30182	82	15	4	26.66666667	11.41798451	3309|4780|5071|23411	HSPA5|NFE2L2|PRKN|SIRT1	-4.645315938	0	13	0	0	-7.499862714	335.3555556
1	-7.139733652	GO:0010594	M1	1	0	GO Biological Processes	19	regulation of endothelial cell migration	19_GO:0040011 locomotion	-7.139733652	7.2488E-08	43.36494253	14.44436922	30182	232	15	5	33.33333333	12.17161239	3091|4780|4846|9314|23411	HIF1A|NFE2L2|NOS3|KLF4|SIRT1	-4.623747136	0	4	0	0	-10.54567843	134.1422222
1	-7.093291183	GO:0036003	M1	1	0	GO Biological Processes	19	positive regulation of transcription from RNA polymerase II promoter in response to stress	19_GO:0048518 positive regulation of biological process	-7.093291183	8.06694E-08	335.3555556	31.64074574	30182	18	15	3	20	10.32795559	3091|3309|4780	HIF1A|HSPA5|NFE2L2	-4.586448047	0	15	1	1	-7.093291183	804.8533333
1	-6.968464907	GO:1901216	M1	1	0	GO Biological Processes	19	positive regulation of neuron death	19_GO:0048518 positive regulation of biological process	-6.968464907	1.07531E-07	87.48405797	18.52530042	30182	92	15	4	26.66666667	11.41798451	836|841|2932|7099	CASP3|CASP8|GSK3B|TLR4	-4.470576613	0	6	0	0	-10.00800433	402.4266667
1	-6.949498797	GO:0008585	M1	1	0	GO Biological Processes	19	female gonad development	19_GO:0022414 reproductive process	-6.949498797	1.12331E-07	86.54336918	18.42342322	30182	93	15	4	26.66666667	11.41798451	836|3309|4846|23411	CASP3|HSPA5|NOS3|SIRT1	-4.460384427	0	7	0	0	-9.704035799	447.1407407
1	-6.875666396	GO:0046545	M1	1	0	GO Biological Processes	19	development of primary female sexual characteristics	19_GO:0022414 reproductive process	-6.875666396	1.33148E-07	82.97457045	18.03168821	30182	97	15	4	26.66666667	11.41798451	836|3309|4846|23411	CASP3|HSPA5|NOS3|SIRT1	-4.395152198	0	7	0	0	-9.704035799	447.1407407
1	-6.856280912	GO:0009896	M1	1	0	GO Biological Processes	19	positive regulation of catabolic process	19_GO:0048518 positive regulation of biological process	-6.856280912	1.39226E-07	22.35703704	11.16684556	30182	540	15	6	40	12.64911064	1027|2932|3091|4780|5071|23411	CDKN1B|GSK3B|HIF1A|NFE2L2|PRKN|SIRT1	-4.384199882	0	5	0	0	-10.10900865	423.6070175
1	-6.83991027	GO:2001243	M1	1	0	GO Biological Processes	19	negative regulation of intrinsic apoptotic signaling pathway	19_GO:0023052 signaling	-6.83991027	1.44574E-07	81.2983165	17.84472445	30182	99	15	4	26.66666667	11.41798451	3091|4780|5071|23411	HIF1A|NFE2L2|PRKN|SIRT1	-4.376101766	0	5	0	0	-10.10900865	423.6070175
1	-6.741627631	GO:0051348	M1	1	0	GO Biological Processes	19	negative regulation of transferase activity	19_GO:0065007 biological regulation	-6.741627631	1.81289E-07	36.05973716	13.11897056	30182	279	15	5	33.33333333	12.17161239	836|1027|2932|5071|23411	CASP3|CDKN1B|GSK3B|PRKN|SIRT1	-4.288127221	0	16	1	1	-6.741627631	287.447619
1	-6.733922914	GO:0001666	M1	1	0	GO Biological Processes	19	response to hypoxia	19_GO:0050896 response to stimulus	-6.733922914	1.84534E-07	35.93095238	13.09440304	30182	280	15	5	33.33333333	12.17161239	836|1027|3091|4780|23411	CASP3|CDKN1B|HIF1A|NFE2L2|SIRT1	-4.288127221	0	4	0	0	-10.54567843	134.1422222
1	-6.722613116	GO:0030335	M1	1	0	GO Biological Processes	19	positive regulation of cell migration	19_GO:0040011 locomotion	-6.722613116	1.89403E-07	21.21757469	10.85651325	30182	569	15	6	40	12.64911064	3091|3309|4780|4846|7099|23411	HIF1A|HSPA5|NFE2L2|NOS3|TLR4|SIRT1	-4.288127221	0	4	0	0	-10.54567843	134.1422222
1	-6.720336739	GO:0042542	M1	1	0	GO Biological Processes	19	response to hydrogen peroxide	19_GO:0050896 response to stimulus	-6.720336739	1.90398E-07	75.92955975	17.23226862	30182	106	15	4	26.66666667	11.41798451	836|4780|5111|23411	CASP3|NFE2L2|PCNA|SIRT1	-4.288127221	0	7	0	0	-9.704035799	447.1407407
1	-6.65098257	GO:0048608	M1	1	0	GO Biological Processes	19	reproductive structure development	19_GO:0022414 reproductive process	-6.65098257	2.23366E-07	34.57273769	12.83244495	30182	291	15	5	33.33333333	12.17161239	836|1027|3309|4846|23411	CASP3|CDKN1B|HSPA5|NOS3|SIRT1	-4.22632619	0	7	0	0	-9.704035799	447.1407407
1	-6.636247786	GO:0036293	M1	1	0	GO Biological Processes	19	response to decreased oxygen levels	19_GO:0050896 response to stimulus	-6.636247786	2.31075E-07	34.3367463	12.78638298	30182	293	15	5	33.33333333	12.17161239	836|1027|3091|4780|23411	CASP3|CDKN1B|HIF1A|NFE2L2|SIRT1	-4.219834569	0	4	0	0	-10.54567843	134.1422222
1	-6.621615593	GO:0010632	M1	1	0	GO Biological Processes	19	regulation of epithelial cell migration	19_GO:0040011 locomotion	-6.621615593	2.38993E-07	34.1039548	12.74078265	30182	295	15	5	33.33333333	12.17161239	3091|4780|4846|9314|23411	HIF1A|NFE2L2|NOS3|KLF4|SIRT1	-4.219834569	0	4	0	0	-10.54567843	134.1422222
1	-6.621615593	GO:0061458	M1	1	0	GO Biological Processes	19	reproductive system development	19_GO:0032502 developmental process	-6.621615593	2.38993E-07	34.1039548	12.74078265	30182	295	15	5	33.33333333	12.17161239	836|1027|3309|4846|23411	CASP3|CDKN1B|HSPA5|NOS3|SIRT1	-4.219834569	0	7	0	0	-9.704035799	447.1407407
1	-6.612897162	GO:2000147	M1	1	0	GO Biological Processes	19	positive regulation of cell motility	19_GO:0040011 locomotion	-6.612897162	2.43839E-07	20.32457912	10.60698225	30182	594	15	6	40	12.64911064	3091|3309|4780|4846|7099|23411	HIF1A|HSPA5|NFE2L2|NOS3|TLR4|SIRT1	-4.219834569	0	4	0	0	-10.54567843	134.1422222
1	-6.608578393	GO:0046660	M1	1	0	GO Biological Processes	19	female sex differentiation	19_GO:0022414 reproductive process	-6.608578393	2.46276E-07	71.2259587	16.67722494	30182	113	15	4	26.66666667	11.41798451	836|3309|4846|23411	CASP3|HSPA5|NOS3|SIRT1	-4.219834569	0	7	0	0	-9.704035799	447.1407407
1	-6.549329514	GO:0040017	M1	1	0	GO Biological Processes	19	positive regulation of locomotion	19_GO:0040011 locomotion	-6.549329514	2.82274E-07	19.82397373	10.46450388	30182	609	15	6	40	12.64911064	3091|3309|4780|4846|7099|23411	HIF1A|HSPA5|NFE2L2|NOS3|TLR4|SIRT1	-4.167425114	0	4	0	0	-10.54567843	134.1422222
1	-6.503682598	GO:0032355	M1	1	0	GO Biological Processes	19	response to estradiol	19_GO:0050896 response to stimulus	-6.503682598	3.13558E-07	67.07111111	16.17110432	30182	120	15	4	26.66666667	11.41798451	836|841|1027|5111	CASP3|CASP8|CDKN1B|PCNA	-4.131087095	0	10	0	0	-8.373845847	125.7583333
1	-6.499627533	GO:0010942	M1	1	0	GO Biological Processes	19	positive regulation of cell death	19_GO:0048518 positive regulation of biological process	-6.499627533	3.16499E-07	19.44090177	10.35415768	30182	621	15	6	40	12.64911064	836|841|1027|2932|7099|23411	CASP3|CASP8|CDKN1B|GSK3B|TLR4|SIRT1	-4.131087095	0	6	0	0	-10.00800433	402.4266667
1	-6.489209976	GO:0034614	M1	1	0	GO Biological Processes	19	cellular response to reactive oxygen species	19_GO:0050896 response to stimulus	-6.489209976	3.24183E-07	66.51680441	16.10237959	30182	121	15	4	26.66666667	11.41798451	4780|4846|5111|23411	NFE2L2|NOS3|PCNA|SIRT1	-4.127200405	0	7	0	0	-9.704035799	447.1407407
1	-6.446831512	GO:0070482	M1	1	0	GO Biological Processes	19	response to oxygen levels	19_GO:0050896 response to stimulus	-6.446831512	3.57411E-07	31.43958333	12.20676623	30182	320	15	5	33.33333333	12.17161239	836|1027|3091|4780|23411	CASP3|CDKN1B|HIF1A|NFE2L2|SIRT1	-4.091256051	0	4	0	0	-10.54567843	134.1422222
1	-6.434878514	GO:0051603	M1	1	0	GO Biological Processes	19	proteolysis involved in protein catabolic process	19_GO:0008152 metabolic process	-6.434878514	3.67385E-07	18.95259027	10.21177456	30182	637	15	6	40	12.64911064	841|2932|3309|4780|5071|23411	CASP8|GSK3B|HSPA5|NFE2L2|PRKN|SIRT1	-4.085643231	0	13	0	0	-7.499862714	335.3555556
1	-6.374314282	GO:0062012	M1	1	0	GO Biological Processes	19	regulation of small molecule metabolic process	19_GO:0008152 metabolic process	-6.374314282	4.22363E-07	30.39476334	11.99087576	30182	331	15	5	33.33333333	12.17161239	3091|4790|4846|5071|23411	HIF1A|NFKB1|NOS3|PRKN|SIRT1	-4.031327948	0	17	1	1	-6.374314282	35.3005848
1	-6.353935832	GO:1903203	M1	1	0	GO Biological Processes	19	regulation of oxidative stress-induced neuron death	19_GO:0050896 response to stimulus	-6.353935832	4.42654E-07	194.7225806	24.06337909	30182	31	15	3	20	10.32795559	3091|5071|7099	HIF1A|PRKN|TLR4	-4.02379362	0	12	0	0	-7.726588465	804.8533333
1	-6.350860205	GO:0010595	M1	1	0	GO Biological Processes	19	positive regulation of endothelial cell migration	19_GO:0040011 locomotion	-6.350860205	4.458E-07	61.43918575	15.45863592	30182	131	15	4	26.66666667	11.41798451	3091|4780|4846|23411	HIF1A|NFE2L2|NOS3|SIRT1	-4.02379362	0	4	0	0	-10.54567843	134.1422222
1	-6.348555134	GO:0043161	M1	1	0	GO Biological Processes	19	proteasome-mediated ubiquitin-dependent protein catabolic process	19_GO:0008152 metabolic process	-6.348555134	4.48172E-07	30.0318408	11.91497169	30182	335	15	5	33.33333333	12.17161239	2932|3309|4780|5071|23411	GSK3B|HSPA5|NFE2L2|PRKN|SIRT1	-4.02379362	0	13	0	0	-7.499862714	335.3555556
1	-6.298518037	GO:0071456	M1	1	0	GO Biological Processes	19	cellular response to hypoxia	19_GO:0050896 response to stimulus	-6.298518037	5.029E-07	59.61876543	15.22121687	30182	135	15	4	26.66666667	11.41798451	1027|3091|4780|23411	CDKN1B|HIF1A|NFE2L2|SIRT1	-3.979665383	0	4	0	0	-10.54567843	134.1422222
1	-6.270050285	GO:0006984	M1	1	0	GO Biological Processes	19	ER-nucleus signaling pathway	19_GO:0023052 signaling	-6.270050285	5.3697E-07	182.9212121	23.3157954	30182	33	15	3	20	10.32795559	2932|3309|4780	GSK3B|HSPA5|NFE2L2	-3.959693634	0	13	0	0	-7.499862714	335.3555556
1	-6.266964415	GO:0010506	M1	1	0	GO Biological Processes	19	regulation of autophagy	19_GO:0008152 metabolic process	-6.266964415	5.40799E-07	28.90996169	11.67722101	30182	348	15	5	33.33333333	12.17161239	836|2932|3091|5071|23411	CASP3|GSK3B|HIF1A|PRKN|SIRT1	-3.959693634	0	12	0	0	-7.726588465	804.8533333
1	-6.260818221	GO:0045765	M1	1	0	GO Biological Processes	19	regulation of angiogenesis	19_GO:0032502 developmental process	-6.260818221	5.48507E-07	28.82712512	11.65947433	30182	349	15	5	33.33333333	12.17161239	3091|4780|4846|9314|23411	HIF1A|NFE2L2|NOS3|KLF4|SIRT1	-3.959224572	0	4	0	0	-10.54567843	134.1422222
1	-6.230062622	GO:0034405	M1	1	0	GO Biological Processes	19	response to fluid shear stress	19_GO:0050896 response to stimulus	-6.230062622	5.88759E-07	177.5411765	22.96691178	30182	34	15	3	20	10.32795559	4780|4846|9314	NFE2L2|NOS3|KLF4	-3.934072851	0	15	0	0	-7.093291183	804.8533333
1	-6.224316254	GO:1901342	M1	1	0	GO Biological Processes	19	regulation of vasculature development	19_GO:0032502 developmental process	-6.224316254	5.96601E-07	28.3399061	11.55454341	30182	355	15	5	33.33333333	12.17161239	3091|4780|4846|9314|23411	HIF1A|NFE2L2|NOS3|KLF4|SIRT1	-3.933858972	0	4	0	0	-10.54567843	134.1422222
1	-6.209842454	GO:0009617	M1	1	0	GO Biological Processes	19	response to bacterium	19_GO:0044419 biological process involved in interspecies interaction between organisms	-6.209842454	6.16819E-07	17.34597701	9.728680783	30182	696	15	6	40	12.64911064	836|841|4790|4846|7099|114548	CASP3|CASP8|NFKB1|NOS3|TLR4|NLRP3	-3.924848068	0	9	0	0	-8.876095019	223.5703704
1	-6.198426025	GO:0036294	M1	1	0	GO Biological Processes	19	cellular response to decreased oxygen levels	19_GO:0050896 response to stimulus	-6.198426025	6.33248E-07	56.28344988	14.77633745	30182	143	15	4	26.66666667	11.41798451	1027|3091|4780|23411	CDKN1B|HIF1A|NFE2L2|SIRT1	-3.91882667	0	4	0	0	-10.54567843	134.1422222
1	-6.17073343	GO:0010498	M1	1	0	GO Biological Processes	19	proteasomal protein catabolic process	19_GO:0008152 metabolic process	-6.17073343	6.74942E-07	27.63919414	11.40194391	30182	364	15	5	33.33333333	12.17161239	2932|3309|4780|5071|23411	GSK3B|HSPA5|NFE2L2|PRKN|SIRT1	-3.896462909	0	13	0	0	-7.499862714	335.3555556
1	-6.162358967	GO:0010508	M1	1	0	GO Biological Processes	19	positive regulation of autophagy	19_GO:0048518 positive regulation of biological process	-6.162358967	6.88083E-07	55.12694064	14.61891838	30182	146	15	4	26.66666667	11.41798451	2932|3091|5071|23411	GSK3B|HIF1A|PRKN|SIRT1	-3.893352686	0	12	0	0	-7.726588465	804.8533333
1	-6.141549687	GO:0043434	M1	1	0	GO Biological Processes	19	response to peptide hormone	19_GO:0050896 response to stimulus	-6.141549687	7.21856E-07	27.26467931	11.31954124	30182	369	15	5	33.33333333	12.17161239	1027|2932|4780|4790|23411	CDKN1B|GSK3B|NFE2L2|NFKB1|SIRT1	-3.877744599	0	14	0	0	-7.289656837	149.0469136
1	-6.115429537	GO:2000377	M1	1	0	GO Biological Processes	19	regulation of reactive oxygen species metabolic process	19_GO:0008152 metabolic process	-6.115429537	7.66603E-07	53.65688889	14.41634207	30182	150	15	4	26.66666667	11.41798451	3091|4780|5071|7099	HIF1A|NFE2L2|PRKN|TLR4	-3.856764089	0	12	0	0	-7.726588465	804.8533333
1	-6.081435887	GO:0043618	M1	1	0	GO Biological Processes	19	regulation of transcription from RNA polymerase II promoter in response to stress	19_GO:0050896 response to stimulus	-6.081435887	8.29018E-07	158.8526316	21.71148679	30182	38	15	3	20	10.32795559	3091|3309|4780	HIF1A|HSPA5|NFE2L2	-3.827849964	0	15	0	0	-7.093291183	804.8533333
1	-6.025288691	GO:0071453	M1	1	0	GO Biological Processes	19	cellular response to oxygen levels	19_GO:0050896 response to stimulus	-6.025288691	9.43434E-07	50.94008439	14.034273	30182	158	15	4	26.66666667	11.41798451	1027|3091|4780|23411	CDKN1B|HIF1A|NFE2L2|SIRT1	-3.77672357	0	4	0	0	-10.54567843	134.1422222
1	-5.963875228	GO:0031347	M1	1	0	GO Biological Processes	19	regulation of defense response	19_GO:0050896 response to stimulus	-5.963875228	1.08674E-06	15.74028683	9.220735636	30182	767	15	6	40	12.64911064	841|4780|4790|7099|9314|114548	CASP8|NFE2L2|NFKB1|TLR4|KLF4|NLRP3	-3.720273526	0	9	0	0	-8.876095019	223.5703704
1	-5.886330686	GO:0043620	M1	1	0	GO Biological Processes	19	regulation of DNA-templated transcription in response to stress	19_GO:0050896 response to stimulus	-5.886330686	1.29918E-06	137.1909091	20.15875113	30182	44	15	3	20	10.32795559	3091|3309|4780	HIF1A|HSPA5|NFE2L2	-3.647636319	0	15	0	0	-7.093291183	804.8533333
1	-5.868186753	GO:2001242	M1	1	0	GO Biological Processes	19	regulation of intrinsic apoptotic signaling pathway	19_GO:0023052 signaling	-5.868186753	1.35461E-06	46.52331407	13.3899064	30182	173	15	4	26.66666667	11.41798451	3091|4780|5071|23411	HIF1A|NFE2L2|PRKN|SIRT1	-3.634344889	0	5	0	0	-10.10900865	423.6070175
1	-5.839945131	GO:0009410	M1	1	0	GO Biological Processes	19	response to xenobiotic stimulus	19_GO:0050896 response to stimulus	-5.839945131	1.44562E-06	23.67215686	10.4963695	30182	425	15	5	33.33333333	12.17161239	836|1027|3309|4780|5111	CASP3|CDKN1B|HSPA5|NFE2L2|PCNA	-3.614144695	0	1	0	0	-14.06669375	43.86121708
1	-5.838441241	GO:0010634	M1	1	0	GO Biological Processes	19	positive regulation of epithelial cell migration	19_GO:0040011 locomotion	-5.838441241	1.45064E-06	45.73030303	13.27090384	30182	176	15	4	26.66666667	11.41798451	3091|4780|4846|23411	HIF1A|NFE2L2|NOS3|SIRT1	-3.614144695	0	4	0	0	-10.54567843	134.1422222
1	-5.77093296	GO:0045936	M1	1	0	GO Biological Processes	19	negative regulation of phosphate metabolic process	19_GO:0048519 negative regulation of biological process	-5.77093296	1.6946E-06	22.91723614	10.31506673	30182	439	15	5	33.33333333	12.17161239	836|1027|2932|5071|23411	CASP3|CDKN1B|GSK3B|PRKN|SIRT1	-3.551331535	0	16	0	0	-6.741627631	287.447619
1	-5.766090555	GO:0010563	M1	1	0	GO Biological Processes	19	negative regulation of phosphorus metabolic process	19_GO:0048519 negative regulation of biological process	-5.766090555	1.7136E-06	22.86515152	10.30244074	30182	440	15	5	33.33333333	12.17161239	836|1027|2932|5071|23411	CASP3|CDKN1B|GSK3B|PRKN|SIRT1	-3.551134035	0	16	0	0	-6.741627631	287.447619
1	-5.761259471	GO:0031331	M1	1	0	GO Biological Processes	19	positive regulation of cellular catabolic process	19_GO:0048518 positive regulation of biological process	-5.761259471	1.73277E-06	22.8133031	10.28985668	30182	441	15	5	33.33333333	12.17161239	2932|3091|4780|5071|23411	GSK3B|HIF1A|NFE2L2|PRKN|SIRT1	-3.550898703	0	5	0	0	-10.10900865	423.6070175
1	-5.743613791	GO:0042149	M1	1	0	GO Biological Processes	19	cellular response to glucose starvation	19_GO:0050896 response to stimulus	-5.743613791	1.80462E-06	123.1918367	19.08821982	30182	49	15	3	20	10.32795559	3309|4780|23411	HSPA5|NFE2L2|SIRT1	-3.53780065	0	13	0	0	-7.499862714	335.3555556
1	-5.73727209	GO:0009314	M1	1	0	GO Biological Processes	19	response to radiation	19_GO:0050896 response to stimulus	-5.73727209	1.83117E-06	22.55754858	10.22755702	30182	446	15	5	33.33333333	12.17161239	836|3091|3309|5111|23411	CASP3|HIF1A|HSPA5|PCNA|SIRT1	-3.535959451	0	7	0	0	-9.704035799	447.1407407
1	-5.637636539	GO:1903377	M1	1	0	GO Biological Processes	19	negative regulation of oxidative stress-induced neuron intrinsic apoptotic signaling pathway	19_GO:0023052 signaling	-5.637636539	2.30337E-06	804.8533333	40.0839183	30182	5	15	2	13.33333333	8.777074515	3091|5071	HIF1A|PRKN	-3.44518736	0	12	0	0	-7.726588465	804.8533333
1	-5.637636539	GO:0061419	M1	1	0	GO Biological Processes	19	positive regulation of transcription from RNA polymerase II promoter in response to hypoxia	19_GO:0048518 positive regulation of biological process	-5.637636539	2.30337E-06	804.8533333	40.0839183	30182	5	15	2	13.33333333	8.777074515	3091|4780	HIF1A|NFE2L2	-3.44518736	0	15	0	0	-7.093291183	804.8533333
1	-5.626268125	GO:0071248	M1	1	0	GO Biological Processes	19	cellular response to metal ion	19_GO:0050896 response to stimulus	-5.626268125	2.36446E-06	40.44489112	12.44876125	30182	199	15	4	26.66666667	11.41798451	1027|3309|4780|5071	CDKN1B|HSPA5|NFE2L2|PRKN	-3.438183751	0	13	0	0	-7.499862714	335.3555556
1	-5.583470275	GO:0043281	M1	1	0	GO Biological Processes	19	regulation of cysteine-type endopeptidase activity involved in apoptotic process	19_GO:0008152 metabolic process	-5.583470275	2.60933E-06	39.45359477	12.2884493	30182	204	15	4	26.66666667	11.41798451	841|9314|23411|114548	CASP8|KLF4|SIRT1|NLRP3	-3.399707275	0	18	1	1	-5.583470275	149.0469136
1	-5.558303467	GO:0071222	M1	1	0	GO Biological Processes	19	cellular response to lipopolysaccharide	19_GO:0044419 biological process involved in interspecies interaction between organisms	-5.558303467	2.76501E-06	38.88180354	12.19502247	30182	207	15	4	26.66666667	11.41798451	4790|4846|7099|114548	NFKB1|NOS3|TLR4|NLRP3	-3.378819265	0	9	0	0	-8.876095019	223.5703704
1	-5.546089216	GO:0071363	M1	1	0	GO Biological Processes	19	cellular response to growth factor stimulus	19_GO:0050896 response to stimulus	-5.546089216	2.84388E-06	20.61612022	9.741706791	30182	488	15	5	33.33333333	12.17161239	836|3309|7099|9314|23411	CASP3|HSPA5|TLR4|KLF4|SIRT1	-3.374836912	0	9	0	0	-8.876095019	223.5703704
1	-5.541746854	GO:0001819	M1	1	0	GO Biological Processes	19	positive regulation of cytokine production	19_GO:0048518 positive regulation of biological process	-5.541746854	2.87245E-06	20.57396046	9.730888085	30182	489	15	5	33.33333333	12.17161239	841|3091|7099|23411|114548	CASP8|HIF1A|TLR4|SIRT1|NLRP3	-3.374836912	0	9	0	0	-8.876095019	223.5703704
1	-5.541731986	GO:0045732	M1	1	0	GO Biological Processes	19	positive regulation of protein catabolic process	19_GO:0048518 positive regulation of biological process	-5.541731986	2.87255E-06	38.50972887	12.13384217	30182	209	15	4	26.66666667	11.41798451	1027|2932|4780|5071	CDKN1B|GSK3B|NFE2L2|PRKN	-3.374836912	0	19	1	1	-5.541731986	236.7215686
1	-5.481898673	GO:0031400	M1	1	0	GO Biological Processes	19	negative regulation of protein modification process	19_GO:0048519 negative regulation of biological process	-5.481898673	3.29687E-06	20.00132538	9.58273848	30182	503	15	5	33.33333333	12.17161239	836|1027|2932|5071|23411	CASP3|CDKN1B|GSK3B|PRKN|SIRT1	-3.319120164	0	16	0	0	-6.741627631	287.447619
1	-5.476143071	GO:2000630	M1	1	0	GO Biological Processes	19	positive regulation of miRNA metabolic process	19_GO:0048518 positive regulation of biological process	-5.476143071	3.34085E-06	100.6066667	17.22140223	30182	60	15	3	20	10.32795559	3091|4790|9314	HIF1A|NFKB1|KLF4	-3.317442475	0	20	1	1	-5.476143071	160.9706667
1	-5.461235758	GO:1901215	M1	1	0	GO Biological Processes	19	negative regulation of neuron death	19_GO:0048519 negative regulation of biological process	-5.461235758	3.45752E-06	36.75129376	11.84043215	30182	219	15	4	26.66666667	11.41798451	2932|3091|5071|23411	GSK3B|HIF1A|PRKN|SIRT1	-3.306702218	0	12	0	0	-7.726588465	804.8533333
1	-5.453393906	GO:0008406	M1	1	0	GO Biological Processes	19	gonad development	19_GO:0022414 reproductive process	-5.453393906	3.52051E-06	36.58424242	11.8121797	30182	220	15	4	26.66666667	11.41798451	836|3309|4846|23411	CASP3|HSPA5|NOS3|SIRT1	-3.306702218	0	7	0	0	-9.704035799	447.1407407
1	-5.453393906	GO:0071219	M1	1	0	GO Biological Processes	19	cellular response to molecule of bacterial origin	19_GO:0044419 biological process involved in interspecies interaction between organisms	-5.453393906	3.52051E-06	36.58424242	11.8121797	30182	220	15	4	26.66666667	11.41798451	4790|4846|7099|114548	NFKB1|NOS3|TLR4|NLRP3	-3.306702218	0	9	0	0	-8.876095019	223.5703704
1	-5.445588447	GO:0034976	M1	1	0	GO Biological Processes	19	response to endoplasmic reticulum stress	19_GO:0050896 response to stimulus	-5.445588447	3.58436E-06	36.41870287	11.78411622	30182	221	15	4	26.66666667	11.41798451	2932|3309|4780|5071	GSK3B|HSPA5|NFE2L2|PRKN	-3.302827052	0	13	0	0	-7.499862714	335.3555556
1	-5.414723977	GO:0045137	M1	1	0	GO Biological Processes	19	development of primary sexual characteristics	19_GO:0022414 reproductive process	-5.414723977	3.84836E-06	35.77125926	11.67370997	30182	225	15	4	26.66666667	11.41798451	836|3309|4846|23411	CASP3|HSPA5|NOS3|SIRT1	-3.280318677	0	7	0	0	-9.704035799	447.1407407
1	-5.411901005	GO:0032731	M1	1	0	GO Biological Processes	19	positive regulation of interleukin-1 beta production	19_GO:0048518 positive regulation of biological process	-5.411901005	3.87346E-06	95.81587302	16.79876788	30182	63	15	3	20	10.32795559	841|7099|114548	CASP8|TLR4|NLRP3	-3.280318677	0	9	0	0	-8.876095019	223.5703704
1	-5.411498199	GO:0070848	M1	1	0	GO Biological Processes	19	response to growth factor	19_GO:0050896 response to stimulus	-5.411498199	3.87705E-06	19.3474359	9.410727892	30182	520	15	5	33.33333333	12.17161239	836|3309|7099|9314|23411	CASP3|HSPA5|TLR4|KLF4|SIRT1	-3.280318677	0	9	0	0	-8.876095019	223.5703704
1	-5.403372648	GO:0051347	M1	1	0	GO Biological Processes	19	positive regulation of transferase activity	19_GO:0065007 biological regulation	-5.403372648	3.95028E-06	19.27330779	9.391030004	30182	522	15	5	33.33333333	12.17161239	1027|5111|7099|9314|23411	CDKN1B|PCNA|TLR4|KLF4|SIRT1	-3.275986114	0	16	0	0	-6.741627631	287.447619
1	-5.383198814	GO:0071396	M1	1	0	GO Biological Processes	19	cellular response to lipid	19_GO:0050896 response to stimulus	-5.383198814	4.1381E-06	19.09044908	9.34226263	30182	527	15	5	33.33333333	12.17161239	2932|4790|4846|7099|114548	GSK3B|NFKB1|NOS3|TLR4|NLRP3	-3.259572429	0	9	0	0	-8.876095019	223.5703704
1	-5.376923797	GO:0071241	M1	1	0	GO Biological Processes	19	cellular response to inorganic substance	19_GO:0050896 response to stimulus	-5.376923797	4.19833E-06	34.99362319	11.53970857	30182	230	15	4	26.66666667	11.41798451	1027|3309|4780|5071	CDKN1B|HSPA5|NFE2L2|PRKN	-3.257025285	0	13	0	0	-7.499862714	335.3555556
1	-5.350714572	GO:0060760	M1	1	0	GO Biological Processes	19	positive regulation of response to cytokine stimulus	19_GO:0048518 positive regulation of biological process	-5.350714572	4.45949E-06	91.46060606	16.4051119	30182	66	15	3	20	10.32795559	3091|5071|7099	HIF1A|PRKN|TLR4	-3.234747074	0	12	0	0	-7.726588465	804.8533333
1	-5.347284487	GO:2000116	M1	1	0	GO Biological Processes	19	regulation of cysteine-type endopeptidase activity	19_GO:0008152 metabolic process	-5.347284487	4.49485E-06	34.3954416	11.43556397	30182	234	15	4	26.66666667	11.41798451	841|9314|23411|114548	CASP8|KLF4|SIRT1|NLRP3	-3.234747074	0	18	0	0	-5.583470275	149.0469136
1	-5.327748556	GO:0006954	M1	1	0	GO Biological Processes	19	inflammatory response	19_GO:0050896 response to stimulus	-5.327748556	4.70166E-06	18.59642637	9.209224581	30182	541	15	5	33.33333333	12.17161239	3091|4780|4790|7099|114548	HIF1A|NFE2L2|NFKB1|TLR4|NLRP3	-3.218845428	0	9	0	0	-8.876095019	223.5703704
1	-5.315666699	GO:0002246	M1	1	0	GO Biological Processes	19	wound healing involved in inflammatory response	19_GO:0050896 response to stimulus	-5.315666699	4.8343E-06	574.8952381	33.86135886	30182	7	15	2	13.33333333	8.777074515	3091|7099	HIF1A|TLR4	-3.213942156	0	12	0	0	-7.726588465	804.8533333
1	-5.315666699	GO:0001554	M1	1	0	GO Biological Processes	19	luteolysis	19_GO:0048511 rhythmic process	-5.315666699	4.8343E-06	574.8952381	33.86135886	30182	7	15	2	13.33333333	8.777074515	836|3309	CASP3|HSPA5	-3.213942156	0	21	1	1	-5.315666699	574.8952381
1	-5.310956579	GO:0033673	M1	1	0	GO Biological Processes	19	negative regulation of kinase activity	19_GO:0048519 negative regulation of biological process	-5.310956579	4.88701E-06	33.67587169	11.30901702	30182	239	15	4	26.66666667	11.41798451	836|1027|5071|23411	CASP3|CDKN1B|PRKN|SIRT1	-3.212777317	0	16	0	0	-6.741627631	287.447619
1	-5.2923078	GO:0070301	M1	1	0	GO Biological Processes	19	cellular response to hydrogen peroxide	19_GO:0050896 response to stimulus	-5.2923078	5.10143E-06	87.48405797	16.03725272	30182	69	15	3	20	10.32795559	4780|5111|23411	NFE2L2|PCNA|SIRT1	-3.197645111	0	7	0	0	-9.704035799	447.1407407
1	-5.258599082	GO:0048871	M1	1	0	GO Biological Processes	19	multicellular organismal homeostasis	19_GO:0042592 homeostatic process	-5.258599082	5.51316E-06	17.99761479	9.045357745	30182	559	15	5	33.33333333	12.17161239	836|3091|4846|7099|23411	CASP3|HIF1A|NOS3|TLR4|SIRT1	-3.167424721	0	4	0	0	-10.54567843	134.1422222
1	-5.221172724	GO:0006511	M1	1	0	GO Biological Processes	19	ubiquitin-dependent protein catabolic process	19_GO:0008152 metabolic process	-5.221172724	6.00935E-06	17.68131224	8.957597048	30182	569	15	5	33.33333333	12.17161239	2932|3309|4780|5071|23411	GSK3B|HSPA5|NFE2L2|PRKN|SIRT1	-3.137470865	0	13	0	0	-7.499862714	335.3555556
1	-5.221172724	GO:0051345	M1	1	0	GO Biological Processes	19	positive regulation of hydrolase activity	19_GO:0065007 biological regulation	-5.221172724	6.00935E-06	17.68131224	8.957597048	30182	569	15	5	33.33333333	12.17161239	841|2932|5111|23411|114548	CASP8|GSK3B|PCNA|SIRT1|NLRP3	-3.137470865	0	18	0	0	-5.583470275	149.0469136
1	-5.218345269	GO:0071260	M1	1	0	GO Biological Processes	19	cellular response to mechanical stimulus	19_GO:0050896 response to stimulus	-5.218345269	6.0486E-06	82.69041096	15.58227001	30182	73	15	3	20	10.32795559	841|4790|7099	CASP8|NFKB1|TLR4	-3.137470865	0	9	0	0	-8.876095019	223.5703704
1	-5.200501492	GO:0032732	M1	1	0	GO Biological Processes	19	positive regulation of interleukin-1 production	19_GO:0048518 positive regulation of biological process	-5.200501492	6.30229E-06	81.57297297	15.47428799	30182	74	15	3	20	10.32795559	841|7099|114548	CASP8|TLR4|NLRP3	-3.12558991	0	9	0	0	-8.876095019	223.5703704
1	-5.199730931	GO:1903320	M1	1	0	GO Biological Processes	19	regulation of protein modification by small protein conjugation or removal	19_GO:0008152 metabolic process	-5.199730931	6.31348E-06	31.56287582	10.92896653	30182	255	15	4	26.66666667	11.41798451	1027|3091|3309|5071	CDKN1B|HIF1A|HSPA5|PRKN	-3.12558991	0	13	0	0	-7.499862714	335.3555556
1	-5.190852688	GO:0071499	M1	1	0	GO Biological Processes	19	cellular response to laminar fluid shear stress	19_GO:0050896 response to stimulus	-5.190852688	6.44388E-06	503.0333333	31.66704104	30182	8	15	2	13.33333333	8.777074515	4780|9314	NFE2L2|KLF4	-3.12003961	0	15	0	0	-7.093291183	804.8533333
1	-5.184422173	GO:0019941	M1	1	0	GO Biological Processes	19	modification-dependent protein catabolic process	19_GO:0008152 metabolic process	-5.184422173	6.54E-06	17.37593552	8.87204875	30182	579	15	5	33.33333333	12.17161239	2932|3309|4780|5071|23411	GSK3B|HSPA5|NFE2L2|PRKN|SIRT1	-3.118694789	0	13	0	0	-7.499862714	335.3555556
1	-5.18290232	GO:0010822	M1	1	0	GO Biological Processes	19	positive regulation of mitochondrion organization	19_GO:0048518 positive regulation of biological process	-5.18290232	6.56293E-06	80.48533333	15.36845716	30182	75	15	3	20	10.32795559	2932|3091|5071	GSK3B|HIF1A|PRKN	-3.118694789	0	12	0	0	-7.726588465	804.8533333
1	-5.179674365	GO:0043122	M1	1	0	GO Biological Processes	19	regulation of I-kappaB kinase/NF-kappaB signaling	19_GO:0023052 signaling	-5.179674365	6.61189E-06	31.19586563	10.86160224	30182	258	15	4	26.66666667	11.41798451	841|5071|7099|23411	CASP8|PRKN|TLR4|SIRT1	-3.118694789	0	12	0	0	-7.726588465	804.8533333
1	-5.141180969	GO:0043632	M1	1	0	GO Biological Processes	19	modification-dependent macromolecule catabolic process	19_GO:0008152 metabolic process	-5.141180969	7.22469E-06	17.02312465	8.772179528	30182	591	15	5	33.33333333	12.17161239	2932|3309|4780|5071|23411	GSK3B|HSPA5|NFE2L2|PRKN|SIRT1	-3.083430363	0	13	0	0	-7.499862714	335.3555556
1	-5.131508033	GO:0034620	M1	1	0	GO Biological Processes	19	cellular response to unfolded protein	19_GO:0050896 response to stimulus	-5.131508033	7.38741E-06	77.38974359	15.06317881	30182	78	15	3	20	10.32795559	3309|4780|5071	HSPA5|NFE2L2|PRKN	-3.076962568	0	13	0	0	-7.499862714	335.3555556
1	-5.114824132	GO:0045913	M1	1	0	GO Biological Processes	19	positive regulation of carbohydrate metabolic process	19_GO:0048518 positive regulation of biological process	-5.114824132	7.67672E-06	76.41012658	14.96527517	30182	79	15	3	20	10.32795559	3091|4790|23411	HIF1A|NFKB1|SIRT1	-3.063460326	0	14	0	0	-7.289656837	149.0469136
1	-5.09835447	GO:0002720	M1	1	0	GO Biological Processes	19	positive regulation of cytokine production involved in immune response	19_GO:0002376 immune system process	-5.09835447	7.97344E-06	75.455	14.86919874	30182	80	15	3	20	10.32795559	7099|23411|114548	TLR4|SIRT1|NLRP3	-3.050149182	0	9	0	0	-8.876095019	223.5703704
1	-5.082093653	GO:2000628	M1	1	0	GO Biological Processes	19	regulation of miRNA metabolic process	19_GO:0008152 metabolic process	-5.082093653	8.27764E-06	74.52345679	14.77489305	30182	81	15	3	20	10.32795559	3091|4790|9314	HIF1A|NFKB1|KLF4	-3.042967682	0	20	0	0	-5.476143071	160.9706667
1	-5.081832943	GO:0001542	M1	1	0	GO Biological Processes	19	ovulation from ovarian follicle	19_GO:0048511 rhythmic process	-5.081832943	8.28261E-06	447.1407407	29.84903347	30182	9	15	2	13.33333333	8.777074515	4846|23411	NOS3|SIRT1	-3.042967682	0	7	0	0	-9.704035799	447.1407407
1	-5.081832943	GO:1903376	M1	1	0	GO Biological Processes	19	regulation of oxidative stress-induced neuron intrinsic apoptotic signaling pathway	19_GO:0023052 signaling	-5.081832943	8.28261E-06	447.1407407	29.84903347	30182	9	15	2	13.33333333	8.777074515	3091|5071	HIF1A|PRKN	-3.042967682	0	12	0	0	-7.726588465	804.8533333
1	-5.064141415	GO:0007548	M1	1	0	GO Biological Processes	19	sex differentiation	19_GO:0022414 reproductive process	-5.064141415	8.62698E-06	29.16135266	10.48033749	30182	276	15	4	26.66666667	11.41798451	836|3309|4846|23411	CASP3|HSPA5|NOS3|SIRT1	-3.028345386	0	7	0	0	-9.704035799	447.1407407
1	-5.036946322	GO:0040008	M1	1	0	GO Biological Processes	19	regulation of growth	19_GO:0040007 growth	-5.036946322	9.18446E-06	16.20075148	8.534885093	30182	621	15	5	33.33333333	12.17161239	1027|2932|3091|5071|23411	CDKN1B|GSK3B|HIF1A|PRKN|SIRT1	-3.004197986	0	12	0	0	-7.726588465	804.8533333
1	-5.019037855	GO:0098586	M1	1	0	GO Biological Processes	19	cellular response to virus	19_GO:0044419 biological process involved in interspecies interaction between organisms	-5.019037855	9.57111E-06	71.01647059	14.41432979	30182	85	15	3	20	10.32795559	3091|4790|114548	HIF1A|NFKB1|NLRP3	-2.989315973	0	20	0	0	-5.476143071	160.9706667
1	-4.985047653	GO:0032025	M1	1	0	GO Biological Processes	19	response to cobalt ion	19_GO:0050896 response to stimulus	-4.985047653	1.03503E-05	402.4266667	28.31069625	30182	10	15	2	13.33333333	8.777074515	836|841	CASP3|CASP8	-2.964280614	0	6	0	0	-10.00800433	402.4266667
1	-4.985047653	GO:0032070	M1	1	0	GO Biological Processes	19	regulation of deoxyribonuclease activity	19_GO:0008152 metabolic process	-4.985047653	1.03503E-05	402.4266667	28.31069625	30182	10	15	2	13.33333333	8.777074515	5111|23411	PCNA|SIRT1	-2.964280614	0	7	0	0	-9.704035799	447.1407407
1	-4.985047653	GO:0090594	M1	1	0	GO Biological Processes	19	inflammatory response to wounding	19_GO:0050896 response to stimulus	-4.985047653	1.03503E-05	402.4266667	28.31069625	30182	10	15	2	13.33333333	8.777074515	3091|7099	HIF1A|TLR4	-2.964280614	0	12	0	0	-7.726588465	804.8533333
1	-4.934598722	GO:0019725	M1	1	0	GO Biological Processes	19	cellular homeostasis	19_GO:0042592 homeostatic process	-4.934598722	1.16252E-05	15.43047035	8.306516684	30182	652	15	5	33.33333333	12.17161239	3091|4780|4846|5071|23411	HIF1A|NFE2L2|NOS3|PRKN|SIRT1	-2.916776064	0	5	0	0	-10.10900865	423.6070175
1	-4.912189368	GO:0030097	M1	1	0	GO Biological Processes	19	hemopoiesis	19_GO:0032502 developmental process	-4.912189368	1.22408E-05	15.2665655	8.257113975	30182	659	15	5	33.33333333	12.17161239	836|841|3091|9314|23411	CASP3|CASP8|HIF1A|KLF4|SIRT1	-2.897291262	0	6	0	0	-10.00800433	402.4266667
1	-4.901538847	GO:0032436	M1	1	0	GO Biological Processes	19	positive regulation of proteasomal ubiquitin-dependent protein catabolic process	19_GO:0048518 positive regulation of biological process	-4.901538847	1.25447E-05	64.90752688	13.76372507	30182	93	15	3	20	10.32795559	2932|4780|5071	GSK3B|NFE2L2|PRKN	-2.889545732	0	19	0	0	-5.541731986	236.7215686
1	-4.898022198	GO:0061418	M1	1	0	GO Biological Processes	19	regulation of transcription from RNA polymerase II promoter in response to hypoxia	19_GO:0050896 response to stimulus	-4.898022198	1.26467E-05	365.8424242	26.98691266	30182	11	15	2	13.33333333	8.777074515	3091|4780	HIF1A|NFE2L2	-2.888914772	0	15	0	0	-7.093291183	804.8533333
1	-4.877470984	GO:0035239	M1	1	0	GO Biological Processes	19	tube morphogenesis	19_GO:0032502 developmental process	-4.877470984	1.32596E-05	15.0159204	8.180994169	30182	670	15	5	33.33333333	12.17161239	836|841|3091|4846|23411	CASP3|CASP8|HIF1A|NOS3|SIRT1	-2.871230198	0	4	0	0	-10.54567843	134.1422222
1	-4.865612619	GO:1901653	M1	1	0	GO Biological Processes	19	cellular response to peptide	19_GO:0050896 response to stimulus	-4.865612619	1.36266E-05	25.96301075	9.851265889	30182	310	15	4	26.66666667	11.41798451	2932|4780|4790|7099	GSK3B|NFE2L2|NFKB1|TLR4	-2.862364482	0	14	0	0	-7.289656837	149.0469136
1	-4.860117158	GO:0032088	M1	1	0	GO Biological Processes	19	negative regulation of NF-kappaB transcription factor activity	19_GO:0008152 metabolic process	-4.860117158	1.38001E-05	62.87916667	13.54079702	30182	96	15	3	20	10.32795559	9314|23411|114548	KLF4|SIRT1|NLRP3	-2.862364482	0	18	0	0	-5.583470275	149.0469136
1	-4.860117158	GO:0051402	M1	1	0	GO Biological Processes	19	neuron apoptotic process	19_GO:0009987 cellular process	-4.860117158	1.38001E-05	62.87916667	13.54079702	30182	96	15	3	20	10.32795559	836|3091|3309	CASP3|HIF1A|HSPA5	-2.862364482	0	21	0	0	-5.315666699	574.8952381
1	-4.854641237	GO:0097190	M1	1	0	GO Biological Processes	19	apoptotic signaling pathway	19_GO:0023052 signaling	-4.854641237	1.39752E-05	25.7965812	9.817431355	30182	312	15	4	26.66666667	11.41798451	836|841|2932|23411	CASP3|CASP8|GSK3B|SIRT1	-2.859681462	0	6	0	0	-10.00800433	402.4266667
1	-4.833230034	GO:0032642	M1	1	0	GO Biological Processes	19	regulation of chemokine production	19_GO:0032501 multicellular organismal process	-4.833230034	1.46815E-05	61.59591837	13.39784658	30182	98	15	3	20	10.32795559	3091|7099|9314	HIF1A|TLR4|KLF4	-2.843802747	0	9	0	0	-8.876095019	223.5703704
1	-4.833230034	GO:0035967	M1	1	0	GO Biological Processes	19	cellular response to topologically incorrect protein	19_GO:0050896 response to stimulus	-4.833230034	1.46815E-05	61.59591837	13.39784658	30182	98	15	3	20	10.32795559	3309|4780|5071	HSPA5|NFE2L2|PRKN	-2.843802747	0	13	0	0	-7.499862714	335.3555556
1	-4.827526154	GO:0009416	M1	1	0	GO Biological Processes	19	response to light stimulus	19_GO:0050896 response to stimulus	-4.827526154	1.48756E-05	25.38969506	9.734219219	30182	317	15	4	26.66666667	11.41798451	836|3091|5111|23411	CASP3|HIF1A|PCNA|SIRT1	-2.840838905	0	7	0	0	-9.704035799	447.1407407
1	-4.818965672	GO:0006983	M1	1	0	GO Biological Processes	19	ER overload response	19_GO:0023052 signaling	-4.818965672	1.51717E-05	335.3555556	25.83199168	30182	12	15	2	13.33333333	8.777074515	2932|3309	GSK3B|HSPA5	-2.837707175	0	13	0	0	-7.499862714	335.3555556
1	-4.818965672	GO:0071287	M1	1	0	GO Biological Processes	19	cellular response to manganese ion	19_GO:0050896 response to stimulus	-4.818965672	1.51717E-05	335.3555556	25.83199168	30182	12	15	2	13.33333333	8.777074515	3309|5071	HSPA5|PRKN	-2.837707175	0	13	0	0	-7.499862714	335.3555556
1	-4.793931356	GO:0043255	M1	1	0	GO Biological Processes	19	regulation of carbohydrate biosynthetic process	19_GO:0008152 metabolic process	-4.793931356	1.6072E-05	59.76633663	13.19135935	30182	101	15	3	20	10.32795559	2932|4790|23411	GSK3B|NFKB1|SIRT1	-2.815361997	0	19	0	0	-5.541731986	236.7215686
1	-4.779809681	GO:0001525	M1	1	0	GO Biological Processes	19	angiogenesis	19_GO:0032502 developmental process	-4.779809681	1.66031E-05	24.68875256	9.58918199	30182	326	15	4	26.66666667	11.41798451	841|3091|4846|23411	CASP8|HIF1A|NOS3|SIRT1	-2.803912912	0	4	0	0	-10.54567843	134.1422222
1	-4.76838839	GO:0048771	M1	1	0	GO Biological Processes	19	tissue remodeling	19_GO:0032501 multicellular organismal process	-4.76838839	1.70456E-05	58.60582524	13.0586926	30182	103	15	3	20	10.32795559	3091|4790|4846	HIF1A|NFKB1|NOS3	-2.795147864	0	4	0	0	-10.54567843	134.1422222
1	-4.746539724	GO:1903599	M1	1	0	GO Biological Processes	19	positive regulation of autophagy of mitochondrion	19_GO:0048518 positive regulation of biological process	-4.746539724	1.7925E-05	309.5589744	24.81280037	30182	13	15	2	13.33333333	8.777074515	3091|5071	HIF1A|PRKN	-2.781171821	0	12	0	0	-7.726588465	804.8533333
1	-4.746539724	GO:0071236	M1	1	0	GO Biological Processes	19	cellular response to antibiotic	19_GO:0050896 response to stimulus	-4.746539724	1.7925E-05	309.5589744	24.81280037	30182	13	15	2	13.33333333	8.777074515	1027|3309	CDKN1B|HSPA5	-2.781171821	0	13	0	0	-7.499862714	335.3555556
1	-4.746539724	GO:0034616	M1	1	0	GO Biological Processes	19	response to laminar fluid shear stress	19_GO:0050896 response to stimulus	-4.746539724	1.7925E-05	309.5589744	24.81280037	30182	13	15	2	13.33333333	8.777074515	4780|9314	NFE2L2|KLF4	-2.781171821	0	15	0	0	-7.093291183	804.8533333
1	-4.731007516	GO:0070997	M1	1	0	GO Biological Processes	19	neuron death	19_GO:0009987 cellular process	-4.731007516	1.85777E-05	56.94716981	12.86670657	30182	106	15	3	20	10.32795559	836|3091|3309	CASP3|HIF1A|HSPA5	-2.769177105	0	21	0	0	-5.315666699	574.8952381
1	-4.728356321	GO:0052548	M1	1	0	GO Biological Processes	19	regulation of endopeptidase activity	19_GO:0008152 metabolic process	-4.728356321	1.86915E-05	23.95396825	9.434757208	30182	336	15	4	26.66666667	11.41798451	841|9314|23411|114548	CASP8|KLF4|SIRT1|NLRP3	-2.769177105	0	18	0	0	-5.583470275	149.0469136
1	-4.726812557	GO:0043549	M1	1	0	GO Biological Processes	19	regulation of kinase activity	19_GO:0008152 metabolic process	-4.726812557	1.8758E-05	13.97314815	7.85645982	30182	720	15	5	33.33333333	12.17161239	836|1027|5071|7099|23411	CASP3|CDKN1B|PRKN|TLR4|SIRT1	-2.769177105	0	16	0	0	-6.741627631	287.447619
1	-4.703217948	GO:0001933	M1	1	0	GO Biological Processes	19	negative regulation of protein phosphorylation	19_GO:0048519 negative regulation of biological process	-4.703217948	1.98053E-05	23.60273705	9.360044562	30182	341	15	4	26.66666667	11.41798451	836|1027|5071|23411	CASP3|CDKN1B|PRKN|SIRT1	-2.748129685	0	16	0	0	-6.741627631	287.447619
1	-4.679717652	GO:0045348	M1	1	0	GO Biological Processes	19	positive regulation of MHC class II biosynthetic process	19_GO:0048518 positive regulation of biological process	-4.679717652	2.09065E-05	287.447619	23.90464813	30182	14	15	2	13.33333333	8.777074515	7099|23411	TLR4|SIRT1	-2.727161725	0	16	0	0	-6.741627631	287.447619
1	-4.671041973	GO:0051341	M1	1	0	GO Biological Processes	19	regulation of oxidoreductase activity	19_GO:0065007 biological regulation	-4.671041973	2.13284E-05	54.38198198	12.56402029	30182	111	15	3	20	10.32795559	3091|4790|5071	HIF1A|NFKB1|PRKN	-2.723506848	0	12	0	0	-7.726588465	804.8533333
1	-4.671041973	GO:2000060	M1	1	0	GO Biological Processes	19	positive regulation of ubiquitin-dependent protein catabolic process	19_GO:0048518 positive regulation of biological process	-4.671041973	2.13284E-05	54.38198198	12.56402029	30182	111	15	3	20	10.32795559	2932|4780|5071	GSK3B|NFE2L2|PRKN	-2.723506848	0	19	0	0	-5.541731986	236.7215686
1	-4.659380074	GO:0032651	M1	1	0	GO Biological Processes	19	regulation of interleukin-1 beta production	19_GO:0032501 multicellular organismal process	-4.659380074	2.19089E-05	53.89642857	12.50590221	30182	112	15	3	20	10.32795559	841|7099|114548	CASP8|TLR4|NLRP3	-2.714333749	0	9	0	0	-8.876095019	223.5703704
1	-4.606327093	GO:0042176	M1	1	0	GO Biological Processes	19	regulation of protein catabolic process	19_GO:0008152 metabolic process	-4.606327093	2.47556E-05	22.29510619	9.076505813	30182	361	15	4	26.66666667	11.41798451	1027|2932|4780|5071	CDKN1B|GSK3B|NFE2L2|PRKN	-2.663755388	0	19	0	0	-5.541731986	236.7215686
1	-4.60262021	GO:1901800	M1	1	0	GO Biological Processes	19	positive regulation of proteasomal protein catabolic process	19_GO:0048518 positive regulation of biological process	-4.60262021	2.49678E-05	51.59316239	12.22645444	30182	117	15	3	20	10.32795559	2932|4780|5071	GSK3B|NFE2L2|PRKN	-2.662509103	0	19	0	0	-5.541731986	236.7215686
1	-4.580606333	GO:0002718	M1	1	0	GO Biological Processes	19	regulation of cytokine production involved in immune response	19_GO:0002376 immune system process	-4.580606333	2.6266E-05	50.72605042	12.11958276	30182	119	15	3	20	10.32795559	7099|23411|114548	TLR4|SIRT1|NLRP3	-2.642941961	0	9	0	0	-8.876095019	223.5703704
1	-4.569740581	GO:0043200	M1	1	0	GO Biological Processes	19	response to amino acid	19_GO:0050896 response to stimulus	-4.569740581	2.69314E-05	50.30333333	12.06713998	30182	120	15	3	20	10.32795559	836|1027|5111	CASP3|CDKN1B|PCNA	-2.636299934	0	10	0	0	-8.373845847	125.7583333
1	-4.569111803	GO:0071900	M1	1	0	GO Biological Processes	19	regulation of protein serine/threonine kinase activity	19_GO:0008152 metabolic process	-4.569111803	2.69705E-05	21.81174345	8.969437071	30182	369	15	4	26.66666667	11.41798451	836|1027|7099|23411	CASP3|CDKN1B|TLR4|SIRT1	-2.636299934	0	16	0	0	-6.741627631	287.447619
1	-4.562513893	GO:0044265	M1	1	0	GO Biological Processes	19	cellular macromolecule catabolic process	19_GO:0008152 metabolic process	-4.562513893	2.73833E-05	12.9148481	7.51290327	30182	779	15	5	33.33333333	12.17161239	2932|3309|4780|5071|23411	GSK3B|HSPA5|NFE2L2|PRKN|SIRT1	-2.633333567	0	13	0	0	-7.499862714	335.3555556
1	-4.559938054	GO:0001818	M1	1	0	GO Biological Processes	19	negative regulation of cytokine production	19_GO:0048519 negative regulation of biological process	-4.559938054	2.75462E-05	21.69415993	8.943198373	30182	371	15	4	26.66666667	11.41798451	4790|7099|9314|114548	NFKB1|TLR4|KLF4|NLRP3	-2.633333567	0	20	0	0	-5.476143071	160.9706667
1	-4.558966851	GO:0031398	M1	1	0	GO Biological Processes	19	positive regulation of protein ubiquitination	19_GO:0048518 positive regulation of biological process	-4.558966851	2.76079E-05	49.88760331	12.015341	30182	121	15	3	20	10.32795559	1027|3309|5071	CDKN1B|HSPA5|PRKN	-2.633333567	0	13	0	0	-7.499862714	335.3555556
1	-4.550815211	GO:0045088	M1	1	0	GO Biological Processes	19	regulation of innate immune response	19_GO:0044419 biological process involved in interspecies interaction between organisms	-4.550815211	2.8131E-05	21.57783735	8.91716542	30182	373	15	4	26.66666667	11.41798451	841|4780|7099|114548	CASP8|NFE2L2|TLR4|NLRP3	-2.62754866	0	9	0	0	-8.876095019	223.5703704
1	-4.537689385	GO:0071901	M1	1	0	GO Biological Processes	19	negative regulation of protein serine/threonine kinase activity	19_GO:0048519 negative regulation of biological process	-4.537689385	2.89942E-05	49.07642276	11.91362203	30182	123	15	3	20	10.32795559	836|1027|23411	CASP3|CDKN1B|SIRT1	-2.618653769	0	16	0	0	-6.741627631	287.447619
1	-4.537225199	GO:0045786	M1	1	0	GO Biological Processes	19	negative regulation of cell cycle	19_GO:0048519 negative regulation of biological process	-4.537225199	2.90252E-05	21.40567376	8.878495797	30182	376	15	4	26.66666667	11.41798451	836|1027|9314|23411	CASP3|CDKN1B|KLF4|SIRT1	-2.618653769	0	16	0	0	-6.741627631	287.447619
1	-4.527182705	GO:0043280	M1	1	0	GO Biological Processes	19	positive regulation of cysteine-type endopeptidase activity involved in apoptotic process	19_GO:0048518 positive regulation of biological process	-4.527182705	2.97042E-05	48.68064516	11.86367679	30182	124	15	3	20	10.32795559	841|23411|114548	CASP8|SIRT1|NLRP3	-2.610939938	0	18	0	0	-5.583470275	149.0469136
1	-4.516762159	GO:0006986	M1	1	0	GO Biological Processes	19	response to unfolded protein	19_GO:0050896 response to stimulus	-4.516762159	3.04255E-05	48.2912	11.81432478	30182	125	15	3	20	10.32795559	3309|4780|5071	HSPA5|NFE2L2|PRKN	-2.602835635	0	13	0	0	-7.499862714	335.3555556
1	-4.505945738	GO:0042326	M1	1	0	GO Biological Processes	19	negative regulation of phosphorylation	19_GO:0048519 negative regulation of biological process	-4.505945738	3.11928E-05	21.01444735	8.789992914	30182	383	15	4	26.66666667	11.41798451	836|1027|5071|23411	CASP3|CDKN1B|PRKN|SIRT1	-2.598543273	0	16	0	0	-6.741627631	287.447619
1	-4.505594279	GO:0030728	M1	1	0	GO Biological Processes	19	ovulation	19_GO:0022414 reproductive process	-4.505594279	3.1218E-05	236.7215686	21.67796441	30182	17	15	2	13.33333333	8.777074515	4846|23411	NOS3|SIRT1	-2.598543273	0	7	0	0	-9.704035799	447.1407407
1	-4.505594279	GO:1900034	M1	1	0	GO Biological Processes	19	regulation of cellular response to heat	19_GO:0050896 response to stimulus	-4.505594279	3.1218E-05	236.7215686	21.67796441	30182	17	15	2	13.33333333	8.777074515	2932|23411	GSK3B|SIRT1	-2.598543273	0	19	0	0	-5.541731986	236.7215686
1	-4.455972445	GO:0032652	M1	1	0	GO Biological Processes	19	regulation of interleukin-1 production	19_GO:0032501 multicellular organismal process	-4.455972445	3.49967E-05	46.07938931	11.53003401	30182	131	15	3	20	10.32795559	841|7099|114548	CASP8|TLR4|NLRP3	-2.552039404	0	9	0	0	-8.876095019	223.5703704
1	-4.454566468	GO:2000341	M1	1	0	GO Biological Processes	19	regulation of chemokine (C-X-C motif) ligand 2 production	19_GO:0032501 multicellular organismal process	-4.454566468	3.51102E-05	223.5703704	21.06228648	30182	18	15	2	13.33333333	8.777074515	7099|9314	TLR4|KLF4	-2.552039404	0	9	0	0	-8.876095019	223.5703704
1	-4.426635361	GO:0002702	M1	1	0	GO Biological Processes	19	positive regulation of production of molecular mediator of immune response	19_GO:0002376 immune system process	-4.426635361	3.74425E-05	45.04776119	11.39501324	30182	134	15	3	20	10.32795559	7099|23411|114548	TLR4|SIRT1|NLRP3	-2.526352718	0	9	0	0	-8.876095019	223.5703704
1	-4.407447547	GO:0001101	M1	1	0	GO Biological Processes	19	response to acid chemical	19_GO:0050896 response to stimulus	-4.407447547	3.91338E-05	44.38529412	11.30745972	30182	136	15	3	20	10.32795559	836|1027|5111	CASP3|CDKN1B|PCNA	-2.512768351	0	10	0	0	-8.373845847	125.7583333
1	-4.406386499	GO:1901522	M1	1	0	GO Biological Processes	19	positive regulation of transcription from RNA polymerase II promoter involved in cellular response to chemical stimulus	19_GO:0048518 positive regulation of biological process	-4.406386499	3.92296E-05	211.8035088	20.4957469	30182	19	15	2	13.33333333	8.777074515	3091|4780	HIF1A|NFE2L2	-2.512768351	0	15	0	0	-7.093291183	804.8533333
1	-4.406386499	GO:0045346	M1	1	0	GO Biological Processes	19	regulation of MHC class II biosynthetic process	19_GO:0008152 metabolic process	-4.406386499	3.92296E-05	211.8035088	20.4957469	30182	19	15	2	13.33333333	8.777074515	7099|23411	TLR4|SIRT1	-2.512768351	0	16	0	0	-6.741627631	287.447619
1	-4.397961424	GO:1903052	M1	1	0	GO Biological Processes	19	positive regulation of proteolysis involved in protein catabolic process	19_GO:0048518 positive regulation of biological process	-4.397961424	3.9998E-05	44.06131387	11.26439411	30182	137	15	3	20	10.32795559	2932|4780|5071	GSK3B|NFE2L2|PRKN	-2.50654224	0	19	0	0	-5.541731986	236.7215686
1	-4.394725388	GO:0043254	M1	1	0	GO Biological Processes	19	regulation of protein-containing complex assembly	19_GO:0050789 regulation of biological process	-4.394725388	4.02972E-05	19.67856561	8.480867108	30182	409	15	4	26.66666667	11.41798451	1027|2932|3309|7099	CDKN1B|GSK3B|HSPA5|TLR4	-2.505494091	0	22	1	1	-4.394725388	91.46060606
1	-4.379199509	GO:1903322	M1	1	0	GO Biological Processes	19	positive regulation of protein modification by small protein conjugation or removal	19_GO:0048518 positive regulation of biological process	-4.379199509	4.17638E-05	43.42733813	11.17964253	30182	139	15	3	20	10.32795559	1027|3309|5071	CDKN1B|HSPA5|PRKN	-2.492145131	0	13	0	0	-7.499862714	335.3555556
1	-4.374177107	GO:0050727	M1	1	0	GO Biological Processes	19	regulation of inflammatory response	19_GO:0050896 response to stimulus	-4.374177107	4.22496E-05	19.44090177	8.424688988	30182	414	15	4	26.66666667	11.41798451	4790|7099|9314|114548	NFKB1|TLR4|KLF4|NLRP3	-2.48928879	0	20	0	0	-5.476143071	160.9706667
1	-4.370098285	GO:1903706	M1	1	0	GO Biological Processes	19	regulation of hemopoiesis	19_GO:0002376 immune system process	-4.370098285	4.26483E-05	19.39405622	8.413571791	30182	415	15	4	26.66666667	11.41798451	841|3091|7099|114548	CASP8|HIF1A|TLR4|NLRP3	-2.48736528	0	9	0	0	-8.876095019	223.5703704
1	-4.360711312	GO:0032434	M1	1	0	GO Biological Processes	19	regulation of proteasomal ubiquitin-dependent protein catabolic process	19_GO:0008152 metabolic process	-4.360711312	4.35801E-05	42.81134752	11.09667608	30182	141	15	3	20	10.32795559	2932|4780|5071	GSK3B|NFE2L2|PRKN	-2.480122976	0	19	0	0	-5.541731986	236.7215686
1	-4.357922596	GO:0048732	M1	1	0	GO Biological Processes	19	gland development	19_GO:0032502 developmental process	-4.357922596	4.38609E-05	19.25486443	8.380452823	30182	418	15	4	26.66666667	11.41798451	1027|3091|4790|5111	CDKN1B|HIF1A|NFKB1|PCNA	-2.47946839	0	10	0	0	-8.373845847	125.7583333
1	-4.351567418	GO:2001056	M1	1	0	GO Biological Processes	19	positive regulation of cysteine-type endopeptidase activity	19_GO:0048518 positive regulation of biological process	-4.351567418	4.45074E-05	42.50985915	11.05584263	30182	142	15	3	20	10.32795559	841|23411|114548	CASP8|SIRT1|NLRP3	-2.475638479	0	18	0	0	-5.583470275	149.0469136
1	-4.349855633	GO:0001558	M1	1	0	GO Biological Processes	19	regulation of cell growth	19_GO:0040007 growth	-4.349855633	4.46832E-05	19.1631746	8.358565064	30182	420	15	4	26.66666667	11.41798451	1027|2932|5071|23411	CDKN1B|GSK3B|PRKN|SIRT1	-2.475638479	0	16	0	0	-6.741627631	287.447619
1	-4.342489067	GO:0010212	M1	1	0	GO Biological Processes	19	response to ionizing radiation	19_GO:0050896 response to stimulus	-4.342489067	4.54476E-05	42.21258741	11.01543229	30182	143	15	3	20	10.32795559	836|3309|23411	CASP3|HSPA5|SIRT1	-2.471807314	0	7	0	0	-9.704035799	447.1407407
1	-4.341828353	GO:0048514	M1	1	0	GO Biological Processes	19	blood vessel morphogenesis	19_GO:0032502 developmental process	-4.341828353	4.55168E-05	19.07235387	8.33682844	30182	422	15	4	26.66666667	11.41798451	841|3091|4846|23411	CASP8|HIF1A|NOS3|SIRT1	-2.471807314	0	4	0	0	-10.54567843	134.1422222
1	-4.33384038	GO:0052547	M1	1	0	GO Biological Processes	19	regulation of peptidase activity	19_GO:0008152 metabolic process	-4.33384038	4.63617E-05	18.98238994	8.315241174	30182	424	15	4	26.66666667	11.41798451	841|9314|23411|114548	CASP8|KLF4|SIRT1|NLRP3	-2.465902293	0	18	0	0	-5.583470275	149.0469136
1	-4.317412731	GO:1903204	M1	1	0	GO Biological Processes	19	negative regulation of oxidative stress-induced neuron death	19_GO:0048519 negative regulation of biological process	-4.317412731	4.8149E-05	191.631746	19.48625517	30182	21	15	2	13.33333333	8.777074515	3091|5071	HIF1A|PRKN	-2.455933399	0	12	0	0	-7.726588465	804.8533333
1	-4.317412731	GO:0010042	M1	1	0	GO Biological Processes	19	response to manganese ion	19_GO:0050896 response to stimulus	-4.317412731	4.8149E-05	191.631746	19.48625517	30182	21	15	2	13.33333333	8.777074515	3309|5071	HSPA5|PRKN	-2.455933399	0	13	0	0	-7.499862714	335.3555556
1	-4.317412731	GO:0071498	M1	1	0	GO Biological Processes	19	cellular response to fluid shear stress	19_GO:0050896 response to stimulus	-4.317412731	4.8149E-05	191.631746	19.48625517	30182	21	15	2	13.33333333	8.777074515	4780|9314	NFE2L2|KLF4	-2.455933399	0	15	0	0	-7.093291183	804.8533333
1	-4.315638169	GO:0062013	M1	1	0	GO Biological Processes	19	positive regulation of small molecule metabolic process	19_GO:0048518 positive regulation of biological process	-4.315638169	4.83461E-05	41.34520548	10.89666733	30182	146	15	3	20	10.32795559	3091|4846|23411	HIF1A|NOS3|SIRT1	-2.455933399	0	4	0	0	-10.54567843	134.1422222
1	-4.306812981	GO:0035966	M1	1	0	GO Biological Processes	19	response to topologically incorrect protein	19_GO:0050896 response to stimulus	-4.306812981	4.93386E-05	41.06394558	10.85787774	30182	147	15	3	20	10.32795559	3309|4780|5071	HSPA5|NFE2L2|PRKN	-2.44914238	0	13	0	0	-7.499862714	335.3555556
1	-4.289345166	GO:0009749	M1	1	0	GO Biological Processes	19	response to glucose	19_GO:0050896 response to stimulus	-4.289345166	5.13635E-05	40.51275168	10.78145642	30182	149	15	3	20	10.32795559	836|1027|3091	CASP3|CDKN1B|HIF1A	-2.433699252	0	10	0	0	-8.373845847	125.7583333
1	-4.276144752	GO:0032069	M1	1	0	GO Biological Processes	19	regulation of nuclease activity	19_GO:0008152 metabolic process	-4.276144752	5.29487E-05	182.9212121	19.03379526	30182	22	15	2	13.33333333	8.777074515	5111|23411	PCNA|SIRT1	-2.42251413	0	7	0	0	-9.704035799	447.1407407
1	-4.272115324	GO:0001890	M1	1	0	GO Biological Processes	19	placenta development	19_GO:0032502 developmental process	-4.272115324	5.34422E-05	39.97615894	10.70653633	30182	151	15	3	20	10.32795559	841|1027|3091	CASP8|CDKN1B|HIF1A	-2.422487443	0	12	0	0	-7.726588465	804.8533333
1	-4.272115324	GO:0010821	M1	1	0	GO Biological Processes	19	regulation of mitochondrion organization	19_GO:0050789 regulation of biological process	-4.272115324	5.34422E-05	39.97615894	10.70653633	30182	151	15	3	20	10.32795559	2932|3091|5071	GSK3B|HIF1A|PRKN	-2.422487443	0	12	0	0	-7.726588465	804.8533333
1	-4.263587662	GO:0010675	M1	1	0	GO Biological Processes	19	regulation of cellular carbohydrate metabolic process	19_GO:0008152 metabolic process	-4.263587662	5.4502E-05	39.71315789	10.66962381	30182	152	15	3	20	10.32795559	2932|5071|23411	GSK3B|PRKN|SIRT1	-2.415947403	0	5	0	0	-10.10900865	423.6070175
1	-4.259846181	GO:0032102	M1	1	0	GO Biological Processes	19	negative regulation of response to external stimulus	19_GO:0048519 negative regulation of biological process	-4.259846181	5.49736E-05	18.1682468	8.117289049	30182	443	15	4	26.66666667	11.41798451	4790|4846|9314|114548	NFKB1|NOS3|KLF4|NLRP3	-2.414184488	0	20	0	0	-5.476143071	160.9706667
1	-4.25511715	GO:0032368	M1	1	0	GO Biological Processes	19	regulation of lipid transport	19_GO:0051179 localization	-4.25511715	5.55754E-05	39.45359477	10.63306837	30182	153	15	3	20	10.32795559	4790|5071|23411	NFKB1|PRKN|SIRT1	-2.41142505	0	14	0	0	-7.289656837	149.0469136
1	-4.246703036	GO:0009411	M1	1	0	GO Biological Processes	19	response to UV	19_GO:0050896 response to stimulus	-4.246703036	5.66627E-05	39.1974026	10.59686422	30182	154	15	3	20	10.32795559	836|5111|23411	CASP3|PCNA|SIRT1	-2.406923525	0	7	0	0	-9.704035799	447.1407407
1	-4.246703036	GO:0009746	M1	1	0	GO Biological Processes	19	response to hexose	19_GO:0050896 response to stimulus	-4.246703036	5.66627E-05	39.1974026	10.59686422	30182	154	15	3	20	10.32795559	836|1027|3091	CASP3|CDKN1B|HIF1A	-2.406923525	0	10	0	0	-8.373845847	125.7583333
1	-4.236760916	GO:1902254	M1	1	0	GO Biological Processes	19	negative regulation of intrinsic apoptotic signaling pathway by p53 class mediator	19_GO:0023052 signaling	-4.236760916	5.79748E-05	174.9681159	18.61107632	30182	23	15	2	13.33333333	8.777074515	5071|23411	PRKN|SIRT1	-2.402784981	0	5	0	0	-10.10900865	423.6070175
1	-4.236760916	GO:1901984	M1	1	0	GO Biological Processes	19	negative regulation of protein acetylation	19_GO:0048519 negative regulation of biological process	-4.236760916	5.79748E-05	174.9681159	18.61107632	30182	23	15	2	13.33333333	8.777074515	2932|23411	GSK3B|SIRT1	-2.402784981	0	19	0	0	-5.541731986	236.7215686
1	-4.236760916	GO:0006809	M1	1	0	GO Biological Processes	19	nitric oxide biosynthetic process	19_GO:0008152 metabolic process	-4.236760916	5.79748E-05	174.9681159	18.61107632	30182	23	15	2	13.33333333	8.777074515	4846|7099	NOS3|TLR4	-2.402784981	0	23	1	1	-4.236760916	174.9681159
1	-4.225937252	GO:0010975	M1	1	0	GO Biological Processes	19	regulation of neuron projection development	19_GO:0032502 developmental process	-4.225937252	5.94378E-05	17.80648968	8.027774347	30182	452	15	4	26.66666667	11.41798451	2932|3309|4780|9314	GSK3B|HSPA5|NFE2L2|KLF4	-2.393878736	0	13	0	0	-7.499862714	335.3555556
1	-4.205453223	GO:0016241	M1	1	0	GO Biological Processes	19	regulation of macroautophagy	19_GO:0008152 metabolic process	-4.205453223	6.23084E-05	37.96477987	10.42091909	30182	159	15	3	20	10.32795559	836|3091|23411	CASP3|HIF1A|SIRT1	-2.375303697	0	7	0	0	-9.704035799	447.1407407
1	-4.199097058	GO:0060907	M1	1	0	GO Biological Processes	19	positive regulation of macrophage cytokine production	19_GO:0002376 immune system process	-4.199097058	6.32271E-05	167.6777778	18.21496892	30182	24	15	2	13.33333333	8.777074515	7099|23411	TLR4|SIRT1	-2.370848167	0	16	0	0	-6.741627631	287.447619
1	-4.185432241	GO:0002831	M1	1	0	GO Biological Processes	19	regulation of response to biotic stimulus	19_GO:0050896 response to stimulus	-4.185432241	6.52481E-05	17.38344132	7.921818907	30182	463	15	4	26.66666667	11.41798451	841|4780|7099|114548	CASP8|NFE2L2|TLR4|NLRP3	-2.359075704	0	9	0	0	-8.876095019	223.5703704
1	-4.18133521	GO:0034284	M1	1	0	GO Biological Processes	19	response to monosaccharide	19_GO:0050896 response to stimulus	-4.18133521	6.58665E-05	37.2617284	10.31922411	30182	162	15	3	20	10.32795559	836|1027|3091	CASP3|CDKN1B|HIF1A	-2.356862817	0	10	0	0	-8.373845847	125.7583333
1	-4.178175159	GO:0051090	M1	1	0	GO Biological Processes	19	regulation of DNA-binding transcription factor activity	19_GO:0008152 metabolic process	-4.178175159	6.63475E-05	17.30867384	7.902946138	30182	465	15	4	26.66666667	11.41798451	7099|9314|23411|114548	TLR4|KLF4|SIRT1|NLRP3	-2.35557877	0	18	0	0	-5.583470275	149.0469136
1	-4.17095043	GO:1903829	M1	1	0	GO Biological Processes	19	positive regulation of protein localization	19_GO:0051179 localization	-4.17095043	6.74605E-05	17.23454675	7.884190726	30182	467	15	4	26.66666667	11.41798451	2932|3091|5071|7099	GSK3B|HIF1A|PRKN|TLR4	-2.350221977	0	12	0	0	-7.726588465	804.8533333
1	-4.163009587	GO:0010226	M1	1	0	GO Biological Processes	19	response to lithium ion	19_GO:0050896 response to stimulus	-4.163009587	6.87053E-05	160.9706667	17.8427862	30182	25	15	2	13.33333333	8.777074515	1027|4780	CDKN1B|NFE2L2	-2.345993076	0	15	0	0	-7.093291183	804.8533333
1	-4.163009587	GO:0046885	M1	1	0	GO Biological Processes	19	regulation of hormone biosynthetic process	19_GO:0008152 metabolic process	-4.163009587	6.87053E-05	160.9706667	17.8427862	30182	25	15	2	13.33333333	8.777074515	3091|4790	HIF1A|NFKB1	-2.345993076	0	20	0	0	-5.476143071	160.9706667
1	-4.157669691	GO:0001959	M1	1	0	GO Biological Processes	19	regulation of cytokine-mediated signaling pathway	19_GO:0023052 signaling	-4.157669691	6.95553E-05	36.58424242	10.22027153	30182	165	15	3	20	10.32795559	841|3091|5071	CASP8|HIF1A|PRKN	-2.34249732	0	12	0	0	-7.726588465	804.8533333
1	-4.128372182	GO:0046209	M1	1	0	GO Biological Processes	19	nitric oxide metabolic process	19_GO:0008152 metabolic process	-4.128372182	7.44094E-05	154.7794872	17.49220649	30182	26	15	2	13.33333333	8.777074515	4846|7099	NOS3|TLR4	-2.315036154	0	23	0	0	-4.236760916	174.9681159
1	-4.119188536	GO:0009267	M1	1	0	GO Biological Processes	19	cellular response to starvation	19_GO:0050896 response to stimulus	-4.119188536	7.59996E-05	35.50823529	10.06111523	30182	170	15	3	20	10.32795559	3309|4780|23411	HSPA5|NFE2L2|SIRT1	-2.309502063	0	13	0	0	-7.499862714	335.3555556
1	-4.119188536	GO:1903034	M1	1	0	GO Biological Processes	19	regulation of response to wounding	19_GO:0050896 response to stimulus	-4.119188536	7.59996E-05	35.50823529	10.06111523	30182	170	15	3	20	10.32795559	4780|4846|9314	NFE2L2|NOS3|KLF4	-2.309502063	0	15	0	0	-7.093291183	804.8533333
1	-4.11163138	GO:0010950	M1	1	0	GO Biological Processes	19	positive regulation of endopeptidase activity	19_GO:0048518 positive regulation of biological process	-4.11163138	7.73337E-05	35.3005848	10.03011071	30182	171	15	3	20	10.32795559	841|23411|114548	CASP8|SIRT1|NLRP3	-2.303758248	0	18	0	0	-5.583470275	149.0469136
1	-4.096651806	GO:2000058	M1	1	0	GO Biological Processes	19	regulation of ubiquitin-dependent protein catabolic process	19_GO:0008152 metabolic process	-4.096651806	8.00476E-05	34.89248555	9.968896566	30182	173	15	3	20	10.32795559	2932|4780|5071	GSK3B|NFE2L2|PRKN	-2.296154836	0	19	0	0	-5.541731986	236.7215686
1	-4.095073125	GO:1904385	M1	1	0	GO Biological Processes	19	cellular response to angiotensin	19_GO:0050896 response to stimulus	-4.095073125	8.03391E-05	149.0469136	17.16121191	30182	27	15	2	13.33333333	8.777074515	4780|4790	NFE2L2|NFKB1	-2.296154836	0	14	0	0	-7.289656837	149.0469136
1	-4.095073125	GO:0070269	M1	1	0	GO Biological Processes	19	pyroptosis	19_GO:0009987 cellular process	-4.095073125	8.03391E-05	149.0469136	17.16121191	30182	27	15	2	13.33333333	8.777074515	841|114548	CASP8|NLRP3	-2.296154836	0	18	0	0	-5.583470275	149.0469136
1	-4.095073125	GO:2000737	M1	1	0	GO Biological Processes	19	negative regulation of stem cell differentiation	19_GO:0032502 developmental process	-4.095073125	8.03391E-05	149.0469136	17.16121191	30182	27	15	2	13.33333333	8.777074515	2932|4780	GSK3B|NFE2L2	-2.296154836	0	19	0	0	-5.541731986	236.7215686
1	-4.095073125	GO:2001057	M1	1	0	GO Biological Processes	19	reactive nitrogen species metabolic process	19_GO:0008152 metabolic process	-4.095073125	8.03391E-05	149.0469136	17.16121191	30182	27	15	2	13.33333333	8.777074515	4846|7099	NOS3|TLR4	-2.296154836	0	23	0	0	-4.236760916	174.9681159
1	-4.074511532	GO:0051099	M1	1	0	GO Biological Processes	19	positive regulation of binding	19_GO:0065007 biological regulation	-4.074511532	8.42342E-05	34.29772727	9.879006106	30182	176	15	3	20	10.32795559	2932|5071|9314	GSK3B|PRKN|KLF4	-2.279124112	0	19	0	0	-5.541731986	236.7215686
1	-4.074511532	GO:0048660	M1	1	0	GO Biological Processes	19	regulation of smooth muscle cell proliferation	19_GO:0050789 regulation of biological process	-4.074511532	8.42342E-05	34.29772727	9.879006106	30182	176	15	3	20	10.32795559	1027|4846|7099	CDKN1B|NOS3|TLR4	-2.279124112	0	23	0	0	-4.236760916	174.9681159
1	-4.052824433	GO:0032870	M1	1	0	GO Biological Processes	19	cellular response to hormone stimulus	19_GO:0050896 response to stimulus	-4.052824433	8.85473E-05	16.06493679	7.582166078	30182	501	15	4	26.66666667	11.41798451	2932|4780|4790|23411	GSK3B|NFE2L2|NFKB1|SIRT1	-2.25919174	0	14	0	0	-7.289656837	149.0469136
1	-4.036159745	GO:0001568	M1	1	0	GO Biological Processes	19	blood vessel development	19_GO:0032502 developmental process	-4.036159745	9.20111E-05	15.90619236	7.54024885	30182	506	15	4	26.66666667	11.41798451	841|3091|4846|23411	CASP8|HIF1A|NOS3|SIRT1	-2.246403259	0	4	0	0	-10.54567843	134.1422222
1	-4.036159745	GO:0010638	M1	1	0	GO Biological Processes	19	positive regulation of organelle organization	19_GO:0048518 positive regulation of biological process	-4.036159745	9.20111E-05	15.90619236	7.54024885	30182	506	15	4	26.66666667	11.41798451	1027|2932|3091|5071	CDKN1B|GSK3B|HIF1A|PRKN	-2.246403259	0	12	0	0	-7.726588465	804.8533333
1	-4.032103603	GO:1900017	M1	1	0	GO Biological Processes	19	positive regulation of cytokine production involved in inflammatory response	19_GO:0048518 positive regulation of biological process	-4.032103603	9.28745E-05	138.7678161	16.55113914	30182	29	15	2	13.33333333	8.777074515	3091|7099	HIF1A|TLR4	-2.246403259	0	12	0	0	-7.726588465	804.8533333
1	-4.031367111	GO:0071478	M1	1	0	GO Biological Processes	19	cellular response to radiation	19_GO:0050896 response to stimulus	-4.031367111	9.30321E-05	33.16703297	9.705824884	30182	182	15	3	20	10.32795559	3309|5111|23411	HSPA5|PCNA|SIRT1	-2.246403259	0	13	0	0	-7.499862714	335.3555556
1	-4.031367111	GO:1905952	M1	1	0	GO Biological Processes	19	regulation of lipid localization	19_GO:0051179 localization	-4.031367111	9.30321E-05	33.16703297	9.705824884	30182	182	15	3	20	10.32795559	4790|5071|23411	NFKB1|PRKN|SIRT1	-2.246403259	0	14	0	0	-7.289656837	149.0469136
1	-4.017308646	GO:0021543	M1	1	0	GO Biological Processes	19	pallium development	19_GO:0032502 developmental process	-4.017308646	9.60929E-05	32.80652174	9.649955715	30182	184	15	3	20	10.32795559	836|2932|3091	CASP3|GSK3B|HIF1A	-2.234057988	0	21	0	0	-5.315666699	574.8952381
1	-4.01033799	GO:0071356	M1	1	0	GO Biological Processes	19	cellular response to tumor necrosis factor	19_GO:0050896 response to stimulus	-4.01033799	9.76477E-05	32.62918919	9.622355372	30182	185	15	3	20	10.32795559	4780|4790|23411	NFE2L2|NFKB1|SIRT1	-2.230493582	0	14	0	0	-7.289656837	149.0469136
1	-4.01033799	GO:0010952	M1	1	0	GO Biological Processes	19	positive regulation of peptidase activity	19_GO:0048518 positive regulation of biological process	-4.01033799	9.76477E-05	32.62918919	9.622355372	30182	185	15	3	20	10.32795559	841|23411|114548	CASP8|SIRT1|NLRP3	-2.230493582	0	18	0	0	-5.583470275	149.0469136
1	-4.002265074	GO:0070168	M1	1	0	GO Biological Processes	19	negative regulation of biomineral tissue development	19_GO:0032502 developmental process	-4.002265074	9.94798E-05	134.1422222	16.26914564	30182	30	15	2	13.33333333	8.777074515	3091|4846	HIF1A|NOS3	-2.224113824	0	4	0	0	-10.54567843	134.1422222
1	-4.000093578	GO:0051223	M1	1	0	GO Biological Processes	19	regulation of protein transport	19_GO:0051179 localization	-4.000093578	9.99785E-05	15.56776273	7.450103998	30182	517	15	4	26.66666667	11.41798451	2932|3091|5071|7099	GSK3B|HIF1A|PRKN|TLR4	-2.22362891	0	12	0	0	-7.726588465	804.8533333
1	-3.996511724	GO:0050728	M1	1	0	GO Biological Processes	19	negative regulation of inflammatory response	19_GO:0048519 negative regulation of biological process	-3.996511724	0.000100806	32.2802139	9.567808293	30182	187	15	3	20	10.32795559	4790|9314|114548	NFKB1|KLF4|NLRP3	-2.221727114	0	20	0	0	-5.476143071	160.9706667
1	-3.982836118	GO:0071466	M1	1	0	GO Biological Processes	19	cellular response to xenobiotic stimulus	19_GO:0050896 response to stimulus	-3.982836118	0.000104031	31.93862434	9.5141135	30182	189	15	3	20	10.32795559	3309|4780|5111	HSPA5|NFE2L2|PCNA	-2.213053036	0	1	0	0	-14.06669375	43.86121708
1	-3.982836118	GO:0002700	M1	1	0	GO Biological Processes	19	regulation of production of molecular mediator of immune response	19_GO:0002376 immune system process	-3.982836118	0.000104031	31.93862434	9.5141135	30182	189	15	3	20	10.32795559	7099|23411|114548	TLR4|SIRT1|NLRP3	-2.213053036	0	9	0	0	-8.876095019	223.5703704
1	-3.982836118	GO:0009743	M1	1	0	GO Biological Processes	19	response to carbohydrate	19_GO:0050896 response to stimulus	-3.982836118	0.000104031	31.93862434	9.5141135	30182	189	15	3	20	10.32795559	836|1027|3091	CASP3|CDKN1B|HIF1A	-2.213053036	0	10	0	0	-8.373845847	125.7583333
1	-3.973426072	GO:1902042	M1	1	0	GO Biological Processes	19	negative regulation of extrinsic apoptotic signaling pathway via death domain receptors	19_GO:0023052 signaling	-3.973426072	0.00010631	129.8150538	16.00084751	30182	31	15	2	13.33333333	8.777074515	2932|4846	GSK3B|NOS3	-2.206945625	0	19	0	0	-5.541731986	236.7215686
1	-3.973426072	GO:0001782	M1	1	0	GO Biological Processes	19	B cell homeostasis	19_GO:0042592 homeostatic process	-3.973426072	0.00010631	129.8150538	16.00084751	30182	31	15	2	13.33333333	8.777074515	836|3091	CASP3|HIF1A	-2.206945625	0	21	0	0	-5.315666699	574.8952381
1	-3.971175052	GO:0001944	M1	1	0	GO Biological Processes	19	vasculature development	19_GO:0032502 developmental process	-3.971175052	0.000106862	15.30139417	7.378385511	30182	526	15	4	26.66666667	11.41798451	841|3091|4846|23411	CASP8|HIF1A|NOS3|SIRT1	-2.206336552	0	4	0	0	-10.54567843	134.1422222
1	-3.96259825	GO:0043123	M1	1	0	GO Biological Processes	19	positive regulation of I-kappaB kinase/NF-kappaB signaling	19_GO:0023052 signaling	-3.96259825	0.000108994	31.43958333	9.435120811	30182	192	15	3	20	10.32795559	841|5071|7099	CASP8|PRKN|TLR4	-2.199395513	0	12	0	0	-7.726588465	804.8533333
1	-3.949285562	GO:0043433	M1	1	0	GO Biological Processes	19	negative regulation of DNA-binding transcription factor activity	19_GO:0008152 metabolic process	-3.949285562	0.000112387	31.11546392	9.383460975	30182	194	15	3	20	10.32795559	9314|23411|114548	KLF4|SIRT1|NLRP3	-2.189335983	0	18	0	0	-5.583470275	149.0469136
1	-3.949285562	GO:0061136	M1	1	0	GO Biological Processes	19	regulation of proteasomal protein catabolic process	19_GO:0008152 metabolic process	-3.949285562	0.000112387	31.11546392	9.383460975	30182	194	15	3	20	10.32795559	2932|4780|5071	GSK3B|NFE2L2|PRKN	-2.189335983	0	19	0	0	-5.541731986	236.7215686
1	-3.94552204	GO:1902235	M1	1	0	GO Biological Processes	19	regulation of endoplasmic reticulum stress-induced intrinsic apoptotic signaling pathway	19_GO:0023052 signaling	-3.94552204	0.000113365	125.7583333	15.74516716	30182	32	15	2	13.33333333	8.777074515	5071|23411	PRKN|SIRT1	-2.189166403	0	5	0	0	-10.10900865	423.6070175
1	-3.94552204	GO:0045736	M1	1	0	GO Biological Processes	19	negative regulation of cyclin-dependent protein serine/threonine kinase activity	19_GO:0048519 negative regulation of biological process	-3.94552204	0.000113365	125.7583333	15.74516716	30182	32	15	2	13.33333333	8.777074515	836|1027	CASP3|CDKN1B	-2.189166403	0	10	0	0	-8.373845847	125.7583333
1	-3.942681872	GO:0071902	M1	1	0	GO Biological Processes	19	positive regulation of protein serine/threonine kinase activity	19_GO:0048518 positive regulation of biological process	-3.942681872	0.000114109	30.95589744	9.357923948	30182	195	15	3	20	10.32795559	1027|7099|23411	CDKN1B|TLR4|SIRT1	-2.189166403	0	16	0	0	-6.741627631	287.447619
1	-3.942681872	GO:0031334	M1	1	0	GO Biological Processes	19	positive regulation of protein-containing complex assembly	19_GO:0048518 positive regulation of biological process	-3.942681872	0.000114109	30.95589744	9.357923948	30182	195	15	3	20	10.32795559	1027|2932|7099	CDKN1B|GSK3B|TLR4	-2.189166403	0	22	0	0	-4.394725388	91.46060606
1	-3.921016875	GO:0070201	M1	1	0	GO Biological Processes	19	regulation of establishment of protein localization	19_GO:0051179 localization	-3.921016875	0.000119945	14.8496925	7.255161012	30182	542	15	4	26.66666667	11.41798451	2932|3091|5071|7099	GSK3B|HIF1A|PRKN|TLR4	-2.169742805	0	12	0	0	-7.726588465	804.8533333
1	-3.918494485	GO:1904030	M1	1	0	GO Biological Processes	19	negative regulation of cyclin-dependent protein kinase activity	19_GO:0048519 negative regulation of biological process	-3.918494485	0.000120644	121.9474747	15.50114218	30182	33	15	2	13.33333333	8.777074515	836|1027	CASP3|CDKN1B	-2.169742805	0	10	0	0	-8.373845847	125.7583333
1	-3.918494485	GO:1990776	M1	1	0	GO Biological Processes	19	response to angiotensin	19_GO:0050896 response to stimulus	-3.918494485	0.000120644	121.9474747	15.50114218	30182	33	15	2	13.33333333	8.777074515	4780|4790	NFE2L2|NFKB1	-2.169742805	0	14	0	0	-7.289656837	149.0469136
1	-3.892290236	GO:1901797	M1	1	0	GO Biological Processes	19	negative regulation of signal transduction by p53 class mediator	19_GO:0023052 signaling	-3.892290236	0.000128147	118.3607843	15.26790992	30182	34	15	2	13.33333333	8.777074515	5071|23411	PRKN|SIRT1	-2.145114944	0	5	0	0	-10.10900865	423.6070175
1	-3.86686082	GO:1902253	M1	1	0	GO Biological Processes	19	regulation of intrinsic apoptotic signaling pathway by p53 class mediator	19_GO:0023052 signaling	-3.86686082	0.000135875	114.9790476	15.04469459	30182	35	15	2	13.33333333	8.777074515	5071|23411	PRKN|SIRT1	-2.126662417	0	5	0	0	-10.10900865	423.6070175
1	-3.86686082	GO:1905898	M1	1	0	GO Biological Processes	19	positive regulation of response to endoplasmic reticulum stress	19_GO:0048518 positive regulation of biological process	-3.86686082	0.000135875	114.9790476	15.04469459	30182	35	15	2	13.33333333	8.777074515	4780|23411	NFE2L2|SIRT1	-2.126662417	0	13	0	0	-7.499862714	335.3555556
1	-3.86686082	GO:0051354	M1	1	0	GO Biological Processes	19	negative regulation of oxidoreductase activity	19_GO:0065007 biological regulation	-3.86686082	0.000135875	114.9790476	15.04469459	30182	35	15	2	13.33333333	8.777074515	4790|5071	NFKB1|PRKN	-2.126662417	0	14	0	0	-7.289656837	149.0469136
1	-3.86686082	GO:0061081	M1	1	0	GO Biological Processes	19	positive regulation of myeloid leukocyte cytokine production involved in immune response	19_GO:0002376 immune system process	-3.86686082	0.000135875	114.9790476	15.04469459	30182	35	15	2	13.33333333	8.777074515	7099|23411	TLR4|SIRT1	-2.126662417	0	16	0	0	-6.741627631	287.447619
1	-3.866040471	GO:0042594	M1	1	0	GO Biological Processes	19	response to starvation	19_GO:0050896 response to stimulus	-3.866040471	0.000136132	29.16135266	9.065786112	30182	207	15	3	20	10.32795559	3309|4780|23411	HSPA5|NFE2L2|SIRT1	-2.126662417	0	13	0	0	-7.499862714	335.3555556
1	-3.848608794	GO:0048729	M1	1	0	GO Biological Processes	19	tissue morphogenesis	19_GO:0032502 developmental process	-3.848608794	0.000141707	14.22002356	7.079842958	30182	566	15	4	26.66666667	11.41798451	836|3091|4846|9314	CASP3|HIF1A|NOS3|KLF4	-2.110773529	0	4	0	0	-10.54567843	134.1422222
1	-3.829412208	GO:0031396	M1	1	0	GO Biological Processes	19	regulation of protein ubiquitination	19_GO:0008152 metabolic process	-3.829412208	0.000148111	28.3399061	8.928881826	30182	213	15	3	20	10.32795559	1027|3309|5071	CDKN1B|HSPA5|PRKN	-2.09311427	0	13	0	0	-7.499862714	335.3555556
1	-3.823410598	GO:0045637	M1	1	0	GO Biological Processes	19	regulation of myeloid cell differentiation	19_GO:0002376 immune system process	-3.823410598	0.000150172	28.20747664	8.906614432	30182	214	15	3	20	10.32795559	841|3091|7099	CASP8|HIF1A|TLR4	-2.088745821	0	9	0	0	-8.876095019	223.5703704
1	-3.818152928	GO:1903146	M1	1	0	GO Biological Processes	19	regulation of autophagy of mitochondrion	19_GO:0008152 metabolic process	-3.818152928	0.000152001	108.763964	14.62558198	30182	37	15	2	13.33333333	8.777074515	3091|5071	HIF1A|PRKN	-2.088745821	0	12	0	0	-7.726588465	804.8533333
1	-3.818152928	GO:0010935	M1	1	0	GO Biological Processes	19	regulation of macrophage cytokine production	19_GO:0002376 immune system process	-3.818152928	0.000152001	108.763964	14.62558198	30182	37	15	2	13.33333333	8.777074515	7099|23411	TLR4|SIRT1	-2.088745821	0	16	0	0	-6.741627631	287.447619
1	-3.818152928	GO:0030225	M1	1	0	GO Biological Processes	19	macrophage differentiation	19_GO:0032502 developmental process	-3.818152928	0.000152001	108.763964	14.62558198	30182	37	15	2	13.33333333	8.777074515	841|23411	CASP8|SIRT1	-2.088745821	0	18	0	0	-5.583470275	149.0469136
1	-3.817437707	GO:0009612	M1	1	0	GO Biological Processes	19	response to mechanical stimulus	19_GO:0050896 response to stimulus	-3.817437707	0.000152252	28.07627907	8.884499315	30182	215	15	3	20	10.32795559	841|4790|7099	CASP8|NFKB1|TLR4	-2.088745821	0	9	0	0	-8.876095019	223.5703704
1	-3.805577019	GO:0006469	M1	1	0	GO Biological Processes	19	negative regulation of protein kinase activity	19_GO:0048519 negative regulation of biological process	-3.805577019	0.000156467	27.81751152	8.840718908	30182	217	15	3	20	10.32795559	836|1027|23411	CASP3|CDKN1B|SIRT1	-2.078390488	0	16	0	0	-6.741627631	287.447619
1	-3.794796516	GO:0009595	M1	1	0	GO Biological Processes	19	detection of biotic stimulus	19_GO:0050896 response to stimulus	-3.794796516	0.0001604	105.9017544	14.42847694	30182	38	15	2	13.33333333	8.777074515	7099|114548	TLR4|NLRP3	-2.071126522	0	9	0	0	-8.876095019	223.5703704
1	-3.794796516	GO:0032885	M1	1	0	GO Biological Processes	19	regulation of polysaccharide biosynthetic process	19_GO:0008152 metabolic process	-3.794796516	0.0001604	105.9017544	14.42847694	30182	38	15	2	13.33333333	8.777074515	2932|4790	GSK3B|NFKB1	-2.071126522	0	19	0	0	-5.541731986	236.7215686
1	-3.793828044	GO:0043523	M1	1	0	GO Biological Processes	19	regulation of neuron apoptotic process	19_GO:0050789 regulation of biological process	-3.793828044	0.000160758	27.56347032	8.797526882	30182	219	15	3	20	10.32795559	836|3091|5071	CASP3|HIF1A|PRKN	-2.071126522	0	21	0	0	-5.315666699	574.8952381
1	-3.78799481	GO:0009636	M1	1	0	GO Biological Processes	19	response to toxic substance	19_GO:0050896 response to stimulus	-3.78799481	0.000162932	27.43818182	8.776147344	30182	220	15	3	20	10.32795559	4780|4846|5071	NFE2L2|NOS3|PRKN	-2.066778056	0	15	0	0	-7.093291183	804.8533333
1	-3.782188743	GO:0031669	M1	1	0	GO Biological Processes	19	cellular response to nutrient levels	19_GO:0050896 response to stimulus	-3.782188743	0.000165124	27.31402715	8.754909952	30182	221	15	3	20	10.32795559	3309|4780|23411	HSPA5|NFE2L2|SIRT1	-2.062451699	0	13	0	0	-7.499862714	335.3555556
1	-3.772058315	GO:0000731	M1	1	0	GO Biological Processes	19	DNA synthesis involved in DNA repair	19_GO:0050896 response to stimulus	-3.772058315	0.000169021	103.1863248	14.23895859	30182	39	15	2	13.33333333	8.777074515	5111|23411	PCNA|SIRT1	-2.055265653	0	7	0	0	-9.704035799	447.1407407
1	-3.772058315	GO:0032350	M1	1	0	GO Biological Processes	19	regulation of hormone metabolic process	19_GO:0008152 metabolic process	-3.772058315	0.000169021	103.1863248	14.23895859	30182	39	15	2	13.33333333	8.777074515	3091|4790	HIF1A|NFKB1	-2.055265653	0	20	0	0	-5.476143071	160.9706667
1	-3.749906602	GO:0045454	M1	1	0	GO Biological Processes	19	cell redox homeostasis	19_GO:0042592 homeostatic process	-3.749906602	0.000177866	100.6066667	14.05655027	30182	40	15	2	13.33333333	8.777074515	4780|4846	NFE2L2|NOS3	-2.034578677	0	15	0	0	-7.093291183	804.8533333
1	-3.731117102	GO:1903050	M1	1	0	GO Biological Processes	19	regulation of proteolysis involved in protein catabolic process	19_GO:0008152 metabolic process	-3.731117102	0.00018573	26.24521739	8.569914713	30182	230	15	3	20	10.32795559	2932|4780|5071	GSK3B|NFE2L2|PRKN	-2.017248992	0	19	0	0	-5.541731986	236.7215686
1	-3.728312032	GO:0071470	M1	1	0	GO Biological Processes	19	cellular response to osmotic stress	19_GO:0050896 response to stimulus	-3.728312032	0.000186934	98.15284553	13.88081627	30182	41	15	2	13.33333333	8.777074515	836|114548	CASP3|NLRP3	-2.015898846	0	21	0	0	-5.315666699	574.8952381
1	-3.7156841	GO:0050778	M1	1	0	GO Biological Processes	19	positive regulation of immune response	19_GO:0002376 immune system process	-3.7156841	0.000192449	13.12974443	6.76565658	30182	613	15	4	26.66666667	11.41798451	4790|7099|23411|114548	NFKB1|TLR4|SIRT1|NLRP3	-2.004720981	0	9	0	0	-8.876095019	223.5703704
1	-3.710267319	GO:0030855	M1	1	0	GO Biological Processes	19	epithelial cell differentiation	19_GO:0032502 developmental process	-3.710267319	0.000194864	13.08704607	6.753058085	30182	615	15	4	26.66666667	11.41798451	836|3091|5111|9314	CASP3|HIF1A|PCNA|KLF4	-2.003462876	0	21	0	0	-5.315666699	574.8952381
1	-3.707247411	GO:0045981	M1	1	0	GO Biological Processes	19	positive regulation of nucleotide metabolic process	19_GO:0048518 positive regulation of biological process	-3.707247411	0.000196224	95.81587302	13.71135736	30182	42	15	2	13.33333333	8.777074515	3091|4846	HIF1A|NOS3	-2.003462876	0	4	0	0	-10.54567843	134.1422222
1	-3.707247411	GO:1900544	M1	1	0	GO Biological Processes	19	positive regulation of purine nucleotide metabolic process	19_GO:0048518 positive regulation of biological process	-3.707247411	0.000196224	95.81587302	13.71135736	30182	42	15	2	13.33333333	8.777074515	3091|4846	HIF1A|NOS3	-2.003462876	0	4	0	0	-10.54567843	134.1422222
1	-3.707247411	GO:0045429	M1	1	0	GO Biological Processes	19	positive regulation of nitric oxide biosynthetic process	19_GO:0048518 positive regulation of biological process	-3.707247411	0.000196224	95.81587302	13.71135736	30182	42	15	2	13.33333333	8.777074515	7099|9314	TLR4|KLF4	-2.003462876	0	9	0	0	-8.876095019	223.5703704
1	-3.707247411	GO:0031663	M1	1	0	GO Biological Processes	19	lipopolysaccharide-mediated signaling pathway	19_GO:0044419 biological process involved in interspecies interaction between organisms	-3.707247411	0.000196224	95.81587302	13.71135736	30182	42	15	2	13.33333333	8.777074515	4846|7099	NOS3|TLR4	-2.003462876	0	23	0	0	-4.236760916	174.9681159
1	-3.678150347	GO:0045859	M1	1	0	GO Biological Processes	19	regulation of protein kinase activity	19_GO:0008152 metabolic process	-3.678150347	0.000209821	12.83657629	6.678682082	30182	627	15	4	26.66666667	11.41798451	836|1027|7099|23411	CASP3|CDKN1B|TLR4|SIRT1	-1.975787399	0	16	0	0	-6.741627631	287.447619
1	-3.671416057	GO:0060485	M1	1	0	GO Biological Processes	19	mesenchyme development	19_GO:0032502 developmental process	-3.671416057	0.0002131	25.0473029	8.357725922	30182	241	15	3	20	10.32795559	2932|3091|4846	GSK3B|HIF1A|NOS3	-1.971284793	0	21	0	0	-5.315666699	574.8952381
1	-3.666608778	GO:1904407	M1	1	0	GO Biological Processes	19	positive regulation of nitric oxide metabolic process	19_GO:0048518 positive regulation of biological process	-3.666608778	0.000215472	91.46060606	13.38982798	30182	44	15	2	13.33333333	8.777074515	7099|9314	TLR4|KLF4	-1.971284793	0	9	0	0	-8.876095019	223.5703704
1	-3.666608778	GO:1903573	M1	1	0	GO Biological Processes	19	negative regulation of response to endoplasmic reticulum stress	19_GO:0048519 negative regulation of biological process	-3.666608778	0.000215472	91.46060606	13.38982798	30182	44	15	2	13.33333333	8.777074515	3309|5071	HSPA5|PRKN	-1.971284793	0	13	0	0	-7.499862714	335.3555556
1	-3.666608778	GO:0032881	M1	1	0	GO Biological Processes	19	regulation of polysaccharide metabolic process	19_GO:0008152 metabolic process	-3.666608778	0.000215472	91.46060606	13.38982798	30182	44	15	2	13.33333333	8.777074515	2932|4790	GSK3B|NFKB1	-1.971284793	0	19	0	0	-5.541731986	236.7215686
1	-3.666608778	GO:1904646	M1	1	0	GO Biological Processes	19	cellular response to amyloid-beta	19_GO:0050896 response to stimulus	-3.666608778	0.000215472	91.46060606	13.38982798	30182	44	15	2	13.33333333	8.777074515	2932|7099	GSK3B|TLR4	-1.971284793	0	22	0	0	-4.394725388	91.46060606
1	-3.660863021	GO:0071375	M1	1	0	GO Biological Processes	19	cellular response to peptide hormone stimulus	19_GO:0050896 response to stimulus	-3.660863021	0.000218342	24.84115226	8.320666465	30182	243	15	3	20	10.32795559	2932|4780|4790	GSK3B|NFE2L2|NFKB1	-1.966933241	0	14	0	0	-7.289656837	149.0469136
1	-3.646989394	GO:0010677	M1	1	0	GO Biological Processes	19	negative regulation of cellular carbohydrate metabolic process	19_GO:0048519 negative regulation of biological process	-3.646989394	0.000225429	89.42814815	13.23710941	30182	45	15	2	13.33333333	8.777074515	2932|5071	GSK3B|PRKN	-1.954449358	0	19	0	0	-5.541731986	236.7215686
1	-3.631166938	GO:0120035	M1	1	0	GO Biological Processes	19	regulation of plasma membrane bounded cell projection organization	19_GO:0050789 regulation of biological process	-3.631166938	0.000233794	12.47834625	6.570862325	30182	645	15	4	26.66666667	11.41798451	2932|3309|4780|9314	GSK3B|HSPA5|NFE2L2|KLF4	-1.940012213	0	13	0	0	-7.499862714	335.3555556
1	-3.623470677	GO:0043009	M1	1	0	GO Biological Processes	19	chordate embryonic development	19_GO:0032502 developmental process	-3.623470677	0.000237974	12.42057613	6.553310739	30182	648	15	4	26.66666667	11.41798451	836|841|3091|4846	CASP3|CASP8|HIF1A|NOS3	-1.933696857	0	4	0	0	-10.54567843	134.1422222
1	-3.614455042	GO:0045926	M1	1	0	GO Biological Processes	19	negative regulation of growth	19_GO:0040007 growth	-3.614455042	0.000242966	23.95396825	8.159265575	30182	252	15	3	20	10.32795559	1027|3091|23411	CDKN1B|HIF1A|SIRT1	-1.928797788	0	4	0	0	-10.54567843	134.1422222
1	-3.614455042	GO:0031668	M1	1	0	GO Biological Processes	19	cellular response to extracellular stimulus	19_GO:0050896 response to stimulus	-3.614455042	0.000242966	23.95396825	8.159265575	30182	252	15	3	20	10.32795559	3309|4780|23411	HSPA5|NFE2L2|SIRT1	-1.928797788	0	13	0	0	-7.499862714	335.3555556
1	-3.614455042	GO:0032886	M1	1	0	GO Biological Processes	19	regulation of microtubule-based process	19_GO:0050789 regulation of biological process	-3.614455042	0.000242966	23.95396825	8.159265575	30182	252	15	3	20	10.32795559	1027|2932|23411	CDKN1B|GSK3B|SIRT1	-1.928797788	0	16	0	0	-6.741627631	287.447619
1	-3.605657677	GO:0050865	M1	1	0	GO Biological Processes	19	regulation of cell activation	19_GO:0032501 multicellular organismal process	-3.605657677	0.000247938	12.28783715	6.512805429	30182	655	15	4	26.66666667	11.41798451	836|4846|7099|114548	CASP3|NOS3|TLR4|NLRP3	-1.921363987	0	9	0	0	-8.876095019	223.5703704
1	-3.59305645	GO:0031344	M1	1	0	GO Biological Processes	19	regulation of cell projection organization	19_GO:0050789 regulation of biological process	-3.59305645	0.000255237	12.19474747	6.484250166	30182	660	15	4	26.66666667	11.41798451	2932|3309|4780|9314	GSK3B|HSPA5|NFE2L2|KLF4	-1.910461	0	13	0	0	-7.499862714	335.3555556
1	-3.590689502	GO:0031648	M1	1	0	GO Biological Processes	19	protein destabilization	19_GO:0065007 biological regulation	-3.590689502	0.000256632	83.83888889	12.8077509	30182	48	15	2	13.33333333	8.777074515	5071|23411	PRKN|SIRT1	-1.910461	0	5	0	0	-10.10900865	423.6070175
1	-3.590689502	GO:0035094	M1	1	0	GO Biological Processes	19	response to nicotine	19_GO:0050896 response to stimulus	-3.590689502	0.000256632	83.83888889	12.8077509	30182	48	15	2	13.33333333	8.777074515	836|4790	CASP3|NFKB1	-1.910461	0	21	0	0	-5.315666699	574.8952381
1	-3.574614423	GO:0048872	M1	1	0	GO Biological Processes	19	homeostasis of number of cells	19_GO:0042592 homeostatic process	-3.574614423	0.000266309	23.21692308	8.022720395	30182	260	15	3	20	10.32795559	836|3091|4846	CASP3|HIF1A|NOS3	-1.897075059	0	4	0	0	-10.54567843	134.1422222
1	-3.574614423	GO:0060828	M1	1	0	GO Biological Processes	19	regulation of canonical Wnt signaling pathway	19_GO:0023052 signaling	-3.574614423	0.000266309	23.21692308	8.022720395	30182	260	15	3	20	10.32795559	2932|4790|5071	GSK3B|NFKB1|PRKN	-1.897075059	0	19	0	0	-5.541731986	236.7215686
1	-3.568153109	GO:0009792	M1	1	0	GO Biological Processes	19	embryo development ending in birth or egg hatching	19_GO:0032502 developmental process	-3.568153109	0.000270301	12.01273632	6.428056741	30182	670	15	4	26.66666667	11.41798451	836|841|3091|4846	CASP3|CASP8|HIF1A|NOS3	-1.891952097	0	4	0	0	-10.54567843	134.1422222
1	-3.555111849	GO:2000378	M1	1	0	GO Biological Processes	19	negative regulation of reactive oxygen species metabolic process	19_GO:0048519 negative regulation of biological process	-3.555111849	0.00027854	80.48533333	12.54308609	30182	50	15	2	13.33333333	8.777074515	3091|5071	HIF1A|PRKN	-1.881575227	0	12	0	0	-7.726588465	804.8533333
1	-3.555111849	GO:1902041	M1	1	0	GO Biological Processes	19	regulation of extrinsic apoptotic signaling pathway via death domain receptors	19_GO:0023052 signaling	-3.555111849	0.00027854	80.48533333	12.54308609	30182	50	15	2	13.33333333	8.777074515	2932|4846	GSK3B|NOS3	-1.881575227	0	19	0	0	-5.541731986	236.7215686
1	-3.540776696	GO:0002699	M1	1	0	GO Biological Processes	19	positive regulation of immune effector process	19_GO:0002376 immune system process	-3.540776696	0.000287888	22.6082397	7.908186385	30182	267	15	3	20	10.32795559	7099|23411|114548	TLR4|SIRT1|NLRP3	-1.869606038	0	9	0	0	-8.876095019	223.5703704
1	-3.537862418	GO:0043124	M1	1	0	GO Biological Processes	19	negative regulation of I-kappaB kinase/NF-kappaB signaling	19_GO:0023052 signaling	-3.537862418	0.000289826	78.90718954	12.41658693	30182	51	15	2	13.33333333	8.777074515	841|23411	CASP8|SIRT1	-1.869606038	0	18	0	0	-5.583470275	149.0469136
1	-3.537862418	GO:0045912	M1	1	0	GO Biological Processes	19	negative regulation of carbohydrate metabolic process	19_GO:0048519 negative regulation of biological process	-3.537862418	0.000289826	78.90718954	12.41658693	30182	51	15	2	13.33333333	8.777074515	2932|5071	GSK3B|PRKN	-1.869606038	0	19	0	0	-5.541731986	236.7215686
1	-3.537862418	GO:1902895	M1	1	0	GO Biological Processes	19	positive regulation of miRNA transcription	19_GO:0048518 positive regulation of biological process	-3.537862418	0.000289826	78.90718954	12.41658693	30182	51	15	2	13.33333333	8.777074515	3091|9314	HIF1A|KLF4	-1.869606038	0	20	0	0	-5.476143071	160.9706667
1	-3.526553882	GO:0021537	M1	1	0	GO Biological Processes	19	telencephalon development	19_GO:0032502 developmental process	-3.526553882	0.000297472	22.35703704	7.860434215	30182	270	15	3	20	10.32795559	836|2932|3091	CASP3|GSK3B|HIF1A	-1.859607592	0	21	0	0	-5.315666699	574.8952381
1	-3.520953743	GO:0097194	M1	1	0	GO Biological Processes	19	execution phase of apoptosis	19_GO:0009987 cellular process	-3.520953743	0.000301333	77.38974359	12.29372627	30182	52	15	2	13.33333333	8.777074515	836|841	CASP3|CASP8	-1.857914176	0	6	0	0	-10.00800433	402.4266667
1	-3.520953743	GO:0030968	M1	1	0	GO Biological Processes	19	endoplasmic reticulum unfolded protein response	19_GO:0023052 signaling	-3.520953743	0.000301333	77.38974359	12.29372627	30182	52	15	2	13.33333333	8.777074515	3309|4780	HSPA5|NFE2L2	-1.857914176	0	15	0	0	-7.093291183	804.8533333
1	-3.520953743	GO:0010543	M1	1	0	GO Biological Processes	19	regulation of platelet activation	19_GO:0032501 multicellular organismal process	-3.520953743	0.000301333	77.38974359	12.29372627	30182	52	15	2	13.33333333	8.777074515	4846|7099	NOS3|TLR4	-1.857914176	0	23	0	0	-4.236760916	174.9681159
1	-3.512493137	GO:0030099	M1	1	0	GO Biological Processes	19	myeloid cell differentiation	19_GO:0032502 developmental process	-3.512493137	0.000307261	22.11135531	7.813450638	30182	273	15	3	20	10.32795559	836|841|23411	CASP3|CASP8|SIRT1	-1.850748041	0	6	0	0	-10.00800433	402.4266667
1	-3.507841619	GO:0050708	M1	1	0	GO Biological Processes	19	regulation of protein secretion	19_GO:0051179 localization	-3.507841619	0.000310569	22.03065693	7.797956621	30182	274	15	3	20	10.32795559	3091|5071|7099	HIF1A|PRKN|TLR4	-1.847387147	0	12	0	0	-7.726588465	804.8533333
1	-3.504372712	GO:0010883	M1	1	0	GO Biological Processes	19	regulation of lipid storage	19_GO:0051179 localization	-3.504372712	0.00031306	75.92955975	12.1743319	30182	53	15	2	13.33333333	8.777074515	4790|23411	NFKB1|SIRT1	-1.845205039	0	14	0	0	-7.289656837	149.0469136
1	-3.498590906	GO:0007611	M1	1	0	GO Biological Processes	19	learning or memory	19_GO:0032501 multicellular organismal process	-3.498590906	0.000317255	21.87101449	7.76721482	30182	276	15	3	20	10.32795559	836|3091|5071	CASP3|HIF1A|PRKN	-1.84070623	0	21	0	0	-5.315666699	574.8952381
1	-3.488106957	GO:0046686	M1	1	0	GO Biological Processes	19	response to cadmium ion	19_GO:0050896 response to stimulus	-3.488106957	0.000325007	74.52345679	12.05824287	30182	54	15	2	13.33333333	8.777074515	1027|5111	CDKN1B|PCNA	-1.832776962	0	10	0	0	-8.373845847	125.7583333
1	-3.488106957	GO:1904645	M1	1	0	GO Biological Processes	19	response to amyloid-beta	19_GO:0050896 response to stimulus	-3.488106957	0.000325007	74.52345679	12.05824287	30182	54	15	2	13.33333333	8.777074515	2932|7099	GSK3B|TLR4	-1.832776962	0	22	0	0	-4.394725388	91.46060606
1	-3.472144797	GO:1904019	M1	1	0	GO Biological Processes	19	epithelial cell apoptotic process	19_GO:0009987 cellular process	-3.472144797	0.000337175	73.16848485	11.94530847	30182	55	15	2	13.33333333	8.777074515	836|1027	CASP3|CDKN1B	-1.81808653	0	10	0	0	-8.373845847	125.7583333
1	-3.462267436	GO:0031348	M1	1	0	GO Biological Processes	19	negative regulation of defense response	19_GO:0048519 negative regulation of biological process	-3.462267436	0.000344931	21.25492958	7.647424875	30182	284	15	3	20	10.32795559	4790|9314|114548	NFKB1|KLF4|NLRP3	-1.809477183	0	20	0	0	-5.476143071	160.9706667
1	-3.458436536	GO:0045596	M1	1	0	GO Biological Processes	19	negative regulation of cell differentiation	19_GO:0032502 developmental process	-3.458436536	0.000347987	11.24096834	6.184197104	30182	716	15	4	26.66666667	11.41798451	2932|4780|7099|23411	GSK3B|NFE2L2|TLR4|SIRT1	-1.807466914	0	22	0	0	-4.394725388	91.46060606
1	-3.456475189	GO:0007254	M1	1	0	GO Biological Processes	19	JNK cascade	19_GO:0023052 signaling	-3.456475189	0.000349562	71.86190476	11.83538746	30182	56	15	2	13.33333333	8.777074515	4790|7099	NFKB1|TLR4	-1.807466914	0	9	0	0	-8.876095019	223.5703704
1	-3.456475189	GO:0010803	M1	1	0	GO Biological Processes	19	regulation of tumor necrosis factor-mediated signaling pathway	19_GO:0023052 signaling	-3.456475189	0.000349562	71.86190476	11.83538746	30182	56	15	2	13.33333333	8.777074515	841|5071	CASP8|PRKN	-1.807466914	0	12	0	0	-7.726588465	804.8533333
1	-3.441087679	GO:0043388	M1	1	0	GO Biological Processes	19	positive regulation of DNA binding	19_GO:0065007 biological regulation	-3.441087679	0.00036217	70.60116959	11.72834731	30182	57	15	2	13.33333333	8.777074515	5071|9314	PRKN|KLF4	-1.79458255	0	19	0	0	-5.541731986	236.7215686
1	-3.441087679	GO:0032768	M1	1	0	GO Biological Processes	19	regulation of monooxygenase activity	19_GO:0065007 biological regulation	-3.441087679	0.00036217	70.60116959	11.72834731	30182	57	15	2	13.33333333	8.777074515	3091|4790	HIF1A|NFKB1	-1.79458255	0	20	0	0	-5.476143071	160.9706667
1	-3.422645753	GO:0002757	M1	1	0	GO Biological Processes	19	immune response-activating signaling pathway	19_GO:0002376 immune system process	-3.422645753	0.00037788	20.60204778	7.518408899	30182	293	15	3	20	10.32795559	4790|7099|114548	NFKB1|TLR4|NLRP3	-1.777386807	0	9	0	0	-8.876095019	223.5703704
1	-3.413038957	GO:0006974	M1	1	0	GO Biological Processes	19	cellular response to DNA damage stimulus	19_GO:0050896 response to stimulus	-3.413038957	0.000386332	10.93550725	6.085022358	30182	736	15	4	26.66666667	11.41798451	836|1027|5111|23411	CASP3|CDKN1B|PCNA|SIRT1	-1.769022628	0	7	0	0	-9.704035799	447.1407407
1	-3.411119867	GO:0001961	M1	1	0	GO Biological Processes	19	positive regulation of cytokine-mediated signaling pathway	19_GO:0023052 signaling	-3.411119867	0.000388043	68.2079096	11.52241898	30182	59	15	2	13.33333333	8.777074515	3091|5071	HIF1A|PRKN	-1.76834261	0	12	0	0	-7.726588465	804.8533333
1	-3.396521263	GO:0032007	M1	1	0	GO Biological Processes	19	negative regulation of TOR signaling	19_GO:0023052 signaling	-3.396521263	0.000401309	67.07111111	11.42330346	30182	60	15	2	13.33333333	8.777074515	3091|23411	HIF1A|SIRT1	-1.754979553	0	4	0	0	-10.54567843	134.1422222
1	-3.382168091	GO:0090398	M1	1	0	GO Biological Processes	19	cellular senescence	19_GO:0050896 response to stimulus	-3.382168091	0.000414793	65.9715847	11.32661307	30182	61	15	2	13.33333333	8.777074515	1027|23411	CDKN1B|SIRT1	-1.741858423	0	16	0	0	-6.741627631	287.447619
1	-3.380070879	GO:0051054	M1	1	0	GO Biological Processes	19	positive regulation of DNA metabolic process	19_GO:0048518 positive regulation of biological process	-3.380070879	0.000416801	19.92211221	7.381664106	30182	303	15	3	20	10.32795559	5111|9314|23411	PCNA|KLF4|SIRT1	-1.740989767	0	7	0	0	-9.704035799	447.1407407
1	-3.368052302	GO:0045428	M1	1	0	GO Biological Processes	19	regulation of nitric oxide biosynthetic process	19_GO:0008152 metabolic process	-3.368052302	0.000428497	64.90752688	11.23224979	30182	62	15	2	13.33333333	8.777074515	7099|9314	TLR4|KLF4	-1.731417926	0	9	0	0	-8.876095019	223.5703704
1	-3.368052302	GO:1904036	M1	1	0	GO Biological Processes	19	negative regulation of epithelial cell apoptotic process	19_GO:0048519 negative regulation of biological process	-3.368052302	0.000428497	64.90752688	11.23224979	30182	62	15	2	13.33333333	8.777074515	1027|4780	CDKN1B|NFE2L2	-1.731417926	0	15	0	0	-7.093291183	804.8533333
1	-3.359325322	GO:0051222	M1	1	0	GO Biological Processes	19	positive regulation of protein transport	19_GO:0051179 localization	-3.359325322	0.000437194	19.5987013	7.315730023	30182	308	15	3	20	10.32795559	2932|3091|7099	GSK3B|HIF1A|TLR4	-1.723909165	0	22	0	0	-4.394725388	91.46060606
1	-3.340502599	GO:0032655	M1	1	0	GO Biological Processes	19	regulation of interleukin-12 production	19_GO:0032501 multicellular organismal process	-3.340502599	0.00045656	62.87916667	11.05013947	30182	64	15	2	13.33333333	8.777074515	4790|7099	NFKB1|TLR4	-1.707512673	0	9	0	0	-8.876095019	223.5703704
1	-3.340502599	GO:0051055	M1	1	0	GO Biological Processes	19	negative regulation of lipid biosynthetic process	19_GO:0048519 negative regulation of biological process	-3.340502599	0.00045656	62.87916667	11.05013947	30182	64	15	2	13.33333333	8.777074515	4790|23411	NFKB1|SIRT1	-1.707512673	0	14	0	0	-7.289656837	149.0469136
1	-3.327054437	GO:0030888	M1	1	0	GO Biological Processes	19	regulation of B cell proliferation	19_GO:0002376 immune system process	-3.327054437	0.000470918	61.91179487	10.96222221	30182	65	15	2	13.33333333	8.777074515	836|7099	CASP3|TLR4	-1.697678634	0	9	0	0	-8.876095019	223.5703704
1	-3.327054437	GO:0080164	M1	1	0	GO Biological Processes	19	regulation of nitric oxide metabolic process	19_GO:0008152 metabolic process	-3.327054437	0.000470918	61.91179487	10.96222221	30182	65	15	2	13.33333333	8.777074515	7099|9314	TLR4|KLF4	-1.697678634	0	9	0	0	-8.876095019	223.5703704
1	-3.327054437	GO:0002260	M1	1	0	GO Biological Processes	19	lymphocyte homeostasis	19_GO:0042592 homeostatic process	-3.327054437	0.000470918	61.91179487	10.96222221	30182	65	15	2	13.33333333	8.777074515	836|3091	CASP3|HIF1A	-1.697678634	0	21	0	0	-5.315666699	574.8952381
1	-3.323930716	GO:0007420	M1	1	0	GO Biological Processes	19	brain development	19_GO:0032502 developmental process	-3.323930716	0.000474318	10.35847276	5.893201335	30182	777	15	4	26.66666667	11.41798451	836|2932|3091|3309	CASP3|GSK3B|HIF1A|HSPA5	-1.69586401	0	21	0	0	-5.315666699	574.8952381
1	-3.322847	GO:0050890	M1	1	0	GO Biological Processes	19	cognition	19_GO:0032501 multicellular organismal process	-3.322847	0.000475503	19.04227129	7.200886422	30182	317	15	3	20	10.32795559	836|3091|5071	CASP3|HIF1A|PRKN	-1.69586401	0	21	0	0	-5.315666699	574.8952381
1	-3.31488641	GO:1902105	M1	1	0	GO Biological Processes	19	regulation of leukocyte differentiation	19_GO:0002376 immune system process	-3.31488641	0.000484299	18.92288401	7.176007753	30182	319	15	3	20	10.32795559	841|7099|114548	CASP8|TLR4|NLRP3	-1.689211832	0	9	0	0	-8.876095019	223.5703704
1	-3.31381512	GO:0002067	M1	1	0	GO Biological Processes	19	glandular epithelial cell differentiation	19_GO:0032502 developmental process	-3.31381512	0.000485495	60.97373737	10.87629097	30182	66	15	2	13.33333333	8.777074515	3091|9314	HIF1A|KLF4	-1.689211832	0	20	0	0	-5.476143071	160.9706667
1	-3.305039381	GO:0042327	M1	1	0	GO Biological Processes	19	positive regulation of phosphorylation	19_GO:0048518 positive regulation of biological process	-3.305039381	0.000495405	10.23986429	5.853008124	30182	786	15	4	26.66666667	11.41798451	1027|3091|7099|23411	CDKN1B|HIF1A|TLR4|SIRT1	-1.683071914	0	4	0	0	-10.54567843	134.1422222
1	-3.303041963	GO:0002764	M1	1	0	GO Biological Processes	19	immune response-regulating signaling pathway	19_GO:0002376 immune system process	-3.303041963	0.000497689	18.74658385	7.13911175	30182	322	15	3	20	10.32795559	4790|7099|114548	NFKB1|TLR4|NLRP3	-1.683071914	0	9	0	0	-8.876095019	223.5703704
1	-3.303041963	GO:0031647	M1	1	0	GO Biological Processes	19	regulation of protein stability	19_GO:0065007 biological regulation	-3.303041963	0.000497689	18.74658385	7.13911175	30182	322	15	3	20	10.32795559	836|5071|23411	CASP3|PRKN|SIRT1	-1.683071914	0	16	0	0	-6.741627631	287.447619
1	-3.302954564	GO:0008285	M1	1	0	GO Biological Processes	19	negative regulation of cell population proliferation	19_GO:0048519 negative regulation of biological process	-3.302954564	0.000497789	10.22685303	5.848582459	30182	787	15	4	26.66666667	11.41798451	836|1027|4846|9314	CASP3|CDKN1B|NOS3|KLF4	-1.683071914	0	24	1	1	-3.302954564	54.38198198
1	-3.295209026	GO:1904951	M1	1	0	GO Biological Processes	19	positive regulation of establishment of protein localization	19_GO:0051179 localization	-3.295209026	0.000506747	18.6308642	7.114790706	30182	324	15	3	20	10.32795559	2932|3091|7099	GSK3B|HIF1A|TLR4	-1.676498561	0	22	0	0	-4.394725388	91.46060606
1	-3.287937981	GO:0007249	M1	1	0	GO Biological Processes	19	I-kappaB kinase/NF-kappaB signaling	19_GO:0023052 signaling	-3.287937981	0.000515302	59.18039216	10.7100934	30182	68	15	2	13.33333333	8.777074515	4790|7099	NFKB1|TLR4	-1.671562439	0	9	0	0	-8.876095019	223.5703704
1	-3.287937981	GO:1902893	M1	1	0	GO Biological Processes	19	regulation of miRNA transcription	19_GO:0008152 metabolic process	-3.287937981	0.000515302	59.18039216	10.7100934	30182	68	15	2	13.33333333	8.777074515	3091|9314	HIF1A|KLF4	-1.671562439	0	20	0	0	-5.476143071	160.9706667
1	-3.279692411	GO:0048638	M1	1	0	GO Biological Processes	19	regulation of developmental growth	19_GO:0040007 growth	-3.279692411	0.000525179	18.40365854	7.066796608	30182	328	15	3	20	10.32795559	1027|2932|5071	CDKN1B|GSK3B|PRKN	-1.664479639	0	19	0	0	-5.541731986	236.7215686
1	-3.268183166	GO:0042060	M1	1	0	GO Biological Processes	19	wound healing	19_GO:0050896 response to stimulus	-3.268183166	0.000539283	18.23685801	7.031355227	30182	331	15	3	20	10.32795559	836|3091|7099	CASP3|HIF1A|TLR4	-1.65413006	0	9	0	0	-8.876095019	223.5703704
1	-3.262823845	GO:0032722	M1	1	0	GO Biological Processes	19	positive regulation of chemokine production	19_GO:0048518 positive regulation of biological process	-3.262823845	0.000545979	57.48952381	10.55099734	30182	70	15	2	13.33333333	8.777074515	3091|7099	HIF1A|TLR4	-1.652231271	0	12	0	0	-7.726588465	804.8533333
1	-3.262823845	GO:0030193	M1	1	0	GO Biological Processes	19	regulation of blood coagulation	19_GO:0032501 multicellular organismal process	-3.262823845	0.000545979	57.48952381	10.55099734	30182	70	15	2	13.33333333	8.777074515	4780|4846	NFE2L2|NOS3	-1.652231271	0	15	0	0	-7.093291183	804.8533333
1	-3.262823845	GO:2000379	M1	1	0	GO Biological Processes	19	positive regulation of reactive oxygen species metabolic process	19_GO:0048518 positive regulation of biological process	-3.262823845	0.000545979	57.48952381	10.55099734	30182	70	15	2	13.33333333	8.777074515	4780|7099	NFE2L2|TLR4	-1.652231271	0	22	0	0	-4.394725388	91.46060606
1	-3.241743724	GO:0030111	M1	1	0	GO Biological Processes	19	regulation of Wnt signaling pathway	19_GO:0023052 signaling	-3.241743724	0.000573134	17.8591716	6.95044236	30182	338	15	3	20	10.32795559	2932|4790|5071	GSK3B|NFKB1|PRKN	-1.632298561	0	19	0	0	-5.541731986	236.7215686
1	-3.238429403	GO:1900046	M1	1	0	GO Biological Processes	19	regulation of hemostasis	19_GO:0050789 regulation of biological process	-3.238429403	0.000577525	55.89259259	10.39850713	30182	72	15	2	13.33333333	8.777074515	4780|4846	NFE2L2|NOS3	-1.630128626	0	15	0	0	-7.093291183	804.8533333
1	-3.226489526	GO:0051403	M1	1	0	GO Biological Processes	19	stress-activated MAPK cascade	19_GO:0023052 signaling	-3.226489526	0.000593623	55.12694064	10.32459739	30182	73	15	2	13.33333333	8.777074515	4790|7099	NFKB1|TLR4	-1.620468515	0	9	0	0	-8.876095019	223.5703704
1	-3.226489526	GO:0003170	M1	1	0	GO Biological Processes	19	heart valve development	19_GO:0032502 developmental process	-3.226489526	0.000593623	55.12694064	10.32459739	30182	73	15	2	13.33333333	8.777074515	2932|4846	GSK3B|NOS3	-1.620468515	0	19	0	0	-5.541731986	236.7215686
1	-3.219529768	GO:0051346	M1	1	0	GO Biological Processes	19	negative regulation of hydrolase activity	19_GO:0065007 biological regulation	-3.219529768	0.000603212	17.54767442	6.882999127	30182	344	15	3	20	10.32795559	2932|4846|9314	GSK3B|NOS3|KLF4	-1.614644168	0	19	0	0	-5.541731986	236.7215686
1	-3.215866587	GO:0090287	M1	1	0	GO Biological Processes	19	regulation of cellular response to growth factor stimulus	19_GO:0050896 response to stimulus	-3.215866587	0.000608322	17.49681159	6.871924279	30182	345	15	3	20	10.32795559	3091|3309|23411	HIF1A|HSPA5|SIRT1	-1.614341527	0	4	0	0	-10.54567843	134.1422222
1	-3.215866587	GO:0050878	M1	1	0	GO Biological Processes	19	regulation of body fluid levels	19_GO:0065007 biological regulation	-3.215866587	0.000608322	17.49681159	6.871924279	30182	345	15	3	20	10.32795559	3091|4780|4846	HIF1A|NFE2L2|NOS3	-1.614341527	0	15	0	0	-7.093291183	804.8533333
1	-3.214714936	GO:0071479	M1	1	0	GO Biological Processes	19	cellular response to ionizing radiation	19_GO:0050896 response to stimulus	-3.214714936	0.000609937	54.38198198	10.2521743	30182	74	15	2	13.33333333	8.777074515	3309|23411	HSPA5|SIRT1	-1.614341527	0	13	0	0	-7.499862714	335.3555556
1	-3.214714936	GO:2000573	M1	1	0	GO Biological Processes	19	positive regulation of DNA biosynthetic process	19_GO:0048518 positive regulation of biological process	-3.214714936	0.000609937	54.38198198	10.2521743	30182	74	15	2	13.33333333	8.777074515	5111|9314	PCNA|KLF4	-1.614341527	0	24	0	0	-3.302954564	54.38198198
1	-3.203101164	GO:0016239	M1	1	0	GO Biological Processes	19	positive regulation of macroautophagy	19_GO:0048518 positive regulation of biological process	-3.203101164	0.000626468	53.65688889	10.18118824	30182	75	15	2	13.33333333	8.777074515	3091|23411	HIF1A|SIRT1	-1.606081397	0	4	0	0	-10.54567843	134.1422222
1	-3.203101164	GO:0050818	M1	1	0	GO Biological Processes	19	regulation of coagulation	19_GO:0032501 multicellular organismal process	-3.203101164	0.000626468	53.65688889	10.18118824	30182	75	15	2	13.33333333	8.777074515	4780|4846	NFE2L2|NOS3	-1.606081397	0	15	0	0	-7.093291183	804.8533333
1	-3.203101164	GO:0048662	M1	1	0	GO Biological Processes	19	negative regulation of smooth muscle cell proliferation	19_GO:0048519 negative regulation of biological process	-3.203101164	0.000626468	53.65688889	10.18118824	30182	75	15	2	13.33333333	8.777074515	1027|4846	CDKN1B|NOS3	-1.606081397	0	23	0	0	-4.236760916	174.9681159
1	-3.191643922	GO:0050810	M1	1	0	GO Biological Processes	19	regulation of steroid biosynthetic process	19_GO:0008152 metabolic process	-3.191643922	0.000643215	52.95087719	10.11159189	30182	76	15	2	13.33333333	8.777074515	4790|23411	NFKB1|SIRT1	-1.596845615	0	14	0	0	-7.289656837	149.0469136
1	-3.191643922	GO:0006970	M1	1	0	GO Biological Processes	19	response to osmotic stress	19_GO:0050896 response to stimulus	-3.191643922	0.000643215	52.95087719	10.11159189	30182	76	15	2	13.33333333	8.777074515	836|114548	CASP3|NLRP3	-1.596845615	0	21	0	0	-5.315666699	574.8952381
1	-3.186952251	GO:0031346	M1	1	0	GO Biological Processes	19	positive regulation of cell projection organization	19_GO:0048518 positive regulation of biological process	-3.186952251	0.000650201	17.10028329	6.784969562	30182	353	15	3	20	10.32795559	2932|3309|4780	GSK3B|HSPA5|NFE2L2	-1.593260428	0	13	0	0	-7.499862714	335.3555556
1	-3.180339089	GO:1901983	M1	1	0	GO Biological Processes	19	regulation of protein acetylation	19_GO:0008152 metabolic process	-3.180339089	0.000660178	52.26320346	10.0433401	30182	77	15	2	13.33333333	8.777074515	2932|23411	GSK3B|SIRT1	-1.587750937	0	19	0	0	-5.541731986	236.7215686
1	-3.169182705	GO:0031098	M1	1	0	GO Biological Processes	19	stress-activated protein kinase signaling cascade	19_GO:0023052 signaling	-3.169182705	0.000677356	51.59316239	9.976389708	30182	78	15	2	13.33333333	8.777074515	4790|7099	NFKB1|TLR4	-1.578793518	0	9	0	0	-8.876095019	223.5703704
1	-3.169182705	GO:1900015	M1	1	0	GO Biological Processes	19	regulation of cytokine production involved in inflammatory response	19_GO:0032501 multicellular organismal process	-3.169182705	0.000677356	51.59316239	9.976389708	30182	78	15	2	13.33333333	8.777074515	3091|7099	HIF1A|TLR4	-1.578793518	0	12	0	0	-7.726588465	804.8533333
1	-3.16220548	GO:0002253	M1	1	0	GO Biological Processes	19	activation of immune response	19_GO:0002376 immune system process	-3.16220548	0.000688327	16.76777778	6.711193158	30182	360	15	3	20	10.32795559	4790|7099|114548	NFKB1|TLR4|NLRP3	-1.572911613	0	9	0	0	-8.876095019	223.5703704
1	-3.158170965	GO:0032371	M1	1	0	GO Biological Processes	19	regulation of sterol transport	19_GO:0051179 localization	-3.158170965	0.000694751	50.94008439	9.910699513	30182	79	15	2	13.33333333	8.777074515	4790|23411	NFKB1|SIRT1	-1.572146583	0	14	0	0	-7.289656837	149.0469136
1	-3.158170965	GO:0032374	M1	1	0	GO Biological Processes	19	regulation of cholesterol transport	19_GO:0051179 localization	-3.158170965	0.000694751	50.94008439	9.910699513	30182	79	15	2	13.33333333	8.777074515	4790|23411	NFKB1|SIRT1	-1.572146583	0	14	0	0	-7.289656837	149.0469136
1	-3.158170965	GO:2000736	M1	1	0	GO Biological Processes	19	regulation of stem cell differentiation	19_GO:0032502 developmental process	-3.158170965	0.000694751	50.94008439	9.910699513	30182	79	15	2	13.33333333	8.777074515	2932|4780	GSK3B|NFE2L2	-1.572146583	0	19	0	0	-5.541731986	236.7215686
1	-3.151752521	GO:0009615	M1	1	0	GO Biological Processes	19	response to virus	19_GO:0044419 biological process involved in interspecies interaction between organisms	-3.151752521	0.000705095	16.6292011	6.680207226	30182	363	15	3	20	10.32795559	3091|4790|114548	HIF1A|NFKB1|NLRP3	-1.56681252	0	20	0	0	-5.476143071	160.9706667
1	-3.148288161	GO:0045860	M1	1	0	GO Biological Processes	19	positive regulation of protein kinase activity	19_GO:0048518 positive regulation of biological process	-3.148288161	0.000710742	16.58351648	6.669960805	30182	364	15	3	20	10.32795559	1027|7099|23411	CDKN1B|TLR4|SIRT1	-1.564429841	0	16	0	0	-6.741627631	287.447619
1	-3.136566901	GO:0001837	M1	1	0	GO Biological Processes	19	epithelial to mesenchymal transition	19_GO:0032502 developmental process	-3.136566901	0.000730185	49.68230453	9.782943759	30182	81	15	2	13.33333333	8.777074515	2932|3091	GSK3B|HIF1A	-1.553787573	0	21	0	0	-5.315666699	574.8952381
1	-3.131113614	GO:0051098	M1	1	0	GO Biological Processes	19	regulation of binding	19_GO:0065007 biological regulation	-3.131113614	0.000739412	16.35880759	6.619332901	30182	369	15	3	20	10.32795559	2932|5071|9314	GSK3B|PRKN|KLF4	-1.549410605	0	19	0	0	-5.541731986	236.7215686
1	-3.125967657	GO:1903351	M1	1	0	GO Biological Processes	19	cellular response to dopamine	19_GO:0050896 response to stimulus	-3.125967657	0.000748225	49.07642276	9.720804401	30182	82	15	2	13.33333333	8.777074515	2932|5071	GSK3B|PRKN	-1.545338306	0	19	0	0	-5.541731986	236.7215686
1	-3.115499204	GO:1903350	M1	1	0	GO Biological Processes	19	response to dopamine	19_GO:0050896 response to stimulus	-3.115499204	0.00076648	48.48514056	9.659777456	30182	83	15	2	13.33333333	8.777074515	2932|5071	GSK3B|PRKN	-1.535940863	0	19	0	0	-5.541731986	236.7215686
1	-3.100801334	GO:1903037	M1	1	0	GO Biological Processes	19	regulation of leukocyte cell-cell adhesion	19_GO:0050789 regulation of biological process	-3.100801334	0.000792864	15.96931217	6.530656606	30182	378	15	3	20	10.32795559	836|9314|114548	CASP3|KLF4|NLRP3	-1.522311369	0	21	0	0	-5.315666699	574.8952381
1	-3.094942172	GO:0010660	M1	1	0	GO Biological Processes	19	regulation of muscle cell apoptotic process	19_GO:0050789 regulation of biological process	-3.094942172	0.000803633	47.34431373	9.540929675	30182	85	15	2	13.33333333	8.777074515	4780|23411	NFE2L2|SIRT1	-1.517517962	0	13	0	0	-7.499862714	335.3555556
1	-3.084847623	GO:0021766	M1	1	0	GO Biological Processes	19	hippocampus development	19_GO:0032502 developmental process	-3.084847623	0.000822531	46.79379845	9.483046616	30182	86	15	2	13.33333333	8.777074515	836|2932	CASP3|GSK3B	-1.509547106	0	21	0	0	-5.315666699	574.8952381
1	-3.084847623	GO:2000134	M1	1	0	GO Biological Processes	19	negative regulation of G1/S transition of mitotic cell cycle	19_GO:0048519 negative regulation of biological process	-3.084847623	0.000822531	46.79379845	9.483046616	30182	86	15	2	13.33333333	8.777074515	1027|9314	CDKN1B|KLF4	-1.509547106	0	24	0	0	-3.302954564	54.38198198
1	-3.081007978	GO:0002697	M1	1	0	GO Biological Processes	19	regulation of immune effector process	19_GO:0002376 immune system process	-3.081007978	0.000829836	15.71979167	6.473215989	30182	384	15	3	20	10.32795559	7099|23411|114548	TLR4|SIRT1|NLRP3	-1.506765426	0	9	0	0	-8.876095019	223.5703704
1	-3.074871911	GO:0032092	M1	1	0	GO Biological Processes	19	positive regulation of protein binding	19_GO:0065007 biological regulation	-3.074871911	0.000841643	46.2559387	9.426151389	30182	87	15	2	13.33333333	8.777074515	2932|5071	GSK3B|PRKN	-1.501684753	0	19	0	0	-5.541731986	236.7215686
1	-3.065012303	GO:0001892	M1	1	0	GO Biological Processes	19	embryonic placenta development	19_GO:0032502 developmental process	-3.065012303	0.000860969	45.73030303	9.370215923	30182	88	15	2	13.33333333	8.777074515	841|3091	CASP8|HIF1A	-1.49392827	0	12	0	0	-7.726588465	804.8533333
1	-3.065012303	GO:0072331	M1	1	0	GO Biological Processes	19	signal transduction by p53 class mediator	19_GO:0023052 signaling	-3.065012303	0.000860969	45.73030303	9.370215923	30182	88	15	2	13.33333333	8.777074515	1027|23411	CDKN1B|SIRT1	-1.49392827	0	16	0	0	-6.741627631	287.447619
1	-3.055112629	GO:0001701	M1	1	0	GO Biological Processes	19	in utero embryonic development	19_GO:0032502 developmental process	-3.055112629	0.00088082	15.39897959	6.39861351	30182	392	15	3	20	10.32795559	841|3091|4846	CASP8|HIF1A|NOS3	-1.485076352	0	4	0	0	-10.54567843	134.1422222
1	-3.045630933	GO:2000106	M1	1	0	GO Biological Processes	19	regulation of leukocyte apoptotic process	19_GO:0050789 regulation of biological process	-3.045630933	0.000900262	44.71407407	9.261117462	30182	90	15	2	13.33333333	8.777074515	3091|23411	HIF1A|SIRT1	-1.478722841	0	4	0	0	-10.54567843	134.1422222
1	-3.045630933	GO:0001776	M1	1	0	GO Biological Processes	19	leukocyte homeostasis	19_GO:0042592 homeostatic process	-3.045630933	0.000900262	44.71407407	9.261117462	30182	90	15	2	13.33333333	8.777074515	836|3091	CASP3|HIF1A	-1.478722841	0	21	0	0	-5.315666699	574.8952381
1	-3.045630933	GO:0014910	M1	1	0	GO Biological Processes	19	regulation of smooth muscle cell migration	19_GO:0040011 locomotion	-3.045630933	0.000900262	44.71407407	9.261117462	30182	90	15	2	13.33333333	8.777074515	4780|7099	NFE2L2|TLR4	-1.478722841	0	22	0	0	-4.394725388	91.46060606
1	-3.042370936	GO:0030900	M1	1	0	GO Biological Processes	19	forebrain development	19_GO:0032502 developmental process	-3.042370936	0.000907045	15.24343434	6.362130878	30182	396	15	3	20	10.32795559	836|2932|3091	CASP3|GSK3B|HIF1A	-1.476500585	0	21	0	0	-5.315666699	574.8952381
1	-3.017366495	GO:1900542	M1	1	0	GO Biological Processes	19	regulation of purine nucleotide metabolic process	19_GO:0008152 metabolic process	-3.017366495	0.000960801	43.27168459	9.104026917	30182	93	15	2	13.33333333	8.777074515	3091|4846	HIF1A|NOS3	-1.454594572	0	4	0	0	-10.54567843	134.1422222
1	-3.017366495	GO:0034644	M1	1	0	GO Biological Processes	19	cellular response to UV	19_GO:0050896 response to stimulus	-3.017366495	0.000960801	43.27168459	9.104026917	30182	93	15	2	13.33333333	8.777074515	5111|23411	PCNA|SIRT1	-1.454594572	0	7	0	0	-9.704035799	447.1407407
1	-3.017366495	GO:0071897	M1	1	0	GO Biological Processes	19	DNA biosynthetic process	19_GO:0008152 metabolic process	-3.017366495	0.000960801	43.27168459	9.104026917	30182	93	15	2	13.33333333	8.777074515	5111|23411	PCNA|SIRT1	-1.454594572	0	7	0	0	-9.704035799	447.1407407
1	-3.008151073	GO:0006140	M1	1	0	GO Biological Processes	19	regulation of nucleotide metabolic process	19_GO:0008152 metabolic process	-3.008151073	0.000981406	42.81134752	9.053318756	30182	94	15	2	13.33333333	8.777074515	3091|4846	HIF1A|NOS3	-1.446407067	0	4	0	0	-10.54567843	134.1422222
1	-2.990016241	GO:0071868	M1	1	0	GO Biological Processes	19	cellular response to monoamine stimulus	19_GO:0050896 response to stimulus	-2.990016241	0.001023255	41.91944444	8.954255869	30182	96	15	2	13.33333333	8.777074515	2932|5071	GSK3B|PRKN	-1.431341467	0	19	0	0	-5.541731986	236.7215686
1	-2.990016241	GO:0071870	M1	1	0	GO Biological Processes	19	cellular response to catecholamine stimulus	19_GO:0050896 response to stimulus	-2.990016241	0.001023255	41.91944444	8.954255869	30182	96	15	2	13.33333333	8.777074515	2932|5071	GSK3B|PRKN	-1.431341467	0	19	0	0	-5.541731986	236.7215686
1	-2.990016241	GO:0014020	M1	1	0	GO Biological Processes	19	primary neural tube formation	19_GO:0032502 developmental process	-2.990016241	0.001023255	41.91944444	8.954255869	30182	96	15	2	13.33333333	8.777074515	836|3091	CASP3|HIF1A	-1.431341467	0	21	0	0	-5.315666699	574.8952381
1	-2.981092712	GO:0036503	M1	1	0	GO Biological Processes	19	ERAD pathway	19_GO:0050896 response to stimulus	-2.981092712	0.001044497	41.48728522	8.905860681	30182	97	15	2	13.33333333	8.777074515	3309|5071	HSPA5|PRKN	-1.424452108	0	13	0	0	-7.499862714	335.3555556
1	-2.981092712	GO:1902807	M1	1	0	GO Biological Processes	19	negative regulation of cell cycle G1/S phase transition	19_GO:0048519 negative regulation of biological process	-2.981092712	0.001044497	41.48728522	8.905860681	30182	97	15	2	13.33333333	8.777074515	1027|9314	CDKN1B|KLF4	-1.424452108	0	24	0	0	-3.302954564	54.38198198
1	-2.972262468	GO:0043279	M1	1	0	GO Biological Processes	19	response to alkaloid	19_GO:0050896 response to stimulus	-2.972262468	0.001065952	41.06394558	8.858197228	30182	98	15	2	13.33333333	8.777074515	836|3309	CASP3|HSPA5	-1.41700381	0	21	0	0	-5.315666699	574.8952381
1	-2.971619729	GO:0050678	M1	1	0	GO Biological Processes	19	regulation of epithelial cell proliferation	19_GO:0050789 regulation of biological process	-2.971619729	0.00106753	14.40668258	6.162208189	30182	419	15	3	20	10.32795559	1027|3091|23411	CDKN1B|HIF1A|SIRT1	-1.41700381	0	4	0	0	-10.54567843	134.1422222
1	-2.963523605	GO:0019218	M1	1	0	GO Biological Processes	19	regulation of steroid metabolic process	19_GO:0008152 metabolic process	-2.963523605	0.001087618	40.64915825	8.81124704	30182	99	15	2	13.33333333	8.777074515	4790|23411	NFKB1|SIRT1	-1.412928961	0	14	0	0	-7.289656837	149.0469136
1	-2.963523605	GO:0071867	M1	1	0	GO Biological Processes	19	response to monoamine	19_GO:0050896 response to stimulus	-2.963523605	0.001087618	40.64915825	8.81124704	30182	99	15	2	13.33333333	8.777074515	2932|5071	GSK3B|PRKN	-1.412928961	0	19	0	0	-5.541731986	236.7215686
1	-2.963523605	GO:0071869	M1	1	0	GO Biological Processes	19	response to catecholamine	19_GO:0050896 response to stimulus	-2.963523605	0.001087618	40.64915825	8.81124704	30182	99	15	2	13.33333333	8.777074515	2932|5071	GSK3B|PRKN	-1.412928961	0	19	0	0	-5.541731986	236.7215686
1	-2.963523605	GO:2001237	M1	1	0	GO Biological Processes	19	negative regulation of extrinsic apoptotic signaling pathway	19_GO:0023052 signaling	-2.963523605	0.001087618	40.64915825	8.81124704	30182	99	15	2	13.33333333	8.777074515	2932|4846	GSK3B|NOS3	-1.412928961	0	19	0	0	-5.541731986	236.7215686
1	-2.954874277	GO:0002221	M1	1	0	GO Biological Processes	19	pattern recognition receptor signaling pathway	19_GO:0044419 biological process involved in interspecies interaction between organisms	-2.954874277	0.001109496	40.24266667	8.764992292	30182	100	15	2	13.33333333	8.777074515	7099|114548	TLR4|NLRP3	-1.406276392	0	9	0	0	-8.876095019	223.5703704
1	-2.954874277	GO:0030512	M1	1	0	GO Biological Processes	19	negative regulation of transforming growth factor beta receptor signaling pathway	19_GO:0023052 signaling	-2.954874277	0.001109496	40.24266667	8.764992292	30182	100	15	2	13.33333333	8.777074515	3309|23411	HSPA5|SIRT1	-1.406276392	0	13	0	0	-7.499862714	335.3555556
1	-2.946312692	GO:0070167	M1	1	0	GO Biological Processes	19	regulation of biomineral tissue development	19_GO:0032502 developmental process	-2.946312692	0.001131585	39.84422442	8.71941578	30182	101	15	2	13.33333333	8.777074515	3091|4846	HIF1A|NOS3	-1.399702428	0	4	0	0	-10.54567843	134.1422222
1	-2.946312692	GO:0060070	M1	1	0	GO Biological Processes	19	canonical Wnt signaling pathway	19_GO:0023052 signaling	-2.946312692	0.001131585	39.84422442	8.71941578	30182	101	15	2	13.33333333	8.777074515	2932|9314	GSK3B|KLF4	-1.399702428	0	19	0	0	-5.541731986	236.7215686
1	-2.945033638	GO:0033674	M1	1	0	GO Biological Processes	19	positive regulation of kinase activity	19_GO:0048518 positive regulation of biological process	-2.945033638	0.001134923	14.10373832	6.088226447	30182	428	15	3	20	10.32795559	1027|7099|23411	CDKN1B|TLR4|SIRT1	-1.399413784	0	16	0	0	-6.741627631	287.447619
1	-2.937837113	GO:1990830	M1	1	0	GO Biological Processes	19	cellular response to leukemia inhibitory factor	19_GO:0050896 response to stimulus	-2.937837113	0.001153886	39.45359477	8.674500888	30182	102	15	2	13.33333333	8.777074515	9314|23411	KLF4|SIRT1	-1.394191328	0	18	0	0	-5.583470275	149.0469136
1	-2.937837113	GO:0071347	M1	1	0	GO Biological Processes	19	cellular response to interleukin-1	19_GO:0050896 response to stimulus	-2.937837113	0.001153886	39.45359477	8.674500888	30182	102	15	2	13.33333333	8.777074515	3091|4790	HIF1A|NFKB1	-1.394191328	0	20	0	0	-5.476143071	160.9706667
1	-2.93340489	GO:0010720	M1	1	0	GO Biological Processes	19	positive regulation of cell development	19_GO:0032502 developmental process	-2.93340489	0.001165722	13.97314815	6.056059683	30182	432	15	3	20	10.32795559	841|3091|114548	CASP8|HIF1A|NLRP3	-1.390742786	0	18	0	0	-5.583470275	149.0469136
1	-2.929445853	GO:0010906	M1	1	0	GO Biological Processes	19	regulation of glucose metabolic process	19_GO:0008152 metabolic process	-2.929445853	0.001176398	39.07055016	8.630231568	30182	103	15	2	13.33333333	8.777074515	5071|23411	PRKN|SIRT1	-1.390696338	0	5	0	0	-10.10900865	423.6070175
1	-2.929445853	GO:0032677	M1	1	0	GO Biological Processes	19	regulation of interleukin-8 production	19_GO:0032501 multicellular organismal process	-2.929445853	0.001176398	39.07055016	8.630231568	30182	103	15	2	13.33333333	8.777074515	7099|9314	TLR4|KLF4	-1.390696338	0	9	0	0	-8.876095019	223.5703704
1	-2.929445853	GO:0045639	M1	1	0	GO Biological Processes	19	positive regulation of myeloid cell differentiation	19_GO:0002376 immune system process	-2.929445853	0.001176398	39.07055016	8.630231568	30182	103	15	2	13.33333333	8.777074515	841|3091	CASP8|HIF1A	-1.390696338	0	12	0	0	-7.726588465	804.8533333
1	-2.929445853	GO:1990823	M1	1	0	GO Biological Processes	19	response to leukemia inhibitory factor	19_GO:0050896 response to stimulus	-2.929445853	0.001176398	39.07055016	8.630231568	30182	103	15	2	13.33333333	8.777074515	9314|23411	KLF4|SIRT1	-1.390696338	0	18	0	0	-5.583470275	149.0469136
1	-2.921137276	GO:0001841	M1	1	0	GO Biological Processes	19	neural tube formation	19_GO:0032502 developmental process	-2.921137276	0.00119912	38.69487179	8.586592312	30182	104	15	2	13.33333333	8.777074515	836|3091	CASP3|HIF1A	-1.383360425	0	21	0	0	-5.315666699	574.8952381
1	-2.904761851	GO:1901796	M1	1	0	GO Biological Processes	19	regulation of signal transduction by p53 class mediator	19_GO:0023052 signaling	-2.904761851	0.001245197	37.96477987	8.501144523	30182	106	15	2	13.33333333	8.777074515	5071|23411	PRKN|SIRT1	-1.368923818	0	5	0	0	-10.10900865	423.6070175
1	-2.904761851	GO:0002065	M1	1	0	GO Biological Processes	19	columnar/cuboidal epithelial cell differentiation	19_GO:0032502 developmental process	-2.904761851	0.001245197	37.96477987	8.501144523	30182	106	15	2	13.33333333	8.777074515	3091|9314	HIF1A|KLF4	-1.368923818	0	20	0	0	-5.476143071	160.9706667
1	-2.901998412	GO:0009611	M1	1	0	GO Biological Processes	19	response to wounding	19_GO:0050896 response to stimulus	-2.901998412	0.001253146	13.6261851	5.96976472	30182	443	15	3	20	10.32795559	836|3091|7099	CASP3|HIF1A|TLR4	-1.367126552	0	9	0	0	-8.876095019	223.5703704
1	-2.896691958	GO:0062014	M1	1	0	GO Biological Processes	19	negative regulation of small molecule metabolic process	19_GO:0048519 negative regulation of biological process	-2.896691958	0.001268551	37.60996885	8.459307474	30182	107	15	2	13.33333333	8.777074515	4790|23411	NFKB1|SIRT1	-1.364389878	0	14	0	0	-7.289656837	149.0469136
1	-2.896691958	GO:0032526	M1	1	0	GO Biological Processes	19	response to retinoic acid	19_GO:0050896 response to stimulus	-2.896691958	0.001268551	37.60996885	8.459307474	30182	107	15	2	13.33333333	8.777074515	2932|9314	GSK3B|KLF4	-1.364389878	0	19	0	0	-5.541731986	236.7215686
1	-2.89637605	GO:0007005	M1	1	0	GO Biological Processes	19	mitochondrion organization	19_GO:0009987 cellular process	-2.89637605	0.001269474	13.56494382	5.954404864	30182	445	15	3	20	10.32795559	2932|4846|5071	GSK3B|NOS3|PRKN	-1.364389878	0	19	0	0	-5.541731986	236.7215686
1	-2.880780514	GO:0045833	M1	1	0	GO Biological Processes	19	negative regulation of lipid metabolic process	19_GO:0048519 negative regulation of biological process	-2.880780514	0.00131589	36.91987768	8.377339218	30182	109	15	2	13.33333333	8.777074515	4790|23411	NFKB1|SIRT1	-1.350707537	0	14	0	0	-7.289656837	149.0469136
1	-2.880780514	GO:1904035	M1	1	0	GO Biological Processes	19	regulation of epithelial cell apoptotic process	19_GO:0050789 regulation of biological process	-2.880780514	0.00131589	36.91987768	8.377339218	30182	109	15	2	13.33333333	8.777074515	1027|4780	CDKN1B|NFE2L2	-1.350707537	0	15	0	0	-7.093291183	804.8533333
1	-2.87966666	GO:0002009	M1	1	0	GO Biological Processes	19	morphogenesis of an epithelium	19_GO:0032502 developmental process	-2.87966666	0.001319269	13.38447894	5.908913492	30182	451	15	3	20	10.32795559	836|3091|9314	CASP3|HIF1A|KLF4	-1.350547129	0	21	0	0	-5.315666699	574.8952381
1	-2.872936166	GO:0001678	M1	1	0	GO Biological Processes	19	cellular glucose homeostasis	19_GO:0042592 homeostatic process	-2.872936166	0.001339874	36.58424242	8.33718217	30182	110	15	2	13.33333333	8.777074515	3091|23411	HIF1A|SIRT1	-1.34571727	0	4	0	0	-10.54567843	134.1422222
1	-2.872936166	GO:1901222	M1	1	0	GO Biological Processes	19	regulation of NIK/NF-kappaB signaling	19_GO:0023052 signaling	-2.872936166	0.001339874	36.58424242	8.33718217	30182	110	15	2	13.33333333	8.777074515	7099|114548	TLR4|NLRP3	-1.34571727	0	9	0	0	-8.876095019	223.5703704
1	-2.865164265	GO:0097191	M1	1	0	GO Biological Processes	19	extrinsic apoptotic signaling pathway	19_GO:0023052 signaling	-2.865164265	0.001364067	36.25465465	8.29755996	30182	111	15	2	13.33333333	8.777074515	841|2932	CASP8|GSK3B	-1.338892577	0	19	0	0	-5.541731986	236.7215686
1	-2.857463506	GO:0000079	M1	1	0	GO Biological Processes	19	regulation of cyclin-dependent protein serine/threonine kinase activity	19_GO:0008152 metabolic process	-2.857463506	0.00138847	35.93095238	8.258460664	30182	112	15	2	13.33333333	8.777074515	836|1027	CASP3|CDKN1B	-1.333080058	0	10	0	0	-8.373845847	125.7583333
1	-2.857463506	GO:1905954	M1	1	0	GO Biological Processes	19	positive regulation of lipid localization	19_GO:0051179 localization	-2.857463506	0.00138847	35.93095238	8.258460664	30182	112	15	2	13.33333333	8.777074515	4790|23411	NFKB1|SIRT1	-1.333080058	0	14	0	0	-7.289656837	149.0469136
1	-2.842270365	GO:0097237	M1	1	0	GO Biological Processes	19	cellular response to toxic substance	19_GO:0050896 response to stimulus	-2.842270365	0.001437903	35.3005848	8.181784942	30182	114	15	2	13.33333333	8.777074515	4846|5071	NOS3|PRKN	-1.318827967	0	17	0	0	-6.374314282	35.3005848
1	-2.838893567	GO:0031667	M1	1	0	GO Biological Processes	19	response to nutrient levels	19_GO:0050896 response to stimulus	-2.838893567	0.001449127	12.95364807	5.798886781	30182	466	15	3	20	10.32795559	3309|4780|23411	HSPA5|NFE2L2|SIRT1	-1.316390184	0	13	0	0	-7.499862714	335.3555556
1	-2.834775542	GO:0001938	M1	1	0	GO Biological Processes	19	positive regulation of endothelial cell proliferation	19_GO:0048518 positive regulation of biological process	-2.834775542	0.001462933	34.99362319	8.144186456	30182	115	15	2	13.33333333	8.777074515	3091|23411	HIF1A|SIRT1	-1.314144121	0	4	0	0	-10.54567843	134.1422222
1	-2.834775542	GO:0021761	M1	1	0	GO Biological Processes	19	limbic system development	19_GO:0032502 developmental process	-2.834775542	0.001462933	34.99362319	8.144186456	30182	115	15	2	13.33333333	8.777074515	836|2932	CASP3|GSK3B	-1.314144121	0	21	0	0	-5.315666699	574.8952381
1	-2.827346977	GO:0032006	M1	1	0	GO Biological Processes	19	regulation of TOR signaling	19_GO:0023052 signaling	-2.827346977	0.001488172	34.69195402	8.107066734	30182	116	15	2	13.33333333	8.777074515	3091|23411	HIF1A|SIRT1	-1.308579484	0	4	0	0	-10.54567843	134.1422222
1	-2.827346977	GO:1904029	M1	1	0	GO Biological Processes	19	regulation of cyclin-dependent protein kinase activity	19_GO:0008152 metabolic process	-2.827346977	0.001488172	34.69195402	8.107066734	30182	116	15	2	13.33333333	8.777074515	836|1027	CASP3|CDKN1B	-1.308579484	0	10	0	0	-8.373845847	125.7583333
1	-2.805447547	GO:0071482	M1	1	0	GO Biological Processes	19	cellular response to light stimulus	19_GO:0050896 response to stimulus	-2.805447547	0.001565137	33.81736695	7.998479498	30182	119	15	2	13.33333333	8.777074515	5111|23411	PCNA|SIRT1	-1.288536016	0	7	0	0	-9.704035799	447.1407407
1	-2.805447547	GO:0045444	M1	1	0	GO Biological Processes	19	fat cell differentiation	19_GO:0032502 developmental process	-2.805447547	0.001565137	33.81736695	7.998479498	30182	119	15	2	13.33333333	8.777074515	9314|23411	KLF4|SIRT1	-1.288536016	0	18	0	0	-5.583470275	149.0469136
1	-2.798272875	GO:0051101	M1	1	0	GO Biological Processes	19	regulation of DNA binding	19_GO:0065007 biological regulation	-2.798272875	0.001591209	33.53555556	7.963175646	30182	120	15	2	13.33333333	8.777074515	5071|9314	PRKN|KLF4	-1.282286359	0	19	0	0	-5.541731986	236.7215686
1	-2.794319504	GO:0051051	M1	1	0	GO Biological Processes	19	negative regulation of transport	19_GO:0051179 localization	-2.794319504	0.001605759	12.49772257	5.680163777	30182	483	15	3	20	10.32795559	4790|4846|5071	NFKB1|NOS3|PRKN	-1.279256037	0	17	0	0	-6.374314282	35.3005848
1	-2.791159031	GO:0002758	M1	1	0	GO Biological Processes	19	innate immune response-activating signaling pathway	19_GO:0044419 biological process involved in interspecies interaction between organisms	-2.791159031	0.001617488	33.2584022	7.928302396	30182	121	15	2	13.33333333	8.777074515	7099|114548	TLR4|NLRP3	-1.277935798	0	9	0	0	-8.876095019	223.5703704
1	-2.791159031	GO:2000278	M1	1	0	GO Biological Processes	19	regulation of DNA biosynthetic process	19_GO:0008152 metabolic process	-2.791159031	0.001617488	33.2584022	7.928302396	30182	121	15	2	13.33333333	8.777074515	5111|9314	PCNA|KLF4	-1.277935798	0	24	0	0	-3.302954564	54.38198198
1	-2.784105011	GO:0098754	M1	1	0	GO Biological Processes	19	detoxification	19_GO:0098754 detoxification	-2.784105011	0.001643974	32.98579235	7.893850939	30182	122	15	2	13.33333333	8.777074515	4780|4846	NFE2L2|NOS3	-1.271798979	0	15	0	0	-7.093291183	804.8533333
1	-2.777109832	GO:0002761	M1	1	0	GO Biological Processes	19	regulation of myeloid leukocyte differentiation	19_GO:0002376 immune system process	-2.777109832	0.001670668	32.71761518	7.859812714	30182	123	15	2	13.33333333	8.777074515	841|7099	CASP8|TLR4	-1.265719068	0	9	0	0	-8.876095019	223.5703704
1	-2.773911603	GO:0022407	M1	1	0	GO Biological Processes	19	regulation of cell-cell adhesion	19_GO:0050789 regulation of biological process	-2.773911603	0.001683017	12.29409369	5.626341646	30182	491	15	3	20	10.32795559	836|9314|114548	CASP3|KLF4|NLRP3	-1.263434182	0	21	0	0	-5.315666699	574.8952381
1	-2.770172539	GO:0001838	M1	1	0	GO Biological Processes	19	embryonic epithelial tube formation	19_GO:0032502 developmental process	-2.770172539	0.001697569	32.45376344	7.826179404	30182	124	15	2	13.33333333	8.777074515	836|3091	CASP3|HIF1A	-1.260606544	0	21	0	0	-5.315666699	574.8952381
1	-2.761333785	GO:0009991	M1	1	0	GO Biological Processes	19	response to extracellular stimulus	19_GO:0050896 response to stimulus	-2.761333785	0.001732472	12.17016129	5.593334873	30182	496	15	3	20	10.32795559	3309|4780|23411	HSPA5|NFE2L2|SIRT1	-1.252677308	0	13	0	0	-7.499862714	335.3555556
1	-2.756467895	GO:0003206	M1	1	0	GO Biological Processes	19	cardiac chamber morphogenesis	19_GO:0032502 developmental process	-2.756467895	0.001751992	31.93862434	7.760095417	30182	126	15	2	13.33333333	8.777074515	3091|4846	HIF1A|NOS3	-1.251430559	0	4	0	0	-10.54567843	134.1422222
1	-2.756467895	GO:0003231	M1	1	0	GO Biological Processes	19	cardiac ventricle development	19_GO:0032502 developmental process	-2.756467895	0.001751992	31.93862434	7.760095417	30182	126	15	2	13.33333333	8.777074515	3091|4846	HIF1A|NOS3	-1.251430559	0	4	0	0	-10.54567843	134.1422222
1	-2.756467895	GO:0030879	M1	1	0	GO Biological Processes	19	mammary gland development	19_GO:0032502 developmental process	-2.756467895	0.001751992	31.93862434	7.760095417	30182	126	15	2	13.33333333	8.777074515	3091|4790	HIF1A|NFKB1	-1.251430559	0	20	0	0	-5.476143071	160.9706667
1	-2.756467895	GO:0021987	M1	1	0	GO Biological Processes	19	cerebral cortex development	19_GO:0032502 developmental process	-2.756467895	0.001751992	31.93862434	7.760095417	30182	126	15	2	13.33333333	8.777074515	2932|3091	GSK3B|HIF1A	-1.251430559	0	21	0	0	-5.315666699	574.8952381
1	-2.743947616	GO:0051249	M1	1	0	GO Biological Processes	19	regulation of lymphocyte activation	19_GO:0002376 immune system process	-2.743947616	0.001803235	12.00079523	5.547915297	30182	503	15	3	20	10.32795559	836|7099|114548	CASP3|TLR4|NLRP3	-1.240708604	0	9	0	0	-8.876095019	223.5703704
1	-2.743947616	GO:0044089	M1	1	0	GO Biological Processes	19	positive regulation of cellular component biogenesis	19_GO:0048518 positive regulation of biological process	-2.743947616	0.001803235	12.00079523	5.547915297	30182	503	15	3	20	10.32795559	1027|2932|7099	CDKN1B|GSK3B|TLR4	-1.240708604	0	22	0	0	-4.394725388	91.46060606
1	-2.742983874	GO:0055076	M1	1	0	GO Biological Processes	19	transition metal ion homeostasis	19_GO:0042592 homeostatic process	-2.742983874	0.001807241	31.43958333	7.695536949	30182	128	15	2	13.33333333	8.777074515	3091|5071	HIF1A|PRKN	-1.240641239	0	12	0	0	-7.726588465	804.8533333
1	-2.736322438	GO:0002821	M1	1	0	GO Biological Processes	19	positive regulation of adaptive immune response	19_GO:0002376 immune system process	-2.736322438	0.001835175	31.19586563	7.663811322	30182	129	15	2	13.33333333	8.777074515	23411|114548	SIRT1|NLRP3	-1.234874334	0	18	0	0	-5.583470275	149.0469136
1	-2.729713608	GO:0045739	M1	1	0	GO Biological Processes	19	positive regulation of DNA repair	19_GO:0048518 positive regulation of biological process	-2.729713608	0.001863315	30.95589744	7.632445319	30182	130	15	2	13.33333333	8.777074515	5111|23411	PCNA|SIRT1	-1.230049056	0	7	0	0	-9.704035799	447.1407407
1	-2.729713608	GO:0050864	M1	1	0	GO Biological Processes	19	regulation of B cell activation	19_GO:0002376 immune system process	-2.729713608	0.001863315	30.95589744	7.632445319	30182	130	15	2	13.33333333	8.777074515	836|7099	CASP3|TLR4	-1.230049056	0	9	0	0	-8.876095019	223.5703704
1	-2.716650544	GO:0070555	M1	1	0	GO Biological Processes	19	response to interleukin-1	19_GO:0050896 response to stimulus	-2.716650544	0.001920213	30.48686869	7.570764966	30182	132	15	2	13.33333333	8.777074515	3091|4790	HIF1A|NFKB1	-1.21876225	0	20	0	0	-5.476143071	160.9706667
1	-2.716650544	GO:0072175	M1	1	0	GO Biological Processes	19	epithelial tube formation	19_GO:0032502 developmental process	-2.716650544	0.001920213	30.48686869	7.570764966	30182	132	15	2	13.33333333	8.777074515	836|3091	CASP3|HIF1A	-1.21876225	0	21	0	0	-5.315666699	574.8952381
1	-2.709928541	GO:0007346	M1	1	0	GO Biological Processes	19	regulation of mitotic cell cycle	19_GO:0050789 regulation of biological process	-2.709928541	0.001950165	11.67582205	5.459725422	30182	517	15	3	20	10.32795559	1027|9314|23411	CDKN1B|KLF4|SIRT1	-1.212925659	0	18	0	0	-5.583470275	149.0469136
1	-2.707535941	GO:0051493	M1	1	0	GO Biological Processes	19	regulation of cytoskeleton organization	19_GO:0050789 regulation of biological process	-2.707535941	0.001960939	11.65328185	5.453556558	30182	518	15	3	20	10.32795559	1027|2932|5071	CDKN1B|GSK3B|PRKN	-1.211416671	0	19	0	0	-5.541731986	236.7215686
1	-2.697430843	GO:0043467	M1	1	0	GO Biological Processes	19	regulation of generation of precursor metabolites and energy	19_GO:0008152 metabolic process	-2.697430843	0.002007101	29.80938272	7.480776148	30182	135	15	2	13.33333333	8.777074515	2932|3091	GSK3B|HIF1A	-1.202193388	0	21	0	0	-5.315666699	574.8952381
1	-2.68485902	GO:0061041	M1	1	0	GO Biological Processes	19	regulation of wound healing	19_GO:0050896 response to stimulus	-2.68485902	0.002066051	29.37420925	7.42239952	30182	137	15	2	13.33333333	8.777074515	4780|4846	NFE2L2|NOS3	-1.191379845	0	15	0	0	-7.093291183	804.8533333
1	-2.68485902	GO:0007623	M1	1	0	GO Biological Processes	19	circadian rhythm	19_GO:0048511 rhythmic process	-2.68485902	0.002066051	29.37420925	7.42239952	30182	137	15	2	13.33333333	8.777074515	2932|23411	GSK3B|SIRT1	-1.191379845	0	19	0	0	-5.541731986	236.7215686
1	-2.674543037	GO:0010817	M1	1	0	GO Biological Processes	19	regulation of hormone levels	19_GO:0065007 biological regulation	-2.674543037	0.002115714	11.34661654	5.368935687	30182	532	15	3	20	10.32795559	3091|4790|5071	HIF1A|NFKB1|PRKN	-1.181940339	0	12	0	0	-7.726588465	804.8533333
1	-2.672473688	GO:0046328	M1	1	0	GO Biological Processes	19	regulation of JNK cascade	19_GO:0023052 signaling	-2.672473688	0.002125819	28.95155875	7.365261378	30182	139	15	2	13.33333333	8.777074515	5071|7099	PRKN|TLR4	-1.181618657	0	12	0	0	-7.726588465	804.8533333
1	-2.672473688	GO:0090090	M1	1	0	GO Biological Processes	19	negative regulation of canonical Wnt signaling pathway	19_GO:0023052 signaling	-2.672473688	0.002125819	28.95155875	7.365261378	30182	139	15	2	13.33333333	8.777074515	2932|5071	GSK3B|PRKN	-1.181618657	0	19	0	0	-5.541731986	236.7215686
1	-2.666349276	GO:0002573	M1	1	0	GO Biological Processes	19	myeloid leukocyte differentiation	19_GO:0032502 developmental process	-2.666349276	0.00215601	28.7447619	7.337142936	30182	140	15	2	13.33333333	8.777074515	841|23411	CASP8|SIRT1	-1.176365448	0	18	0	0	-5.583470275	149.0469136
1	-2.665285002	GO:0043065	M1	1	0	GO Biological Processes	19	positive regulation of apoptotic process	19_GO:0048518 positive regulation of biological process	-2.665285002	0.0021613	11.2619403	5.34533843	30182	536	15	3	20	10.32795559	836|841|23411	CASP3|CASP8|SIRT1	-1.176170633	0	6	0	0	-10.00800433	402.4266667
1	-2.654233726	GO:0051384	M1	1	0	GO Biological Processes	19	response to glucocorticoid	19_GO:0050896 response to stimulus	-2.654233726	0.002217003	28.3399061	7.281780898	30182	142	15	2	13.33333333	8.777074515	836|5111	CASP3|PCNA	-1.166434113	0	10	0	0	-8.373845847	125.7583333
1	-2.65381477	GO:0051052	M1	1	0	GO Biological Processes	19	regulation of DNA metabolic process	19_GO:0008152 metabolic process	-2.65381477	0.002219143	11.15785582	5.316191684	30182	541	15	3	20	10.32795559	5111|9314|23411	PCNA|KLF4|SIRT1	-1.166434113	0	7	0	0	-9.704035799	447.1407407
1	-2.648241335	GO:0031333	M1	1	0	GO Biological Processes	19	negative regulation of protein-containing complex assembly	19_GO:0048519 negative regulation of biological process	-2.648241335	0.002247805	28.14172494	7.254527124	30182	143	15	2	13.33333333	8.777074515	2932|3309	GSK3B|HSPA5	-1.161724946	0	13	0	0	-7.499862714	335.3555556
1	-2.636384284	GO:0050714	M1	1	0	GO Biological Processes	19	positive regulation of protein secretion	19_GO:0051179 localization	-2.636384284	0.00231002	27.75356322	7.200849545	30182	145	15	2	13.33333333	8.777074515	3091|7099	HIF1A|TLR4	-1.151591289	0	12	0	0	-7.726588465	804.8533333
1	-2.636384284	GO:0016331	M1	1	0	GO Biological Processes	19	morphogenesis of embryonic epithelium	19_GO:0032502 developmental process	-2.636384284	0.00231002	27.75356322	7.200849545	30182	145	15	2	13.33333333	8.777074515	836|3091	CASP3|HIF1A	-1.151591289	0	21	0	0	-5.315666699	574.8952381
1	-2.626738171	GO:0043068	M1	1	0	GO Biological Processes	19	positive regulation of programmed cell death	19_GO:0048518 positive regulation of biological process	-2.626738171	0.002361902	10.91573237	5.247775476	30182	553	15	3	20	10.32795559	836|841|23411	CASP3|CASP8|SIRT1	-1.142804314	0	6	0	0	-10.00800433	402.4266667
1	-2.624693644	GO:0007292	M1	1	0	GO Biological Processes	19	female gamete generation	19_GO:0022414 reproductive process	-2.624693644	0.002373047	27.37596372	7.148247261	30182	147	15	2	13.33333333	8.777074515	4846|23411	NOS3|SIRT1	-1.142472983	0	7	0	0	-9.704035799	447.1407407
1	-2.624693644	GO:0002218	M1	1	0	GO Biological Processes	19	activation of innate immune response	19_GO:0044419 biological process involved in interspecies interaction between organisms	-2.624693644	0.002373047	27.37596372	7.148247261	30182	147	15	2	13.33333333	8.777074515	7099|114548	TLR4|NLRP3	-1.142472983	0	9	0	0	-8.876095019	223.5703704
1	-2.61890931	GO:0017015	M1	1	0	GO Biological Processes	19	regulation of transforming growth factor beta receptor signaling pathway	19_GO:0023052 signaling	-2.61890931	0.002404865	27.19099099	7.122338022	30182	148	15	2	13.33333333	8.777074515	3309|23411	HSPA5|SIRT1	-1.138395113	0	13	0	0	-7.499862714	335.3555556
1	-2.61890931	GO:0035148	M1	1	0	GO Biological Processes	19	tube formation	19_GO:0032502 developmental process	-2.61890931	0.002404865	27.19099099	7.122338022	30182	148	15	2	13.33333333	8.777074515	836|3091	CASP3|HIF1A	-1.138395113	0	21	0	0	-5.315666699	574.8952381
1	-2.613432522	GO:0007423	M1	1	0	GO Biological Processes	19	sensory organ development	19_GO:0032502 developmental process	-2.613432522	0.002435384	10.79856887	5.214352834	30182	559	15	3	20	10.32795559	1027|3091|9314	CDKN1B|HIF1A|KLF4	-1.133769049	0	24	0	0	-3.302954564	54.38198198
1	-2.60745988	GO:0006839	M1	1	0	GO Biological Processes	19	mitochondrial transport	19_GO:0051179 localization	-2.60745988	0.002469108	26.82844444	7.071281614	30182	150	15	2	13.33333333	8.777074515	2932|5071	GSK3B|PRKN	-1.129492872	0	19	0	0	-5.541731986	236.7215686
1	-2.60745988	GO:1903038	M1	1	0	GO Biological Processes	19	negative regulation of leukocyte cell-cell adhesion	19_GO:0048519 negative regulation of biological process	-2.60745988	0.002469108	26.82844444	7.071281614	30182	150	15	2	13.33333333	8.777074515	836|9314	CASP3|KLF4	-1.129492872	0	21	0	0	-5.315666699	574.8952381
1	-2.601793723	GO:1903844	M1	1	0	GO Biological Processes	19	regulation of cellular response to transforming growth factor beta stimulus	19_GO:0050896 response to stimulus	-2.601793723	0.002501533	26.65077263	7.046126052	30182	151	15	2	13.33333333	8.777074515	3309|23411	HSPA5|SIRT1	-1.124672468	0	13	0	0	-7.499862714	335.3555556
1	-2.596165914	GO:0007612	M1	1	0	GO Biological Processes	19	learning	19_GO:0032501 multicellular organismal process	-2.596165914	0.00253416	26.4754386	7.021213483	30182	152	15	2	13.33333333	8.777074515	3091|5071	HIF1A|PRKN	-1.119888769	0	12	0	0	-7.726588465	804.8533333
1	-2.585116263	GO:1903530	M1	1	0	GO Biological Processes	19	regulation of secretion by cell	19_GO:0051179 localization	-2.585116263	0.002599464	10.55314685	5.143652793	30182	572	15	3	20	10.32795559	3091|5071|7099	HIF1A|PRKN|TLR4	-1.110429502	0	12	0	0	-7.726588465	804.8533333
1	-2.585023333	GO:0050729	M1	1	0	GO Biological Processes	19	positive regulation of inflammatory response	19_GO:0048518 positive regulation of biological process	-2.585023333	0.00260002	26.13160173	6.972101582	30182	154	15	2	13.33333333	8.777074515	7099|114548	TLR4|NLRP3	-1.110429502	0	9	0	0	-8.876095019	223.5703704
1	-2.579507581	GO:0043524	M1	1	0	GO Biological Processes	19	negative regulation of neuron apoptotic process	19_GO:0048519 negative regulation of biological process	-2.579507581	0.002633252	25.96301075	6.947894598	30182	155	15	2	13.33333333	8.777074515	3091|5071	HIF1A|PRKN	-1.106590565	0	12	0	0	-7.726588465	804.8533333
1	-2.579507581	GO:0070507	M1	1	0	GO Biological Processes	19	regulation of microtubule cytoskeleton organization	19_GO:0050789 regulation of biological process	-2.579507581	0.002633252	25.96301075	6.947894598	30182	155	15	2	13.33333333	8.777074515	1027|2932	CDKN1B|GSK3B	-1.106590565	0	19	0	0	-5.541731986	236.7215686
1	-2.574028218	GO:0007605	M1	1	0	GO Biological Processes	19	sensory perception of sound	19_GO:0032501 multicellular organismal process	-2.574028218	0.002666685	25.7965812	6.923915302	30182	156	15	2	13.33333333	8.777074515	836|1027	CASP3|CDKN1B	-1.102781567	0	10	0	0	-8.373845847	125.7583333
1	-2.574028218	GO:2001236	M1	1	0	GO Biological Processes	19	regulation of extrinsic apoptotic signaling pathway	19_GO:0023052 signaling	-2.574028218	0.002666685	25.7965812	6.923915302	30182	156	15	2	13.33333333	8.777074515	2932|4846	GSK3B|NOS3	-1.102781567	0	19	0	0	-5.541731986	236.7215686
1	-2.568584776	GO:0010976	M1	1	0	GO Biological Processes	19	positive regulation of neuron projection development	19_GO:0032502 developmental process	-2.568584776	0.00270032	25.63227176	6.900160078	30182	157	15	2	13.33333333	8.777074515	3309|4780	HSPA5|NFE2L2	-1.098170905	0	15	0	0	-7.093291183	804.8533333
1	-2.565910307	GO:0048598	M1	1	0	GO Biological Processes	19	embryonic morphogenesis	19_GO:0032502 developmental process	-2.565910307	0.002717	10.38967298	5.096027023	30182	581	15	3	20	10.32795559	836|3091|9314	CASP3|HIF1A|KLF4	-1.096327622	0	21	0	0	-5.315666699	574.8952381
1	-2.557803836	GO:0097193	M1	1	0	GO Biological Processes	19	intrinsic apoptotic signaling pathway	19_GO:0023052 signaling	-2.557803836	0.002768192	25.30985325	6.853307787	30182	159	15	2	13.33333333	8.777074515	836|23411	CASP3|SIRT1	-1.090705207	0	7	0	0	-9.704035799	447.1407407
1	-2.557803836	GO:0051092	M1	1	0	GO Biological Processes	19	positive regulation of NF-kappaB transcription factor activity	19_GO:0008152 metabolic process	-2.557803836	0.002768192	25.30985325	6.853307787	30182	159	15	2	13.33333333	8.777074515	7099|114548	TLR4|NLRP3	-1.090705207	0	9	0	0	-8.876095019	223.5703704
1	-2.557803836	GO:0021915	M1	1	0	GO Biological Processes	19	neural tube development	19_GO:0032502 developmental process	-2.557803836	0.002768192	25.30985325	6.853307787	30182	159	15	2	13.33333333	8.777074515	836|3091	CASP3|HIF1A	-1.090705207	0	21	0	0	-5.315666699	574.8952381
1	-2.541890677	GO:0050796	M1	1	0	GO Biological Processes	19	regulation of insulin secretion	19_GO:0051179 localization	-2.541890677	0.002871503	24.84115226	6.784624015	30182	162	15	2	13.33333333	8.777074515	3091|5071	HIF1A|PRKN	-1.075616919	0	12	0	0	-7.726588465	804.8533333
1	-2.530480879	GO:0002694	M1	1	0	GO Biological Processes	19	regulation of leukocyte activation	19_GO:0002376 immune system process	-2.530480879	0.002947943	10.09431438	5.008855338	30182	598	15	3	20	10.32795559	836|7099|114548	CASP3|TLR4|NLRP3	-1.065030427	0	9	0	0	-8.876095019	223.5703704
1	-2.521137542	GO:0003205	M1	1	0	GO Biological Processes	19	cardiac chamber development	19_GO:0032502 developmental process	-2.521137542	0.003012052	24.24257028	6.69588782	30182	166	15	2	13.33333333	8.777074515	3091|4846	HIF1A|NOS3	-1.057329038	0	4	0	0	-10.54567843	134.1422222
1	-2.521137542	GO:0031960	M1	1	0	GO Biological Processes	19	response to corticosteroid	19_GO:0050896 response to stimulus	-2.521137542	0.003012052	24.24257028	6.69588782	30182	166	15	2	13.33333333	8.777074515	836|5111	CASP3|PCNA	-1.057329038	0	10	0	0	-8.373845847	125.7583333
1	-2.516029513	GO:2001022	M1	1	0	GO Biological Processes	19	positive regulation of response to DNA damage stimulus	19_GO:0048518 positive regulation of biological process	-2.516029513	0.003047688	24.09740519	6.674191067	30182	167	15	2	13.33333333	8.777074515	5111|23411	PCNA|SIRT1	-1.05303966	0	7	0	0	-9.704035799	447.1407407
1	-2.512155858	GO:0007610	M1	1	0	GO Biological Processes	19	behavior	19_GO:0032501 multicellular organismal process	-2.512155858	0.003074993	9.944645799	4.964111148	30182	607	15	3	20	10.32795559	836|3091|5071	CASP3|HIF1A|PRKN	-1.049983117	0	21	0	0	-5.315666699	574.8952381
1	-2.510952815	GO:0034250	M1	1	0	GO Biological Processes	19	positive regulation of amide metabolic process	19_GO:0048518 positive regulation of biological process	-2.510952815	0.003083523	23.95396825	6.652683446	30182	168	15	2	13.33333333	8.777074515	836|4780	CASP3|NFE2L2	-1.04959565	0	21	0	0	-5.315666699	574.8952381
1	-2.505907077	GO:0090101	M1	1	0	GO Biological Processes	19	negative regulation of transmembrane receptor protein serine/threonine kinase signaling pathway	19_GO:0023052 signaling	-2.505907077	0.003119557	23.8122288	6.631362171	30182	169	15	2	13.33333333	8.777074515	3309|23411	HSPA5|SIRT1	-1.04536396	0	13	0	0	-7.499862714	335.3555556
1	-2.495907016	GO:0009266	M1	1	0	GO Biological Processes	19	response to temperature stimulus	19_GO:0050896 response to stimulus	-2.495907016	0.003192221	23.5337232	6.589267786	30182	171	15	2	13.33333333	8.777074515	841|4846	CASP8|NOS3	-1.036987432	0	4	0	0	-10.54567843	134.1422222
1	-2.495907016	GO:0048762	M1	1	0	GO Biological Processes	19	mesenchymal cell differentiation	19_GO:0032502 developmental process	-2.495907016	0.003192221	23.5337232	6.589267786	30182	171	15	2	13.33333333	8.777074515	2932|3091	GSK3B|HIF1A	-1.036987432	0	21	0	0	-5.315666699	574.8952381
1	-2.486026477	GO:0006813	M1	1	0	GO Biological Processes	19	potassium ion transport	19_GO:0051179 localization	-2.486026477	0.003265679	23.26165703	6.547886729	30182	173	15	2	13.33333333	8.777074515	1027|4846	CDKN1B|NOS3	-1.027916389	0	23	0	0	-4.236760916	174.9681159
1	-2.481130163	GO:0030178	M1	1	0	GO Biological Processes	19	negative regulation of Wnt signaling pathway	19_GO:0023052 signaling	-2.481130163	0.003302705	23.12796935	6.527457312	30182	174	15	2	13.33333333	8.777074515	2932|5071	GSK3B|PRKN	-1.023828065	0	19	0	0	-5.541731986	236.7215686
1	-2.474403559	GO:0007167	M1	1	0	GO Biological Processes	19	enzyme-linked receptor protein signaling pathway	19_GO:0023052 signaling	-2.474403559	0.003354258	9.642811502	4.872656082	30182	626	15	3	20	10.32795559	836|2932|23411	CASP3|GSK3B|SIRT1	-1.01790795	0	19	0	0	-5.541731986	236.7215686
1	-2.46467197	GO:0051046	M1	1	0	GO Biological Processes	19	regulation of secretion	19_GO:0051179 localization	-2.46467197	0.003430268	9.566402536	4.849237414	30182	631	15	3	20	10.32795559	3091|5071|7099	HIF1A|PRKN|TLR4	-1.008981356	0	12	0	0	-7.726588465	804.8533333
1	-2.457074896	GO:0050954	M1	1	0	GO Biological Processes	19	sensory perception of mechanical stimulus	19_GO:0032501 multicellular organismal process	-2.457074896	0.003490801	22.48193669	6.427824154	30182	179	15	2	13.33333333	8.777074515	836|1027	CASP3|CDKN1B	-1.002989809	0	10	0	0	-8.373845847	125.7583333
1	-2.457074896	GO:1901991	M1	1	0	GO Biological Processes	19	negative regulation of mitotic cell cycle phase transition	19_GO:0048519 negative regulation of biological process	-2.457074896	0.003490801	22.48193669	6.427824154	30182	179	15	2	13.33333333	8.777074515	1027|9314	CDKN1B|KLF4	-1.002989809	0	24	0	0	-3.302954564	54.38198198
1	-2.442971398	GO:0046890	M1	1	0	GO Biological Processes	19	regulation of lipid biosynthetic process	19_GO:0008152 metabolic process	-2.442971398	0.003606024	22.11135531	6.369972572	30182	182	15	2	13.33333333	8.777074515	4790|23411	NFKB1|SIRT1	-0.989686853	0	14	0	0	-7.289656837	149.0469136
1	-2.438323357	GO:0043409	M1	1	0	GO Biological Processes	19	negative regulation of MAPK cascade	19_GO:0023052 signaling	-2.438323357	0.003644825	21.99052823	6.350996952	30182	183	15	2	13.33333333	8.777074515	5071|7099	PRKN|TLR4	-0.985837883	0	12	0	0	-7.726588465	804.8533333
1	-2.433701394	GO:1902107	M1	1	0	GO Biological Processes	19	positive regulation of leukocyte differentiation	19_GO:0002376 immune system process	-2.433701394	0.003683822	21.87101449	6.332171975	30182	184	15	2	13.33333333	8.777074515	841|114548	CASP8|NLRP3	-0.982809663	0	18	0	0	-5.583470275	149.0469136
1	-2.433701394	GO:1903708	M1	1	0	GO Biological Processes	19	positive regulation of hemopoiesis	19_GO:0002376 immune system process	-2.433701394	0.003683822	21.87101449	6.332171975	30182	184	15	2	13.33333333	8.777074515	841|114548	CASP8|NLRP3	-0.982809663	0	18	0	0	-5.583470275	149.0469136
1	-2.429105227	GO:0001936	M1	1	0	GO Biological Processes	19	regulation of endothelial cell proliferation	19_GO:0050789 regulation of biological process	-2.429105227	0.003723015	21.75279279	6.313495614	30182	185	15	2	13.33333333	8.777074515	3091|23411	HIF1A|SIRT1	-0.979008179	0	4	0	0	-10.54567843	134.1422222
1	-2.424534575	GO:2000045	M1	1	0	GO Biological Processes	19	regulation of G1/S transition of mitotic cell cycle	19_GO:0050789 regulation of biological process	-2.424534575	0.003762404	21.63584229	6.294965879	30182	186	15	2	13.33333333	8.777074515	1027|9314	CDKN1B|KLF4	-0.97523076	0	24	0	0	-3.302954564	54.38198198
1	-2.410972994	GO:0042113	M1	1	0	GO Biological Processes	19	B cell activation	19_GO:0002376 immune system process	-2.410972994	0.003881745	21.29241623	6.240237092	30182	189	15	2	13.33333333	8.777074515	841|7099	CASP8|TLR4	-0.962460964	0	9	0	0	-8.876095019	223.5703704
1	-2.402054604	GO:0090276	M1	1	0	GO Biological Processes	19	regulation of peptide hormone secretion	19_GO:0051179 localization	-2.402054604	0.003962282	21.06945899	6.20444953	30182	191	15	2	13.33333333	8.777074515	3091|5071	HIF1A|PRKN	-0.95512183	0	12	0	0	-7.726588465	804.8533333
1	-2.402054604	GO:0030308	M1	1	0	GO Biological Processes	19	negative regulation of cell growth	19_GO:0040007 growth	-2.402054604	0.003962282	21.06945899	6.20444953	30182	191	15	2	13.33333333	8.777074515	1027|23411	CDKN1B|SIRT1	-0.95512183	0	16	0	0	-6.741627631	287.447619
1	-2.393231954	GO:0032872	M1	1	0	GO Biological Processes	19	regulation of stress-activated MAPK cascade	19_GO:0023052 signaling	-2.393231954	0.004043599	20.85112263	6.169203767	30182	193	15	2	13.33333333	8.777074515	5071|7099	PRKN|TLR4	-0.947086659	0	12	0	0	-7.726588465	804.8533333
1	-2.388855911	GO:0002791	M1	1	0	GO Biological Processes	19	regulation of peptide secretion	19_GO:0051179 localization	-2.388855911	0.004084549	20.74364261	6.151779712	30182	194	15	2	13.33333333	8.777074515	3091|5071	HIF1A|PRKN	-0.943496668	0	12	0	0	-7.726588465	804.8533333
1	-2.380173178	GO:0016485	M1	1	0	GO Biological Processes	19	protein processing	19_GO:0008152 metabolic process	-2.380173178	0.004167032	20.53197279	6.117320834	30182	196	15	2	13.33333333	8.777074515	836|841	CASP3|CASP8	-0.937163595	0	6	0	0	-10.00800433	402.4266667
1	-2.380173178	GO:0070302	M1	1	0	GO Biological Processes	19	regulation of stress-activated protein kinase signaling cascade	19_GO:0023052 signaling	-2.380173178	0.004167032	20.53197279	6.117320834	30182	196	15	2	13.33333333	8.777074515	5071|7099	PRKN|TLR4	-0.937163595	0	12	0	0	-7.726588465	804.8533333
1	-2.380173178	GO:0090087	M1	1	0	GO Biological Processes	19	regulation of peptide transport	19_GO:0051179 localization	-2.380173178	0.004167032	20.53197279	6.117320834	30182	196	15	2	13.33333333	8.777074515	3091|5071	HIF1A|PRKN	-0.937163595	0	12	0	0	-7.726588465	804.8533333
1	-2.375866016	GO:0001667	M1	1	0	GO Biological Processes	19	ameboidal-type cell migration	19_GO:0009987 cellular process	-2.375866016	0.004208564	20.42774958	6.100282731	30182	197	15	2	13.33333333	8.777074515	3091|4846	HIF1A|NOS3	-0.93519345	0	4	0	0	-10.54567843	134.1422222
1	-2.375866016	GO:0032388	M1	1	0	GO Biological Processes	19	positive regulation of intracellular transport	19_GO:0051179 localization	-2.375866016	0.004208564	20.42774958	6.100282731	30182	197	15	2	13.33333333	8.777074515	2932|5071	GSK3B|PRKN	-0.93519345	0	19	0	0	-5.541731986	236.7215686
1	-2.375866016	GO:0009913	M1	1	0	GO Biological Processes	19	epidermal cell differentiation	19_GO:0032502 developmental process	-2.375866016	0.004208564	20.42774958	6.100282731	30182	197	15	2	13.33333333	8.777074515	836|9314	CASP3|KLF4	-0.93519345	0	21	0	0	-5.315666699	574.8952381
1	-2.369883296	GO:0016567	M1	1	0	GO Biological Processes	19	protein ubiquitination	19_GO:0008152 metabolic process	-2.369883296	0.004266942	8.851026393	4.624385143	30182	682	15	3	20	10.32795559	4780|5071|23411	NFE2L2|PRKN|SIRT1	-0.929986949	0	5	0	0	-10.10900865	423.6070175
1	-2.358860057	GO:0043393	M1	1	0	GO Biological Processes	19	regulation of protein binding	19_GO:0065007 biological regulation	-2.358860057	0.004376631	20.0212272	6.033368966	30182	201	15	2	13.33333333	8.777074515	2932|5071	GSK3B|PRKN	-0.919738545	0	19	0	0	-5.541731986	236.7215686
1	-2.342199855	GO:0002819	M1	1	0	GO Biological Processes	19	regulation of adaptive immune response	19_GO:0002376 immune system process	-2.342199855	0.004547787	19.63056911	5.968364638	30182	205	15	2	13.33333333	8.777074515	23411|114548	SIRT1|NLRP3	-0.904623876	0	18	0	0	-5.583470275	149.0469136
1	-2.342199855	GO:0022408	M1	1	0	GO Biological Processes	19	negative regulation of cell-cell adhesion	19_GO:0048519 negative regulation of biological process	-2.342199855	0.004547787	19.63056911	5.968364638	30182	205	15	2	13.33333333	8.777074515	836|9314	CASP3|KLF4	-0.904623876	0	21	0	0	-5.315666699	574.8952381
1	-2.339969071	GO:0008283	M1	1	0	GO Biological Processes	19	cell population proliferation	19_GO:0009987 cellular process	-2.339969071	0.004571207	8.635765379	4.554615374	30182	699	15	3	20	10.32795559	1027|3091|7099	CDKN1B|HIF1A|TLR4	-0.903163801	0	12	0	0	-7.726588465	804.8533333
1	-2.333044195	GO:0051129	M1	1	0	GO Biological Processes	19	negative regulation of cellular component organization	19_GO:0048519 negative regulation of biological process	-2.333044195	0.00464468	8.586628734	4.538543487	30182	703	15	3	20	10.32795559	2932|3309|5071	GSK3B|HSPA5|PRKN	-0.897008269	0	13	0	0	-7.499862714	335.3555556
1	-2.329923517	GO:0042593	M1	1	0	GO Biological Processes	19	glucose homeostasis	19_GO:0042592 homeostatic process	-2.329923517	0.004678175	19.3474359	5.92080933	30182	208	15	2	13.33333333	8.777074515	3091|23411	HIF1A|SIRT1	-0.894655574	0	4	0	0	-10.54567843	134.1422222
1	-2.325872011	GO:0033500	M1	1	0	GO Biological Processes	19	carbohydrate homeostasis	19_GO:0042592 homeostatic process	-2.325872011	0.004722022	19.25486443	5.905178486	30182	209	15	2	13.33333333	8.777074515	3091|23411	HIF1A|SIRT1	-0.891370696	0	4	0	0	-10.54567843	134.1422222
1	-2.321840485	GO:0000165	M1	1	0	GO Biological Processes	19	MAPK cascade	19_GO:0023052 signaling	-2.321840485	0.00476606	19.1631746	5.889655923	30182	210	15	2	13.33333333	8.777074515	4790|7099	NFKB1|TLR4	-0.888868378	0	9	0	0	-8.876095019	223.5703704
1	-2.321840485	GO:1903828	M1	1	0	GO Biological Processes	19	negative regulation of protein localization	19_GO:0051179 localization	-2.321840485	0.00476606	19.1631746	5.889655923	30182	210	15	2	13.33333333	8.777074515	2932|5071	GSK3B|PRKN	-0.888868378	0	19	0	0	-5.541731986	236.7215686
1	-2.307448877	GO:0001934	M1	1	0	GO Biological Processes	19	positive regulation of protein phosphorylation	19_GO:0048518 positive regulation of biological process	-2.307448877	0.004926643	8.40724234	4.479394406	30182	718	15	3	20	10.32795559	1027|7099|23411	CDKN1B|TLR4|SIRT1	-0.875239359	0	16	0	0	-6.741627631	287.447619
1	-2.305910408	GO:0006282	M1	1	0	GO Biological Processes	19	regulation of DNA repair	19_GO:0050896 response to stimulus	-2.305910408	0.004944127	18.80498442	5.828623263	30182	214	15	2	13.33333333	8.777074515	5111|23411	PCNA|SIRT1	-0.875222063	0	7	0	0	-9.704035799	447.1407407
1	-2.305910408	GO:1902806	M1	1	0	GO Biological Processes	19	regulation of cell cycle G1/S phase transition	19_GO:0050789 regulation of biological process	-2.305910408	0.004944127	18.80498442	5.828623263	30182	214	15	2	13.33333333	8.777074515	1027|9314	CDKN1B|KLF4	-0.875222063	0	24	0	0	-3.302954564	54.38198198
1	-2.294163573	GO:0032868	M1	1	0	GO Biological Processes	19	response to insulin	19_GO:0050896 response to stimulus	-2.294163573	0.005079681	18.54500768	5.783925217	30182	217	15	2	13.33333333	8.777074515	2932|23411	GSK3B|SIRT1	-0.864233821	0	19	0	0	-5.541731986	236.7215686
1	-2.267395094	GO:0033157	M1	1	0	GO Biological Processes	19	regulation of intracellular protein transport	19_GO:0051179 localization	-2.267395094	0.005402626	17.96547619	5.683031137	30182	224	15	2	13.33333333	8.777074515	2932|5071	GSK3B|PRKN	-0.838222612	0	19	0	0	-5.541731986	236.7215686
1	-2.263641849	GO:0050679	M1	1	0	GO Biological Processes	19	positive regulation of epithelial cell proliferation	19_GO:0048518 positive regulation of biological process	-2.263641849	0.005449519	17.88562963	5.668990629	30182	225	15	2	13.33333333	8.777074515	3091|23411	HIF1A|SIRT1	-0.837485314	0	4	0	0	-10.54567843	134.1422222
1	-2.263641849	GO:0050866	M1	1	0	GO Biological Processes	19	negative regulation of cell activation	19_GO:0048519 negative regulation of biological process	-2.263641849	0.005449519	17.88562963	5.668990629	30182	225	15	2	13.33333333	8.777074515	836|4846	CASP3|NOS3	-0.837485314	0	4	0	0	-10.54567843	134.1422222
1	-2.263641849	GO:0001894	M1	1	0	GO Biological Processes	19	tissue homeostasis	19_GO:0042592 homeostatic process	-2.263641849	0.005449519	17.88562963	5.668990629	30182	225	15	2	13.33333333	8.777074515	4846|7099	NOS3|TLR4	-0.837485314	0	23	0	0	-4.236760916	174.9681159
1	-2.263641849	GO:0060249	M1	1	0	GO Biological Processes	19	anatomical structure homeostasis	19_GO:0042592 homeostatic process	-2.263641849	0.005449519	17.88562963	5.668990629	30182	225	15	2	13.33333333	8.777074515	4846|7099	NOS3|TLR4	-0.837485314	0	23	0	0	-4.236760916	174.9681159
1	-2.26279935	GO:0045087	M1	1	0	GO Biological Processes	19	innate immune response	19_GO:0044419 biological process involved in interspecies interaction between organisms	-2.26279935	0.005460101	8.102550336	4.377156386	30182	745	15	3	20	10.32795559	4790|7099|114548	NFKB1|TLR4|NLRP3	-0.83739354	0	9	0	0	-8.876095019	223.5703704
1	-2.259905838	GO:0045930	M1	1	0	GO Biological Processes	19	negative regulation of mitotic cell cycle	19_GO:0048519 negative regulation of biological process	-2.259905838	0.0054966	17.80648968	5.655040274	30182	226	15	2	13.33333333	8.777074515	1027|9314	CDKN1B|KLF4	-0.835653585	0	24	0	0	-3.302954564	54.38198198
1	-2.259561826	GO:0010564	M1	1	0	GO Biological Processes	19	regulation of cell cycle process	19_GO:0050789 regulation of biological process	-2.259561826	0.005500956	8.08085676	4.369789034	30182	747	15	3	20	10.32795559	1027|9314|23411	CDKN1B|KLF4|SIRT1	-0.835653585	0	18	0	0	-5.583470275	149.0469136
1	-2.245131098	GO:0002429	M1	1	0	GO Biological Processes	19	immune response-activating cell surface receptor signaling pathway	19_GO:0002376 immune system process	-2.245131098	0.005686812	17.49681159	5.600120855	30182	230	15	2	13.33333333	8.777074515	4790|7099	NFKB1|TLR4	-0.822692348	0	9	0	0	-8.876095019	223.5703704
1	-2.245108167	GO:0032446	M1	1	0	GO Biological Processes	19	protein modification by small protein conjugation	19_GO:0008152 metabolic process	-2.245108167	0.005687113	7.984656085	4.336972715	30182	756	15	3	20	10.32795559	4780|5071|23411	NFE2L2|PRKN|SIRT1	-0.822692348	0	5	0	0	-10.10900865	423.6070175
1	-2.212839118	GO:0050670	M1	1	0	GO Biological Processes	19	regulation of lymphocyte proliferation	19_GO:0002376 immune system process	-2.212839118	0.006125773	16.83793584	5.481460076	30182	239	15	2	13.33333333	8.777074515	836|7099	CASP3|TLR4	-0.791167592	0	9	0	0	-8.876095019	223.5703704
1	-2.202354727	GO:1901988	M1	1	0	GO Biological Processes	19	negative regulation of cell cycle phase transition	19_GO:0048519 negative regulation of biological process	-2.202354727	0.006275456	16.6292011	5.443333519	30182	242	15	2	13.33333333	8.777074515	1027|9314	CDKN1B|KLF4	-0.781426219	0	24	0	0	-3.302954564	54.38198198
1	-2.198889879	GO:0032944	M1	1	0	GO Biological Processes	19	regulation of mononuclear cell proliferation	19_GO:0050789 regulation of biological process	-2.198889879	0.006325722	16.56076818	5.430776185	30182	243	15	2	13.33333333	8.777074515	836|7099	CASP3|TLR4	-0.778703121	0	9	0	0	-8.876095019	223.5703704
1	-2.188583467	GO:0002703	M1	1	0	GO Biological Processes	19	regulation of leukocyte mediated immunity	19_GO:0002376 immune system process	-2.188583467	0.006477636	16.35880759	5.393548008	30182	246	15	2	13.33333333	8.777074515	7099|114548	TLR4|NLRP3	-0.76987642	0	9	0	0	-8.876095019	223.5703704
1	-2.188583467	GO:0046883	M1	1	0	GO Biological Processes	19	regulation of hormone secretion	19_GO:0051179 localization	-2.188583467	0.006477636	16.35880759	5.393548008	30182	246	15	2	13.33333333	8.777074515	3091|5071	HIF1A|PRKN	-0.76987642	0	12	0	0	-7.726588465	804.8533333
1	-2.185176976	GO:0045089	M1	1	0	GO Biological Processes	19	positive regulation of innate immune response	19_GO:0044419 biological process involved in interspecies interaction between organisms	-2.185176976	0.006528645	16.2925776	5.381284075	30182	247	15	2	13.33333333	8.777074515	7099|114548	TLR4|NLRP3	-0.767207897	0	9	0	0	-8.876095019	223.5703704
1	-2.175042802	GO:0045165	M1	1	0	GO Biological Processes	19	cell fate commitment	19_GO:0032502 developmental process	-2.175042802	0.006682781	16.09706667	5.344918525	30182	250	15	2	13.33333333	8.777074515	836|9314	CASP3|KLF4	-0.75781044	0	21	0	0	-5.315666699	574.8952381
1	-2.148624254	GO:0003007	M1	1	0	GO Biological Processes	19	heart morphogenesis	19_GO:0032502 developmental process	-2.148624254	0.00710192	15.59793282	5.250948648	30182	258	15	2	13.33333333	8.777074515	3091|4846	HIF1A|NOS3	-0.732861587	0	4	0	0	-10.54567843	134.1422222
1	-2.148624254	GO:0002768	M1	1	0	GO Biological Processes	19	immune response-regulating cell surface receptor signaling pathway	19_GO:0002376 immune system process	-2.148624254	0.00710192	15.59793282	5.250948648	30182	258	15	2	13.33333333	8.777074515	4790|7099	NFKB1|TLR4	-0.732861587	0	9	0	0	-8.876095019	223.5703704
1	-2.116774545	GO:0070663	M1	1	0	GO Biological Processes	19	regulation of leukocyte proliferation	19_GO:0050789 regulation of biological process	-2.116774545	0.007642324	15.0159204	5.139231192	30182	268	15	2	13.33333333	8.777074515	836|7099	CASP3|TLR4	-0.701744864	0	9	0	0	-8.876095019	223.5703704
1	-2.113657869	GO:0043588	M1	1	0	GO Biological Processes	19	skin development	19_GO:0032502 developmental process	-2.113657869	0.007697366	14.96009913	5.128389914	30182	269	15	2	13.33333333	8.777074515	836|9314	CASP3|KLF4	-0.699359941	0	21	0	0	-5.315666699	574.8952381
1	-2.10746057	GO:0051091	M1	1	0	GO Biological Processes	19	positive regulation of DNA-binding transcription factor activity	19_GO:0008152 metabolic process	-2.10746057	0.007807993	14.8496925	5.10688044	30182	271	15	2	13.33333333	8.777074515	7099|114548	TLR4|NLRP3	-0.693893162	0	9	0	0	-8.876095019	223.5703704
1	-2.095207714	GO:0051604	M1	1	0	GO Biological Processes	19	protein maturation	19_GO:0008152 metabolic process	-2.095207714	0.008031419	14.63369697	5.064539224	30182	275	15	2	13.33333333	8.777074515	836|841	CASP3|CASP8	-0.683097671	0	6	0	0	-10.00800433	402.4266667
1	-2.095207714	GO:0002833	M1	1	0	GO Biological Processes	19	positive regulation of response to biotic stimulus	19_GO:0048518 positive regulation of biological process	-2.095207714	0.008031419	14.63369697	5.064539224	30182	275	15	2	13.33333333	8.777074515	7099|114548	TLR4|NLRP3	-0.683097671	0	9	0	0	-8.876095019	223.5703704
1	-2.074205836	GO:0016055	M1	1	0	GO Biological Processes	19	Wnt signaling pathway	19_GO:0023052 signaling	-2.074205836	0.008429351	14.27044917	4.992533222	30182	282	15	2	13.33333333	8.777074515	2932|9314	GSK3B|KLF4	-0.663548285	0	19	0	0	-5.541731986	236.7215686
1	-2.074205836	GO:0198738	M1	1	0	GO Biological Processes	19	cell-cell signaling by wnt	19_GO:0023052 signaling	-2.074205836	0.008429351	14.27044917	4.992533222	30182	282	15	2	13.33333333	8.777074515	2932|9314	GSK3B|KLF4	-0.663548285	0	19	0	0	-5.541731986	236.7215686
1	-2.06830513	GO:0048545	M1	1	0	GO Biological Processes	19	response to steroid hormone	19_GO:0050896 response to stimulus	-2.06830513	0.008544662	14.16995305	4.97243035	30182	284	15	2	13.33333333	8.777074515	836|5111	CASP3|PCNA	-0.658372007	0	10	0	0	-8.373845847	125.7583333
1	-2.062447648	GO:0010721	M1	1	0	GO Biological Processes	19	negative regulation of cell development	19_GO:0032502 developmental process	-2.062447648	0.008660687	14.07086247	4.952529827	30182	286	15	2	13.33333333	8.777074515	2932|7099	GSK3B|TLR4	-0.653237746	0	22	0	0	-4.394725388	91.46060606
1	-2.056632785	GO:1903532	M1	1	0	GO Biological Processes	19	positive regulation of secretion by cell	19_GO:0051179 localization	-2.056632785	0.008777427	13.97314815	4.932828163	30182	288	15	2	13.33333333	8.777074515	3091|7099	HIF1A|TLR4	-0.648865724	0	12	0	0	-7.726588465	804.8533333
1	-2.056632785	GO:0010948	M1	1	0	GO Biological Processes	19	negative regulation of cell cycle process	19_GO:0048519 negative regulation of biological process	-2.056632785	0.008777427	13.97314815	4.932828163	30182	288	15	2	13.33333333	8.777074515	1027|9314	CDKN1B|KLF4	-0.648865724	0	24	0	0	-3.302954564	54.38198198
1	-2.019835355	GO:0090092	M1	1	0	GO Biological Processes	19	regulation of transmembrane receptor protein serine/threonine kinase signaling pathway	19_GO:0023052 signaling	-2.019835355	0.009553547	13.3696567	4.809386846	30182	301	15	2	13.33333333	8.777074515	3309|23411	HSPA5|SIRT1	-0.61278792	0	13	0	0	-7.499862714	335.3555556
1	-1.992643869	GO:2001020	M1	1	0	GO Biological Processes	19	regulation of response to DNA damage stimulus	19_GO:0050896 response to stimulus	-1.992643869	0.010170824	12.9397642	4.719515798	30182	311	15	2	13.33333333	8.777074515	5111|23411	PCNA|SIRT1	-0.58631487	0	7	0	0	-9.704035799	447.1407407
1	-1.989975245	GO:0007162	M1	1	0	GO Biological Processes	19	negative regulation of cell adhesion	19_GO:0048519 negative regulation of biological process	-1.989975245	0.010233513	12.8982906	4.710756304	30182	312	15	2	13.33333333	8.777074515	836|9314	CASP3|KLF4	-0.584363496	0	21	0	0	-5.315666699	574.8952381
1	-1.987315571	GO:0060562	M1	1	0	GO Biological Processes	19	epithelial tube morphogenesis	19_GO:0032502 developmental process	-1.987315571	0.010296377	12.857082	4.702036882	30182	313	15	2	13.33333333	8.777074515	836|3091	CASP3|HIF1A	-0.582419889	0	21	0	0	-5.315666699	574.8952381
1	-1.982022845	GO:0022411	M1	1	0	GO Biological Processes	19	cellular component disassembly	19_GO:0009987 cellular process	-1.982022845	0.010422626	12.77544974	4.684716987	30182	315	15	2	13.33333333	8.777074515	2932|5071	GSK3B|PRKN	-0.577842051	0	19	0	0	-5.541731986	236.7215686
1	-1.97938968	GO:0051047	M1	1	0	GO Biological Processes	19	positive regulation of secretion	19_GO:0051179 localization	-1.97938968	0.010486011	12.7350211	4.676115893	30182	316	15	2	13.33333333	8.777074515	3091|7099	HIF1A|TLR4	-0.575922599	0	12	0	0	-7.726588465	804.8533333
1	-1.963771998	GO:0008544	M1	1	0	GO Biological Processes	19	epidermis development	19_GO:0032502 developmental process	-1.963771998	0.010869961	12.49772257	4.6253142	30182	322	15	2	13.33333333	8.777074515	836|9314	CASP3|KLF4	-0.561017459	0	21	0	0	-5.315666699	574.8952381
1	-1.950988827	GO:0051251	M1	1	0	GO Biological Processes	19	positive regulation of lymphocyte activation	19_GO:0002376 immune system process	-1.950988827	0.011194667	12.30662589	4.584001402	30182	327	15	2	13.33333333	8.777074515	7099|114548	TLR4|NLRP3	-0.549655875	0	9	0	0	-8.876095019	223.5703704
1	-1.950988827	GO:0043010	M1	1	0	GO Biological Processes	19	camera-type eye development	19_GO:0032502 developmental process	-1.950988827	0.011194667	12.30662589	4.584001402	30182	327	15	2	13.33333333	8.777074515	3091|9314	HIF1A|KLF4	-0.549655875	0	20	0	0	-5.476143071	160.9706667
1	-1.93840934	GO:0032386	M1	1	0	GO Biological Processes	19	regulation of intracellular transport	19_GO:0051179 localization	-1.93840934	0.011523666	12.12128514	4.543580537	30182	332	15	2	13.33333333	8.777074515	2932|5071	GSK3B|PRKN	-0.537785441	0	19	0	0	-5.541731986	236.7215686
1	-1.911421775	GO:0006366	M1	1	0	GO Biological Processes	19	transcription by RNA polymerase II	19_GO:0008152 metabolic process	-1.911421775	0.012262478	11.73255588	4.45763461	30182	343	15	2	13.33333333	8.777074515	4790|9314	NFKB1|KLF4	-0.511505772	0	20	0	0	-5.476143071	160.9706667
1	-1.909013663	GO:0019216	M1	1	0	GO Biological Processes	19	regulation of lipid metabolic process	19_GO:0008152 metabolic process	-1.909013663	0.01233066	11.69844961	4.450016206	30182	344	15	2	13.33333333	8.777074515	4790|23411	NFKB1|SIRT1	-0.509804405	0	14	0	0	-7.289656837	149.0469136
1	-1.878362795	GO:1901990	M1	1	0	GO Biological Processes	19	regulation of mitotic cell cycle phase transition	19_GO:0050789 regulation of biological process	-1.878362795	0.013232357	11.27245565	4.353760525	30182	357	15	2	13.33333333	8.777074515	1027|9314	CDKN1B|KLF4	-0.479859133	0	24	0	0	-3.302954564	54.38198198
1	-1.84221629	GO:0001654	M1	1	0	GO Biological Processes	19	eye development	19_GO:0032502 developmental process	-1.84221629	0.014380822	10.78891868	4.241913551	30182	373	15	2	13.33333333	8.777074515	3091|9314	HIF1A|KLF4	-0.44441708	0	20	0	0	-5.476143071	160.9706667
1	-1.837813544	GO:0030336	M1	1	0	GO Biological Processes	19	negative regulation of cell migration	19_GO:0040011 locomotion	-1.837813544	0.014527352	10.73137778	4.228411186	30182	375	15	2	13.33333333	8.777074515	4780|9314	NFE2L2|KLF4	-0.440717646	0	15	0	0	-7.093291183	804.8533333
1	-1.835621475	GO:1902903	M1	1	0	GO Biological Processes	19	regulation of supramolecular fiber organization	19_GO:0050789 regulation of biological process	-1.835621475	0.014600863	10.70283688	4.221698213	30182	376	15	2	13.33333333	8.777074515	1027|5071	CDKN1B|PRKN	-0.439839238	0	13	0	0	-7.499862714	335.3555556
1	-1.833435565	GO:0002696	M1	1	0	GO Biological Processes	19	positive regulation of leukocyte activation	19_GO:0002376 immune system process	-1.833435565	0.014674538	10.67444739	4.215010491	30182	377	15	2	13.33333333	8.777074515	7099|114548	TLR4|NLRP3	-0.439839238	0	9	0	0	-8.876095019	223.5703704
1	-1.833435565	GO:1905114	M1	1	0	GO Biological Processes	19	cell surface receptor signaling pathway involved in cell-cell signaling	19_GO:0023052 signaling	-1.833435565	0.014674538	10.67444739	4.215010491	30182	377	15	2	13.33333333	8.777074515	2932|9314	GSK3B|KLF4	-0.439839238	0	19	0	0	-5.541731986	236.7215686
1	-1.833435565	GO:0150063	M1	1	0	GO Biological Processes	19	visual system development	19_GO:0032502 developmental process	-1.833435565	0.014674538	10.67444739	4.215010491	30182	377	15	2	13.33333333	8.777074515	3091|9314	HIF1A|KLF4	-0.439839238	0	20	0	0	-5.476143071	160.9706667
1	-1.833435565	GO:0050863	M1	1	0	GO Biological Processes	19	regulation of T cell activation	19_GO:0002376 immune system process	-1.833435565	0.014674538	10.67444739	4.215010491	30182	377	15	2	13.33333333	8.777074515	836|114548	CASP3|NLRP3	-0.439839238	0	21	0	0	-5.315666699	574.8952381
1	-1.820447623	GO:0048880	M1	1	0	GO Biological Processes	19	sensory system development	19_GO:0032502 developmental process	-1.820447623	0.01512002	10.50722367	4.17540526	30182	383	15	2	13.33333333	8.777074515	3091|9314	HIF1A|KLF4	-0.427547839	0	20	0	0	-5.476143071	160.9706667
1	-1.805564643	GO:2000146	M1	1	0	GO Biological Processes	19	negative regulation of cell motility	19_GO:0040011 locomotion	-1.805564643	0.015647154	10.31863248	4.130294682	30182	390	15	2	13.33333333	8.777074515	4780|9314	NFE2L2|KLF4	-0.413360287	0	15	0	0	-7.093291183	804.8533333
1	-1.803461637	GO:0031349	M1	1	0	GO Biological Processes	19	positive regulation of defense response	19_GO:0048518 positive regulation of biological process	-1.803461637	0.015723107	10.29224211	4.123943775	30182	391	15	2	13.33333333	8.777074515	7099|114548	TLR4|NLRP3	-0.411951596	0	9	0	0	-8.876095019	223.5703704
1	-1.797186668	GO:0050867	M1	1	0	GO Biological Processes	19	positive regulation of cell activation	19_GO:0048518 positive regulation of biological process	-1.797186668	0.015951934	10.21387479	4.105028012	30182	394	15	2	13.33333333	8.777074515	7099|114548	TLR4|NLRP3	-0.406369835	0	9	0	0	-8.876095019	223.5703704
1	-1.772583991	GO:0002521	M1	1	0	GO Biological Processes	19	leukocyte differentiation	19_GO:0032502 developmental process	-1.772583991	0.016881693	9.911986864	4.03135234	30182	406	15	2	13.33333333	8.777074515	841|23411	CASP8|SIRT1	-0.382459261	0	18	0	0	-5.583470275	149.0469136
1	-1.764554367	GO:0055065	M1	1	0	GO Biological Processes	19	metal ion homeostasis	19_GO:0042592 homeostatic process	-1.764554367	0.017196721	9.815284553	4.007473317	30182	410	15	2	13.33333333	8.777074515	3091|5071	HIF1A|PRKN	-0.375120639	0	12	0	0	-7.726588465	804.8533333
1	-1.76255997	GO:0007268	M1	1	0	GO Biological Processes	19	chemical synaptic transmission	19_GO:0023052 signaling	-1.76255997	0.017275874	9.791403082	4.001554837	30182	411	15	2	13.33333333	8.777074515	2932|5071	GSK3B|PRKN	-0.374504956	0	19	0	0	-5.541731986	236.7215686
1	-1.76255997	GO:0098916	M1	1	0	GO Biological Processes	19	anterograde trans-synaptic signaling	19_GO:0023052 signaling	-1.76255997	0.017275874	9.791403082	4.001554837	30182	411	15	2	13.33333333	8.777074515	2932|5071	GSK3B|PRKN	-0.374504956	0	19	0	0	-5.541731986	236.7215686
1	-1.752664781	GO:0007169	M1	1	0	GO Biological Processes	19	transmembrane receptor protein tyrosine kinase signaling pathway	19_GO:0023052 signaling	-1.752664781	0.017674015	9.673717949	3.972263986	30182	416	15	2	13.33333333	8.777074515	836|2932	CASP3|GSK3B	-0.365297486	0	21	0	0	-5.315666699	574.8952381
1	-1.73133382	GO:0040013	M1	1	0	GO Biological Processes	19	negative regulation of locomotion	19_GO:0040011 locomotion	-1.73133382	0.01856377	9.4245121	3.909534943	30182	427	15	2	13.33333333	8.777074515	4780|9314	NFE2L2|KLF4	-0.344653157	0	15	0	0	-7.093291183	804.8533333
1	-1.729423739	GO:0099537	M1	1	0	GO Biological Processes	19	trans-synaptic signaling	19_GO:0023052 signaling	-1.729423739	0.018645596	9.402492212	3.903945124	30182	428	15	2	13.33333333	8.777074515	2932|5071	GSK3B|PRKN	-0.343428624	0	19	0	0	-5.541731986	236.7215686
1	-1.71994416	GO:0098771	M1	1	0	GO Biological Processes	19	inorganic ion homeostasis	19_GO:0042592 homeostatic process	-1.71994416	0.019057057	9.293918399	3.876268938	30182	433	15	2	13.33333333	8.777074515	3091|5071	HIF1A|PRKN	-0.335316902	0	12	0	0	-7.726588465	804.8533333
1	-1.71994416	GO:0042391	M1	1	0	GO Biological Processes	19	regulation of membrane potential	19_GO:0065007 biological regulation	-1.71994416	0.019057057	9.293918399	3.876268938	30182	433	15	2	13.33333333	8.777074515	2932|5071	GSK3B|PRKN	-0.335316902	0	19	0	0	-5.541731986	236.7215686
1	-1.688566064	GO:0048568	M1	1	0	GO Biological Processes	19	embryonic organ development	19_GO:0032502 developmental process	-1.688566064	0.020484904	8.942814815	3.785428195	30182	450	15	2	13.33333333	8.777074515	841|3091	CASP8|HIF1A	-0.304621123	0	12	0	0	-7.726588465	804.8533333
1	-1.676012196	GO:0099536	M1	1	0	GO Biological Processes	19	synaptic signaling	19_GO:0023052 signaling	-1.676012196	0.021085689	8.805835157	3.749409924	30182	457	15	2	13.33333333	8.777074515	2932|5071	GSK3B|PRKN	-0.293428681	0	19	0	0	-5.541731986	236.7215686
1	-1.676012196	GO:1901987	M1	1	0	GO Biological Processes	19	regulation of cell cycle phase transition	19_GO:0050789 regulation of biological process	-1.676012196	0.021085689	8.805835157	3.749409924	30182	457	15	2	13.33333333	8.777074515	1027|9314	CDKN1B|KLF4	-0.293428681	0	24	0	0	-3.302954564	54.38198198
1	-1.663662505	GO:0046649	M1	1	0	GO Biological Processes	19	lymphocyte activation	19_GO:0002376 immune system process	-1.663662505	0.021693893	8.672988506	3.714155901	30182	464	15	2	13.33333333	8.777074515	841|7099	CASP8|TLR4	-0.281758105	0	9	0	0	-8.876095019	223.5703704
1	-1.656694842	GO:1901615	M1	1	0	GO Biological Processes	19	organic hydroxy compound metabolic process	19_GO:0008152 metabolic process	-1.656694842	0.022044749	8.598860399	3.694342989	30182	468	15	2	13.33333333	8.777074515	3091|5071	HIF1A|PRKN	-0.275468498	0	12	0	0	-7.726588465	804.8533333
1	-1.632801597	GO:0045785	M1	1	0	GO Biological Processes	19	positive regulation of cell adhesion	19_GO:0048518 positive regulation of biological process	-1.632801597	0.023291551	8.349100968	3.626819058	30182	482	15	2	13.33333333	8.777074515	2932|114548	GSK3B|NLRP3	-0.252252251	0	19	0	0	-5.541731986	236.7215686
1	-1.624448449	GO:0002683	M1	1	0	GO Biological Processes	19	negative regulation of immune system process	19_GO:0002376 immune system process	-1.624448449	0.023743872	8.263381246	3.603363181	30182	487	15	2	13.33333333	8.777074515	836|7099	CASP3|TLR4	-0.245249943	0	9	0	0	-8.876095019	223.5703704
1	-1.624448449	GO:0050804	M1	1	0	GO Biological Processes	19	modulation of chemical synaptic transmission	19_GO:0023052 signaling	-1.624448449	0.023743872	8.263381246	3.603363181	30182	487	15	2	13.33333333	8.777074515	2932|5071	GSK3B|PRKN	-0.245249943	0	19	0	0	-5.541731986	236.7215686
1	-1.622788885	GO:0099177	M1	1	0	GO Biological Processes	19	regulation of trans-synaptic signaling	19_GO:0023052 signaling	-1.622788885	0.023834778	8.246448087	3.598712271	30182	488	15	2	13.33333333	8.777074515	2932|5071	GSK3B|PRKN	-0.244264226	0	19	0	0	-5.541731986	236.7215686
1	-1.61618701	GO:0090066	M1	1	0	GO Biological Processes	19	regulation of anatomical structure size	19_GO:0065007 biological regulation	-1.61618701	0.024199868	8.179403794	3.580240602	30182	492	15	2	13.33333333	8.777074515	2932|4846	GSK3B|NOS3	-0.238335155	0	19	0	0	-5.541731986	236.7215686
1	-1.614545563	GO:0006281	M1	1	0	GO Biological Processes	19	DNA repair	19_GO:0050896 response to stimulus	-1.614545563	0.024291506	8.162812711	3.575655347	30182	493	15	2	13.33333333	8.777074515	5111|23411	PCNA|SIRT1	-0.23736547	0	7	0	0	-9.704035799	447.1407407
1	-1.611273393	GO:0055080	M1	1	0	GO Biological Processes	19	monoatomic cation homeostasis	19_GO:0042592 homeostatic process	-1.611273393	0.02447522	8.12983165	3.566523576	30182	495	15	2	13.33333333	8.777074515	3091|5071	HIF1A|PRKN	-0.234764025	0	12	0	0	-7.726588465	804.8533333
1	-1.596722733	GO:0061061	M1	1	0	GO Biological Processes	19	muscle structure development	19_GO:0032502 developmental process	-1.596722733	0.025309133	7.984656085	3.526057259	30182	504	15	2	13.33333333	8.777074515	836|23411	CASP3|SIRT1	-0.220883056	0	7	0	0	-9.704035799	447.1407407
1	-1.591934653	GO:0050801	M1	1	0	GO Biological Processes	19	monoatomic ion homeostasis	19_GO:0042592 homeostatic process	-1.591934653	0.025589709	7.937409599	3.512791177	30182	507	15	2	13.33333333	8.777074515	3091|5071	HIF1A|PRKN	-0.216763636	0	12	0	0	-7.726588465	804.8533333
1	-1.576192354	GO:1903047	M1	1	0	GO Biological Processes	19	mitotic cell cycle process	19_GO:0009987 cellular process	-1.576192354	0.026534301	7.783881367	3.469346846	30182	517	15	2	13.33333333	8.777074515	1027|5111	CDKN1B|PCNA	-0.201688968	0	10	0	0	-8.373845847	125.7583333
1	-1.553185328	GO:0032103	M1	1	0	GO Biological Processes	19	positive regulation of response to external stimulus	19_GO:0048518 positive regulation of biological process	-1.553185328	0.027977872	7.564411028	3.406321331	30182	532	15	2	13.33333333	8.777074515	7099|114548	TLR4|NLRP3	-0.17934855	0	9	0	0	-8.876095019	223.5703704
1	-1.532336945	GO:0055082	M1	1	0	GO Biological Processes	19	cellular chemical homeostasis	19_GO:0042592 homeostatic process	-1.532336945	0.029353714	7.37045177	3.349678617	30182	546	15	2	13.33333333	8.777074515	3091|23411	HIF1A|SIRT1	-0.159165753	0	4	0	0	-10.54567843	134.1422222
1	-1.496511798	GO:0034248	M1	1	0	GO Biological Processes	19	regulation of amide metabolic process	19_GO:0008152 metabolic process	-1.496511798	0.03187779	7.047752481	3.253358375	30182	571	15	2	13.33333333	8.777074515	836|4780	CASP3|NFE2L2	-0.124005172	0	21	0	0	-5.315666699	574.8952381
1	-1.478551198	GO:0045321	M1	1	0	GO Biological Processes	19	leukocyte activation	19_GO:0002376 immune system process	-1.478551198	0.033223762	6.89086758	3.205537646	30182	584	15	2	13.33333333	8.777074515	841|7099	CASP8|TLR4	-0.106708124	0	9	0	0	-8.876095019	223.5703704
1	-1.465029597	GO:2000112	M1	1	0	GO Biological Processes	19	regulation of cellular macromolecule biosynthetic process	19_GO:0008152 metabolic process	-1.465029597	0.034274443	6.774859708	3.16973705	30182	594	15	2	13.33333333	8.777074515	2932|9314	GSK3B|KLF4	-0.093849063	0	19	0	0	-5.541731986	236.7215686
1	-1.458361731	GO:0006351	M1	1	0	GO Biological Processes	19	DNA-templated transcription	19_GO:0008152 metabolic process	-1.458361731	0.03480473	6.718308292	3.152145463	30182	599	15	2	13.33333333	8.777074515	4790|9314	NFKB1|KLF4	-0.087842727	0	20	0	0	-5.476143071	160.9706667
1	-1.455711603	GO:0097659	M1	1	0	GO Biological Processes	19	nucleic acid-templated transcription	19_GO:0008152 metabolic process	-1.455711603	0.035017763	6.695951192	3.145165116	30182	601	15	2	13.33333333	8.777074515	4790|9314	NFKB1|KLF4	-0.085853123	0	20	0	0	-5.476143071	160.9706667
1	-1.443904258	GO:0000278	M1	1	0	GO Biological Processes	19	mitotic cell cycle	19_GO:0009987 cellular process	-1.443904258	0.035982865	6.59715847	3.114143008	30182	610	15	2	13.33333333	8.777074515	1027|5111	CDKN1B|PCNA	-0.074705299	0	10	0	0	-8.373845847	125.7583333
1	-1.441306303	GO:0032774	M1	1	0	GO Biological Processes	19	RNA biosynthetic process	19_GO:0008152 metabolic process	-1.441306303	0.03619876	6.575599129	3.107334242	30182	612	15	2	13.33333333	8.777074515	4790|9314	NFKB1|KLF4	-0.072765865	0	20	0	0	-5.476143071	160.9706667
1	-1.418335365	GO:0030001	M1	1	0	GO Biological Processes	19	metal ion transport	19_GO:0051179 localization	-1.418335365	0.038164944	6.387724868	3.047394125	30182	630	15	2	13.33333333	8.777074515	1027|4846	CDKN1B|NOS3	-0.050452451	0	23	0	0	-4.236760916	174.9681159
1	-1.397293099	GO:0031175	M1	1	0	GO Biological Processes	19	neuron projection development	19_GO:0032502 developmental process	-1.397293099	0.040059627	6.219886656	2.992892419	30182	647	15	2	13.33333333	8.777074515	836|2932	CASP3|GSK3B	-0.030066715	0	21	0	0	-5.315666699	574.8952381
1	-1.370948512	GO:0051606	M1	1	0	GO Biological Processes	19	detection of stimulus	19_GO:0050896 response to stimulus	-1.370948512	0.042564887	6.015346288	2.925187339	30182	669	15	2	13.33333333	8.777074515	7099|114548	TLR4|NLRP3	-0.004377666	0	9	0	0	-8.876095019	223.5703704
1	-1.351238546	GO:0006468	M1	1	0	GO Biological Processes	19	protein phosphorylation	19_GO:0008152 metabolic process	-1.351238546	0.044541153	5.86627794	2.874906908	30182	686	15	2	13.33333333	8.777074515	2932|7099	GSK3B|TLR4	0	0	22	0	0	-4.394725388	91.46060606
1	-1.341021643	GO:0043408	M1	1	0	GO Biological Processes	19	regulation of MAPK cascade	19_GO:0023052 signaling	-1.341021643	0.045601419	5.790311751	2.848965997	30182	695	15	2	13.33333333	8.777074515	5071|7099	PRKN|TLR4	0	0	12	0	0	-7.726588465	804.8533333
1	-1.329840286	GO:0001775	M1	1	0	GO Biological Processes	19	cell activation	19_GO:0032501 multicellular organismal process	-1.329840286	0.046790719	5.708179669	2.820670302	30182	705	15	2	13.33333333	8.777074515	841|7099	CASP8|TLR4	0	0	9	0	0	-8.876095019	223.5703704
1	-1.306922737	GO:0033365	M1	1	0	GO Biological Processes	19	protein localization to organelle	19_GO:0051179 localization	-1.306922737	0.049326155	5.543067034	2.762974968	30182	726	15	2	13.33333333	8.777074515	3309|5071	HSPA5|PRKN	0	0	13	0	0	-7.499862714	335.3555556
