# Supplementary material for: Network pharmacology and molecular-docking-based strategy to explore the potential mechanism of salidroside-inhibited oxidative stress in retinal ganglion cell
Source: PLoS One. 2024 Jul 5;19(7):e0305343. doi: 10.1371/journal.pone.0305343 (PMC11226129; doi:10.1371/journal.pone.0305343)
Supplement: S1 File — All raw data required to replicate the results of study were listed in this file. (ZIP) [file pone.0305343.s002.zip › original data/BP/Enrichment_GO/GeneGo_membership.csv]

Gene	_SCORE_GRP3_	_SCORE_GRP11_	_SCORE_GRP8_	_SCORE_GRP2_	_SCORE_GRP1_	_SCORE_GRP6_	_SCORE_GRP16_	_SCORE_GRP7_	_SCORE_GRP10_	_SCORE_GRP17_	_SCORE_GRP4_	_SCORE_GRP5_	_SCORE_GRP12_	_SCORE_GRP13_	_SCORE_GRP15_	_SCORE_GRP19_	_SCORE_GRP9_	_SCORE_GRP18_	_SCORE_GRP14_	_SCORE_GRP20_	GRP1|19_GO:0010035|-14.067|response to inorganic substance	GRP1|19_GO:0010038|-11.577|response to metal ion	GRP1|19_GO:0009410|-5.840|response to xenobiotic stimulus	GRP1|19_GO:0071466|-3.983|cellular response to xenobiotic stimulus	GRP2|19_GO:0104004|-12.022|cellular response to environmental stimulus	GRP2|19_GO:0071214|-12.022|cellular response to abiotic stimulus	GRP2|19_GO:0071496|-8.220|cellular response to external stimulus	GRP2|19_GO:0034612|-7.345|response to tumor necrosis factor	GRP3|19_GO:0080135|-10.947|regulation of cellular response to stress	GRP3|19_GO:0071345|-9.256|cellular response to cytokine stimulus	GRP4|19_GO:0006979|-9.666|response to oxidative stress	GRP4|19_GO:0062197|-10.546|cellular response to chemical stress	GRP4|19_GO:0000302|-9.822|response to reactive oxygen species	GRP4|19_GO:2000147|-6.613|positive regulation of cell motility	GRP4|19_GO:0030335|-6.723|positive regulation of cell migration	GRP4|19_GO:0040017|-6.549|positive regulation of locomotion	GRP4|19_GO:0045766|-7.630|positive regulation of angiogenesis	GRP4|19_GO:0043535|-8.058|regulation of blood vessel endothelial cell migration	GRP4|19_GO:1904018|-7.630|positive regulation of vasculature development	GRP4|19_GO:0010594|-7.140|regulation of endothelial cell migration	GRP4|19_GO:0010632|-6.622|regulation of epithelial cell migration	GRP4|19_GO:0045765|-6.261|regulation of angiogenesis	GRP4|19_GO:1901342|-6.224|regulation of vasculature development	GRP4|19_GO:0034599|-7.216|cellular response to oxidative stress	GRP4|19_GO:0010595|-6.351|positive regulation of endothelial cell migration	GRP4|19_GO:0043536|-7.328|positive regulation of blood vessel endothelial cell migration	GRP4|19_GO:0010634|-5.838|positive regulation of epithelial cell migration	GRP4|19_GO:0036293|-6.636|response to decreased oxygen levels	GRP4|19_GO:0001666|-6.734|response to hypoxia
4846	0.0	0.0	1.0	0.0	0.25	0.0	0.0	0.39473684210526316	0.045454545454545456	1.0	0.671875	0.11538461538461539	0.0	0.0	0.37037037037037035	0.11267605633802817	0.0975609756097561	0.0	0.0	0.037037037037037035	0.5	0.0	0.0	0.0	0.0	0.0	0.0	0.0	0.0	0.0	0.4	0.5	0.4	0.4	0.4	0.4	0.4	0.4	0.4	0.4	0.4	0.4	0.4	0.4	0.4	0.4	0.3	0.0	0.0
5111	0.5	0.0	0.5	0.5	1.0	0.0	0.034482758620689655	0.5789473684210527	0.5	0.0	0.0625	0.0	0.0	0.0196078431372549	0.0	0.0	0.0	0.037037037037037035	0.0	0.0	0.5	0.5	0.3	0.2	0.5	0.5	0.0	0.0	0.5	0.0	0.4	0.5	0.4	0.0	0.0	0.0	0.0	0.0	0.0	0.0	0.0	0.0	0.0	0.4	0.0	0.0	0.0	0.0	0.0
114548	0.0	0.0	0.0	0.5	0.0	0.0	0.0	0.0	0.0	0.0	0.015625	0.11538461538461539	0.0	0.0	0.0	0.014084507042253521	0.5975609756097561	0.6666666666666666	0.0	0.25925925925925924	0.0	0.0	0.0	0.0	0.5	0.5	0.0	0.0	0.0	0.0	0.0	0.5	0.0	0.0	0.0	0.0	0.0	0.0	0.0	0.0	0.0	0.0	0.0	0.0	0.0	0.0	0.0	0.0	0.0
4780	1.0	1.0	0.5	0.5	1.0	0.0	0.0	0.07894736842105263	0.0	0.0	0.359375	0.6923076923076923	0.016129032258064516	0.5882352941176471	1.0	0.16901408450704225	0.04878048780487805	0.0	0.34782608695652173	0.0	0.5	0.5	0.3	0.2	0.0	0.0	0.4	0.4	0.5	0.4	0.4	0.5	0.4	0.4	0.4	0.4	0.4	0.4	0.4	0.4	0.4	0.4	0.4	0.4	0.4	0.4	0.3	0.4	0.4
3309	1.0	1.0	0.0	0.75	1.0	0.14285714285714285	0.0	0.34210526315789475	0.0	0.0	0.0625	0.0	0.0	0.9411764705882353	0.18518518518518517	0.0	0.036585365853658534	0.0	0.0	0.0	0.5	0.5	0.3	0.2	0.5	0.5	0.4	0.0	0.5	0.4	0.0	0.0	0.0	0.4	0.4	0.4	0.0	0.0	0.0	0.0	0.0	0.0	0.0	0.0	0.0	0.0	0.0	0.0	0.0
841	0.0	0.0	0.0	1.0	0.5	1.0	0.0	0.0	0.09090909090909091	0.0	0.140625	0.11538461538461539	0.14516129032258066	0.0392156862745098	0.0	0.014084507042253521	0.25609756097560976	0.6296296296296297	0.0	0.0	0.5	0.5	0.0	0.0	0.5	0.5	0.4	0.4	0.0	0.0	0.0	0.0	0.0	0.0	0.0	0.0	0.0	0.0	0.0	0.0	0.0	0.0	0.0	0.0	0.0	0.0	0.0	0.0	0.0
7099	1.0	1.0	0.0	0.75	0.0	0.21428571428571427	0.4482758620689655	0.0	0.0	0.0	0.078125	0.15384615384615385	0.41935483870967744	0.0	0.0	0.0	1.0	0.037037037037037035	0.08695652173913043	0.07407407407407407	0.0	0.0	0.0	0.0	0.5	0.5	0.4	0.0	0.5	0.4	0.0	0.0	0.0	0.4	0.4	0.4	0.0	0.0	0.0	0.0	0.0	0.0	0.0	0.0	0.0	0.0	0.0	0.0	0.0
5071	0.5	1.0	0.5	0.0	0.5	0.14285714285714285	0.3448275862068966	0.0	0.0	1.0	0.015625	1.0	0.7903225806451613	0.5294117647058824	0.037037037037037035	0.6197183098591549	0.0	0.0	0.13043478260869565	0.0	0.5	0.5	0.0	0.0	0.0	0.0	0.0	0.0	0.5	0.0	0.4	0.0	0.0	0.0	0.0	0.0	0.0	0.0	0.0	0.0	0.0	0.0	0.0	0.0	0.0	0.0	0.0	0.0	0.0
3091	1.0	0.0	0.0	0.0	0.5	0.14285714285714285	0.0	0.07894736842105263	0.2727272727272727	0.3333333333333333	0.96875	0.5384615384615384	0.8709677419354839	0.0196078431372549	0.25925925925925924	0.0	0.08536585365853659	0.037037037037037035	0.043478260869565216	0.6666666666666666	0.5	0.5	0.0	0.0	0.0	0.0	0.0	0.0	0.5	0.4	0.4	0.5	0.4	0.4	0.4	0.4	0.4	0.4	0.4	0.4	0.4	0.4	0.4	0.4	0.4	0.4	0.3	0.4	0.4
2932	1.0	1.0	1.0	0.0	0.0	0.35714285714285715	0.20689655172413793	0.02631578947368421	0.045454545454545456	0.0	0.0	0.3076923076923077	0.1774193548387097	0.3333333333333333	0.0	0.971830985915493	0.024390243902439025	0.037037037037037035	0.21739130434782608	0.0	0.0	0.0	0.0	0.0	0.0	0.0	0.0	0.0	0.5	0.4	0.0	0.0	0.0	0.0	0.0	0.0	0.0	0.0	0.0	0.0	0.0	0.0	0.0	0.0	0.0	0.0	0.0	0.0	0.0
9314	1.0	0.0	0.5	0.0	0.0	0.07142857142857142	0.06896551724137931	0.05263157894736842	0.0	0.0	0.125	0.038461538461538464	0.016129032258064516	0.058823529411764705	0.2962962962962963	0.15492957746478872	0.12195121951219512	0.4444444444444444	0.0	0.7037037037037037	0.0	0.0	0.0	0.0	0.0	0.0	0.0	0.0	0.5	0.4	0.0	0.0	0.0	0.0	0.0	0.0	0.4	0.4	0.4	0.4	0.4	0.4	0.4	0.0	0.0	0.0	0.0	0.0	0.0
4790	0.5	1.0	1.0	1.0	0.0	0.07142857142857142	0.0	0.0	0.045454545454545456	0.6666666666666666	0.015625	0.0	0.04838709677419355	0.0	0.0	0.07042253521126761	0.2926829268292683	0.0	1.0	0.7037037037037037	0.0	0.0	0.0	0.0	0.5	0.5	0.4	0.4	0.0	0.4	0.0	0.0	0.0	0.0	0.0	0.0	0.0	0.0	0.0	0.0	0.0	0.0	0.0	0.0	0.0	0.0	0.0	0.0	0.0
1027	0.0	0.0	1.0	0.0	0.75	0.21428571428571427	0.7931034482758621	0.07894736842105263	0.8636363636363636	0.0	0.140625	0.038461538461538464	0.06451612903225806	0.1568627450980392	0.1111111111111111	0.07042253521126761	0.0	0.07407407407407407	0.08695652173913043	0.0	0.5	0.5	0.3	0.0	0.0	0.0	0.0	0.0	0.0	0.0	0.0	0.0	0.0	0.0	0.0	0.0	0.0	0.0	0.0	0.0	0.0	0.0	0.0	0.0	0.0	0.0	0.0	0.4	0.4
23411	1.0	0.0	1.0	1.0	0.25	0.5	1.0	1.0	0.0	0.3333333333333333	0.703125	1.0	0.0967741935483871	0.49019607843137253	0.0	0.09859154929577464	0.12195121951219512	0.8518518518518519	0.782608695652174	0.0	0.5	0.0	0.0	0.0	0.5	0.5	0.4	0.4	0.5	0.4	0.4	0.5	0.4	0.4	0.4	0.4	0.4	0.4	0.4	0.4	0.4	0.4	0.4	0.4	0.4	0.4	0.3	0.4	0.4
836	0.0	1.0	1.0	0.75	0.75	1.0	0.4827586206896552	0.5263157894736842	0.8181818181818182	0.0	0.203125	0.0	0.016129032258064516	0.0196078431372549	0.0	0.014084507042253521	0.1951219512195122	0.0	0.0	0.0	0.5	0.5	0.3	0.0	0.5	0.5	0.0	0.4	0.0	0.0	0.4	0.5	0.4	0.0	0.0	0.0	0.0	0.0	0.0	0.0	0.0	0.0	0.0	0.0	0.0	0.0	0.0	0.4	0.4
[truncated: 572 more columns]
