# Supplementary material for: Network pharmacology and molecular-docking-based strategy to explore the potential mechanism of salidroside-inhibited oxidative stress in retinal ganglion cell
Source: PLoS One. 2024 Jul 5;19(7):e0305343. doi: 10.1371/journal.pone.0305343 (PMC11226129; doi:10.1371/journal.pone.0305343)
Supplement: S1 File — All raw data required to replicate the results of study were listed in this file. (ZIP) [file pone.0305343.s002.zip › original data/BP/Enrichment_GO/GO_AllLists.csv]

Category	CategoryID	GO	Description	PARENT_GO	LogP	Enrichment	Z-score	#TotalGeneInLibrary	#GeneInGO	#GeneInHitList	#GeneInGOAndHitList	%InGO	STDV %InGO	GeneID	Hits	Log(q-value)	GeneList
GO Biological Processes	19	GO:0010035	response to inorganic substance	19_GO:0050896 response to stimulus	-14	37	19	30182	540	15	10	67	12	836|841|1027|3091|3309|4780|4846|5071|5111|23411	CASP3|CASP8|CDKN1B|HIF1A|HSPA5|NFE2L2|NOS3|PRKN|PCNA|SIRT1	-9.9	MyList
GO Biological Processes	19	GO:0071214	cellular response to abiotic stimulus	19_GO:0050896 response to stimulus	-12	50	20	30182	323	15	8	53	13	836|841|3309|4790|5111|7099|23411|114548	CASP3|CASP8|HSPA5|NFKB1|PCNA|TLR4|SIRT1|NLRP3	-8.3	MyList
GO Biological Processes	19	GO:0104004	cellular response to environmental stimulus	19_GO:0050896 response to stimulus	-12	50	20	30182	323	15	8	53	13	836|841|3309|4790|5111|7099|23411|114548	CASP3|CASP8|HSPA5|NFKB1|PCNA|TLR4|SIRT1|NLRP3	-8.3	MyList
GO Biological Processes	19	GO:0010038	response to metal ion	19_GO:0050896 response to stimulus	-12	44	18	30182	367	15	8	53	13	836|841|1027|3091|3309|4780|5071|5111	CASP3|CASP8|CDKN1B|HIF1A|HSPA5|NFE2L2|PRKN|PCNA	-8	MyList
GO Biological Processes	19	GO:0080135	regulation of cellular response to stress	19_GO:0050896 response to stimulus	-11	25	15	30182	726	15	9	60	13	2932|3091|3309|4780|5071|5111|7099|9314|23411	GSK3B|HIF1A|HSPA5|NFE2L2|PRKN|PCNA|TLR4|KLF4|SIRT1	-7.5	MyList
GO Biological Processes	19	GO:0062197	cellular response to chemical stress	19_GO:0050896 response to stimulus	-11	51	19	30182	274	15	7	47	13	836|3091|4780|4846|5111|23411|114548	CASP3|HIF1A|NFE2L2|NOS3|PCNA|SIRT1|NLRP3	-7.1	MyList
GO Biological Processes	19	GO:1902532	negative regulation of intracellular signal transduction	19_GO:0023052 signaling	-10	29	15	30182	561	15	8	53	13	841|2932|3091|4780|5071|7099|23411|114548	CASP8|GSK3B|HIF1A|NFE2L2|PRKN|TLR4|SIRT1|NLRP3	-6.8	MyList
GO Biological Processes	19	GO:1901214	regulation of neuron death	19_GO:0050789 regulation of biological process	-10	43	17	30182	327	15	7	47	13	836|841|2932|3091|5071|7099|23411	CASP3|CASP8|GSK3B|HIF1A|PRKN|TLR4|SIRT1	-6.7	MyList
GO Biological Processes	19	GO:0000302	response to reactive oxygen species	19_GO:0050896 response to stimulus	-9.8	70	20	30182	172	15	6	40	13	836|3091|4780|4846|5111|23411	CASP3|HIF1A|NFE2L2|NOS3|PCNA|SIRT1	-6.6	MyList
GO Biological Processes	19	GO:1902176	negative regulation of oxidative stress-induced intrinsic apoptotic signaling pathway	19_GO:0023052 signaling	-9.8	4.2e+02	41	30182	19	15	4	27	11	3091|4780|5071|23411	HIF1A|NFE2L2|PRKN|SIRT1	-6.6	MyList
GO Biological Processes	19	GO:0042698	ovulation cycle	19_GO:0048511 rhythmic process	-9.7	1.4e+02	26	30182	72	15	5	33	12	836|3309|4846|5111|23411	CASP3|HSPA5|NOS3|PCNA|SIRT1	-6.6	MyList
GO Biological Processes	19	GO:0006979	response to oxidative stress	19_GO:0050896 response to stimulus	-9.7	38	16	30182	366	15	7	47	13	836|3091|4780|4846|5071|5111|23411	CASP3|HIF1A|NFE2L2|NOS3|PRKN|PCNA|SIRT1	-6.6	MyList
GO Biological Processes	19	GO:0043086	negative regulation of catalytic activity	19_GO:0065007 biological regulation	-9.5	24	13	30182	666	15	8	53	13	836|1027|2932|4790|4846|5071|9314|23411	CASP3|CDKN1B|GSK3B|NFKB1|NOS3|PRKN|KLF4|SIRT1	-6.5	MyList
GO Biological Processes	19	GO:1903201	regulation of oxidative stress-induced cell death	19_GO:0050896 response to stimulus	-9.5	1.3e+02	25	30182	79	15	5	33	12	3091|4780|5071|7099|23411	HIF1A|NFE2L2|PRKN|TLR4|SIRT1	-6.5	MyList
GO Biological Processes	19	GO:0071345	cellular response to cytokine stimulus	19_GO:0050896 response to stimulus	-9.3	22	13	30182	719	15	8	53	13	2932|3091|3309|4780|4790|7099|9314|23411	GSK3B|HIF1A|HSPA5|NFE2L2|NFKB1|TLR4|KLF4|SIRT1	-6.2	MyList
GO Biological Processes	19	GO:1900407	regulation of cellular response to oxidative stress	19_GO:0050896 response to stimulus	-9.1	1.1e+02	23	30182	94	15	5	33	12	3091|4780|5071|7099|23411	HIF1A|NFE2L2|PRKN|TLR4|SIRT1	-6.1	MyList
GO Biological Processes	19	GO:1902175	regulation of oxidative stress-induced intrinsic apoptotic signaling pathway	19_GO:0023052 signaling	-9	2.8e+02	33	30182	29	15	4	27	11	3091|4780|5071|23411	HIF1A|NFE2L2|PRKN|SIRT1	-6.1	MyList
GO Biological Processes	19	GO:2001234	negative regulation of apoptotic signaling pathway	19_GO:0023052 signaling	-9	52	17	30182	233	15	6	40	13	2932|3091|4780|4846|5071|23411	GSK3B|HIF1A|NFE2L2|NOS3|PRKN|SIRT1	-6.1	MyList
GO Biological Processes	19	GO:0009725	response to hormone	19_GO:0050896 response to stimulus	-9	21	12	30182	784	15	8	53	13	836|1027|2932|4780|4790|4846|5111|23411	CASP3|CDKN1B|GSK3B|NFE2L2|NFKB1|NOS3|PCNA|SIRT1	-6.1	MyList
GO Biological Processes	19	GO:1902882	regulation of response to oxidative stress	19_GO:0050896 response to stimulus	-8.9	98	22	30182	103	15	5	33	12	3091|4780|5071|7099|23411	HIF1A|NFE2L2|PRKN|TLR4|SIRT1	-6	MyList
GO Biological Processes	19	GO:0071216	cellular response to biotic stimulus	19_GO:0050896 response to stimulus	-8.9	49	17	30182	247	15	6	40	13	2932|3309|4790|4846|7099|114548	GSK3B|HSPA5|NFKB1|NOS3|TLR4|NLRP3	-6	MyList
GO Biological Processes	19	GO:0071407	cellular response to organic cyclic compound	19_GO:0050896 response to stimulus	-8.7	28	14	30182	510	15	7	47	13	836|841|1027|2932|3309|4790|5071	CASP3|CASP8|CDKN1B|GSK3B|HSPA5|NFKB1|PRKN	-5.8	MyList
GO Biological Processes	19	GO:0048511	rhythmic process	19_GO:0048511 rhythmic process	-8.6	44	16	30182	275	15	6	40	13	836|2932|3309|4846|5111|23411	CASP3|GSK3B|HSPA5|NOS3|PCNA|SIRT1	-5.8	MyList
GO Biological Processes	19	GO:0007507	heart development	19_GO:0032502 developmental process	-8.4	25	13	30182	562	15	7	47	13	836|841|1027|2932|3091|4846|5111	CASP3|CASP8|CDKN1B|GSK3B|HIF1A|NOS3|PCNA	-5.6	MyList
GO Biological Processes	19	GO:0071417	cellular response to organonitrogen compound	19_GO:0050896 response to stimulus	-8.2	24	13	30182	586	15	7	47	13	836|2932|3309|4780|4790|5071|7099	CASP3|GSK3B|HSPA5|NFE2L2|NFKB1|PRKN|TLR4	-5.5	MyList
GO Biological Processes	19	GO:0071496	cellular response to external stimulus	19_GO:0050896 response to stimulus	-8.2	38	15	30182	318	15	6	40	13	841|3309|4780|4790|7099|23411	CASP8|HSPA5|NFE2L2|NFKB1|TLR4|SIRT1	-5.4	MyList
GO Biological Processes	19	GO:0046677	response to antibiotic	19_GO:0050896 response to stimulus	-8.2	1.7e+02	26	30182	47	15	4	27	11	836|841|1027|3309	CASP3|CASP8|CDKN1B|HSPA5	-5.4	MyList
GO Biological Processes	19	GO:0032496	response to lipopolysaccharide	19_GO:0044419 biological process involved in interspecies interaction between organisms	-8.1	37	14	30182	330	15	6	40	13	836|841|4790|4846|7099|114548	CASP3|CASP8|NFKB1|NOS3|TLR4|NLRP3	-5.4	MyList
GO Biological Processes	19	GO:0022602	ovulation cycle process	19_GO:0048511 rhythmic process	-8.1	1.6e+02	26	30182	49	15	4	27	11	836|3309|4846|23411	CASP3|HSPA5|NOS3|SIRT1	-5.4	MyList
GO Biological Processes	19	GO:0043535	regulation of blood vessel endothelial cell migration	19_GO:0040011 locomotion	-8.1	66	18	30182	152	15	5	33	12	3091|4780|4846|9314|23411	HIF1A|NFE2L2|NOS3|KLF4|SIRT1	-5.3	MyList
GO Biological Processes	19	GO:1901699	cellular response to nitrogen compound	19_GO:0050896 response to stimulus	-8	22	12	30182	643	15	7	47	13	836|2932|3309|4780|4790|5071|7099	CASP3|GSK3B|HSPA5|NFE2L2|NFKB1|PRKN|TLR4	-5.3	MyList
GO Biological Processes	19	GO:0002237	response to molecule of bacterial origin	19_GO:0044419 biological process involved in interspecies interaction between organisms	-8	34	14	30182	351	15	6	40	13	836|841|4790|4846|7099|114548	CASP3|CASP8|NFKB1|NOS3|TLR4|NLRP3	-5.3	MyList
GO Biological Processes	19	GO:1903202	negative regulation of oxidative stress-induced cell death	19_GO:0048519 negative regulation of biological process	-7.9	1.5e+02	24	30182	55	15	4	27	11	3091|4780|5071|23411	HIF1A|NFE2L2|PRKN|SIRT1	-5.2	MyList
GO Biological Processes	19	GO:0045862	positive regulation of proteolysis	19_GO:0048518 positive regulation of biological process	-7.9	33	14	30182	365	15	6	40	13	841|2932|4780|5071|23411|114548	CASP8|GSK3B|NFE2L2|PRKN|SIRT1|NLRP3	-5.2	MyList
GO Biological Processes	19	GO:2001233	regulation of apoptotic signaling pathway	19_GO:0023052 signaling	-7.8	32	13	30182	381	15	6	40	13	2932|3091|4780|4846|5071|23411	GSK3B|HIF1A|NFE2L2|NOS3|PRKN|SIRT1	-5.1	MyList
GO Biological Processes	19	GO:0060759	regulation of response to cytokine stimulus	19_GO:0050896 response to stimulus	-7.7	57	17	30182	177	15	5	33	12	841|3091|5071|7099|9314	CASP8|HIF1A|PRKN|TLR4|KLF4	-5.1	MyList
GO Biological Processes	19	GO:0006109	regulation of carbohydrate metabolic process	19_GO:0008152 metabolic process	-7.7	55	16	30182	183	15	5	33	12	2932|3091|4790|5071|23411	GSK3B|HIF1A|NFKB1|PRKN|SIRT1	-5	MyList
GO Biological Processes	19	GO:0045766	positive regulation of angiogenesis	19_GO:0032502 developmental process	-7.6	54	16	30182	185	15	5	33	12	3091|4780|4846|9314|23411	HIF1A|NFE2L2|NOS3|KLF4|SIRT1	-5	MyList
GO Biological Processes	19	GO:1904018	positive regulation of vasculature development	19_GO:0032502 developmental process	-7.6	54	16	30182	185	15	5	33	12	3091|4780|4846|9314|23411	HIF1A|NFE2L2|NOS3|KLF4|SIRT1	-5	MyList
GO Biological Processes	19	GO:0030162	regulation of proteolysis	19_GO:0008152 metabolic process	-7.6	19	11	30182	726	15	7	47	13	841|2932|4780|5071|9314|23411|114548	CASP8|GSK3B|NFE2L2|PRKN|KLF4|SIRT1|NLRP3	-5	MyList
GO Biological Processes	19	GO:0030163	protein catabolic process	19_GO:0008152 metabolic process	-7.5	19	11	30182	753	15	7	47	13	836|841|2932|3309|4780|5071|23411	CASP3|CASP8|GSK3B|HSPA5|NFE2L2|PRKN|SIRT1	-4.9	MyList
GO Biological Processes	19	GO:0034612	response to tumor necrosis factor	19_GO:0050896 response to stimulus	-7.3	48	15	30182	211	15	5	33	12	836|841|4780|4790|23411	CASP3|CASP8|NFE2L2|NFKB1|SIRT1	-4.8	MyList
GO Biological Processes	19	GO:0043536	positive regulation of blood vessel endothelial cell migration	19_GO:0040011 locomotion	-7.3	1.1e+02	21	30182	75	15	4	27	11	3091|4780|4846|23411	HIF1A|NFE2L2|NOS3|SIRT1	-4.8	MyList
GO Biological Processes	19	GO:1901652	response to peptide	19_GO:0050896 response to stimulus	-7.3	26	12	30182	456	15	6	40	13	1027|2932|4780|4790|7099|23411	CDKN1B|GSK3B|NFE2L2|NFKB1|TLR4|SIRT1	-4.7	MyList
GO Biological Processes	19	GO:0034599	cellular response to oxidative stress	19_GO:0050896 response to stimulus	-7.2	45	15	30182	224	15	5	33	12	3091|4780|4846|5111|23411	HIF1A|NFE2L2|NOS3|PCNA|SIRT1	-4.7	MyList
GO Biological Processes	19	GO:1905897	regulation of response to endoplasmic reticulum stress	19_GO:0050896 response to stimulus	-7.2	98	20	30182	82	15	4	27	11	3309|4780|5071|23411	HSPA5|NFE2L2|PRKN|SIRT1	-4.6	MyList
GO Biological Processes	19	GO:0010594	regulation of endothelial cell migration	19_GO:0040011 locomotion	-7.1	43	14	30182	232	15	5	33	12	3091|4780|4846|9314|23411	HIF1A|NFE2L2|NOS3|KLF4|SIRT1	-4.6	MyList
GO Biological Processes	19	GO:0036003	positive regulation of transcription from RNA polymerase II promoter in response to stress	19_GO:0048518 positive regulation of biological process	-7.1	3.4e+02	32	30182	18	15	3	20	10	3091|3309|4780	HIF1A|HSPA5|NFE2L2	-4.6	MyList
GO Biological Processes	19	GO:1901216	positive regulation of neuron death	19_GO:0048518 positive regulation of biological process	-7	87	19	30182	92	15	4	27	11	836|841|2932|7099	CASP3|CASP8|GSK3B|TLR4	-4.5	MyList
GO Biological Processes	19	GO:0008585	female gonad development	19_GO:0022414 reproductive process	-6.9	87	18	30182	93	15	4	27	11	836|3309|4846|23411	CASP3|HSPA5|NOS3|SIRT1	-4.5	MyList
GO Biological Processes	19	GO:0046545	development of primary female sexual characteristics	19_GO:0022414 reproductive process	-6.9	83	18	30182	97	15	4	27	11	836|3309|4846|23411	CASP3|HSPA5|NOS3|SIRT1	-4.4	MyList
GO Biological Processes	19	GO:0009896	positive regulation of catabolic process	19_GO:0048518 positive regulation of biological process	-6.9	22	11	30182	540	15	6	40	13	1027|2932|3091|4780|5071|23411	CDKN1B|GSK3B|HIF1A|NFE2L2|PRKN|SIRT1	-4.4	MyList
GO Biological Processes	19	GO:2001243	negative regulation of intrinsic apoptotic signaling pathway	19_GO:0023052 signaling	-6.8	81	18	30182	99	15	4	27	11	3091|4780|5071|23411	HIF1A|NFE2L2|PRKN|SIRT1	-4.4	MyList
GO Biological Processes	19	GO:0051348	negative regulation of transferase activity	19_GO:0065007 biological regulation	-6.7	36	13	30182	279	15	5	33	12	836|1027|2932|5071|23411	CASP3|CDKN1B|GSK3B|PRKN|SIRT1	-4.3	MyList
GO Biological Processes	19	GO:0001666	response to hypoxia	19_GO:0050896 response to stimulus	-6.7	36	13	30182	280	15	5	33	12	836|1027|3091|4780|23411	CASP3|CDKN1B|HIF1A|NFE2L2|SIRT1	-4.3	MyList
GO Biological Processes	19	GO:0030335	positive regulation of cell migration	19_GO:0040011 locomotion	-6.7	21	11	30182	569	15	6	40	13	3091|3309|4780|4846|7099|23411	HIF1A|HSPA5|NFE2L2|NOS3|TLR4|SIRT1	-4.3	MyList
GO Biological Processes	19	GO:0042542	response to hydrogen peroxide	19_GO:0050896 response to stimulus	-6.7	76	17	30182	106	15	4	27	11	836|4780|5111|23411	CASP3|NFE2L2|PCNA|SIRT1	-4.3	MyList
GO Biological Processes	19	GO:0048608	reproductive structure development	19_GO:0022414 reproductive process	-6.7	35	13	30182	291	15	5	33	12	836|1027|3309|4846|23411	CASP3|CDKN1B|HSPA5|NOS3|SIRT1	-4.2	MyList
GO Biological Processes	19	GO:0036293	response to decreased oxygen levels	19_GO:0050896 response to stimulus	-6.6	34	13	30182	293	15	5	33	12	836|1027|3091|4780|23411	CASP3|CDKN1B|HIF1A|NFE2L2|SIRT1	-4.2	MyList
GO Biological Processes	19	GO:0010632	regulation of epithelial cell migration	19_GO:0040011 locomotion	-6.6	34	13	30182	295	15	5	33	12	3091|4780|4846|9314|23411	HIF1A|NFE2L2|NOS3|KLF4|SIRT1	-4.2	MyList
GO Biological Processes	19	GO:0061458	reproductive system development	19_GO:0032502 developmental process	-6.6	34	13	30182	295	15	5	33	12	836|1027|3309|4846|23411	CASP3|CDKN1B|HSPA5|NOS3|SIRT1	-4.2	MyList
GO Biological Processes	19	GO:2000147	positive regulation of cell motility	19_GO:0040011 locomotion	-6.6	20	11	30182	594	15	6	40	13	3091|3309|4780|4846|7099|23411	HIF1A|HSPA5|NFE2L2|NOS3|TLR4|SIRT1	-4.2	MyList
GO Biological Processes	19	GO:0046660	female sex differentiation	19_GO:0022414 reproductive process	-6.6	71	17	30182	113	15	4	27	11	836|3309|4846|23411	CASP3|HSPA5|NOS3|SIRT1	-4.2	MyList
GO Biological Processes	19	GO:0040017	positive regulation of locomotion	19_GO:0040011 locomotion	-6.5	20	10	30182	609	15	6	40	13	3091|3309|4780|4846|7099|23411	HIF1A|HSPA5|NFE2L2|NOS3|TLR4|SIRT1	-4.2	MyList
GO Biological Processes	19	GO:0032355	response to estradiol	19_GO:0050896 response to stimulus	-6.5	67	16	30182	120	15	4	27	11	836|841|1027|5111	CASP3|CASP8|CDKN1B|PCNA	-4.1	MyList
GO Biological Processes	19	GO:0010942	positive regulation of cell death	19_GO:0048518 positive regulation of biological process	-6.5	19	10	30182	621	15	6	40	13	836|841|1027|2932|7099|23411	CASP3|CASP8|CDKN1B|GSK3B|TLR4|SIRT1	-4.1	MyList
GO Biological Processes	19	GO:0034614	cellular response to reactive oxygen species	19_GO:0050896 response to stimulus	-6.5	67	16	30182	121	15	4	27	11	4780|4846|5111|23411	NFE2L2|NOS3|PCNA|SIRT1	-4.1	MyList
GO Biological Processes	19	GO:0070482	response to oxygen levels	19_GO:0050896 response to stimulus	-6.4	31	12	30182	320	15	5	33	12	836|1027|3091|4780|23411	CASP3|CDKN1B|HIF1A|NFE2L2|SIRT1	-4.1	MyList
GO Biological Processes	19	GO:0051603	proteolysis involved in protein catabolic process	19_GO:0008152 metabolic process	-6.4	19	10	30182	637	15	6	40	13	841|2932|3309|4780|5071|23411	CASP8|GSK3B|HSPA5|NFE2L2|PRKN|SIRT1	-4.1	MyList
GO Biological Processes	19	GO:0062012	regulation of small molecule metabolic process	19_GO:0008152 metabolic process	-6.4	30	12	30182	331	15	5	33	12	3091|4790|4846|5071|23411	HIF1A|NFKB1|NOS3|PRKN|SIRT1	-4	MyList
GO Biological Processes	19	GO:1903203	regulation of oxidative stress-induced neuron death	19_GO:0050896 response to stimulus	-6.4	1.9e+02	24	30182	31	15	3	20	10	3091|5071|7099	HIF1A|PRKN|TLR4	-4	MyList
GO Biological Processes	19	GO:0010595	positive regulation of endothelial cell migration	19_GO:0040011 locomotion	-6.4	61	15	30182	131	15	4	27	11	3091|4780|4846|23411	HIF1A|NFE2L2|NOS3|SIRT1	-4	MyList
GO Biological Processes	19	GO:0043161	proteasome-mediated ubiquitin-dependent protein catabolic process	19_GO:0008152 metabolic process	-6.3	30	12	30182	335	15	5	33	12	2932|3309|4780|5071|23411	GSK3B|HSPA5|NFE2L2|PRKN|SIRT1	-4	MyList
GO Biological Processes	19	GO:0071456	cellular response to hypoxia	19_GO:0050896 response to stimulus	-6.3	60	15	30182	135	15	4	27	11	1027|3091|4780|23411	CDKN1B|HIF1A|NFE2L2|SIRT1	-4	MyList
GO Biological Processes	19	GO:0006984	ER-nucleus signaling pathway	19_GO:0023052 signaling	-6.3	1.8e+02	23	30182	33	15	3	20	10	2932|3309|4780	GSK3B|HSPA5|NFE2L2	-4	MyList
GO Biological Processes	19	GO:0010506	regulation of autophagy	19_GO:0008152 metabolic process	-6.3	29	12	30182	348	15	5	33	12	836|2932|3091|5071|23411	CASP3|GSK3B|HIF1A|PRKN|SIRT1	-4	MyList
GO Biological Processes	19	GO:0045765	regulation of angiogenesis	19_GO:0032502 developmental process	-6.3	29	12	30182	349	15	5	33	12	3091|4780|4846|9314|23411	HIF1A|NFE2L2|NOS3|KLF4|SIRT1	-4	MyList
GO Biological Processes	19	GO:0034405	response to fluid shear stress	19_GO:0050896 response to stimulus	-6.2	1.8e+02	23	30182	34	15	3	20	10	4780|4846|9314	NFE2L2|NOS3|KLF4	-3.9	MyList
GO Biological Processes	19	GO:1901342	regulation of vasculature development	19_GO:0032502 developmental process	-6.2	28	12	30182	355	15	5	33	12	3091|4780|4846|9314|23411	HIF1A|NFE2L2|NOS3|KLF4|SIRT1	-3.9	MyList
GO Biological Processes	19	GO:0009617	response to bacterium	19_GO:0044419 biological process involved in interspecies interaction between organisms	-6.2	17	9.7	30182	696	15	6	40	13	836|841|4790|4846|7099|114548	CASP3|CASP8|NFKB1|NOS3|TLR4|NLRP3	-3.9	MyList
GO Biological Processes	19	GO:0036294	cellular response to decreased oxygen levels	19_GO:0050896 response to stimulus	-6.2	56	15	30182	143	15	4	27	11	1027|3091|4780|23411	CDKN1B|HIF1A|NFE2L2|SIRT1	-3.9	MyList
GO Biological Processes	19	GO:0010498	proteasomal protein catabolic process	19_GO:0008152 metabolic process	-6.2	28	11	30182	364	15	5	33	12	2932|3309|4780|5071|23411	GSK3B|HSPA5|NFE2L2|PRKN|SIRT1	-3.9	MyList
GO Biological Processes	19	GO:0010508	positive regulation of autophagy	19_GO:0048518 positive regulation of biological process	-6.2	55	15	30182	146	15	4	27	11	2932|3091|5071|23411	GSK3B|HIF1A|PRKN|SIRT1	-3.9	MyList
GO Biological Processes	19	GO:0043434	response to peptide hormone	19_GO:0050896 response to stimulus	-6.1	27	11	30182	369	15	5	33	12	1027|2932|4780|4790|23411	CDKN1B|GSK3B|NFE2L2|NFKB1|SIRT1	-3.9	MyList
GO Biological Processes	19	GO:2000377	regulation of reactive oxygen species metabolic process	19_GO:0008152 metabolic process	-6.1	54	14	30182	150	15	4	27	11	3091|4780|5071|7099	HIF1A|NFE2L2|PRKN|TLR4	-3.9	MyList
GO Biological Processes	19	GO:0043618	regulation of transcription from RNA polymerase II promoter in response to stress	19_GO:0050896 response to stimulus	-6.1	1.6e+02	22	30182	38	15	3	20	10	3091|3309|4780	HIF1A|HSPA5|NFE2L2	-3.8	MyList
GO Biological Processes	19	GO:0071453	cellular response to oxygen levels	19_GO:0050896 response to stimulus	-6	51	14	30182	158	15	4	27	11	1027|3091|4780|23411	CDKN1B|HIF1A|NFE2L2|SIRT1	-3.8	MyList
GO Biological Processes	19	GO:0031347	regulation of defense response	19_GO:0050896 response to stimulus	-6	16	9.2	30182	767	15	6	40	13	841|4780|4790|7099|9314|114548	CASP8|NFE2L2|NFKB1|TLR4|KLF4|NLRP3	-3.7	MyList
GO Biological Processes	19	GO:0043620	regulation of DNA-templated transcription in response to stress	19_GO:0050896 response to stimulus	-5.9	1.4e+02	20	30182	44	15	3	20	10	3091|3309|4780	HIF1A|HSPA5|NFE2L2	-3.6	MyList
GO Biological Processes	19	GO:2001242	regulation of intrinsic apoptotic signaling pathway	19_GO:0023052 signaling	-5.9	47	13	30182	173	15	4	27	11	3091|4780|5071|23411	HIF1A|NFE2L2|PRKN|SIRT1	-3.6	MyList
GO Biological Processes	19	GO:0009410	response to xenobiotic stimulus	19_GO:0050896 response to stimulus	-5.8	24	10	30182	425	15	5	33	12	836|1027|3309|4780|5111	CASP3|CDKN1B|HSPA5|NFE2L2|PCNA	-3.6	MyList
GO Biological Processes	19	GO:0010634	positive regulation of epithelial cell migration	19_GO:0040011 locomotion	-5.8	46	13	30182	176	15	4	27	11	3091|4780|4846|23411	HIF1A|NFE2L2|NOS3|SIRT1	-3.6	MyList
GO Biological Processes	19	GO:0045936	negative regulation of phosphate metabolic process	19_GO:0048519 negative regulation of biological process	-5.8	23	10	30182	439	15	5	33	12	836|1027|2932|5071|23411	CASP3|CDKN1B|GSK3B|PRKN|SIRT1	-3.6	MyList
GO Biological Processes	19	GO:0010563	negative regulation of phosphorus metabolic process	19_GO:0048519 negative regulation of biological process	-5.8	23	10	30182	440	15	5	33	12	836|1027|2932|5071|23411	CASP3|CDKN1B|GSK3B|PRKN|SIRT1	-3.6	MyList
GO Biological Processes	19	GO:0031331	positive regulation of cellular catabolic process	19_GO:0048518 positive regulation of biological process	-5.8	23	10	30182	441	15	5	33	12	2932|3091|4780|5071|23411	GSK3B|HIF1A|NFE2L2|PRKN|SIRT1	-3.6	MyList
GO Biological Processes	19	GO:0042149	cellular response to glucose starvation	19_GO:0050896 response to stimulus	-5.7	1.2e+02	19	30182	49	15	3	20	10	3309|4780|23411	HSPA5|NFE2L2|SIRT1	-3.5	MyList
GO Biological Processes	19	GO:0009314	response to radiation	19_GO:0050896 response to stimulus	-5.7	23	10	30182	446	15	5	33	12	836|3091|3309|5111|23411	CASP3|HIF1A|HSPA5|PCNA|SIRT1	-3.5	MyList
GO Biological Processes	19	GO:0061419	positive regulation of transcription from RNA polymerase II promoter in response to hypoxia	19_GO:0048518 positive regulation of biological process	-5.6	8e+02	40	30182	5	15	2	13	8.8	3091|4780	HIF1A|NFE2L2	-3.4	MyList
GO Biological Processes	19	GO:1903377	negative regulation of oxidative stress-induced neuron intrinsic apoptotic signaling pathway	19_GO:0023052 signaling	-5.6	8e+02	40	30182	5	15	2	13	8.8	3091|5071	HIF1A|PRKN	-3.4	MyList
GO Biological Processes	19	GO:0071248	cellular response to metal ion	19_GO:0050896 response to stimulus	-5.6	40	12	30182	199	15	4	27	11	1027|3309|4780|5071	CDKN1B|HSPA5|NFE2L2|PRKN	-3.4	MyList
GO Biological Processes	19	GO:0043281	regulation of cysteine-type endopeptidase activity involved in apoptotic process	19_GO:0008152 metabolic process	-5.6	39	12	30182	204	15	4	27	11	841|9314|23411|114548	CASP8|KLF4|SIRT1|NLRP3	-3.4	MyList
GO Biological Processes	19	GO:0071222	cellular response to lipopolysaccharide	19_GO:0044419 biological process involved in interspecies interaction between organisms	-5.6	39	12	30182	207	15	4	27	11	4790|4846|7099|114548	NFKB1|NOS3|TLR4|NLRP3	-3.4	MyList
GO Biological Processes	19	GO:0071363	cellular response to growth factor stimulus	19_GO:0050896 response to stimulus	-5.5	21	9.7	30182	488	15	5	33	12	836|3309|7099|9314|23411	CASP3|HSPA5|TLR4|KLF4|SIRT1	-3.4	MyList
GO Biological Processes	19	GO:0001819	positive regulation of cytokine production	19_GO:0048518 positive regulation of biological process	-5.5	21	9.7	30182	489	15	5	33	12	841|3091|7099|23411|114548	CASP8|HIF1A|TLR4|SIRT1|NLRP3	-3.4	MyList
GO Biological Processes	19	GO:0045732	positive regulation of protein catabolic process	19_GO:0048518 positive regulation of biological process	-5.5	39	12	30182	209	15	4	27	11	1027|2932|4780|5071	CDKN1B|GSK3B|NFE2L2|PRKN	-3.4	MyList
GO Biological Processes	19	GO:0031400	negative regulation of protein modification process	19_GO:0048519 negative regulation of biological process	-5.5	20	9.6	30182	503	15	5	33	12	836|1027|2932|5071|23411	CASP3|CDKN1B|GSK3B|PRKN|SIRT1	-3.3	MyList
GO Biological Processes	19	GO:2000630	positive regulation of miRNA metabolic process	19_GO:0048518 positive regulation of biological process	-5.5	1e+02	17	30182	60	15	3	20	10	3091|4790|9314	HIF1A|NFKB1|KLF4	-3.3	MyList
GO Biological Processes	19	GO:1901215	negative regulation of neuron death	19_GO:0048519 negative regulation of biological process	-5.5	37	12	30182	219	15	4	27	11	2932|3091|5071|23411	GSK3B|HIF1A|PRKN|SIRT1	-3.3	MyList
GO Biological Processes	19	GO:0008406	gonad development	19_GO:0022414 reproductive process	-5.5	37	12	30182	220	15	4	27	11	836|3309|4846|23411	CASP3|HSPA5|NOS3|SIRT1	-3.3	MyList
GO Biological Processes	19	GO:0071219	cellular response to molecule of bacterial origin	19_GO:0044419 biological process involved in interspecies interaction between organisms	-5.5	37	12	30182	220	15	4	27	11	4790|4846|7099|114548	NFKB1|NOS3|TLR4|NLRP3	-3.3	MyList
GO Biological Processes	19	GO:0034976	response to endoplasmic reticulum stress	19_GO:0050896 response to stimulus	-5.4	36	12	30182	221	15	4	27	11	2932|3309|4780|5071	GSK3B|HSPA5|NFE2L2|PRKN	-3.3	MyList
GO Biological Processes	19	GO:0045137	development of primary sexual characteristics	19_GO:0022414 reproductive process	-5.4	36	12	30182	225	15	4	27	11	836|3309|4846|23411	CASP3|HSPA5|NOS3|SIRT1	-3.3	MyList
GO Biological Processes	19	GO:0032731	positive regulation of interleukin-1 beta production	19_GO:0048518 positive regulation of biological process	-5.4	96	17	30182	63	15	3	20	10	841|7099|114548	CASP8|TLR4|NLRP3	-3.3	MyList
GO Biological Processes	19	GO:0070848	response to growth factor	19_GO:0050896 response to stimulus	-5.4	19	9.4	30182	520	15	5	33	12	836|3309|7099|9314|23411	CASP3|HSPA5|TLR4|KLF4|SIRT1	-3.3	MyList
GO Biological Processes	19	GO:0051347	positive regulation of transferase activity	19_GO:0065007 biological regulation	-5.4	19	9.4	30182	522	15	5	33	12	1027|5111|7099|9314|23411	CDKN1B|PCNA|TLR4|KLF4|SIRT1	-3.3	MyList
GO Biological Processes	19	GO:0071396	cellular response to lipid	19_GO:0050896 response to stimulus	-5.4	19	9.3	30182	527	15	5	33	12	2932|4790|4846|7099|114548	GSK3B|NFKB1|NOS3|TLR4|NLRP3	-3.3	MyList
GO Biological Processes	19	GO:0071241	cellular response to inorganic substance	19_GO:0050896 response to stimulus	-5.4	35	12	30182	230	15	4	27	11	1027|3309|4780|5071	CDKN1B|HSPA5|NFE2L2|PRKN	-3.3	MyList
GO Biological Processes	19	GO:0060760	positive regulation of response to cytokine stimulus	19_GO:0048518 positive regulation of biological process	-5.4	91	16	30182	66	15	3	20	10	3091|5071|7099	HIF1A|PRKN|TLR4	-3.2	MyList
GO Biological Processes	19	GO:2000116	regulation of cysteine-type endopeptidase activity	19_GO:0008152 metabolic process	-5.3	34	11	30182	234	15	4	27	11	841|9314|23411|114548	CASP8|KLF4|SIRT1|NLRP3	-3.2	MyList
GO Biological Processes	19	GO:0006954	inflammatory response	19_GO:0050896 response to stimulus	-5.3	19	9.2	30182	541	15	5	33	12	3091|4780|4790|7099|114548	HIF1A|NFE2L2|NFKB1|TLR4|NLRP3	-3.2	MyList
GO Biological Processes	19	GO:0002246	wound healing involved in inflammatory response	19_GO:0050896 response to stimulus	-5.3	5.7e+02	34	30182	7	15	2	13	8.8	3091|7099	HIF1A|TLR4	-3.2	MyList
GO Biological Processes	19	GO:0001554	luteolysis	19_GO:0048511 rhythmic process	-5.3	5.7e+02	34	30182	7	15	2	13	8.8	836|3309	CASP3|HSPA5	-3.2	MyList
GO Biological Processes	19	GO:0033673	negative regulation of kinase activity	19_GO:0048519 negative regulation of biological process	-5.3	34	11	30182	239	15	4	27	11	836|1027|5071|23411	CASP3|CDKN1B|PRKN|SIRT1	-3.2	MyList
GO Biological Processes	19	GO:0070301	cellular response to hydrogen peroxide	19_GO:0050896 response to stimulus	-5.3	87	16	30182	69	15	3	20	10	4780|5111|23411	NFE2L2|PCNA|SIRT1	-3.2	MyList
GO Biological Processes	19	GO:0048871	multicellular organismal homeostasis	19_GO:0042592 homeostatic process	-5.3	18	9	30182	559	15	5	33	12	836|3091|4846|7099|23411	CASP3|HIF1A|NOS3|TLR4|SIRT1	-3.2	MyList
GO Biological Processes	19	GO:0006511	ubiquitin-dependent protein catabolic process	19_GO:0008152 metabolic process	-5.2	18	9	30182	569	15	5	33	12	2932|3309|4780|5071|23411	GSK3B|HSPA5|NFE2L2|PRKN|SIRT1	-3.1	MyList
GO Biological Processes	19	GO:0051345	positive regulation of hydrolase activity	19_GO:0065007 biological regulation	-5.2	18	9	30182	569	15	5	33	12	841|2932|5111|23411|114548	CASP8|GSK3B|PCNA|SIRT1|NLRP3	-3.1	MyList
GO Biological Processes	19	GO:0071260	cellular response to mechanical stimulus	19_GO:0050896 response to stimulus	-5.2	83	16	30182	73	15	3	20	10	841|4790|7099	CASP8|NFKB1|TLR4	-3.1	MyList
GO Biological Processes	19	GO:0032732	positive regulation of interleukin-1 production	19_GO:0048518 positive regulation of biological process	-5.2	82	15	30182	74	15	3	20	10	841|7099|114548	CASP8|TLR4|NLRP3	-3.1	MyList
GO Biological Processes	19	GO:1903320	regulation of protein modification by small protein conjugation or removal	19_GO:0008152 metabolic process	-5.2	32	11	30182	255	15	4	27	11	1027|3091|3309|5071	CDKN1B|HIF1A|HSPA5|PRKN	-3.1	MyList
GO Biological Processes	19	GO:0071499	cellular response to laminar fluid shear stress	19_GO:0050896 response to stimulus	-5.2	5e+02	32	30182	8	15	2	13	8.8	4780|9314	NFE2L2|KLF4	-3.1	MyList
GO Biological Processes	19	GO:0019941	modification-dependent protein catabolic process	19_GO:0008152 metabolic process	-5.2	17	8.9	30182	579	15	5	33	12	2932|3309|4780|5071|23411	GSK3B|HSPA5|NFE2L2|PRKN|SIRT1	-3.1	MyList
GO Biological Processes	19	GO:0010822	positive regulation of mitochondrion organization	19_GO:0048518 positive regulation of biological process	-5.2	80	15	30182	75	15	3	20	10	2932|3091|5071	GSK3B|HIF1A|PRKN	-3.1	MyList
GO Biological Processes	19	GO:0043122	regulation of I-kappaB kinase/NF-kappaB signaling	19_GO:0023052 signaling	-5.2	31	11	30182	258	15	4	27	11	841|5071|7099|23411	CASP8|PRKN|TLR4|SIRT1	-3.1	MyList
GO Biological Processes	19	GO:0043632	modification-dependent macromolecule catabolic process	19_GO:0008152 metabolic process	-5.1	17	8.8	30182	591	15	5	33	12	2932|3309|4780|5071|23411	GSK3B|HSPA5|NFE2L2|PRKN|SIRT1	-3.1	MyList
GO Biological Processes	19	GO:0034620	cellular response to unfolded protein	19_GO:0050896 response to stimulus	-5.1	77	15	30182	78	15	3	20	10	3309|4780|5071	HSPA5|NFE2L2|PRKN	-3.1	MyList
GO Biological Processes	19	GO:0045913	positive regulation of carbohydrate metabolic process	19_GO:0048518 positive regulation of biological process	-5.1	76	15	30182	79	15	3	20	10	3091|4790|23411	HIF1A|NFKB1|SIRT1	-3.1	MyList
GO Biological Processes	19	GO:0002720	positive regulation of cytokine production involved in immune response	19_GO:0002376 immune system process	-5.1	75	15	30182	80	15	3	20	10	7099|23411|114548	TLR4|SIRT1|NLRP3	-3.1	MyList
GO Biological Processes	19	GO:2000628	regulation of miRNA metabolic process	19_GO:0008152 metabolic process	-5.1	75	15	30182	81	15	3	20	10	3091|4790|9314	HIF1A|NFKB1|KLF4	-3	MyList
GO Biological Processes	19	GO:0001542	ovulation from ovarian follicle	19_GO:0048511 rhythmic process	-5.1	4.5e+02	30	30182	9	15	2	13	8.8	4846|23411	NOS3|SIRT1	-3	MyList
GO Biological Processes	19	GO:1903376	regulation of oxidative stress-induced neuron intrinsic apoptotic signaling pathway	19_GO:0023052 signaling	-5.1	4.5e+02	30	30182	9	15	2	13	8.8	3091|5071	HIF1A|PRKN	-3	MyList
GO Biological Processes	19	GO:0007548	sex differentiation	19_GO:0022414 reproductive process	-5.1	29	10	30182	276	15	4	27	11	836|3309|4846|23411	CASP3|HSPA5|NOS3|SIRT1	-3	MyList
GO Biological Processes	19	GO:0040008	regulation of growth	19_GO:0040007 growth	-5	16	8.5	30182	621	15	5	33	12	1027|2932|3091|5071|23411	CDKN1B|GSK3B|HIF1A|PRKN|SIRT1	-3	MyList
GO Biological Processes	19	GO:0098586	cellular response to virus	19_GO:0044419 biological process involved in interspecies interaction between organisms	-5	71	14	30182	85	15	3	20	10	3091|4790|114548	HIF1A|NFKB1|NLRP3	-3	MyList
GO Biological Processes	19	GO:0090594	inflammatory response to wounding	19_GO:0050896 response to stimulus	-5	4e+02	28	30182	10	15	2	13	8.8	3091|7099	HIF1A|TLR4	-3	MyList
GO Biological Processes	19	GO:0032025	response to cobalt ion	19_GO:0050896 response to stimulus	-5	4e+02	28	30182	10	15	2	13	8.8	836|841	CASP3|CASP8	-3	MyList
GO Biological Processes	19	GO:0032070	regulation of deoxyribonuclease activity	19_GO:0008152 metabolic process	-5	4e+02	28	30182	10	15	2	13	8.8	5111|23411	PCNA|SIRT1	-3	MyList
GO Biological Processes	19	GO:0019725	cellular homeostasis	19_GO:0042592 homeostatic process	-4.9	15	8.3	30182	652	15	5	33	12	3091|4780|4846|5071|23411	HIF1A|NFE2L2|NOS3|PRKN|SIRT1	-2.9	MyList
GO Biological Processes	19	GO:0030097	hemopoiesis	19_GO:0032502 developmental process	-4.9	15	8.3	30182	659	15	5	33	12	836|841|3091|9314|23411	CASP3|CASP8|HIF1A|KLF4|SIRT1	-2.9	MyList
GO Biological Processes	19	GO:0032436	positive regulation of proteasomal ubiquitin-dependent protein catabolic process	19_GO:0048518 positive regulation of biological process	-4.9	65	14	30182	93	15	3	20	10	2932|4780|5071	GSK3B|NFE2L2|PRKN	-2.9	MyList
GO Biological Processes	19	GO:0061418	regulation of transcription from RNA polymerase II promoter in response to hypoxia	19_GO:0050896 response to stimulus	-4.9	3.7e+02	27	30182	11	15	2	13	8.8	3091|4780	HIF1A|NFE2L2	-2.9	MyList
GO Biological Processes	19	GO:0035239	tube morphogenesis	19_GO:0032502 developmental process	-4.9	15	8.2	30182	670	15	5	33	12	836|841|3091|4846|23411	CASP3|CASP8|HIF1A|NOS3|SIRT1	-2.9	MyList
GO Biological Processes	19	GO:1901653	cellular response to peptide	19_GO:0050896 response to stimulus	-4.9	26	9.9	30182	310	15	4	27	11	2932|4780|4790|7099	GSK3B|NFE2L2|NFKB1|TLR4	-2.9	MyList
GO Biological Processes	19	GO:0032088	negative regulation of NF-kappaB transcription factor activity	19_GO:0008152 metabolic process	-4.9	63	14	30182	96	15	3	20	10	9314|23411|114548	KLF4|SIRT1|NLRP3	-2.9	MyList
GO Biological Processes	19	GO:0051402	neuron apoptotic process	19_GO:0009987 cellular process	-4.9	63	14	30182	96	15	3	20	10	836|3091|3309	CASP3|HIF1A|HSPA5	-2.9	MyList
GO Biological Processes	19	GO:0097190	apoptotic signaling pathway	19_GO:0023052 signaling	-4.9	26	9.8	30182	312	15	4	27	11	836|841|2932|23411	CASP3|CASP8|GSK3B|SIRT1	-2.9	MyList
GO Biological Processes	19	GO:0032642	regulation of chemokine production	19_GO:0032501 multicellular organismal process	-4.8	62	13	30182	98	15	3	20	10	3091|7099|9314	HIF1A|TLR4|KLF4	-2.8	MyList
GO Biological Processes	19	GO:0035967	cellular response to topologically incorrect protein	19_GO:0050896 response to stimulus	-4.8	62	13	30182	98	15	3	20	10	3309|4780|5071	HSPA5|NFE2L2|PRKN	-2.8	MyList
GO Biological Processes	19	GO:0009416	response to light stimulus	19_GO:0050896 response to stimulus	-4.8	25	9.7	30182	317	15	4	27	11	836|3091|5111|23411	CASP3|HIF1A|PCNA|SIRT1	-2.8	MyList
GO Biological Processes	19	GO:0071287	cellular response to manganese ion	19_GO:0050896 response to stimulus	-4.8	3.4e+02	26	30182	12	15	2	13	8.8	3309|5071	HSPA5|PRKN	-2.8	MyList
GO Biological Processes	19	GO:0006983	ER overload response	19_GO:0023052 signaling	-4.8	3.4e+02	26	30182	12	15	2	13	8.8	2932|3309	GSK3B|HSPA5	-2.8	MyList
GO Biological Processes	19	GO:0043255	regulation of carbohydrate biosynthetic process	19_GO:0008152 metabolic process	-4.8	60	13	30182	101	15	3	20	10	2932|4790|23411	GSK3B|NFKB1|SIRT1	-2.8	MyList
GO Biological Processes	19	GO:0001525	angiogenesis	19_GO:0032502 developmental process	-4.8	25	9.6	30182	326	15	4	27	11	841|3091|4846|23411	CASP8|HIF1A|NOS3|SIRT1	-2.8	MyList
GO Biological Processes	19	GO:0048771	tissue remodeling	19_GO:0032501 multicellular organismal process	-4.8	59	13	30182	103	15	3	20	10	3091|4790|4846	HIF1A|NFKB1|NOS3	-2.8	MyList
GO Biological Processes	19	GO:0034616	response to laminar fluid shear stress	19_GO:0050896 response to stimulus	-4.7	3.1e+02	25	30182	13	15	2	13	8.8	4780|9314	NFE2L2|KLF4	-2.8	MyList
GO Biological Processes	19	GO:1903599	positive regulation of autophagy of mitochondrion	19_GO:0048518 positive regulation of biological process	-4.7	3.1e+02	25	30182	13	15	2	13	8.8	3091|5071	HIF1A|PRKN	-2.8	MyList
GO Biological Processes	19	GO:0071236	cellular response to antibiotic	19_GO:0050896 response to stimulus	-4.7	3.1e+02	25	30182	13	15	2	13	8.8	1027|3309	CDKN1B|HSPA5	-2.8	MyList
GO Biological Processes	19	GO:0070997	neuron death	19_GO:0009987 cellular process	-4.7	57	13	30182	106	15	3	20	10	836|3091|3309	CASP3|HIF1A|HSPA5	-2.8	MyList
GO Biological Processes	19	GO:0052548	regulation of endopeptidase activity	19_GO:0008152 metabolic process	-4.7	24	9.4	30182	336	15	4	27	11	841|9314|23411|114548	CASP8|KLF4|SIRT1|NLRP3	-2.8	MyList
GO Biological Processes	19	GO:0043549	regulation of kinase activity	19_GO:0008152 metabolic process	-4.7	14	7.9	30182	720	15	5	33	12	836|1027|5071|7099|23411	CASP3|CDKN1B|PRKN|TLR4|SIRT1	-2.8	MyList
GO Biological Processes	19	GO:0001933	negative regulation of protein phosphorylation	19_GO:0048519 negative regulation of biological process	-4.7	24	9.4	30182	341	15	4	27	11	836|1027|5071|23411	CASP3|CDKN1B|PRKN|SIRT1	-2.7	MyList
GO Biological Processes	19	GO:0045348	positive regulation of MHC class II biosynthetic process	19_GO:0048518 positive regulation of biological process	-4.7	2.9e+02	24	30182	14	15	2	13	8.8	7099|23411	TLR4|SIRT1	-2.7	MyList
GO Biological Processes	19	GO:2000060	positive regulation of ubiquitin-dependent protein catabolic process	19_GO:0048518 positive regulation of biological process	-4.7	54	13	30182	111	15	3	20	10	2932|4780|5071	GSK3B|NFE2L2|PRKN	-2.7	MyList
GO Biological Processes	19	GO:0051341	regulation of oxidoreductase activity	19_GO:0065007 biological regulation	-4.7	54	13	30182	111	15	3	20	10	3091|4790|5071	HIF1A|NFKB1|PRKN	-2.7	MyList
GO Biological Processes	19	GO:0032651	regulation of interleukin-1 beta production	19_GO:0032501 multicellular organismal process	-4.7	54	13	30182	112	15	3	20	10	841|7099|114548	CASP8|TLR4|NLRP3	-2.7	MyList
GO Biological Processes	19	GO:0042176	regulation of protein catabolic process	19_GO:0008152 metabolic process	-4.6	22	9.1	30182	361	15	4	27	11	1027|2932|4780|5071	CDKN1B|GSK3B|NFE2L2|PRKN	-2.7	MyList
GO Biological Processes	19	GO:1901800	positive regulation of proteasomal protein catabolic process	19_GO:0048518 positive regulation of biological process	-4.6	52	12	30182	117	15	3	20	10	2932|4780|5071	GSK3B|NFE2L2|PRKN	-2.7	MyList
GO Biological Processes	19	GO:0002718	regulation of cytokine production involved in immune response	19_GO:0002376 immune system process	-4.6	51	12	30182	119	15	3	20	10	7099|23411|114548	TLR4|SIRT1|NLRP3	-2.6	MyList
GO Biological Processes	19	GO:0043200	response to amino acid	19_GO:0050896 response to stimulus	-4.6	50	12	30182	120	15	3	20	10	836|1027|5111	CASP3|CDKN1B|PCNA	-2.6	MyList
GO Biological Processes	19	GO:0071900	regulation of protein serine/threonine kinase activity	19_GO:0008152 metabolic process	-4.6	22	9	30182	369	15	4	27	11	836|1027|7099|23411	CASP3|CDKN1B|TLR4|SIRT1	-2.6	MyList
GO Biological Processes	19	GO:0044265	cellular macromolecule catabolic process	19_GO:0008152 metabolic process	-4.6	13	7.5	30182	779	15	5	33	12	2932|3309|4780|5071|23411	GSK3B|HSPA5|NFE2L2|PRKN|SIRT1	-2.6	MyList
GO Biological Processes	19	GO:0001818	negative regulation of cytokine production	19_GO:0048519 negative regulation of biological process	-4.6	22	8.9	30182	371	15	4	27	11	4790|7099|9314|114548	NFKB1|TLR4|KLF4|NLRP3	-2.6	MyList
GO Biological Processes	19	GO:0031398	positive regulation of protein ubiquitination	19_GO:0048518 positive regulation of biological process	-4.6	50	12	30182	121	15	3	20	10	1027|3309|5071	CDKN1B|HSPA5|PRKN	-2.6	MyList
GO Biological Processes	19	GO:0045088	regulation of innate immune response	19_GO:0044419 biological process involved in interspecies interaction between organisms	-4.6	22	8.9	30182	373	15	4	27	11	841|4780|7099|114548	CASP8|NFE2L2|TLR4|NLRP3	-2.6	MyList
GO Biological Processes	19	GO:0071901	negative regulation of protein serine/threonine kinase activity	19_GO:0048519 negative regulation of biological process	-4.5	49	12	30182	123	15	3	20	10	836|1027|23411	CASP3|CDKN1B|SIRT1	-2.6	MyList
GO Biological Processes	19	GO:0045786	negative regulation of cell cycle	19_GO:0048519 negative regulation of biological process	-4.5	21	8.9	30182	376	15	4	27	11	836|1027|9314|23411	CASP3|CDKN1B|KLF4|SIRT1	-2.6	MyList
GO Biological Processes	19	GO:0043280	positive regulation of cysteine-type endopeptidase activity involved in apoptotic process	19_GO:0048518 positive regulation of biological process	-4.5	49	12	30182	124	15	3	20	10	841|23411|114548	CASP8|SIRT1|NLRP3	-2.6	MyList
GO Biological Processes	19	GO:0006986	response to unfolded protein	19_GO:0050896 response to stimulus	-4.5	48	12	30182	125	15	3	20	10	3309|4780|5071	HSPA5|NFE2L2|PRKN	-2.6	MyList
GO Biological Processes	19	GO:0042326	negative regulation of phosphorylation	19_GO:0048519 negative regulation of biological process	-4.5	21	8.8	30182	383	15	4	27	11	836|1027|5071|23411	CASP3|CDKN1B|PRKN|SIRT1	-2.6	MyList
GO Biological Processes	19	GO:1900034	regulation of cellular response to heat	19_GO:0050896 response to stimulus	-4.5	2.4e+02	22	30182	17	15	2	13	8.8	2932|23411	GSK3B|SIRT1	-2.6	MyList
GO Biological Processes	19	GO:0030728	ovulation	19_GO:0022414 reproductive process	-4.5	2.4e+02	22	30182	17	15	2	13	8.8	4846|23411	NOS3|SIRT1	-2.6	MyList
GO Biological Processes	19	GO:0032652	regulation of interleukin-1 production	19_GO:0032501 multicellular organismal process	-4.5	46	12	30182	131	15	3	20	10	841|7099|114548	CASP8|TLR4|NLRP3	-2.6	MyList
GO Biological Processes	19	GO:2000341	regulation of chemokine (C-X-C motif) ligand 2 production	19_GO:0032501 multicellular organismal process	-4.5	2.2e+02	21	30182	18	15	2	13	8.8	7099|9314	TLR4|KLF4	-2.6	MyList
GO Biological Processes	19	GO:0002702	positive regulation of production of molecular mediator of immune response	19_GO:0002376 immune system process	-4.4	45	11	30182	134	15	3	20	10	7099|23411|114548	TLR4|SIRT1|NLRP3	-2.5	MyList
GO Biological Processes	19	GO:0001101	response to acid chemical	19_GO:0050896 response to stimulus	-4.4	44	11	30182	136	15	3	20	10	836|1027|5111	CASP3|CDKN1B|PCNA	-2.5	MyList
GO Biological Processes	19	GO:1901522	positive regulation of transcription from RNA polymerase II promoter involved in cellular response to chemical stimulus	19_GO:0048518 positive regulation of biological process	-4.4	2.1e+02	20	30182	19	15	2	13	8.8	3091|4780	HIF1A|NFE2L2	-2.5	MyList
GO Biological Processes	19	GO:0045346	regulation of MHC class II biosynthetic process	19_GO:0008152 metabolic process	-4.4	2.1e+02	20	30182	19	15	2	13	8.8	7099|23411	TLR4|SIRT1	-2.5	MyList
GO Biological Processes	19	GO:1903052	positive regulation of proteolysis involved in protein catabolic process	19_GO:0048518 positive regulation of biological process	-4.4	44	11	30182	137	15	3	20	10	2932|4780|5071	GSK3B|NFE2L2|PRKN	-2.5	MyList
GO Biological Processes	19	GO:0043254	regulation of protein-containing complex assembly	19_GO:0050789 regulation of biological process	-4.4	20	8.5	30182	409	15	4	27	11	1027|2932|3309|7099	CDKN1B|GSK3B|HSPA5|TLR4	-2.5	MyList
GO Biological Processes	19	GO:1903322	positive regulation of protein modification by small protein conjugation or removal	19_GO:0048518 positive regulation of biological process	-4.4	43	11	30182	139	15	3	20	10	1027|3309|5071	CDKN1B|HSPA5|PRKN	-2.5	MyList
GO Biological Processes	19	GO:0050727	regulation of inflammatory response	19_GO:0050896 response to stimulus	-4.4	19	8.4	30182	414	15	4	27	11	4790|7099|9314|114548	NFKB1|TLR4|KLF4|NLRP3	-2.5	MyList
GO Biological Processes	19	GO:1903706	regulation of hemopoiesis	19_GO:0002376 immune system process	-4.4	19	8.4	30182	415	15	4	27	11	841|3091|7099|114548	CASP8|HIF1A|TLR4|NLRP3	-2.5	MyList
GO Biological Processes	19	GO:0032434	regulation of proteasomal ubiquitin-dependent protein catabolic process	19_GO:0008152 metabolic process	-4.4	43	11	30182	141	15	3	20	10	2932|4780|5071	GSK3B|NFE2L2|PRKN	-2.5	MyList
GO Biological Processes	19	GO:0048732	gland development	19_GO:0032502 developmental process	-4.4	19	8.4	30182	418	15	4	27	11	1027|3091|4790|5111	CDKN1B|HIF1A|NFKB1|PCNA	-2.5	MyList
GO Biological Processes	19	GO:2001056	positive regulation of cysteine-type endopeptidase activity	19_GO:0048518 positive regulation of biological process	-4.4	43	11	30182	142	15	3	20	10	841|23411|114548	CASP8|SIRT1|NLRP3	-2.5	MyList
GO Biological Processes	19	GO:0001558	regulation of cell growth	19_GO:0040007 growth	-4.3	19	8.4	30182	420	15	4	27	11	1027|2932|5071|23411	CDKN1B|GSK3B|PRKN|SIRT1	-2.5	MyList
GO Biological Processes	19	GO:0010212	response to ionizing radiation	19_GO:0050896 response to stimulus	-4.3	42	11	30182	143	15	3	20	10	836|3309|23411	CASP3|HSPA5|SIRT1	-2.5	MyList
GO Biological Processes	19	GO:0048514	blood vessel morphogenesis	19_GO:0032502 developmental process	-4.3	19	8.3	30182	422	15	4	27	11	841|3091|4846|23411	CASP8|HIF1A|NOS3|SIRT1	-2.5	MyList
GO Biological Processes	19	GO:0052547	regulation of peptidase activity	19_GO:0008152 metabolic process	-4.3	19	8.3	30182	424	15	4	27	11	841|9314|23411|114548	CASP8|KLF4|SIRT1|NLRP3	-2.5	MyList
GO Biological Processes	19	GO:1903204	negative regulation of oxidative stress-induced neuron death	19_GO:0048519 negative regulation of biological process	-4.3	1.9e+02	19	30182	21	15	2	13	8.8	3091|5071	HIF1A|PRKN	-2.5	MyList
GO Biological Processes	19	GO:0010042	response to manganese ion	19_GO:0050896 response to stimulus	-4.3	1.9e+02	19	30182	21	15	2	13	8.8	3309|5071	HSPA5|PRKN	-2.5	MyList
GO Biological Processes	19	GO:0071498	cellular response to fluid shear stress	19_GO:0050896 response to stimulus	-4.3	1.9e+02	19	30182	21	15	2	13	8.8	4780|9314	NFE2L2|KLF4	-2.5	MyList
GO Biological Processes	19	GO:0062013	positive regulation of small molecule metabolic process	19_GO:0048518 positive regulation of biological process	-4.3	41	11	30182	146	15	3	20	10	3091|4846|23411	HIF1A|NOS3|SIRT1	-2.5	MyList
GO Biological Processes	19	GO:0035966	response to topologically incorrect protein	19_GO:0050896 response to stimulus	-4.3	41	11	30182	147	15	3	20	10	3309|4780|5071	HSPA5|NFE2L2|PRKN	-2.4	MyList
GO Biological Processes	19	GO:0009749	response to glucose	19_GO:0050896 response to stimulus	-4.3	41	11	30182	149	15	3	20	10	836|1027|3091	CASP3|CDKN1B|HIF1A	-2.4	MyList
GO Biological Processes	19	GO:0032069	regulation of nuclease activity	19_GO:0008152 metabolic process	-4.3	1.8e+02	19	30182	22	15	2	13	8.8	5111|23411	PCNA|SIRT1	-2.4	MyList
GO Biological Processes	19	GO:0010821	regulation of mitochondrion organization	19_GO:0050789 regulation of biological process	-4.3	40	11	30182	151	15	3	20	10	2932|3091|5071	GSK3B|HIF1A|PRKN	-2.4	MyList
GO Biological Processes	19	GO:0001890	placenta development	19_GO:0032502 developmental process	-4.3	40	11	30182	151	15	3	20	10	841|1027|3091	CASP8|CDKN1B|HIF1A	-2.4	MyList
GO Biological Processes	19	GO:0010675	regulation of cellular carbohydrate metabolic process	19_GO:0008152 metabolic process	-4.3	40	11	30182	152	15	3	20	10	2932|5071|23411	GSK3B|PRKN|SIRT1	-2.4	MyList
GO Biological Processes	19	GO:0032102	negative regulation of response to external stimulus	19_GO:0048519 negative regulation of biological process	-4.3	18	8.1	30182	443	15	4	27	11	4790|4846|9314|114548	NFKB1|NOS3|KLF4|NLRP3	-2.4	MyList
GO Biological Processes	19	GO:0032368	regulation of lipid transport	19_GO:0051179 localization	-4.3	39	11	30182	153	15	3	20	10	4790|5071|23411	NFKB1|PRKN|SIRT1	-2.4	MyList
GO Biological Processes	19	GO:0009746	response to hexose	19_GO:0050896 response to stimulus	-4.2	39	11	30182	154	15	3	20	10	836|1027|3091	CASP3|CDKN1B|HIF1A	-2.4	MyList
GO Biological Processes	19	GO:0009411	response to UV	19_GO:0050896 response to stimulus	-4.2	39	11	30182	154	15	3	20	10	836|5111|23411	CASP3|PCNA|SIRT1	-2.4	MyList
GO Biological Processes	19	GO:1901984	negative regulation of protein acetylation	19_GO:0048519 negative regulation of biological process	-4.2	1.7e+02	19	30182	23	15	2	13	8.8	2932|23411	GSK3B|SIRT1	-2.4	MyList
GO Biological Processes	19	GO:0006809	nitric oxide biosynthetic process	19_GO:0008152 metabolic process	-4.2	1.7e+02	19	30182	23	15	2	13	8.8	4846|7099	NOS3|TLR4	-2.4	MyList
GO Biological Processes	19	GO:1902254	negative regulation of intrinsic apoptotic signaling pathway by p53 class mediator	19_GO:0023052 signaling	-4.2	1.7e+02	19	30182	23	15	2	13	8.8	5071|23411	PRKN|SIRT1	-2.4	MyList
GO Biological Processes	19	GO:0010975	regulation of neuron projection development	19_GO:0032502 developmental process	-4.2	18	8	30182	452	15	4	27	11	2932|3309|4780|9314	GSK3B|HSPA5|NFE2L2|KLF4	-2.4	MyList
GO Biological Processes	19	GO:0016241	regulation of macroautophagy	19_GO:0008152 metabolic process	-4.2	38	10	30182	159	15	3	20	10	836|3091|23411	CASP3|HIF1A|SIRT1	-2.4	MyList
GO Biological Processes	19	GO:0060907	positive regulation of macrophage cytokine production	19_GO:0002376 immune system process	-4.2	1.7e+02	18	30182	24	15	2	13	8.8	7099|23411	TLR4|SIRT1	-2.4	MyList
GO Biological Processes	19	GO:0002831	regulation of response to biotic stimulus	19_GO:0050896 response to stimulus	-4.2	17	7.9	30182	463	15	4	27	11	841|4780|7099|114548	CASP8|NFE2L2|TLR4|NLRP3	-2.4	MyList
GO Biological Processes	19	GO:0034284	response to monosaccharide	19_GO:0050896 response to stimulus	-4.2	37	10	30182	162	15	3	20	10	836|1027|3091	CASP3|CDKN1B|HIF1A	-2.4	MyList
GO Biological Processes	19	GO:0051090	regulation of DNA-binding transcription factor activity	19_GO:0008152 metabolic process	-4.2	17	7.9	30182	465	15	4	27	11	7099|9314|23411|114548	TLR4|KLF4|SIRT1|NLRP3	-2.4	MyList
GO Biological Processes	19	GO:1903829	positive regulation of protein localization	19_GO:0051179 localization	-4.2	17	7.9	30182	467	15	4	27	11	2932|3091|5071|7099	GSK3B|HIF1A|PRKN|TLR4	-2.4	MyList
GO Biological Processes	19	GO:0046885	regulation of hormone biosynthetic process	19_GO:0008152 metabolic process	-4.2	1.6e+02	18	30182	25	15	2	13	8.8	3091|4790	HIF1A|NFKB1	-2.3	MyList
GO Biological Processes	19	GO:0010226	response to lithium ion	19_GO:0050896 response to stimulus	-4.2	1.6e+02	18	30182	25	15	2	13	8.8	1027|4780	CDKN1B|NFE2L2	-2.3	MyList
GO Biological Processes	19	GO:0001959	regulation of cytokine-mediated signaling pathway	19_GO:0023052 signaling	-4.2	37	10	30182	165	15	3	20	10	841|3091|5071	CASP8|HIF1A|PRKN	-2.3	MyList
GO Biological Processes	19	GO:0046209	nitric oxide metabolic process	19_GO:0008152 metabolic process	-4.1	1.5e+02	17	30182	26	15	2	13	8.8	4846|7099	NOS3|TLR4	-2.3	MyList
GO Biological Processes	19	GO:1903034	regulation of response to wounding	19_GO:0050896 response to stimulus	-4.1	36	10	30182	170	15	3	20	10	4780|4846|9314	NFE2L2|NOS3|KLF4	-2.3	MyList
GO Biological Processes	19	GO:0009267	cellular response to starvation	19_GO:0050896 response to stimulus	-4.1	36	10	30182	170	15	3	20	10	3309|4780|23411	HSPA5|NFE2L2|SIRT1	-2.3	MyList
GO Biological Processes	19	GO:0010950	positive regulation of endopeptidase activity	19_GO:0048518 positive regulation of biological process	-4.1	35	10	30182	171	15	3	20	10	841|23411|114548	CASP8|SIRT1|NLRP3	-2.3	MyList
GO Biological Processes	19	GO:2000058	regulation of ubiquitin-dependent protein catabolic process	19_GO:0008152 metabolic process	-4.1	35	10	30182	173	15	3	20	10	2932|4780|5071	GSK3B|NFE2L2|PRKN	-2.3	MyList
GO Biological Processes	19	GO:2001057	reactive nitrogen species metabolic process	19_GO:0008152 metabolic process	-4.1	1.5e+02	17	30182	27	15	2	13	8.8	4846|7099	NOS3|TLR4	-2.3	MyList
GO Biological Processes	19	GO:0070269	pyroptosis	19_GO:0009987 cellular process	-4.1	1.5e+02	17	30182	27	15	2	13	8.8	841|114548	CASP8|NLRP3	-2.3	MyList
GO Biological Processes	19	GO:1904385	cellular response to angiotensin	19_GO:0050896 response to stimulus	-4.1	1.5e+02	17	30182	27	15	2	13	8.8	4780|4790	NFE2L2|NFKB1	-2.3	MyList
GO Biological Processes	19	GO:2000737	negative regulation of stem cell differentiation	19_GO:0032502 developmental process	-4.1	1.5e+02	17	30182	27	15	2	13	8.8	2932|4780	GSK3B|NFE2L2	-2.3	MyList
GO Biological Processes	19	GO:0051099	positive regulation of binding	19_GO:0065007 biological regulation	-4.1	34	9.9	30182	176	15	3	20	10	2932|5071|9314	GSK3B|PRKN|KLF4	-2.3	MyList
GO Biological Processes	19	GO:0048660	regulation of smooth muscle cell proliferation	19_GO:0050789 regulation of biological process	-4.1	34	9.9	30182	176	15	3	20	10	1027|4846|7099	CDKN1B|NOS3|TLR4	-2.3	MyList
GO Biological Processes	19	GO:0032870	cellular response to hormone stimulus	19_GO:0050896 response to stimulus	-4.1	16	7.6	30182	501	15	4	27	11	2932|4780|4790|23411	GSK3B|NFE2L2|NFKB1|SIRT1	-2.3	MyList
GO Biological Processes	19	GO:0001568	blood vessel development	19_GO:0032502 developmental process	-4	16	7.5	30182	506	15	4	27	11	841|3091|4846|23411	CASP8|HIF1A|NOS3|SIRT1	-2.2	MyList
GO Biological Processes	19	GO:0010638	positive regulation of organelle organization	19_GO:0048518 positive regulation of biological process	-4	16	7.5	30182	506	15	4	27	11	1027|2932|3091|5071	CDKN1B|GSK3B|HIF1A|PRKN	-2.2	MyList
GO Biological Processes	19	GO:1900017	positive regulation of cytokine production involved in inflammatory response	19_GO:0048518 positive regulation of biological process	-4	1.4e+02	17	30182	29	15	2	13	8.8	3091|7099	HIF1A|TLR4	-2.2	MyList
GO Biological Processes	19	GO:0071478	cellular response to radiation	19_GO:0050896 response to stimulus	-4	33	9.7	30182	182	15	3	20	10	3309|5111|23411	HSPA5|PCNA|SIRT1	-2.2	MyList
GO Biological Processes	19	GO:1905952	regulation of lipid localization	19_GO:0051179 localization	-4	33	9.7	30182	182	15	3	20	10	4790|5071|23411	NFKB1|PRKN|SIRT1	-2.2	MyList
GO Biological Processes	19	GO:0021543	pallium development	19_GO:0032502 developmental process	-4	33	9.6	30182	184	15	3	20	10	836|2932|3091	CASP3|GSK3B|HIF1A	-2.2	MyList
GO Biological Processes	19	GO:0010952	positive regulation of peptidase activity	19_GO:0048518 positive regulation of biological process	-4	33	9.6	30182	185	15	3	20	10	841|23411|114548	CASP8|SIRT1|NLRP3	-2.2	MyList
GO Biological Processes	19	GO:0071356	cellular response to tumor necrosis factor	19_GO:0050896 response to stimulus	-4	33	9.6	30182	185	15	3	20	10	4780|4790|23411	NFE2L2|NFKB1|SIRT1	-2.2	MyList
GO Biological Processes	19	GO:0070168	negative regulation of biomineral tissue development	19_GO:0032502 developmental process	-4	1.3e+02	16	30182	30	15	2	13	8.8	3091|4846	HIF1A|NOS3	-2.2	MyList
GO Biological Processes	19	GO:0051223	regulation of protein transport	19_GO:0051179 localization	-4	16	7.5	30182	517	15	4	27	11	2932|3091|5071|7099	GSK3B|HIF1A|PRKN|TLR4	-2.2	MyList
GO Biological Processes	19	GO:0050728	negative regulation of inflammatory response	19_GO:0048519 negative regulation of biological process	-4	32	9.6	30182	187	15	3	20	10	4790|9314|114548	NFKB1|KLF4|NLRP3	-2.2	MyList
GO Biological Processes	19	GO:0009743	response to carbohydrate	19_GO:0050896 response to stimulus	-4	32	9.5	30182	189	15	3	20	10	836|1027|3091	CASP3|CDKN1B|HIF1A	-2.2	MyList
GO Biological Processes	19	GO:0002700	regulation of production of molecular mediator of immune response	19_GO:0002376 immune system process	-4	32	9.5	30182	189	15	3	20	10	7099|23411|114548	TLR4|SIRT1|NLRP3	-2.2	MyList
GO Biological Processes	19	GO:0071466	cellular response to xenobiotic stimulus	19_GO:0050896 response to stimulus	-4	32	9.5	30182	189	15	3	20	10	3309|4780|5111	HSPA5|NFE2L2|PCNA	-2.2	MyList
GO Biological Processes	19	GO:1902042	negative regulation of extrinsic apoptotic signaling pathway via death domain receptors	19_GO:0023052 signaling	-4	1.3e+02	16	30182	31	15	2	13	8.8	2932|4846	GSK3B|NOS3	-2.2	MyList
GO Biological Processes	19	GO:0001782	B cell homeostasis	19_GO:0042592 homeostatic process	-4	1.3e+02	16	30182	31	15	2	13	8.8	836|3091	CASP3|HIF1A	-2.2	MyList
GO Biological Processes	19	GO:0001944	vasculature development	19_GO:0032502 developmental process	-4	15	7.4	30182	526	15	4	27	11	841|3091|4846|23411	CASP8|HIF1A|NOS3|SIRT1	-2.2	MyList
GO Biological Processes	19	GO:0043123	positive regulation of I-kappaB kinase/NF-kappaB signaling	19_GO:0023052 signaling	-4	31	9.4	30182	192	15	3	20	10	841|5071|7099	CASP8|PRKN|TLR4	-2.2	MyList
GO Biological Processes	19	GO:0043433	negative regulation of DNA-binding transcription factor activity	19_GO:0008152 metabolic process	-3.9	31	9.4	30182	194	15	3	20	10	9314|23411|114548	KLF4|SIRT1|NLRP3	-2.2	MyList
GO Biological Processes	19	GO:0061136	regulation of proteasomal protein catabolic process	19_GO:0008152 metabolic process	-3.9	31	9.4	30182	194	15	3	20	10	2932|4780|5071	GSK3B|NFE2L2|PRKN	-2.2	MyList
GO Biological Processes	19	GO:1902235	regulation of endoplasmic reticulum stress-induced intrinsic apoptotic signaling pathway	19_GO:0023052 signaling	-3.9	1.3e+02	16	30182	32	15	2	13	8.8	5071|23411	PRKN|SIRT1	-2.2	MyList
GO Biological Processes	19	GO:0045736	negative regulation of cyclin-dependent protein serine/threonine kinase activity	19_GO:0048519 negative regulation of biological process	-3.9	1.3e+02	16	30182	32	15	2	13	8.8	836|1027	CASP3|CDKN1B	-2.2	MyList
GO Biological Processes	19	GO:0071902	positive regulation of protein serine/threonine kinase activity	19_GO:0048518 positive regulation of biological process	-3.9	31	9.4	30182	195	15	3	20	10	1027|7099|23411	CDKN1B|TLR4|SIRT1	-2.2	MyList
GO Biological Processes	19	GO:0031334	positive regulation of protein-containing complex assembly	19_GO:0048518 positive regulation of biological process	-3.9	31	9.4	30182	195	15	3	20	10	1027|2932|7099	CDKN1B|GSK3B|TLR4	-2.2	MyList
GO Biological Processes	19	GO:0070201	regulation of establishment of protein localization	19_GO:0051179 localization	-3.9	15	7.3	30182	542	15	4	27	11	2932|3091|5071|7099	GSK3B|HIF1A|PRKN|TLR4	-2.2	MyList
GO Biological Processes	19	GO:1990776	response to angiotensin	19_GO:0050896 response to stimulus	-3.9	1.2e+02	16	30182	33	15	2	13	8.8	4780|4790	NFE2L2|NFKB1	-2.2	MyList
GO Biological Processes	19	GO:1904030	negative regulation of cyclin-dependent protein kinase activity	19_GO:0048519 negative regulation of biological process	-3.9	1.2e+02	16	30182	33	15	2	13	8.8	836|1027	CASP3|CDKN1B	-2.2	MyList
GO Biological Processes	19	GO:1901797	negative regulation of signal transduction by p53 class mediator	19_GO:0023052 signaling	-3.9	1.2e+02	15	30182	34	15	2	13	8.8	5071|23411	PRKN|SIRT1	-2.1	MyList
GO Biological Processes	19	GO:0061081	positive regulation of myeloid leukocyte cytokine production involved in immune response	19_GO:0002376 immune system process	-3.9	1.1e+02	15	30182	35	15	2	13	8.8	7099|23411	TLR4|SIRT1	-2.1	MyList
GO Biological Processes	19	GO:0051354	negative regulation of oxidoreductase activity	19_GO:0065007 biological regulation	-3.9	1.1e+02	15	30182	35	15	2	13	8.8	4790|5071	NFKB1|PRKN	-2.1	MyList
GO Biological Processes	19	GO:1905898	positive regulation of response to endoplasmic reticulum stress	19_GO:0048518 positive regulation of biological process	-3.9	1.1e+02	15	30182	35	15	2	13	8.8	4780|23411	NFE2L2|SIRT1	-2.1	MyList
GO Biological Processes	19	GO:1902253	regulation of intrinsic apoptotic signaling pathway by p53 class mediator	19_GO:0023052 signaling	-3.9	1.1e+02	15	30182	35	15	2	13	8.8	5071|23411	PRKN|SIRT1	-2.1	MyList
GO Biological Processes	19	GO:0042594	response to starvation	19_GO:0050896 response to stimulus	-3.9	29	9.1	30182	207	15	3	20	10	3309|4780|23411	HSPA5|NFE2L2|SIRT1	-2.1	MyList
GO Biological Processes	19	GO:0048729	tissue morphogenesis	19_GO:0032502 developmental process	-3.8	14	7.1	30182	566	15	4	27	11	836|3091|4846|9314	CASP3|HIF1A|NOS3|KLF4	-2.1	MyList
GO Biological Processes	19	GO:0031396	regulation of protein ubiquitination	19_GO:0008152 metabolic process	-3.8	28	8.9	30182	213	15	3	20	10	1027|3309|5071	CDKN1B|HSPA5|PRKN	-2.1	MyList
GO Biological Processes	19	GO:0045637	regulation of myeloid cell differentiation	19_GO:0002376 immune system process	-3.8	28	8.9	30182	214	15	3	20	10	841|3091|7099	CASP8|HIF1A|TLR4	-2.1	MyList
GO Biological Processes	19	GO:0030225	macrophage differentiation	19_GO:0032502 developmental process	-3.8	1.1e+02	15	30182	37	15	2	13	8.8	841|23411	CASP8|SIRT1	-2.1	MyList
GO Biological Processes	19	GO:0010935	regulation of macrophage cytokine production	19_GO:0002376 immune system process	-3.8	1.1e+02	15	30182	37	15	2	13	8.8	7099|23411	TLR4|SIRT1	-2.1	MyList
GO Biological Processes	19	GO:1903146	regulation of autophagy of mitochondrion	19_GO:0008152 metabolic process	-3.8	1.1e+02	15	30182	37	15	2	13	8.8	3091|5071	HIF1A|PRKN	-2.1	MyList
GO Biological Processes	19	GO:0009612	response to mechanical stimulus	19_GO:0050896 response to stimulus	-3.8	28	8.9	30182	215	15	3	20	10	841|4790|7099	CASP8|NFKB1|TLR4	-2.1	MyList
GO Biological Processes	19	GO:0006469	negative regulation of protein kinase activity	19_GO:0048519 negative regulation of biological process	-3.8	28	8.8	30182	217	15	3	20	10	836|1027|23411	CASP3|CDKN1B|SIRT1	-2.1	MyList
GO Biological Processes	19	GO:0032885	regulation of polysaccharide biosynthetic process	19_GO:0008152 metabolic process	-3.8	1.1e+02	14	30182	38	15	2	13	8.8	2932|4790	GSK3B|NFKB1	-2.1	MyList
GO Biological Processes	19	GO:0009595	detection of biotic stimulus	19_GO:0050896 response to stimulus	-3.8	1.1e+02	14	30182	38	15	2	13	8.8	7099|114548	TLR4|NLRP3	-2.1	MyList
GO Biological Processes	19	GO:0043523	regulation of neuron apoptotic process	19_GO:0050789 regulation of biological process	-3.8	28	8.8	30182	219	15	3	20	10	836|3091|5071	CASP3|HIF1A|PRKN	-2.1	MyList
GO Biological Processes	19	GO:0009636	response to toxic substance	19_GO:0050896 response to stimulus	-3.8	27	8.8	30182	220	15	3	20	10	4780|4846|5071	NFE2L2|NOS3|PRKN	-2.1	MyList
GO Biological Processes	19	GO:0031669	cellular response to nutrient levels	19_GO:0050896 response to stimulus	-3.8	27	8.8	30182	221	15	3	20	10	3309|4780|23411	HSPA5|NFE2L2|SIRT1	-2.1	MyList
GO Biological Processes	19	GO:0032350	regulation of hormone metabolic process	19_GO:0008152 metabolic process	-3.8	1e+02	14	30182	39	15	2	13	8.8	3091|4790	HIF1A|NFKB1	-2.1	MyList
GO Biological Processes	19	GO:0000731	DNA synthesis involved in DNA repair	19_GO:0050896 response to stimulus	-3.8	1e+02	14	30182	39	15	2	13	8.8	5111|23411	PCNA|SIRT1	-2.1	MyList
GO Biological Processes	19	GO:0045454	cell redox homeostasis	19_GO:0042592 homeostatic process	-3.7	1e+02	14	30182	40	15	2	13	8.8	4780|4846	NFE2L2|NOS3	-2	MyList
GO Biological Processes	19	GO:1903050	regulation of proteolysis involved in protein catabolic process	19_GO:0008152 metabolic process	-3.7	26	8.6	30182	230	15	3	20	10	2932|4780|5071	GSK3B|NFE2L2|PRKN	-2	MyList
GO Biological Processes	19	GO:0071470	cellular response to osmotic stress	19_GO:0050896 response to stimulus	-3.7	98	14	30182	41	15	2	13	8.8	836|114548	CASP3|NLRP3	-2	MyList
GO Biological Processes	19	GO:0050778	positive regulation of immune response	19_GO:0002376 immune system process	-3.7	13	6.8	30182	613	15	4	27	11	4790|7099|23411|114548	NFKB1|TLR4|SIRT1|NLRP3	-2	MyList
GO Biological Processes	19	GO:0030855	epithelial cell differentiation	19_GO:0032502 developmental process	-3.7	13	6.8	30182	615	15	4	27	11	836|3091|5111|9314	CASP3|HIF1A|PCNA|KLF4	-2	MyList
GO Biological Processes	19	GO:0045981	positive regulation of nucleotide metabolic process	19_GO:0048518 positive regulation of biological process	-3.7	96	14	30182	42	15	2	13	8.8	3091|4846	HIF1A|NOS3	-2	MyList
GO Biological Processes	19	GO:0031663	lipopolysaccharide-mediated signaling pathway	19_GO:0044419 biological process involved in interspecies interaction between organisms	-3.7	96	14	30182	42	15	2	13	8.8	4846|7099	NOS3|TLR4	-2	MyList
GO Biological Processes	19	GO:0045429	positive regulation of nitric oxide biosynthetic process	19_GO:0048518 positive regulation of biological process	-3.7	96	14	30182	42	15	2	13	8.8	7099|9314	TLR4|KLF4	-2	MyList
GO Biological Processes	19	GO:1900544	positive regulation of purine nucleotide metabolic process	19_GO:0048518 positive regulation of biological process	-3.7	96	14	30182	42	15	2	13	8.8	3091|4846	HIF1A|NOS3	-2	MyList
GO Biological Processes	19	GO:0045859	regulation of protein kinase activity	19_GO:0008152 metabolic process	-3.7	13	6.7	30182	627	15	4	27	11	836|1027|7099|23411	CASP3|CDKN1B|TLR4|SIRT1	-2	MyList
GO Biological Processes	19	GO:0060485	mesenchyme development	19_GO:0032502 developmental process	-3.7	25	8.4	30182	241	15	3	20	10	2932|3091|4846	GSK3B|HIF1A|NOS3	-2	MyList
GO Biological Processes	19	GO:0032881	regulation of polysaccharide metabolic process	19_GO:0008152 metabolic process	-3.7	91	13	30182	44	15	2	13	8.8	2932|4790	GSK3B|NFKB1	-2	MyList
GO Biological Processes	19	GO:1904646	cellular response to amyloid-beta	19_GO:0050896 response to stimulus	-3.7	91	13	30182	44	15	2	13	8.8	2932|7099	GSK3B|TLR4	-2	MyList
GO Biological Processes	19	GO:1903573	negative regulation of response to endoplasmic reticulum stress	19_GO:0048519 negative regulation of biological process	-3.7	91	13	30182	44	15	2	13	8.8	3309|5071	HSPA5|PRKN	-2	MyList
GO Biological Processes	19	GO:1904407	positive regulation of nitric oxide metabolic process	19_GO:0048518 positive regulation of biological process	-3.7	91	13	30182	44	15	2	13	8.8	7099|9314	TLR4|KLF4	-2	MyList
GO Biological Processes	19	GO:0071375	cellular response to peptide hormone stimulus	19_GO:0050896 response to stimulus	-3.7	25	8.3	30182	243	15	3	20	10	2932|4780|4790	GSK3B|NFE2L2|NFKB1	-2	MyList
GO Biological Processes	19	GO:0010677	negative regulation of cellular carbohydrate metabolic process	19_GO:0048519 negative regulation of biological process	-3.6	89	13	30182	45	15	2	13	8.8	2932|5071	GSK3B|PRKN	-2	MyList
GO Biological Processes	19	GO:0120035	regulation of plasma membrane bounded cell projection organization	19_GO:0050789 regulation of biological process	-3.6	12	6.6	30182	645	15	4	27	11	2932|3309|4780|9314	GSK3B|HSPA5|NFE2L2|KLF4	-1.9	MyList
GO Biological Processes	19	GO:0043009	chordate embryonic development	19_GO:0032502 developmental process	-3.6	12	6.6	30182	648	15	4	27	11	836|841|3091|4846	CASP3|CASP8|HIF1A|NOS3	-1.9	MyList
GO Biological Processes	19	GO:0032886	regulation of microtubule-based process	19_GO:0050789 regulation of biological process	-3.6	24	8.2	30182	252	15	3	20	10	1027|2932|23411	CDKN1B|GSK3B|SIRT1	-1.9	MyList
GO Biological Processes	19	GO:0031668	cellular response to extracellular stimulus	19_GO:0050896 response to stimulus	-3.6	24	8.2	30182	252	15	3	20	10	3309|4780|23411	HSPA5|NFE2L2|SIRT1	-1.9	MyList
GO Biological Processes	19	GO:0045926	negative regulation of growth	19_GO:0040007 growth	-3.6	24	8.2	30182	252	15	3	20	10	1027|3091|23411	CDKN1B|HIF1A|SIRT1	-1.9	MyList
GO Biological Processes	19	GO:0050865	regulation of cell activation	19_GO:0032501 multicellular organismal process	-3.6	12	6.5	30182	655	15	4	27	11	836|4846|7099|114548	CASP3|NOS3|TLR4|NLRP3	-1.9	MyList
GO Biological Processes	19	GO:0031344	regulation of cell projection organization	19_GO:0050789 regulation of biological process	-3.6	12	6.5	30182	660	15	4	27	11	2932|3309|4780|9314	GSK3B|HSPA5|NFE2L2|KLF4	-1.9	MyList
GO Biological Processes	19	GO:0035094	response to nicotine	19_GO:0050896 response to stimulus	-3.6	84	13	30182	48	15	2	13	8.8	836|4790	CASP3|NFKB1	-1.9	MyList
GO Biological Processes	19	GO:0031648	protein destabilization	19_GO:0065007 biological regulation	-3.6	84	13	30182	48	15	2	13	8.8	5071|23411	PRKN|SIRT1	-1.9	MyList
GO Biological Processes	19	GO:0048872	homeostasis of number of cells	19_GO:0042592 homeostatic process	-3.6	23	8	30182	260	15	3	20	10	836|3091|4846	CASP3|HIF1A|NOS3	-1.9	MyList
GO Biological Processes	19	GO:0060828	regulation of canonical Wnt signaling pathway	19_GO:0023052 signaling	-3.6	23	8	30182	260	15	3	20	10	2932|4790|5071	GSK3B|NFKB1|PRKN	-1.9	MyList
GO Biological Processes	19	GO:0009792	embryo development ending in birth or egg hatching	19_GO:0032502 developmental process	-3.6	12	6.4	30182	670	15	4	27	11	836|841|3091|4846	CASP3|CASP8|HIF1A|NOS3	-1.9	MyList
GO Biological Processes	19	GO:2000378	negative regulation of reactive oxygen species metabolic process	19_GO:0048519 negative regulation of biological process	-3.6	80	13	30182	50	15	2	13	8.8	3091|5071	HIF1A|PRKN	-1.9	MyList
GO Biological Processes	19	GO:1902041	regulation of extrinsic apoptotic signaling pathway via death domain receptors	19_GO:0023052 signaling	-3.6	80	13	30182	50	15	2	13	8.8	2932|4846	GSK3B|NOS3	-1.9	MyList
GO Biological Processes	19	GO:0002699	positive regulation of immune effector process	19_GO:0002376 immune system process	-3.5	23	7.9	30182	267	15	3	20	10	7099|23411|114548	TLR4|SIRT1|NLRP3	-1.9	MyList
GO Biological Processes	19	GO:1902895	positive regulation of miRNA transcription	19_GO:0048518 positive regulation of biological process	-3.5	79	12	30182	51	15	2	13	8.8	3091|9314	HIF1A|KLF4	-1.9	MyList
GO Biological Processes	19	GO:0043124	negative regulation of I-kappaB kinase/NF-kappaB signaling	19_GO:0023052 signaling	-3.5	79	12	30182	51	15	2	13	8.8	841|23411	CASP8|SIRT1	-1.9	MyList
GO Biological Processes	19	GO:0045912	negative regulation of carbohydrate metabolic process	19_GO:0048519 negative regulation of biological process	-3.5	79	12	30182	51	15	2	13	8.8	2932|5071	GSK3B|PRKN	-1.9	MyList
GO Biological Processes	19	GO:0021537	telencephalon development	19_GO:0032502 developmental process	-3.5	22	7.9	30182	270	15	3	20	10	836|2932|3091	CASP3|GSK3B|HIF1A	-1.9	MyList
GO Biological Processes	19	GO:0010543	regulation of platelet activation	19_GO:0032501 multicellular organismal process	-3.5	77	12	30182	52	15	2	13	8.8	4846|7099	NOS3|TLR4	-1.9	MyList
GO Biological Processes	19	GO:0097194	execution phase of apoptosis	19_GO:0009987 cellular process	-3.5	77	12	30182	52	15	2	13	8.8	836|841	CASP3|CASP8	-1.9	MyList
GO Biological Processes	19	GO:0030968	endoplasmic reticulum unfolded protein response	19_GO:0023052 signaling	-3.5	77	12	30182	52	15	2	13	8.8	3309|4780	HSPA5|NFE2L2	-1.9	MyList
GO Biological Processes	19	GO:0030099	myeloid cell differentiation	19_GO:0032502 developmental process	-3.5	22	7.8	30182	273	15	3	20	10	836|841|23411	CASP3|CASP8|SIRT1	-1.9	MyList
GO Biological Processes	19	GO:0050708	regulation of protein secretion	19_GO:0051179 localization	-3.5	22	7.8	30182	274	15	3	20	10	3091|5071|7099	HIF1A|PRKN|TLR4	-1.8	MyList
GO Biological Processes	19	GO:0010883	regulation of lipid storage	19_GO:0051179 localization	-3.5	76	12	30182	53	15	2	13	8.8	4790|23411	NFKB1|SIRT1	-1.8	MyList
GO Biological Processes	19	GO:0007611	learning or memory	19_GO:0032501 multicellular organismal process	-3.5	22	7.8	30182	276	15	3	20	10	836|3091|5071	CASP3|HIF1A|PRKN	-1.8	MyList
GO Biological Processes	19	GO:1904645	response to amyloid-beta	19_GO:0050896 response to stimulus	-3.5	75	12	30182	54	15	2	13	8.8	2932|7099	GSK3B|TLR4	-1.8	MyList
GO Biological Processes	19	GO:0046686	response to cadmium ion	19_GO:0050896 response to stimulus	-3.5	75	12	30182	54	15	2	13	8.8	1027|5111	CDKN1B|PCNA	-1.8	MyList
GO Biological Processes	19	GO:1904019	epithelial cell apoptotic process	19_GO:0009987 cellular process	-3.5	73	12	30182	55	15	2	13	8.8	836|1027	CASP3|CDKN1B	-1.8	MyList
GO Biological Processes	19	GO:0031348	negative regulation of defense response	19_GO:0048519 negative regulation of biological process	-3.5	21	7.6	30182	284	15	3	20	10	4790|9314|114548	NFKB1|KLF4|NLRP3	-1.8	MyList
GO Biological Processes	19	GO:0045596	negative regulation of cell differentiation	19_GO:0032502 developmental process	-3.5	11	6.2	30182	716	15	4	27	11	2932|4780|7099|23411	GSK3B|NFE2L2|TLR4|SIRT1	-1.8	MyList
GO Biological Processes	19	GO:0010803	regulation of tumor necrosis factor-mediated signaling pathway	19_GO:0023052 signaling	-3.5	72	12	30182	56	15	2	13	8.8	841|5071	CASP8|PRKN	-1.8	MyList
GO Biological Processes	19	GO:0007254	JNK cascade	19_GO:0023052 signaling	-3.5	72	12	30182	56	15	2	13	8.8	4790|7099	NFKB1|TLR4	-1.8	MyList
GO Biological Processes	19	GO:0032768	regulation of monooxygenase activity	19_GO:0065007 biological regulation	-3.4	71	12	30182	57	15	2	13	8.8	3091|4790	HIF1A|NFKB1	-1.8	MyList
GO Biological Processes	19	GO:0043388	positive regulation of DNA binding	19_GO:0065007 biological regulation	-3.4	71	12	30182	57	15	2	13	8.8	5071|9314	PRKN|KLF4	-1.8	MyList
GO Biological Processes	19	GO:0002757	immune response-activating signaling pathway	19_GO:0002376 immune system process	-3.4	21	7.5	30182	293	15	3	20	10	4790|7099|114548	NFKB1|TLR4|NLRP3	-1.8	MyList
GO Biological Processes	19	GO:0006974	cellular response to DNA damage stimulus	19_GO:0050896 response to stimulus	-3.4	11	6.1	30182	736	15	4	27	11	836|1027|5111|23411	CASP3|CDKN1B|PCNA|SIRT1	-1.8	MyList
GO Biological Processes	19	GO:0001961	positive regulation of cytokine-mediated signaling pathway	19_GO:0023052 signaling	-3.4	68	12	30182	59	15	2	13	8.8	3091|5071	HIF1A|PRKN	-1.8	MyList
GO Biological Processes	19	GO:0032007	negative regulation of TOR signaling	19_GO:0023052 signaling	-3.4	67	11	30182	60	15	2	13	8.8	3091|23411	HIF1A|SIRT1	-1.8	MyList
GO Biological Processes	19	GO:0090398	cellular senescence	19_GO:0050896 response to stimulus	-3.4	66	11	30182	61	15	2	13	8.8	1027|23411	CDKN1B|SIRT1	-1.7	MyList
GO Biological Processes	19	GO:0051054	positive regulation of DNA metabolic process	19_GO:0048518 positive regulation of biological process	-3.4	20	7.4	30182	303	15	3	20	10	5111|9314|23411	PCNA|KLF4|SIRT1	-1.7	MyList
GO Biological Processes	19	GO:0045428	regulation of nitric oxide biosynthetic process	19_GO:0008152 metabolic process	-3.4	65	11	30182	62	15	2	13	8.8	7099|9314	TLR4|KLF4	-1.7	MyList
GO Biological Processes	19	GO:1904036	negative regulation of epithelial cell apoptotic process	19_GO:0048519 negative regulation of biological process	-3.4	65	11	30182	62	15	2	13	8.8	1027|4780	CDKN1B|NFE2L2	-1.7	MyList
GO Biological Processes	19	GO:0051222	positive regulation of protein transport	19_GO:0051179 localization	-3.4	20	7.3	30182	308	15	3	20	10	2932|3091|7099	GSK3B|HIF1A|TLR4	-1.7	MyList
GO Biological Processes	19	GO:0032655	regulation of interleukin-12 production	19_GO:0032501 multicellular organismal process	-3.3	63	11	30182	64	15	2	13	8.8	4790|7099	NFKB1|TLR4	-1.7	MyList
GO Biological Processes	19	GO:0051055	negative regulation of lipid biosynthetic process	19_GO:0048519 negative regulation of biological process	-3.3	63	11	30182	64	15	2	13	8.8	4790|23411	NFKB1|SIRT1	-1.7	MyList
GO Biological Processes	19	GO:0002260	lymphocyte homeostasis	19_GO:0042592 homeostatic process	-3.3	62	11	30182	65	15	2	13	8.8	836|3091	CASP3|HIF1A	-1.7	MyList
GO Biological Processes	19	GO:0030888	regulation of B cell proliferation	19_GO:0002376 immune system process	-3.3	62	11	30182	65	15	2	13	8.8	836|7099	CASP3|TLR4	-1.7	MyList
GO Biological Processes	19	GO:0080164	regulation of nitric oxide metabolic process	19_GO:0008152 metabolic process	-3.3	62	11	30182	65	15	2	13	8.8	7099|9314	TLR4|KLF4	-1.7	MyList
GO Biological Processes	19	GO:0007420	brain development	19_GO:0032502 developmental process	-3.3	10	5.9	30182	777	15	4	27	11	836|2932|3091|3309	CASP3|GSK3B|HIF1A|HSPA5	-1.7	MyList
GO Biological Processes	19	GO:0050890	cognition	19_GO:0032501 multicellular organismal process	-3.3	19	7.2	30182	317	15	3	20	10	836|3091|5071	CASP3|HIF1A|PRKN	-1.7	MyList
GO Biological Processes	19	GO:1902105	regulation of leukocyte differentiation	19_GO:0002376 immune system process	-3.3	19	7.2	30182	319	15	3	20	10	841|7099|114548	CASP8|TLR4|NLRP3	-1.7	MyList
GO Biological Processes	19	GO:0002067	glandular epithelial cell differentiation	19_GO:0032502 developmental process	-3.3	61	11	30182	66	15	2	13	8.8	3091|9314	HIF1A|KLF4	-1.7	MyList
GO Biological Processes	19	GO:0042327	positive regulation of phosphorylation	19_GO:0048518 positive regulation of biological process	-3.3	10	5.9	30182	786	15	4	27	11	1027|3091|7099|23411	CDKN1B|HIF1A|TLR4|SIRT1	-1.7	MyList
GO Biological Processes	19	GO:0002764	immune response-regulating signaling pathway	19_GO:0002376 immune system process	-3.3	19	7.1	30182	322	15	3	20	10	4790|7099|114548	NFKB1|TLR4|NLRP3	-1.7	MyList
GO Biological Processes	19	GO:0031647	regulation of protein stability	19_GO:0065007 biological regulation	-3.3	19	7.1	30182	322	15	3	20	10	836|5071|23411	CASP3|PRKN|SIRT1	-1.7	MyList
GO Biological Processes	19	GO:0008285	negative regulation of cell population proliferation	19_GO:0048519 negative regulation of biological process	-3.3	10	5.8	30182	787	15	4	27	11	836|1027|4846|9314	CASP3|CDKN1B|NOS3|KLF4	-1.7	MyList
GO Biological Processes	19	GO:1904951	positive regulation of establishment of protein localization	19_GO:0051179 localization	-3.3	19	7.1	30182	324	15	3	20	10	2932|3091|7099	GSK3B|HIF1A|TLR4	-1.7	MyList
GO Biological Processes	19	GO:0007249	I-kappaB kinase/NF-kappaB signaling	19_GO:0023052 signaling	-3.3	59	11	30182	68	15	2	13	8.8	4790|7099	NFKB1|TLR4	-1.7	MyList
GO Biological Processes	19	GO:1902893	regulation of miRNA transcription	19_GO:0008152 metabolic process	-3.3	59	11	30182	68	15	2	13	8.8	3091|9314	HIF1A|KLF4	-1.7	MyList
GO Biological Processes	19	GO:0048638	regulation of developmental growth	19_GO:0040007 growth	-3.3	18	7.1	30182	328	15	3	20	10	1027|2932|5071	CDKN1B|GSK3B|PRKN	-1.7	MyList
GO Biological Processes	19	GO:0042060	wound healing	19_GO:0050896 response to stimulus	-3.3	18	7	30182	331	15	3	20	10	836|3091|7099	CASP3|HIF1A|TLR4	-1.7	MyList
GO Biological Processes	19	GO:0032722	positive regulation of chemokine production	19_GO:0048518 positive regulation of biological process	-3.3	57	11	30182	70	15	2	13	8.8	3091|7099	HIF1A|TLR4	-1.7	MyList
GO Biological Processes	19	GO:2000379	positive regulation of reactive oxygen species metabolic process	19_GO:0048518 positive regulation of biological process	-3.3	57	11	30182	70	15	2	13	8.8	4780|7099	NFE2L2|TLR4	-1.7	MyList
GO Biological Processes	19	GO:0030193	regulation of blood coagulation	19_GO:0032501 multicellular organismal process	-3.3	57	11	30182	70	15	2	13	8.8	4780|4846	NFE2L2|NOS3	-1.7	MyList
GO Biological Processes	19	GO:0030111	regulation of Wnt signaling pathway	19_GO:0023052 signaling	-3.2	18	7	30182	338	15	3	20	10	2932|4790|5071	GSK3B|NFKB1|PRKN	-1.6	MyList
GO Biological Processes	19	GO:1900046	regulation of hemostasis	19_GO:0050789 regulation of biological process	-3.2	56	10	30182	72	15	2	13	8.8	4780|4846	NFE2L2|NOS3	-1.6	MyList
GO Biological Processes	19	GO:0003170	heart valve development	19_GO:0032502 developmental process	-3.2	55	10	30182	73	15	2	13	8.8	2932|4846	GSK3B|NOS3	-1.6	MyList
GO Biological Processes	19	GO:0051403	stress-activated MAPK cascade	19_GO:0023052 signaling	-3.2	55	10	30182	73	15	2	13	8.8	4790|7099	NFKB1|TLR4	-1.6	MyList
GO Biological Processes	19	GO:0051346	negative regulation of hydrolase activity	19_GO:0065007 biological regulation	-3.2	18	6.9	30182	344	15	3	20	10	2932|4846|9314	GSK3B|NOS3|KLF4	-1.6	MyList
GO Biological Processes	19	GO:0050878	regulation of body fluid levels	19_GO:0065007 biological regulation	-3.2	17	6.9	30182	345	15	3	20	10	3091|4780|4846	HIF1A|NFE2L2|NOS3	-1.6	MyList
GO Biological Processes	19	GO:0090287	regulation of cellular response to growth factor stimulus	19_GO:0050896 response to stimulus	-3.2	17	6.9	30182	345	15	3	20	10	3091|3309|23411	HIF1A|HSPA5|SIRT1	-1.6	MyList
GO Biological Processes	19	GO:0071479	cellular response to ionizing radiation	19_GO:0050896 response to stimulus	-3.2	54	10	30182	74	15	2	13	8.8	3309|23411	HSPA5|SIRT1	-1.6	MyList
GO Biological Processes	19	GO:2000573	positive regulation of DNA biosynthetic process	19_GO:0048518 positive regulation of biological process	-3.2	54	10	30182	74	15	2	13	8.8	5111|9314	PCNA|KLF4	-1.6	MyList
GO Biological Processes	19	GO:0016239	positive regulation of macroautophagy	19_GO:0048518 positive regulation of biological process	-3.2	54	10	30182	75	15	2	13	8.8	3091|23411	HIF1A|SIRT1	-1.6	MyList
GO Biological Processes	19	GO:0048662	negative regulation of smooth muscle cell proliferation	19_GO:0048519 negative regulation of biological process	-3.2	54	10	30182	75	15	2	13	8.8	1027|4846	CDKN1B|NOS3	-1.6	MyList
GO Biological Processes	19	GO:0050818	regulation of coagulation	19_GO:0032501 multicellular organismal process	-3.2	54	10	30182	75	15	2	13	8.8	4780|4846	NFE2L2|NOS3	-1.6	MyList
GO Biological Processes	19	GO:0006970	response to osmotic stress	19_GO:0050896 response to stimulus	-3.2	53	10	30182	76	15	2	13	8.8	836|114548	CASP3|NLRP3	-1.6	MyList
GO Biological Processes	19	GO:0050810	regulation of steroid biosynthetic process	19_GO:0008152 metabolic process	-3.2	53	10	30182	76	15	2	13	8.8	4790|23411	NFKB1|SIRT1	-1.6	MyList
GO Biological Processes	19	GO:0031346	positive regulation of cell projection organization	19_GO:0048518 positive regulation of biological process	-3.2	17	6.8	30182	353	15	3	20	10	2932|3309|4780	GSK3B|HSPA5|NFE2L2	-1.6	MyList
GO Biological Processes	19	GO:1901983	regulation of protein acetylation	19_GO:0008152 metabolic process	-3.2	52	10	30182	77	15	2	13	8.8	2932|23411	GSK3B|SIRT1	-1.6	MyList
GO Biological Processes	19	GO:0031098	stress-activated protein kinase signaling cascade	19_GO:0023052 signaling	-3.2	52	10	30182	78	15	2	13	8.8	4790|7099	NFKB1|TLR4	-1.6	MyList
GO Biological Processes	19	GO:1900015	regulation of cytokine production involved in inflammatory response	19_GO:0032501 multicellular organismal process	-3.2	52	10	30182	78	15	2	13	8.8	3091|7099	HIF1A|TLR4	-1.6	MyList
GO Biological Processes	19	GO:0002253	activation of immune response	19_GO:0002376 immune system process	-3.2	17	6.7	30182	360	15	3	20	10	4790|7099|114548	NFKB1|TLR4|NLRP3	-1.6	MyList
GO Biological Processes	19	GO:0032374	regulation of cholesterol transport	19_GO:0051179 localization	-3.2	51	9.9	30182	79	15	2	13	8.8	4790|23411	NFKB1|SIRT1	-1.6	MyList
GO Biological Processes	19	GO:2000736	regulation of stem cell differentiation	19_GO:0032502 developmental process	-3.2	51	9.9	30182	79	15	2	13	8.8	2932|4780	GSK3B|NFE2L2	-1.6	MyList
GO Biological Processes	19	GO:0032371	regulation of sterol transport	19_GO:0051179 localization	-3.2	51	9.9	30182	79	15	2	13	8.8	4790|23411	NFKB1|SIRT1	-1.6	MyList
GO Biological Processes	19	GO:0009615	response to virus	19_GO:0044419 biological process involved in interspecies interaction between organisms	-3.2	17	6.7	30182	363	15	3	20	10	3091|4790|114548	HIF1A|NFKB1|NLRP3	-1.6	MyList
GO Biological Processes	19	GO:0045860	positive regulation of protein kinase activity	19_GO:0048518 positive regulation of biological process	-3.1	17	6.7	30182	364	15	3	20	10	1027|7099|23411	CDKN1B|TLR4|SIRT1	-1.6	MyList
GO Biological Processes	19	GO:0001837	epithelial to mesenchymal transition	19_GO:0032502 developmental process	-3.1	50	9.8	30182	81	15	2	13	8.8	2932|3091	GSK3B|HIF1A	-1.6	MyList
GO Biological Processes	19	GO:0051098	regulation of binding	19_GO:0065007 biological regulation	-3.1	16	6.6	30182	369	15	3	20	10	2932|5071|9314	GSK3B|PRKN|KLF4	-1.5	MyList
GO Biological Processes	19	GO:1903351	cellular response to dopamine	19_GO:0050896 response to stimulus	-3.1	49	9.7	30182	82	15	2	13	8.8	2932|5071	GSK3B|PRKN	-1.5	MyList
GO Biological Processes	19	GO:1903350	response to dopamine	19_GO:0050896 response to stimulus	-3.1	48	9.7	30182	83	15	2	13	8.8	2932|5071	GSK3B|PRKN	-1.5	MyList
GO Biological Processes	19	GO:1903037	regulation of leukocyte cell-cell adhesion	19_GO:0050789 regulation of biological process	-3.1	16	6.5	30182	378	15	3	20	10	836|9314|114548	CASP3|KLF4|NLRP3	-1.5	MyList
GO Biological Processes	19	GO:0010660	regulation of muscle cell apoptotic process	19_GO:0050789 regulation of biological process	-3.1	47	9.5	30182	85	15	2	13	8.8	4780|23411	NFE2L2|SIRT1	-1.5	MyList
GO Biological Processes	19	GO:0021766	hippocampus development	19_GO:0032502 developmental process	-3.1	47	9.5	30182	86	15	2	13	8.8	836|2932	CASP3|GSK3B	-1.5	MyList
GO Biological Processes	19	GO:2000134	negative regulation of G1/S transition of mitotic cell cycle	19_GO:0048519 negative regulation of biological process	-3.1	47	9.5	30182	86	15	2	13	8.8	1027|9314	CDKN1B|KLF4	-1.5	MyList
GO Biological Processes	19	GO:0002697	regulation of immune effector process	19_GO:0002376 immune system process	-3.1	16	6.5	30182	384	15	3	20	10	7099|23411|114548	TLR4|SIRT1|NLRP3	-1.5	MyList
GO Biological Processes	19	GO:0032092	positive regulation of protein binding	19_GO:0065007 biological regulation	-3.1	46	9.4	30182	87	15	2	13	8.8	2932|5071	GSK3B|PRKN	-1.5	MyList
GO Biological Processes	19	GO:0001892	embryonic placenta development	19_GO:0032502 developmental process	-3.1	46	9.4	30182	88	15	2	13	8.8	841|3091	CASP8|HIF1A	-1.5	MyList
GO Biological Processes	19	GO:0072331	signal transduction by p53 class mediator	19_GO:0023052 signaling	-3.1	46	9.4	30182	88	15	2	13	8.8	1027|23411	CDKN1B|SIRT1	-1.5	MyList
GO Biological Processes	19	GO:0001701	in utero embryonic development	19_GO:0032502 developmental process	-3.1	15	6.4	30182	392	15	3	20	10	841|3091|4846	CASP8|HIF1A|NOS3	-1.5	MyList
GO Biological Processes	19	GO:0001776	leukocyte homeostasis	19_GO:0042592 homeostatic process	-3	45	9.3	30182	90	15	2	13	8.8	836|3091	CASP3|HIF1A	-1.5	MyList
GO Biological Processes	19	GO:0014910	regulation of smooth muscle cell migration	19_GO:0040011 locomotion	-3	45	9.3	30182	90	15	2	13	8.8	4780|7099	NFE2L2|TLR4	-1.5	MyList
GO Biological Processes	19	GO:2000106	regulation of leukocyte apoptotic process	19_GO:0050789 regulation of biological process	-3	45	9.3	30182	90	15	2	13	8.8	3091|23411	HIF1A|SIRT1	-1.5	MyList
GO Biological Processes	19	GO:0030900	forebrain development	19_GO:0032502 developmental process	-3	15	6.4	30182	396	15	3	20	10	836|2932|3091	CASP3|GSK3B|HIF1A	-1.5	MyList
GO Biological Processes	19	GO:0071897	DNA biosynthetic process	19_GO:0008152 metabolic process	-3	43	9.1	30182	93	15	2	13	8.8	5111|23411	PCNA|SIRT1	-1.5	MyList
GO Biological Processes	19	GO:0034644	cellular response to UV	19_GO:0050896 response to stimulus	-3	43	9.1	30182	93	15	2	13	8.8	5111|23411	PCNA|SIRT1	-1.5	MyList
GO Biological Processes	19	GO:1900542	regulation of purine nucleotide metabolic process	19_GO:0008152 metabolic process	-3	43	9.1	30182	93	15	2	13	8.8	3091|4846	HIF1A|NOS3	-1.5	MyList
GO Biological Processes	19	GO:0006140	regulation of nucleotide metabolic process	19_GO:0008152 metabolic process	-3	43	9.1	30182	94	15	2	13	8.8	3091|4846	HIF1A|NOS3	-1.4	MyList
GO Biological Processes	19	GO:0071870	cellular response to catecholamine stimulus	19_GO:0050896 response to stimulus	-3	42	9	30182	96	15	2	13	8.8	2932|5071	GSK3B|PRKN	-1.4	MyList
GO Biological Processes	19	GO:0071868	cellular response to monoamine stimulus	19_GO:0050896 response to stimulus	-3	42	9	30182	96	15	2	13	8.8	2932|5071	GSK3B|PRKN	-1.4	MyList
GO Biological Processes	19	GO:0014020	primary neural tube formation	19_GO:0032502 developmental process	-3	42	9	30182	96	15	2	13	8.8	836|3091	CASP3|HIF1A	-1.4	MyList
GO Biological Processes	19	GO:0036503	ERAD pathway	19_GO:0050896 response to stimulus	-3	41	8.9	30182	97	15	2	13	8.8	3309|5071	HSPA5|PRKN	-1.4	MyList
GO Biological Processes	19	GO:1902807	negative regulation of cell cycle G1/S phase transition	19_GO:0048519 negative regulation of biological process	-3	41	8.9	30182	97	15	2	13	8.8	1027|9314	CDKN1B|KLF4	-1.4	MyList
GO Biological Processes	19	GO:0043279	response to alkaloid	19_GO:0050896 response to stimulus	-3	41	8.9	30182	98	15	2	13	8.8	836|3309	CASP3|HSPA5	-1.4	MyList
GO Biological Processes	19	GO:0050678	regulation of epithelial cell proliferation	19_GO:0050789 regulation of biological process	-3	14	6.2	30182	419	15	3	20	10	1027|3091|23411	CDKN1B|HIF1A|SIRT1	-1.4	MyList
GO Biological Processes	19	GO:0071869	response to catecholamine	19_GO:0050896 response to stimulus	-3	41	8.8	30182	99	15	2	13	8.8	2932|5071	GSK3B|PRKN	-1.4	MyList
GO Biological Processes	19	GO:0071867	response to monoamine	19_GO:0050896 response to stimulus	-3	41	8.8	30182	99	15	2	13	8.8	2932|5071	GSK3B|PRKN	-1.4	MyList
GO Biological Processes	19	GO:0019218	regulation of steroid metabolic process	19_GO:0008152 metabolic process	-3	41	8.8	30182	99	15	2	13	8.8	4790|23411	NFKB1|SIRT1	-1.4	MyList
GO Biological Processes	19	GO:2001237	negative regulation of extrinsic apoptotic signaling pathway	19_GO:0023052 signaling	-3	41	8.8	30182	99	15	2	13	8.8	2932|4846	GSK3B|NOS3	-1.4	MyList
GO Biological Processes	19	GO:0030512	negative regulation of transforming growth factor beta receptor signaling pathway	19_GO:0023052 signaling	-3	40	8.8	30182	100	15	2	13	8.8	3309|23411	HSPA5|SIRT1	-1.4	MyList
GO Biological Processes	19	GO:0002221	pattern recognition receptor signaling pathway	19_GO:0044419 biological process involved in interspecies interaction between organisms	-3	40	8.8	30182	100	15	2	13	8.8	7099|114548	TLR4|NLRP3	-1.4	MyList
GO Biological Processes	19	GO:0070167	regulation of biomineral tissue development	19_GO:0032502 developmental process	-2.9	40	8.7	30182	101	15	2	13	8.8	3091|4846	HIF1A|NOS3	-1.4	MyList
GO Biological Processes	19	GO:0060070	canonical Wnt signaling pathway	19_GO:0023052 signaling	-2.9	40	8.7	30182	101	15	2	13	8.8	2932|9314	GSK3B|KLF4	-1.4	MyList
GO Biological Processes	19	GO:0033674	positive regulation of kinase activity	19_GO:0048518 positive regulation of biological process	-2.9	14	6.1	30182	428	15	3	20	10	1027|7099|23411	CDKN1B|TLR4|SIRT1	-1.4	MyList
GO Biological Processes	19	GO:0071347	cellular response to interleukin-1	19_GO:0050896 response to stimulus	-2.9	39	8.7	30182	102	15	2	13	8.8	3091|4790	HIF1A|NFKB1	-1.4	MyList
GO Biological Processes	19	GO:1990830	cellular response to leukemia inhibitory factor	19_GO:0050896 response to stimulus	-2.9	39	8.7	30182	102	15	2	13	8.8	9314|23411	KLF4|SIRT1	-1.4	MyList
GO Biological Processes	19	GO:0010720	positive regulation of cell development	19_GO:0032502 developmental process	-2.9	14	6.1	30182	432	15	3	20	10	841|3091|114548	CASP8|HIF1A|NLRP3	-1.4	MyList
GO Biological Processes	19	GO:0010906	regulation of glucose metabolic process	19_GO:0008152 metabolic process	-2.9	39	8.6	30182	103	15	2	13	8.8	5071|23411	PRKN|SIRT1	-1.4	MyList
GO Biological Processes	19	GO:1990823	response to leukemia inhibitory factor	19_GO:0050896 response to stimulus	-2.9	39	8.6	30182	103	15	2	13	8.8	9314|23411	KLF4|SIRT1	-1.4	MyList
GO Biological Processes	19	GO:0032677	regulation of interleukin-8 production	19_GO:0032501 multicellular organismal process	-2.9	39	8.6	30182	103	15	2	13	8.8	7099|9314	TLR4|KLF4	-1.4	MyList
GO Biological Processes	19	GO:0045639	positive regulation of myeloid cell differentiation	19_GO:0002376 immune system process	-2.9	39	8.6	30182	103	15	2	13	8.8	841|3091	CASP8|HIF1A	-1.4	MyList
GO Biological Processes	19	GO:0001841	neural tube formation	19_GO:0032502 developmental process	-2.9	39	8.6	30182	104	15	2	13	8.8	836|3091	CASP3|HIF1A	-1.4	MyList
GO Biological Processes	19	GO:0002065	columnar/cuboidal epithelial cell differentiation	19_GO:0032502 developmental process	-2.9	38	8.5	30182	106	15	2	13	8.8	3091|9314	HIF1A|KLF4	-1.4	MyList
GO Biological Processes	19	GO:1901796	regulation of signal transduction by p53 class mediator	19_GO:0023052 signaling	-2.9	38	8.5	30182	106	15	2	13	8.8	5071|23411	PRKN|SIRT1	-1.4	MyList
GO Biological Processes	19	GO:0009611	response to wounding	19_GO:0050896 response to stimulus	-2.9	14	6	30182	443	15	3	20	10	836|3091|7099	CASP3|HIF1A|TLR4	-1.4	MyList
GO Biological Processes	19	GO:0032526	response to retinoic acid	19_GO:0050896 response to stimulus	-2.9	38	8.5	30182	107	15	2	13	8.8	2932|9314	GSK3B|KLF4	-1.4	MyList
GO Biological Processes	19	GO:0062014	negative regulation of small molecule metabolic process	19_GO:0048519 negative regulation of biological process	-2.9	38	8.5	30182	107	15	2	13	8.8	4790|23411	NFKB1|SIRT1	-1.4	MyList
GO Biological Processes	19	GO:0007005	mitochondrion organization	19_GO:0009987 cellular process	-2.9	14	6	30182	445	15	3	20	10	2932|4846|5071	GSK3B|NOS3|PRKN	-1.4	MyList
GO Biological Processes	19	GO:0045833	negative regulation of lipid metabolic process	19_GO:0048519 negative regulation of biological process	-2.9	37	8.4	30182	109	15	2	13	8.8	4790|23411	NFKB1|SIRT1	-1.4	MyList
GO Biological Processes	19	GO:1904035	regulation of epithelial cell apoptotic process	19_GO:0050789 regulation of biological process	-2.9	37	8.4	30182	109	15	2	13	8.8	1027|4780	CDKN1B|NFE2L2	-1.4	MyList
GO Biological Processes	19	GO:0002009	morphogenesis of an epithelium	19_GO:0032502 developmental process	-2.9	13	5.9	30182	451	15	3	20	10	836|3091|9314	CASP3|HIF1A|KLF4	-1.4	MyList
GO Biological Processes	19	GO:1901222	regulation of NIK/NF-kappaB signaling	19_GO:0023052 signaling	-2.9	37	8.3	30182	110	15	2	13	8.8	7099|114548	TLR4|NLRP3	-1.3	MyList
GO Biological Processes	19	GO:0001678	cellular glucose homeostasis	19_GO:0042592 homeostatic process	-2.9	37	8.3	30182	110	15	2	13	8.8	3091|23411	HIF1A|SIRT1	-1.3	MyList
GO Biological Processes	19	GO:0097191	extrinsic apoptotic signaling pathway	19_GO:0023052 signaling	-2.9	36	8.3	30182	111	15	2	13	8.8	841|2932	CASP8|GSK3B	-1.3	MyList
GO Biological Processes	19	GO:1905954	positive regulation of lipid localization	19_GO:0051179 localization	-2.9	36	8.3	30182	112	15	2	13	8.8	4790|23411	NFKB1|SIRT1	-1.3	MyList
GO Biological Processes	19	GO:0000079	regulation of cyclin-dependent protein serine/threonine kinase activity	19_GO:0008152 metabolic process	-2.9	36	8.3	30182	112	15	2	13	8.8	836|1027	CASP3|CDKN1B	-1.3	MyList
GO Biological Processes	19	GO:0097237	cellular response to toxic substance	19_GO:0050896 response to stimulus	-2.8	35	8.2	30182	114	15	2	13	8.8	4846|5071	NOS3|PRKN	-1.3	MyList
GO Biological Processes	19	GO:0031667	response to nutrient levels	19_GO:0050896 response to stimulus	-2.8	13	5.8	30182	466	15	3	20	10	3309|4780|23411	HSPA5|NFE2L2|SIRT1	-1.3	MyList
GO Biological Processes	19	GO:0021761	limbic system development	19_GO:0032502 developmental process	-2.8	35	8.1	30182	115	15	2	13	8.8	836|2932	CASP3|GSK3B	-1.3	MyList
GO Biological Processes	19	GO:0001938	positive regulation of endothelial cell proliferation	19_GO:0048518 positive regulation of biological process	-2.8	35	8.1	30182	115	15	2	13	8.8	3091|23411	HIF1A|SIRT1	-1.3	MyList
GO Biological Processes	19	GO:0032006	regulation of TOR signaling	19_GO:0023052 signaling	-2.8	35	8.1	30182	116	15	2	13	8.8	3091|23411	HIF1A|SIRT1	-1.3	MyList
GO Biological Processes	19	GO:1904029	regulation of cyclin-dependent protein kinase activity	19_GO:0008152 metabolic process	-2.8	35	8.1	30182	116	15	2	13	8.8	836|1027	CASP3|CDKN1B	-1.3	MyList
GO Biological Processes	19	GO:0071482	cellular response to light stimulus	19_GO:0050896 response to stimulus	-2.8	34	8	30182	119	15	2	13	8.8	5111|23411	PCNA|SIRT1	-1.3	MyList
GO Biological Processes	19	GO:0045444	fat cell differentiation	19_GO:0032502 developmental process	-2.8	34	8	30182	119	15	2	13	8.8	9314|23411	KLF4|SIRT1	-1.3	MyList
GO Biological Processes	19	GO:0051101	regulation of DNA binding	19_GO:0065007 biological regulation	-2.8	34	8	30182	120	15	2	13	8.8	5071|9314	PRKN|KLF4	-1.3	MyList
GO Biological Processes	19	GO:0051051	negative regulation of transport	19_GO:0051179 localization	-2.8	12	5.7	30182	483	15	3	20	10	4790|4846|5071	NFKB1|NOS3|PRKN	-1.3	MyList
GO Biological Processes	19	GO:2000278	regulation of DNA biosynthetic process	19_GO:0008152 metabolic process	-2.8	33	7.9	30182	121	15	2	13	8.8	5111|9314	PCNA|KLF4	-1.3	MyList
GO Biological Processes	19	GO:0002758	innate immune response-activating signaling pathway	19_GO:0044419 biological process involved in interspecies interaction between organisms	-2.8	33	7.9	30182	121	15	2	13	8.8	7099|114548	TLR4|NLRP3	-1.3	MyList
GO Biological Processes	19	GO:0098754	detoxification	19_GO:0098754 detoxification	-2.8	33	7.9	30182	122	15	2	13	8.8	4780|4846	NFE2L2|NOS3	-1.3	MyList
GO Biological Processes	19	GO:0002761	regulation of myeloid leukocyte differentiation	19_GO:0002376 immune system process	-2.8	33	7.9	30182	123	15	2	13	8.8	841|7099	CASP8|TLR4	-1.3	MyList
GO Biological Processes	19	GO:0022407	regulation of cell-cell adhesion	19_GO:0050789 regulation of biological process	-2.8	12	5.6	30182	491	15	3	20	10	836|9314|114548	CASP3|KLF4|NLRP3	-1.3	MyList
GO Biological Processes	19	GO:0001838	embryonic epithelial tube formation	19_GO:0032502 developmental process	-2.8	32	7.8	30182	124	15	2	13	8.8	836|3091	CASP3|HIF1A	-1.3	MyList
GO Biological Processes	19	GO:0009991	response to extracellular stimulus	19_GO:0050896 response to stimulus	-2.8	12	5.6	30182	496	15	3	20	10	3309|4780|23411	HSPA5|NFE2L2|SIRT1	-1.3	MyList
GO Biological Processes	19	GO:0030879	mammary gland development	19_GO:0032502 developmental process	-2.8	32	7.8	30182	126	15	2	13	8.8	3091|4790	HIF1A|NFKB1	-1.3	MyList
GO Biological Processes	19	GO:0003206	cardiac chamber morphogenesis	19_GO:0032502 developmental process	-2.8	32	7.8	30182	126	15	2	13	8.8	3091|4846	HIF1A|NOS3	-1.3	MyList
GO Biological Processes	19	GO:0003231	cardiac ventricle development	19_GO:0032502 developmental process	-2.8	32	7.8	30182	126	15	2	13	8.8	3091|4846	HIF1A|NOS3	-1.3	MyList
GO Biological Processes	19	GO:0021987	cerebral cortex development	19_GO:0032502 developmental process	-2.8	32	7.8	30182	126	15	2	13	8.8	2932|3091	GSK3B|HIF1A	-1.3	MyList
GO Biological Processes	19	GO:0044089	positive regulation of cellular component biogenesis	19_GO:0048518 positive regulation of biological process	-2.7	12	5.5	30182	503	15	3	20	10	1027|2932|7099	CDKN1B|GSK3B|TLR4	-1.2	MyList
GO Biological Processes	19	GO:0051249	regulation of lymphocyte activation	19_GO:0002376 immune system process	-2.7	12	5.5	30182	503	15	3	20	10	836|7099|114548	CASP3|TLR4|NLRP3	-1.2	MyList
GO Biological Processes	19	GO:0055076	transition metal ion homeostasis	19_GO:0042592 homeostatic process	-2.7	31	7.7	30182	128	15	2	13	8.8	3091|5071	HIF1A|PRKN	-1.2	MyList
GO Biological Processes	19	GO:0002821	positive regulation of adaptive immune response	19_GO:0002376 immune system process	-2.7	31	7.7	30182	129	15	2	13	8.8	23411|114548	SIRT1|NLRP3	-1.2	MyList
GO Biological Processes	19	GO:0050864	regulation of B cell activation	19_GO:0002376 immune system process	-2.7	31	7.6	30182	130	15	2	13	8.8	836|7099	CASP3|TLR4	-1.2	MyList
GO Biological Processes	19	GO:0045739	positive regulation of DNA repair	19_GO:0048518 positive regulation of biological process	-2.7	31	7.6	30182	130	15	2	13	8.8	5111|23411	PCNA|SIRT1	-1.2	MyList
GO Biological Processes	19	GO:0072175	epithelial tube formation	19_GO:0032502 developmental process	-2.7	30	7.6	30182	132	15	2	13	8.8	836|3091	CASP3|HIF1A	-1.2	MyList
GO Biological Processes	19	GO:0070555	response to interleukin-1	19_GO:0050896 response to stimulus	-2.7	30	7.6	30182	132	15	2	13	8.8	3091|4790	HIF1A|NFKB1	-1.2	MyList
GO Biological Processes	19	GO:0007346	regulation of mitotic cell cycle	19_GO:0050789 regulation of biological process	-2.7	12	5.5	30182	517	15	3	20	10	1027|9314|23411	CDKN1B|KLF4|SIRT1	-1.2	MyList
GO Biological Processes	19	GO:0051493	regulation of cytoskeleton organization	19_GO:0050789 regulation of biological process	-2.7	12	5.5	30182	518	15	3	20	10	1027|2932|5071	CDKN1B|GSK3B|PRKN	-1.2	MyList
GO Biological Processes	19	GO:0043467	regulation of generation of precursor metabolites and energy	19_GO:0008152 metabolic process	-2.7	30	7.5	30182	135	15	2	13	8.8	2932|3091	GSK3B|HIF1A	-1.2	MyList
GO Biological Processes	19	GO:0061041	regulation of wound healing	19_GO:0050896 response to stimulus	-2.7	29	7.4	30182	137	15	2	13	8.8	4780|4846	NFE2L2|NOS3	-1.2	MyList
GO Biological Processes	19	GO:0007623	circadian rhythm	19_GO:0048511 rhythmic process	-2.7	29	7.4	30182	137	15	2	13	8.8	2932|23411	GSK3B|SIRT1	-1.2	MyList
GO Biological Processes	19	GO:0010817	regulation of hormone levels	19_GO:0065007 biological regulation	-2.7	11	5.4	30182	532	15	3	20	10	3091|4790|5071	HIF1A|NFKB1|PRKN	-1.2	MyList
GO Biological Processes	19	GO:0090090	negative regulation of canonical Wnt signaling pathway	19_GO:0023052 signaling	-2.7	29	7.4	30182	139	15	2	13	8.8	2932|5071	GSK3B|PRKN	-1.2	MyList
GO Biological Processes	19	GO:0046328	regulation of JNK cascade	19_GO:0023052 signaling	-2.7	29	7.4	30182	139	15	2	13	8.8	5071|7099	PRKN|TLR4	-1.2	MyList
GO Biological Processes	19	GO:0002573	myeloid leukocyte differentiation	19_GO:0032502 developmental process	-2.7	29	7.3	30182	140	15	2	13	8.8	841|23411	CASP8|SIRT1	-1.2	MyList
GO Biological Processes	19	GO:0043065	positive regulation of apoptotic process	19_GO:0048518 positive regulation of biological process	-2.7	11	5.3	30182	536	15	3	20	10	836|841|23411	CASP3|CASP8|SIRT1	-1.2	MyList
GO Biological Processes	19	GO:0051384	response to glucocorticoid	19_GO:0050896 response to stimulus	-2.7	28	7.3	30182	142	15	2	13	8.8	836|5111	CASP3|PCNA	-1.2	MyList
GO Biological Processes	19	GO:0051052	regulation of DNA metabolic process	19_GO:0008152 metabolic process	-2.7	11	5.3	30182	541	15	3	20	10	5111|9314|23411	PCNA|KLF4|SIRT1	-1.2	MyList
GO Biological Processes	19	GO:0031333	negative regulation of protein-containing complex assembly	19_GO:0048519 negative regulation of biological process	-2.6	28	7.3	30182	143	15	2	13	8.8	2932|3309	GSK3B|HSPA5	-1.2	MyList
GO Biological Processes	19	GO:0016331	morphogenesis of embryonic epithelium	19_GO:0032502 developmental process	-2.6	28	7.2	30182	145	15	2	13	8.8	836|3091	CASP3|HIF1A	-1.2	MyList
GO Biological Processes	19	GO:0050714	positive regulation of protein secretion	19_GO:0051179 localization	-2.6	28	7.2	30182	145	15	2	13	8.8	3091|7099	HIF1A|TLR4	-1.2	MyList
GO Biological Processes	19	GO:0043068	positive regulation of programmed cell death	19_GO:0048518 positive regulation of biological process	-2.6	11	5.2	30182	553	15	3	20	10	836|841|23411	CASP3|CASP8|SIRT1	-1.1	MyList
GO Biological Processes	19	GO:0002218	activation of innate immune response	19_GO:0044419 biological process involved in interspecies interaction between organisms	-2.6	27	7.1	30182	147	15	2	13	8.8	7099|114548	TLR4|NLRP3	-1.1	MyList
GO Biological Processes	19	GO:0007292	female gamete generation	19_GO:0022414 reproductive process	-2.6	27	7.1	30182	147	15	2	13	8.8	4846|23411	NOS3|SIRT1	-1.1	MyList
GO Biological Processes	19	GO:0035148	tube formation	19_GO:0032502 developmental process	-2.6	27	7.1	30182	148	15	2	13	8.8	836|3091	CASP3|HIF1A	-1.1	MyList
GO Biological Processes	19	GO:0017015	regulation of transforming growth factor beta receptor signaling pathway	19_GO:0023052 signaling	-2.6	27	7.1	30182	148	15	2	13	8.8	3309|23411	HSPA5|SIRT1	-1.1	MyList
GO Biological Processes	19	GO:0007423	sensory organ development	19_GO:0032502 developmental process	-2.6	11	5.2	30182	559	15	3	20	10	1027|3091|9314	CDKN1B|HIF1A|KLF4	-1.1	MyList
GO Biological Processes	19	GO:0006839	mitochondrial transport	19_GO:0051179 localization	-2.6	27	7.1	30182	150	15	2	13	8.8	2932|5071	GSK3B|PRKN	-1.1	MyList
GO Biological Processes	19	GO:1903038	negative regulation of leukocyte cell-cell adhesion	19_GO:0048519 negative regulation of biological process	-2.6	27	7.1	30182	150	15	2	13	8.8	836|9314	CASP3|KLF4	-1.1	MyList
GO Biological Processes	19	GO:1903844	regulation of cellular response to transforming growth factor beta stimulus	19_GO:0050896 response to stimulus	-2.6	27	7	30182	151	15	2	13	8.8	3309|23411	HSPA5|SIRT1	-1.1	MyList
GO Biological Processes	19	GO:0007612	learning	19_GO:0032501 multicellular organismal process	-2.6	26	7	30182	152	15	2	13	8.8	3091|5071	HIF1A|PRKN	-1.1	MyList
GO Biological Processes	19	GO:1903530	regulation of secretion by cell	19_GO:0051179 localization	-2.6	11	5.1	30182	572	15	3	20	10	3091|5071|7099	HIF1A|PRKN|TLR4	-1.1	MyList
GO Biological Processes	19	GO:0050729	positive regulation of inflammatory response	19_GO:0048518 positive regulation of biological process	-2.6	26	7	30182	154	15	2	13	8.8	7099|114548	TLR4|NLRP3	-1.1	MyList
GO Biological Processes	19	GO:0043524	negative regulation of neuron apoptotic process	19_GO:0048519 negative regulation of biological process	-2.6	26	6.9	30182	155	15	2	13	8.8	3091|5071	HIF1A|PRKN	-1.1	MyList
GO Biological Processes	19	GO:0070507	regulation of microtubule cytoskeleton organization	19_GO:0050789 regulation of biological process	-2.6	26	6.9	30182	155	15	2	13	8.8	1027|2932	CDKN1B|GSK3B	-1.1	MyList
GO Biological Processes	19	GO:2001236	regulation of extrinsic apoptotic signaling pathway	19_GO:0023052 signaling	-2.6	26	6.9	30182	156	15	2	13	8.8	2932|4846	GSK3B|NOS3	-1.1	MyList
GO Biological Processes	19	GO:0007605	sensory perception of sound	19_GO:0032501 multicellular organismal process	-2.6	26	6.9	30182	156	15	2	13	8.8	836|1027	CASP3|CDKN1B	-1.1	MyList
GO Biological Processes	19	GO:0010976	positive regulation of neuron projection development	19_GO:0032502 developmental process	-2.6	26	6.9	30182	157	15	2	13	8.8	3309|4780	HSPA5|NFE2L2	-1.1	MyList
GO Biological Processes	19	GO:0048598	embryonic morphogenesis	19_GO:0032502 developmental process	-2.6	10	5.1	30182	581	15	3	20	10	836|3091|9314	CASP3|HIF1A|KLF4	-1.1	MyList
GO Biological Processes	19	GO:0097193	intrinsic apoptotic signaling pathway	19_GO:0023052 signaling	-2.6	25	6.9	30182	159	15	2	13	8.8	836|23411	CASP3|SIRT1	-1.1	MyList
GO Biological Processes	19	GO:0051092	positive regulation of NF-kappaB transcription factor activity	19_GO:0008152 metabolic process	-2.6	25	6.9	30182	159	15	2	13	8.8	7099|114548	TLR4|NLRP3	-1.1	MyList
GO Biological Processes	19	GO:0021915	neural tube development	19_GO:0032502 developmental process	-2.6	25	6.9	30182	159	15	2	13	8.8	836|3091	CASP3|HIF1A	-1.1	MyList
GO Biological Processes	19	GO:0050796	regulation of insulin secretion	19_GO:0051179 localization	-2.5	25	6.8	30182	162	15	2	13	8.8	3091|5071	HIF1A|PRKN	-1.1	MyList
GO Biological Processes	19	GO:0002694	regulation of leukocyte activation	19_GO:0002376 immune system process	-2.5	10	5	30182	598	15	3	20	10	836|7099|114548	CASP3|TLR4|NLRP3	-1.1	MyList
GO Biological Processes	19	GO:0003205	cardiac chamber development	19_GO:0032502 developmental process	-2.5	24	6.7	30182	166	15	2	13	8.8	3091|4846	HIF1A|NOS3	-1.1	MyList
GO Biological Processes	19	GO:0031960	response to corticosteroid	19_GO:0050896 response to stimulus	-2.5	24	6.7	30182	166	15	2	13	8.8	836|5111	CASP3|PCNA	-1.1	MyList
GO Biological Processes	19	GO:2001022	positive regulation of response to DNA damage stimulus	19_GO:0048518 positive regulation of biological process	-2.5	24	6.7	30182	167	15	2	13	8.8	5111|23411	PCNA|SIRT1	-1.1	MyList
GO Biological Processes	19	GO:0007610	behavior	19_GO:0032501 multicellular organismal process	-2.5	9.9	5	30182	607	15	3	20	10	836|3091|5071	CASP3|HIF1A|PRKN	-1	MyList
GO Biological Processes	19	GO:0034250	positive regulation of amide metabolic process	19_GO:0048518 positive regulation of biological process	-2.5	24	6.7	30182	168	15	2	13	8.8	836|4780	CASP3|NFE2L2	-1	MyList
GO Biological Processes	19	GO:0090101	negative regulation of transmembrane receptor protein serine/threonine kinase signaling pathway	19_GO:0023052 signaling	-2.5	24	6.6	30182	169	15	2	13	8.8	3309|23411	HSPA5|SIRT1	-1	MyList
GO Biological Processes	19	GO:0048762	mesenchymal cell differentiation	19_GO:0032502 developmental process	-2.5	24	6.6	30182	171	15	2	13	8.8	2932|3091	GSK3B|HIF1A	-1	MyList
GO Biological Processes	19	GO:0009266	response to temperature stimulus	19_GO:0050896 response to stimulus	-2.5	24	6.6	30182	171	15	2	13	8.8	841|4846	CASP8|NOS3	-1	MyList
GO Biological Processes	19	GO:0006813	potassium ion transport	19_GO:0051179 localization	-2.5	23	6.5	30182	173	15	2	13	8.8	1027|4846	CDKN1B|NOS3	-1	MyList
GO Biological Processes	19	GO:0030178	negative regulation of Wnt signaling pathway	19_GO:0023052 signaling	-2.5	23	6.5	30182	174	15	2	13	8.8	2932|5071	GSK3B|PRKN	-1	MyList
GO Biological Processes	19	GO:0007167	enzyme-linked receptor protein signaling pathway	19_GO:0023052 signaling	-2.5	9.6	4.9	30182	626	15	3	20	10	836|2932|23411	CASP3|GSK3B|SIRT1	-1	MyList
GO Biological Processes	19	GO:0051046	regulation of secretion	19_GO:0051179 localization	-2.5	9.6	4.8	30182	631	15	3	20	10	3091|5071|7099	HIF1A|PRKN|TLR4	-1	MyList
GO Biological Processes	19	GO:1901991	negative regulation of mitotic cell cycle phase transition	19_GO:0048519 negative regulation of biological process	-2.5	22	6.4	30182	179	15	2	13	8.8	1027|9314	CDKN1B|KLF4	-1	MyList
GO Biological Processes	19	GO:0050954	sensory perception of mechanical stimulus	19_GO:0032501 multicellular organismal process	-2.5	22	6.4	30182	179	15	2	13	8.8	836|1027	CASP3|CDKN1B	-1	MyList
GO Biological Processes	19	GO:0046890	regulation of lipid biosynthetic process	19_GO:0008152 metabolic process	-2.4	22	6.4	30182	182	15	2	13	8.8	4790|23411	NFKB1|SIRT1	-0.99	MyList
GO Biological Processes	19	GO:0043409	negative regulation of MAPK cascade	19_GO:0023052 signaling	-2.4	22	6.4	30182	183	15	2	13	8.8	5071|7099	PRKN|TLR4	-0.99	MyList
GO Biological Processes	19	GO:1902107	positive regulation of leukocyte differentiation	19_GO:0002376 immune system process	-2.4	22	6.3	30182	184	15	2	13	8.8	841|114548	CASP8|NLRP3	-0.98	MyList
GO Biological Processes	19	GO:1903708	positive regulation of hemopoiesis	19_GO:0002376 immune system process	-2.4	22	6.3	30182	184	15	2	13	8.8	841|114548	CASP8|NLRP3	-0.98	MyList
GO Biological Processes	19	GO:0001936	regulation of endothelial cell proliferation	19_GO:0050789 regulation of biological process	-2.4	22	6.3	30182	185	15	2	13	8.8	3091|23411	HIF1A|SIRT1	-0.98	MyList
GO Biological Processes	19	GO:2000045	regulation of G1/S transition of mitotic cell cycle	19_GO:0050789 regulation of biological process	-2.4	22	6.3	30182	186	15	2	13	8.8	1027|9314	CDKN1B|KLF4	-0.98	MyList
GO Biological Processes	19	GO:0042113	B cell activation	19_GO:0002376 immune system process	-2.4	21	6.2	30182	189	15	2	13	8.8	841|7099	CASP8|TLR4	-0.96	MyList
GO Biological Processes	19	GO:0030308	negative regulation of cell growth	19_GO:0040007 growth	-2.4	21	6.2	30182	191	15	2	13	8.8	1027|23411	CDKN1B|SIRT1	-0.96	MyList
GO Biological Processes	19	GO:0090276	regulation of peptide hormone secretion	19_GO:0051179 localization	-2.4	21	6.2	30182	191	15	2	13	8.8	3091|5071	HIF1A|PRKN	-0.96	MyList
GO Biological Processes	19	GO:0032872	regulation of stress-activated MAPK cascade	19_GO:0023052 signaling	-2.4	21	6.2	30182	193	15	2	13	8.8	5071|7099	PRKN|TLR4	-0.95	MyList
GO Biological Processes	19	GO:0002791	regulation of peptide secretion	19_GO:0051179 localization	-2.4	21	6.2	30182	194	15	2	13	8.8	3091|5071	HIF1A|PRKN	-0.94	MyList
GO Biological Processes	19	GO:0016485	protein processing	19_GO:0008152 metabolic process	-2.4	21	6.1	30182	196	15	2	13	8.8	836|841	CASP3|CASP8	-0.94	MyList
GO Biological Processes	19	GO:0090087	regulation of peptide transport	19_GO:0051179 localization	-2.4	21	6.1	30182	196	15	2	13	8.8	3091|5071	HIF1A|PRKN	-0.94	MyList
GO Biological Processes	19	GO:0070302	regulation of stress-activated protein kinase signaling cascade	19_GO:0023052 signaling	-2.4	21	6.1	30182	196	15	2	13	8.8	5071|7099	PRKN|TLR4	-0.94	MyList
GO Biological Processes	19	GO:0001667	ameboidal-type cell migration	19_GO:0009987 cellular process	-2.4	20	6.1	30182	197	15	2	13	8.8	3091|4846	HIF1A|NOS3	-0.94	MyList
GO Biological Processes	19	GO:0032388	positive regulation of intracellular transport	19_GO:0051179 localization	-2.4	20	6.1	30182	197	15	2	13	8.8	2932|5071	GSK3B|PRKN	-0.94	MyList
GO Biological Processes	19	GO:0009913	epidermal cell differentiation	19_GO:0032502 developmental process	-2.4	20	6.1	30182	197	15	2	13	8.8	836|9314	CASP3|KLF4	-0.94	MyList
GO Biological Processes	19	GO:0016567	protein ubiquitination	19_GO:0008152 metabolic process	-2.4	8.9	4.6	30182	682	15	3	20	10	4780|5071|23411	NFE2L2|PRKN|SIRT1	-0.93	MyList
GO Biological Processes	19	GO:0043393	regulation of protein binding	19_GO:0065007 biological regulation	-2.4	20	6	30182	201	15	2	13	8.8	2932|5071	GSK3B|PRKN	-0.92	MyList
GO Biological Processes	19	GO:0022408	negative regulation of cell-cell adhesion	19_GO:0048519 negative regulation of biological process	-2.3	20	6	30182	205	15	2	13	8.8	836|9314	CASP3|KLF4	-0.9	MyList
GO Biological Processes	19	GO:0002819	regulation of adaptive immune response	19_GO:0002376 immune system process	-2.3	20	6	30182	205	15	2	13	8.8	23411|114548	SIRT1|NLRP3	-0.9	MyList
GO Biological Processes	19	GO:0008283	cell population proliferation	19_GO:0009987 cellular process	-2.3	8.6	4.6	30182	699	15	3	20	10	1027|3091|7099	CDKN1B|HIF1A|TLR4	-0.9	MyList
GO Biological Processes	19	GO:0051129	negative regulation of cellular component organization	19_GO:0048519 negative regulation of biological process	-2.3	8.6	4.5	30182	703	15	3	20	10	2932|3309|5071	GSK3B|HSPA5|PRKN	-0.9	MyList
GO Biological Processes	19	GO:0042593	glucose homeostasis	19_GO:0042592 homeostatic process	-2.3	19	5.9	30182	208	15	2	13	8.8	3091|23411	HIF1A|SIRT1	-0.89	MyList
GO Biological Processes	19	GO:0033500	carbohydrate homeostasis	19_GO:0042592 homeostatic process	-2.3	19	5.9	30182	209	15	2	13	8.8	3091|23411	HIF1A|SIRT1	-0.89	MyList
GO Biological Processes	19	GO:1903828	negative regulation of protein localization	19_GO:0051179 localization	-2.3	19	5.9	30182	210	15	2	13	8.8	2932|5071	GSK3B|PRKN	-0.89	MyList
GO Biological Processes	19	GO:0000165	MAPK cascade	19_GO:0023052 signaling	-2.3	19	5.9	30182	210	15	2	13	8.8	4790|7099	NFKB1|TLR4	-0.89	MyList
GO Biological Processes	19	GO:0001934	positive regulation of protein phosphorylation	19_GO:0048518 positive regulation of biological process	-2.3	8.4	4.5	30182	718	15	3	20	10	1027|7099|23411	CDKN1B|TLR4|SIRT1	-0.88	MyList
GO Biological Processes	19	GO:1902806	regulation of cell cycle G1/S phase transition	19_GO:0050789 regulation of biological process	-2.3	19	5.8	30182	214	15	2	13	8.8	1027|9314	CDKN1B|KLF4	-0.88	MyList
GO Biological Processes	19	GO:0006282	regulation of DNA repair	19_GO:0050896 response to stimulus	-2.3	19	5.8	30182	214	15	2	13	8.8	5111|23411	PCNA|SIRT1	-0.88	MyList
GO Biological Processes	19	GO:0032868	response to insulin	19_GO:0050896 response to stimulus	-2.3	19	5.8	30182	217	15	2	13	8.8	2932|23411	GSK3B|SIRT1	-0.86	MyList
GO Biological Processes	19	GO:0033157	regulation of intracellular protein transport	19_GO:0051179 localization	-2.3	18	5.7	30182	224	15	2	13	8.8	2932|5071	GSK3B|PRKN	-0.84	MyList
GO Biological Processes	19	GO:0060249	anatomical structure homeostasis	19_GO:0042592 homeostatic process	-2.3	18	5.7	30182	225	15	2	13	8.8	4846|7099	NOS3|TLR4	-0.84	MyList
GO Biological Processes	19	GO:0050679	positive regulation of epithelial cell proliferation	19_GO:0048518 positive regulation of biological process	-2.3	18	5.7	30182	225	15	2	13	8.8	3091|23411	HIF1A|SIRT1	-0.84	MyList
GO Biological Processes	19	GO:0001894	tissue homeostasis	19_GO:0042592 homeostatic process	-2.3	18	5.7	30182	225	15	2	13	8.8	4846|7099	NOS3|TLR4	-0.84	MyList
GO Biological Processes	19	GO:0050866	negative regulation of cell activation	19_GO:0048519 negative regulation of biological process	-2.3	18	5.7	30182	225	15	2	13	8.8	836|4846	CASP3|NOS3	-0.84	MyList
GO Biological Processes	19	GO:0045087	innate immune response	19_GO:0044419 biological process involved in interspecies interaction between organisms	-2.3	8.1	4.4	30182	745	15	3	20	10	4790|7099|114548	NFKB1|TLR4|NLRP3	-0.84	MyList
GO Biological Processes	19	GO:0045930	negative regulation of mitotic cell cycle	19_GO:0048519 negative regulation of biological process	-2.3	18	5.7	30182	226	15	2	13	8.8	1027|9314	CDKN1B|KLF4	-0.84	MyList
GO Biological Processes	19	GO:0010564	regulation of cell cycle process	19_GO:0050789 regulation of biological process	-2.3	8.1	4.4	30182	747	15	3	20	10	1027|9314|23411	CDKN1B|KLF4|SIRT1	-0.84	MyList
GO Biological Processes	19	GO:0002429	immune response-activating cell surface receptor signaling pathway	19_GO:0002376 immune system process	-2.2	17	5.6	30182	230	15	2	13	8.8	4790|7099	NFKB1|TLR4	-0.82	MyList
GO Biological Processes	19	GO:0032446	protein modification by small protein conjugation	19_GO:0008152 metabolic process	-2.2	8	4.3	30182	756	15	3	20	10	4780|5071|23411	NFE2L2|PRKN|SIRT1	-0.82	MyList
GO Biological Processes	19	GO:0050670	regulation of lymphocyte proliferation	19_GO:0002376 immune system process	-2.2	17	5.5	30182	239	15	2	13	8.8	836|7099	CASP3|TLR4	-0.79	MyList
GO Biological Processes	19	GO:1901988	negative regulation of cell cycle phase transition	19_GO:0048519 negative regulation of biological process	-2.2	17	5.4	30182	242	15	2	13	8.8	1027|9314	CDKN1B|KLF4	-0.78	MyList
GO Biological Processes	19	GO:0032944	regulation of mononuclear cell proliferation	19_GO:0050789 regulation of biological process	-2.2	17	5.4	30182	243	15	2	13	8.8	836|7099	CASP3|TLR4	-0.78	MyList
GO Biological Processes	19	GO:0046883	regulation of hormone secretion	19_GO:0051179 localization	-2.2	16	5.4	30182	246	15	2	13	8.8	3091|5071	HIF1A|PRKN	-0.77	MyList
GO Biological Processes	19	GO:0002703	regulation of leukocyte mediated immunity	19_GO:0002376 immune system process	-2.2	16	5.4	30182	246	15	2	13	8.8	7099|114548	TLR4|NLRP3	-0.77	MyList
GO Biological Processes	19	GO:0045089	positive regulation of innate immune response	19_GO:0044419 biological process involved in interspecies interaction between organisms	-2.2	16	5.4	30182	247	15	2	13	8.8	7099|114548	TLR4|NLRP3	-0.77	MyList
GO Biological Processes	19	GO:0045165	cell fate commitment	19_GO:0032502 developmental process	-2.2	16	5.3	30182	250	15	2	13	8.8	836|9314	CASP3|KLF4	-0.76	MyList
GO Biological Processes	19	GO:0002768	immune response-regulating cell surface receptor signaling pathway	19_GO:0002376 immune system process	-2.1	16	5.3	30182	258	15	2	13	8.8	4790|7099	NFKB1|TLR4	-0.73	MyList
GO Biological Processes	19	GO:0003007	heart morphogenesis	19_GO:0032502 developmental process	-2.1	16	5.3	30182	258	15	2	13	8.8	3091|4846	HIF1A|NOS3	-0.73	MyList
GO Biological Processes	19	GO:0070663	regulation of leukocyte proliferation	19_GO:0050789 regulation of biological process	-2.1	15	5.1	30182	268	15	2	13	8.8	836|7099	CASP3|TLR4	-0.7	MyList
GO Biological Processes	19	GO:0043588	skin development	19_GO:0032502 developmental process	-2.1	15	5.1	30182	269	15	2	13	8.8	836|9314	CASP3|KLF4	-0.7	MyList
GO Biological Processes	19	GO:0051091	positive regulation of DNA-binding transcription factor activity	19_GO:0008152 metabolic process	-2.1	15	5.1	30182	271	15	2	13	8.8	7099|114548	TLR4|NLRP3	-0.69	MyList
GO Biological Processes	19	GO:0002833	positive regulation of response to biotic stimulus	19_GO:0048518 positive regulation of biological process	-2.1	15	5.1	30182	275	15	2	13	8.8	7099|114548	TLR4|NLRP3	-0.68	MyList
GO Biological Processes	19	GO:0051604	protein maturation	19_GO:0008152 metabolic process	-2.1	15	5.1	30182	275	15	2	13	8.8	836|841	CASP3|CASP8	-0.68	MyList
GO Biological Processes	19	GO:0198738	cell-cell signaling by wnt	19_GO:0023052 signaling	-2.1	14	5	30182	282	15	2	13	8.8	2932|9314	GSK3B|KLF4	-0.66	MyList
GO Biological Processes	19	GO:0016055	Wnt signaling pathway	19_GO:0023052 signaling	-2.1	14	5	30182	282	15	2	13	8.8	2932|9314	GSK3B|KLF4	-0.66	MyList
GO Biological Processes	19	GO:0048545	response to steroid hormone	19_GO:0050896 response to stimulus	-2.1	14	5	30182	284	15	2	13	8.8	836|5111	CASP3|PCNA	-0.66	MyList
GO Biological Processes	19	GO:0010721	negative regulation of cell development	19_GO:0032502 developmental process	-2.1	14	5	30182	286	15	2	13	8.8	2932|7099	GSK3B|TLR4	-0.65	MyList
GO Biological Processes	19	GO:1903532	positive regulation of secretion by cell	19_GO:0051179 localization	-2.1	14	4.9	30182	288	15	2	13	8.8	3091|7099	HIF1A|TLR4	-0.65	MyList
GO Biological Processes	19	GO:0010948	negative regulation of cell cycle process	19_GO:0048519 negative regulation of biological process	-2.1	14	4.9	30182	288	15	2	13	8.8	1027|9314	CDKN1B|KLF4	-0.65	MyList
GO Biological Processes	19	GO:0090092	regulation of transmembrane receptor protein serine/threonine kinase signaling pathway	19_GO:0023052 signaling	-2	13	4.8	30182	301	15	2	13	8.8	3309|23411	HSPA5|SIRT1	-0.61	MyList
GO Biological Processes	19	GO:2001020	regulation of response to DNA damage stimulus	19_GO:0050896 response to stimulus	-2	13	4.7	30182	311	15	2	13	8.8	5111|23411	PCNA|SIRT1	-0.59	MyList
GO Biological Processes	19	GO:0007162	negative regulation of cell adhesion	19_GO:0048519 negative regulation of biological process	-2	13	4.7	30182	312	15	2	13	8.8	836|9314	CASP3|KLF4	-0.58	MyList
GO Biological Processes	19	GO:0060562	epithelial tube morphogenesis	19_GO:0032502 developmental process	-2	13	4.7	30182	313	15	2	13	8.8	836|3091	CASP3|HIF1A	-0.58	MyList
GO Biological Processes	19	GO:0022411	cellular component disassembly	19_GO:0009987 cellular process	-2	13	4.7	30182	315	15	2	13	8.8	2932|5071	GSK3B|PRKN	-0.58	MyList
GO Biological Processes	19	GO:0051047	positive regulation of secretion	19_GO:0051179 localization	-2	13	4.7	30182	316	15	2	13	8.8	3091|7099	HIF1A|TLR4	-0.58	MyList
GO Biological Processes	19	GO:0008544	epidermis development	19_GO:0032502 developmental process	-2	12	4.6	30182	322	15	2	13	8.8	836|9314	CASP3|KLF4	-0.56	MyList
GO Biological Processes	19	GO:0051251	positive regulation of lymphocyte activation	19_GO:0002376 immune system process	-2	12	4.6	30182	327	15	2	13	8.8	7099|114548	TLR4|NLRP3	-0.55	MyList
GO Biological Processes	19	GO:0043010	camera-type eye development	19_GO:0032502 developmental process	-2	12	4.6	30182	327	15	2	13	8.8	3091|9314	HIF1A|KLF4	-0.55	MyList
GO Biological Processes	19	GO:0032386	regulation of intracellular transport	19_GO:0051179 localization	-1.9	12	4.5	30182	332	15	2	13	8.8	2932|5071	GSK3B|PRKN	-0.54	MyList
GO Biological Processes	19	GO:0006366	transcription by RNA polymerase II	19_GO:0008152 metabolic process	-1.9	12	4.5	30182	343	15	2	13	8.8	4790|9314	NFKB1|KLF4	-0.51	MyList
GO Biological Processes	19	GO:0019216	regulation of lipid metabolic process	19_GO:0008152 metabolic process	-1.9	12	4.5	30182	344	15	2	13	8.8	4790|23411	NFKB1|SIRT1	-0.51	MyList
GO Biological Processes	19	GO:1901990	regulation of mitotic cell cycle phase transition	19_GO:0050789 regulation of biological process	-1.9	11	4.4	30182	357	15	2	13	8.8	1027|9314	CDKN1B|KLF4	-0.48	MyList
GO Biological Processes	19	GO:0001654	eye development	19_GO:0032502 developmental process	-1.8	11	4.2	30182	373	15	2	13	8.8	3091|9314	HIF1A|KLF4	-0.44	MyList
GO Biological Processes	19	GO:0030336	negative regulation of cell migration	19_GO:0040011 locomotion	-1.8	11	4.2	30182	375	15	2	13	8.8	4780|9314	NFE2L2|KLF4	-0.44	MyList
GO Biological Processes	19	GO:1902903	regulation of supramolecular fiber organization	19_GO:0050789 regulation of biological process	-1.8	11	4.2	30182	376	15	2	13	8.8	1027|5071	CDKN1B|PRKN	-0.44	MyList
GO Biological Processes	19	GO:0002696	positive regulation of leukocyte activation	19_GO:0002376 immune system process	-1.8	11	4.2	30182	377	15	2	13	8.8	7099|114548	TLR4|NLRP3	-0.44	MyList
GO Biological Processes	19	GO:0150063	visual system development	19_GO:0032502 developmental process	-1.8	11	4.2	30182	377	15	2	13	8.8	3091|9314	HIF1A|KLF4	-0.44	MyList
GO Biological Processes	19	GO:0050863	regulation of T cell activation	19_GO:0002376 immune system process	-1.8	11	4.2	30182	377	15	2	13	8.8	836|114548	CASP3|NLRP3	-0.44	MyList
GO Biological Processes	19	GO:1905114	cell surface receptor signaling pathway involved in cell-cell signaling	19_GO:0023052 signaling	-1.8	11	4.2	30182	377	15	2	13	8.8	2932|9314	GSK3B|KLF4	-0.44	MyList
GO Biological Processes	19	GO:0048880	sensory system development	19_GO:0032502 developmental process	-1.8	11	4.2	30182	383	15	2	13	8.8	3091|9314	HIF1A|KLF4	-0.43	MyList
GO Biological Processes	19	GO:2000146	negative regulation of cell motility	19_GO:0040011 locomotion	-1.8	10	4.1	30182	390	15	2	13	8.8	4780|9314	NFE2L2|KLF4	-0.41	MyList
GO Biological Processes	19	GO:0031349	positive regulation of defense response	19_GO:0048518 positive regulation of biological process	-1.8	10	4.1	30182	391	15	2	13	8.8	7099|114548	TLR4|NLRP3	-0.41	MyList
GO Biological Processes	19	GO:0050867	positive regulation of cell activation	19_GO:0048518 positive regulation of biological process	-1.8	10	4.1	30182	394	15	2	13	8.8	7099|114548	TLR4|NLRP3	-0.41	MyList
GO Biological Processes	19	GO:0002521	leukocyte differentiation	19_GO:0032502 developmental process	-1.8	9.9	4	30182	406	15	2	13	8.8	841|23411	CASP8|SIRT1	-0.38	MyList
GO Biological Processes	19	GO:0055065	metal ion homeostasis	19_GO:0042592 homeostatic process	-1.8	9.8	4	30182	410	15	2	13	8.8	3091|5071	HIF1A|PRKN	-0.38	MyList
GO Biological Processes	19	GO:0007268	chemical synaptic transmission	19_GO:0023052 signaling	-1.8	9.8	4	30182	411	15	2	13	8.8	2932|5071	GSK3B|PRKN	-0.37	MyList
GO Biological Processes	19	GO:0098916	anterograde trans-synaptic signaling	19_GO:0023052 signaling	-1.8	9.8	4	30182	411	15	2	13	8.8	2932|5071	GSK3B|PRKN	-0.37	MyList
GO Biological Processes	19	GO:0007169	transmembrane receptor protein tyrosine kinase signaling pathway	19_GO:0023052 signaling	-1.8	9.7	4	30182	416	15	2	13	8.8	836|2932	CASP3|GSK3B	-0.37	MyList
GO Biological Processes	19	GO:0040013	negative regulation of locomotion	19_GO:0040011 locomotion	-1.7	9.4	3.9	30182	427	15	2	13	8.8	4780|9314	NFE2L2|KLF4	-0.34	MyList
GO Biological Processes	19	GO:0099537	trans-synaptic signaling	19_GO:0023052 signaling	-1.7	9.4	3.9	30182	428	15	2	13	8.8	2932|5071	GSK3B|PRKN	-0.34	MyList
GO Biological Processes	19	GO:0042391	regulation of membrane potential	19_GO:0065007 biological regulation	-1.7	9.3	3.9	30182	433	15	2	13	8.8	2932|5071	GSK3B|PRKN	-0.34	MyList
GO Biological Processes	19	GO:0098771	inorganic ion homeostasis	19_GO:0042592 homeostatic process	-1.7	9.3	3.9	30182	433	15	2	13	8.8	3091|5071	HIF1A|PRKN	-0.34	MyList
GO Biological Processes	19	GO:0048568	embryonic organ development	19_GO:0032502 developmental process	-1.7	8.9	3.8	30182	450	15	2	13	8.8	841|3091	CASP8|HIF1A	-0.3	MyList
GO Biological Processes	19	GO:0099536	synaptic signaling	19_GO:0023052 signaling	-1.7	8.8	3.7	30182	457	15	2	13	8.8	2932|5071	GSK3B|PRKN	-0.29	MyList
GO Biological Processes	19	GO:1901987	regulation of cell cycle phase transition	19_GO:0050789 regulation of biological process	-1.7	8.8	3.7	30182	457	15	2	13	8.8	1027|9314	CDKN1B|KLF4	-0.29	MyList
GO Biological Processes	19	GO:0046649	lymphocyte activation	19_GO:0002376 immune system process	-1.7	8.7	3.7	30182	464	15	2	13	8.8	841|7099	CASP8|TLR4	-0.28	MyList
GO Biological Processes	19	GO:1901615	organic hydroxy compound metabolic process	19_GO:0008152 metabolic process	-1.7	8.6	3.7	30182	468	15	2	13	8.8	3091|5071	HIF1A|PRKN	-0.28	MyList
GO Biological Processes	19	GO:0045785	positive regulation of cell adhesion	19_GO:0048518 positive regulation of biological process	-1.6	8.3	3.6	30182	482	15	2	13	8.8	2932|114548	GSK3B|NLRP3	-0.25	MyList
GO Biological Processes	19	GO:0050804	modulation of chemical synaptic transmission	19_GO:0023052 signaling	-1.6	8.3	3.6	30182	487	15	2	13	8.8	2932|5071	GSK3B|PRKN	-0.25	MyList
GO Biological Processes	19	GO:0002683	negative regulation of immune system process	19_GO:0002376 immune system process	-1.6	8.3	3.6	30182	487	15	2	13	8.8	836|7099	CASP3|TLR4	-0.25	MyList
GO Biological Processes	19	GO:0099177	regulation of trans-synaptic signaling	19_GO:0023052 signaling	-1.6	8.2	3.6	30182	488	15	2	13	8.8	2932|5071	GSK3B|PRKN	-0.24	MyList
GO Biological Processes	19	GO:0090066	regulation of anatomical structure size	19_GO:0065007 biological regulation	-1.6	8.2	3.6	30182	492	15	2	13	8.8	2932|4846	GSK3B|NOS3	-0.24	MyList
GO Biological Processes	19	GO:0006281	DNA repair	19_GO:0050896 response to stimulus	-1.6	8.2	3.6	30182	493	15	2	13	8.8	5111|23411	PCNA|SIRT1	-0.24	MyList
GO Biological Processes	19	GO:0055080	monoatomic cation homeostasis	19_GO:0042592 homeostatic process	-1.6	8.1	3.6	30182	495	15	2	13	8.8	3091|5071	HIF1A|PRKN	-0.23	MyList
GO Biological Processes	19	GO:0061061	muscle structure development	19_GO:0032502 developmental process	-1.6	8	3.5	30182	504	15	2	13	8.8	836|23411	CASP3|SIRT1	-0.22	MyList
GO Biological Processes	19	GO:0050801	monoatomic ion homeostasis	19_GO:0042592 homeostatic process	-1.6	7.9	3.5	30182	507	15	2	13	8.8	3091|5071	HIF1A|PRKN	-0.22	MyList
GO Biological Processes	19	GO:1903047	mitotic cell cycle process	19_GO:0009987 cellular process	-1.6	7.8	3.5	30182	517	15	2	13	8.8	1027|5111	CDKN1B|PCNA	-0.2	MyList
GO Biological Processes	19	GO:0032103	positive regulation of response to external stimulus	19_GO:0048518 positive regulation of biological process	-1.6	7.6	3.4	30182	532	15	2	13	8.8	7099|114548	TLR4|NLRP3	-0.18	MyList
GO Biological Processes	19	GO:0055082	cellular chemical homeostasis	19_GO:0042592 homeostatic process	-1.5	7.4	3.3	30182	546	15	2	13	8.8	3091|23411	HIF1A|SIRT1	-0.16	MyList
GO Biological Processes	19	GO:0034248	regulation of amide metabolic process	19_GO:0008152 metabolic process	-1.5	7	3.3	30182	571	15	2	13	8.8	836|4780	CASP3|NFE2L2	-0.12	MyList
GO Biological Processes	19	GO:0045321	leukocyte activation	19_GO:0002376 immune system process	-1.5	6.9	3.2	30182	584	15	2	13	8.8	841|7099	CASP8|TLR4	-0.11	MyList
GO Biological Processes	19	GO:2000112	regulation of cellular macromolecule biosynthetic process	19_GO:0008152 metabolic process	-1.5	6.8	3.2	30182	594	15	2	13	8.8	2932|9314	GSK3B|KLF4	-0.094	MyList
GO Biological Processes	19	GO:0006351	DNA-templated transcription	19_GO:0008152 metabolic process	-1.5	6.7	3.2	30182	599	15	2	13	8.8	4790|9314	NFKB1|KLF4	-0.088	MyList
GO Biological Processes	19	GO:0097659	nucleic acid-templated transcription	19_GO:0008152 metabolic process	-1.5	6.7	3.1	30182	601	15	2	13	8.8	4790|9314	NFKB1|KLF4	-0.086	MyList
GO Biological Processes	19	GO:0000278	mitotic cell cycle	19_GO:0009987 cellular process	-1.4	6.6	3.1	30182	610	15	2	13	8.8	1027|5111	CDKN1B|PCNA	-0.075	MyList
GO Biological Processes	19	GO:0032774	RNA biosynthetic process	19_GO:0008152 metabolic process	-1.4	6.6	3.1	30182	612	15	2	13	8.8	4790|9314	NFKB1|KLF4	-0.073	MyList
GO Biological Processes	19	GO:0030001	metal ion transport	19_GO:0051179 localization	-1.4	6.4	3	30182	630	15	2	13	8.8	1027|4846	CDKN1B|NOS3	-0.05	MyList
GO Biological Processes	19	GO:0031175	neuron projection development	19_GO:0032502 developmental process	-1.4	6.2	3	30182	647	15	2	13	8.8	836|2932	CASP3|GSK3B	-0.03	MyList
GO Biological Processes	19	GO:0051606	detection of stimulus	19_GO:0050896 response to stimulus	-1.4	6	2.9	30182	669	15	2	13	8.8	7099|114548	TLR4|NLRP3	-0.0044	MyList
GO Biological Processes	19	GO:0006468	protein phosphorylation	19_GO:0008152 metabolic process	-1.4	5.9	2.9	30182	686	15	2	13	8.8	2932|7099	GSK3B|TLR4	0	MyList
GO Biological Processes	19	GO:0043408	regulation of MAPK cascade	19_GO:0023052 signaling	-1.3	5.8	2.8	30182	695	15	2	13	8.8	5071|7099	PRKN|TLR4	0	MyList
GO Biological Processes	19	GO:0001775	cell activation	19_GO:0032501 multicellular organismal process	-1.3	5.7	2.8	30182	705	15	2	13	8.8	841|7099	CASP8|TLR4	0	MyList
GO Biological Processes	19	GO:0033365	protein localization to organelle	19_GO:0051179 localization	-1.3	5.5	2.8	30182	726	15	2	13	8.8	3309|5071	HSPA5|PRKN	0	MyList
