# Supplementary material for: Network pharmacology and molecular-docking-based strategy to explore the potential mechanism of salidroside-inhibited oxidative stress in retinal ganglion cell
Source: PLoS One. 2024 Jul 5;19(7):e0305343. doi: 10.1371/journal.pone.0305343 (PMC11226129; doi:10.1371/journal.pone.0305343)
Supplement: S1 File — All raw data required to replicate the results of study were listed in this file. (ZIP) [file pone.0305343.s002.zip › original data/BP/Enrichment_GO/GO_membership.csv]

_MEMBER_MyList	_LogP_MyList	GO	Description	_PATTERN_	_RANK_	GiniIndex
1	-2.7	GO:0046328	regulation of JNK cascade	M1	1	0
1	-6.7	GO:0051348	negative regulation of transferase activity	M1	1	0
1	-3.9	GO:1990776	response to angiotensin	M1	1	0
1	-4.3	GO:0052547	regulation of peptidase activity	M1	1	0
1	-4	GO:0021543	pallium development	M1	1	0
1	-4.4	GO:0050727	regulation of inflammatory response	M1	1	0
1	-2.4	GO:0090087	regulation of peptide transport	M1	1	0
1	-2.2	GO:0045089	positive regulation of innate immune response	M1	1	0
1	-2.9	GO:0032677	regulation of interleukin-8 production	M1	1	0
1	-2.7	GO:0051493	regulation of cytoskeleton organization	M1	1	0
1	-2.6	GO:0007292	female gamete generation	M1	1	0
1	-3.5	GO:0030968	endoplasmic reticulum unfolded protein response	M1	1	0
1	-4.7	GO:0043549	regulation of kinase activity	M1	1	0
1	-2.4	GO:1902107	positive regulation of leukocyte differentiation	M1	1	0
1	-4.4	GO:1903706	regulation of hemopoiesis	M1	1	0
1	-2.5	GO:0051046	regulation of secretion	M1	1	0
1	-6.5	GO:0040017	positive regulation of locomotion	M1	1	0
1	-6.9	GO:0046545	development of primary female sexual characteristics	M1	1	0
1	-3.2	GO:0032374	regulation of cholesterol transport	M1	1	0
1	-5.3	GO:0048871	multicellular organismal homeostasis	M1	1	0
1	-6.4	GO:0051603	proteolysis involved in protein catabolic process	M1	1	0
1	-6.6	GO:0061458	reproductive system development	M1	1	0
1	-2.6	GO:0007605	sensory perception of sound	M1	1	0
1	-6.3	GO:0045765	regulation of angiogenesis	M1	1	0
1	-3.9	GO:0031334	positive regulation of protein-containing complex assembly	M1	1	0
1	-1.6	GO:0045785	positive regulation of cell adhesion	M1	1	0
1	-2.5	GO:0090101	negative regulation of transmembrane receptor protein serine/threonine kinase signaling pathway	M1	1	0
1	-4.1	GO:1903034	regulation of response to wounding	M1	1	0
1	-4.3	GO:0032102	negative regulation of response to external stimulus	M1	1	0
1	-2.4	GO:0016567	protein ubiquitination	M1	1	0
1	-2	GO:0008544	epidermis development	M1	1	0
1	-9.8	GO:1902176	negative regulation of oxidative stress-induced intrinsic apoptotic signaling pathway	M1	1	0
1	-2.7	GO:0010817	regulation of hormone levels	M1	1	0
1	-5.1	GO:0001542	ovulation from ovarian follicle	M1	1	0
1	-2.9	GO:1904035	regulation of epithelial cell apoptotic process	M1	1	0
1	-3.8	GO:0032350	regulation of hormone metabolic process	M1	1	0
1	-2.6	GO:0031333	negative regulation of protein-containing complex assembly	M1	1	0
1	-3.6	GO:1902041	regulation of extrinsic apoptotic signaling pathway via death domain receptors	M1	1	0
1	-4.5	GO:0042326	negative regulation of phosphorylation	M1	1	0
1	-3	GO:2001237	negative regulation of extrinsic apoptotic signaling pathway	M1	1	0
1	-2.3	GO:0045930	negative regulation of mitotic cell cycle	M1	1	0
1	-3.6	GO:0045926	negative regulation of growth	M1	1	0
1	-6.2	GO:1901342	regulation of vasculature development	M1	1	0
1	-1.8	GO:0007268	chemical synaptic transmission	M1	1	0
1	-8.1	GO:0022602	ovulation cycle process	M1	1	0
1	-6.5	GO:0034614	cellular response to reactive oxygen species	M1	1	0
1	-4	GO:0051223	regulation of protein transport	M1	1	0
1	-3.1	GO:0051098	regulation of binding	M1	1	0
1	-2.3	GO:0033500	carbohydrate homeostasis	M1	1	0
1	-5.6	GO:0071222	cellular response to lipopolysaccharide	M1	1	0
1	-5.3	GO:0070301	cellular response to hydrogen peroxide	M1	1	0
1	-2.4	GO:2000045	regulation of G1/S transition of mitotic cell cycle	M1	1	0
1	-5.6	GO:0043281	regulation of cysteine-type endopeptidase activity involved in apoptotic process	M1	1	0
1	-4.2	GO:0006809	nitric oxide biosynthetic process	M1	1	0
1	-2.5	GO:0048762	mesenchymal cell differentiation	M1	1	0
1	-2.2	GO:0046883	regulation of hormone secretion	M1	1	0
1	-4.9	GO:0097190	apoptotic signaling pathway	M1	1	0
1	-4	GO:0001782	B cell homeostasis	M1	1	0
1	-2.1	GO:0003007	heart morphogenesis	M1	1	0
1	-11	GO:0062197	cellular response to chemical stress	M1	1	0
1	-2.6	GO:0097193	intrinsic apoptotic signaling pathway	M1	1	0
1	-1.7	GO:1901987	regulation of cell cycle phase transition	M1	1	0
1	-5.3	GO:0033673	negative regulation of kinase activity	M1	1	0
1	-3.4	GO:0032007	negative regulation of TOR signaling	M1	1	0
1	-2.2	GO:0045165	cell fate commitment	M1	1	0
1	-1.3	GO:0043408	regulation of MAPK cascade	M1	1	0
1	-6.7	GO:0048608	reproductive structure development	M1	1	0
1	-2.6	GO:0043068	positive regulation of programmed cell death	M1	1	0
1	-4.1	GO:0010950	positive regulation of endopeptidase activity	M1	1	0
1	-8.2	GO:0071417	cellular response to organonitrogen compound	M1	1	0
1	-1.8	GO:1902903	regulation of supramolecular fiber organization	M1	1	0
1	-3.3	GO:0042060	wound healing	M1	1	0
1	-3.3	GO:0080164	regulation of nitric oxide metabolic process	M1	1	0
1	-3.6	GO:0031648	protein destabilization	M1	1	0
1	-8	GO:0002237	response to molecule of bacterial origin	M1	1	0
1	-5.6	GO:0071248	cellular response to metal ion	M1	1	0
1	-5.4	GO:0032731	positive regulation of interleukin-1 beta production	M1	1	0
1	-2.8	GO:0009991	response to extracellular stimulus	M1	1	0
1	-6.1	GO:0043618	regulation of transcription from RNA polymerase II promoter in response to stress	M1	1	0
1	-3.8	GO:1903146	regulation of autophagy of mitochondrion	M1	1	0
1	-2.4	GO:0046890	regulation of lipid biosynthetic process	M1	1	0
1	-2.8	GO:0051101	regulation of DNA binding	M1	1	0
1	-2.7	GO:0043467	regulation of generation of precursor metabolites and energy	M1	1	0
1	-4.9	GO:0035239	tube morphogenesis	M1	1	0
1	-2.8	GO:0022407	regulation of cell-cell adhesion	M1	1	0
1	-4.3	GO:0010212	response to ionizing radiation	M1	1	0
1	-6.5	GO:0032355	response to estradiol	M1	1	0
1	-2	GO:0090092	regulation of transmembrane receptor protein serine/threonine kinase signaling pathway	M1	1	0
1	-3.3	GO:0002260	lymphocyte homeostasis	M1	1	0
1	-2	GO:0051251	positive regulation of lymphocyte activation	M1	1	0
1	-2.8	GO:0002758	innate immune response-activating signaling pathway	M1	1	0
1	-1.7	GO:0042391	regulation of membrane potential	M1	1	0
1	-3.7	GO:0045454	cell redox homeostasis	M1	1	0
1	-3.5	GO:1904645	response to amyloid-beta	M1	1	0
1	-4.9	GO:0051402	neuron apoptotic process	M1	1	0
1	-2.9	GO:0032526	response to retinoic acid	M1	1	0
1	-2.5	GO:0003205	cardiac chamber development	M1	1	0
1	-1.6	GO:0055080	monoatomic cation homeostasis	M1	1	0
1	-8.9	GO:0071216	cellular response to biotic stimulus	M1	1	0
1	-2.3	GO:1902806	regulation of cell cycle G1/S phase transition	M1	1	0
1	-4.7	GO:2000060	positive regulation of ubiquitin-dependent protein catabolic process	M1	1	0
1	-3	GO:0001776	leukocyte homeostasis	M1	1	0
1	-3	GO:0071869	response to catecholamine	M1	1	0
1	-2.7	GO:0007346	regulation of mitotic cell cycle	M1	1	0
1	-2.5	GO:0002694	regulation of leukocyte activation	M1	1	0
1	-3	GO:2000106	regulation of leukocyte apoptotic process	M1	1	0
1	-3.8	GO:0043523	regulation of neuron apoptotic process	M1	1	0
1	-6.8	GO:2001243	negative regulation of intrinsic apoptotic signaling pathway	M1	1	0
1	-3.9	GO:0071902	positive regulation of protein serine/threonine kinase activity	M1	1	0
1	-4.7	GO:0070997	neuron death	M1	1	0
1	-2.7	GO:0051052	regulation of DNA metabolic process	M1	1	0
1	-1.3	GO:0001775	cell activation	M1	1	0
1	-2.4	GO:0042113	B cell activation	M1	1	0
1	-4.6	GO:0002718	regulation of cytokine production involved in immune response	M1	1	0
1	-3.3	GO:0032655	regulation of interleukin-12 production	M1	1	0
1	-3.3	GO:0002067	glandular epithelial cell differentiation	M1	1	0
1	-4.3	GO:0001890	placenta development	M1	1	0
1	-1.8	GO:0002696	positive regulation of leukocyte activation	M1	1	0
1	-3.6	GO:0060828	regulation of canonical Wnt signaling pathway	M1	1	0
1	-1.5	GO:2000112	regulation of cellular macromolecule biosynthetic process	M1	1	0
1	-1.9	GO:1901990	regulation of mitotic cell cycle phase transition	M1	1	0
1	-1.7	GO:0099536	synaptic signaling	M1	1	0
1	-1.9	GO:0032386	regulation of intracellular transport	M1	1	0
1	-4.4	GO:0045346	regulation of MHC class II biosynthetic process	M1	1	0
1	-4.6	GO:0043200	response to amino acid	M1	1	0
1	-3.3	GO:0030888	regulation of B cell proliferation	M1	1	0
1	-5.4	GO:0045137	development of primary sexual characteristics	M1	1	0
1	-5.2	GO:0032732	positive regulation of interleukin-1 production	M1	1	0
1	-5.8	GO:0010634	positive regulation of epithelial cell migration	M1	1	0
1	-5.8	GO:0009410	response to xenobiotic stimulus	M1	1	0
1	-2	GO:2001020	regulation of response to DNA damage stimulus	M1	1	0
1	-3.5	GO:1902895	positive regulation of miRNA transcription	M1	1	0
1	-4.4	GO:0048732	gland development	M1	1	0
1	-4.7	GO:0051341	regulation of oxidoreductase activity	M1	1	0
1	-4.4	GO:1901522	positive regulation of transcription from RNA polymerase II promoter involved in cellular response to chemical stimulus	M1	1	0
1	-2	GO:0022411	cellular component disassembly	M1	1	0
1	-2.1	GO:0070663	regulation of leukocyte proliferation	M1	1	0
1	-2.9	GO:0097191	extrinsic apoptotic signaling pathway	M1	1	0
1	-4.7	GO:0034616	response to laminar fluid shear stress	M1	1	0
1	-4.1	GO:0048660	regulation of smooth muscle cell proliferation	M1	1	0
1	-3.8	GO:0009612	response to mechanical stimulus	M1	1	0
1	-3	GO:0071867	response to monoamine	M1	1	0
1	-4.2	GO:0051090	regulation of DNA-binding transcription factor activity	M1	1	0
1	-4	GO:0071356	cellular response to tumor necrosis factor	M1	1	0
1	-5.3	GO:0002246	wound healing involved in inflammatory response	M1	1	0
1	-6.2	GO:0010508	positive regulation of autophagy	M1	1	0
1	-7.8	GO:2001233	regulation of apoptotic signaling pathway	M1	1	0
1	-9	GO:0009725	response to hormone	M1	1	0
1	-2.5	GO:0030178	negative regulation of Wnt signaling pathway	M1	1	0
1	-3.8	GO:0006469	negative regulation of protein kinase activity	M1	1	0
1	-2.8	GO:0030879	mammary gland development	M1	1	0
1	-3	GO:0071870	cellular response to catecholamine stimulus	M1	1	0
1	-4.2	GO:1902254	negative regulation of intrinsic apoptotic signaling pathway by p53 class mediator	M1	1	0
1	-4.5	GO:0030728	ovulation	M1	1	0
1	-3.9	GO:1901797	negative regulation of signal transduction by p53 class mediator	M1	1	0
1	-4.4	GO:1903322	positive regulation of protein modification by small protein conjugation or removal	M1	1	0
1	-2.5	GO:0007167	enzyme-linked receptor protein signaling pathway	M1	1	0
1	-9.7	GO:0042698	ovulation cycle	M1	1	0
1	-2.5	GO:0006813	potassium ion transport	M1	1	0
1	-3.9	GO:0045736	negative regulation of cyclin-dependent protein serine/threonine kinase activity	M1	1	0
1	-3.6	GO:0120035	regulation of plasma membrane bounded cell projection organization	M1	1	0
1	-2.6	GO:0002218	activation of innate immune response	M1	1	0
1	-4.7	GO:0032651	regulation of interleukin-1 beta production	M1	1	0
1	-4.6	GO:0044265	cellular macromolecule catabolic process	M1	1	0
1	-2.5	GO:0050796	regulation of insulin secretion	M1	1	0
1	-5.1	GO:0045913	positive regulation of carbohydrate metabolic process	M1	1	0
1	-4.3	GO:0062013	positive regulation of small molecule metabolic process	M1	1	0
1	-4.3	GO:0071498	cellular response to fluid shear stress	M1	1	0
1	-3.5	GO:0010883	regulation of lipid storage	M1	1	0
1	-4.4	GO:0032434	regulation of proteasomal ubiquitin-dependent protein catabolic process	M1	1	0
1	-6.2	GO:0010498	proteasomal protein catabolic process	M1	1	0
1	-2.9	GO:0070167	regulation of biomineral tissue development	M1	1	0
1	-2.9	GO:0010906	regulation of glucose metabolic process	M1	1	0
1	-5.4	GO:0034976	response to endoplasmic reticulum stress	M1	1	0
1	-1.4	GO:0006468	protein phosphorylation	M1	1	0
1	-3.1	GO:0001837	epithelial to mesenchymal transition	M1	1	0
1	-1.8	GO:1905114	cell surface receptor signaling pathway involved in cell-cell signaling	M1	1	0
1	-2.7	GO:0051249	regulation of lymphocyte activation	M1	1	0
1	-5.2	GO:0010822	positive regulation of mitochondrion organization	M1	1	0
1	-2.5	GO:0009266	response to temperature stimulus	M1	1	0
1	-5.1	GO:0002720	positive regulation of cytokine production involved in immune response	M1	1	0
1	-3.4	GO:1904036	negative regulation of epithelial cell apoptotic process	M1	1	0
1	-2.4	GO:0002791	regulation of peptide secretion	M1	1	0
1	-1.8	GO:0050863	regulation of T cell activation	M1	1	0
1	-4	GO:0071478	cellular response to radiation	M1	1	0
1	-6.6	GO:0036293	response to decreased oxygen levels	M1	1	0
1	-3.7	GO:0060485	mesenchyme development	M1	1	0
1	-3.7	GO:0030855	epithelial cell differentiation	M1	1	0
1	-5.6	GO:0061419	positive regulation of transcription from RNA polymerase II promoter in response to hypoxia	M1	1	0
1	-7.7	GO:0006109	regulation of carbohydrate metabolic process	M1	1	0
1	-1.7	GO:0098771	inorganic ion homeostasis	M1	1	0
1	-2.6	GO:0043524	negative regulation of neuron apoptotic process	M1	1	0
1	-1.7	GO:1901615	organic hydroxy compound metabolic process	M1	1	0
1	-1.4	GO:0051606	detection of stimulus	M1	1	0
1	-5.5	GO:0031400	negative regulation of protein modification process	M1	1	0
1	-5.2	GO:0051345	positive regulation of hydrolase activity	M1	1	0
1	-12	GO:0071214	cellular response to abiotic stimulus	M1	1	0
1	-3.2	GO:0048662	negative regulation of smooth muscle cell proliferation	M1	1	0
1	-3	GO:0034644	cellular response to UV	M1	1	0
1	-4.6	GO:0031398	positive regulation of protein ubiquitination	M1	1	0
1	-2.9	GO:0010720	positive regulation of cell development	M1	1	0
1	-3.2	GO:1900046	regulation of hemostasis	M1	1	0
1	-3.2	GO:0031098	stress-activated protein kinase signaling cascade	M1	1	0
1	-10	GO:1901214	regulation of neuron death	M1	1	0
1	-2.6	GO:0048598	embryonic morphogenesis	M1	1	0
1	-2.9	GO:1901796	regulation of signal transduction by p53 class mediator	M1	1	0
1	-12	GO:0010038	response to metal ion	M1	1	0
1	-3.6	GO:0032886	regulation of microtubule-based process	M1	1	0
1	-3.6	GO:0035094	response to nicotine	M1	1	0
1	-6.5	GO:0010942	positive regulation of cell death	M1	1	0
1	-10	GO:1902532	negative regulation of intracellular signal transduction	M1	1	0
1	-2.9	GO:0007005	mitochondrion organization	M1	1	0
1	-1.7	GO:0046649	lymphocyte activation	M1	1	0
1	-3.9	GO:0070201	regulation of establishment of protein localization	M1	1	0
1	-2.9	GO:0001841	neural tube formation	M1	1	0
1	-7.7	GO:0060759	regulation of response to cytokine stimulus	M1	1	0
1	-2.3	GO:0001894	tissue homeostasis	M1	1	0
1	-1.6	GO:0099177	regulation of trans-synaptic signaling	M1	1	0
1	-1.8	GO:0007169	transmembrane receptor protein tyrosine kinase signaling pathway	M1	1	0
1	-4.2	GO:0009411	response to UV	M1	1	0
1	-4.9	GO:0061418	regulation of transcription from RNA polymerase II promoter in response to hypoxia	M1	1	0
1	-2.5	GO:0007610	behavior	M1	1	0
1	-9.7	GO:0006979	response to oxidative stress	M1	1	0
1	-1.9	GO:0006366	transcription by RNA polymerase II	M1	1	0
1	-7.9	GO:1903202	negative regulation of oxidative stress-induced cell death	M1	1	0
1	-2.4	GO:0043409	negative regulation of MAPK cascade	M1	1	0
1	-2.4	GO:0001667	ameboidal-type cell migration	M1	1	0
1	-4.5	GO:0043280	positive regulation of cysteine-type endopeptidase activity involved in apoptotic process	M1	1	0
1	-3.2	GO:0032371	regulation of sterol transport	M1	1	0
1	-2.3	GO:0001934	positive regulation of protein phosphorylation	M1	1	0
1	-4.2	GO:0060907	positive regulation of macrophage cytokine production	M1	1	0
1	-4.8	GO:0035967	cellular response to topologically incorrect protein	M1	1	0
1	-2.6	GO:0050714	positive regulation of protein secretion	M1	1	0
1	-3	GO:0030512	negative regulation of transforming growth factor beta receptor signaling pathway	M1	1	0
1	-2.8	GO:1904029	regulation of cyclin-dependent protein kinase activity	M1	1	0
1	-1.4	GO:0000278	mitotic cell cycle	M1	1	0
1	-2.8	GO:0097237	cellular response to toxic substance	M1	1	0
1	-5.1	GO:0034620	cellular response to unfolded protein	M1	1	0
1	-1.4	GO:0031175	neuron projection development	M1	1	0
1	-2.2	GO:1901988	negative regulation of cell cycle phase transition	M1	1	0
1	-8.6	GO:0048511	rhythmic process	M1	1	0
1	-3.4	GO:0006974	cellular response to DNA damage stimulus	M1	1	0
1	-4.7	GO:0071236	cellular response to antibiotic	M1	1	0
1	-4.6	GO:1901800	positive regulation of proteasomal protein catabolic process	M1	1	0
1	-3.4	GO:0090398	cellular senescence	M1	1	0
1	-3.7	GO:0050778	positive regulation of immune response	M1	1	0
1	-5.5	GO:2000630	positive regulation of miRNA metabolic process	M1	1	0
1	-7.2	GO:0034599	cellular response to oxidative stress	M1	1	0
1	-5.1	GO:0007548	sex differentiation	M1	1	0
1	-3.2	GO:0006970	response to osmotic stress	M1	1	0
1	-4.6	GO:0045088	regulation of innate immune response	M1	1	0
1	-7.9	GO:0045862	positive regulation of proteolysis	M1	1	0
1	-1.4	GO:0032774	RNA biosynthetic process	M1	1	0
1	-2.2	GO:0050670	regulation of lymphocyte proliferation	M1	1	0
1	-3.5	GO:0010803	regulation of tumor necrosis factor-mediated signaling pathway	M1	1	0
1	-3.8	GO:0009636	response to toxic substance	M1	1	0
1	-8.4	GO:0007507	heart development	M1	1	0
1	-3.3	GO:0048638	regulation of developmental growth	M1	1	0
1	-2.9	GO:0002009	morphogenesis of an epithelium	M1	1	0
1	-6.4	GO:0062012	regulation of small molecule metabolic process	M1	1	0
1	-1.8	GO:0050867	positive regulation of cell activation	M1	1	0
1	-4.7	GO:1903599	positive regulation of autophagy of mitochondrion	M1	1	0
1	-7.5	GO:0030163	protein catabolic process	M1	1	0
1	-3.9	GO:0061136	regulation of proteasomal protein catabolic process	M1	1	0
1	-5.4	GO:0071241	cellular response to inorganic substance	M1	1	0
1	-4.9	GO:0030097	hemopoiesis	M1	1	0
1	-4.8	GO:0001525	angiogenesis	M1	1	0
1	-2.6	GO:0007612	learning	M1	1	0
1	-3.6	GO:0009792	embryo development ending in birth or egg hatching	M1	1	0
1	-3.7	GO:0045859	regulation of protein kinase activity	M1	1	0
1	-3.1	GO:0045860	positive regulation of protein kinase activity	M1	1	0
1	-2.7	GO:0072175	epithelial tube formation	M1	1	0
1	-3	GO:1900542	regulation of purine nucleotide metabolic process	M1	1	0
1	-3.9	GO:0051354	negative regulation of oxidoreductase activity	M1	1	0
1	-6.7	GO:0042542	response to hydrogen peroxide	M1	1	0
1	-3.4	GO:0051222	positive regulation of protein transport	M1	1	0
1	-2.8	GO:0001938	positive regulation of endothelial cell proliferation	M1	1	0
1	-4.9	GO:1901653	cellular response to peptide	M1	1	0
1	-7	GO:1901216	positive regulation of neuron death	M1	1	0
1	-3.2	GO:0009615	response to virus	M1	1	0
1	-4.2	GO:0001959	regulation of cytokine-mediated signaling pathway	M1	1	0
1	-7.3	GO:0034612	response to tumor necrosis factor	M1	1	0
1	-3.3	GO:0007420	brain development	M1	1	0
1	-4.1	GO:0051099	positive regulation of binding	M1	1	0
1	-6.2	GO:0034405	response to fluid shear stress	M1	1	0
1	-4	GO:0050728	negative regulation of inflammatory response	M1	1	0
1	-2.5	GO:2001022	positive regulation of response to DNA damage stimulus	M1	1	0
1	-2.1	GO:0198738	cell-cell signaling by wnt	M1	1	0
1	-5.7	GO:0009314	response to radiation	M1	1	0
1	-6.9	GO:0009896	positive regulation of catabolic process	M1	1	0
1	-3.1	GO:0001701	in utero embryonic development	M1	1	0
1	-2.4	GO:0043393	regulation of protein binding	M1	1	0
1	-5.2	GO:0006511	ubiquitin-dependent protein catabolic process	M1	1	0
1	-3.7	GO:0031663	lipopolysaccharide-mediated signaling pathway	M1	1	0
1	-3.8	GO:0000731	DNA synthesis involved in DNA repair	M1	1	0
1	-3.5	GO:0031348	negative regulation of defense response	M1	1	0
1	-2.4	GO:0032872	regulation of stress-activated MAPK cascade	M1	1	0
1	-1.8	GO:2000146	negative regulation of cell motility	M1	1	0
1	-6.3	GO:0010506	regulation of autophagy	M1	1	0
1	-3.3	GO:1902893	regulation of miRNA transcription	M1	1	0
1	-1.8	GO:0055065	metal ion homeostasis	M1	1	0
1	-3.3	GO:0042327	positive regulation of phosphorylation	M1	1	0
1	-3.7	GO:1904646	cellular response to amyloid-beta	M1	1	0
1	-3.7	GO:1903050	regulation of proteolysis involved in protein catabolic process	M1	1	0
1	-2.5	GO:0034250	positive regulation of amide metabolic process	M1	1	0
1	-3.8	GO:0009595	detection of biotic stimulus	M1	1	0
1	-3.2	GO:0050810	regulation of steroid biosynthetic process	M1	1	0
1	-3.1	GO:1903350	response to dopamine	M1	1	0
1	-6.4	GO:0070482	response to oxygen levels	M1	1	0
1	-4.1	GO:1904385	cellular response to angiotensin	M1	1	0
1	-3.9	GO:0061081	positive regulation of myeloid leukocyte cytokine production involved in immune response	M1	1	0
1	-3.5	GO:0021537	telencephalon development	M1	1	0
1	-4.3	GO:0035966	response to topologically incorrect protein	M1	1	0
1	-2.2	GO:0002703	regulation of leukocyte mediated immunity	M1	1	0
1	-4	GO:0010952	positive regulation of peptidase activity	M1	1	0
1	-3.6	GO:0043009	chordate embryonic development	M1	1	0
1	-3.8	GO:0030225	macrophage differentiation	M1	1	0
1	-3.3	GO:0008285	negative regulation of cell population proliferation	M1	1	0
1	-4.3	GO:0010675	regulation of cellular carbohydrate metabolic process	M1	1	0
1	-2.8	GO:0002761	regulation of myeloid leukocyte differentiation	M1	1	0
1	-4.6	GO:0071900	regulation of protein serine/threonine kinase activity	M1	1	0
1	-1.6	GO:0006281	DNA repair	M1	1	0
1	-6	GO:0071453	cellular response to oxygen levels	M1	1	0
1	-4.9	GO:0019725	cellular homeostasis	M1	1	0
1	-3.6	GO:0031668	cellular response to extracellular stimulus	M1	1	0
1	-5.2	GO:0071499	cellular response to laminar fluid shear stress	M1	1	0
1	-5.1	GO:2000628	regulation of miRNA metabolic process	M1	1	0
1	-6	GO:0031347	regulation of defense response	M1	1	0
1	-3.5	GO:0007254	JNK cascade	M1	1	0
1	-2.9	GO:1905954	positive regulation of lipid localization	M1	1	0
1	-2.8	GO:0051051	negative regulation of transport	M1	1	0
1	-3.6	GO:0010677	negative regulation of cellular carbohydrate metabolic process	M1	1	0
1	-2.8	GO:0003231	cardiac ventricle development	M1	1	0
1	-2.1	GO:0016055	Wnt signaling pathway	M1	1	0
1	-4.3	GO:1903204	negative regulation of oxidative stress-induced neuron death	M1	1	0
1	-2.4	GO:0001936	regulation of endothelial cell proliferation	M1	1	0
1	-4.3	GO:0010042	response to manganese ion	M1	1	0
1	-5.2	GO:0019941	modification-dependent protein catabolic process	M1	1	0
1	-4	GO:0001568	blood vessel development	M1	1	0
1	-4	GO:0071466	cellular response to xenobiotic stimulus	M1	1	0
1	-4.2	GO:0010226	response to lithium ion	M1	1	0
1	-3	GO:0006140	regulation of nucleotide metabolic process	M1	1	0
1	-2.8	GO:0001838	embryonic epithelial tube formation	M1	1	0
1	-3.2	GO:2000736	regulation of stem cell differentiation	M1	1	0
1	-1.5	GO:0097659	nucleic acid-templated transcription	M1	1	0
1	-8.9	GO:1902882	regulation of response to oxidative stress	M1	1	0
1	-2.3	GO:0033157	regulation of intracellular protein transport	M1	1	0
1	-3	GO:0071868	cellular response to monoamine stimulus	M1	1	0
1	-5.5	GO:0001819	positive regulation of cytokine production	M1	1	0
1	-4.2	GO:0046885	regulation of hormone biosynthetic process	M1	1	0
1	-4.8	GO:0009416	response to light stimulus	M1	1	0
1	-3.6	GO:2000378	negative regulation of reactive oxygen species metabolic process	M1	1	0
1	-2.1	GO:0051091	positive regulation of DNA-binding transcription factor activity	M1	1	0
1	-2	GO:0060562	epithelial tube morphogenesis	M1	1	0
1	-2.6	GO:1903844	regulation of cellular response to transforming growth factor beta stimulus	M1	1	0
1	-7.6	GO:0045766	positive regulation of angiogenesis	M1	1	0
1	-4	GO:0002700	regulation of production of molecular mediator of immune response	M1	1	0
1	-2.1	GO:0002833	positive regulation of response to biotic stimulus	M1	1	0
1	-2.3	GO:0032868	response to insulin	M1	1	0
1	-3.1	GO:0072331	signal transduction by p53 class mediator	M1	1	0
1	-3.7	GO:1900544	positive regulation of purine nucleotide metabolic process	M1	1	0
1	-3.1	GO:0010660	regulation of muscle cell apoptotic process	M1	1	0
1	-2.9	GO:0001678	cellular glucose homeostasis	M1	1	0
1	-2.7	GO:0070555	response to interleukin-1	M1	1	0
1	-1.8	GO:0002521	leukocyte differentiation	M1	1	0
1	-6.7	GO:0030335	positive regulation of cell migration	M1	1	0
1	-3	GO:0071897	DNA biosynthetic process	M1	1	0
1	-2.6	GO:0050729	positive regulation of inflammatory response	M1	1	0
1	-4	GO:0010638	positive regulation of organelle organization	M1	1	0
1	-5.5	GO:0071219	cellular response to molecule of bacterial origin	M1	1	0
1	-2.1	GO:0010721	negative regulation of cell development	M1	1	0
1	-3	GO:1902807	negative regulation of cell cycle G1/S phase transition	M1	1	0
1	-5.9	GO:2001242	regulation of intrinsic apoptotic signaling pathway	M1	1	0
1	-4	GO:1900017	positive regulation of cytokine production involved in inflammatory response	M1	1	0
1	-9	GO:2001234	negative regulation of apoptotic signaling pathway	M1	1	0
1	-4.9	GO:0032436	positive regulation of proteasomal ubiquitin-dependent protein catabolic process	M1	1	0
1	-2.6	GO:0021915	neural tube development	M1	1	0
1	-3.5	GO:1904019	epithelial cell apoptotic process	M1	1	0
1	-3.2	GO:0071479	cellular response to ionizing radiation	M1	1	0
1	-2.9	GO:0002065	columnar/cuboidal epithelial cell differentiation	M1	1	0
1	-2.3	GO:0008283	cell population proliferation	M1	1	0
1	-5.7	GO:0042149	cellular response to glucose starvation	M1	1	0
1	-3.5	GO:0002699	positive regulation of immune effector process	M1	1	0
1	-6.6	GO:0010632	regulation of epithelial cell migration	M1	1	0
1	-4.3	GO:0009749	response to glucose	M1	1	0
1	-2.7	GO:0007623	circadian rhythm	M1	1	0
1	-5.4	GO:0051347	positive regulation of transferase activity	M1	1	0
1	-9	GO:1902175	regulation of oxidative stress-induced intrinsic apoptotic signaling pathway	M1	1	0
1	-2.3	GO:1903828	negative regulation of protein localization	M1	1	0
1	-12	GO:0104004	cellular response to environmental stimulus	M1	1	0
1	-2.7	GO:0002573	myeloid leukocyte differentiation	M1	1	0
1	-3.8	GO:0048729	tissue morphogenesis	M1	1	0
1	-1.6	GO:0002683	negative regulation of immune system process	M1	1	0
1	-6.6	GO:2000147	positive regulation of cell motility	M1	1	0
1	-3.9	GO:0042594	response to starvation	M1	1	0
1	-2.8	GO:0003206	cardiac chamber morphogenesis	M1	1	0
1	-4.5	GO:2000341	regulation of chemokine (C-X-C motif) ligand 2 production	M1	1	0
1	-4.7	GO:0045348	positive regulation of MHC class II biosynthetic process	M1	1	0
1	-5.5	GO:0008406	gonad development	M1	1	0
1	-3.6	GO:0031344	regulation of cell projection organization	M1	1	0
1	-2.7	GO:0044089	positive regulation of cellular component biogenesis	M1	1	0
1	-6.6	GO:0046660	female sex differentiation	M1	1	0
1	-2.8	GO:0045444	fat cell differentiation	M1	1	0
1	-4.8	GO:0006983	ER overload response	M1	1	0
1	-3.2	GO:0003170	heart valve development	M1	1	0
1	-1.5	GO:0055082	cellular chemical homeostasis	M1	1	0
1	-3.7	GO:0045429	positive regulation of nitric oxide biosynthetic process	M1	1	0
1	-2.9	GO:0009611	response to wounding	M1	1	0
1	-3.4	GO:0043388	positive regulation of DNA binding	M1	1	0
1	-2.1	GO:0010948	negative regulation of cell cycle process	M1	1	0
1	-1.8	GO:0048880	sensory system development	M1	1	0
1	-5.4	GO:0071396	cellular response to lipid	M1	1	0
1	-1.6	GO:0050804	modulation of chemical synaptic transmission	M1	1	0
1	-2.2	GO:0032944	regulation of mononuclear cell proliferation	M1	1	0
1	-6.3	GO:0006984	ER-nucleus signaling pathway	M1	1	0
1	-6.2	GO:0036294	cellular response to decreased oxygen levels	M1	1	0
1	-3.2	GO:0050818	regulation of coagulation	M1	1	0
1	-2.4	GO:1903708	positive regulation of hemopoiesis	M1	1	0
1	-11	GO:0080135	regulation of cellular response to stress	M1	1	0
1	-2.3	GO:0010564	regulation of cell cycle process	M1	1	0
1	-2.5	GO:0031960	response to corticosteroid	M1	1	0
1	-7.3	GO:1901652	response to peptide	M1	1	0
1	-1.5	GO:0006351	DNA-templated transcription	M1	1	0
1	-2.3	GO:0042593	glucose homeostasis	M1	1	0
1	-5.2	GO:0071260	cellular response to mechanical stimulus	M1	1	0
1	-2.4	GO:0016485	protein processing	M1	1	0
1	-2.3	GO:0051129	negative regulation of cellular component organization	M1	1	0
1	-3.3	GO:0050890	cognition	M1	1	0
1	-2.7	GO:0045739	positive regulation of DNA repair	M1	1	0
1	-3.2	GO:0051403	stress-activated MAPK cascade	M1	1	0
1	-2.4	GO:0090276	regulation of peptide hormone secretion	M1	1	0
1	-4	GO:0070168	negative regulation of biomineral tissue development	M1	1	0
1	-3	GO:0014910	regulation of smooth muscle cell migration	M1	1	0
1	-3.9	GO:1905898	positive regulation of response to endoplasmic reticulum stress	M1	1	0
1	-8.1	GO:0043535	regulation of blood vessel endothelial cell migration	M1	1	0
1	-2.3	GO:0000165	MAPK cascade	M1	1	0
1	-5.2	GO:0043122	regulation of I-kappaB kinase/NF-kappaB signaling	M1	1	0
1	-1.8	GO:0031349	positive regulation of defense response	M1	1	0
1	-3.7	GO:1904407	positive regulation of nitric oxide metabolic process	M1	1	0
1	-3.7	GO:0071470	cellular response to osmotic stress	M1	1	0
1	-4.8	GO:0048771	tissue remodeling	M1	1	0
1	-5.1	GO:1903376	regulation of oxidative stress-induced neuron intrinsic apoptotic signaling pathway	M1	1	0
1	-2.4	GO:0032388	positive regulation of intracellular transport	M1	1	0
1	-4.4	GO:0002702	positive regulation of production of molecular mediator of immune response	M1	1	0
1	-2.8	GO:2000278	regulation of DNA biosynthetic process	M1	1	0
1	-5	GO:0098586	cellular response to virus	M1	1	0
1	-3.1	GO:0032092	positive regulation of protein binding	M1	1	0
1	-4.1	GO:0070269	pyroptosis	M1	1	0
1	-3.5	GO:0097194	execution phase of apoptosis	M1	1	0
1	-8.1	GO:0032496	response to lipopolysaccharide	M1	1	0
1	-4	GO:0001944	vasculature development	M1	1	0
1	-2.9	GO:0045639	positive regulation of myeloid cell differentiation	M1	1	0
1	-1.5	GO:0034248	regulation of amide metabolic process	M1	1	0
1	-4.2	GO:0010975	regulation of neuron projection development	M1	1	0
1	-1.9	GO:0019216	regulation of lipid metabolic process	M1	1	0
1	-4.5	GO:0071901	negative regulation of protein serine/threonine kinase activity	M1	1	0
1	-3.9	GO:1904030	negative regulation of cyclin-dependent protein kinase activity	M1	1	0
1	-2.3	GO:0050866	negative regulation of cell activation	M1	1	0
1	-5.8	GO:0031331	positive regulation of cellular catabolic process	M1	1	0
1	-4.7	GO:0052548	regulation of endopeptidase activity	M1	1	0
1	-3.8	GO:0032885	regulation of polysaccharide biosynthetic process	M1	1	0
1	-3.1	GO:1903351	cellular response to dopamine	M1	1	0
1	-3.2	GO:1900015	regulation of cytokine production involved in inflammatory response	M1	1	0
1	-2.9	GO:0062014	negative regulation of small molecule metabolic process	M1	1	0
1	-2.4	GO:0070302	regulation of stress-activated protein kinase signaling cascade	M1	1	0
1	-4.2	GO:0009746	response to hexose	M1	1	0
1	-5.4	GO:0060760	positive regulation of response to cytokine stimulus	M1	1	0
1	-2.8	GO:0098754	detoxification	M1	1	0
1	-5.6	GO:1903377	negative regulation of oxidative stress-induced neuron intrinsic apoptotic signaling pathway	M1	1	0
1	-8.2	GO:0046677	response to antibiotic	M1	1	0
1	-7.2	GO:1905897	regulation of response to endoplasmic reticulum stress	M1	1	0
1	-7.6	GO:1904018	positive regulation of vasculature development	M1	1	0
1	-3.1	GO:0001892	embryonic placenta development	M1	1	0
1	-2.6	GO:1903530	regulation of secretion by cell	M1	1	0
1	-3	GO:0014020	primary neural tube formation	M1	1	0
1	-4.5	GO:0006986	response to unfolded protein	M1	1	0
1	-4.6	GO:0001818	negative regulation of cytokine production	M1	1	0
1	-4.3	GO:0010821	regulation of mitochondrion organization	M1	1	0
1	-2.6	GO:2001236	regulation of extrinsic apoptotic signaling pathway	M1	1	0
1	-5.5	GO:0045732	positive regulation of protein catabolic process	M1	1	0
1	-2.1	GO:0051604	protein maturation	M1	1	0
1	-4.3	GO:0048514	blood vessel morphogenesis	M1	1	0
1	-2.7	GO:0043065	positive regulation of apoptotic process	M1	1	0
1	-2.3	GO:0022408	negative regulation of cell-cell adhesion	M1	1	0
1	-6.9	GO:0008585	female gonad development	M1	1	0
1	-5.3	GO:0001554	luteolysis	M1	1	0
1	-1.6	GO:0050801	monoatomic ion homeostasis	M1	1	0
1	-2.1	GO:0043588	skin development	M1	1	0
1	-3.6	GO:0048872	homeostasis of number of cells	M1	1	0
1	-3.4	GO:0051054	positive regulation of DNA metabolic process	M1	1	0
1	-3.7	GO:1903573	negative regulation of response to endoplasmic reticulum stress	M1	1	0
1	-3.4	GO:0032768	regulation of monooxygenase activity	M1	1	0
1	-5.9	GO:0043620	regulation of DNA-templated transcription in response to stress	M1	1	0
1	-2.9	GO:0045833	negative regulation of lipid metabolic process	M1	1	0
1	-2.3	GO:0045087	innate immune response	M1	1	0
1	-2.1	GO:0002768	immune response-regulating cell surface receptor signaling pathway	M1	1	0
1	-4	GO:1905952	regulation of lipid localization	M1	1	0
1	-4.2	GO:0002831	regulation of response to biotic stimulus	M1	1	0
1	-3.5	GO:0030099	myeloid cell differentiation	M1	1	0
1	-4.5	GO:1900034	regulation of cellular response to heat	M1	1	0
1	-1.6	GO:0090066	regulation of anatomical structure size	M1	1	0
1	-2.8	GO:0032006	regulation of TOR signaling	M1	1	0
1	-7.3	GO:0043536	positive regulation of blood vessel endothelial cell migration	M1	1	0
1	-3.5	GO:0050708	regulation of protein secretion	M1	1	0
1	-3.9	GO:0043433	negative regulation of DNA-binding transcription factor activity	M1	1	0
1	-9.8	GO:0000302	response to reactive oxygen species	M1	1	0
1	-4.4	GO:0043254	regulation of protein-containing complex assembly	M1	1	0
1	-3.1	GO:0021766	hippocampus development	M1	1	0
1	-2	GO:0007162	negative regulation of cell adhesion	M1	1	0
1	-3.1	GO:2000134	negative regulation of G1/S transition of mitotic cell cycle	M1	1	0
1	-3.5	GO:0010543	regulation of platelet activation	M1	1	0
1	-4.8	GO:0043255	regulation of carbohydrate biosynthetic process	M1	1	0
1	-5.4	GO:0070848	response to growth factor	M1	1	0
1	-2.5	GO:1901991	negative regulation of mitotic cell cycle phase transition	M1	1	0
1	-2.6	GO:0051092	positive regulation of NF-kappaB transcription factor activity	M1	1	0
1	-7.1	GO:0036003	positive regulation of transcription from RNA polymerase II promoter in response to stress	M1	1	0
1	-1.8	GO:0001654	eye development	M1	1	0
1	-5.3	GO:0006954	inflammatory response	M1	1	0
1	-2.7	GO:0050864	regulation of B cell activation	M1	1	0
1	-4.7	GO:0001933	negative regulation of protein phosphorylation	M1	1	0
1	-5.8	GO:0010563	negative regulation of phosphorus metabolic process	M1	1	0
1	-2.6	GO:0070507	regulation of microtubule cytoskeleton organization	M1	1	0
1	-5	GO:0032070	regulation of deoxyribonuclease activity	M1	1	0
1	-4.5	GO:0045786	negative regulation of cell cycle	M1	1	0
1	-3.7	GO:0071375	cellular response to peptide hormone stimulus	M1	1	0
1	-5.1	GO:0043632	modification-dependent macromolecule catabolic process	M1	1	0
1	-7.6	GO:0030162	regulation of proteolysis	M1	1	0
1	-2.3	GO:0006282	regulation of DNA repair	M1	1	0
1	-2	GO:0043010	camera-type eye development	M1	1	0
1	-2.7	GO:0051384	response to glucocorticoid	M1	1	0
1	-2.6	GO:0017015	regulation of transforming growth factor beta receptor signaling pathway	M1	1	0
1	-4.6	GO:0042176	regulation of protein catabolic process	M1	1	0
1	-3.7	GO:0045981	positive regulation of nucleotide metabolic process	M1	1	0
1	-4.3	GO:0032069	regulation of nuclease activity	M1	1	0
1	-3.8	GO:0010935	regulation of macrophage cytokine production	M1	1	0
1	-5	GO:0032025	response to cobalt ion	M1	1	0
1	-2.8	GO:0021987	cerebral cortex development	M1	1	0
1	-2.4	GO:0009913	epidermal cell differentiation	M1	1	0
1	-2	GO:0051047	positive regulation of secretion	M1	1	0
1	-1.4	GO:0030001	metal ion transport	M1	1	0
1	-5.2	GO:1903320	regulation of protein modification by small protein conjugation or removal	M1	1	0
1	-4	GO:0009743	response to carbohydrate	M1	1	0
1	-1.5	GO:0045321	leukocyte activation	M1	1	0
1	-4.4	GO:1903052	positive regulation of proteolysis involved in protein catabolic process	M1	1	0
1	-3.3	GO:1904951	positive regulation of establishment of protein localization	M1	1	0
1	-4.8	GO:0032642	regulation of chemokine production	M1	1	0
1	-5	GO:0040008	regulation of growth	M1	1	0
1	-4.2	GO:1903829	positive regulation of protein localization	M1	1	0
1	-5.3	GO:2000116	regulation of cysteine-type endopeptidase activity	M1	1	0
1	-3.2	GO:0050878	regulation of body fluid levels	M1	1	0
1	-4.9	GO:0032088	negative regulation of NF-kappaB transcription factor activity	M1	1	0
1	-3.3	GO:0030193	regulation of blood coagulation	M1	1	0
1	-1.6	GO:1903047	mitotic cell cycle process	M1	1	0
1	-4.1	GO:0009267	cellular response to starvation	M1	1	0
1	-1.7	GO:0040013	negative regulation of locomotion	M1	1	0
1	-4	GO:1902042	negative regulation of extrinsic apoptotic signaling pathway via death domain receptors	M1	1	0
1	-3.5	GO:0007611	learning or memory	M1	1	0
1	-3.5	GO:0043124	negative regulation of I-kappaB kinase/NF-kappaB signaling	M1	1	0
1	-5	GO:0090594	inflammatory response to wounding	M1	1	0
1	-3.3	GO:0031647	regulation of protein stability	M1	1	0
1	-2.2	GO:0002429	immune response-activating cell surface receptor signaling pathway	M1	1	0
1	-3.2	GO:0090287	regulation of cellular response to growth factor stimulus	M1	1	0
1	-2.3	GO:0002819	regulation of adaptive immune response	M1	1	0
1	-9.3	GO:0071345	cellular response to cytokine stimulus	M1	1	0
1	-2.1	GO:1903532	positive regulation of secretion by cell	M1	1	0
1	-5.5	GO:0071363	cellular response to growth factor stimulus	M1	1	0
1	-4.2	GO:0034284	response to monosaccharide	M1	1	0
1	-3	GO:0002221	pattern recognition receptor signaling pathway	M1	1	0
1	-2.9	GO:0060070	canonical Wnt signaling pathway	M1	1	0
1	-2.9	GO:0033674	positive regulation of kinase activity	M1	1	0
1	-1.7	GO:0048568	embryonic organ development	M1	1	0
1	-3.2	GO:0016239	positive regulation of macroautophagy	M1	1	0
1	-2.9	GO:1990830	cellular response to leukemia inhibitory factor	M1	1	0
1	-2.8	GO:0031667	response to nutrient levels	M1	1	0
1	-6.1	GO:2000377	regulation of reactive oxygen species metabolic process	M1	1	0
1	-4.2	GO:0016241	regulation of macroautophagy	M1	1	0
1	-6.3	GO:0043161	proteasome-mediated ubiquitin-dependent protein catabolic process	M1	1	0
1	-2.6	GO:0035148	tube formation	M1	1	0
1	-4.4	GO:2001056	positive regulation of cysteine-type endopeptidase activity	M1	1	0
1	-3	GO:0030900	forebrain development	M1	1	0
1	-4.4	GO:0001101	response to acid chemical	M1	1	0
1	-9.5	GO:1903201	regulation of oxidative stress-induced cell death	M1	1	0
1	-6.1	GO:0043434	response to peptide hormone	M1	1	0
1	-3.3	GO:0007249	I-kappaB kinase/NF-kappaB signaling	M1	1	0
1	-4.8	GO:0071287	cellular response to manganese ion	M1	1	0
1	-2.6	GO:0010976	positive regulation of neuron projection development	M1	1	0
1	-2.9	GO:1901222	regulation of NIK/NF-kappaB signaling	M1	1	0
1	-1.6	GO:0032103	positive regulation of response to external stimulus	M1	1	0
1	-4.5	GO:0032652	regulation of interleukin-1 production	M1	1	0
1	-1.8	GO:0150063	visual system development	M1	1	0
1	-5.8	GO:0045936	negative regulation of phosphate metabolic process	M1	1	0
1	-4.1	GO:0046209	nitric oxide metabolic process	M1	1	0
1	-2.5	GO:0050954	sensory perception of mechanical stimulus	M1	1	0
1	-1.8	GO:0030336	negative regulation of cell migration	M1	1	0
1	-3.5	GO:0046686	response to cadmium ion	M1	1	0
1	-3	GO:0019218	regulation of steroid metabolic process	M1	1	0
1	-4.2	GO:1901984	negative regulation of protein acetylation	M1	1	0
1	-5.5	GO:1901215	negative regulation of neuron death	M1	1	0
1	-4	GO:0043123	positive regulation of I-kappaB kinase/NF-kappaB signaling	M1	1	0
1	-2.9	GO:1990823	response to leukemia inhibitory factor	M1	1	0
1	-8.7	GO:0071407	cellular response to organic cyclic compound	M1	1	0
1	-9.5	GO:0043086	negative regulation of catalytic activity	M1	1	0
1	-3.3	GO:0032722	positive regulation of chemokine production	M1	1	0
1	-2.6	GO:0016331	morphogenesis of embryonic epithelium	M1	1	0
1	-2.8	GO:0021761	limbic system development	M1	1	0
1	-2.8	GO:0071482	cellular response to light stimulus	M1	1	0
1	-3.4	GO:0002757	immune response-activating signaling pathway	M1	1	0
1	-6.4	GO:1903203	regulation of oxidative stress-induced neuron death	M1	1	0
1	-3.6	GO:0050865	regulation of cell activation	M1	1	0
1	-2.3	GO:0060249	anatomical structure homeostasis	M1	1	0
1	-9.1	GO:1900407	regulation of cellular response to oxidative stress	M1	1	0
1	-3.3	GO:1902105	regulation of leukocyte differentiation	M1	1	0
1	-2.1	GO:0048545	response to steroid hormone	M1	1	0
1	-7.1	GO:0010594	regulation of endothelial cell migration	M1	1	0
1	-3.2	GO:0030111	regulation of Wnt signaling pathway	M1	1	0
1	-4.3	GO:0032368	regulation of lipid transport	M1	1	0
1	-1.6	GO:0061061	muscle structure development	M1	1	0
1	-2.9	GO:0071347	cellular response to interleukin-1	M1	1	0
1	-3	GO:0050678	regulation of epithelial cell proliferation	M1	1	0
1	-2.6	GO:1903038	negative regulation of leukocyte cell-cell adhesion	M1	1	0
1	-3.9	GO:1902235	regulation of endoplasmic reticulum stress-induced intrinsic apoptotic signaling pathway	M1	1	0
1	-3.2	GO:0051346	negative regulation of hydrolase activity	M1	1	0
1	-3	GO:0036503	ERAD pathway	M1	1	0
1	-6.4	GO:0010595	positive regulation of endothelial cell migration	M1	1	0
1	-2.2	GO:0032446	protein modification by small protein conjugation	M1	1	0
1	-3.3	GO:0051055	negative regulation of lipid biosynthetic process	M1	1	0
1	-4.1	GO:2001057	reactive nitrogen species metabolic process	M1	1	0
1	-3.2	GO:0031346	positive regulation of cell projection organization	M1	1	0
1	-3.3	GO:0002764	immune response-regulating signaling pathway	M1	1	0
1	-8.2	GO:0071496	cellular response to external stimulus	M1	1	0
1	-2.4	GO:0030308	negative regulation of cell growth	M1	1	0
1	-3.4	GO:0045428	regulation of nitric oxide biosynthetic process	M1	1	0
1	-8	GO:1901699	cellular response to nitrogen compound	M1	1	0
1	-3.8	GO:0045637	regulation of myeloid cell differentiation	M1	1	0
1	-2.7	GO:0002821	positive regulation of adaptive immune response	M1	1	0
1	-3.8	GO:0031669	cellular response to nutrient levels	M1	1	0
1	-2.6	GO:0006839	mitochondrial transport	M1	1	0
1	-1.3	GO:0033365	protein localization to organelle	M1	1	0
1	-14	GO:0010035	response to inorganic substance	M1	1	0
1	-4.1	GO:0032870	cellular response to hormone stimulus	M1	1	0
1	-6.7	GO:0001666	response to hypoxia	M1	1	0
1	-2.6	GO:0007423	sensory organ development	M1	1	0
1	-2.7	GO:0090090	negative regulation of canonical Wnt signaling pathway	M1	1	0
1	-4.3	GO:0001558	regulation of cell growth	M1	1	0
1	-4.1	GO:2000058	regulation of ubiquitin-dependent protein catabolic process	M1	1	0
1	-3.7	GO:0032881	regulation of polysaccharide metabolic process	M1	1	0
1	-3.5	GO:0045912	negative regulation of carbohydrate metabolic process	M1	1	0
1	-3.2	GO:2000573	positive regulation of DNA biosynthetic process	M1	1	0
1	-1.8	GO:0098916	anterograde trans-synaptic signaling	M1	1	0
1	-3.2	GO:1901983	regulation of protein acetylation	M1	1	0
1	-3.1	GO:0002697	regulation of immune effector process	M1	1	0
1	-3.3	GO:2000379	positive regulation of reactive oxygen species metabolic process	M1	1	0
1	-2.9	GO:0000079	regulation of cyclin-dependent protein serine/threonine kinase activity	M1	1	0
1	-6.2	GO:0009617	response to bacterium	M1	1	0
1	-2.3	GO:0050679	positive regulation of epithelial cell proliferation	M1	1	0
1	-2.7	GO:0055076	transition metal ion homeostasis	M1	1	0
1	-3	GO:0043279	response to alkaloid	M1	1	0
1	-1.7	GO:0099537	trans-synaptic signaling	M1	1	0
1	-2.7	GO:0061041	regulation of wound healing	M1	1	0
1	-3.8	GO:0031396	regulation of protein ubiquitination	M1	1	0
1	-3.1	GO:1903037	regulation of leukocyte cell-cell adhesion	M1	1	0
1	-6.3	GO:0071456	cellular response to hypoxia	M1	1	0
1	-3.4	GO:0001961	positive regulation of cytokine-mediated signaling pathway	M1	1	0
1	-4.1	GO:2000737	negative regulation of stem cell differentiation	M1	1	0
1	-3.5	GO:0045596	negative regulation of cell differentiation	M1	1	0
1	-3.2	GO:0002253	activation of immune response	M1	1	0
1	-3.9	GO:1902253	regulation of intrinsic apoptotic signaling pathway by p53 class mediator	M1	1	0
