# Supplementary material for: Network pharmacology and molecular-docking-based strategy to explore the potential mechanism of salidroside-inhibited oxidative stress in retinal ganglion cell
Source: PLoS One. 2024 Jul 5;19(7):e0305343. doi: 10.1371/journal.pone.0305343 (PMC11226129; doi:10.1371/journal.pone.0305343)
Supplement: S1 File — All raw data required to replicate the results of study were listed in this file. (ZIP) [file pone.0305343.s002.zip › original data/BP/Enrichment_GO/GO_membership_parent.csv]

_MEMBER_MyList	_LogP_MyList	GO	Description	_PATTERN_	_RANK_	CHILD_GO_MyList
1	-14.066693749832254	GO:0050896	response to stimulus	M1	1	GO:0010035 response to inorganic substance
1	-10.109008648587468	GO:0023052	signaling	M1	1	GO:1902532 negative regulation of intracellular signal transduction
1	-10.00800433409954	GO:0050789	regulation of biological process	M1	1	GO:1901214 regulation of neuron death
1	-9.704035798804602	GO:0048511	rhythmic process	M1	1	GO:0042698 ovulation cycle
1	-9.519033700615203	GO:0065007	biological regulation	M1	1	GO:0043086 negative regulation of catalytic activity
1	-8.373845846974989	GO:0032502	developmental process	M1	1	GO:0007507 heart development
1	-8.123750189502276	GO:0044419	biological process involved in interspecies interaction between organisms	M1	1	GO:0032496 response to lipopolysaccharide
1	-8.058339581543756	GO:0040011	locomotion	M1	1	GO:0043535 regulation of blood vessel endothelial cell migration
1	-7.877199566729757	GO:0048519	negative regulation of biological process	M1	1	GO:1903202 negative regulation of oxidative stress-induced cell death
1	-7.863081300819268	GO:0048518	positive regulation of biological process	M1	1	GO:0045862 positive regulation of proteolysis
1	-7.654103465486223	GO:0008152	metabolic process	M1	1	GO:0006109 regulation of carbohydrate metabolic process
1	-6.949498796874278	GO:0022414	reproductive process	M1	1	GO:0008585 female gonad development
1	-5.258599081657547	GO:0042592	homeostatic process	M1	1	GO:0048871 multicellular organismal homeostasis
1	-5.098354469600585	GO:0002376	immune system process	M1	1	GO:0002720 positive regulation of cytokine production involved in immune response
1	-5.036946322053142	GO:0040007	growth	M1	1	GO:0040008 regulation of growth
1	-4.860117157836881	GO:0009987	cellular process	M1	1	GO:0051402 neuron apoptotic process
1	-4.833230034106302	GO:0032501	multicellular organismal process	M1	1	GO:0032642 regulation of chemokine production
1	-4.255117149624251	GO:0051179	localization	M1	1	GO:0032368 regulation of lipid transport
1	-2.7841050106607033	GO:0098754	detoxification	M1	1	GO:0098754 detoxification
