# Supplementary material for: Network pharmacology and molecular-docking-based strategy to explore the potential mechanism of salidroside-inhibited oxidative stress in retinal ganglion cell
Source: PLoS One. 2024 Jul 5;19(7):e0305343. doi: 10.1371/journal.pone.0305343 (PMC11226129; doi:10.1371/journal.pone.0305343)
Supplement: S1 File — All raw data required to replicate the results of study were listed in this file. (ZIP) [file pone.0305343.s002.zip › original data/BP/Enrichment_GO/GONetwork.js]

var networks={"GONetwork": {"format_version": "1.0", "generated_by": "cytoscape-3.9.1", "target_cytoscapejs_version": "~2.1", "data": {"shared_name": "GONetwork", "name": "GONetwork", "SUID": 3624503, "__Annotations": [], "selected": true}, "elements": {"nodes": [{"data": {"id": "3625064", "Enrichment": 43.86121707538601, "BestLogPInGroup": -14.066693749832254, "_PATTERN_": "M1", "_GeneInGOAndHitList": 8.0, "Hits": "CASP3|CASP8|CDKN1B|HIF1A|HSPA5|NFE2L2|PRKN|PCNA", "Description": "response to metal ion", "_GeneInHitList": 15.0, "Category": "GO Biological Processes", "Log_q_value_": -7.991353784513429, "Symbol": "GO:0010038", "LogP": -11.577378166900404, "_RANK_": 1.0, "FirstInGroupByEnrichment": 0.0, "_LogP_MyList": -11.577378166900404, "_TotalGeneInLibrary": 30182.0, "_GeneInGO": 367.0, "shared_name": "157", "_InGO": 53.333333333333336, "Gene": "GO:0010038", "_MEMBER_MyList": 1.0, "_COUNT_001": 8.0, "SUID": 3625064, "id_original": "157", "selected": false, "CategoryID": 19.0, "STDV_InGO": 12.881223774390612, "EvidenceCutoff": 0.0, "PARENT_GO": "19_GO:0050896 response to stimulus", "FirstInGroupByLogP": 0.0, "GROUP_ID": 1.0, "name": "157", "BestEnrichmentInGroup": 43.86121707538601, "CLUSTER_LABEL": " ", "GeneID": "836|841|1027|3091|3309|4780|5071|5111", "Z_score": 18.42156423673791, "GiniIndex": 0.0, "_COUNT_001_PCT": 100.0}, "position": {"x": 218.35845689766884, "y": 352.194692601987}, "selected": false}, {"data": {"id": "3625061", "Enrichment": 23.6721568627451, "BestLogPInGroup": -14.066693749832254, "_PATTERN_": "M1", "_GeneInGOAndHitList": 5.0, "Hits": "CASP3|CDKN1B|HSPA5|NFE2L2|PCNA", "Description": "response to xenobiotic stimulus", "_GeneInHitList": 15.0, "Category": "GO Biological Processes", "Log_q_value_": -3.6141446948506473, "Symbol": "GO:0009410", "LogP": -5.839945130928266, "_RANK_": 1.0, "FirstInGroupByEnrichment": 0.0, "_LogP_MyList": -5.839945130928266, "_TotalGeneInLibrary": 30182.0, "_GeneInGO": 425.0, "shared_name": "156", "_InGO": 33.333333333333336, "Gene": "GO:0009410", "_MEMBER_MyList": 1.0, "_COUNT_001": 5.0, "SUID": 3625061, "id_original": "156", "selected": false, "CategoryID": 19.0, "STDV_InGO": 12.171612389003691, "EvidenceCutoff": 0.0, "PARENT_GO": "19_GO:0050896 response to stimulus", "FirstInGroupByLogP": 0.0, "GROUP_ID": 1.0, "name": "156", "BestEnrichmentInGroup": 43.86121707538601, "CLUSTER_LABEL": " ", "GeneID": "836|1027|3309|4780|5111", "Z_score": 10.49636950374586, "GiniIndex": 0.0, "_COUNT_001_PCT": 100.0}, "position": {"x": 432.0272839545536, "y": 433.37590598089326}, "selected": false}, {"data": {"id": "3625058", "Enrichment": 31.93862433862434, "BestLogPInGroup": -14.066693749832254, "_PATTERN_": "M1", "_GeneInGOAndHitList": 3.0, "Hits": "HSPA5|NFE2L2|PCNA", "Description": "cellular response to xenobiotic stimulus", "_GeneInHitList": 15.0, "Category": "GO Biological Processes", "Log_q_value_": -2.213053035776263, "Symbol": "GO:0071466", "LogP": -3.9828361181714556, "_RANK_": 1.0, "FirstInGroupByEnrichment": 0.0, "_LogP_MyList": -3.9828361181714556, "_TotalGeneInLibrary": 30182.0, "_GeneInGO": 189.0, "shared_name": "155", "_InGO": 20.0, "Gene": "GO:0071466", "_MEMBER_MyList": 1.0, "_COUNT_001": 3.0, "SUID": 3625058, "id_original": "155", "selected": false, "CategoryID": 19.0, "STDV_InGO": 10.327955589886445, "EvidenceCutoff": 0.0, "PARENT_GO": "19_GO:0050896 response to stimulus", "FirstInGroupByLogP": 0.0, "GROUP_ID": 1.0, "name": "155", "BestEnrichmentInGroup": 43.86121707538601, "CLUSTER_LABEL": " ", "GeneID": "3309|4780|5111", "Z_score": 9.514113500451016, "GiniIndex": 0.0, "_COUNT_001_PCT": 100.0}, "position": {"x": 424.0072491645145, "y": 406.2944240472995}, "selected": false}, {"data": {"id": "3625055", "Enrichment": 49.83611971104231, "BestLogPInGroup": -12.021689590719356, "_PATTERN_": "M1", "_GeneInGOAndHitList": 8.0, "Hits": "CASP3|CASP8|HSPA5|NFKB1|PCNA|TLR4|SIRT1|NLRP3", "Description": "cellular response to environmental stimulus", "_GeneInHitList": 15.0, "Category": "GO Biological Processes", "Log_q_value_": -8.310726471724081, "Symbol": "GO:0104004", "LogP": -12.021689590719356, "_RANK_": 1.0, "FirstInGroupByEnrichment": 0.0, "_LogP_MyList": -12.021689590719356, "_TotalGeneInLibrary": 30182.0, "_GeneInGO": 323.0, "shared_name": "154", "_InGO": 53.333333333333336, "Gene": "GO:0104004", "_MEMBER_MyList": 1.0, "_COUNT_001": 8.0, "SUID": 3625055, "id_original": "154", "selected": false, "CategoryID": 19.0, "STDV_InGO": 12.881223774390612, "EvidenceCutoff": 0.0, "PARENT_GO": "19_GO:0050896 response to stimulus", "FirstInGroupByLogP": 0.0, "GROUP_ID": 2.0, "name": "154", "BestEnrichmentInGroup": 49.83611971104231, "CLUSTER_LABEL": " ", "GeneID": "836|841|3309|4790|5111|7099|23411|114548", "Z_score": 19.676650059950653, "GiniIndex": 0.0, "_COUNT_001_PCT": 100.0}, "position": {"x": 456.1051190375614, "y": 264.2614192865573}, "selected": false}, {"data": {"id": "3625052", "Enrichment": 37.96477987421384, "BestLogPInGroup": -12.021689590719356, "_PATTERN_": "M1", "_GeneInGOAndHitList": 6.0, "Hits": "CASP8|HSPA5|NFE2L2|NFKB1|TLR4|SIRT1", "Description": "cellular response to external stimulus", "_GeneInHitList": 15.0, "Category": "GO Biological Processes", "Log_q_value_": -5.446571035363215, "Symbol": "GO:0071496", "LogP": -8.219682061107335, "_RANK_": 1.0, "FirstInGroupByEnrichment": 0.0, "_LogP_MyList": -8.219682061107335, "_TotalGeneInLibrary": 30182.0, "_GeneInGO": 318.0, "shared_name": "153", "_InGO": 40.0, "Gene": "GO:0071496", "_MEMBER_MyList": 1.0, "_COUNT_001": 6.0, "SUID": 3625052, "id_original": "153", "selected": false, "CategoryID": 19.0, "STDV_InGO": 12.649110640673516, "EvidenceCutoff": 0.0, "PARENT_GO": "19_GO:0050896 response to stimulus", "FirstInGroupByLogP": 0.0, "GROUP_ID": 2.0, "name": "153", "BestEnrichmentInGroup": 49.83611971104231, "CLUSTER_LABEL": " ", "GeneID": "841|3309|4780|4790|7099|23411", "Z_score": 14.776585001812208, "GiniIndex": 0.0, "_COUNT_001_PCT": 100.0}, "position": {"x": 260.2809603690433, "y": 159.58862875921358}, "selected": false}, {"data": {"id": "3625049", "Enrichment": 47.68088467614535, "BestLogPInGroup": -12.021689590719356, "_PATTERN_": "M1", "_GeneInGOAndHitList": 5.0, "Hits": "CASP3|CASP8|NFE2L2|NFKB1|SIRT1", "Description": "response to tumor necrosis factor", "_GeneInHitList": 15.0, "Category": "GO Biological Processes", "Log_q_value_": -4.780284946563967, "Symbol": "GO:0034612", "LogP": -7.345120029881004, "_RANK_": 1.0, "FirstInGroupByEnrichment": 0.0, "_LogP_MyList": -7.345120029881004, "_TotalGeneInLibrary": 30182.0, "_GeneInGO": 211.0, "shared_name": "152", "_InGO": 33.333333333333336, "Gene": "GO:0034612", "_MEMBER_MyList": 1.0, "_COUNT_001": 5.0, "SUID": 3625049, "id_original": "152", "selected": false, "CategoryID": 19.0, "STDV_InGO": 12.171612389003691, "EvidenceCutoff": 0.0, "PARENT_GO": "19_GO:0050896 response to stimulus", "FirstInGroupByLogP": 0.0, "GROUP_ID": 2.0, "name": "152", "BestEnrichmentInGroup": 49.83611971104231, "CLUSTER_LABEL": " ", "GeneID": "836|841|4780|4790|23411", "Z_score": 15.173161115312297, "GiniIndex": 0.0, "_COUNT_001_PCT": 100.0}, "position": {"x": 289.51796464913366, "y": 353.92165183050264}, "selected": false}, {"data": {"id": "3625046", "Enrichment": 22.38813166434863, "BestLogPInGroup": -10.94730615523351, "_PATTERN_": "M1", "_GeneInGOAndHitList": 8.0, "Hits": "GSK3B|HIF1A|HSPA5|NFE2L2|NFKB1|TLR4|KLF4|SIRT1", "Description": "cellular response to cytokine stimulus", "_GeneInHitList": 15.0, "Category": "GO Biological Processes", "Log_q_value_": -6.244484496459412, "Symbol": "GO:0071345", "LogP": -9.256477611118669, "_RANK_": 1.0, "FirstInGroupByEnrichment": 0.0, "_LogP_MyList": -9.256477611118669, "_TotalGeneInLibrary": 30182.0, "_GeneInGO": 719.0, "shared_name": "151", "_InGO": 53.333333333333336, "Gene": "GO:0071345", "_MEMBER_MyList": 1.0, "_COUNT_001": 8.0, "SUID": 3625046, "id_original": "151", "selected": false, "CategoryID": 19.0, "STDV_InGO": 12.881223774390612, "EvidenceCutoff": 0.0, "PARENT_GO": "19_GO:0050896 response to stimulus", "FirstInGroupByLogP": 0.0, "GROUP_ID": 3.0, "name": "151", "BestEnrichmentInGroup": 24.943801652892564, "CLUSTER_LABEL": " ", "GeneID": "2932|3091|3309|4780|4790|7099|9314|23411", "Z_score": 12.94330519831861, "GiniIndex": 0.0, "_COUNT_001_PCT": 100.0}, "position": {"x": 305.65990190499303, "y": 278.6581478021823}, "selected": false}, {"data": {"id": "3625043", "Enrichment": 70.19069767441862, "BestLogPInGroup": -10.545678425453351, "_PATTERN_": "M1", "_GeneInGOAndHitList": 6.0, "Hits": "CASP3|HIF1A|NFE2L2|NOS3|PCNA|SIRT1", "Description": "response to reactive oxygen species", "_GeneInHitList": 15.0, "Category": "GO Biological Processes", "Log_q_value_": -6.628993792672029, "Symbol": "GO:0000302", "LogP": -9.822450672914787, "_RANK_": 1.0, "FirstInGroupByEnrichment": 0.0, "_LogP_MyList": -9.822450672914787, "_TotalGeneInLibrary": 30182.0, "_GeneInGO": 172.0, "shared_name": "150", "_InGO": 40.0, "Gene": "GO:0000302", "_MEMBER_MyList": 1.0, "_COUNT_001": 6.0, "SUID": 3625043, "id_original": "150", "selected": false, "CategoryID": 19.0, "STDV_InGO": 12.649110640673516, "EvidenceCutoff": 0.0, "PARENT_GO": "19_GO:0050896 response to stimulus", "FirstInGroupByLogP": 0.0, "GROUP_ID": 4.0, "name": "150", "BestEnrichmentInGroup": 134.14222222222222, "CLUSTER_LABEL": " ", "GeneID": "836|3091|4780|4846|5111|23411", "Z_score": 20.29202160615614, "GiniIndex": 0.0, "_COUNT_001_PCT": 100.0}, "position": {"x": 188.2383893012333, "y": 411.26787375433076}, "selected": false}, {"data": {"id": "3625040", "Enrichment": 38.48342440801457, "BestLogPInGroup": -10.545678425453351, "_PATTERN_": "M1", "_GeneInGOAndHitList": 7.0, "Hits": "CASP3|HIF1A|NFE2L2|NOS3|PRKN|PCNA|SIRT1", "Description": "response to oxidative stress", "_GeneInHitList": 15.0, "Category": "GO Biological Processes", "Log_q_value_": -6.557522311430164, "Symbol": "GO:0006979", "LogP": -9.666425439097477, "_RANK_": 1.0, "FirstInGroupByEnrichment": 0.0, "_LogP_MyList": -9.666425439097477, "_TotalGeneInLibrary": 30182.0, "_GeneInGO": 366.0, "shared_name": "149", "_InGO": 46.666666666666664, "Gene": "GO:0006979", "_MEMBER_MyList": 1.0, "_COUNT_001": 7.0, "SUID": 3625040, "id_original": "149", "selected": false, "CategoryID": 19.0, "STDV_InGO": 12.881223774390612, "EvidenceCutoff": 0.0, "PARENT_GO": "19_GO:0050896 response to stimulus", "FirstInGroupByLogP": 0.0, "GROUP_ID": 4.0, "name": "149", "BestEnrichmentInGroup": 134.14222222222222, "CLUSTER_LABEL": " ", "GeneID": "836|3091|4780|4846|5071|5111|23411", "Z_score": 16.08797910946297, "GiniIndex": 0.0, "_COUNT_001_PCT": 100.0}, "position": {"x": 244.8457882880497, "y": 302.63799094183076}, "selected": false}, {"data": {"id": "3625037", "Enrichment": 66.18859649122808, "BestLogPInGroup": -10.545678425453351, "_PATTERN_": "M1", "_GeneInGOAndHitList": 5.0, "Hits": "HIF1A|NFE2L2|NOS3|KLF4|SIRT1", "Description": "regulation of blood vessel endothelial cell migration", "_GeneInHitList": 15.0, "Category": "GO Biological Processes", "Log_q_value_": -5.34737646254848, "Symbol": "GO:0043535", "LogP": -8.058339581543756, "_RANK_": 1.0, "FirstInGroupByEnrichment": 0.0, "_LogP_MyList": -8.058339581543756, "_TotalGeneInLibrary": 30182.0, "_GeneInGO": 152.0, "shared_name": "148", "_InGO": 33.333333333333336, "Gene": "GO:0043535", "_MEMBER_MyList": 1.0, "_COUNT_001": 5.0, "SUID": 3625037, "id_original": "148", "selected": false, "CategoryID": 19.0, "STDV_InGO": 12.171612389003691, "EvidenceCutoff": 0.0, "PARENT_GO": "19_GO:0040011 locomotion", "FirstInGroupByLogP": 0.0, "GROUP_ID": 4.0, "name": "148", "BestEnrichmentInGroup": 134.14222222222222, "CLUSTER_LABEL": " ", "GeneID": "3091|4780|4846|9314|23411", "Z_score": 17.966444460644567, "GiniIndex": 0.0, "_COUNT_001_PCT": 100.0}, "position": {"x": 209.01216249459267, "y": 270.8828182123386}, "selected": false}, {"data": {"id": "3625034", "Enrichment": 54.38198198198199, "BestLogPInGroup": -10.545678425453351, "_PATTERN_": "M1", "_GeneInGOAndHitList": 5.0, "Hits": "HIF1A|NFE2L2|NOS3|KLF4|SIRT1", "Description": "positive regulation of angiogenesis", "_GeneInHitList": 15.0, "Category": "GO Biological Processes", "Log_q_value_": -5.033460454641019, "Symbol": "GO:0045766", "LogP": -7.630480221329458, "_RANK_": 1.0, "FirstInGroupByEnrichment": 0.0, "_LogP_MyList": -7.630480221329458, "_TotalGeneInLibrary": 30182.0, "_GeneInGO": 185.0, "shared_name": "147", "_InGO": 33.333333333333336, "Gene": "GO:0045766", "_MEMBER_MyList": 1.0, "_COUNT_001": 5.0, "SUID": 3625034, "id_original": "147", "selected": false, "CategoryID": 19.0, "STDV_InGO": 12.171612389003691, "EvidenceCutoff": 0.0, "PARENT_GO": "19_GO:0032502 developmental process", "FirstInGroupByLogP": 0.0, "GROUP_ID": 4.0, "name": "147", "BestEnrichmentInGroup": 134.14222222222222, "CLUSTER_LABEL": " ", "GeneID": "3091|4780|4846|9314|23411", "Z_score": 16.240074887745955, "GiniIndex": 0.0, "_COUNT_001_PCT": 100.0}, "position": {"x": 200.68498353951455, "y": 219.24303244573701}, "selected": false}, {"data": {"id": "3625031", "Enrichment": 54.38198198198199, "BestLogPInGroup": -10.545678425453351, "_PATTERN_": "M1", "_GeneInGOAndHitList": 5.0, "Hits": "HIF1A|NFE2L2|NOS3|KLF4|SIRT1", "Description": "positive regulation of vasculature development", "_GeneInHitList": 15.0, "Category": "GO Biological Processes", "Log_q_value_": -5.033460454641019, "Symbol": "GO:1904018", "LogP": -7.630480221329458, "_RANK_": 1.0, "FirstInGroupByEnrichment": 0.0, "_LogP_MyList": -7.630480221329458, "_TotalGeneInLibrary": 30182.0, "_GeneInGO": 185.0, "shared_name": "146", "_InGO": 33.333333333333336, "Gene": "GO:1904018", "_MEMBER_MyList": 1.0, "_COUNT_001": 5.0, "SUID": 3625031, "id_original": "146", "selected": false, "CategoryID": 19.0, "STDV_InGO": 12.171612389003691, "EvidenceCutoff": 0.0, "PARENT_GO": "19_GO:0032502 developmental process", "FirstInGroupByLogP": 0.0, "GROUP_ID": 4.0, "name": "146", "BestEnrichmentInGroup": 134.14222222222222, "CLUSTER_LABEL": " ", "GeneID": "3091|4780|4846|9314|23411", "Z_score": 16.240074887745955, "GiniIndex": 0.0, "_COUNT_001_PCT": 100.0}, "position": {"x": 170.1382916449833, "y": 361.47807883245576}, "selected": false}, {"data": {"id": "3625028", "Enrichment": 107.31377777777777, "BestLogPInGroup": -10.545678425453351, "_PATTERN_": "M1", "_GeneInGOAndHitList": 4.0, "Hits": "HIF1A|NFE2L2|NOS3|SIRT1", "Description": "positive regulation of blood vessel endothelial cell migration", "_GeneInHitList": 15.0, "Category": "GO Biological Processes", "Log_q_value_": -4.773206538970934, "Symbol": "GO:0043536", "LogP": -7.3278224571062855, "_RANK_": 1.0, "FirstInGroupByEnrichment": 0.0, "_LogP_MyList": -7.3278224571062855, "_TotalGeneInLibrary": 30182.0, "_GeneInGO": 75.0, "shared_name": "145", "_InGO": 26.666666666666668, "Gene": "GO:0043536", "_MEMBER_MyList": 1.0, "_COUNT_001": 4.0, "SUID": 3625028, "id_original": "145", "selected": false, "CategoryID": 19.0, "STDV_InGO": 11.417984514369003, "EvidenceCutoff": 0.0, "PARENT_GO": "19_GO:0040011 locomotion", "FirstInGroupByLogP": 0.0, "GROUP_ID": 4.0, "name": "145", "BestEnrichmentInGroup": 134.14222222222222, "CLUSTER_LABEL": " ", "GeneID": "3091|4780|4846|23411", "Z_score": 20.555726077411766, "GiniIndex": 0.0, "_COUNT_001_PCT": 100.0}, "position": {"x": 272.08913736336706, "y": 439.65093039495576}, "selected": false}, {"data": {"id": "3625025", "Enrichment": 44.91369047619048, "BestLogPInGroup": -10.545678425453351, "_PATTERN_": "M1", "_GeneInGOAndHitList": 5.0, "Hits": "HIF1A|NFE2L2|NOS3|PCNA|SIRT1", "Description": "cellular response to oxidative stress", "_GeneInHitList": 15.0, "Category": "GO Biological Processes", "Log_q_value_": -4.680775160625605, "Symbol": "GO:0034599", "LogP": -7.215647020565199, "_RANK_": 1.0, "FirstInGroupByEnrichment": 0.0, "_LogP_MyList": -7.215647020565199, "_TotalGeneInLibrary": 30182.0, "_GeneInGO": 224.0, "shared_name": "144", "_InGO": 33.333333333333336, "Gene": "GO:0034599", "_MEMBER_MyList": 1.0, "_COUNT_001": 5.0, "SUID": 3625025, "id_original": "144", "selected": false, "CategoryID": 19.0, "STDV_InGO": 12.171612389003691, "EvidenceCutoff": 0.0, "PARENT_GO": "19_GO:0050896 response to stimulus", "FirstInGroupByLogP": 0.0, "GROUP_ID": 4.0, "name": "144", "BestEnrichmentInGroup": 134.14222222222222, "CLUSTER_LABEL": " ", "GeneID": "3091|4780|4846|5111|23411", "Z_score": 14.710042176910996, "GiniIndex": 0.0, "_COUNT_001_PCT": 100.0}, "position": {"x": 199.07816438668252, "y": 472.99199484808076}, "selected": false}, {"data": {"id": "3625022", "Enrichment": 43.36494252873564, "BestLogPInGroup": -10.545678425453351, "_PATTERN_": "M1", "_GeneInGOAndHitList": 5.0, "Hits": "HIF1A|NFE2L2|NOS3|KLF4|SIRT1", "Description": "regulation of endothelial cell migration", "_GeneInHitList": 15.0, "Category": "GO Biological Processes", "Log_q_value_": -4.623747135951752, "Symbol": "GO:0010594", "LogP": -7.139733651730973, "_RANK_": 1.0, "FirstInGroupByEnrichment": 0.0, "_LogP_MyList": -7.139733651730973, "_TotalGeneInLibrary": 30182.0, "_GeneInGO": 232.0, "shared_name": "143", "_InGO": 33.333333333333336, "Gene": "GO:0010594", "_MEMBER_MyList": 1.0, "_COUNT_001": 5.0, "SUID": 3625022, "id_original": "143", "selected": false, "CategoryID": 19.0, "STDV_InGO": 12.171612389003691, "EvidenceCutoff": 0.0, "PARENT_GO": "19_GO:0040011 locomotion", "FirstInGroupByLogP": 0.0, "GROUP_ID": 4.0, "name": "143", "BestEnrichmentInGroup": 134.14222222222222, "CLUSTER_LABEL": " ", "GeneID": "3091|4780|4846|9314|23411", "Z_score": 14.444369223414517, "GiniIndex": 0.0, "_COUNT_001_PCT": 100.0}, "position": {"x": 91.96591310494424, "y": 276.5783138178073}, "selected": false}, {"data": {"id": "3625019", "Enrichment": 35.930952380952384, "BestLogPInGroup": -10.545678425453351, "_PATTERN_": "M1", "_GeneInGOAndHitList": 5.0, "Hits": "CASP3|CDKN1B|HIF1A|NFE2L2|SIRT1", "Description": "response to hypoxia", "_GeneInHitList": 15.0, "Category": "GO Biological Processes", "Log_q_value_": -4.288127221268823, "Symbol": "GO:0001666", "LogP": -6.733922913691689, "_RANK_": 1.0, "FirstInGroupByEnrichment": 0.0, "_LogP_MyList": -6.733922913691689, "_TotalGeneInLibrary": 30182.0, "_GeneInGO": 280.0, "shared_name": "142", "_InGO": 33.333333333333336, "Gene": "GO:0001666", "_MEMBER_MyList": 1.0, "_COUNT_001": 5.0, "SUID": 3625019, "id_original": "142", "selected": false, "CategoryID": 19.0, "STDV_InGO": 12.171612389003691, "EvidenceCutoff": 0.0, "PARENT_GO": "19_GO:0050896 response to stimulus", "FirstInGroupByLogP": 0.0, "GROUP_ID": 4.0, "name": "142", "BestEnrichmentInGroup": 134.14222222222222, "CLUSTER_LABEL": " ", "GeneID": "836|1027|3091|4780|23411", "Z_score": 13.094403044765158, "GiniIndex": 0.0, "_COUNT_001_PCT": 100.0}, "position": {"x": 219.24371843331338, "y": 373.29701804144014}, "selected": false}, {"data": {"id": "3625016", "Enrichment": 423.6070175438596, "BestLogPInGroup": -10.109008648587468, "_PATTERN_": "M1", "_GeneInGOAndHitList": 4.0, "Hits": "HIF1A|NFE2L2|PRKN|SIRT1", "Description": "negative regulation of oxidative stress-induced intrinsic apoptotic signaling pathway", "_GeneInHitList": 15.0, "Category": "GO Biological Processes", "Log_q_value_": -6.628993792672029, "Symbol": "GO:1902176", "LogP": -9.817078166386967, "_RANK_": 1.0, "FirstInGroupByEnrichment": 0.0, "_LogP_MyList": -9.817078166386967, "_TotalGeneInLibrary": 30182.0, "_GeneInGO": 19.0, "shared_name": "141", "_InGO": 26.666666666666668, "Gene": "GO:1902176", "_MEMBER_MyList": 1.0, "_COUNT_001": 4.0, "SUID": 3625016, "id_original": "141", "selected": false, "CategoryID": 19.0, "STDV_InGO": 11.417984514369003, "EvidenceCutoff": 0.0, "PARENT_GO": "19_GO:0023052 signaling", "FirstInGroupByLogP": 0.0, "GROUP_ID": 5.0, "name": "141", "BestEnrichmentInGroup": 423.6070175438596, "CLUSTER_LABEL": " ", "GeneID": "3091|4780|5071|23411", "Z_score": 41.08872057579892, "GiniIndex": 0.0, "_COUNT_001_PCT": 100.0}, "position": {"x": 273.33520941727636, "y": 396.7784023187839}, "selected": false}, {"data": {"id": "3625013", "Enrichment": 127.35021097046415, "BestLogPInGroup": -10.109008648587468, "_PATTERN_": "M1", "_GeneInGOAndHitList": 5.0, "Hits": "HIF1A|NFE2L2|PRKN|TLR4|SIRT1", "Description": "regulation of oxidative stress-induced cell death", "_GeneInHitList": 15.0, "Category": "GO Biological Processes", "Log_q_value_": -6.455879904640163, "Symbol": "GO:1903201", "LogP": -9.497836242676863, "_RANK_": 1.0, "FirstInGroupByEnrichment": 0.0, "_LogP_MyList": -9.497836242676863, "_TotalGeneInLibrary": 30182.0, "_GeneInGO": 79.0, "shared_name": "140", "_InGO": 33.333333333333336, "Gene": "GO:1903201", "_MEMBER_MyList": 1.0, "_COUNT_001": 5.0, "SUID": 3625013, "id_original": "140", "selected": false, "CategoryID": 19.0, "STDV_InGO": 12.171612389003691, "EvidenceCutoff": 0.0, "PARENT_GO": "19_GO:0050896 response to stimulus", "FirstInGroupByLogP": 0.0, "GROUP_ID": 5.0, "name": "140", "BestEnrichmentInGroup": 423.6070175438596, "CLUSTER_LABEL": " ", "GeneID": "3091|4780|5071|7099|23411", "Z_score": 25.074426479524245, "GiniIndex": 0.0, "_COUNT_001_PCT": 100.0}, "position": {"x": 223.98266725533486, "y": 303.84665488226045}, "selected": false}, {"data": {"id": "3625010", "Enrichment": 107.02836879432625, "BestLogPInGroup": -10.109008648587468, "_PATTERN_": "M1", "_GeneInGOAndHitList": 5.0, "Hits": "HIF1A|NFE2L2|PRKN|TLR4|SIRT1", "Description": "regulation of cellular response to oxidative stress", "_GeneInHitList": 15.0, "Category": "GO Biological Processes", "Log_q_value_": -6.129078779911161, "Symbol": "GO:1900407", "LogP": -9.113043170970174, "_RANK_": 1.0, "FirstInGroupByEnrichment": 0.0, "_LogP_MyList": -9.113043170970174, "_TotalGeneInLibrary": 30182.0, "_GeneInGO": 94.0, "shared_name": "139", "_InGO": 33.333333333333336, "Gene": "GO:1900407", "_MEMBER_MyList": 1.0, "_COUNT_001": 5.0, "SUID": 3625010, "id_original": "139", "selected": false, "CategoryID": 19.0, "STDV_InGO": 12.171612389003691, "EvidenceCutoff": 0.0, "PARENT_GO": "19_GO:0050896 response to stimulus", "FirstInGroupByLogP": 0.0, "GROUP_ID": 5.0, "name": "139", "BestEnrichmentInGroup": 423.6070175438596, "CLUSTER_LABEL": " ", "GeneID": "3091|4780|5071|7099|23411", "Z_score": 22.95808857710784, "GiniIndex": 0.0, "_COUNT_001_PCT": 100.0}, "position": {"x": 230.37399034493447, "y": 336.4115810297214}, "selected": false}, {"data": {"id": "3625007", "Enrichment": 277.53563218390804, "BestLogPInGroup": -10.109008648587468, "_PATTERN_": "M1", "_GeneInGOAndHitList": 4.0, "Hits": "HIF1A|NFE2L2|PRKN|SIRT1", "Description": "regulation of oxidative stress-induced intrinsic apoptotic signaling pathway", "_GeneInHitList": 15.0, "Category": "GO Biological Processes", "Log_q_value_": -6.095375550784803, "Symbol": "GO:1902175", "LogP": -9.031047017821294, "_RANK_": 1.0, "FirstInGroupByEnrichment": 0.0, "_LogP_MyList": -9.031047017821294, "_TotalGeneInLibrary": 30182.0, "_GeneInGO": 29.0, "shared_name": "138", "_InGO": 26.666666666666668, "Gene": "GO:1902175", "_MEMBER_MyList": 1.0, "_COUNT_001": 4.0, "SUID": 3625007, "id_original": "138", "selected": false, "CategoryID": 19.0, "STDV_InGO": 11.417984514369003, "EvidenceCutoff": 0.0, "PARENT_GO": "19_GO:0023052 signaling", "FirstInGroupByLogP": 0.0, "GROUP_ID": 5.0, "name": "138", "BestEnrichmentInGroup": 423.6070175438596, "CLUSTER_LABEL": " ", "GeneID": "3091|4780|5071|23411", "Z_score": 33.22241619967353, "GiniIndex": 0.0, "_COUNT_001_PCT": 100.0}, "position": {"x": 234.94737749093056, "y": 396.1757717035495}, "selected": false}, {"data": {"id": "3625004", "Enrichment": 51.81459227467812, "BestLogPInGroup": -10.109008648587468, "_PATTERN_": "M1", "_GeneInGOAndHitList": 6.0, "Hits": "GSK3B|HIF1A|NFE2L2|NOS3|PRKN|SIRT1", "Description": "negative regulation of apoptotic signaling pathway", "_GeneInHitList": 15.0, "Category": "GO Biological Processes", "Log_q_value_": -6.095375550784803, "Symbol": "GO:2001234", "LogP": -9.028187419396435, "_RANK_": 1.0, "FirstInGroupByEnrichment": 0.0, "_LogP_MyList": -9.028187419396435, "_TotalGeneInLibrary": 30182.0, "_GeneInGO": 233.0, "shared_name": "137", "_InGO": 40.0, "Gene": "GO:2001234", "_MEMBER_MyList": 1.0, "_COUNT_001": 6.0, "SUID": 3625004, "id_original": "137", "selected": false, "CategoryID": 19.0, "STDV_InGO": 12.649110640673516, "EvidenceCutoff": 0.0, "PARENT_GO": "19_GO:0023052 signaling", "FirstInGroupByLogP": 0.0, "GROUP_ID": 5.0, "name": "137", "BestEnrichmentInGroup": 423.6070175438596, "CLUSTER_LABEL": " ", "GeneID": "2932|3091|4780|4846|5071|23411", "Z_score": 17.362874389838943, "GiniIndex": 0.0, "_COUNT_001_PCT": 100.0}, "position": {"x": 219.00624971383095, "y": 401.80095480901826}, "selected": false}, {"data": {"id": "3625001", "Enrichment": 97.67637540453076, "BestLogPInGroup": -10.109008648587468, "_PATTERN_": "M1", "_GeneInGOAndHitList": 5.0, "Hits": "HIF1A|NFE2L2|PRKN|TLR4|SIRT1", "Description": "regulation of response to oxidative stress", "_GeneInHitList": 15.0, "Category": "GO Biological Processes", "Log_q_value_": -6.024358935983809, "Symbol": "GO:1902882", "LogP": -8.911413314034766, "_RANK_": 1.0, "FirstInGroupByEnrichment": 0.0, "_LogP_MyList": -8.911413314034766, "_TotalGeneInLibrary": 30182.0, "_GeneInGO": 103.0, "shared_name": "136", "_InGO": 33.333333333333336, "Gene": "GO:1902882", "_MEMBER_MyList": 1.0, "_COUNT_001": 5.0, "SUID": 3625001, "id_original": "136", "selected": false, "CategoryID": 19.0, "STDV_InGO": 12.171612389003691, "EvidenceCutoff": 0.0, "PARENT_GO": "19_GO:0050896 response to stimulus", "FirstInGroupByLogP": 0.0, "GROUP_ID": 5.0, "name": "136", "BestEnrichmentInGroup": 423.6070175438596, "CLUSTER_LABEL": " ", "GeneID": "3091|4780|5071|7099|23411", "Z_score": 21.915614651538043, "GiniIndex": 0.0, "_COUNT_001_PCT": 100.0}, "position": {"x": 259.36442213051794, "y": 417.88344382269014}, "selected": false}, {"data": {"id": "3624998", "Enrichment": 146.33696969696967, "BestLogPInGroup": -10.109008648587468, "_PATTERN_": "M1", "_GeneInGOAndHitList": 4.0, "Hits": "HIF1A|NFE2L2|PRKN|SIRT1", "Description": "negative regulation of oxidative stress-induced cell death", "_GeneInHitList": 15.0, "Category": "GO Biological Processes", "Log_q_value_": -5.2076291328927065, "Symbol": "GO:1903202", "LogP": -7.877199566729757, "_RANK_": 1.0, "FirstInGroupByEnrichment": 0.0, "_LogP_MyList": -7.877199566729757, "_TotalGeneInLibrary": 30182.0, "_GeneInGO": 55.0, "shared_name": "135", "_InGO": 26.666666666666668, "Gene": "GO:1903202", "_MEMBER_MyList": 1.0, "_COUNT_001": 4.0, "SUID": 3624998, "id_original": "135", "selected": false, "CategoryID": 19.0, "STDV_InGO": 11.417984514369003, "EvidenceCutoff": 0.0, "PARENT_GO": "19_GO:0048519 negative regulation of biological process", "FirstInGroupByLogP": 0.0, "GROUP_ID": 5.0, "name": "135", "BestEnrichmentInGroup": 423.6070175438596, "CLUSTER_LABEL": " ", "GeneID": "3091|4780|5071|23411", "Z_score": 24.056136667157325, "GiniIndex": 0.0, "_COUNT_001_PCT": 100.0}, "position": {"x": 333.86279420845983, "y": 339.5237636469089}, "selected": false}, {"data": {"id": "3624995", "Enrichment": 33.07616438356165, "BestLogPInGroup": -10.109008648587468, "_PATTERN_": "M1", "_GeneInGOAndHitList": 6.0, "Hits": "CASP8|GSK3B|NFE2L2|PRKN|SIRT1|NLRP3", "Description": "positive regulation of proteolysis", "_GeneInHitList": 15.0, "Category": "GO Biological Processes", "Log_q_value_": -5.206475844146586, "Symbol": "GO:0045862", "LogP": -7.863081300819268, "_RANK_": 1.0, "FirstInGroupByEnrichment": 0.0, "_LogP_MyList": -7.863081300819268, "_TotalGeneInLibrary": 30182.0, "_GeneInGO": 365.0, "shared_name": "134", "_InGO": 40.0, "Gene": "GO:0045862", "_MEMBER_MyList": 1.0, "_COUNT_001": 6.0, "SUID": 3624995, "id_original": "134", "selected": false, "CategoryID": 19.0, "STDV_InGO": 12.649110640673516, "EvidenceCutoff": 0.0, "PARENT_GO": "19_GO:0048518 positive regulation of biological process", "FirstInGroupByLogP": 0.0, "GROUP_ID": 5.0, "name": "134", "BestEnrichmentInGroup": 423.6070175438596, "CLUSTER_LABEL": " ", "GeneID": "841|2932|4780|5071|23411|114548", "Z_score": 13.748118619513034, "GiniIndex": 0.0, "_COUNT_001_PCT": 100.0}, "position": {"x": 437.49376039498327, "y": 355.61260031683076}, "selected": false}, {"data": {"id": "3624992", "Enrichment": 31.68713910761155, "BestLogPInGroup": -10.109008648587468, "_PATTERN_": "M1", "_GeneInGOAndHitList": 6.0, "Hits": "GSK3B|HIF1A|NFE2L2|NOS3|PRKN|SIRT1", "Description": "regulation of apoptotic signaling pathway", "_GeneInHitList": 15.0, "Category": "GO Biological Processes", "Log_q_value_": -5.108307445732581, "Symbol": "GO:2001233", "LogP": -7.752323775097244, "_RANK_": 1.0, "FirstInGroupByEnrichment": 0.0, "_LogP_MyList": -7.752323775097244, "_TotalGeneInLibrary": 30182.0, "_GeneInGO": 381.0, "shared_name": "133", "_InGO": 40.0, "Gene": "GO:2001233", "_MEMBER_MyList": 1.0, "_COUNT_001": 6.0, "SUID": 3624992, "id_original": "133", "selected": false, "CategoryID": 19.0, "STDV_InGO": 12.649110640673516, "EvidenceCutoff": 0.0, "PARENT_GO": "19_GO:0023052 signaling", "FirstInGroupByLogP": 0.0, "GROUP_ID": 5.0, "name": "133", "BestEnrichmentInGroup": 423.6070175438596, "CLUSTER_LABEL": " ", "GeneID": "2932|3091|4780|4846|5071|23411", "Z_score": 13.441565469250591, "GiniIndex": 0.0, "_COUNT_001_PCT": 100.0}, "position": {"x": 213.7170269965458, "y": 380.8159084222995}, "selected": false}, {"data": {"id": "3624989", "Enrichment": 27.61751633986928, "BestLogPInGroup": -10.00800433409954, "_PATTERN_": "M1", "_GeneInGOAndHitList": 7.0, "Hits": "CASP3|CASP8|CDKN1B|GSK3B|HSPA5|NFKB1|PRKN", "Description": "cellular response to organic cyclic compound", "_GeneInHitList": 15.0, "Category": "GO Biological Processes", "Log_q_value_": -5.819703671383078, "Symbol": "GO:0071407", "LogP": -8.665365364275809, "_RANK_": 1.0, "FirstInGroupByEnrichment": 0.0, "_LogP_MyList": -8.665365364275809, "_TotalGeneInLibrary": 30182.0, "_GeneInGO": 510.0, "shared_name": "132", "_InGO": 46.666666666666664, "Gene": "GO:0071407", "_MEMBER_MyList": 1.0, "_COUNT_001": 7.0, "SUID": 3624989, "id_original": "132", "selected": false, "CategoryID": 19.0, "STDV_InGO": 12.881223774390612, "EvidenceCutoff": 0.0, "PARENT_GO": "19_GO:0050896 response to stimulus", "FirstInGroupByLogP": 0.0, "GROUP_ID": 6.0, "name": "132", "BestEnrichmentInGroup": 402.4266666666666, "CLUSTER_LABEL": " ", "GeneID": "836|841|1027|2932|3309|4790|5071", "Z_score": 13.518409183062174, "GiniIndex": 0.0, "_COUNT_001_PCT": 100.0}, "position": {"x": 293.2836163520145, "y": 355.08513449651826}, "selected": false}, {"data": {"id": "3624986", "Enrichment": 171.24539007092199, "BestLogPInGroup": -10.00800433409954, "_PATTERN_": "M1", "_GeneInGOAndHitList": 4.0, "Hits": "CASP3|CASP8|CDKN1B|HSPA5", "Description": "response to antibiotic", "_GeneInHitList": 15.0, "Category": "GO Biological Processes", "Log_q_value_": -5.4009797314376895, "Symbol": "GO:0046677", "LogP": -8.15770034099364, "_RANK_": 1.0, "FirstInGroupByEnrichment": 0.0, "_LogP_MyList": -8.15770034099364, "_TotalGeneInLibrary": 30182.0, "_GeneInGO": 47.0, "shared_name": "131", "_InGO": 26.666666666666668, "Gene": "GO:0046677", "_MEMBER_MyList": 1.0, "_COUNT_001": 4.0, "SUID": 3624986, "id_original": "131", "selected": false, "CategoryID": 19.0, "STDV_InGO": 11.417984514369003, "EvidenceCutoff": 0.0, "PARENT_GO": "19_GO:0050896 response to stimulus", "FirstInGroupByLogP": 0.0, "GROUP_ID": 6.0, "name": "131", "BestEnrichmentInGroup": 402.4266666666666, "CLUSTER_LABEL": " ", "GeneID": "836|841|1027|3309", "Z_score": 26.045642337824038, "GiniIndex": 0.0, "_COUNT_001_PCT": 100.0}, "position": {"x": 285.0772946357059, "y": 446.94228171331514}, "selected": false}, {"data": {"id": "3624983", "Enrichment": 87.4840579710145, "BestLogPInGroup": -10.00800433409954, "_PATTERN_": "M1", "_GeneInGOAndHitList": 4.0, "Hits": "CASP3|CASP8|GSK3B|TLR4", "Description": "positive regulation of neuron death", "_GeneInHitList": 15.0, "Category": "GO Biological Processes", "Log_q_value_": -4.470576613084843, "Symbol": "GO:1901216", "LogP": -6.968464906771267, "_RANK_": 1.0, "FirstInGroupByEnrichment": 0.0, "_LogP_MyList": -6.968464906771267, "_TotalGeneInLibrary": 30182.0, "_GeneInGO": 92.0, "shared_name": "130", "_InGO": 26.666666666666668, "Gene": "GO:1901216", "_MEMBER_MyList": 1.0, "_COUNT_001": 4.0, "SUID": 3624983, "id_original": "130", "selected": false, "CategoryID": 19.0, "STDV_InGO": 11.417984514369003, "EvidenceCutoff": 0.0, "PARENT_GO": "19_GO:0048518 positive regulation of biological process", "FirstInGroupByLogP": 0.0, "GROUP_ID": 6.0, "name": "130", "BestEnrichmentInGroup": 402.4266666666666, "CLUSTER_LABEL": " ", "GeneID": "836|841|2932|7099", "Z_score": 18.5253004210432, "GiniIndex": 0.0, "_COUNT_001_PCT": 100.0}, "position": {"x": 415.8300488471317, "y": 332.099966039487}, "selected": false}, {"data": {"id": "3624980", "Enrichment": 19.440901771336556, "BestLogPInGroup": -10.00800433409954, "_PATTERN_": "M1", "_GeneInGOAndHitList": 6.0, "Hits": "CASP3|CASP8|CDKN1B|GSK3B|TLR4|SIRT1", "Description": "positive regulation of cell death", "_GeneInHitList": 15.0, "Category": "GO Biological Processes", "Log_q_value_": -4.131087095224978, "Symbol": "GO:0010942", "LogP": -6.499627533398048, "_RANK_": 1.0, "FirstInGroupByEnrichment": 0.0, "_LogP_MyList": -6.499627533398048, "_TotalGeneInLibrary": 30182.0, "_GeneInGO": 621.0, "shared_name": "129", "_InGO": 40.0, "Gene": "GO:0010942", "_MEMBER_MyList": 1.0, "_COUNT_001": 6.0, "SUID": 3624980, "id_original": "129", "selected": false, "CategoryID": 19.0, "STDV_InGO": 12.649110640673516, "EvidenceCutoff": 0.0, "PARENT_GO": "19_GO:0048518 positive regulation of biological process", "FirstInGroupByLogP": 0.0, "GROUP_ID": 6.0, "name": "129", "BestEnrichmentInGroup": 402.4266666666666, "CLUSTER_LABEL": " ", "GeneID": "836|841|1027|2932|7099|23411", "Z_score": 10.354157680044361, "GiniIndex": 0.0, "_COUNT_001_PCT": 100.0}, "position": {"x": 340.4284909247684, "y": 453.41948508245576}, "selected": false}, {"data": {"id": "3624977", "Enrichment": 402.4266666666666, "BestLogPInGroup": -10.00800433409954, "_PATTERN_": "M1", "_GeneInGOAndHitList": 2.0, "Hits": "CASP3|CASP8", "Description": "response to cobalt ion", "_GeneInHitList": 15.0, "Category": "GO Biological Processes", "Log_q_value_": -2.964280613770758, "Symbol": "GO:0032025", "LogP": -4.98504765273752, "_RANK_": 1.0, "FirstInGroupByEnrichment": 0.0, "_LogP_MyList": -4.98504765273752, "_TotalGeneInLibrary": 30182.0, "_GeneInGO": 10.0, "shared_name": "128", "_InGO": 13.333333333333334, "Gene": "GO:0032025", "_MEMBER_MyList": 1.0, "_COUNT_001": 2.0, "SUID": 3624977, "id_original": "128", "selected": false, "CategoryID": 19.0, "STDV_InGO": 8.777074514725111, "EvidenceCutoff": 0.0, "PARENT_GO": "19_GO:0050896 response to stimulus", "FirstInGroupByLogP": 0.0, "GROUP_ID": 6.0, "name": "128", "BestEnrichmentInGroup": 402.4266666666666, "CLUSTER_LABEL": " ", "GeneID": "836|841", "Z_score": 28.310696251920486, "GiniIndex": 0.0, "_COUNT_001_PCT": 100.0}, "position": {"x": 509.96922426217077, "y": 330.2547206781589}, "selected": false}, {"data": {"id": "3624974", "Enrichment": 15.266565503287811, "BestLogPInGroup": -10.00800433409954, "_PATTERN_": "M1", "_GeneInGOAndHitList": 5.0, "Hits": "CASP3|CASP8|HIF1A|KLF4|SIRT1", "Description": "hemopoiesis", "_GeneInHitList": 15.0, "Category": "GO Biological Processes", "Log_q_value_": -2.8972912623527636, "Symbol": "GO:0030097", "LogP": -4.912189367655428, "_RANK_": 1.0, "FirstInGroupByEnrichment": 0.0, "_LogP_MyList": -4.912189367655428, "_TotalGeneInLibrary": 30182.0, "_GeneInGO": 659.0, "shared_name": "127", "_InGO": 33.333333333333336, "Gene": "GO:0030097", "_MEMBER_MyList": 1.0, "_COUNT_001": 5.0, "SUID": 3624974, "id_original": "127", "selected": false, "CategoryID": 19.0, "STDV_InGO": 12.171612389003691, "EvidenceCutoff": 0.0, "PARENT_GO": "19_GO:0032502 developmental process", "FirstInGroupByLogP": 0.0, "GROUP_ID": 6.0, "name": "127", "BestEnrichmentInGroup": 402.4266666666666, "CLUSTER_LABEL": " ", "GeneID": "836|841|3091|9314|23411", "Z_score": 8.257113975420875, "GiniIndex": 0.0, "_COUNT_001_PCT": 100.0}, "position": {"x": 330.0368283271122, "y": 217.37688254339326}, "selected": false}, {"data": {"id": "3624971", "Enrichment": 25.796581196581194, "BestLogPInGroup": -10.00800433409954, "_PATTERN_": "M1", "_GeneInGOAndHitList": 4.0, "Hits": "CASP3|CASP8|GSK3B|SIRT1", "Description": "apoptotic signaling pathway", "_GeneInHitList": 15.0, "Category": "GO Biological Processes", "Log_q_value_": -2.859681461923928, "Symbol": "GO:0097190", "LogP": -4.8546412372844046, "_RANK_": 1.0, "FirstInGroupByEnrichment": 0.0, "_LogP_MyList": -4.8546412372844046, "_TotalGeneInLibrary": 30182.0, "_GeneInGO": 312.0, "shared_name": "126", "_InGO": 26.666666666666668, "Gene": "GO:0097190", "_MEMBER_MyList": 1.0, "_COUNT_001": 4.0, "SUID": 3624971, "id_original": "126", "selected": false, "CategoryID": 19.0, "STDV_InGO": 11.417984514369003, "EvidenceCutoff": 0.0, "PARENT_GO": "19_GO:0023052 signaling", "FirstInGroupByLogP": 0.0, "GROUP_ID": 6.0, "name": "126", "BestEnrichmentInGroup": 402.4266666666666, "CLUSTER_LABEL": " ", "GeneID": "836|841|2932|23411", "Z_score": 9.817431355106535, "GiniIndex": 0.0, "_COUNT_001_PCT": 100.0}, "position": {"x": 369.9670346259403, "y": 358.40321921331514}, "selected": false}, {"data": {"id": "3624968", "Enrichment": 77.38974358974359, "BestLogPInGroup": -10.00800433409954, "_PATTERN_": "M1", "_GeneInGOAndHitList": 2.0, "Hits": "CASP3|CASP8", "Description": "execution phase of apoptosis", "_GeneInHitList": 15.0, "Category": "GO Biological Processes", "Log_q_value_": -1.8579141761403783, "Symbol": "GO:0097194", "LogP": -3.520953742818471, "_RANK_": 1.0, "FirstInGroupByEnrichment": 0.0, "_LogP_MyList": -3.520953742818471, "_TotalGeneInLibrary": 30182.0, "_GeneInGO": 52.0, "shared_name": "125", "_InGO": 13.333333333333334, "Gene": "GO:0097194", "_MEMBER_MyList": 1.0, "_COUNT_001": 2.0, "SUID": 3624968, "id_original": "125", "selected": false, "CategoryID": 19.0, "STDV_InGO": 8.777074514725111, "EvidenceCutoff": 0.0, "PARENT_GO": "19_GO:0009987 cellular process", "FirstInGroupByLogP": 0.0, "GROUP_ID": 6.0, "name": "125", "BestEnrichmentInGroup": 402.4266666666666, "CLUSTER_LABEL": " ", "GeneID": "836|841", "Z_score": 12.293726265533927, "GiniIndex": 0.0, "_COUNT_001_PCT": 100.0}, "position": {"x": 359.4313672065067, "y": 447.474966039487}, "selected": false}, {"data": {"id": "3624965", "Enrichment": 22.111355311355315, "BestLogPInGroup": -10.00800433409954, "_PATTERN_": "M1", "_GeneInGOAndHitList": 3.0, "Hits": "CASP3|CASP8|SIRT1", "Description": "myeloid cell differentiation", "_GeneInHitList": 15.0, "Category": "GO Biological Processes", "Log_q_value_": -1.8507480405964507, "Symbol": "GO:0030099", "LogP": -3.512493136921545, "_RANK_": 1.0, "FirstInGroupByEnrichment": 0.0, "_LogP_MyList": -3.512493136921545, "_TotalGeneInLibrary": 30182.0, "_GeneInGO": 273.0, "shared_name": "124", "_InGO": 20.0, "Gene": "GO:0030099", "_MEMBER_MyList": 1.0, "_COUNT_001": 3.0, "SUID": 3624965, "id_original": "124", "selected": false, "CategoryID": 19.0, "STDV_InGO": 10.327955589886445, "EvidenceCutoff": 0.0, "PARENT_GO": "19_GO:0032502 developmental process", "FirstInGroupByLogP": 0.0, "GROUP_ID": 6.0, "name": "124", "BestEnrichmentInGroup": 402.4266666666666, "CLUSTER_LABEL": " ", "GeneID": "836|841|23411", "Z_score": 7.813450638389442, "GiniIndex": 0.0, "_COUNT_001_PCT": 100.0}, "position": {"x": 385.9617550849247, "y": 280.29021262151826}, "selected": false}, {"data": {"id": "3624962", "Enrichment": 43.90109090909091, "BestLogPInGroup": -9.704035798804602, "_PATTERN_": "M1", "_GeneInGOAndHitList": 6.0, "Hits": "CASP3|GSK3B|HSPA5|NOS3|PCNA|SIRT1", "Description": "rhythmic process", "_GeneInHitList": 15.0, "Category": "GO Biological Processes", "Log_q_value_": -5.770328103084358, "Symbol": "GO:0048511", "LogP": -8.596684640781703, "_RANK_": 1.0, "FirstInGroupByEnrichment": 0.0, "_LogP_MyList": -8.596684640781703, "_TotalGeneInLibrary": 30182.0, "_GeneInGO": 275.0, "shared_name": "123", "_InGO": 40.0, "Gene": "GO:0048511", "_MEMBER_MyList": 1.0, "_COUNT_001": 6.0, "SUID": 3624962, "id_original": "123", "selected": false, "CategoryID": 19.0, "STDV_InGO": 12.649110640673516, "EvidenceCutoff": 0.0, "PARENT_GO": "19_GO:0048511 rhythmic process", "FirstInGroupByLogP": 0.0, "GROUP_ID": 7.0, "name": "123", "BestEnrichmentInGroup": 447.14074074074074, "CLUSTER_LABEL": " ", "GeneID": "836|2932|3309|4846|5111|23411", "Z_score": 15.936562044455737, "GiniIndex": 0.0, "_COUNT_001_PCT": 100.0}, "position": {"x": 277.33733015053747, "y": 565.9547023676121}, "selected": false}, {"data": {"id": "3624959", "Enrichment": 164.25578231292516, "BestLogPInGroup": -9.704035798804602, "_PATTERN_": "M1", "_GeneInGOAndHitList": 4.0, "Hits": "CASP3|HSPA5|NOS3|SIRT1", "Description": "ovulation cycle process", "_GeneInHitList": 15.0, "Category": "GO Biological Processes", "Log_q_value_": -5.357495328439255, "Symbol": "GO:0022602", "LogP": -8.083181704255237, "_RANK_": 1.0, "FirstInGroupByEnrichment": 0.0, "_LogP_MyList": -8.083181704255237, "_TotalGeneInLibrary": 30182.0, "_GeneInGO": 49.0, "shared_name": "122", "_InGO": 26.666666666666668, "Gene": "GO:0022602", "_MEMBER_MyList": 1.0, "_COUNT_001": 4.0, "SUID": 3624959, "id_original": "122", "selected": false, "CategoryID": 19.0, "STDV_InGO": 11.417984514369003, "EvidenceCutoff": 0.0, "PARENT_GO": "19_GO:0048511 rhythmic process", "FirstInGroupByLogP": 0.0, "GROUP_ID": 7.0, "name": "122", "BestEnrichmentInGroup": 447.14074074074074, "CLUSTER_LABEL": " ", "GeneID": "836|3309|4846|23411", "Z_score": 25.5030314905077, "GiniIndex": 0.0, "_COUNT_001_PCT": 100.0}, "position": {"x": 206.94438295357705, "y": 446.150503148862}, "selected": false}, {"data": {"id": "3624956", "Enrichment": 86.54336917562723, "BestLogPInGroup": -9.704035798804602, "_PATTERN_": "M1", "_GeneInGOAndHitList": 4.0, "Hits": "CASP3|HSPA5|NOS3|SIRT1", "Description": "female gonad development", "_GeneInHitList": 15.0, "Category": "GO Biological Processes", "Log_q_value_": -4.460384427495359, "Symbol": "GO:0008585", "LogP": -6.949498796874278, "_RANK_": 1.0, "FirstInGroupByEnrichment": 0.0, "_LogP_MyList": -6.949498796874278, "_TotalGeneInLibrary": 30182.0, "_GeneInGO": 93.0, "shared_name": "121", "_InGO": 26.666666666666668, "Gene": "GO:0008585", "_MEMBER_MyList": 1.0, "_COUNT_001": 4.0, "SUID": 3624956, "id_original": "121", "selected": false, "CategoryID": 19.0, "STDV_InGO": 11.417984514369003, "EvidenceCutoff": 0.0, "PARENT_GO": "19_GO:0022414 reproductive process", "FirstInGroupByLogP": 0.0, "GROUP_ID": 7.0, "name": "121", "BestEnrichmentInGroup": 447.14074074074074, "CLUSTER_LABEL": " ", "GeneID": "836|3309|4846|23411", "Z_score": 18.42342322465246, "GiniIndex": 0.0, "_COUNT_001_PCT": 100.0}, "position": {"x": 254.68767671578408, "y": 441.9431056879245}, "selected": false}, {"data": {"id": "3624953", "Enrichment": 82.97457044673538, "BestLogPInGroup": -9.704035798804602, "_PATTERN_": "M1", "_GeneInGOAndHitList": 4.0, "Hits": "CASP3|HSPA5|NOS3|SIRT1", "Description": "development of primary female sexual characteristics", "_GeneInHitList": 15.0, "Category": "GO Biological Processes", "Log_q_value_": -4.395152198193929, "Symbol": "GO:0046545", "LogP": -6.875666395810931, "_RANK_": 1.0, "FirstInGroupByEnrichment": 0.0, "_LogP_MyList": -6.875666395810931, "_TotalGeneInLibrary": 30182.0, "_GeneInGO": 97.0, "shared_name": "120", "_InGO": 26.666666666666668, "Gene": "GO:0046545", "_MEMBER_MyList": 1.0, "_COUNT_001": 4.0, "SUID": 3624953, "id_original": "120", "selected": false, "CategoryID": 19.0, "STDV_InGO": 11.417984514369003, "EvidenceCutoff": 0.0, "PARENT_GO": "19_GO:0022414 reproductive process", "FirstInGroupByLogP": 0.0, "GROUP_ID": 7.0, "name": "120", "BestEnrichmentInGroup": 447.14074074074074, "CLUSTER_LABEL": " ", "GeneID": "836|3309|4846|23411", "Z_score": 18.03168821411251, "GiniIndex": 0.0, "_COUNT_001_PCT": 100.0}, "position": {"x": 325.1771862983036, "y": 476.97356223089326}, "selected": false}, {"data": {"id": "3624950", "Enrichment": 75.92955974842766, "BestLogPInGroup": -9.704035798804602, "_PATTERN_": "M1", "_GeneInGOAndHitList": 4.0, "Hits": "CASP3|NFE2L2|PCNA|SIRT1", "Description": "response to hydrogen peroxide", "_GeneInHitList": 15.0, "Category": "GO Biological Processes", "Log_q_value_": -4.288127221268823, "Symbol": "GO:0042542", "LogP": -6.72033673931127, "_RANK_": 1.0, "FirstInGroupByEnrichment": 0.0, "_LogP_MyList": -6.72033673931127, "_TotalGeneInLibrary": 30182.0, "_GeneInGO": 106.0, "shared_name": "119", "_InGO": 26.666666666666668, "Gene": "GO:0042542", "_MEMBER_MyList": 1.0, "_COUNT_001": 4.0, "SUID": 3624950, "id_original": "119", "selected": false, "CategoryID": 19.0, "STDV_InGO": 11.417984514369003, "EvidenceCutoff": 0.0, "PARENT_GO": "19_GO:0050896 response to stimulus", "FirstInGroupByLogP": 0.0, "GROUP_ID": 7.0, "name": "119", "BestEnrichmentInGroup": 447.14074074074074, "CLUSTER_LABEL": " ", "GeneID": "836|4780|5111|23411", "Z_score": 17.23226862496212, "GiniIndex": 0.0, "_COUNT_001_PCT": 100.0}, "position": {"x": 287.94433145516393, "y": 361.4431972406589}, "selected": false}, {"data": {"id": "3624947", "Enrichment": 34.57273768613975, "BestLogPInGroup": -9.704035798804602, "_PATTERN_": "M1", "_GeneInGOAndHitList": 5.0, "Hits": "CASP3|CDKN1B|HSPA5|NOS3|SIRT1", "Description": "reproductive structure development", "_GeneInHitList": 15.0, "Category": "GO Biological Processes", "Log_q_value_": -4.226326190183574, "Symbol": "GO:0048608", "LogP": -6.650982570335575, "_RANK_": 1.0, "FirstInGroupByEnrichment": 0.0, "_LogP_MyList": -6.650982570335575, "_TotalGeneInLibrary": 30182.0, "_GeneInGO": 291.0, "shared_name": "118", "_InGO": 33.333333333333336, "Gene": "GO:0048608", "_MEMBER_MyList": 1.0, "_COUNT_001": 5.0, "SUID": 3624947, "id_original": "118", "selected": false, "CategoryID": 19.0, "STDV_InGO": 12.171612389003691, "EvidenceCutoff": 0.0, "PARENT_GO": "19_GO:0022414 reproductive process", "FirstInGroupByLogP": 0.0, "GROUP_ID": 7.0, "name": "118", "BestEnrichmentInGroup": 447.14074074074074, "CLUSTER_LABEL": " ", "GeneID": "836|1027|3309|4846|23411", "Z_score": 12.832444953386776, "GiniIndex": 0.0, "_COUNT_001_PCT": 100.0}, "position": {"x": 326.3276761054325, "y": 441.4359950922214}, "selected": false}, {"data": {"id": "3624944", "Enrichment": 34.10395480225989, "BestLogPInGroup": -9.704035798804602, "_PATTERN_": "M1", "_GeneInGOAndHitList": 5.0, "Hits": "CASP3|CDKN1B|HSPA5|NOS3|SIRT1", "Description": "reproductive system development", "_GeneInHitList": 15.0, "Category": "GO Biological Processes", "Log_q_value_": -4.219834568932888, "Symbol": "GO:0061458", "LogP": -6.621615592646315, "_RANK_": 1.0, "FirstInGroupByEnrichment": 0.0, "_LogP_MyList": -6.621615592646315, "_TotalGeneInLibrary": 30182.0, "_GeneInGO": 295.0, "shared_name": "117", "_InGO": 33.333333333333336, "Gene": "GO:0061458", "_MEMBER_MyList": 1.0, "_COUNT_001": 5.0, "SUID": 3624944, "id_original": "117", "selected": false, "CategoryID": 19.0, "STDV_InGO": 12.171612389003691, "EvidenceCutoff": 0.0, "PARENT_GO": "19_GO:0032502 developmental process", "FirstInGroupByLogP": 0.0, "GROUP_ID": 7.0, "name": "117", "BestEnrichmentInGroup": 447.14074074074074, "CLUSTER_LABEL": " ", "GeneID": "836|1027|3309|4846|23411", "Z_score": 12.740782654335746, "GiniIndex": 0.0, "_COUNT_001_PCT": 100.0}, "position": {"x": 326.24296312325475, "y": 436.75481223089326}, "selected": false}, {"data": {"id": "3624941", "Enrichment": 71.22595870206489, "BestLogPInGroup": -9.704035798804602, "_PATTERN_": "M1", "_GeneInGOAndHitList": 4.0, "Hits": "CASP3|HSPA5|NOS3|SIRT1", "Description": "female sex differentiation", "_GeneInHitList": 15.0, "Category": "GO Biological Processes", "Log_q_value_": -4.219834568932888, "Symbol": "GO:0046660", "LogP": -6.608578393194245, "_RANK_": 1.0, "FirstInGroupByEnrichment": 0.0, "_LogP_MyList": -6.608578393194245, "_TotalGeneInLibrary": 30182.0, "_GeneInGO": 113.0, "shared_name": "116", "_InGO": 26.666666666666668, "Gene": "GO:0046660", "_MEMBER_MyList": 1.0, "_COUNT_001": 4.0, "SUID": 3624941, "id_original": "116", "selected": false, "CategoryID": 19.0, "STDV_InGO": 11.417984514369003, "EvidenceCutoff": 0.0, "PARENT_GO": "19_GO:0022414 reproductive process", "FirstInGroupByLogP": 0.0, "GROUP_ID": 7.0, "name": "116", "BestEnrichmentInGroup": 447.14074074074074, "CLUSTER_LABEL": " ", "GeneID": "836|3309|4846|23411", "Z_score": 16.677224940717803, "GiniIndex": 0.0, "_COUNT_001_PCT": 100.0}, "position": {"x": 161.81102876656533, "y": 346.61406516058076}, "selected": false}, {"data": {"id": "3624938", "Enrichment": 66.5168044077135, "BestLogPInGroup": -9.704035798804602, "_PATTERN_": "M1", "_GeneInGOAndHitList": 4.0, "Hits": "NFE2L2|NOS3|PCNA|SIRT1", "Description": "cellular response to reactive oxygen species", "_GeneInHitList": 15.0, "Category": "GO Biological Processes", "Log_q_value_": -4.127200404728611, "Symbol": "GO:0034614", "LogP": -6.489209975742723, "_RANK_": 1.0, "FirstInGroupByEnrichment": 0.0, "_LogP_MyList": -6.489209975742723, "_TotalGeneInLibrary": 30182.0, "_GeneInGO": 121.0, "shared_name": "115", "_InGO": 26.666666666666668, "Gene": "GO:0034614", "_MEMBER_MyList": 1.0, "_COUNT_001": 4.0, "SUID": 3624938, "id_original": "115", "selected": false, "CategoryID": 19.0, "STDV_InGO": 11.417984514369003, "EvidenceCutoff": 0.0, "PARENT_GO": "19_GO:0050896 response to stimulus", "FirstInGroupByLogP": 0.0, "GROUP_ID": 7.0, "name": "115", "BestEnrichmentInGroup": 447.14074074074074, "CLUSTER_LABEL": " ", "GeneID": "4780|4846|5111|23411", "Z_score": 16.10237959435182, "GiniIndex": 0.0, "_COUNT_001_PCT": 100.0}, "position": {"x": 190.21709566109658, "y": 478.500356664487}, "selected": false}, {"data": {"id": "3624935", "Enrichment": 20.531972789115645, "BestLogPInGroup": -9.519033700615203, "_PATTERN_": "M1", "_GeneInGOAndHitList": 8.0, "Hits": "CASP3|CDKN1B|GSK3B|NFE2L2|NFKB1|NOS3|PCNA|SIRT1", "Description": "response to hormone", "_GeneInHitList": 15.0, "Category": "GO Biological Processes", "Log_q_value_": -6.050979594153246, "Symbol": "GO:0009725", "LogP": -8.960310366915355, "_RANK_": 1.0, "FirstInGroupByEnrichment": 0.0, "_LogP_MyList": -8.960310366915355, "_TotalGeneInLibrary": 30182.0, "_GeneInGO": 784.0, "shared_name": "114", "_InGO": 53.333333333333336, "Gene": "GO:0009725", "_MEMBER_MyList": 1.0, "_COUNT_001": 8.0, "SUID": 3624935, "id_original": "114", "selected": false, "CategoryID": 19.0, "STDV_InGO": 12.881223774390612, "EvidenceCutoff": 0.0, "PARENT_GO": "19_GO:0050896 response to stimulus", "FirstInGroupByLogP": 0.0, "GROUP_ID": 8.0, "name": "114", "BestEnrichmentInGroup": 24.16976976976977, "CLUSTER_LABEL": " ", "GeneID": "836|1027|2932|4780|4790|4846|5111|23411", "Z_score": 12.356390636566637, "GiniIndex": 0.0, "_COUNT_001_PCT": 100.0}, "position": {"x": 303.22360544198034, "y": 322.53269003851045}, "selected": false}, {"data": {"id": "3624932", "Enrichment": 36.584242424242426, "BestLogPInGroup": -8.876095019067078, "_PATTERN_": "M1", "_GeneInGOAndHitList": 6.0, "Hits": "CASP3|CASP8|NFKB1|NOS3|TLR4|NLRP3", "Description": "response to lipopolysaccharide", "_GeneInHitList": 15.0, "Category": "GO Biological Processes", "Log_q_value_": -5.382823847129558, "Symbol": "GO:0032496", "LogP": -8.123750189502276, "_RANK_": 1.0, "FirstInGroupByEnrichment": 0.0, "_LogP_MyList": -8.123750189502276, "_TotalGeneInLibrary": 30182.0, "_GeneInGO": 330.0, "shared_name": "113", "_InGO": 40.0, "Gene": "GO:0032496", "_MEMBER_MyList": 1.0, "_COUNT_001": 6.0, "SUID": 3624932, "id_original": "113", "selected": false, "CategoryID": 19.0, "STDV_InGO": 12.649110640673516, "EvidenceCutoff": 0.0, "PARENT_GO": "19_GO:0044419 biological process involved in interspecies interaction between organisms", "FirstInGroupByLogP": 0.0, "GROUP_ID": 9.0, "name": "113", "BestEnrichmentInGroup": 223.57037037037037, "CLUSTER_LABEL": " ", "GeneID": "836|841|4790|4846|7099|114548", "Z_score": 14.493536157584014, "GiniIndex": 0.0, "_COUNT_001_PCT": 100.0}, "position": {"x": 461.6444714545536, "y": 237.75732993108858}, "selected": false}, {"data": {"id": "3624929", "Enrichment": 34.395441595441596, "BestLogPInGroup": -8.876095019067078, "_PATTERN_": "M1", "_GeneInGOAndHitList": 6.0, "Hits": "CASP3|CASP8|NFKB1|NOS3|TLR4|NLRP3", "Description": "response to molecule of bacterial origin", "_GeneInHitList": 15.0, "Category": "GO Biological Processes", "Log_q_value_": -5.281213111681055, "Symbol": "GO:0002237", "LogP": -7.9641475070760865, "_RANK_": 1.0, "FirstInGroupByEnrichment": 0.0, "_LogP_MyList": -7.9641475070760865, "_TotalGeneInLibrary": 30182.0, "_GeneInGO": 351.0, "shared_name": "112", "_InGO": 40.0, "Gene": "GO:0002237", "_MEMBER_MyList": 1.0, "_COUNT_001": 6.0, "SUID": 3624929, "id_original": "112", "selected": false, "CategoryID": 19.0, "STDV_InGO": 12.649110640673516, "EvidenceCutoff": 0.0, "PARENT_GO": "19_GO:0044419 biological process involved in interspecies interaction between organisms", "FirstInGroupByLogP": 0.0, "GROUP_ID": 9.0, "name": "112", "BestEnrichmentInGroup": 223.57037037037037, "CLUSTER_LABEL": " ", "GeneID": "836|841|4790|4846|7099|114548", "Z_score": 14.033087182958049, "GiniIndex": 0.0, "_COUNT_001_PCT": 100.0}, "position": {"x": 397.2395947455692, "y": 251.10812949163545}, "selected": false}, {"data": {"id": "3624926", "Enrichment": 17.345977011494256, "BestLogPInGroup": -8.876095019067078, "_PATTERN_": "M1", "_GeneInGOAndHitList": 6.0, "Hits": "CASP3|CASP8|NFKB1|NOS3|TLR4|NLRP3", "Description": "response to bacterium", "_GeneInHitList": 15.0, "Category": "GO Biological Processes", "Log_q_value_": -3.9248480675906285, "Symbol": "GO:0009617", "LogP": -6.209842454313623, "_RANK_": 1.0, "FirstInGroupByEnrichment": 0.0, "_LogP_MyList": -6.209842454313623, "_TotalGeneInLibrary": 30182.0, "_GeneInGO": 696.0, "shared_name": "111", "_InGO": 40.0, "Gene": "GO:0009617", "_MEMBER_MyList": 1.0, "_COUNT_001": 6.0, "SUID": 3624926, "id_original": "111", "selected": false, "CategoryID": 19.0, "STDV_InGO": 12.649110640673516, "EvidenceCutoff": 0.0, "PARENT_GO": "19_GO:0044419 biological process involved in interspecies interaction between organisms", "FirstInGroupByLogP": 0.0, "GROUP_ID": 9.0, "name": "111", "BestEnrichmentInGroup": 223.57037037037037, "CLUSTER_LABEL": " ", "GeneID": "836|841|4790|4846|7099|114548", "Z_score": 9.728680782663709, "GiniIndex": 0.0, "_COUNT_001_PCT": 100.0}, "position": {"x": 476.18090944283483, "y": 146.62930106145967}, "selected": false}, {"data": {"id": "3624923", "Enrichment": 15.740286831812258, "BestLogPInGroup": -8.876095019067078, "_PATTERN_": "M1", "_GeneInGOAndHitList": 6.0, "Hits": "CASP8|NFE2L2|NFKB1|TLR4|KLF4|NLRP3", "Description": "regulation of defense response", "_GeneInHitList": 15.0, "Category": "GO Biological Processes", "Log_q_value_": -3.720273526473742, "Symbol": "GO:0031347", "LogP": -5.9638752280385114, "_RANK_": 1.0, "FirstInGroupByEnrichment": 0.0, "_LogP_MyList": -5.9638752280385114, "_TotalGeneInLibrary": 30182.0, "_GeneInGO": 767.0, "shared_name": "110", "_InGO": 40.0, "Gene": "GO:0031347", "_MEMBER_MyList": 1.0, "_COUNT_001": 6.0, "SUID": 3624923, "id_original": "110", "selected": false, "CategoryID": 19.0, "STDV_InGO": 12.649110640673516, "EvidenceCutoff": 0.0, "PARENT_GO": "19_GO:0050896 response to stimulus", "FirstInGroupByLogP": 0.0, "GROUP_ID": 9.0, "name": "110", "BestEnrichmentInGroup": 223.57037037037037, "CLUSTER_LABEL": " ", "GeneID": "841|4780|4790|7099|9314|114548", "Z_score": 9.220735636114558, "GiniIndex": 0.0, "_COUNT_001_PCT": 100.0}, "position": {"x": 292.3721497535038, "y": 100.24824332220186}, "selected": false}, {"data": {"id": "3624920", "Enrichment": 38.881803542673104, "BestLogPInGroup": -8.876095019067078, "_PATTERN_": "M1", "_GeneInGOAndHitList": 4.0, "Hits": "NFKB1|NOS3|TLR4|NLRP3", "Description": "cellular response to lipopolysaccharide", "_GeneInHitList": 15.0, "Category": "GO Biological Processes", "Log_q_value_": -3.3788192645822863, "Symbol": "GO:0071222", "LogP": -5.558303466535307, "_RANK_": 1.0, "FirstInGroupByEnrichment": 0.0, "_LogP_MyList": -5.558303466535307, "_TotalGeneInLibrary": 30182.0, "_GeneInGO": 207.0, "shared_name": "109", "_InGO": 26.666666666666668, "Gene": "GO:0071222", "_MEMBER_MyList": 1.0, "_COUNT_001": 4.0, "SUID": 3624920, "id_original": "109", "selected": false, "CategoryID": 19.0, "STDV_InGO": 11.417984514369003, "EvidenceCutoff": 0.0, "PARENT_GO": "19_GO:0044419 biological process involved in interspecies interaction between organisms", "FirstInGroupByLogP": 0.0, "GROUP_ID": 9.0, "name": "109", "BestEnrichmentInGroup": 223.57037037037037, "CLUSTER_LABEL": " ", "GeneID": "4790|4846|7099|114548", "Z_score": 12.195022470085364, "GiniIndex": 0.0, "_COUNT_001_PCT": 100.0}, "position": {"x": 472.3851788520145, "y": 60.33274554235567}, "selected": false}, {"data": {"id": "3624917", "Enrichment": 20.616120218579237, "BestLogPInGroup": -8.876095019067078, "_PATTERN_": "M1", "_GeneInGOAndHitList": 5.0, "Hits": "CASP3|HSPA5|TLR4|KLF4|SIRT1", "Description": "cellular response to growth factor stimulus", "_GeneInHitList": 15.0, "Category": "GO Biological Processes", "Log_q_value_": -3.374836911610464, "Symbol": "GO:0071363", "LogP": -5.546089216407166, "_RANK_": 1.0, "FirstInGroupByEnrichment": 0.0, "_LogP_MyList": -5.546089216407166, "_TotalGeneInLibrary": 30182.0, "_GeneInGO": 488.0, "shared_name": "108", "_InGO": 33.333333333333336, "Gene": "GO:0071363", "_MEMBER_MyList": 1.0, "_COUNT_001": 5.0, "SUID": 3624917, "id_original": "108", "selected": false, "CategoryID": 19.0, "STDV_InGO": 12.171612389003691, "EvidenceCutoff": 0.0, "PARENT_GO": "19_GO:0050896 response to stimulus", "FirstInGroupByLogP": 0.0, "GROUP_ID": 9.0, "name": "108", "BestEnrichmentInGroup": 223.57037037037037, "CLUSTER_LABEL": " ", "GeneID": "836|3309|7099|9314|23411", "Z_score": 9.74170679110572, "GiniIndex": 0.0, "_COUNT_001_PCT": 100.0}, "position": {"x": 373.57854585640905, "y": 291.631460180112}, "selected": false}, {"data": {"id": "3624914", "Enrichment": 20.57396046353102, "BestLogPInGroup": -8.876095019067078, "_PATTERN_": "M1", "_GeneInGOAndHitList": 5.0, "Hits": "CASP8|HIF1A|TLR4|SIRT1|NLRP3", "Description": "positive regulation of cytokine production", "_GeneInHitList": 15.0, "Category": "GO Biological Processes", "Log_q_value_": -3.374836911610464, "Symbol": "GO:0001819", "LogP": -5.541746853779711, "_RANK_": 1.0, "FirstInGroupByEnrichment": 0.0, "_LogP_MyList": -5.541746853779711, "_TotalGeneInLibrary": 30182.0, "_GeneInGO": 489.0, "shared_name": "107", "_InGO": 33.333333333333336, "Gene": "GO:0001819", "_MEMBER_MyList": 1.0, "_COUNT_001": 5.0, "SUID": 3624914, "id_original": "107", "selected": false, "CategoryID": 19.0, "STDV_InGO": 12.171612389003691, "EvidenceCutoff": 0.0, "PARENT_GO": "19_GO:0048518 positive regulation of biological process", "FirstInGroupByLogP": 0.0, "GROUP_ID": 9.0, "name": "107", "BestEnrichmentInGroup": 223.57037037037037, "CLUSTER_LABEL": " ", "GeneID": "841|3091|7099|23411|114548", "Z_score": 9.730888084650392, "GiniIndex": 0.0, "_COUNT_001_PCT": 100.0}, "position": {"x": 369.48901491158483, "y": 242.59465598089326}, "selected": false}, {"data": {"id": "3624911", "Enrichment": 36.58424242424242, "BestLogPInGroup": -8.876095019067078, "_PATTERN_": "M1", "_GeneInGOAndHitList": 4.0, "Hits": "NFKB1|NOS3|TLR4|NLRP3", "Description": "cellular response to molecule of bacterial origin", "_GeneInHitList": 15.0, "Category": "GO Biological Processes", "Log_q_value_": -3.3067022177447716, "Symbol": "GO:0071219", "LogP": -5.453393906301485, "_RANK_": 1.0, "FirstInGroupByEnrichment": 0.0, "_LogP_MyList": -5.453393906301485, "_TotalGeneInLibrary": 30182.0, "_GeneInGO": 220.0, "shared_name": "106", "_InGO": 26.666666666666668, "Gene": "GO:0071219", "_MEMBER_MyList": 1.0, "_COUNT_001": 4.0, "SUID": 3624911, "id_original": "106", "selected": false, "CategoryID": 19.0, "STDV_InGO": 11.417984514369003, "EvidenceCutoff": 0.0, "PARENT_GO": "19_GO:0044419 biological process involved in interspecies interaction between organisms", "FirstInGroupByLogP": 0.0, "GROUP_ID": 9.0, "name": "106", "BestEnrichmentInGroup": 223.57037037037037, "CLUSTER_LABEL": " ", "GeneID": "4790|4846|7099|114548", "Z_score": 11.812179702658675, "GiniIndex": 0.0, "_COUNT_001_PCT": 100.0}, "position": {"x": 339.6519177436161, "y": 11.828882207699905}, "selected": false}, {"data": {"id": "3624908", "Enrichment": 95.81587301587302, "BestLogPInGroup": -8.876095019067078, "_PATTERN_": "M1", "_GeneInGOAndHitList": 3.0, "Hits": "CASP8|TLR4|NLRP3", "Description": "positive regulation of interleukin-1 beta production", "_GeneInHitList": 15.0, "Category": "GO Biological Processes", "Log_q_value_": -3.2803186770408725, "Symbol": "GO:0032731", "LogP": -5.411901004823609, "_RANK_": 1.0, "FirstInGroupByEnrichment": 0.0, "_LogP_MyList": -5.411901004823609, "_TotalGeneInLibrary": 30182.0, "_GeneInGO": 63.0, "shared_name": "105", "_InGO": 20.0, "Gene": "GO:0032731", "_MEMBER_MyList": 1.0, "_COUNT_001": 3.0, "SUID": 3624908, "id_original": "105", "selected": false, "CategoryID": 19.0, "STDV_InGO": 10.327955589886445, "EvidenceCutoff": 0.0, "PARENT_GO": "19_GO:0048518 positive regulation of biological process", "FirstInGroupByLogP": 0.0, "GROUP_ID": 9.0, "name": "105", "BestEnrichmentInGroup": 223.57037037037037, "CLUSTER_LABEL": " ", "GeneID": "841|7099|114548", "Z_score": 16.798767880288484, "GiniIndex": 0.0, "_COUNT_001_PCT": 100.0}, "position": {"x": 407.34126405709264, "y": 178.96397208196748}, "selected": false}, {"data": {"id": "3624905", "Enrichment": 67.07111111111111, "BestLogPInGroup": -8.373845846974989, "_PATTERN_": "M1", "_GeneInGOAndHitList": 4.0, "Hits": "CASP3|CASP8|CDKN1B|PCNA", "Description": "response to estradiol", "_GeneInHitList": 15.0, "Category": "GO Biological Processes", "Log_q_value_": -4.131087095224978, "Symbol": "GO:0032355", "LogP": -6.503682597773321, "_RANK_": 1.0, "FirstInGroupByEnrichment": 0.0, "_LogP_MyList": -6.503682597773321, "_TotalGeneInLibrary": 30182.0, "_GeneInGO": 120.0, "shared_name": "104", "_InGO": 26.666666666666668, "Gene": "GO:0032355", "_MEMBER_MyList": 1.0, "_COUNT_001": 4.0, "SUID": 3624905, "id_original": "104", "selected": false, "CategoryID": 19.0, "STDV_InGO": 11.417984514369003, "EvidenceCutoff": 0.0, "PARENT_GO": "19_GO:0050896 response to stimulus", "FirstInGroupByLogP": 0.0, "GROUP_ID": 10.0, "name": "104", "BestEnrichmentInGroup": 125.75833333333333, "CLUSTER_LABEL": " ", "GeneID": "836|841|1027|5111", "Z_score": 16.171104317659022, "GiniIndex": 0.0, "_COUNT_001_PCT": 100.0}, "position": {"x": 270.62984971993444, "y": 370.2870693109714}, "selected": false}, {"data": {"id": "3624902", "Enrichment": 50.303333333333335, "BestLogPInGroup": -8.373845846974989, "_PATTERN_": "M1", "_GeneInGOAndHitList": 3.0, "Hits": "CASP3|CDKN1B|PCNA", "Description": "response to amino acid", "_GeneInHitList": 15.0, "Category": "GO Biological Processes", "Log_q_value_": -2.6362999340983424, "Symbol": "GO:0043200", "LogP": -4.569740580686361, "_RANK_": 1.0, "FirstInGroupByEnrichment": 0.0, "_LogP_MyList": -4.569740580686361, "_TotalGeneInLibrary": 30182.0, "_GeneInGO": 120.0, "shared_name": "103", "_InGO": 20.0, "Gene": "GO:0043200", "_MEMBER_MyList": 1.0, "_COUNT_001": 3.0, "SUID": 3624902, "id_original": "103", "selected": false, "CategoryID": 19.0, "STDV_InGO": 10.327955589886445, "EvidenceCutoff": 0.0, "PARENT_GO": "19_GO:0050896 response to stimulus", "FirstInGroupByLogP": 0.0, "GROUP_ID": 10.0, "name": "103", "BestEnrichmentInGroup": 125.75833333333333, "CLUSTER_LABEL": " ", "GeneID": "836|1027|5111", "Z_score": 12.067139981963606, "GiniIndex": 0.0, "_COUNT_001_PCT": 100.0}, "position": {"x": 253.91799669259072, "y": 393.34148215276826}, "selected": false}, {"data": {"id": "3624899", "Enrichment": 44.385294117647064, "BestLogPInGroup": -8.373845846974989, "_PATTERN_": "M1", "_GeneInGOAndHitList": 3.0, "Hits": "CASP3|CDKN1B|PCNA", "Description": "response to acid chemical", "_GeneInHitList": 15.0, "Category": "GO Biological Processes", "Log_q_value_": -2.512768351469061, "Symbol": "GO:0001101", "LogP": -4.407447546515463, "_RANK_": 1.0, "FirstInGroupByEnrichment": 0.0, "_LogP_MyList": -4.407447546515463, "_TotalGeneInLibrary": 30182.0, "_GeneInGO": 136.0, "shared_name": "102", "_InGO": 20.0, "Gene": "GO:0001101", "_MEMBER_MyList": 1.0, "_COUNT_001": 3.0, "SUID": 3624899, "id_original": "102", "selected": false, "CategoryID": 19.0, "STDV_InGO": 10.327955589886445, "EvidenceCutoff": 0.0, "PARENT_GO": "19_GO:0050896 response to stimulus", "FirstInGroupByLogP": 0.0, "GROUP_ID": 10.0, "name": "102", "BestEnrichmentInGroup": 125.75833333333333, "CLUSTER_LABEL": " ", "GeneID": "836|1027|5111", "Z_score": 11.30745971728572, "GiniIndex": 0.0, "_COUNT_001_PCT": 100.0}, "position": {"x": 268.34465007775304, "y": 227.88641928655733}, "selected": false}, {"data": {"id": "3624896", "Enrichment": 19.2548644338118, "BestLogPInGroup": -8.373845846974989, "_PATTERN_": "M1", "_GeneInGOAndHitList": 4.0, "Hits": "CDKN1B|HIF1A|NFKB1|PCNA", "Description": "gland development", "_GeneInHitList": 15.0, "Category": "GO Biological Processes", "Log_q_value_": -2.479468389659506, "Symbol": "GO:0048732", "LogP": -4.357922595948545, "_RANK_": 1.0, "FirstInGroupByEnrichment": 0.0, "_LogP_MyList": -4.357922595948545, "_TotalGeneInLibrary": 30182.0, "_GeneInGO": 418.0, "shared_name": "101", "_InGO": 26.666666666666668, "Gene": "GO:0048732", "_MEMBER_MyList": 1.0, "_COUNT_001": 4.0, "SUID": 3624896, "id_original": "101", "selected": false, "CategoryID": 19.0, "STDV_InGO": 11.417984514369003, "EvidenceCutoff": 0.0, "PARENT_GO": "19_GO:0032502 developmental process", "FirstInGroupByLogP": 0.0, "GROUP_ID": 10.0, "name": "101", "BestEnrichmentInGroup": 125.75833333333333, "CLUSTER_LABEL": " ", "GeneID": "1027|3091|4790|5111", "Z_score": 8.380452823015581, "GiniIndex": 0.0, "_COUNT_001_PCT": 100.0}, "position": {"x": 146.41798524849892, "y": 215.42973898870576}, "selected": false}, {"data": {"id": "3624893", "Enrichment": 40.51275167785235, "BestLogPInGroup": -8.373845846974989, "_PATTERN_": "M1", "_GeneInGOAndHitList": 3.0, "Hits": "CASP3|CDKN1B|HIF1A", "Description": "response to glucose", "_GeneInHitList": 15.0, "Category": "GO Biological Processes", "Log_q_value_": -2.433699251916394, "Symbol": "GO:0009749", "LogP": -4.289345165715726, "_RANK_": 1.0, "FirstInGroupByEnrichment": 0.0, "_LogP_MyList": -4.289345165715726, "_TotalGeneInLibrary": 30182.0, "_GeneInGO": 149.0, "shared_name": "100", "_InGO": 20.0, "Gene": "GO:0009749", "_MEMBER_MyList": 1.0, "_COUNT_001": 3.0, "SUID": 3624893, "id_original": "100", "selected": false, "CategoryID": 19.0, "STDV_InGO": 10.327955589886445, "EvidenceCutoff": 0.0, "PARENT_GO": "19_GO:0050896 response to stimulus", "FirstInGroupByLogP": 0.0, "GROUP_ID": 10.0, "name": "100", "BestEnrichmentInGroup": 125.75833333333333, "CLUSTER_LABEL": " ", "GeneID": "836|1027|3091", "Z_score": 10.781456421444549, "GiniIndex": 0.0, "_COUNT_001_PCT": 100.0}, "position": {"x": 207.1336529731083, "y": 328.56752585394014}, "selected": false}, {"data": {"id": "3624890", "Enrichment": 39.1974025974026, "BestLogPInGroup": -8.373845846974989, "_PATTERN_": "M1", "_GeneInGOAndHitList": 3.0, "Hits": "CASP3|CDKN1B|HIF1A", "Description": "response to hexose", "_GeneInHitList": 15.0, "Category": "GO Biological Processes", "Log_q_value_": -2.406923525283176, "Symbol": "GO:0009746", "LogP": -4.246703035949953, "_RANK_": 1.0, "FirstInGroupByEnrichment": 0.0, "_LogP_MyList": -4.246703035949953, "_TotalGeneInLibrary": 30182.0, "_GeneInGO": 154.0, "shared_name": "99", "_InGO": 20.0, "Gene": "GO:0009746", "_MEMBER_MyList": 1.0, "_COUNT_001": 3.0, "SUID": 3624890, "id_original": "99", "selected": false, "CategoryID": 19.0, "STDV_InGO": 10.327955589886445, "EvidenceCutoff": 0.0, "PARENT_GO": "19_GO:0050896 response to stimulus", "FirstInGroupByLogP": 0.0, "GROUP_ID": 10.0, "name": "99", "BestEnrichmentInGroup": 125.75833333333333, "CLUSTER_LABEL": " ", "GeneID": "836|1027|3091", "Z_score": 10.596864216161572, "GiniIndex": 0.0, "_COUNT_001_PCT": 100.0}, "position": {"x": 337.85102968209264, "y": 334.9496669672214}, "selected": false}, {"data": {"id": "3624887", "Enrichment": 37.26172839506173, "BestLogPInGroup": -8.373845846974989, "_PATTERN_": "M1", "_GeneInGOAndHitList": 3.0, "Hits": "CASP3|CDKN1B|HIF1A", "Description": "response to monosaccharide", "_GeneInHitList": 15.0, "Category": "GO Biological Processes", "Log_q_value_": -2.3568628165921357, "Symbol": "GO:0034284", "LogP": -4.18133521041493, "_RANK_": 1.0, "FirstInGroupByEnrichment": 0.0, "_LogP_MyList": -4.18133521041493, "_TotalGeneInLibrary": 30182.0, "_GeneInGO": 162.0, "shared_name": "98", "_InGO": 20.0, "Gene": "GO:0034284", "_MEMBER_MyList": 1.0, "_COUNT_001": 3.0, "SUID": 3624887, "id_original": "98", "selected": false, "CategoryID": 19.0, "STDV_InGO": 10.327955589886445, "EvidenceCutoff": 0.0, "PARENT_GO": "19_GO:0050896 response to stimulus", "FirstInGroupByLogP": 0.0, "GROUP_ID": 10.0, "name": "98", "BestEnrichmentInGroup": 125.75833333333333, "CLUSTER_LABEL": " ", "GeneID": "836|1027|3091", "Z_score": 10.31922411205694, "GiniIndex": 0.0, "_COUNT_001_PCT": 100.0}, "position": {"x": 143.8505719184208, "y": 385.9700527094089}, "selected": false}, {"data": {"id": "3624884", "Enrichment": 31.93862433862434, "BestLogPInGroup": -8.373845846974989, "_PATTERN_": "M1", "_GeneInGOAndHitList": 3.0, "Hits": "CASP3|CDKN1B|HIF1A", "Description": "response to carbohydrate", "_GeneInHitList": 15.0, "Category": "GO Biological Processes", "Log_q_value_": -2.213053035776263, "Symbol": "GO:0009743", "LogP": -3.9828361181714556, "_RANK_": 1.0, "FirstInGroupByEnrichment": 0.0, "_LogP_MyList": -3.9828361181714556, "_TotalGeneInLibrary": 30182.0, "_GeneInGO": 189.0, "shared_name": "97", "_InGO": 20.0, "Gene": "GO:0009743", "_MEMBER_MyList": 1.0, "_COUNT_001": 3.0, "SUID": 3624884, "id_original": "97", "selected": false, "CategoryID": 19.0, "STDV_InGO": 10.327955589886445, "EvidenceCutoff": 0.0, "PARENT_GO": "19_GO:0050896 response to stimulus", "FirstInGroupByLogP": 0.0, "GROUP_ID": 10.0, "name": "97", "BestEnrichmentInGroup": 125.75833333333333, "CLUSTER_LABEL": " ", "GeneID": "836|1027|3091", "Z_score": 9.514113500451016, "GiniIndex": 0.0, "_COUNT_001_PCT": 100.0}, "position": {"x": 203.9535534858036, "y": 396.4829006097995}, "selected": false}, {"data": {"id": "3624881", "Enrichment": 125.75833333333333, "BestLogPInGroup": -8.373845846974989, "_PATTERN_": "M1", "_GeneInGOAndHitList": 2.0, "Hits": "CASP3|CDKN1B", "Description": "negative regulation of cyclin-dependent protein serine/threonine kinase activity", "_GeneInHitList": 15.0, "Category": "GO Biological Processes", "Log_q_value_": -2.1891664027489344, "Symbol": "GO:0045736", "LogP": -3.94552204047694, "_RANK_": 1.0, "FirstInGroupByEnrichment": 0.0, "_LogP_MyList": -3.94552204047694, "_TotalGeneInLibrary": 30182.0, "_GeneInGO": 32.0, "shared_name": "96", "_InGO": 13.333333333333334, "Gene": "GO:0045736", "_MEMBER_MyList": 1.0, "_COUNT_001": 2.0, "SUID": 3624881, "id_original": "96", "selected": false, "CategoryID": 19.0, "STDV_InGO": 8.777074514725111, "EvidenceCutoff": 0.0, "PARENT_GO": "19_GO:0048519 negative regulation of biological process", "FirstInGroupByLogP": 0.0, "GROUP_ID": 10.0, "name": "96", "BestEnrichmentInGroup": 125.75833333333333, "CLUSTER_LABEL": " ", "GeneID": "836|1027", "Z_score": 15.745167162345684, "GiniIndex": 0.0, "_COUNT_001_PCT": 100.0}, "position": {"x": 297.3810856818485, "y": 246.73151205999483}, "selected": false}, {"data": {"id": "3624878", "Enrichment": 21.905028512182476, "BestLogPInGroup": -8.248500986386274, "_PATTERN_": "M1", "_GeneInGOAndHitList": 7.0, "Hits": "CASP3|GSK3B|HSPA5|NFE2L2|NFKB1|PRKN|TLR4", "Description": "cellular response to nitrogen compound", "_GeneInHitList": 15.0, "Category": "GO Biological Processes", "Log_q_value_": -5.281213111681055, "Symbol": "GO:1901699", "LogP": -7.970752243577359, "_RANK_": 1.0, "FirstInGroupByEnrichment": 0.0, "_LogP_MyList": -7.970752243577359, "_TotalGeneInLibrary": 30182.0, "_GeneInGO": 643.0, "shared_name": "95", "_InGO": 46.666666666666664, "Gene": "GO:1901699", "_MEMBER_MyList": 1.0, "_COUNT_001": 7.0, "SUID": 3624878, "id_original": "95", "selected": false, "CategoryID": 19.0, "STDV_InGO": 12.881223774390612, "EvidenceCutoff": 0.0, "PARENT_GO": "19_GO:0050896 response to stimulus", "FirstInGroupByLogP": 0.0, "GROUP_ID": 11.0, "name": "95", "BestEnrichmentInGroup": 24.035722411831625, "CLUSTER_LABEL": " ", "GeneID": "836|2932|3309|4780|4790|5071|7099", "Z_score": 11.9482619898994, "GiniIndex": 0.0, "_COUNT_001_PCT": 100.0}, "position": {"x": 279.70422010415075, "y": 280.06003378851045}, "selected": false}, {"data": {"id": "3624875", "Enrichment": 54.97632058287797, "BestLogPInGroup": -7.726588465412013, "_PATTERN_": "M1", "_GeneInGOAndHitList": 5.0, "Hits": "GSK3B|HIF1A|NFKB1|PRKN|SIRT1", "Description": "regulation of carbohydrate metabolic process", "_GeneInHitList": 15.0, "Category": "GO Biological Processes", "Log_q_value_": -5.03422081583828, "Symbol": "GO:0006109", "LogP": -7.654103465486223, "_RANK_": 1.0, "FirstInGroupByEnrichment": 0.0, "_LogP_MyList": -7.654103465486223, "_TotalGeneInLibrary": 30182.0, "_GeneInGO": 183.0, "shared_name": "94", "_InGO": 33.333333333333336, "Gene": "GO:0006109", "_MEMBER_MyList": 1.0, "_COUNT_001": 5.0, "SUID": 3624875, "id_original": "94", "selected": false, "CategoryID": 19.0, "STDV_InGO": 12.171612389003691, "EvidenceCutoff": 0.0, "PARENT_GO": "19_GO:0008152 metabolic process", "FirstInGroupByLogP": 0.0, "GROUP_ID": 12.0, "name": "94", "BestEnrichmentInGroup": 804.8533333333332, "CLUSTER_LABEL": " ", "GeneID": "2932|3091|4790|5071|23411", "Z_score": 16.331339720585657, "GiniIndex": 0.0, "_COUNT_001_PCT": 100.0}, "position": {"x": 251.3364232062626, "y": 282.6028499506198}, "selected": false}, {"data": {"id": "3624872", "Enrichment": 194.72258064516132, "BestLogPInGroup": -7.726588465412013, "_PATTERN_": "M1", "_GeneInGOAndHitList": 3.0, "Hits": "HIF1A|PRKN|TLR4", "Description": "regulation of oxidative stress-induced neuron death", "_GeneInHitList": 15.0, "Category": "GO Biological Processes", "Log_q_value_": -4.023793620341077, "Symbol": "GO:1903203", "LogP": -6.353935832306089, "_RANK_": 1.0, "FirstInGroupByEnrichment": 0.0, "_LogP_MyList": -6.353935832306089, "_TotalGeneInLibrary": 30182.0, "_GeneInGO": 31.0, "shared_name": "93", "_InGO": 20.0, "Gene": "GO:1903203", "_MEMBER_MyList": 1.0, "_COUNT_001": 3.0, "SUID": 3624872, "id_original": "93", "selected": false, "CategoryID": 19.0, "STDV_InGO": 10.327955589886445, "EvidenceCutoff": 0.0, "PARENT_GO": "19_GO:0050896 response to stimulus", "FirstInGroupByLogP": 0.0, "GROUP_ID": 12.0, "name": "93", "BestEnrichmentInGroup": 804.8533333333332, "CLUSTER_LABEL": " ", "GeneID": "3091|5071|7099", "Z_score": 24.063379090677547, "GiniIndex": 0.0, "_COUNT_001_PCT": 100.0}, "position": {"x": 350.17276887887, "y": 271.93735312444795}, "selected": false}, {"data": {"id": "3624869", "Enrichment": 28.90996168582376, "BestLogPInGroup": -7.726588465412013, "_PATTERN_": "M1", "_GeneInGOAndHitList": 5.0, "Hits": "CASP3|GSK3B|HIF1A|PRKN|SIRT1", "Description": "regulation of autophagy", "_GeneInHitList": 15.0, "Category": "GO Biological Processes", "Log_q_value_": -3.9596936335788318, "Symbol": "GO:0010506", "LogP": -6.266964415012978, "_RANK_": 1.0, "FirstInGroupByEnrichment": 0.0, "_LogP_MyList": -6.266964415012978, "_TotalGeneInLibrary": 30182.0, "_GeneInGO": 348.0, "shared_name": "92", "_InGO": 33.333333333333336, "Gene": "GO:0010506", "_MEMBER_MyList": 1.0, "_COUNT_001": 5.0, "SUID": 3624869, "id_original": "92", "selected": false, "CategoryID": 19.0, "STDV_InGO": 12.171612389003691, "EvidenceCutoff": 0.0, "PARENT_GO": "19_GO:0008152 metabolic process", "FirstInGroupByLogP": 0.0, "GROUP_ID": 12.0, "name": "92", "BestEnrichmentInGroup": 804.8533333333332, "CLUSTER_LABEL": " ", "GeneID": "836|2932|3091|5071|23411", "Z_score": 11.677221013457768, "GiniIndex": 0.0, "_COUNT_001_PCT": 100.0}, "position": {"x": 246.4170487403202, "y": 308.56352805120576}, "selected": false}, {"data": {"id": "3624866", "Enrichment": 55.12694063926941, "BestLogPInGroup": -7.726588465412013, "_PATTERN_": "M1", "_GeneInGOAndHitList": 4.0, "Hits": "GSK3B|HIF1A|PRKN|SIRT1", "Description": "positive regulation of autophagy", "_GeneInHitList": 15.0, "Category": "GO Biological Processes", "Log_q_value_": -3.8933526858827863, "Symbol": "GO:0010508", "LogP": -6.1623589672216506, "_RANK_": 1.0, "FirstInGroupByEnrichment": 0.0, "_LogP_MyList": -6.1623589672216506, "_TotalGeneInLibrary": 30182.0, "_GeneInGO": 146.0, "shared_name": "91", "_InGO": 26.666666666666668, "Gene": "GO:0010508", "_MEMBER_MyList": 1.0, "_COUNT_001": 4.0, "SUID": 3624866, "id_original": "91", "selected": false, "CategoryID": 19.0, "STDV_InGO": 11.417984514369003, "EvidenceCutoff": 0.0, "PARENT_GO": "19_GO:0048518 positive regulation of biological process", "FirstInGroupByLogP": 0.0, "GROUP_ID": 12.0, "name": "91", "BestEnrichmentInGroup": 804.8533333333332, "CLUSTER_LABEL": " ", "GeneID": "2932|3091|5071|23411", "Z_score": 14.618918375350244, "GiniIndex": 0.0, "_COUNT_001_PCT": 100.0}, "position": {"x": 347.1288006781864, "y": 404.8002834222995}, "selected": false}, {"data": {"id": "3624863", "Enrichment": 53.656888888888886, "BestLogPInGroup": -7.726588465412013, "_PATTERN_": "M1", "_GeneInGOAndHitList": 4.0, "Hits": "HIF1A|NFE2L2|PRKN|TLR4", "Description": "regulation of reactive oxygen species metabolic process", "_GeneInHitList": 15.0, "Category": "GO Biological Processes", "Log_q_value_": -3.8567640888803894, "Symbol": "GO:2000377", "LogP": -6.1154295368810345, "_RANK_": 1.0, "FirstInGroupByEnrichment": 0.0, "_LogP_MyList": -6.1154295368810345, "_TotalGeneInLibrary": 30182.0, "_GeneInGO": 150.0, "shared_name": "90", "_InGO": 26.666666666666668, "Gene": "GO:2000377", "_MEMBER_MyList": 1.0, "_COUNT_001": 4.0, "SUID": 3624863, "id_original": "90", "selected": false, "CategoryID": 19.0, "STDV_InGO": 11.417984514369003, "EvidenceCutoff": 0.0, "PARENT_GO": "19_GO:0008152 metabolic process", "FirstInGroupByLogP": 0.0, "GROUP_ID": 12.0, "name": "90", "BestEnrichmentInGroup": 804.8533333333332, "CLUSTER_LABEL": " ", "GeneID": "3091|4780|5071|7099", "Z_score": 14.416342070408238, "GiniIndex": 0.0, "_COUNT_001_PCT": 100.0}, "position": {"x": 268.41990451806066, "y": 299.07968710882295}, "selected": false}, {"data": {"id": "3624860", "Enrichment": 804.8533333333332, "BestLogPInGroup": -7.726588465412013, "_PATTERN_": "M1", "_GeneInGOAndHitList": 2.0, "Hits": "HIF1A|PRKN", "Description": "negative regulation of oxidative stress-induced neuron intrinsic apoptotic signaling pathway", "_GeneInHitList": 15.0, "Category": "GO Biological Processes", "Log_q_value_": -3.4451873595709106, "Symbol": "GO:1903377", "LogP": -5.637636538688299, "_RANK_": 1.0, "FirstInGroupByEnrichment": 0.0, "_LogP_MyList": -5.637636538688299, "_TotalGeneInLibrary": 30182.0, "_GeneInGO": 5.0, "shared_name": "89", "_InGO": 13.333333333333334, "Gene": "GO:1903377", "_MEMBER_MyList": 1.0, "_COUNT_001": 2.0, "SUID": 3624860, "id_original": "89", "selected": false, "CategoryID": 19.0, "STDV_InGO": 8.777074514725111, "EvidenceCutoff": 0.0, "PARENT_GO": "19_GO:0023052 signaling", "FirstInGroupByLogP": 0.0, "GROUP_ID": 12.0, "name": "89", "BestEnrichmentInGroup": 804.8533333333332, "CLUSTER_LABEL": " ", "GeneID": "3091|5071", "Z_score": 40.08391830047656, "GiniIndex": 0.0, "_COUNT_001_PCT": 100.0}, "position": {"x": 147.29116182320595, "y": 262.6053066156589}, "selected": false}, {"data": {"id": "3624857", "Enrichment": 36.75129375951293, "BestLogPInGroup": -7.726588465412013, "_PATTERN_": "M1", "_GeneInGOAndHitList": 4.0, "Hits": "GSK3B|HIF1A|PRKN|SIRT1", "Description": "negative regulation of neuron death", "_GeneInHitList": 15.0, "Category": "GO Biological Processes", "Log_q_value_": -3.3067022177447716, "Symbol": "GO:1901215", "LogP": -5.461235757563485, "_RANK_": 1.0, "FirstInGroupByEnrichment": 0.0, "_LogP_MyList": -5.461235757563485, "_TotalGeneInLibrary": 30182.0, "_GeneInGO": 219.0, "shared_name": "88", "_InGO": 26.666666666666668, "Gene": "GO:1901215", "_MEMBER_MyList": 1.0, "_COUNT_001": 4.0, "SUID": 3624857, "id_original": "88", "selected": false, "CategoryID": 19.0, "STDV_InGO": 11.417984514369003, "EvidenceCutoff": 0.0, "PARENT_GO": "19_GO:0048519 negative regulation of biological process", "FirstInGroupByLogP": 0.0, "GROUP_ID": 12.0, "name": "88", "BestEnrichmentInGroup": 804.8533333333332, "CLUSTER_LABEL": " ", "GeneID": "2932|3091|5071|23411", "Z_score": 11.840432147870535, "GiniIndex": 0.0, "_COUNT_001_PCT": 100.0}, "position": {"x": 348.3182080268192, "y": 362.64809226019014}, "selected": false}, {"data": {"id": "3624854", "Enrichment": 91.46060606060607, "BestLogPInGroup": -7.726588465412013, "_PATTERN_": "M1", "_GeneInGOAndHitList": 3.0, "Hits": "HIF1A|PRKN|TLR4", "Description": "positive regulation of response to cytokine stimulus", "_GeneInHitList": 15.0, "Category": "GO Biological Processes", "Log_q_value_": -3.2347470744665583, "Symbol": "GO:0060760", "LogP": -5.350714572458759, "_RANK_": 1.0, "FirstInGroupByEnrichment": 0.0, "_LogP_MyList": -5.350714572458759, "_TotalGeneInLibrary": 30182.0, "_GeneInGO": 66.0, "shared_name": "87", "_InGO": 20.0, "Gene": "GO:0060760", "_MEMBER_MyList": 1.0, "_COUNT_001": 3.0, "SUID": 3624854, "id_original": "87", "selected": false, "CategoryID": 19.0, "STDV_InGO": 10.327955589886445, "EvidenceCutoff": 0.0, "PARENT_GO": "19_GO:0048518 positive regulation of biological process", "FirstInGroupByLogP": 0.0, "GROUP_ID": 12.0, "name": "87", "BestEnrichmentInGroup": 804.8533333333332, "CLUSTER_LABEL": " ", "GeneID": "3091|5071|7099", "Z_score": 16.40511190323776, "GiniIndex": 0.0, "_COUNT_001_PCT": 100.0}, "position": {"x": 199.98534517281533, "y": 440.154409398862}, "selected": false}, {"data": {"id": "3624851", "Enrichment": 574.895238095238, "BestLogPInGroup": -7.726588465412013, "_PATTERN_": "M1", "_GeneInGOAndHitList": 2.0, "Hits": "HIF1A|TLR4", "Description": "wound healing involved in inflammatory response", "_GeneInHitList": 15.0, "Category": "GO Biological Processes", "Log_q_value_": -3.2139421562148685, "Symbol": "GO:0002246", "LogP": -5.3156666992550585, "_RANK_": 1.0, "FirstInGroupByEnrichment": 0.0, "_LogP_MyList": -5.3156666992550585, "_TotalGeneInLibrary": 30182.0, "_GeneInGO": 7.0, "shared_name": "86", "_InGO": 13.333333333333334, "Gene": "GO:0002246", "_MEMBER_MyList": 1.0, "_COUNT_001": 2.0, "SUID": 3624851, "id_original": "86", "selected": false, "CategoryID": 19.0, "STDV_InGO": 8.777074514725111, "EvidenceCutoff": 0.0, "PARENT_GO": "19_GO:0050896 response to stimulus", "FirstInGroupByLogP": 0.0, "GROUP_ID": 12.0, "name": "86", "BestEnrichmentInGroup": 804.8533333333332, "CLUSTER_LABEL": " ", "GeneID": "3091|7099", "Z_score": 33.86135885724263, "GiniIndex": 0.0, "_COUNT_001_PCT": 100.0}, "position": {"x": 136.14045839303017, "y": 317.4153194330417}, "selected": false}, {"data": {"id": "3624848", "Enrichment": 98.15284552845527, "BestLogPInGroup": -7.499862713756543, "_PATTERN_": "M1", "_GeneInGOAndHitList": 4.0, "Hits": "HSPA5|NFE2L2|PRKN|SIRT1", "Description": "regulation of response to endoplasmic reticulum stress", "_GeneInHitList": 15.0, "Category": "GO Biological Processes", "Log_q_value_": -4.645315938184022, "Symbol": "GO:1905897", "LogP": -7.170642480217386, "_RANK_": 1.0, "FirstInGroupByEnrichment": 0.0, "_LogP_MyList": -7.170642480217386, "_TotalGeneInLibrary": 30182.0, "_GeneInGO": 82.0, "shared_name": "85", "_InGO": 26.666666666666668, "Gene": "GO:1905897", "_MEMBER_MyList": 1.0, "_COUNT_001": 4.0, "SUID": 3624848, "id_original": "85", "selected": false, "CategoryID": 19.0, "STDV_InGO": 11.417984514369003, "EvidenceCutoff": 0.0, "PARENT_GO": "19_GO:0050896 response to stimulus", "FirstInGroupByLogP": 0.0, "GROUP_ID": 13.0, "name": "85", "BestEnrichmentInGroup": 335.35555555555555, "CLUSTER_LABEL": " ", "GeneID": "3309|4780|5071|23411", "Z_score": 19.643803637425897, "GiniIndex": 0.0, "_COUNT_001_PCT": 100.0}, "position": {"x": 398.4015820502567, "y": 371.5636806390964}, "selected": false}, {"data": {"id": "3624845", "Enrichment": 18.952590266875983, "BestLogPInGroup": -7.499862713756543, "_PATTERN_": "M1", "_GeneInGOAndHitList": 6.0, "Hits": "CASP8|GSK3B|HSPA5|NFE2L2|PRKN|SIRT1", "Description": "proteolysis involved in protein catabolic process", "_GeneInHitList": 15.0, "Category": "GO Biological Processes", "Log_q_value_": -4.0856432310033615, "Symbol": "GO:0051603", "LogP": -6.434878513981045, "_RANK_": 1.0, "FirstInGroupByEnrichment": 0.0, "_LogP_MyList": -6.434878513981045, "_TotalGeneInLibrary": 30182.0, "_GeneInGO": 637.0, "shared_name": "84", "_InGO": 40.0, "Gene": "GO:0051603", "_MEMBER_MyList": 1.0, "_COUNT_001": 6.0, "SUID": 3624845, "id_original": "84", "selected": false, "CategoryID": 19.0, "STDV_InGO": 12.649110640673516, "EvidenceCutoff": 0.0, "PARENT_GO": "19_GO:0008152 metabolic process", "FirstInGroupByLogP": 0.0, "GROUP_ID": 13.0, "name": "84", "BestEnrichmentInGroup": 335.35555555555555, "CLUSTER_LABEL": " ", "GeneID": "841|2932|3309|4780|5071|23411", "Z_score": 10.21177456197829, "GiniIndex": 0.0, "_COUNT_001_PCT": 100.0}, "position": {"x": 209.6602871894169, "y": 382.61464499456514}, "selected": false}, {"data": {"id": "3624842", "Enrichment": 30.031840796019903, "BestLogPInGroup": -7.499862713756543, "_PATTERN_": "M1", "_GeneInGOAndHitList": 5.0, "Hits": "GSK3B|HSPA5|NFE2L2|PRKN|SIRT1", "Description": "proteasome-mediated ubiquitin-dependent protein catabolic process", "_GeneInHitList": 15.0, "Category": "GO Biological Processes", "Log_q_value_": -4.023793620341077, "Symbol": "GO:0043161", "LogP": -6.348555133935559, "_RANK_": 1.0, "FirstInGroupByEnrichment": 0.0, "_LogP_MyList": -6.348555133935559, "_TotalGeneInLibrary": 30182.0, "_GeneInGO": 335.0, "shared_name": "83", "_InGO": 33.333333333333336, "Gene": "GO:0043161", "_MEMBER_MyList": 1.0, "_COUNT_001": 5.0, "SUID": 3624842, "id_original": "83", "selected": false, "CategoryID": 19.0, "STDV_InGO": 12.171612389003691, "EvidenceCutoff": 0.0, "PARENT_GO": "19_GO:0008152 metabolic process", "FirstInGroupByLogP": 0.0, "GROUP_ID": 13.0, "name": "83", "BestEnrichmentInGroup": 335.35555555555555, "CLUSTER_LABEL": " ", "GeneID": "2932|3309|4780|5071|23411", "Z_score": 11.914971692933898, "GiniIndex": 0.0, "_COUNT_001_PCT": 100.0}, "position": {"x": 257.5230019568729, "y": 269.8527278803073}, "selected": false}, {"data": {"id": "3624839", "Enrichment": 182.92121212121214, "BestLogPInGroup": -7.499862713756543, "_PATTERN_": "M1", "_GeneInGOAndHitList": 3.0, "Hits": "GSK3B|HSPA5|NFE2L2", "Description": "ER-nucleus signaling pathway", "_GeneInHitList": 15.0, "Category": "GO Biological Processes", "Log_q_value_": -3.9596936335788318, "Symbol": "GO:0006984", "LogP": -6.27005028514654, "_RANK_": 1.0, "FirstInGroupByEnrichment": 0.0, "_LogP_MyList": -6.27005028514654, "_TotalGeneInLibrary": 30182.0, "_GeneInGO": 33.0, "shared_name": "82", "_InGO": 20.0, "Gene": "GO:0006984", "_MEMBER_MyList": 1.0, "_COUNT_001": 3.0, "SUID": 3624839, "id_original": "82", "selected": false, "CategoryID": 19.0, "STDV_InGO": 10.327955589886445, "EvidenceCutoff": 0.0, "PARENT_GO": "19_GO:0023052 signaling", "FirstInGroupByLogP": 0.0, "GROUP_ID": 13.0, "name": "82", "BestEnrichmentInGroup": 335.35555555555555, "CLUSTER_LABEL": " ", "GeneID": "2932|3309|4780", "Z_score": 23.315795397635338, "GiniIndex": 0.0, "_COUNT_001_PCT": 100.0}, "position": {"x": 336.14602785103796, "y": 411.77016257269014}, "selected": false}, {"data": {"id": "3624836", "Enrichment": 27.639194139194142, "BestLogPInGroup": -7.499862713756543, "_PATTERN_": "M1", "_GeneInGOAndHitList": 5.0, "Hits": "GSK3B|HSPA5|NFE2L2|PRKN|SIRT1", "Description": "proteasomal protein catabolic process", "_GeneInHitList": 15.0, "Category": "GO Biological Processes", "Log_q_value_": -3.8964629088086546, "Symbol": "GO:0010498", "LogP": -6.170733430139876, "_RANK_": 1.0, "FirstInGroupByEnrichment": 0.0, "_LogP_MyList": -6.170733430139876, "_TotalGeneInLibrary": 30182.0, "_GeneInGO": 364.0, "shared_name": "81", "_InGO": 33.333333333333336, "Gene": "GO:0010498", "_MEMBER_MyList": 1.0, "_COUNT_001": 5.0, "SUID": 3624836, "id_original": "81", "selected": false, "CategoryID": 19.0, "STDV_InGO": 12.171612389003691, "EvidenceCutoff": 0.0, "PARENT_GO": "19_GO:0008152 metabolic process", "FirstInGroupByLogP": 0.0, "GROUP_ID": 13.0, "name": "81", "BestEnrichmentInGroup": 335.35555555555555, "CLUSTER_LABEL": " ", "GeneID": "2932|3309|4780|5071|23411", "Z_score": 11.401943905245876, "GiniIndex": 0.0, "_COUNT_001_PCT": 100.0}, "position": {"x": 327.3448842047977, "y": 414.749380101987}, "selected": false}, {"data": {"id": "3624833", "Enrichment": 123.1918367346939, "BestLogPInGroup": -7.499862713756543, "_PATTERN_": "M1", "_GeneInGOAndHitList": 3.0, "Hits": "HSPA5|NFE2L2|SIRT1", "Description": "cellular response to glucose starvation", "_GeneInHitList": 15.0, "Category": "GO Biological Processes", "Log_q_value_": -3.537800650260396, "Symbol": "GO:0042149", "LogP": -5.743613790935766, "_RANK_": 1.0, "FirstInGroupByEnrichment": 0.0, "_LogP_MyList": -5.743613790935766, "_TotalGeneInLibrary": 30182.0, "_GeneInGO": 49.0, "shared_name": "80", "_InGO": 20.0, "Gene": "GO:0042149", "_MEMBER_MyList": 1.0, "_COUNT_001": 3.0, "SUID": 3624833, "id_original": "80", "selected": false, "CategoryID": 19.0, "STDV_InGO": 10.327955589886445, "EvidenceCutoff": 0.0, "PARENT_GO": "19_GO:0050896 response to stimulus", "FirstInGroupByLogP": 0.0, "GROUP_ID": 13.0, "name": "80", "BestEnrichmentInGroup": 335.35555555555555, "CLUSTER_LABEL": " ", "GeneID": "3309|4780|23411", "Z_score": 19.088219822772885, "GiniIndex": 0.0, "_COUNT_001_PCT": 100.0}, "position": {"x": 203.58185701363564, "y": 401.23695944769014}, "selected": false}, {"data": {"id": "3624830", "Enrichment": 40.44489112227806, "BestLogPInGroup": -7.499862713756543, "_PATTERN_": "M1", "_GeneInGOAndHitList": 4.0, "Hits": "CDKN1B|HSPA5|NFE2L2|PRKN", "Description": "cellular response to metal ion", "_GeneInHitList": 15.0, "Category": "GO Biological Processes", "Log_q_value_": -3.4381837508389346, "Symbol": "GO:0071248", "LogP": -5.626268124553873, "_RANK_": 1.0, "FirstInGroupByEnrichment": 0.0, "_LogP_MyList": -5.626268124553873, "_TotalGeneInLibrary": 30182.0, "_GeneInGO": 199.0, "shared_name": "79", "_InGO": 26.666666666666668, "Gene": "GO:0071248", "_MEMBER_MyList": 1.0, "_COUNT_001": 4.0, "SUID": 3624830, "id_original": "79", "selected": false, "CategoryID": 19.0, "STDV_InGO": 11.417984514369003, "EvidenceCutoff": 0.0, "PARENT_GO": "19_GO:0050896 response to stimulus", "FirstInGroupByLogP": 0.0, "GROUP_ID": 13.0, "name": "79", "BestEnrichmentInGroup": 335.35555555555555, "CLUSTER_LABEL": " ", "GeneID": "1027|3309|4780|5071", "Z_score": 12.448761254658796, "GiniIndex": 0.0, "_COUNT_001_PCT": 100.0}, "position": {"x": 385.11795167916296, "y": 445.5407619379245}, "selected": false}, {"data": {"id": "3624827", "Enrichment": 36.41870286576169, "BestLogPInGroup": -7.499862713756543, "_PATTERN_": "M1", "_GeneInGOAndHitList": 4.0, "Hits": "GSK3B|HSPA5|NFE2L2|PRKN", "Description": "response to endoplasmic reticulum stress", "_GeneInHitList": 15.0, "Category": "GO Biological Processes", "Log_q_value_": -3.3028270518632694, "Symbol": "GO:0034976", "LogP": -5.44558844679155, "_RANK_": 1.0, "FirstInGroupByEnrichment": 0.0, "_LogP_MyList": -5.44558844679155, "_TotalGeneInLibrary": 30182.0, "_GeneInGO": 221.0, "shared_name": "78", "_InGO": 26.666666666666668, "Gene": "GO:0034976", "_MEMBER_MyList": 1.0, "_COUNT_001": 4.0, "SUID": 3624827, "id_original": "78", "selected": false, "CategoryID": 19.0, "STDV_InGO": 11.417984514369003, "EvidenceCutoff": 0.0, "PARENT_GO": "19_GO:0050896 response to stimulus", "FirstInGroupByLogP": 0.0, "GROUP_ID": 13.0, "name": "78", "BestEnrichmentInGroup": 335.35555555555555, "CLUSTER_LABEL": " ", "GeneID": "2932|3309|4780|5071", "Z_score": 11.784116222233603, "GiniIndex": 0.0, "_COUNT_001_PCT": 100.0}, "position": {"x": 309.84370546334264, "y": 476.376821508237}, "selected": false}, {"data": {"id": "3624824", "Enrichment": 34.99362318840579, "BestLogPInGroup": -7.499862713756543, "_PATTERN_": "M1", "_GeneInGOAndHitList": 4.0, "Hits": "CDKN1B|HSPA5|NFE2L2|PRKN", "Description": "cellular response to inorganic substance", "_GeneInHitList": 15.0, "Category": "GO Biological Processes", "Log_q_value_": -3.2570252852446058, "Symbol": "GO:0071241", "LogP": -5.376923797213382, "_RANK_": 1.0, "FirstInGroupByEnrichment": 0.0, "_LogP_MyList": -5.376923797213382, "_TotalGeneInLibrary": 30182.0, "_GeneInGO": 230.0, "shared_name": "77", "_InGO": 26.666666666666668, "Gene": "GO:0071241", "_MEMBER_MyList": 1.0, "_COUNT_001": 4.0, "SUID": 3624824, "id_original": "77", "selected": false, "CategoryID": 19.0, "STDV_InGO": 11.417984514369003, "EvidenceCutoff": 0.0, "PARENT_GO": "19_GO:0050896 response to stimulus", "FirstInGroupByLogP": 0.0, "GROUP_ID": 13.0, "name": "77", "BestEnrichmentInGroup": 335.35555555555555, "CLUSTER_LABEL": " ", "GeneID": "1027|3309|4780|5071", "Z_score": 11.53970857074257, "GiniIndex": 0.0, "_COUNT_001_PCT": 100.0}, "position": {"x": 232.45420198433877, "y": 418.0280361078464}, "selected": false}, {"data": {"id": "3624821", "Enrichment": 27.264679313459805, "BestLogPInGroup": -7.2896568366387875, "_PATTERN_": "M1", "_GeneInGOAndHitList": 5.0, "Hits": "CDKN1B|GSK3B|NFE2L2|NFKB1|SIRT1", "Description": "response to peptide hormone", "_GeneInHitList": 15.0, "Category": "GO Biological Processes", "Log_q_value_": -3.877744598938891, "Symbol": "GO:0043434", "LogP": -6.141549686591947, "_RANK_": 1.0, "FirstInGroupByEnrichment": 0.0, "_LogP_MyList": -6.141549686591947, "_TotalGeneInLibrary": 30182.0, "_GeneInGO": 369.0, "shared_name": "76", "_InGO": 33.333333333333336, "Gene": "GO:0043434", "_MEMBER_MyList": 1.0, "_COUNT_001": 5.0, "SUID": 3624821, "id_original": "76", "selected": false, "CategoryID": 19.0, "STDV_InGO": 12.171612389003691, "EvidenceCutoff": 0.0, "PARENT_GO": "19_GO:0050896 response to stimulus", "FirstInGroupByLogP": 0.0, "GROUP_ID": 14.0, "name": "76", "BestEnrichmentInGroup": 149.0469135802469, "CLUSTER_LABEL": " ", "GeneID": "1027|2932|4780|4790|23411", "Z_score": 11.319541241318905, "GiniIndex": 0.0, "_COUNT_001_PCT": 100.0}, "position": {"x": 361.38874940865514, "y": 324.14414023382295}, "selected": false}, {"data": {"id": "3624818", "Enrichment": 76.4101265822785, "BestLogPInGroup": -7.2896568366387875, "_PATTERN_": "M1", "_GeneInGOAndHitList": 3.0, "Hits": "HIF1A|NFKB1|SIRT1", "Description": "positive regulation of carbohydrate metabolic process", "_GeneInHitList": 15.0, "Category": "GO Biological Processes", "Log_q_value_": -3.0634603257026196, "Symbol": "GO:0045913", "LogP": -5.114824132261151, "_RANK_": 1.0, "FirstInGroupByEnrichment": 0.0, "_LogP_MyList": -5.114824132261151, "_TotalGeneInLibrary": 30182.0, "_GeneInGO": 79.0, "shared_name": "75", "_InGO": 20.0, "Gene": "GO:0045913", "_MEMBER_MyList": 1.0, "_COUNT_001": 3.0, "SUID": 3624818, "id_original": "75", "selected": false, "CategoryID": 19.0, "STDV_InGO": 10.327955589886445, "EvidenceCutoff": 0.0, "PARENT_GO": "19_GO:0048518 positive regulation of biological process", "FirstInGroupByLogP": 0.0, "GROUP_ID": 14.0, "name": "75", "BestEnrichmentInGroup": 149.0469135802469, "CLUSTER_LABEL": " ", "GeneID": "3091|4790|23411", "Z_score": 14.965275168721094, "GiniIndex": 0.0, "_COUNT_001_PCT": 100.0}, "position": {"x": 328.55488710396764, "y": 252.32188986761201}, "selected": false}, {"data": {"id": "3624815", "Enrichment": 25.96301075268817, "BestLogPInGroup": -7.2896568366387875, "_PATTERN_": "M1", "_GeneInGOAndHitList": 4.0, "Hits": "GSK3B|NFE2L2|NFKB1|TLR4", "Description": "cellular response to peptide", "_GeneInHitList": 15.0, "Category": "GO Biological Processes", "Log_q_value_": -2.8623644822922345, "Symbol": "GO:1901653", "LogP": -4.865612619000023, "_RANK_": 1.0, "FirstInGroupByEnrichment": 0.0, "_LogP_MyList": -4.865612619000023, "_TotalGeneInLibrary": 30182.0, "_GeneInGO": 310.0, "shared_name": "74", "_InGO": 26.666666666666668, "Gene": "GO:1901653", "_MEMBER_MyList": 1.0, "_COUNT_001": 4.0, "SUID": 3624815, "id_original": "74", "selected": false, "CategoryID": 19.0, "STDV_InGO": 11.417984514369003, "EvidenceCutoff": 0.0, "PARENT_GO": "19_GO:0050896 response to stimulus", "FirstInGroupByLogP": 0.0, "GROUP_ID": 14.0, "name": "74", "BestEnrichmentInGroup": 149.0469135802469, "CLUSTER_LABEL": " ", "GeneID": "2932|4780|4790|7099", "Z_score": 9.851265888638787, "GiniIndex": 0.0, "_COUNT_001_PCT": 100.0}, "position": {"x": 380.8027508734989, "y": 222.72328757269014}, "selected": false}, {"data": {"id": "3624812", "Enrichment": 39.45359477124183, "BestLogPInGroup": -7.2896568366387875, "_PATTERN_": "M1", "_GeneInGOAndHitList": 3.0, "Hits": "NFKB1|PRKN|SIRT1", "Description": "regulation of lipid transport", "_GeneInHitList": 15.0, "Category": "GO Biological Processes", "Log_q_value_": -2.4114250495944236, "Symbol": "GO:0032368", "LogP": -4.255117149624251, "_RANK_": 1.0, "FirstInGroupByEnrichment": 0.0, "_LogP_MyList": -4.255117149624251, "_TotalGeneInLibrary": 30182.0, "_GeneInGO": 153.0, "shared_name": "73", "_InGO": 20.0, "Gene": "GO:0032368", "_MEMBER_MyList": 1.0, "_COUNT_001": 3.0, "SUID": 3624812, "id_original": "73", "selected": false, "CategoryID": 19.0, "STDV_InGO": 10.327955589886445, "EvidenceCutoff": 0.0, "PARENT_GO": "19_GO:0051179 localization", "FirstInGroupByLogP": 0.0, "GROUP_ID": 14.0, "name": "73", "BestEnrichmentInGroup": 149.0469135802469, "CLUSTER_LABEL": " ", "GeneID": "4790|5071|23411", "Z_score": 10.633068369062102, "GiniIndex": 0.0, "_COUNT_001_PCT": 100.0}, "position": {"x": 306.9401333808231, "y": 317.36488913519014}, "selected": false}, {"data": {"id": "3624809", "Enrichment": 149.0469135802469, "BestLogPInGroup": -7.2896568366387875, "_PATTERN_": "M1", "_GeneInGOAndHitList": 2.0, "Hits": "NFE2L2|NFKB1", "Description": "cellular response to angiotensin", "_GeneInHitList": 15.0, "Category": "GO Biological Processes", "Log_q_value_": -2.2961548361022763, "Symbol": "GO:1904385", "LogP": -4.095073125452682, "_RANK_": 1.0, "FirstInGroupByEnrichment": 0.0, "_LogP_MyList": -4.095073125452682, "_TotalGeneInLibrary": 30182.0, "_GeneInGO": 27.0, "shared_name": "72", "_InGO": 13.333333333333334, "Gene": "GO:1904385", "_MEMBER_MyList": 1.0, "_COUNT_001": 2.0, "SUID": 3624809, "id_original": "72", "selected": false, "CategoryID": 19.0, "STDV_InGO": 8.777074514725111, "EvidenceCutoff": 0.0, "PARENT_GO": "19_GO:0050896 response to stimulus", "FirstInGroupByLogP": 0.0, "GROUP_ID": 14.0, "name": "72", "BestEnrichmentInGroup": 149.0469135802469, "CLUSTER_LABEL": " ", "GeneID": "4780|4790", "Z_score": 17.161211908502892, "GiniIndex": 0.0, "_COUNT_001_PCT": 100.0}, "position": {"x": 256.78117017739294, "y": 182.76908682806123}, "selected": false}, {"data": {"id": "3624806", "Enrichment": 16.064936793080506, "BestLogPInGroup": -7.2896568366387875, "_PATTERN_": "M1", "_GeneInGOAndHitList": 4.0, "Hits": "GSK3B|NFE2L2|NFKB1|SIRT1", "Description": "cellular response to hormone stimulus", "_GeneInHitList": 15.0, "Category": "GO Biological Processes", "Log_q_value_": -2.2591917402121604, "Symbol": "GO:0032870", "LogP": -4.0528244331008825, "_RANK_": 1.0, "FirstInGroupByEnrichment": 0.0, "_LogP_MyList": -4.0528244331008825, "_TotalGeneInLibrary": 30182.0, "_GeneInGO": 501.0, "shared_name": "71", "_InGO": 26.666666666666668, "Gene": "GO:0032870", "_MEMBER_MyList": 1.0, "_COUNT_001": 4.0, "SUID": 3624806, "id_original": "71", "selected": false, "CategoryID": 19.0, "STDV_InGO": 11.417984514369003, "EvidenceCutoff": 0.0, "PARENT_GO": "19_GO:0050896 response to stimulus", "FirstInGroupByLogP": 0.0, "GROUP_ID": 14.0, "name": "71", "BestEnrichmentInGroup": 149.0469135802469, "CLUSTER_LABEL": " ", "GeneID": "2932|4780|4790|23411", "Z_score": 7.582166078321419, "GiniIndex": 0.0, "_COUNT_001_PCT": 100.0}, "position": {"x": 336.9501584052372, "y": 388.51723288519014}, "selected": false}, {"data": {"id": "3624803", "Enrichment": 33.16703296703297, "BestLogPInGroup": -7.2896568366387875, "_PATTERN_": "M1", "_GeneInGOAndHitList": 3.0, "Hits": "NFKB1|PRKN|SIRT1", "Description": "regulation of lipid localization", "_GeneInHitList": 15.0, "Category": "GO Biological Processes", "Log_q_value_": -2.2464032586153766, "Symbol": "GO:1905952", "LogP": -4.031367111154497, "_RANK_": 1.0, "FirstInGroupByEnrichment": 0.0, "_LogP_MyList": -4.031367111154497, "_TotalGeneInLibrary": 30182.0, "_GeneInGO": 182.0, "shared_name": "70", "_InGO": 20.0, "Gene": "GO:1905952", "_MEMBER_MyList": 1.0, "_COUNT_001": 3.0, "SUID": 3624803, "id_original": "70", "selected": false, "CategoryID": 19.0, "STDV_InGO": 10.327955589886445, "EvidenceCutoff": 0.0, "PARENT_GO": "19_GO:0051179 localization", "FirstInGroupByLogP": 0.0, "GROUP_ID": 14.0, "name": "70", "BestEnrichmentInGroup": 149.0469135802469, "CLUSTER_LABEL": " ", "GeneID": "4790|5071|23411", "Z_score": 9.705824883799323, "GiniIndex": 0.0, "_COUNT_001_PCT": 100.0}, "position": {"x": 192.51147584908486, "y": 331.3884181879245}, "selected": false}, {"data": {"id": "3624800", "Enrichment": 32.62918918918919, "BestLogPInGroup": -7.2896568366387875, "_PATTERN_": "M1", "_GeneInGOAndHitList": 3.0, "Hits": "NFE2L2|NFKB1|SIRT1", "Description": "cellular response to tumor necrosis factor", "_GeneInHitList": 15.0, "Category": "GO Biological Processes", "Log_q_value_": -2.2304935815227114, "Symbol": "GO:0071356", "LogP": -4.0103379899258, "_RANK_": 1.0, "FirstInGroupByEnrichment": 0.0, "_LogP_MyList": -4.0103379899258, "_TotalGeneInLibrary": 30182.0, "_GeneInGO": 185.0, "shared_name": "69", "_InGO": 20.0, "Gene": "GO:0071356", "_MEMBER_MyList": 1.0, "_COUNT_001": 3.0, "SUID": 3624800, "id_original": "69", "selected": false, "CategoryID": 19.0, "STDV_InGO": 10.327955589886445, "EvidenceCutoff": 0.0, "PARENT_GO": "19_GO:0050896 response to stimulus", "FirstInGroupByLogP": 0.0, "GROUP_ID": 14.0, "name": "69", "BestEnrichmentInGroup": 149.0469135802469, "CLUSTER_LABEL": " ", "GeneID": "4780|4790|23411", "Z_score": 9.622355371602595, "GiniIndex": 0.0, "_COUNT_001_PCT": 100.0}, "position": {"x": 152.26784639351845, "y": 291.4075984857761}, "selected": false}, {"data": {"id": "3624797", "Enrichment": 121.94747474747474, "BestLogPInGroup": -7.2896568366387875, "_PATTERN_": "M1", "_GeneInGOAndHitList": 2.0, "Hits": "NFE2L2|NFKB1", "Description": "response to angiotensin", "_GeneInHitList": 15.0, "Category": "GO Biological Processes", "Log_q_value_": -2.1697428054006607, "Symbol": "GO:1990776", "LogP": -3.9184944852853363, "_RANK_": 1.0, "FirstInGroupByEnrichment": 0.0, "_LogP_MyList": -3.9184944852853363, "_TotalGeneInLibrary": 30182.0, "_GeneInGO": 33.0, "shared_name": "68", "_InGO": 13.333333333333334, "Gene": "GO:1990776", "_MEMBER_MyList": 1.0, "_COUNT_001": 2.0, "SUID": 3624797, "id_original": "68", "selected": false, "CategoryID": 19.0, "STDV_InGO": 8.777074514725111, "EvidenceCutoff": 0.0, "PARENT_GO": "19_GO:0050896 response to stimulus", "FirstInGroupByLogP": 0.0, "GROUP_ID": 14.0, "name": "68", "BestEnrichmentInGroup": 149.0469135802469, "CLUSTER_LABEL": " ", "GeneID": "4780|4790", "Z_score": 15.501142182330346, "GiniIndex": 0.0, "_COUNT_001_PCT": 100.0}, "position": {"x": 169.62106447213174, "y": 206.50464438421358}, "selected": false}, {"data": {"id": "3624794", "Enrichment": 177.54117647058825, "BestLogPInGroup": -7.093291182939015, "_PATTERN_": "M1", "_GeneInGOAndHitList": 3.0, "Hits": "NFE2L2|NOS3|KLF4", "Description": "response to fluid shear stress", "_GeneInHitList": 15.0, "Category": "GO Biological Processes", "Log_q_value_": -3.9340728514133976, "Symbol": "GO:0034405", "LogP": -6.230062622437855, "_RANK_": 1.0, "FirstInGroupByEnrichment": 0.0, "_LogP_MyList": -6.230062622437855, "_TotalGeneInLibrary": 30182.0, "_GeneInGO": 34.0, "shared_name": "67", "_InGO": 20.0, "Gene": "GO:0034405", "_MEMBER_MyList": 1.0, "_COUNT_001": 3.0, "SUID": 3624794, "id_original": "67", "selected": false, "CategoryID": 19.0, "STDV_InGO": 10.327955589886445, "EvidenceCutoff": 0.0, "PARENT_GO": "19_GO:0050896 response to stimulus", "FirstInGroupByLogP": 0.0, "GROUP_ID": 15.0, "name": "67", "BestEnrichmentInGroup": 804.8533333333332, "CLUSTER_LABEL": " ", "GeneID": "4780|4846|9314", "Z_score": 22.966911778566917, "GiniIndex": 0.0, "_COUNT_001_PCT": 100.0}, "position": {"x": 134.9654400824833, "y": 251.82434653265108}, "selected": false}, {"data": {"id": "3624791", "Enrichment": 158.85263157894738, "BestLogPInGroup": -7.093291182939015, "_PATTERN_": "M1", "_GeneInGOAndHitList": 3.0, "Hits": "HIF1A|HSPA5|NFE2L2", "Description": "regulation of transcription from RNA polymerase II promoter in response to stress", "_GeneInHitList": 15.0, "Category": "GO Biological Processes", "Log_q_value_": -3.827849964046174, "Symbol": "GO:0043618", "LogP": -6.081435886517545, "_RANK_": 1.0, "FirstInGroupByEnrichment": 0.0, "_LogP_MyList": -6.081435886517545, "_TotalGeneInLibrary": 30182.0, "_GeneInGO": 38.0, "shared_name": "66", "_InGO": 20.0, "Gene": "GO:0043618", "_MEMBER_MyList": 1.0, "_COUNT_001": 3.0, "SUID": 3624791, "id_original": "66", "selected": false, "CategoryID": 19.0, "STDV_InGO": 10.327955589886445, "EvidenceCutoff": 0.0, "PARENT_GO": "19_GO:0050896 response to stimulus", "FirstInGroupByLogP": 0.0, "GROUP_ID": 15.0, "name": "66", "BestEnrichmentInGroup": 804.8533333333332, "CLUSTER_LABEL": " ", "GeneID": "3091|3309|4780", "Z_score": 21.711486792947763, "GiniIndex": 0.0, "_COUNT_001_PCT": 100.0}, "position": {"x": 143.7524273871708, "y": 430.07195090276826}, "selected": false}, {"data": {"id": "3624788", "Enrichment": 137.19090909090912, "BestLogPInGroup": -7.093291182939015, "_PATTERN_": "M1", "_GeneInGOAndHitList": 3.0, "Hits": "HIF1A|HSPA5|NFE2L2", "Description": "regulation of DNA-templated transcription in response to stress", "_GeneInHitList": 15.0, "Category": "GO Biological Processes", "Log_q_value_": -3.647636319407271, "Symbol": "GO:0043620", "LogP": -5.886330686477296, "_RANK_": 1.0, "FirstInGroupByEnrichment": 0.0, "_LogP_MyList": -5.886330686477296, "_TotalGeneInLibrary": 30182.0, "_GeneInGO": 44.0, "shared_name": "65", "_InGO": 20.0, "Gene": "GO:0043620", "_MEMBER_MyList": 1.0, "_COUNT_001": 3.0, "SUID": 3624788, "id_original": "65", "selected": false, "CategoryID": 19.0, "STDV_InGO": 10.327955589886445, "EvidenceCutoff": 0.0, "PARENT_GO": "19_GO:0050896 response to stimulus", "FirstInGroupByLogP": 0.0, "GROUP_ID": 15.0, "name": "65", "BestEnrichmentInGroup": 804.8533333333332, "CLUSTER_LABEL": " ", "GeneID": "3091|3309|4780", "Z_score": 20.158751133764305, "GiniIndex": 0.0, "_COUNT_001_PCT": 100.0}, "position": {"x": 298.5906613349247, "y": 292.86118124944795}, "selected": false}, {"data": {"id": "3624785", "Enrichment": 804.8533333333332, "BestLogPInGroup": -7.093291182939015, "_PATTERN_": "M1", "_GeneInGOAndHitList": 2.0, "Hits": "HIF1A|NFE2L2", "Description": "positive regulation of transcription from RNA polymerase II promoter in response to hypoxia", "_GeneInHitList": 15.0, "Category": "GO Biological Processes", "Log_q_value_": -3.4451873595709106, "Symbol": "GO:0061419", "LogP": -5.637636538688299, "_RANK_": 1.0, "FirstInGroupByEnrichment": 0.0, "_LogP_MyList": -5.637636538688299, "_TotalGeneInLibrary": 30182.0, "_GeneInGO": 5.0, "shared_name": "64", "_InGO": 13.333333333333334, "Gene": "GO:0061419", "_MEMBER_MyList": 1.0, "_COUNT_001": 2.0, "SUID": 3624785, "id_original": "64", "selected": false, "CategoryID": 19.0, "STDV_InGO": 8.777074514725111, "EvidenceCutoff": 0.0, "PARENT_GO": "19_GO:0048518 positive regulation of biological process", "FirstInGroupByLogP": 0.0, "GROUP_ID": 15.0, "name": "64", "BestEnrichmentInGroup": 804.8533333333332, "CLUSTER_LABEL": " ", "GeneID": "3091|4780", "Z_score": 40.08391830047656, "GiniIndex": 0.0, "_COUNT_001_PCT": 100.0}, "position": {"x": 169.3104107856083, "y": 282.1166896722995}, "selected": false}, {"data": {"id": "3624782", "Enrichment": 503.0333333333333, "BestLogPInGroup": -7.093291182939015, "_PATTERN_": "M1", "_GeneInGOAndHitList": 2.0, "Hits": "NFE2L2|KLF4", "Description": "cellular response to laminar fluid shear stress", "_GeneInHitList": 15.0, "Category": "GO Biological Processes", "Log_q_value_": -3.1200396101383645, "Symbol": "GO:0071499", "LogP": -5.1908526881975385, "_RANK_": 1.0, "FirstInGroupByEnrichment": 0.0, "_LogP_MyList": -5.1908526881975385, "_TotalGeneInLibrary": 30182.0, "_GeneInGO": 8.0, "shared_name": "63", "_InGO": 13.333333333333334, "Gene": "GO:0071499", "_MEMBER_MyList": 1.0, "_COUNT_001": 2.0, "SUID": 3624782, "id_original": "63", "selected": false, "CategoryID": 19.0, "STDV_InGO": 8.777074514725111, "EvidenceCutoff": 0.0, "PARENT_GO": "19_GO:0050896 response to stimulus", "FirstInGroupByLogP": 0.0, "GROUP_ID": 15.0, "name": "63", "BestEnrichmentInGroup": 804.8533333333332, "CLUSTER_LABEL": " ", "GeneID": "4780|9314", "Z_score": 31.66704103590229, "GiniIndex": 0.0, "_COUNT_001_PCT": 100.0}, "position": {"x": 162.3845074652958, "y": 163.80869864446748}, "selected": false}, {"data": {"id": "3624779", "Enrichment": 365.8424242424242, "BestLogPInGroup": -7.093291182939015, "_PATTERN_": "M1", "_GeneInGOAndHitList": 2.0, "Hits": "HIF1A|NFE2L2", "Description": "regulation of transcription from RNA polymerase II promoter in response to hypoxia", "_GeneInHitList": 15.0, "Category": "GO Biological Processes", "Log_q_value_": -2.888914772017078, "Symbol": "GO:0061418", "LogP": -4.898022198438847, "_RANK_": 1.0, "FirstInGroupByEnrichment": 0.0, "_LogP_MyList": -4.898022198438847, "_TotalGeneInLibrary": 30182.0, "_GeneInGO": 11.0, "shared_name": "62", "_InGO": 13.333333333333334, "Gene": "GO:0061418", "_MEMBER_MyList": 1.0, "_COUNT_001": 2.0, "SUID": 3624779, "id_original": "62", "selected": false, "CategoryID": 19.0, "STDV_InGO": 8.777074514725111, "EvidenceCutoff": 0.0, "PARENT_GO": "19_GO:0050896 response to stimulus", "FirstInGroupByLogP": 0.0, "GROUP_ID": 15.0, "name": "62", "BestEnrichmentInGroup": 804.8533333333332, "CLUSTER_LABEL": " ", "GeneID": "3091|4780", "Z_score": 26.98691265918485, "GiniIndex": 0.0, "_COUNT_001_PCT": 100.0}, "position": {"x": 103.84265260689736, "y": 311.03520773870576}, "selected": false}, {"data": {"id": "3624776", "Enrichment": 309.55897435897435, "BestLogPInGroup": -7.093291182939015, "_PATTERN_": "M1", "_GeneInGOAndHitList": 2.0, "Hits": "NFE2L2|KLF4", "Description": "response to laminar fluid shear stress", "_GeneInHitList": 15.0, "Category": "GO Biological Processes", "Log_q_value_": -2.7811718213779013, "Symbol": "GO:0034616", "LogP": -4.746539723945256, "_RANK_": 1.0, "FirstInGroupByEnrichment": 0.0, "_LogP_MyList": -4.746539723945256, "_TotalGeneInLibrary": 30182.0, "_GeneInGO": 13.0, "shared_name": "61", "_InGO": 13.333333333333334, "Gene": "GO:0034616", "_MEMBER_MyList": 1.0, "_COUNT_001": 2.0, "SUID": 3624776, "id_original": "61", "selected": false, "CategoryID": 19.0, "STDV_InGO": 8.777074514725111, "EvidenceCutoff": 0.0, "PARENT_GO": "19_GO:0050896 response to stimulus", "FirstInGroupByLogP": 0.0, "GROUP_ID": 15.0, "name": "61", "BestEnrichmentInGroup": 804.8533333333332, "CLUSTER_LABEL": " ", "GeneID": "4780|9314", "Z_score": 24.812800370278154, "GiniIndex": 0.0, "_COUNT_001_PCT": 100.0}, "position": {"x": 120.2524273871708, "y": 99.14861487371553}, "selected": false}, {"data": {"id": "3624773", "Enrichment": 211.8035087719298, "BestLogPInGroup": -7.093291182939015, "_PATTERN_": "M1", "_GeneInGOAndHitList": 2.0, "Hits": "HIF1A|NFE2L2", "Description": "positive regulation of transcription from RNA polymerase II promoter involved in cellular response to chemical stimulus", "_GeneInHitList": 15.0, "Category": "GO Biological Processes", "Log_q_value_": -2.512768351469061, "Symbol": "GO:1901522", "LogP": -4.406386499022406, "_RANK_": 1.0, "FirstInGroupByEnrichment": 0.0, "_LogP_MyList": -4.406386499022406, "_TotalGeneInLibrary": 30182.0, "_GeneInGO": 19.0, "shared_name": "60", "_InGO": 13.333333333333334, "Gene": "GO:1901522", "_MEMBER_MyList": 1.0, "_COUNT_001": 2.0, "SUID": 3624773, "id_original": "60", "selected": false, "CategoryID": 19.0, "STDV_InGO": 8.777074514725111, "EvidenceCutoff": 0.0, "PARENT_GO": "19_GO:0048518 positive regulation of biological process", "FirstInGroupByLogP": 0.0, "GROUP_ID": 15.0, "name": "60", "BestEnrichmentInGroup": 804.8533333333332, "CLUSTER_LABEL": " ", "GeneID": "3091|4780", "Z_score": 20.495746896651717, "GiniIndex": 0.0, "_COUNT_001_PCT": 100.0}, "position": {"x": 193.3893445014286, "y": 327.51860617620576}, "selected": false}, {"data": {"id": "3624770", "Enrichment": 191.63174603174602, "BestLogPInGroup": -7.093291182939015, "_PATTERN_": "M1", "_GeneInGOAndHitList": 2.0, "Hits": "NFE2L2|KLF4", "Description": "cellular response to fluid shear stress", "_GeneInHitList": 15.0, "Category": "GO Biological Processes", "Log_q_value_": -2.4559333988198717, "Symbol": "GO:0071498", "LogP": -4.317412731144587, "_RANK_": 1.0, "FirstInGroupByEnrichment": 0.0, "_LogP_MyList": -4.317412731144587, "_TotalGeneInLibrary": 30182.0, "_GeneInGO": 21.0, "shared_name": "59", "_InGO": 13.333333333333334, "Gene": "GO:0071498", "_MEMBER_MyList": 1.0, "_COUNT_001": 2.0, "SUID": 3624770, "id_original": "59", "selected": false, "CategoryID": 19.0, "STDV_InGO": 8.777074514725111, "EvidenceCutoff": 0.0, "PARENT_GO": "19_GO:0050896 response to stimulus", "FirstInGroupByLogP": 0.0, "GROUP_ID": 15.0, "name": "59", "BestEnrichmentInGroup": 804.8533333333332, "CLUSTER_LABEL": " ", "GeneID": "4780|9314", "Z_score": 19.48625516961198, "GiniIndex": 0.0, "_COUNT_001_PCT": 100.0}, "position": {"x": 120.8809674262333, "y": 179.32272147161592}, "selected": false}, {"data": {"id": "3624767", "Enrichment": 22.917236142748674, "BestLogPInGroup": -6.741627630567585, "_PATTERN_": "M1", "_GeneInGOAndHitList": 5.0, "Hits": "CASP3|CDKN1B|GSK3B|PRKN|SIRT1", "Description": "negative regulation of phosphate metabolic process", "_GeneInHitList": 15.0, "Category": "GO Biological Processes", "Log_q_value_": -3.5513315348363563, "Symbol": "GO:0045936", "LogP": -5.770932959997359, "_RANK_": 1.0, "FirstInGroupByEnrichment": 0.0, "_LogP_MyList": -5.770932959997359, "_TotalGeneInLibrary": 30182.0, "_GeneInGO": 439.0, "shared_name": "58", "_InGO": 33.333333333333336, "Gene": "GO:0045936", "_MEMBER_MyList": 1.0, "_COUNT_001": 5.0, "SUID": 3624767, "id_original": "58", "selected": false, "CategoryID": 19.0, "STDV_InGO": 12.171612389003691, "EvidenceCutoff": 0.0, "PARENT_GO": "19_GO:0048519 negative regulation of biological process", "FirstInGroupByLogP": 0.0, "GROUP_ID": 16.0, "name": "58", "BestEnrichmentInGroup": 287.447619047619, "CLUSTER_LABEL": " ", "GeneID": "836|1027|2932|5071|23411", "Z_score": 10.315066733525068, "GiniIndex": 0.0, "_COUNT_001_PCT": 100.0}, "position": {"x": 334.7269032477665, "y": 279.4294795892917}, "selected": false}, {"data": {"id": "3624764", "Enrichment": 22.865151515151517, "BestLogPInGroup": -6.741627630567585, "_PATTERN_": "M1", "_GeneInGOAndHitList": 5.0, "Hits": "CASP3|CDKN1B|GSK3B|PRKN|SIRT1", "Description": "negative regulation of phosphorus metabolic process", "_GeneInHitList": 15.0, "Category": "GO Biological Processes", "Log_q_value_": -3.5511340346686433, "Symbol": "GO:0010563", "LogP": -5.766090554783883, "_RANK_": 1.0, "FirstInGroupByEnrichment": 0.0, "_LogP_MyList": -5.766090554783883, "_TotalGeneInLibrary": 30182.0, "_GeneInGO": 440.0, "shared_name": "57", "_InGO": 33.333333333333336, "Gene": "GO:0010563", "_MEMBER_MyList": 1.0, "_COUNT_001": 5.0, "SUID": 3624764, "id_original": "57", "selected": false, "CategoryID": 19.0, "STDV_InGO": 12.171612389003691, "EvidenceCutoff": 0.0, "PARENT_GO": "19_GO:0048519 negative regulation of biological process", "FirstInGroupByLogP": 0.0, "GROUP_ID": 16.0, "name": "57", "BestEnrichmentInGroup": 287.447619047619, "CLUSTER_LABEL": " ", "GeneID": "836|1027|2932|5071|23411", "Z_score": 10.302440744063599, "GiniIndex": 0.0, "_COUNT_001_PCT": 100.0}, "position": {"x": 361.2193081855106, "y": 316.9793758295261}, "selected": false}, {"data": {"id": "3624761", "Enrichment": 20.001325381047053, "BestLogPInGroup": -6.741627630567585, "_PATTERN_": "M1", "_GeneInGOAndHitList": 5.0, "Hits": "CASP3|CDKN1B|GSK3B|PRKN|SIRT1", "Description": "negative regulation of protein modification process", "_GeneInHitList": 15.0, "Category": "GO Biological Processes", "Log_q_value_": -3.3191201641223382, "Symbol": "GO:0031400", "LogP": -5.481898672572506, "_RANK_": 1.0, "FirstInGroupByEnrichment": 0.0, "_LogP_MyList": -5.481898672572506, "_TotalGeneInLibrary": 30182.0, "_GeneInGO": 503.0, "shared_name": "56", "_InGO": 33.333333333333336, "Gene": "GO:0031400", "_MEMBER_MyList": 1.0, "_COUNT_001": 5.0, "SUID": 3624761, "id_original": "56", "selected": false, "CategoryID": 19.0, "STDV_InGO": 12.171612389003691, "EvidenceCutoff": 0.0, "PARENT_GO": "19_GO:0048519 negative regulation of biological process", "FirstInGroupByLogP": 0.0, "GROUP_ID": 16.0, "name": "56", "BestEnrichmentInGroup": 287.447619047619, "CLUSTER_LABEL": " ", "GeneID": "836|1027|2932|5071|23411", "Z_score": 9.582738480457511, "GiniIndex": 0.0, "_COUNT_001_PCT": 100.0}, "position": {"x": 346.9196255683231, "y": 267.95187949163545}, "selected": false}, {"data": {"id": "3624758", "Enrichment": 19.273307790549172, "BestLogPInGroup": -6.741627630567585, "_PATTERN_": "M1", "_GeneInGOAndHitList": 5.0, "Hits": "CDKN1B|PCNA|TLR4|KLF4|SIRT1", "Description": "positive regulation of transferase activity", "_GeneInHitList": 15.0, "Category": "GO Biological Processes", "Log_q_value_": -3.2759861141603692, "Symbol": "GO:0051347", "LogP": -5.403372647521696, "_RANK_": 1.0, "FirstInGroupByEnrichment": 0.0, "_LogP_MyList": -5.403372647521696, "_TotalGeneInLibrary": 30182.0, "_GeneInGO": 522.0, "shared_name": "55", "_InGO": 33.333333333333336, "Gene": "GO:0051347", "_MEMBER_MyList": 1.0, "_COUNT_001": 5.0, "SUID": 3624758, "id_original": "55", "selected": false, "CategoryID": 19.0, "STDV_InGO": 12.171612389003691, "EvidenceCutoff": 0.0, "PARENT_GO": "19_GO:0065007 biological regulation", "FirstInGroupByLogP": 0.0, "GROUP_ID": 16.0, "name": "55", "BestEnrichmentInGroup": 287.447619047619, "CLUSTER_LABEL": " ", "GeneID": "1027|5111|7099|9314|23411", "Z_score": 9.391030004483785, "GiniIndex": 0.0, "_COUNT_001_PCT": 100.0}, "position": {"x": 308.19699983590124, "y": 198.15050314886201}, "selected": false}, {"data": {"id": "3624755", "Enrichment": 33.67587168758717, "BestLogPInGroup": -6.741627630567585, "_PATTERN_": "M1", "_GeneInGOAndHitList": 4.0, "Hits": "CASP3|CDKN1B|PRKN|SIRT1", "Description": "negative regulation of kinase activity", "_GeneInHitList": 15.0, "Category": "GO Biological Processes", "Log_q_value_": -3.2127773169889977, "Symbol": "GO:0033673", "LogP": -5.310956579264538, "_RANK_": 1.0, "FirstInGroupByEnrichment": 0.0, "_LogP_MyList": -5.310956579264538, "_TotalGeneInLibrary": 30182.0, "_GeneInGO": 239.0, "shared_name": "54", "_InGO": 26.666666666666668, "Gene": "GO:0033673", "_MEMBER_MyList": 1.0, "_COUNT_001": 4.0, "SUID": 3624755, "id_original": "54", "selected": false, "CategoryID": 19.0, "STDV_InGO": 11.417984514369003, "EvidenceCutoff": 0.0, "PARENT_GO": "19_GO:0048519 negative regulation of biological process", "FirstInGroupByLogP": 0.0, "GROUP_ID": 16.0, "name": "54", "BestEnrichmentInGroup": 287.447619047619, "CLUSTER_LABEL": " ", "GeneID": "836|1027|5071|23411", "Z_score": 11.30901702482351, "GiniIndex": 0.0, "_COUNT_001_PCT": 100.0}, "position": {"x": 187.4995968817997, "y": 359.0664882562839}, "selected": false}, {"data": {"id": "3624752", "Enrichment": 13.97314814814815, "BestLogPInGroup": -6.741627630567585, "_PATTERN_": "M1", "_GeneInGOAndHitList": 5.0, "Hits": "CASP3|CDKN1B|PRKN|TLR4|SIRT1", "Description": "regulation of kinase activity", "_GeneInHitList": 15.0, "Category": "GO Biological Processes", "Log_q_value_": -2.7691771045985107, "Symbol": "GO:0043549", "LogP": -4.726812556935175, "_RANK_": 1.0, "FirstInGroupByEnrichment": 0.0, "_LogP_MyList": -4.726812556935175, "_TotalGeneInLibrary": 30182.0, "_GeneInGO": 720.0, "shared_name": "53", "_InGO": 33.333333333333336, "Gene": "GO:0043549", "_MEMBER_MyList": 1.0, "_COUNT_001": 5.0, "SUID": 3624752, "id_original": "53", "selected": false, "CategoryID": 19.0, "STDV_InGO": 12.171612389003691, "EvidenceCutoff": 0.0, "PARENT_GO": "19_GO:0008152 metabolic process", "FirstInGroupByLogP": 0.0, "GROUP_ID": 16.0, "name": "53", "BestEnrichmentInGroup": 287.447619047619, "CLUSTER_LABEL": " ", "GeneID": "836|1027|5071|7099|23411", "Z_score": 7.856459820247942, "GiniIndex": 0.0, "_COUNT_001_PCT": 100.0}, "position": {"x": 227.50682573311806, "y": 207.80632590276826}, "selected": false}, {"data": {"id": "3624749", "Enrichment": 23.602737047898337, "BestLogPInGroup": -6.741627630567585, "_PATTERN_": "M1", "_GeneInGOAndHitList": 4.0, "Hits": "CASP3|CDKN1B|PRKN|SIRT1", "Description": "negative regulation of protein phosphorylation", "_GeneInHitList": 15.0, "Category": "GO Biological Processes", "Log_q_value_": -2.7481296849230783, "Symbol": "GO:0001933", "LogP": -4.703217948245863, "_RANK_": 1.0, "FirstInGroupByEnrichment": 0.0, "_LogP_MyList": -4.703217948245863, "_TotalGeneInLibrary": 30182.0, "_GeneInGO": 341.0, "shared_name": "52", "_InGO": 26.666666666666668, "Gene": "GO:0001933", "_MEMBER_MyList": 1.0, "_COUNT_001": 4.0, "SUID": 3624749, "id_original": "52", "selected": false, "CategoryID": 19.0, "STDV_InGO": 11.417984514369003, "EvidenceCutoff": 0.0, "PARENT_GO": "19_GO:0048519 negative regulation of biological process", "FirstInGroupByLogP": 0.0, "GROUP_ID": 16.0, "name": "52", "BestEnrichmentInGroup": 287.447619047619, "CLUSTER_LABEL": " ", "GeneID": "836|1027|5071|23411", "Z_score": 9.360044561761653, "GiniIndex": 0.0, "_COUNT_001_PCT": 100.0}, "position": {"x": 289.6895401953983, "y": 354.2047939203464}, "selected": false}, {"data": {"id": "3624746", "Enrichment": 287.447619047619, "BestLogPInGroup": -6.741627630567585, "_PATTERN_": "M1", "_GeneInGOAndHitList": 2.0, "Hits": "TLR4|SIRT1", "Description": "positive regulation of MHC class II biosynthetic process", "_GeneInHitList": 15.0, "Category": "GO Biological Processes", "Log_q_value_": -2.7271617247623015, "Symbol": "GO:0045348", "LogP": -4.679717651569691, "_RANK_": 1.0, "FirstInGroupByEnrichment": 0.0, "_LogP_MyList": -4.679717651569691, "_TotalGeneInLibrary": 30182.0, "_GeneInGO": 14.0, "shared_name": "51", "_InGO": 13.333333333333334, "Gene": "GO:0045348", "_MEMBER_MyList": 1.0, "_COUNT_001": 2.0, "SUID": 3624746, "id_original": "51", "selected": false, "CategoryID": 19.0, "STDV_InGO": 8.777074514725111, "EvidenceCutoff": 0.0, "PARENT_GO": "19_GO:0048518 positive regulation of biological process", "FirstInGroupByLogP": 0.0, "GROUP_ID": 16.0, "name": "51", "BestEnrichmentInGroup": 287.447619047619, "CLUSTER_LABEL": " ", "GeneID": "7099|23411", "Z_score": 23.9046481331748, "GiniIndex": 0.0, "_COUNT_001_PCT": 100.0}, "position": {"x": 139.1999371527958, "y": 275.925649633237}, "selected": false}, {"data": {"id": "3624743", "Enrichment": 21.81174345076784, "BestLogPInGroup": -6.741627630567585, "_PATTERN_": "M1", "_GeneInGOAndHitList": 4.0, "Hits": "CASP3|CDKN1B|TLR4|SIRT1", "Description": "regulation of protein serine/threonine kinase activity", "_GeneInHitList": 15.0, "Category": "GO Biological Processes", "Log_q_value_": -2.6362999340983424, "Symbol": "GO:0071900", "LogP": -4.569111802709974, "_RANK_": 1.0, "FirstInGroupByEnrichment": 0.0, "_LogP_MyList": -4.569111802709974, "_TotalGeneInLibrary": 30182.0, "_GeneInGO": 369.0, "shared_name": "50", "_InGO": 26.666666666666668, "Gene": "GO:0071900", "_MEMBER_MyList": 1.0, "_COUNT_001": 4.0, "SUID": 3624743, "id_original": "50", "selected": false, "CategoryID": 19.0, "STDV_InGO": 11.417984514369003, "EvidenceCutoff": 0.0, "PARENT_GO": "19_GO:0008152 metabolic process", "FirstInGroupByLogP": 0.0, "GROUP_ID": 16.0, "name": "50", "BestEnrichmentInGroup": 287.447619047619, "CLUSTER_LABEL": " ", "GeneID": "836|1027|7099|23411", "Z_score": 8.969437071100591, "GiniIndex": 0.0, "_COUNT_001_PCT": 100.0}, "position": {"x": 314.486188220911, "y": 331.486684789487}, "selected": false}, {"data": {"id": "3624740", "Enrichment": 35.30058479532163, "BestLogPInGroup": -6.374314281697294, "_PATTERN_": "M1", "_GeneInGOAndHitList": 2.0, "Hits": "NOS3|PRKN", "Description": "cellular response to toxic substance", "_GeneInHitList": 15.0, "Category": "GO Biological Processes", "Log_q_value_": -1.3188279668535143, "Symbol": "GO:0097237", "LogP": -2.842270365012327, "_RANK_": 1.0, "FirstInGroupByEnrichment": 0.0, "_LogP_MyList": -2.842270365012327, "_TotalGeneInLibrary": 30182.0, "_GeneInGO": 114.0, "shared_name": "49", "_InGO": 13.333333333333334, "Gene": "GO:0097237", "_MEMBER_MyList": 1.0, "_COUNT_001": 2.0, "SUID": 3624740, "id_original": "49", "selected": false, "CategoryID": 19.0, "STDV_InGO": 8.777074514725111, "EvidenceCutoff": 0.0, "PARENT_GO": "19_GO:0050896 response to stimulus", "FirstInGroupByLogP": 0.0, "GROUP_ID": 17.0, "name": "49", "BestEnrichmentInGroup": 35.30058479532163, "CLUSTER_LABEL": " ", "GeneID": "4846|5071", "Z_score": 8.181784941849031, "GiniIndex": 0.0, "_COUNT_001_PCT": 100.0}, "position": {"x": 59.16833620064736, "y": 261.7075557611667}, "selected": false}, {"data": {"id": "3624737", "Enrichment": 12.497722567287786, "BestLogPInGroup": -6.374314281697294, "_PATTERN_": "M1", "_GeneInGOAndHitList": 3.0, "Hits": "NFKB1|NOS3|PRKN", "Description": "negative regulation of transport", "_GeneInHitList": 15.0, "Category": "GO Biological Processes", "Log_q_value_": -1.2792560373829602, "Symbol": "GO:0051051", "LogP": -2.7943195039690023, "_RANK_": 1.0, "FirstInGroupByEnrichment": 0.0, "_LogP_MyList": -2.7943195039690023, "_TotalGeneInLibrary": 30182.0, "_GeneInGO": 483.0, "shared_name": "48", "_InGO": 20.0, "Gene": "GO:0051051", "_MEMBER_MyList": 1.0, "_COUNT_001": 3.0, "SUID": 3624737, "id_original": "48", "selected": false, "CategoryID": 19.0, "STDV_InGO": 10.327955589886445, "EvidenceCutoff": 0.0, "PARENT_GO": "19_GO:0051179 localization", "FirstInGroupByLogP": 0.0, "GROUP_ID": 17.0, "name": "48", "BestEnrichmentInGroup": 35.30058479532163, "CLUSTER_LABEL": " ", "GeneID": "4790|4846|5071", "Z_score": 5.680163776569782, "GiniIndex": 0.0, "_COUNT_001_PCT": 100.0}, "position": {"x": 267.23961000435827, "y": 119.45469473821748}, "selected": false}, {"data": {"id": "3624734", "Enrichment": 34.395441595441596, "BestLogPInGroup": -5.583470274586771, "_PATTERN_": "M1", "_GeneInGOAndHitList": 4.0, "Hits": "CASP8|KLF4|SIRT1|NLRP3", "Description": "regulation of cysteine-type endopeptidase activity", "_GeneInHitList": 15.0, "Category": "GO Biological Processes", "Log_q_value_": -3.2347470744665583, "Symbol": "GO:2000116", "LogP": -5.347284486788966, "_RANK_": 1.0, "FirstInGroupByEnrichment": 0.0, "_LogP_MyList": -5.347284486788966, "_TotalGeneInLibrary": 30182.0, "_GeneInGO": 234.0, "shared_name": "47", "_InGO": 26.666666666666668, "Gene": "GO:2000116", "_MEMBER_MyList": 1.0, "_COUNT_001": 4.0, "SUID": 3624734, "id_original": "47", "selected": false, "CategoryID": 19.0, "STDV_InGO": 11.417984514369003, "EvidenceCutoff": 0.0, "PARENT_GO": "19_GO:0008152 metabolic process", "FirstInGroupByLogP": 0.0, "GROUP_ID": 18.0, "name": "47", "BestEnrichmentInGroup": 149.0469135802469, "CLUSTER_LABEL": " ", "GeneID": "841|9314|23411|114548", "Z_score": 11.43556396956259, "GiniIndex": 0.0, "_COUNT_001_PCT": 100.0}, "position": {"x": 454.0379345893192, "y": 123.11842917425264}, "selected": false}, {"data": {"id": "3624731", "Enrichment": 17.681312243702404, "BestLogPInGroup": -5.583470274586771, "_PATTERN_": "M1", "_GeneInGOAndHitList": 5.0, "Hits": "CASP8|GSK3B|PCNA|SIRT1|NLRP3", "Description": "positive regulation of hydrolase activity", "_GeneInHitList": 15.0, "Category": "GO Biological Processes", "Log_q_value_": -3.137470864790418, "Symbol": "GO:0051345", "LogP": -5.221172724314588, "_RANK_": 1.0, "FirstInGroupByEnrichment": 0.0, "_LogP_MyList": -5.221172724314588, "_TotalGeneInLibrary": 30182.0, "_GeneInGO": 569.0, "shared_name": "46", "_InGO": 33.333333333333336, "Gene": "GO:0051345", "_MEMBER_MyList": 1.0, "_COUNT_001": 5.0, "SUID": 3624731, "id_original": "46", "selected": false, "CategoryID": 19.0, "STDV_InGO": 12.171612389003691, "EvidenceCutoff": 0.0, "PARENT_GO": "19_GO:0065007 biological regulation", "FirstInGroupByLogP": 0.0, "GROUP_ID": 18.0, "name": "46", "BestEnrichmentInGroup": 149.0469135802469, "CLUSTER_LABEL": " ", "GeneID": "841|2932|5111|23411|114548", "Z_score": 8.957597047903333, "GiniIndex": 0.0, "_COUNT_001_PCT": 100.0}, "position": {"x": 524.6755078315067, "y": 268.21108054144014}, "selected": false}, {"data": {"id": "3624728", "Enrichment": 62.87916666666667, "BestLogPInGroup": -5.583470274586771, "_PATTERN_": "M1", "_GeneInGOAndHitList": 3.0, "Hits": "KLF4|SIRT1|NLRP3", "Description": "negative regulation of NF-kappaB transcription factor activity", "_GeneInHitList": 15.0, "Category": "GO Biological Processes", "Log_q_value_": -2.8623644822922345, "Symbol": "GO:0032088", "LogP": -4.860117157836881, "_RANK_": 1.0, "FirstInGroupByEnrichment": 0.0, "_LogP_MyList": -4.860117157836881, "_TotalGeneInLibrary": 30182.0, "_GeneInGO": 96.0, "shared_name": "45", "_InGO": 20.0, "Gene": "GO:0032088", "_MEMBER_MyList": 1.0, "_COUNT_001": 3.0, "SUID": 3624728, "id_original": "45", "selected": false, "CategoryID": 19.0, "STDV_InGO": 10.327955589886445, "EvidenceCutoff": 0.0, "PARENT_GO": "19_GO:0008152 metabolic process", "FirstInGroupByLogP": 0.0, "GROUP_ID": 18.0, "name": "45", "BestEnrichmentInGroup": 149.0469135802469, "CLUSTER_LABEL": " ", "GeneID": "9314|23411|114548", "Z_score": 13.540797017227751, "GiniIndex": 0.0, "_COUNT_001_PCT": 100.0}, "position": {"x": 331.9313366889286, "y": 165.19592093450655}, "selected": false}, {"data": {"id": "3624725", "Enrichment": 23.953968253968252, "BestLogPInGroup": -5.583470274586771, "_PATTERN_": "M1", "_GeneInGOAndHitList": 4.0, "Hits": "CASP8|KLF4|SIRT1|NLRP3", "Description": "regulation of endopeptidase activity", "_GeneInHitList": 15.0, "Category": "GO Biological Processes", "Log_q_value_": -2.7691771045985107, "Symbol": "GO:0052548", "LogP": -4.728356320664693, "_RANK_": 1.0, "FirstInGroupByEnrichment": 0.0, "_LogP_MyList": -4.728356320664693, "_TotalGeneInLibrary": 30182.0, "_GeneInGO": 336.0, "shared_name": "44", "_InGO": 26.666666666666668, "Gene": "GO:0052548", "_MEMBER_MyList": 1.0, "_COUNT_001": 4.0, "SUID": 3624725, "id_original": "44", "selected": false, "CategoryID": 19.0, "STDV_InGO": 11.417984514369003, "EvidenceCutoff": 0.0, "PARENT_GO": "19_GO:0008152 metabolic process", "FirstInGroupByLogP": 0.0, "GROUP_ID": 18.0, "name": "44", "BestEnrichmentInGroup": 149.0469135802469, "CLUSTER_LABEL": " ", "GeneID": "841|9314|23411|114548", "Z_score": 9.434757207588563, "GiniIndex": 0.0, "_COUNT_001_PCT": 100.0}, "position": {"x": 449.3401043891239, "y": 282.8527736566745}, "selected": false}, {"data": {"id": "3624722", "Enrichment": 48.68064516129033, "BestLogPInGroup": -5.583470274586771, "_PATTERN_": "M1", "_GeneInGOAndHitList": 3.0, "Hits": "CASP8|SIRT1|NLRP3", "Description": "positive regulation of cysteine-type endopeptidase activity involved in apoptotic process", "_GeneInHitList": 15.0, "Category": "GO Biological Processes", "Log_q_value_": -2.610939937982996, "Symbol": "GO:0043280", "LogP": -4.527182705161435, "_RANK_": 1.0, "FirstInGroupByEnrichment": 0.0, "_LogP_MyList": -4.527182705161435, "_TotalGeneInLibrary": 30182.0, "_GeneInGO": 124.0, "shared_name": "43", "_InGO": 20.0, "Gene": "GO:0043280", "_MEMBER_MyList": 1.0, "_COUNT_001": 3.0, "SUID": 3624722, "id_original": "43", "selected": false, "CategoryID": 19.0, "STDV_InGO": 10.327955589886445, "EvidenceCutoff": 0.0, "PARENT_GO": "19_GO:0048518 positive regulation of biological process", "FirstInGroupByLogP": 0.0, "GROUP_ID": 18.0, "name": "43", "BestEnrichmentInGroup": 149.0469135802469, "CLUSTER_LABEL": " ", "GeneID": "841|23411|114548", "Z_score": 11.863676785289377, "GiniIndex": 0.0, "_COUNT_001_PCT": 100.0}, "position": {"x": 475.22252016060827, "y": 225.4242305658542}, "selected": false}, {"data": {"id": "3624719", "Enrichment": 42.50985915492958, "BestLogPInGroup": -5.583470274586771, "_PATTERN_": "M1", "_GeneInGOAndHitList": 3.0, "Hits": "CASP8|SIRT1|NLRP3", "Description": "positive regulation of cysteine-type endopeptidase activity", "_GeneInHitList": 15.0, "Category": "GO Biological Processes", "Log_q_value_": -2.475638479353374, "Symbol": "GO:2001056", "LogP": -4.351567417745083, "_RANK_": 1.0, "FirstInGroupByEnrichment": 0.0, "_LogP_MyList": -4.351567417745083, "_TotalGeneInLibrary": 30182.0, "_GeneInGO": 142.0, "shared_name": "42", "_InGO": 20.0, "Gene": "GO:2001056", "_MEMBER_MyList": 1.0, "_COUNT_001": 3.0, "SUID": 3624719, "id_original": "42", "selected": false, "CategoryID": 19.0, "STDV_InGO": 10.327955589886445, "EvidenceCutoff": 0.0, "PARENT_GO": "19_GO:0048518 positive regulation of biological process", "FirstInGroupByLogP": 0.0, "GROUP_ID": 18.0, "name": "42", "BestEnrichmentInGroup": 149.0469135802469, "CLUSTER_LABEL": " ", "GeneID": "841|23411|114548", "Z_score": 11.055842632396212, "GiniIndex": 0.0, "_COUNT_001_PCT": 100.0}, "position": {"x": 472.36802797310827, "y": 183.81345175726045}, "selected": false}, {"data": {"id": "3624716", "Enrichment": 18.982389937106916, "BestLogPInGroup": -5.583470274586771, "_PATTERN_": "M1", "_GeneInGOAndHitList": 4.0, "Hits": "CASP8|KLF4|SIRT1|NLRP3", "Description": "regulation of peptidase activity", "_GeneInHitList": 15.0, "Category": "GO Biological Processes", "Log_q_value_": -2.4659022928418435, "Symbol": "GO:0052547", "LogP": -4.333840380445728, "_RANK_": 1.0, "FirstInGroupByEnrichment": 0.0, "_LogP_MyList": -4.333840380445728, "_TotalGeneInLibrary": 30182.0, "_GeneInGO": 424.0, "shared_name": "41", "_InGO": 26.666666666666668, "Gene": "GO:0052547", "_MEMBER_MyList": 1.0, "_COUNT_001": 4.0, "SUID": 3624716, "id_original": "41", "selected": false, "CategoryID": 19.0, "STDV_InGO": 11.417984514369003, "EvidenceCutoff": 0.0, "PARENT_GO": "19_GO:0008152 metabolic process", "FirstInGroupByLogP": 0.0, "GROUP_ID": 18.0, "name": "41", "BestEnrichmentInGroup": 149.0469135802469, "CLUSTER_LABEL": " ", "GeneID": "841|9314|23411|114548", "Z_score": 8.315241174431097, "GiniIndex": 0.0, "_COUNT_001_PCT": 100.0}, "position": {"x": 430.658494281702, "y": 153.16391562444795}, "selected": false}, {"data": {"id": "3624713", "Enrichment": 17.308673835125447, "BestLogPInGroup": -5.583470274586771, "_PATTERN_": "M1", "_GeneInGOAndHitList": 4.0, "Hits": "TLR4|KLF4|SIRT1|NLRP3", "Description": "regulation of DNA-binding transcription factor activity", "_GeneInHitList": 15.0, "Category": "GO Biological Processes", "Log_q_value_": -2.3555787703663658, "Symbol": "GO:0051090", "LogP": -4.178175159190404, "_RANK_": 1.0, "FirstInGroupByEnrichment": 0.0, "_LogP_MyList": -4.178175159190404, "_TotalGeneInLibrary": 30182.0, "_GeneInGO": 465.0, "shared_name": "40", "_InGO": 26.666666666666668, "Gene": "GO:0051090", "_MEMBER_MyList": 1.0, "_COUNT_001": 4.0, "SUID": 3624713, "id_original": "40", "selected": false, "CategoryID": 19.0, "STDV_InGO": 11.417984514369003, "EvidenceCutoff": 0.0, "PARENT_GO": "19_GO:0008152 metabolic process", "FirstInGroupByLogP": 0.0, "GROUP_ID": 18.0, "name": "40", "BestEnrichmentInGroup": 149.0469135802469, "CLUSTER_LABEL": " ", "GeneID": "7099|9314|23411|114548", "Z_score": 7.902946137502893, "GiniIndex": 0.0, "_COUNT_001_PCT": 100.0}, "position": {"x": 384.761277484827, "y": 73.95060156805147}, "selected": false}, {"data": {"id": "3624710", "Enrichment": 35.30058479532164, "BestLogPInGroup": -5.583470274586771, "_PATTERN_": "M1", "_GeneInGOAndHitList": 3.0, "Hits": "CASP8|SIRT1|NLRP3", "Description": "positive regulation of endopeptidase activity", "_GeneInHitList": 15.0, "Category": "GO Biological Processes", "Log_q_value_": -2.303758248479929, "Symbol": "GO:0010950", "LogP": -4.111631380483261, "_RANK_": 1.0, "FirstInGroupByEnrichment": 0.0, "_LogP_MyList": -4.111631380483261, "_TotalGeneInLibrary": 30182.0, "_GeneInGO": 171.0, "shared_name": "39", "_InGO": 20.0, "Gene": "GO:0010950", "_MEMBER_MyList": 1.0, "_COUNT_001": 3.0, "SUID": 3624710, "id_original": "39", "selected": false, "CategoryID": 19.0, "STDV_InGO": 10.327955589886445, "EvidenceCutoff": 0.0, "PARENT_GO": "19_GO:0048518 positive regulation of biological process", "FirstInGroupByLogP": 0.0, "GROUP_ID": 18.0, "name": "39", "BestEnrichmentInGroup": 149.0469135802469, "CLUSTER_LABEL": " ", "GeneID": "841|23411|114548", "Z_score": 10.030110712122946, "GiniIndex": 0.0, "_COUNT_001_PCT": 100.0}, "position": {"x": 469.71084718697546, "y": 166.85387228948701}, "selected": false}, {"data": {"id": "3624707", "Enrichment": 64.90752688172043, "BestLogPInGroup": -5.541731986255464, "_PATTERN_": "M1", "_GeneInGOAndHitList": 3.0, "Hits": "GSK3B|NFE2L2|PRKN", "Description": "positive regulation of proteasomal ubiquitin-dependent protein catabolic process", "_GeneInHitList": 15.0, "Category": "GO Biological Processes", "Log_q_value_": -2.8895457321274, "Symbol": "GO:0032436", "LogP": -4.901538846786657, "_RANK_": 1.0, "FirstInGroupByEnrichment": 0.0, "_LogP_MyList": -4.901538846786657, "_TotalGeneInLibrary": 30182.0, "_GeneInGO": 93.0, "shared_name": "38", "_InGO": 20.0, "Gene": "GO:0032436", "_MEMBER_MyList": 1.0, "_COUNT_001": 3.0, "SUID": 3624707, "id_original": "38", "selected": false, "CategoryID": 19.0, "STDV_InGO": 10.327955589886445, "EvidenceCutoff": 0.0, "PARENT_GO": "19_GO:0048518 positive regulation of biological process", "FirstInGroupByLogP": 0.0, "GROUP_ID": 19.0, "name": "38", "BestEnrichmentInGroup": 236.72156862745098, "CLUSTER_LABEL": " ", "GeneID": "2932|4780|5071", "Z_score": 13.76372507102806, "GiniIndex": 0.0, "_COUNT_001_PCT": 100.0}, "position": {"x": 376.922036456995, "y": 453.99394797308076}, "selected": false}, {"data": {"id": "3624704", "Enrichment": 59.76633663366337, "BestLogPInGroup": -5.541731986255464, "_PATTERN_": "M1", "_GeneInGOAndHitList": 3.0, "Hits": "GSK3B|NFKB1|SIRT1", "Description": "regulation of carbohydrate biosynthetic process", "_GeneInHitList": 15.0, "Category": "GO Biological Processes", "Log_q_value_": -2.8153619967484227, "Symbol": "GO:0043255", "LogP": -4.79393135592073, "_RANK_": 1.0, "FirstInGroupByEnrichment": 0.0, "_LogP_MyList": -4.79393135592073, "_TotalGeneInLibrary": 30182.0, "_GeneInGO": 101.0, "shared_name": "37", "_InGO": 20.0, "Gene": "GO:0043255", "_MEMBER_MyList": 1.0, "_COUNT_001": 3.0, "SUID": 3624704, "id_original": "37", "selected": false, "CategoryID": 19.0, "STDV_InGO": 10.327955589886445, "EvidenceCutoff": 0.0, "PARENT_GO": "19_GO:0008152 metabolic process", "FirstInGroupByLogP": 0.0, "GROUP_ID": 19.0, "name": "37", "BestEnrichmentInGroup": 236.72156862745098, "CLUSTER_LABEL": " ", "GeneID": "2932|4790|23411", "Z_score": 13.191359348144546, "GiniIndex": 0.0, "_COUNT_001_PCT": 100.0}, "position": {"x": 333.397435474329, "y": 281.2114162347995}, "selected": false}, {"data": {"id": "3624701", "Enrichment": 54.38198198198199, "BestLogPInGroup": -5.541731986255464, "_PATTERN_": "M1", "_GeneInGOAndHitList": 3.0, "Hits": "GSK3B|NFE2L2|PRKN", "Description": "positive regulation of ubiquitin-dependent protein catabolic process", "_GeneInHitList": 15.0, "Category": "GO Biological Processes", "Log_q_value_": -2.723506847894308, "Symbol": "GO:2000060", "LogP": -4.671041973326647, "_RANK_": 1.0, "FirstInGroupByEnrichment": 0.0, "_LogP_MyList": -4.671041973326647, "_TotalGeneInLibrary": 30182.0, "_GeneInGO": 111.0, "shared_name": "36", "_InGO": 20.0, "Gene": "GO:2000060", "_MEMBER_MyList": 1.0, "_COUNT_001": 3.0, "SUID": 3624701, "id_original": "36", "selected": false, "CategoryID": 19.0, "STDV_InGO": 10.327955589886445, "EvidenceCutoff": 0.0, "PARENT_GO": "19_GO:0048518 positive regulation of biological process", "FirstInGroupByLogP": 0.0, "GROUP_ID": 19.0, "name": "36", "BestEnrichmentInGroup": 236.72156862745098, "CLUSTER_LABEL": " ", "GeneID": "2932|4780|5071", "Z_score": 12.564020287317941, "GiniIndex": 0.0, "_COUNT_001_PCT": 100.0}, "position": {"x": 273.98885850899694, "y": 472.2777919672214}, "selected": false}, {"data": {"id": "3624698", "Enrichment": 22.29510618651893, "BestLogPInGroup": -5.541731986255464, "_PATTERN_": "M1", "_GeneInGOAndHitList": 4.0, "Hits": "CDKN1B|GSK3B|NFE2L2|PRKN", "Description": "regulation of protein catabolic process", "_GeneInHitList": 15.0, "Category": "GO Biological Processes", "Log_q_value_": -2.6637553875520585, "Symbol": "GO:0042176", "LogP": -4.606327093452847, "_RANK_": 1.0, "FirstInGroupByEnrichment": 0.0, "_LogP_MyList": -4.606327093452847, "_TotalGeneInLibrary": 30182.0, "_GeneInGO": 361.0, "shared_name": "35", "_InGO": 26.666666666666668, "Gene": "GO:0042176", "_MEMBER_MyList": 1.0, "_COUNT_001": 4.0, "SUID": 3624698, "id_original": "35", "selected": false, "CategoryID": 19.0, "STDV_InGO": 11.417984514369003, "EvidenceCutoff": 0.0, "PARENT_GO": "19_GO:0008152 metabolic process", "FirstInGroupByLogP": 0.0, "GROUP_ID": 19.0, "name": "35", "BestEnrichmentInGroup": 236.72156862745098, "CLUSTER_LABEL": " ", "GeneID": "1027|2932|4780|5071", "Z_score": 9.076505812998747, "GiniIndex": 0.0, "_COUNT_001_PCT": 100.0}, "position": {"x": 373.14256410592077, "y": 432.8945217035495}, "selected": false}, {"data": {"id": "3624695", "Enrichment": 51.593162393162395, "BestLogPInGroup": -5.541731986255464, "_PATTERN_": "M1", "_GeneInGOAndHitList": 3.0, "Hits": "GSK3B|NFE2L2|PRKN", "Description": "positive regulation of proteasomal protein catabolic process", "_GeneInHitList": 15.0, "Category": "GO Biological Processes", "Log_q_value_": -2.6625091026309846, "Symbol": "GO:1901800", "LogP": -4.602620209984116, "_RANK_": 1.0, "FirstInGroupByEnrichment": 0.0, "_LogP_MyList": -4.602620209984116, "_TotalGeneInLibrary": 30182.0, "_GeneInGO": 117.0, "shared_name": "34", "_InGO": 20.0, "Gene": "GO:1901800", "_MEMBER_MyList": 1.0, "_COUNT_001": 3.0, "SUID": 3624695, "id_original": "34", "selected": false, "CategoryID": 19.0, "STDV_InGO": 10.327955589886445, "EvidenceCutoff": 0.0, "PARENT_GO": "19_GO:0048518 positive regulation of biological process", "FirstInGroupByLogP": 0.0, "GROUP_ID": 19.0, "name": "34", "BestEnrichmentInGroup": 236.72156862745098, "CLUSTER_LABEL": " ", "GeneID": "2932|4780|5071", "Z_score": 12.22645443672984, "GiniIndex": 0.0, "_COUNT_001_PCT": 100.0}, "position": {"x": 308.62904863350866, "y": 389.49086569769014}, "selected": false}, {"data": {"id": "3624692", "Enrichment": 236.72156862745098, "BestLogPInGroup": -5.541731986255464, "_PATTERN_": "M1", "_GeneInGOAndHitList": 2.0, "Hits": "GSK3B|SIRT1", "Description": "regulation of cellular response to heat", "_GeneInHitList": 15.0, "Category": "GO Biological Processes", "Log_q_value_": -2.598543272522087, "Symbol": "GO:1900034", "LogP": -4.505594278989298, "_RANK_": 1.0, "FirstInGroupByEnrichment": 0.0, "_LogP_MyList": -4.505594278989298, "_TotalGeneInLibrary": 30182.0, "_GeneInGO": 17.0, "shared_name": "33", "_InGO": 13.333333333333334, "Gene": "GO:1900034", "_MEMBER_MyList": 1.0, "_COUNT_001": 2.0, "SUID": 3624692, "id_original": "33", "selected": false, "CategoryID": 19.0, "STDV_InGO": 8.777074514725111, "EvidenceCutoff": 0.0, "PARENT_GO": "19_GO:0050896 response to stimulus", "FirstInGroupByLogP": 0.0, "GROUP_ID": 19.0, "name": "33", "BestEnrichmentInGroup": 236.72156862745098, "CLUSTER_LABEL": " ", "GeneID": "2932|23411", "Z_score": 21.6779644074809, "GiniIndex": 0.0, "_COUNT_001_PCT": 100.0}, "position": {"x": 403.4253094672489, "y": 408.03825949651826}, "selected": false}, {"data": {"id": "3624689", "Enrichment": 44.06131386861314, "BestLogPInGroup": -5.541731986255464, "_PATTERN_": "M1", "_GeneInGOAndHitList": 3.0, "Hits": "GSK3B|NFE2L2|PRKN", "Description": "positive regulation of proteolysis involved in protein catabolic process", "_GeneInHitList": 15.0, "Category": "GO Biological Processes", "Log_q_value_": -2.5065422403947393, "Symbol": "GO:1903052", "LogP": -4.397961423848146, "_RANK_": 1.0, "FirstInGroupByEnrichment": 0.0, "_LogP_MyList": -4.397961423848146, "_TotalGeneInLibrary": 30182.0, "_GeneInGO": 137.0, "shared_name": "32", "_InGO": 20.0, "Gene": "GO:1903052", "_MEMBER_MyList": 1.0, "_COUNT_001": 3.0, "SUID": 3624689, "id_original": "32", "selected": false, "CategoryID": 19.0, "STDV_InGO": 10.327955589886445, "EvidenceCutoff": 0.0, "PARENT_GO": "19_GO:0048518 positive regulation of biological process", "FirstInGroupByLogP": 0.0, "GROUP_ID": 19.0, "name": "32", "BestEnrichmentInGroup": 236.72156862745098, "CLUSTER_LABEL": " ", "GeneID": "2932|4780|5071", "Z_score": 11.264394105563252, "GiniIndex": 0.0, "_COUNT_001_PCT": 100.0}, "position": {"x": 379.1550992011356, "y": 381.69511984808076}, "selected": false}, {"data": {"id": "3624686", "Enrichment": 42.8113475177305, "BestLogPInGroup": -5.541731986255464, "_PATTERN_": "M1", "_GeneInGOAndHitList": 3.0, "Hits": "GSK3B|NFE2L2|PRKN", "Description": "regulation of proteasomal ubiquitin-dependent protein catabolic process", "_GeneInHitList": 15.0, "Category": "GO Biological Processes", "Log_q_value_": -2.480122975943353, "Symbol": "GO:0032434", "LogP": -4.360711311745078, "_RANK_": 1.0, "FirstInGroupByEnrichment": 0.0, "_LogP_MyList": -4.360711311745078, "_TotalGeneInLibrary": 30182.0, "_GeneInGO": 141.0, "shared_name": "31", "_InGO": 20.0, "Gene": "GO:0032434", "_MEMBER_MyList": 1.0, "_COUNT_001": 3.0, "SUID": 3624686, "id_original": "31", "selected": false, "CategoryID": 19.0, "STDV_InGO": 10.327955589886445, "EvidenceCutoff": 0.0, "PARENT_GO": "19_GO:0008152 metabolic process", "FirstInGroupByLogP": 0.0, "GROUP_ID": 19.0, "name": "31", "BestEnrichmentInGroup": 236.72156862745098, "CLUSTER_LABEL": " ", "GeneID": "2932|4780|5071", "Z_score": 11.096676075518026, "GiniIndex": 0.0, "_COUNT_001_PCT": 100.0}, "position": {"x": 365.4091961859989, "y": 340.4185390375339}, "selected": false}, {"data": {"id": "3624683", "Enrichment": 174.968115942029, "BestLogPInGroup": -5.541731986255464, "_PATTERN_": "M1", "_GeneInGOAndHitList": 2.0, "Hits": "GSK3B|SIRT1", "Description": "negative regulation of protein acetylation", "_GeneInHitList": 15.0, "Category": "GO Biological Processes", "Log_q_value_": -2.402784981050217, "Symbol": "GO:1901984", "LogP": -4.236760915617754, "_RANK_": 1.0, "FirstInGroupByEnrichment": 0.0, "_LogP_MyList": -4.236760915617754, "_TotalGeneInLibrary": 30182.0, "_GeneInGO": 23.0, "shared_name": "30", "_InGO": 13.333333333333334, "Gene": "GO:1901984", "_MEMBER_MyList": 1.0, "_COUNT_001": 2.0, "SUID": 3624683, "id_original": "30", "selected": false, "CategoryID": 19.0, "STDV_InGO": 8.777074514725111, "EvidenceCutoff": 0.0, "PARENT_GO": "19_GO:0048519 negative regulation of biological process", "FirstInGroupByLogP": 0.0, "GROUP_ID": 19.0, "name": "30", "BestEnrichmentInGroup": 236.72156862745098, "CLUSTER_LABEL": " ", "GeneID": "2932|23411", "Z_score": 18.61107631896456, "GiniIndex": 0.0, "_COUNT_001_PCT": 100.0}, "position": {"x": 386.727830219202, "y": 418.3186855219089}, "selected": false}, {"data": {"id": "3624680", "Enrichment": 74.52345679012346, "BestLogPInGroup": -5.476143070950743, "_PATTERN_": "M1", "_GeneInGOAndHitList": 3.0, "Hits": "HIF1A|NFKB1|KLF4", "Description": "regulation of miRNA metabolic process", "_GeneInHitList": 15.0, "Category": "GO Biological Processes", "Log_q_value_": -3.042967681871037, "Symbol": "GO:2000628", "LogP": -5.082093653389025, "_RANK_": 1.0, "FirstInGroupByEnrichment": 0.0, "_LogP_MyList": -5.082093653389025, "_TotalGeneInLibrary": 30182.0, "_GeneInGO": 81.0, "shared_name": "29", "_InGO": 20.0, "Gene": "GO:2000628", "_MEMBER_MyList": 1.0, "_COUNT_001": 3.0, "SUID": 3624680, "id_original": "29", "selected": false, "CategoryID": 19.0, "STDV_InGO": 10.327955589886445, "EvidenceCutoff": 0.0, "PARENT_GO": "19_GO:0008152 metabolic process", "FirstInGroupByLogP": 0.0, "GROUP_ID": 20.0, "name": "29", "BestEnrichmentInGroup": 160.97066666666666, "CLUSTER_LABEL": " ", "GeneID": "3091|4790|9314", "Z_score": 14.774893048909167, "GiniIndex": 0.0, "_COUNT_001_PCT": 100.0}, "position": {"x": 220.69281892769814, "y": 122.55361746770967}, "selected": false}, {"data": {"id": "3624677", "Enrichment": 71.01647058823531, "BestLogPInGroup": -5.476143070950743, "_PATTERN_": "M1", "_GeneInGOAndHitList": 3.0, "Hits": "HIF1A|NFKB1|NLRP3", "Description": "cellular response to virus", "_GeneInHitList": 15.0, "Category": "GO Biological Processes", "Log_q_value_": -2.9893159729488357, "Symbol": "GO:0098586", "LogP": -5.019037854568524, "_RANK_": 1.0, "FirstInGroupByEnrichment": 0.0, "_LogP_MyList": -5.019037854568524, "_TotalGeneInLibrary": 30182.0, "_GeneInGO": 85.0, "shared_name": "28", "_InGO": 20.0, "Gene": "GO:0098586", "_MEMBER_MyList": 1.0, "_COUNT_001": 3.0, "SUID": 3624677, "id_original": "28", "selected": false, "CategoryID": 19.0, "STDV_InGO": 10.327955589886445, "EvidenceCutoff": 0.0, "PARENT_GO": "19_GO:0044419 biological process involved in interspecies interaction between organisms", "FirstInGroupByLogP": 0.0, "GROUP_ID": 20.0, "name": "28", "BestEnrichmentInGroup": 160.97066666666666, "CLUSTER_LABEL": " ", "GeneID": "3091|4790|114548", "Z_score": 14.414329790241688, "GiniIndex": 0.0, "_COUNT_001_PCT": 100.0}, "position": {"x": 317.29639558785436, "y": 147.82338522894014}, "selected": false}, {"data": {"id": "3624674", "Enrichment": 21.69415992812219, "BestLogPInGroup": -5.476143070950743, "_PATTERN_": "M1", "_GeneInGOAndHitList": 4.0, "Hits": "NFKB1|TLR4|KLF4|NLRP3", "Description": "negative regulation of cytokine production", "_GeneInHitList": 15.0, "Category": "GO Biological Processes", "Log_q_value_": -2.6333335666785023, "Symbol": "GO:0001818", "LogP": -4.559938054292206, "_RANK_": 1.0, "FirstInGroupByEnrichment": 0.0, "_LogP_MyList": -4.559938054292206, "_TotalGeneInLibrary": 30182.0, "_GeneInGO": 371.0, "shared_name": "27", "_InGO": 26.666666666666668, "Gene": "GO:0001818", "_MEMBER_MyList": 1.0, "_COUNT_001": 4.0, "SUID": 3624674, "id_original": "27", "selected": false, "CategoryID": 19.0, "STDV_InGO": 11.417984514369003, "EvidenceCutoff": 0.0, "PARENT_GO": "19_GO:0048519 negative regulation of biological process", "FirstInGroupByLogP": 0.0, "GROUP_ID": 20.0, "name": "27", "BestEnrichmentInGroup": 160.97066666666666, "CLUSTER_LABEL": " ", "GeneID": "4790|7099|9314|114548", "Z_score": 8.943198373487347, "GiniIndex": 0.0, "_COUNT_001_PCT": 100.0}, "position": {"x": 368.02085237496374, "y": 139.58916281683076}, "selected": false}, {"data": {"id": "3624671", "Enrichment": 19.440901771336552, "BestLogPInGroup": -5.476143070950743, "_PATTERN_": "M1", "_GeneInGOAndHitList": 4.0, "Hits": "NFKB1|TLR4|KLF4|NLRP3", "Description": "regulation of inflammatory response", "_GeneInHitList": 15.0, "Category": "GO Biological Processes", "Log_q_value_": -2.489288790371287, "Symbol": "GO:0050727", "LogP": -4.374177106665736, "_RANK_": 1.0, "FirstInGroupByEnrichment": 0.0, "_LogP_MyList": -4.374177106665736, "_TotalGeneInLibrary": 30182.0, "_GeneInGO": 414.0, "shared_name": "26", "_InGO": 26.666666666666668, "Gene": "GO:0050727", "_MEMBER_MyList": 1.0, "_COUNT_001": 4.0, "SUID": 3624671, "id_original": "26", "selected": false, "CategoryID": 19.0, "STDV_InGO": 11.417984514369003, "EvidenceCutoff": 0.0, "PARENT_GO": "19_GO:0050896 response to stimulus", "FirstInGroupByLogP": 0.0, "GROUP_ID": 20.0, "name": "26", "BestEnrichmentInGroup": 160.97066666666666, "CLUSTER_LABEL": " ", "GeneID": "4790|7099|9314|114548", "Z_score": 8.424688988052914, "GiniIndex": 0.0, "_COUNT_001_PCT": 100.0}, "position": {"x": 410.5651257514286, "y": 117.13844870550264}, "selected": false}, {"data": {"id": "3624668", "Enrichment": 18.168246802106847, "BestLogPInGroup": -5.476143070950743, "_PATTERN_": "M1", "_GeneInGOAndHitList": 4.0, "Hits": "NFKB1|NOS3|KLF4|NLRP3", "Description": "negative regulation of response to external stimulus", "_GeneInHitList": 15.0, "Category": "GO Biological Processes", "Log_q_value_": -2.4141844880995964, "Symbol": "GO:0032102", "LogP": -4.259846180992328, "_RANK_": 1.0, "FirstInGroupByEnrichment": 0.0, "_LogP_MyList": -4.259846180992328, "_TotalGeneInLibrary": 30182.0, "_GeneInGO": 443.0, "shared_name": "25", "_InGO": 26.666666666666668, "Gene": "GO:0032102", "_MEMBER_MyList": 1.0, "_COUNT_001": 4.0, "SUID": 3624668, "id_original": "25", "selected": false, "CategoryID": 19.0, "STDV_InGO": 11.417984514369003, "EvidenceCutoff": 0.0, "PARENT_GO": "19_GO:0048519 negative regulation of biological process", "FirstInGroupByLogP": 0.0, "GROUP_ID": 20.0, "name": "25", "BestEnrichmentInGroup": 160.97066666666666, "CLUSTER_LABEL": " ", "GeneID": "4790|4846|9314|114548", "Z_score": 8.117289049426928, "GiniIndex": 0.0, "_COUNT_001_PCT": 100.0}, "position": {"x": 309.23227815621374, "y": 54.10183333379854}, "selected": false}, {"data": {"id": "3624665", "Enrichment": 160.97066666666666, "BestLogPInGroup": -5.476143070950743, "_PATTERN_": "M1", "_GeneInGOAndHitList": 2.0, "Hits": "HIF1A|NFKB1", "Description": "regulation of hormone biosynthetic process", "_GeneInHitList": 15.0, "Category": "GO Biological Processes", "Log_q_value_": -2.345993076013856, "Symbol": "GO:0046885", "LogP": -4.163009587457058, "_RANK_": 1.0, "FirstInGroupByEnrichment": 0.0, "_LogP_MyList": -4.163009587457058, "_TotalGeneInLibrary": 30182.0, "_GeneInGO": 25.0, "shared_name": "24", "_InGO": 13.333333333333334, "Gene": "GO:0046885", "_MEMBER_MyList": 1.0, "_COUNT_001": 2.0, "SUID": 3624665, "id_original": "24", "selected": false, "CategoryID": 19.0, "STDV_InGO": 8.777074514725111, "EvidenceCutoff": 0.0, "PARENT_GO": "19_GO:0008152 metabolic process", "FirstInGroupByLogP": 0.0, "GROUP_ID": 20.0, "name": "24", "BestEnrichmentInGroup": 160.97066666666666, "CLUSTER_LABEL": " ", "GeneID": "3091|4790", "Z_score": 17.842786199278518, "GiniIndex": 0.0, "_COUNT_001_PCT": 100.0}, "position": {"x": 39.20912294381142, "y": 240.93103598577608}, "selected": false}, {"data": {"id": "3624662", "Enrichment": 32.28021390374332, "BestLogPInGroup": -5.476143070950743, "_PATTERN_": "M1", "_GeneInGOAndHitList": 3.0, "Hits": "NFKB1|KLF4|NLRP3", "Description": "negative regulation of inflammatory response", "_GeneInHitList": 15.0, "Category": "GO Biological Processes", "Log_q_value_": -2.2217271142070008, "Symbol": "GO:0050728", "LogP": -3.996511723840687, "_RANK_": 1.0, "FirstInGroupByEnrichment": 0.0, "_LogP_MyList": -3.996511723840687, "_TotalGeneInLibrary": 30182.0, "_GeneInGO": 187.0, "shared_name": "23", "_InGO": 20.0, "Gene": "GO:0050728", "_MEMBER_MyList": 1.0, "_COUNT_001": 3.0, "SUID": 3624662, "id_original": "23", "selected": false, "CategoryID": 19.0, "STDV_InGO": 10.327955589886445, "EvidenceCutoff": 0.0, "PARENT_GO": "19_GO:0048519 negative regulation of biological process", "FirstInGroupByLogP": 0.0, "GROUP_ID": 20.0, "name": "23", "BestEnrichmentInGroup": 160.97066666666666, "CLUSTER_LABEL": " ", "GeneID": "4790|9314|114548", "Z_score": 9.567808293104312, "GiniIndex": 0.0, "_COUNT_001_PCT": 100.0}, "position": {"x": 350.2165463446903, "y": 78.61921214086641}, "selected": false}, {"data": {"id": "3624659", "Enrichment": 103.18632478632478, "BestLogPInGroup": -5.476143070950743, "_PATTERN_": "M1", "_GeneInGOAndHitList": 2.0, "Hits": "HIF1A|NFKB1", "Description": "regulation of hormone metabolic process", "_GeneInHitList": 15.0, "Category": "GO Biological Processes", "Log_q_value_": -2.0552656526696325, "Symbol": "GO:0032350", "LogP": -3.772058315325632, "_RANK_": 1.0, "FirstInGroupByEnrichment": 0.0, "_LogP_MyList": -3.772058315325632, "_TotalGeneInLibrary": 30182.0, "_GeneInGO": 39.0, "shared_name": "22", "_InGO": 13.333333333333334, "Gene": "GO:0032350", "_MEMBER_MyList": 1.0, "_COUNT_001": 2.0, "SUID": 3624659, "id_original": "22", "selected": false, "CategoryID": 19.0, "STDV_InGO": 8.777074514725111, "EvidenceCutoff": 0.0, "PARENT_GO": "19_GO:0008152 metabolic process", "FirstInGroupByLogP": 0.0, "GROUP_ID": 20.0, "name": "22", "BestEnrichmentInGroup": 160.97066666666666, "CLUSTER_LABEL": " ", "GeneID": "3091|4790", "Z_score": 14.238958589128321, "GiniIndex": 0.0, "_COUNT_001_PCT": 100.0}, "position": {"x": 206.00068788521767, "y": 107.61053656561006}, "selected": false}, {"data": {"id": "3624656", "Enrichment": 78.90718954248365, "BestLogPInGroup": -5.476143070950743, "_PATTERN_": "M1", "_GeneInGOAndHitList": 2.0, "Hits": "HIF1A|KLF4", "Description": "positive regulation of miRNA transcription", "_GeneInHitList": 15.0, "Category": "GO Biological Processes", "Log_q_value_": -1.8696060380545265, "Symbol": "GO:1902895", "LogP": -3.537862417993746, "_RANK_": 1.0, "FirstInGroupByEnrichment": 0.0, "_LogP_MyList": -3.537862417993746, "_TotalGeneInLibrary": 30182.0, "_GeneInGO": 51.0, "shared_name": "21", "_InGO": 13.333333333333334, "Gene": "GO:1902895", "_MEMBER_MyList": 1.0, "_COUNT_001": 2.0, "SUID": 3624656, "id_original": "21", "selected": false, "CategoryID": 19.0, "STDV_InGO": 8.777074514725111, "EvidenceCutoff": 0.0, "PARENT_GO": "19_GO:0048518 positive regulation of biological process", "FirstInGroupByLogP": 0.0, "GROUP_ID": 20.0, "name": "21", "BestEnrichmentInGroup": 160.97066666666666, "CLUSTER_LABEL": " ", "GeneID": "3091|9314", "Z_score": 12.416586934338728, "GiniIndex": 0.0, "_COUNT_001_PCT": 100.0}, "position": {"x": 205.40498476021767, "y": 141.70229147894014}, "selected": false}, {"data": {"id": "3624653", "Enrichment": 49.83611971104231, "BestLogPInGroup": -12.021689590719356, "_PATTERN_": "M1", "_GeneInGOAndHitList": 8.0, "Hits": "CASP3|CASP8|HSPA5|NFKB1|PCNA|TLR4|SIRT1|NLRP3", "Description": "cellular response to abiotic stimulus", "_GeneInHitList": 15.0, "Category": "GO Biological Processes", "Log_q_value_": -8.310726471724081, "Symbol": "GO:0071214", "LogP": -12.021689590719356, "_RANK_": 1.0, "FirstInGroupByEnrichment": 1.0, "_LogP_MyList": -12.021689590719356, "_TotalGeneInLibrary": 30182.0, "_GeneInGO": 323.0, "shared_name": "20", "_InGO": 53.333333333333336, "Gene": "GO:0071214", "_MEMBER_MyList": 1.0, "_COUNT_001": 8.0, "SUID": 3624653, "id_original": "20", "selected": false, "CategoryID": 19.0, "STDV_InGO": 12.881223774390612, "EvidenceCutoff": 0.0, "PARENT_GO": "19_GO:0050896 response to stimulus", "FirstInGroupByLogP": 1.0, "GROUP_ID": 2.0, "name": "20", "BestEnrichmentInGroup": 49.83611971104231, "CLUSTER_LABEL": "cellular response to abiotic stimulus", "GeneID": "836|841|3309|4790|5111|7099|23411|114548", "Z_score": 19.676650059950653, "GiniIndex": 0.0, "_COUNT_001_PCT": 100.0}, "position": {"x": 392.40158967965124, "y": 173.6801357172214}, "selected": false}, {"data": {"id": "3624650", "Enrichment": 48.87773279352227, "BestLogPInGroup": -8.876095019067078, "_PATTERN_": "M1", "_GeneInGOAndHitList": 6.0, "Hits": "GSK3B|HSPA5|NFKB1|NOS3|TLR4|NLRP3", "Description": "cellular response to biotic stimulus", "_GeneInHitList": 15.0, "Category": "GO Biological Processes", "Log_q_value_": -6.0102299400860595, "Symbol": "GO:0071216", "LogP": -8.876095019067078, "_RANK_": 1.0, "FirstInGroupByEnrichment": 1.0, "_LogP_MyList": -8.876095019067078, "_TotalGeneInLibrary": 30182.0, "_GeneInGO": 247.0, "shared_name": "19", "_InGO": 40.0, "Gene": "GO:0071216", "_MEMBER_MyList": 1.0, "_COUNT_001": 6.0, "SUID": 3624650, "id_original": "19", "selected": false, "CategoryID": 19.0, "STDV_InGO": 12.649110640673516, "EvidenceCutoff": 0.0, "PARENT_GO": "19_GO:0050896 response to stimulus", "FirstInGroupByLogP": 1.0, "GROUP_ID": 9.0, "name": "19", "BestEnrichmentInGroup": 223.57037037037037, "CLUSTER_LABEL": "cellular response to biotic stimulus", "GeneID": "2932|3309|4790|4846|7099|114548", "Z_score": 16.847629471447515, "GiniIndex": 0.0, "_COUNT_001_PCT": 100.0}, "position": {"x": 439.2420361518192, "y": 61.84973334295381}, "selected": false}, {"data": {"id": "3624647", "Enrichment": 51.40486618004866, "BestLogPInGroup": -10.545678425453351, "_PATTERN_": "M1", "_GeneInGOAndHitList": 7.0, "Hits": "CASP3|HIF1A|NFE2L2|NOS3|PCNA|SIRT1|NLRP3", "Description": "cellular response to chemical stress", "_GeneInHitList": 15.0, "Category": "GO Biological Processes", "Log_q_value_": -7.135745302122057, "Symbol": "GO:0062197", "LogP": -10.545678425453351, "_RANK_": 1.0, "FirstInGroupByEnrichment": 1.0, "_LogP_MyList": -10.545678425453351, "_TotalGeneInLibrary": 30182.0, "_GeneInGO": 274.0, "shared_name": "18", "_InGO": 46.666666666666664, "Gene": "GO:0062197", "_MEMBER_MyList": 1.0, "_COUNT_001": 7.0, "SUID": 3624647, "id_original": "18", "selected": false, "CategoryID": 19.0, "STDV_InGO": 12.881223774390612, "EvidenceCutoff": 0.0, "PARENT_GO": "19_GO:0050896 response to stimulus", "FirstInGroupByLogP": 1.0, "GROUP_ID": 4.0, "name": "18", "BestEnrichmentInGroup": 134.14222222222222, "CLUSTER_LABEL": "cellular response to chemical stress", "GeneID": "836|3091|4780|4846|5111|23411|114548", "Z_score": 18.689618739738123, "GiniIndex": 0.0, "_COUNT_001_PCT": 100.0}, "position": {"x": 167.21988039010049, "y": 445.07488059026826}, "selected": false}, {"data": {"id": "3624644", "Enrichment": 24.035722411831625, "BestLogPInGroup": -8.248500986386274, "_PATTERN_": "M1", "_GeneInGOAndHitList": 7.0, "Hits": "CASP3|GSK3B|HSPA5|NFE2L2|NFKB1|PRKN|TLR4", "Description": "cellular response to organonitrogen compound", "_GeneInHitList": 15.0, "Category": "GO Biological Processes", "Log_q_value_": -5.458356621343373, "Symbol": "GO:0071417", "LogP": -8.248500986386274, "_RANK_": 1.0, "FirstInGroupByEnrichment": 1.0, "_LogP_MyList": -8.248500986386274, "_TotalGeneInLibrary": 30182.0, "_GeneInGO": 586.0, "shared_name": "17", "_InGO": 46.666666666666664, "Gene": "GO:0071417", "_MEMBER_MyList": 1.0, "_COUNT_001": 7.0, "SUID": 3624644, "id_original": "17", "selected": false, "CategoryID": 19.0, "STDV_InGO": 12.881223774390612, "EvidenceCutoff": 0.0, "PARENT_GO": "19_GO:0050896 response to stimulus", "FirstInGroupByLogP": 1.0, "GROUP_ID": 11.0, "name": "17", "BestEnrichmentInGroup": 24.035722411831625, "CLUSTER_LABEL": "cellular response to organonitrogen compound", "GeneID": "836|2932|3309|4780|4790|5071|7099", "Z_score": 12.55684448880255, "GiniIndex": 0.0, "_COUNT_001_PCT": 100.0}, "position": {"x": 308.30775957100866, "y": 394.9999599359714}, "selected": false}, {"data": {"id": "3624641", "Enrichment": 25.062158956109133, "BestLogPInGroup": -8.373845846974989, "_PATTERN_": "M1", "_GeneInGOAndHitList": 7.0, "Hits": "CASP3|CASP8|CDKN1B|GSK3B|HIF1A|NOS3|PCNA", "Description": "heart development", "_GeneInHitList": 15.0, "Category": "GO Biological Processes", "Log_q_value_": -5.565972714971657, "Symbol": "GO:0007507", "LogP": -8.373845846974989, "_RANK_": 1.0, "FirstInGroupByEnrichment": 1.0, "_LogP_MyList": -8.373845846974989, "_TotalGeneInLibrary": 30182.0, "_GeneInGO": 562.0, "shared_name": "16", "_InGO": 46.666666666666664, "Gene": "GO:0007507", "_MEMBER_MyList": 1.0, "_COUNT_001": 7.0, "SUID": 3624641, "id_original": "16", "selected": false, "CategoryID": 19.0, "STDV_InGO": 12.881223774390612, "EvidenceCutoff": 0.0, "PARENT_GO": "19_GO:0032502 developmental process", "FirstInGroupByLogP": 1.0, "GROUP_ID": 10.0, "name": "16", "BestEnrichmentInGroup": 125.75833333333333, "CLUSTER_LABEL": "heart development", "GeneID": "836|841|1027|2932|3091|4846|5111", "Z_score": 12.83975103261076, "GiniIndex": 0.0, "_COUNT_001_PCT": 100.0}, "position": {"x": 335.2983334540653, "y": 531.2022914789402}, "selected": false}, {"data": {"id": "3624638", "Enrichment": 24.16976976976977, "BestLogPInGroup": -9.519033700615203, "_PATTERN_": "M1", "_GeneInGOAndHitList": 8.0, "Hits": "CASP3|CDKN1B|GSK3B|NFKB1|NOS3|PRKN|KLF4|SIRT1", "Description": "negative regulation of catalytic activity", "_GeneInHitList": 15.0, "Category": "GO Biological Processes", "Log_q_value_": -6.455879904640163, "Symbol": "GO:0043086", "LogP": -9.519033700615203, "_RANK_": 1.0, "FirstInGroupByEnrichment": 1.0, "_LogP_MyList": -9.519033700615203, "_TotalGeneInLibrary": 30182.0, "_GeneInGO": 666.0, "shared_name": "15", "_InGO": 53.333333333333336, "Gene": "GO:0043086", "_MEMBER_MyList": 1.0, "_COUNT_001": 8.0, "SUID": 3624638, "id_original": "15", "selected": false, "CategoryID": 19.0, "STDV_InGO": 12.881223774390612, "EvidenceCutoff": 0.0, "PARENT_GO": "19_GO:0065007 biological regulation", "FirstInGroupByLogP": 1.0, "GROUP_ID": 8.0, "name": "15", "BestEnrichmentInGroup": 24.16976976976977, "CLUSTER_LABEL": "negative regulation of catalytic activity", "GeneID": "836|1027|2932|4790|4846|5071|9314|23411", "Z_score": 13.482687315564572, "GiniIndex": 0.0, "_COUNT_001_PCT": 100.0}, "position": {"x": 251.0785820960331, "y": 244.49681662542451}, "selected": false}, {"data": {"id": "3624635", "Enrichment": 28.693523469994055, "BestLogPInGroup": -10.109008648587468, "_PATTERN_": "M1", "_GeneInGOAndHitList": 8.0, "Hits": "CASP8|GSK3B|HIF1A|NFE2L2|PRKN|TLR4|SIRT1|NLRP3", "Description": "negative regulation of intracellular signal transduction", "_GeneInHitList": 15.0, "Category": "GO Biological Processes", "Log_q_value_": -6.766022314886786, "Symbol": "GO:1902532", "LogP": -10.109008648587468, "_RANK_": 1.0, "FirstInGroupByEnrichment": 1.0, "_LogP_MyList": -10.109008648587468, "_TotalGeneInLibrary": 30182.0, "_GeneInGO": 561.0, "shared_name": "14", "_InGO": 53.333333333333336, "Gene": "GO:1902532", "_MEMBER_MyList": 1.0, "_COUNT_001": 8.0, "SUID": 3624635, "id_original": "14", "selected": false, "CategoryID": 19.0, "STDV_InGO": 12.881223774390612, "EvidenceCutoff": 0.0, "PARENT_GO": "19_GO:0023052 signaling", "FirstInGroupByLogP": 1.0, "GROUP_ID": 5.0, "name": "14", "BestEnrichmentInGroup": 423.6070175438596, "CLUSTER_LABEL": "negative regulation of intracellular signal transduction", "GeneID": "841|2932|3091|4780|5071|7099|23411|114548", "Z_score": 14.764072461134633, "GiniIndex": 0.0, "_COUNT_001_PCT": 100.0}, "position": {"x": 278.1238844870853, "y": 255.81159018499483}, "selected": false}, {"data": {"id": "3624632", "Enrichment": 36.05973715651135, "BestLogPInGroup": -6.741627630567585, "_PATTERN_": "M1", "_GeneInGOAndHitList": 5.0, "Hits": "CASP3|CDKN1B|GSK3B|PRKN|SIRT1", "Description": "negative regulation of transferase activity", "_GeneInHitList": 15.0, "Category": "GO Biological Processes", "Log_q_value_": -4.288127221268823, "Symbol": "GO:0051348", "LogP": -6.741627630567585, "_RANK_": 1.0, "FirstInGroupByEnrichment": 1.0, "_LogP_MyList": -6.741627630567585, "_TotalGeneInLibrary": 30182.0, "_GeneInGO": 279.0, "shared_name": "13", "_InGO": 33.333333333333336, "Gene": "GO:0051348", "_MEMBER_MyList": 1.0, "_COUNT_001": 5.0, "SUID": 3624632, "id_original": "13", "selected": false, "CategoryID": 19.0, "STDV_InGO": 12.171612389003691, "EvidenceCutoff": 0.0, "PARENT_GO": "19_GO:0065007 biological regulation", "FirstInGroupByLogP": 1.0, "GROUP_ID": 16.0, "name": "13", "BestEnrichmentInGroup": 287.447619047619, "CLUSTER_LABEL": "negative regulation of transferase activity", "GeneID": "836|1027|2932|5071|23411", "Z_score": 13.118970564633589, "GiniIndex": 0.0, "_COUNT_001_PCT": 100.0}, "position": {"x": 270.18002634041784, "y": 309.8775081537448}, "selected": false}, {"data": {"id": "3624629", "Enrichment": 139.7314814814815, "BestLogPInGroup": -9.704035798804602, "_PATTERN_": "M1", "_GeneInGOAndHitList": 5.0, "Hits": "CASP3|HSPA5|NOS3|PCNA|SIRT1", "Description": "ovulation cycle", "_GeneInHitList": 15.0, "Category": "GO Biological Processes", "Log_q_value_": -6.557522311430164, "Symbol": "GO:0042698", "LogP": -9.704035798804602, "_RANK_": 1.0, "FirstInGroupByEnrichment": 1.0, "_LogP_MyList": -9.704035798804602, "_TotalGeneInLibrary": 30182.0, "_GeneInGO": 72.0, "shared_name": "12", "_InGO": 33.333333333333336, "Gene": "GO:0042698", "_MEMBER_MyList": 1.0, "_COUNT_001": 5.0, "SUID": 3624629, "id_original": "12", "selected": false, "CategoryID": 19.0, "STDV_InGO": 12.171612389003691, "EvidenceCutoff": 0.0, "PARENT_GO": "19_GO:0048511 rhythmic process", "FirstInGroupByLogP": 1.0, "GROUP_ID": 7.0, "name": "12", "BestEnrichmentInGroup": 447.14074074074074, "CLUSTER_LABEL": "ovulation cycle", "GeneID": "836|3309|4846|5111|23411", "Z_score": 26.28041839228316, "GiniIndex": 0.0, "_COUNT_001_PCT": 100.0}, "position": {"x": 302.18127565377233, "y": 434.34413718206514}, "selected": false}, {"data": {"id": "3624626", "Enrichment": 100.60666666666667, "BestLogPInGroup": -5.476143070950743, "_PATTERN_": "M1", "_GeneInGOAndHitList": 3.0, "Hits": "HIF1A|NFKB1|KLF4", "Description": "positive regulation of miRNA metabolic process", "_GeneInHitList": 15.0, "Category": "GO Biological Processes", "Log_q_value_": -3.3174424749210143, "Symbol": "GO:2000630", "LogP": -5.476143070950743, "_RANK_": 1.0, "FirstInGroupByEnrichment": 1.0, "_LogP_MyList": -5.476143070950743, "_TotalGeneInLibrary": 30182.0, "_GeneInGO": 60.0, "shared_name": "11", "_InGO": 20.0, "Gene": "GO:2000630", "_MEMBER_MyList": 1.0, "_COUNT_001": 3.0, "SUID": 3624626, "id_original": "11", "selected": false, "CategoryID": 19.0, "STDV_InGO": 10.327955589886445, "EvidenceCutoff": 0.0, "PARENT_GO": "19_GO:0048518 positive regulation of biological process", "FirstInGroupByLogP": 1.0, "GROUP_ID": 20.0, "name": "11", "BestEnrichmentInGroup": 160.97066666666666, "CLUSTER_LABEL": "positive regulation of miRNA metabolic process", "GeneID": "3091|4790|9314", "Z_score": 17.221402227268914, "GiniIndex": 0.0, "_COUNT_001_PCT": 100.0}, "position": {"x": 324.53296785347936, "y": 213.77165793401826}, "selected": false}, {"data": {"id": "3624623", "Enrichment": 38.5097288676236, "BestLogPInGroup": -5.541731986255464, "_PATTERN_": "M1", "_GeneInGOAndHitList": 4.0, "Hits": "CDKN1B|GSK3B|NFE2L2|PRKN", "Description": "positive regulation of protein catabolic process", "_GeneInHitList": 15.0, "Category": "GO Biological Processes", "Log_q_value_": -3.374836911610464, "Symbol": "GO:0045732", "LogP": -5.541731986255464, "_RANK_": 1.0, "FirstInGroupByEnrichment": 1.0, "_LogP_MyList": -5.541731986255464, "_TotalGeneInLibrary": 30182.0, "_GeneInGO": 209.0, "shared_name": "10", "_InGO": 26.666666666666668, "Gene": "GO:0045732", "_MEMBER_MyList": 1.0, "_COUNT_001": 4.0, "SUID": 3624623, "id_original": "10", "selected": false, "CategoryID": 19.0, "STDV_InGO": 11.417984514369003, "EvidenceCutoff": 0.0, "PARENT_GO": "19_GO:0048518 positive regulation of biological process", "FirstInGroupByLogP": 1.0, "GROUP_ID": 19.0, "name": "10", "BestEnrichmentInGroup": 236.72156862745098, "CLUSTER_LABEL": "positive regulation of protein catabolic process", "GeneID": "1027|2932|4780|5071", "Z_score": 12.133842173112598, "GiniIndex": 0.0, "_COUNT_001_PCT": 100.0}, "position": {"x": 389.2109997748661, "y": 471.2444667719089}, "selected": false}, {"data": {"id": "3624620", "Enrichment": 335.3555555555556, "BestLogPInGroup": -7.093291182939015, "_PATTERN_": "M1", "_GeneInGOAndHitList": 3.0, "Hits": "HIF1A|HSPA5|NFE2L2", "Description": "positive regulation of transcription from RNA polymerase II promoter in response to stress", "_GeneInHitList": 15.0, "Category": "GO Biological Processes", "Log_q_value_": -4.5864480465996635, "Symbol": "GO:0036003", "LogP": -7.093291182939015, "_RANK_": 1.0, "FirstInGroupByEnrichment": 1.0, "_LogP_MyList": -7.093291182939015, "_TotalGeneInLibrary": 30182.0, "_GeneInGO": 18.0, "shared_name": "9", "_InGO": 20.0, "Gene": "GO:0036003", "_MEMBER_MyList": 1.0, "_COUNT_001": 3.0, "SUID": 3624620, "id_original": "9", "selected": false, "CategoryID": 19.0, "STDV_InGO": 10.327955589886445, "EvidenceCutoff": 0.0, "PARENT_GO": "19_GO:0048518 positive regulation of biological process", "FirstInGroupByLogP": 1.0, "GROUP_ID": 15.0, "name": "9", "BestEnrichmentInGroup": 804.8533333333332, "CLUSTER_LABEL": "positive regulation of transcription from RNA polymerase II promoter in response to stress", "GeneID": "3091|3309|4780", "Z_score": 31.640745735002767, "GiniIndex": 0.0, "_COUNT_001_PCT": 100.0}, "position": {"x": 278.41499452584264, "y": 430.65556906683076}, "selected": false}, {"data": {"id": "3624617", "Enrichment": 18.705090748118636, "BestLogPInGroup": -7.499862713756543, "_PATTERN_": "M1", "_GeneInGOAndHitList": 7.0, "Hits": "CASP3|CASP8|GSK3B|HSPA5|NFE2L2|PRKN|SIRT1", "Description": "protein catabolic process", "_GeneInHitList": 15.0, "Category": "GO Biological Processes", "Log_q_value_": -4.92456219676134, "Symbol": "GO:0030163", "LogP": -7.499862713756543, "_RANK_": 1.0, "FirstInGroupByEnrichment": 1.0, "_LogP_MyList": -7.499862713756543, "_TotalGeneInLibrary": 30182.0, "_GeneInGO": 753.0, "shared_name": "8", "_InGO": 46.666666666666664, "Gene": "GO:0030163", "_MEMBER_MyList": 1.0, "_COUNT_001": 7.0, "SUID": 3624617, "id_original": "8", "selected": false, "CategoryID": 19.0, "STDV_InGO": 12.881223774390612, "EvidenceCutoff": 0.0, "PARENT_GO": "19_GO:0008152 metabolic process", "FirstInGroupByLogP": 1.0, "GROUP_ID": 13.0, "name": "8", "BestEnrichmentInGroup": 335.35555555555555, "CLUSTER_LABEL": "protein catabolic process", "GeneID": "836|841|2932|3309|4780|5071|23411", "Z_score": 10.971203565288674, "GiniIndex": 0.0, "_COUNT_001_PCT": 100.0}, "position": {"x": 198.87197999947549, "y": 374.920522680112}, "selected": false}, {"data": {"id": "3624614", "Enrichment": 24.943801652892564, "BestLogPInGroup": -10.94730615523351, "_PATTERN_": "M1", "_GeneInGOAndHitList": 9.0, "Hits": "GSK3B|HIF1A|HSPA5|NFE2L2|PRKN|PCNA|TLR4|KLF4|SIRT1", "Description": "regulation of cellular response to stress", "_GeneInHitList": 15.0, "Category": "GO Biological Processes", "Log_q_value_": -7.458191785854591, "Symbol": "GO:0080135", "LogP": -10.94730615523351, "_RANK_": 1.0, "FirstInGroupByEnrichment": 1.0, "_LogP_MyList": -10.94730615523351, "_TotalGeneInLibrary": 30182.0, "_GeneInGO": 726.0, "shared_name": "7", "_InGO": 60.0, "Gene": "GO:0080135", "_MEMBER_MyList": 1.0, "_COUNT_001": 9.0, "SUID": 3624614, "id_original": "7", "selected": false, "CategoryID": 19.0, "STDV_InGO": 12.649110640673516, "EvidenceCutoff": 0.0, "PARENT_GO": "19_GO:0050896 response to stimulus", "FirstInGroupByLogP": 1.0, "GROUP_ID": 3.0, "name": "7", "BestEnrichmentInGroup": 24.943801652892564, "CLUSTER_LABEL": "regulation of cellular response to stress", "GeneID": "2932|3091|3309|4780|5071|5111|7099|9314|23411", "Z_score": 14.561996137971946, "GiniIndex": 0.0, "_COUNT_001_PCT": 100.0}, "position": {"x": 411.44900636666296, "y": 301.1722469232761}, "selected": false}, {"data": {"id": "3624611", "Enrichment": 39.453594771241825, "BestLogPInGroup": -5.583470274586771, "_PATTERN_": "M1", "_GeneInGOAndHitList": 4.0, "Hits": "CASP8|KLF4|SIRT1|NLRP3", "Description": "regulation of cysteine-type endopeptidase activity involved in apoptotic process", "_GeneInHitList": 15.0, "Category": "GO Biological Processes", "Log_q_value_": -3.399707274654476, "Symbol": "GO:0043281", "LogP": -5.583470274586771, "_RANK_": 1.0, "FirstInGroupByEnrichment": 1.0, "_LogP_MyList": -5.583470274586771, "_TotalGeneInLibrary": 30182.0, "_GeneInGO": 204.0, "shared_name": "6", "_InGO": 26.666666666666668, "Gene": "GO:0043281", "_MEMBER_MyList": 1.0, "_COUNT_001": 4.0, "SUID": 3624611, "id_original": "6", "selected": false, "CategoryID": 19.0, "STDV_InGO": 11.417984514369003, "EvidenceCutoff": 0.0, "PARENT_GO": "19_GO:0008152 metabolic process", "FirstInGroupByLogP": 1.0, "GROUP_ID": 18.0, "name": "6", "BestEnrichmentInGroup": 149.0469135802469, "CLUSTER_LABEL": "regulation of cysteine-type endopeptidase activity involved in apoptotic process", "GeneID": "841|9314|23411|114548", "Z_score": 12.288449299424428, "GiniIndex": 0.0, "_COUNT_001_PCT": 100.0}, "position": {"x": 413.3400128363895, "y": 223.20177268011201}, "selected": false}, {"data": {"id": "3624608", "Enrichment": 43.073190621814476, "BestLogPInGroup": -10.00800433409954, "_PATTERN_": "M1", "_GeneInGOAndHitList": 7.0, "Hits": "CASP3|CASP8|GSK3B|HIF1A|PRKN|TLR4|SIRT1", "Description": "regulation of neuron death", "_GeneInHitList": 15.0, "Category": "GO Biological Processes", "Log_q_value_": -6.723009947376546, "Symbol": "GO:1901214", "LogP": -10.00800433409954, "_RANK_": 1.0, "FirstInGroupByEnrichment": 1.0, "_LogP_MyList": -10.00800433409954, "_TotalGeneInLibrary": 30182.0, "_GeneInGO": 327.0, "shared_name": "5", "_InGO": 46.666666666666664, "Gene": "GO:1901214", "_MEMBER_MyList": 1.0, "_COUNT_001": 7.0, "SUID": 3624608, "id_original": "5", "selected": false, "CategoryID": 19.0, "STDV_InGO": 12.881223774390612, "EvidenceCutoff": 0.0, "PARENT_GO": "19_GO:0050789 regulation of biological process", "FirstInGroupByLogP": 1.0, "GROUP_ID": 6.0, "name": "5", "BestEnrichmentInGroup": 402.4266666666666, "CLUSTER_LABEL": "regulation of neuron death", "GeneID": "836|841|2932|3091|5071|7099|23411", "Z_score": 17.057570193827516, "GiniIndex": 0.0, "_COUNT_001_PCT": 100.0}, "position": {"x": 314.839947986536, "y": 384.9016933344089}, "selected": false}, {"data": {"id": "3624605", "Enrichment": 56.83992467043315, "BestLogPInGroup": -7.726588465412013, "_PATTERN_": "M1", "_GeneInGOAndHitList": 5.0, "Hits": "CASP8|HIF1A|PRKN|TLR4|KLF4", "Description": "regulation of response to cytokine stimulus", "_GeneInHitList": 15.0, "Category": "GO Biological Processes", "Log_q_value_": -5.094806592464362, "Symbol": "GO:0060759", "LogP": -7.726588465412013, "_RANK_": 1.0, "FirstInGroupByEnrichment": 1.0, "_LogP_MyList": -7.726588465412013, "_TotalGeneInLibrary": 30182.0, "_GeneInGO": 177.0, "shared_name": "4", "_InGO": 33.333333333333336, "Gene": "GO:0060759", "_MEMBER_MyList": 1.0, "_COUNT_001": 5.0, "SUID": 3624605, "id_original": "4", "selected": false, "CategoryID": 19.0, "STDV_InGO": 12.171612389003691, "EvidenceCutoff": 0.0, "PARENT_GO": "19_GO:0050896 response to stimulus", "FirstInGroupByLogP": 1.0, "GROUP_ID": 12.0, "name": "4", "BestEnrichmentInGroup": 804.8533333333332, "CLUSTER_LABEL": "regulation of response to cytokine stimulus", "GeneID": "841|3091|5071|7099|9314", "Z_score": 16.614260741257848, "GiniIndex": 0.0, "_COUNT_001_PCT": 100.0}, "position": {"x": 277.47742586129186, "y": 166.83471487981905}, "selected": false}, {"data": {"id": "3624602", "Enrichment": 30.39476334340383, "BestLogPInGroup": -6.374314281697294, "_PATTERN_": "M1", "_GeneInGOAndHitList": 5.0, "Hits": "HIF1A|NFKB1|NOS3|PRKN|SIRT1", "Description": "regulation of small molecule metabolic process", "_GeneInHitList": 15.0, "Category": "GO Biological Processes", "Log_q_value_": -4.031327947996613, "Symbol": "GO:0062012", "LogP": -6.374314281697294, "_RANK_": 1.0, "FirstInGroupByEnrichment": 1.0, "_LogP_MyList": -6.374314281697294, "_TotalGeneInLibrary": 30182.0, "_GeneInGO": 331.0, "shared_name": "3", "_InGO": 33.333333333333336, "Gene": "GO:0062012", "_MEMBER_MyList": 1.0, "_COUNT_001": 5.0, "SUID": 3624602, "id_original": "3", "selected": false, "CategoryID": 19.0, "STDV_InGO": 12.171612389003691, "EvidenceCutoff": 0.0, "PARENT_GO": "19_GO:0008152 metabolic process", "FirstInGroupByLogP": 1.0, "GROUP_ID": 17.0, "name": "3", "BestEnrichmentInGroup": 35.30058479532163, "CLUSTER_LABEL": "regulation of small molecule metabolic process", "GeneID": "3091|4790|4846|5071|23411", "Z_score": 11.99087576201884, "GiniIndex": 0.0, "_COUNT_001_PCT": 100.0}, "position": {"x": 232.80421571724892, "y": 298.1958370111667}, "selected": false}, {"data": {"id": "3624599", "Enrichment": 37.26172839506173, "BestLogPInGroup": -14.066693749832254, "_PATTERN_": "M1", "_GeneInGOAndHitList": 10.0, "Hits": "CASP3|CASP8|CDKN1B|HIF1A|HSPA5|NFE2L2|NOS3|PRKN|PCNA|SIRT1", "Description": "response to inorganic substance", "_GeneInHitList": 15.0, "Category": "GO Biological Processes", "Log_q_value_": -9.878609376117316, "Symbol": "GO:0010035", "LogP": -14.066693749832254, "_RANK_": 1.0, "FirstInGroupByEnrichment": 1.0, "_LogP_MyList": -14.066693749832254, "_TotalGeneInLibrary": 30182.0, "_GeneInGO": 540.0, "shared_name": "2", "_InGO": 66.66666666666667, "Gene": "GO:0010035", "_MEMBER_MyList": 1.0, "_COUNT_001": 10.0, "SUID": 3624599, "id_original": "2", "selected": false, "CategoryID": 19.0, "STDV_InGO": 12.171612389003691, "EvidenceCutoff": 0.0, "PARENT_GO": "19_GO:0050896 response to stimulus", "FirstInGroupByLogP": 1.0, "GROUP_ID": 1.0, "name": "2", "BestEnrichmentInGroup": 43.86121707538601, "CLUSTER_LABEL": "response to inorganic substance", "GeneID": "836|841|1027|3091|3309|4780|4846|5071|5111|23411", "Z_score": 18.959985883492866, "GiniIndex": 0.0, "_COUNT_001_PCT": 100.0}, "position": {"x": 282.5069211005497, "y": 493.02626608831514}, "selected": false}, {"data": {"id": "3624571", "Enrichment": 26.47543859649123, "BestLogPInGroup": -7.2896568366387875, "_PATTERN_": "M1", "_GeneInGOAndHitList": 6.0, "Hits": "CDKN1B|GSK3B|NFE2L2|NFKB1|TLR4|SIRT1", "Description": "response to peptide", "_GeneInHitList": 15.0, "Category": "GO Biological Processes", "Log_q_value_": -4.7450251394100365, "Symbol": "GO:1901652", "LogP": -7.2896568366387875, "_RANK_": 1.0, "FirstInGroupByEnrichment": 1.0, "_LogP_MyList": -7.2896568366387875, "_TotalGeneInLibrary": 30182.0, "_GeneInGO": 456.0, "shared_name": "1", "_InGO": 40.0, "Gene": "GO:1901652", "_MEMBER_MyList": 1.0, "_COUNT_001": 6.0, "SUID": 3624571, "id_original": "1", "selected": false, "CategoryID": 19.0, "STDV_InGO": 12.649110640673516, "EvidenceCutoff": 0.0, "PARENT_GO": "19_GO:0050896 response to stimulus", "FirstInGroupByLogP": 1.0, "GROUP_ID": 14.0, "name": "1", "BestEnrichmentInGroup": 149.0469135802469, "CLUSTER_LABEL": "response to peptide", "GeneID": "1027|2932|4780|4790|7099|23411", "Z_score": 12.22312448784465, "GiniIndex": 0.0, "_COUNT_001_PCT": 100.0}, "position": {"x": 419.20369081490514, "y": 281.8213252924167}, "selected": false}], "edges": [{"data": {"id": "3631857", "source": "3625064", "target": "3624989", "SCORE": 0.33628318584951833, "shared_interaction": "Direct", "source_original": "1", "Name_B": "GO:0071407", "Name_A": "GO:0010038", "target_original": "26", "Gene_B": "GO:0071407", "interaction": "Direct", "SUID": 3631857, "TYPE": "Direct", "Gene_A": "GO:0010038", "BEND_MAP_ID": 3631857, "selected": false}, "selected": false}, {"data": {"id": "3631854", "source": "3625064", "target": "3624986", "SCORE": 0.4827586206963436, "shared_interaction": "Direct", "source_original": "1", "Name_B": "GO:0046677", "Name_A": "GO:0010038", "target_original": "27", "Gene_B": "GO:0046677", "interaction": "Direct", "SUID": 3631854, "TYPE": "Direct", "Gene_A": "GO:0010038", "BEND_MAP_ID": 3631854, "selected": false}, "selected": false}, {"data": {"id": "3631851", "source": "3625064", "target": "3624617", "SCORE": 0.33628318584951833, "shared_interaction": "Direct", "source_original": "1", "Name_B": "GO:0030163", "Name_A": "GO:0010038", "target_original": "150", "Gene_B": "GO:0030163", "interaction": "Direct", "SUID": 3631851, "TYPE": "Direct", "Gene_A": "GO:0010038", "BEND_MAP_ID": 3631851, "selected": false}, "selected": false}, {"data": {"id": "3631848", "source": "3625064", "target": "3624620", "SCORE": 0.35897435898257724, "shared_interaction": "Direct", "source_original": "1", "Name_B": "GO:0036003", "Name_A": "GO:0010038", "target_original": "149", "Gene_B": "GO:0036003", "interaction": "Direct", "SUID": 3631848, "TYPE": "Direct", "Gene_A": "GO:0010038", "BEND_MAP_ID": 3631848, "selected": false}, "selected": false}, {"data": {"id": "3631845", "source": "3625064", "target": "3624905", "SCORE": 0.4827586206963436, "shared_interaction": "Direct", "source_original": "1", "Name_B": "GO:0032355", "Name_A": "GO:0010038", "target_original": "54", "Gene_B": "GO:0032355", "interaction": "Direct", "SUID": 3631845, "TYPE": "Direct", "Gene_A": "GO:0010038", "BEND_MAP_ID": 3631845, "selected": false}, "selected": false}, {"data": {"id": "3631842", "source": "3625064", "target": "3624791", "SCORE": 0.35897435898257724, "shared_interaction": "Direct", "source_original": "1", "Name_B": "GO:0043618", "Name_A": "GO:0010038", "target_original": "92", "Gene_B": "GO:0043618", "interaction": "Direct", "SUID": 3631842, "TYPE": "Direct", "Gene_A": "GO:0010038", "BEND_MAP_ID": 3631842, "selected": false}, "selected": false}, {"data": {"id": "3631839", "source": "3625064", "target": "3624788", "SCORE": 0.35897435898257724, "shared_interaction": "Direct", "source_original": "1", "Name_B": "GO:0043620", "Name_A": "GO:0010038", "target_original": "93", "Gene_B": "GO:0043620", "interaction": "Direct", "SUID": 3631839, "TYPE": "Direct", "Gene_A": "GO:0010038", "BEND_MAP_ID": 3631839, "selected": false}, "selected": false}, {"data": {"id": "3631836", "source": "3625064", "target": "3624830", "SCORE": 0.4827586206963436, "shared_interaction": "Direct", "source_original": "1", "Name_B": "GO:0071248", "Name_A": "GO:0010038", "target_original": "79", "Gene_B": "GO:0071248", "interaction": "Direct", "SUID": 3631836, "TYPE": "Direct", "Gene_A": "GO:0010038", "BEND_MAP_ID": 3631836, "selected": false}, "selected": false}, {"data": {"id": "3631833", "source": "3625064", "target": "3624824", "SCORE": 0.4827586206963436, "shared_interaction": "Direct", "source_original": "1", "Name_B": "GO:0071241", "Name_A": "GO:0010038", "target_original": "81", "Gene_B": "GO:0071241", "interaction": "Direct", "SUID": 3631833, "TYPE": "Direct", "Gene_A": "GO:0010038", "BEND_MAP_ID": 3631833, "selected": false}, "selected": false}, {"data": {"id": "3631830", "source": "3625064", "target": "3624902", "SCORE": 0.35897435898257724, "shared_interaction": "Direct", "source_original": "1", "Name_B": "GO:0043200", "Name_A": "GO:0010038", "target_original": "55", "Gene_B": "GO:0043200", "interaction": "Direct", "SUID": 3631830, "TYPE": "Direct", "Gene_A": "GO:0010038", "BEND_MAP_ID": 3631830, "selected": false}, "selected": false}, {"data": {"id": "3631827", "source": "3625064", "target": "3624887", "SCORE": 0.35897435898257724, "shared_interaction": "Direct", "source_original": "1", "Name_B": "GO:0034284", "Name_A": "GO:0010038", "target_original": "60", "Gene_B": "GO:0034284", "interaction": "Direct", "SUID": 3631827, "TYPE": "Direct", "Gene_A": "GO:0010038", "BEND_MAP_ID": 3631827, "selected": false}, "selected": false}, {"data": {"id": "3631824", "source": "3625064", "target": "3625058", "SCORE": 0.35897435898257724, "shared_interaction": "Direct", "source_original": "1", "Name_B": "GO:0071466", "Name_A": "GO:0010038", "target_original": "3", "Gene_B": "GO:0071466", "interaction": "Direct", "SUID": 3631824, "TYPE": "Direct", "Gene_A": "GO:0010038", "BEND_MAP_ID": 3631824, "selected": false}, "selected": false}, {"data": {"id": "3631821", "source": "3625061", "target": "3624599", "SCORE": 0.40000000000720004, "shared_interaction": "Direct", "source_original": "2", "Name_B": "GO:0010035", "Name_A": "GO:0009410", "target_original": "156", "Gene_B": "GO:0010035", "interaction": "Direct", "SUID": 3631821, "TYPE": "Direct", "Gene_A": "GO:0009410", "BEND_MAP_ID": 3631821, "selected": false}, "selected": false}, {"data": {"id": "3631818", "source": "3625061", "target": "3625064", "SCORE": 0.608695652179017, "shared_interaction": "Direct", "source_original": "2", "Name_B": "GO:0010038", "Name_A": "GO:0009410", "target_original": "1", "Gene_B": "GO:0010038", "interaction": "Direct", "SUID": 3631818, "TYPE": "Direct", "Gene_A": "GO:0009410", "BEND_MAP_ID": 3631818, "selected": false}, "selected": false}, {"data": {"id": "3631815", "source": "3625061", "target": "3624629", "SCORE": 0.40000000000899993, "shared_interaction": "Direct", "source_original": "2", "Name_B": "GO:0042698", "Name_A": "GO:0009410", "target_original": "146", "Gene_B": "GO:0042698", "interaction": "Direct", "SUID": 3631815, "TYPE": "Direct", "Gene_A": "GO:0009410", "BEND_MAP_ID": 3631815, "selected": false}, "selected": false}, {"data": {"id": "3631812", "source": "3625061", "target": "3624935", "SCORE": 0.34782608696502837, "shared_interaction": "Direct", "source_original": "2", "Name_B": "GO:0009725", "Name_A": "GO:0009410", "target_original": "44", "Gene_B": "GO:0009725", "interaction": "Direct", "SUID": 3631812, "TYPE": "Direct", "Gene_A": "GO:0009410", "BEND_MAP_ID": 3631812, "selected": false}, "selected": false}, {"data": {"id": "3631809", "source": "3625061", "target": "3624986", "SCORE": 0.5263157894811635, "shared_interaction": "Direct", "source_original": "2", "Name_B": "GO:0046677", "Name_A": "GO:0009410", "target_original": "27", "Gene_B": "GO:0046677", "interaction": "Direct", "SUID": 3631809, "TYPE": "Direct", "Gene_A": "GO:0009410", "BEND_MAP_ID": 3631809, "selected": false}, "selected": false}, {"data": {"id": "3631806", "source": "3625061", "target": "3624620", "SCORE": 0.3333333333444444, "shared_interaction": "Direct", "source_original": "2", "Name_B": "GO:0036003", "Name_A": "GO:0009410", "target_original": "149", "Gene_B": "GO:0036003", "interaction": "Direct", "SUID": 3631806, "TYPE": "Direct", "Gene_A": "GO:0009410", "BEND_MAP_ID": 3631806, "selected": false}, "selected": false}, {"data": {"id": "3631803", "source": "3625061", "target": "3624950", "SCORE": 0.5263157894811635, "shared_interaction": "Direct", "source_original": "2", "Name_B": "GO:0042542", "Name_A": "GO:0009410", "target_original": "39", "Gene_B": "GO:0042542", "interaction": "Direct", "SUID": 3631803, "TYPE": "Direct", "Gene_A": "GO:0009410", "BEND_MAP_ID": 3631803, "selected": false}, "selected": false}, {"data": {"id": "3631800", "source": "3625061", "target": "3624947", "SCORE": 0.40000000000899993, "shared_interaction": "Direct", "source_original": "2", "Name_B": "GO:0048608", "Name_A": "GO:0009410", "target_original": "40", "Gene_B": "GO:0048608", "interaction": "Direct", "SUID": 3631800, "TYPE": "Direct", "Gene_A": "GO:0009410", "BEND_MAP_ID": 3631800, "selected": false}, "selected": false}, {"data": {"id": "3631797", "source": "3625061", "target": "3624944", "SCORE": 0.40000000000899993, "shared_interaction": "Direct", "source_original": "2", "Name_B": "GO:0061458", "Name_A": "GO:0009410", "target_original": "41", "Gene_B": "GO:0061458", "interaction": "Direct", "SUID": 3631797, "TYPE": "Direct", "Gene_A": "GO:0009410", "BEND_MAP_ID": 3631797, "selected": false}, "selected": false}, {"data": {"id": "3631794", "source": "3625061", "target": "3624905", "SCORE": 0.5263157894811635, "shared_interaction": "Direct", "source_original": "2", "Name_B": "GO:0032355", "Name_A": "GO:0009410", "target_original": "54", "Gene_B": "GO:0032355", "interaction": "Direct", "SUID": 3631794, "TYPE": "Direct", "Gene_A": "GO:0009410", "BEND_MAP_ID": 3631794, "selected": false}, "selected": false}, {"data": {"id": "3631791", "source": "3625061", "target": "3624791", "SCORE": 0.3333333333444444, "shared_interaction": "Direct", "source_original": "2", "Name_B": "GO:0043618", "Name_A": "GO:0009410", "target_original": "92", "Gene_B": "GO:0043618", "interaction": "Direct", "SUID": 3631791, "TYPE": "Direct", "Gene_A": "GO:0009410", "BEND_MAP_ID": 3631791, "selected": false}, "selected": false}, {"data": {"id": "3631788", "source": "3625061", "target": "3624788", "SCORE": 0.3333333333444444, "shared_interaction": "Direct", "source_original": "2", "Name_B": "GO:0043620", "Name_A": "GO:0009410", "target_original": "93", "Gene_B": "GO:0043620", "interaction": "Direct", "SUID": 3631788, "TYPE": "Direct", "Gene_A": "GO:0009410", "BEND_MAP_ID": 3631788, "selected": false}, "selected": false}, {"data": {"id": "3631785", "source": "3625061", "target": "3624833", "SCORE": 0.3333333333444444, "shared_interaction": "Direct", "source_original": "2", "Name_B": "GO:0042149", "Name_A": "GO:0009410", "target_original": "78", "Gene_B": "GO:0042149", "interaction": "Direct", "SUID": 3631785, "TYPE": "Direct", "Gene_A": "GO:0009410", "BEND_MAP_ID": 3631785, "selected": false}, "selected": false}, {"data": {"id": "3631782", "source": "3625061", "target": "3624830", "SCORE": 0.5263157894811635, "shared_interaction": "Direct", "source_original": "2", "Name_B": "GO:0071248", "Name_A": "GO:0009410", "target_original": "79", "Gene_B": "GO:0071248", "interaction": "Direct", "SUID": 3631782, "TYPE": "Direct", "Gene_A": "GO:0009410", "BEND_MAP_ID": 3631782, "selected": false}, "selected": false}, {"data": {"id": "3631779", "source": "3625061", "target": "3624824", "SCORE": 0.5263157894811635, "shared_interaction": "Direct", "source_original": "2", "Name_B": "GO:0071241", "Name_A": "GO:0009410", "target_original": "81", "Gene_B": "GO:0071241", "interaction": "Direct", "SUID": 3631779, "TYPE": "Direct", "Gene_A": "GO:0009410", "BEND_MAP_ID": 3631779, "selected": false}, "selected": false}, {"data": {"id": "3631776", "source": "3625061", "target": "3624902", "SCORE": 0.6666666666722222, "shared_interaction": "Direct", "source_original": "2", "Name_B": "GO:0043200", "Name_A": "GO:0009410", "target_original": "55", "Gene_B": "GO:0043200", "interaction": "Direct", "SUID": 3631776, "TYPE": "Direct", "Gene_A": "GO:0009410", "BEND_MAP_ID": 3631776, "selected": false}, "selected": false}, {"data": {"id": "3631773", "source": "3625061", "target": "3624893", "SCORE": 0.3333333333444444, "shared_interaction": "Direct", "source_original": "2", "Name_B": "GO:0009749", "Name_A": "GO:0009410", "target_original": "58", "Gene_B": "GO:0009749", "interaction": "Direct", "SUID": 3631773, "TYPE": "Direct", "Gene_A": "GO:0009410", "BEND_MAP_ID": 3631773, "selected": false}, "selected": false}, {"data": {"id": "3631770", "source": "3625061", "target": "3624890", "SCORE": 0.3333333333444444, "shared_interaction": "Direct", "source_original": "2", "Name_B": "GO:0009746", "Name_A": "GO:0009410", "target_original": "59", "Gene_B": "GO:0009746", "interaction": "Direct", "SUID": 3631770, "TYPE": "Direct", "Gene_A": "GO:0009410", "BEND_MAP_ID": 3631770, "selected": false}, "selected": false}, {"data": {"id": "3631767", "source": "3625061", "target": "3624887", "SCORE": 0.3333333333444444, "shared_interaction": "Direct", "source_original": "2", "Name_B": "GO:0034284", "Name_A": "GO:0009410", "target_original": "60", "Gene_B": "GO:0034284", "interaction": "Direct", "SUID": 3631767, "TYPE": "Direct", "Gene_A": "GO:0009410", "BEND_MAP_ID": 3631767, "selected": false}, "selected": false}, {"data": {"id": "3631764", "source": "3625061", "target": "3624884", "SCORE": 0.3333333333444444, "shared_interaction": "Direct", "source_original": "2", "Name_B": "GO:0009743", "Name_A": "GO:0009410", "target_original": "61", "Gene_B": "GO:0009743", "interaction": "Direct", "SUID": 3631764, "TYPE": "Direct", "Gene_A": "GO:0009410", "BEND_MAP_ID": 3631764, "selected": false}, "selected": false}, {"data": {"id": "3631761", "source": "3625061", "target": "3625058", "SCORE": 0.6666666666722222, "shared_interaction": "Direct", "source_original": "2", "Name_B": "GO:0071466", "Name_A": "GO:0009410", "target_original": "3", "Gene_B": "GO:0071466", "interaction": "Direct", "SUID": 3631761, "TYPE": "Direct", "Gene_A": "GO:0009410", "BEND_MAP_ID": 3631761, "selected": false}, "selected": false}, {"data": {"id": "3631758", "source": "3625061", "target": "3624881", "SCORE": 0.47058823530346017, "shared_interaction": "Direct", "source_original": "2", "Name_B": "GO:0045736", "Name_A": "GO:0009410", "target_original": "62", "Gene_B": "GO:0045736", "interaction": "Direct", "SUID": 3631758, "TYPE": "Direct", "Gene_A": "GO:0009410", "BEND_MAP_ID": 3631758, "selected": false}, "selected": false}, {"data": {"id": "3631755", "source": "3625058", "target": "3624848", "SCORE": 0.4444444444547325, "shared_interaction": "Direct", "source_original": "3", "Name_B": "GO:1905897", "Name_A": "GO:0071466", "target_original": "73", "Gene_B": "GO:1905897", "interaction": "Direct", "SUID": 3631755, "TYPE": "Direct", "Gene_A": "GO:0071466", "BEND_MAP_ID": 3631755, "selected": false}, "selected": false}, {"data": {"id": "3631752", "source": "3625055", "target": "3624719", "SCORE": 0.35897435898257724, "shared_interaction": "Direct", "source_original": "4", "Name_B": "GO:2001056", "Name_A": "GO:0104004", "target_original": "116", "Gene_B": "GO:2001056", "interaction": "Direct", "SUID": 3631752, "TYPE": "Direct", "Gene_A": "GO:0104004", "BEND_MAP_ID": 3631752, "selected": false}, "selected": false}, {"data": {"id": "3631749", "source": "3625052", "target": "3625055", "SCORE": 0.47368421053324095, "shared_interaction": "Direct", "source_original": "5", "Name_B": "GO:0104004", "Name_A": "GO:0071496", "target_original": "4", "Gene_B": "GO:0104004", "interaction": "Direct", "SUID": 3631749, "TYPE": "Direct", "Gene_A": "GO:0071496", "BEND_MAP_ID": 3631749, "selected": false}, "selected": false}, {"data": {"id": "3631746", "source": "3625052", "target": "3624878", "SCORE": 0.3243243243334551, "shared_interaction": "Direct", "source_original": "5", "Name_B": "GO:1901699", "Name_A": "GO:0071496", "target_original": "63", "Gene_B": "GO:1901699", "interaction": "Direct", "SUID": 3631746, "TYPE": "Direct", "Gene_A": "GO:0071496", "BEND_MAP_ID": 3631746, "selected": false}, "selected": false}, {"data": {"id": "3631743", "source": "3625052", "target": "3624571", "SCORE": 0.4444444444521605, "shared_interaction": "Direct", "source_original": "5", "Name_B": "GO:1901652", "Name_A": "GO:0071496", "target_original": "157", "Gene_B": "GO:1901652", "interaction": "Direct", "SUID": 3631743, "TYPE": "Direct", "Gene_A": "GO:0071496", "BEND_MAP_ID": 3631743, "selected": false}, "selected": false}, {"data": {"id": "3631740", "source": "3625052", "target": "3624848", "SCORE": 0.4117647058910035, "shared_interaction": "Direct", "source_original": "5", "Name_B": "GO:1905897", "Name_A": "GO:0071496", "target_original": "73", "Gene_B": "GO:1905897", "interaction": "Direct", "SUID": 3631740, "TYPE": "Direct", "Gene_A": "GO:0071496", "BEND_MAP_ID": 3631740, "selected": false}, "selected": false}, {"data": {"id": "3631737", "source": "3625052", "target": "3624815", "SCORE": 0.4117647058910035, "shared_interaction": "Direct", "source_original": "5", "Name_B": "GO:1901653", "Name_A": "GO:0071496", "target_original": "84", "Gene_B": "GO:1901653", "interaction": "Direct", "SUID": 3631737, "TYPE": "Direct", "Gene_A": "GO:0071496", "BEND_MAP_ID": 3631737, "selected": false}, "selected": false}, {"data": {"id": "3631734", "source": "3625052", "target": "3624809", "SCORE": 0.37500000000976563, "shared_interaction": "Direct", "source_original": "5", "Name_B": "GO:1904385", "Name_A": "GO:0071496", "target_original": "86", "Gene_B": "GO:1904385", "interaction": "Direct", "SUID": 3631734, "TYPE": "Direct", "Gene_A": "GO:0071496", "BEND_MAP_ID": 3631734, "selected": false}, "selected": false}, {"data": {"id": "3631731", "source": "3625052", "target": "3624797", "SCORE": 0.37500000000976563, "shared_interaction": "Direct", "source_original": "5", "Name_B": "GO:1990776", "Name_A": "GO:0071496", "target_original": "90", "Gene_B": "GO:1990776", "interaction": "Direct", "SUID": 3631731, "TYPE": "Direct", "Gene_A": "GO:0071496", "BEND_MAP_ID": 3631731, "selected": false}, "selected": false}, {"data": {"id": "3631728", "source": "3625049", "target": "3624653", "SCORE": 0.34782608696502837, "shared_interaction": "Direct", "source_original": "6", "Name_B": "GO:0071214", "Name_A": "GO:0034612", "target_original": "138", "Gene_B": "GO:0071214", "interaction": "Direct", "SUID": 3631728, "TYPE": "Direct", "Gene_A": "GO:0034612", "BEND_MAP_ID": 3631728, "selected": false}, "selected": false}, {"data": {"id": "3631725", "source": "3625049", "target": "3625055", "SCORE": 0.34782608696502837, "shared_interaction": "Direct", "source_original": "6", "Name_B": "GO:0104004", "Name_A": "GO:0034612", "target_original": "4", "Gene_B": "GO:0104004", "interaction": "Direct", "SUID": 3631725, "TYPE": "Direct", "Gene_A": "GO:0034612", "BEND_MAP_ID": 3631725, "selected": false}, "selected": false}, {"data": {"id": "3631722", "source": "3625049", "target": "3625052", "SCORE": 0.5714285714346938, "shared_interaction": "Direct", "source_original": "6", "Name_B": "GO:0071496", "Name_A": "GO:0034612", "target_original": "5", "Gene_B": "GO:0071496", "interaction": "Direct", "SUID": 3631722, "TYPE": "Direct", "Gene_A": "GO:0034612", "BEND_MAP_ID": 3631722, "selected": false}, "selected": false}, {"data": {"id": "3631719", "source": "3625049", "target": "3624950", "SCORE": 0.5263157894811635, "shared_interaction": "Direct", "source_original": "6", "Name_B": "GO:0042542", "Name_A": "GO:0034612", "target_original": "39", "Gene_B": "GO:0042542", "interaction": "Direct", "SUID": 3631719, "TYPE": "Direct", "Gene_A": "GO:0034612", "BEND_MAP_ID": 3631719, "selected": false}, "selected": false}, {"data": {"id": "3631716", "source": "3625049", "target": "3624821", "SCORE": 0.40000000000899993, "shared_interaction": "Direct", "source_original": "6", "Name_B": "GO:0043434", "Name_A": "GO:0034612", "target_original": "82", "Gene_B": "GO:0043434", "interaction": "Direct", "SUID": 3631716, "TYPE": "Direct", "Gene_A": "GO:0034612", "BEND_MAP_ID": 3631716, "selected": false}, "selected": false}, {"data": {"id": "3631713", "source": "3625049", "target": "3624833", "SCORE": 0.3333333333444444, "shared_interaction": "Direct", "source_original": "6", "Name_B": "GO:0042149", "Name_A": "GO:0034612", "target_original": "78", "Gene_B": "GO:0042149", "interaction": "Direct", "SUID": 3631713, "TYPE": "Direct", "Gene_A": "GO:0034612", "BEND_MAP_ID": 3631713, "selected": false}, "selected": false}, {"data": {"id": "3631710", "source": "3625049", "target": "3624818", "SCORE": 0.3333333333444444, "shared_interaction": "Direct", "source_original": "6", "Name_B": "GO:0045913", "Name_A": "GO:0034612", "target_original": "83", "Gene_B": "GO:0045913", "interaction": "Direct", "SUID": 3631710, "TYPE": "Direct", "Gene_A": "GO:0034612", "BEND_MAP_ID": 3631710, "selected": false}, "selected": false}, {"data": {"id": "3631707", "source": "3625049", "target": "3624971", "SCORE": 0.5263157894811635, "shared_interaction": "Direct", "source_original": "6", "Name_B": "GO:0097190", "Name_A": "GO:0034612", "target_original": "32", "Gene_B": "GO:0097190", "interaction": "Direct", "SUID": 3631707, "TYPE": "Direct", "Gene_A": "GO:0034612", "BEND_MAP_ID": 3631707, "selected": false}, "selected": false}, {"data": {"id": "3631704", "source": "3625049", "target": "3624704", "SCORE": 0.3333333333444444, "shared_interaction": "Direct", "source_original": "6", "Name_B": "GO:0043255", "Name_A": "GO:0034612", "target_original": "121", "Gene_B": "GO:0043255", "interaction": "Direct", "SUID": 3631704, "TYPE": "Direct", "Gene_A": "GO:0034612", "BEND_MAP_ID": 3631704, "selected": false}, "selected": false}, {"data": {"id": "3631701", "source": "3625049", "target": "3624722", "SCORE": 0.3333333333444444, "shared_interaction": "Direct", "source_original": "6", "Name_B": "GO:0043280", "Name_A": "GO:0034612", "target_original": "115", "Gene_B": "GO:0043280", "interaction": "Direct", "SUID": 3631701, "TYPE": "Direct", "Gene_A": "GO:0034612", "BEND_MAP_ID": 3631701, "selected": false}, "selected": false}, {"data": {"id": "3631698", "source": "3625049", "target": "3624719", "SCORE": 0.3333333333444444, "shared_interaction": "Direct", "source_original": "6", "Name_B": "GO:2001056", "Name_A": "GO:0034612", "target_original": "116", "Gene_B": "GO:2001056", "interaction": "Direct", "SUID": 3631698, "TYPE": "Direct", "Gene_A": "GO:0034612", "BEND_MAP_ID": 3631698, "selected": false}, "selected": false}, {"data": {"id": "3631695", "source": "3625049", "target": "3624809", "SCORE": 0.47058823530346017, "shared_interaction": "Direct", "source_original": "6", "Name_B": "GO:1904385", "Name_A": "GO:0034612", "target_original": "86", "Gene_B": "GO:1904385", "interaction": "Direct", "SUID": 3631695, "TYPE": "Direct", "Gene_A": "GO:0034612", "BEND_MAP_ID": 3631695, "selected": false}, "selected": false}, {"data": {"id": "3631692", "source": "3625049", "target": "3624803", "SCORE": 0.3333333333444444, "shared_interaction": "Direct", "source_original": "6", "Name_B": "GO:1905952", "Name_A": "GO:0034612", "target_original": "88", "Gene_B": "GO:1905952", "interaction": "Direct", "SUID": 3631692, "TYPE": "Direct", "Gene_A": "GO:0034612", "BEND_MAP_ID": 3631692, "selected": false}, "selected": false}, {"data": {"id": "3631689", "source": "3625049", "target": "3624800", "SCORE": 0.6666666666722222, "shared_interaction": "Direct", "source_original": "6", "Name_B": "GO:0071356", "Name_A": "GO:0034612", "target_original": "89", "Gene_B": "GO:0071356", "interaction": "Direct", "SUID": 3631689, "TYPE": "Direct", "Gene_A": "GO:0034612", "BEND_MAP_ID": 3631689, "selected": false}, "selected": false}, {"data": {"id": "3631686", "source": "3625049", "target": "3624797", "SCORE": 0.47058823530346017, "shared_interaction": "Direct", "source_original": "6", "Name_B": "GO:1990776", "Name_A": "GO:0034612", "target_original": "90", "Gene_B": "GO:1990776", "interaction": "Direct", "SUID": 3631686, "TYPE": "Direct", "Gene_A": "GO:0034612", "BEND_MAP_ID": 3631686, "selected": false}, "selected": false}, {"data": {"id": "3631683", "source": "3625049", "target": "3624968", "SCORE": 0.47058823530346017, "shared_interaction": "Direct", "source_original": "6", "Name_B": "GO:0097194", "Name_A": "GO:0034612", "target_original": "33", "Gene_B": "GO:0097194", "interaction": "Direct", "SUID": 3631683, "TYPE": "Direct", "Gene_A": "GO:0034612", "BEND_MAP_ID": 3631683, "selected": false}, "selected": false}, {"data": {"id": "3631680", "source": "3625046", "target": "3624614", "SCORE": 0.594594594600073, "shared_interaction": "Direct", "source_original": "7", "Name_B": "GO:0080135", "Name_A": "GO:0071345", "target_original": "151", "Gene_B": "GO:0080135", "interaction": "Direct", "SUID": 3631680, "TYPE": "Direct", "Gene_A": "GO:0071345", "BEND_MAP_ID": 3631680, "selected": false}, "selected": false}, {"data": {"id": "3631677", "source": "3625046", "target": "3625013", "SCORE": 0.34782608696502837, "shared_interaction": "Direct", "source_original": "7", "Name_B": "GO:1903201", "Name_A": "GO:0071345", "target_original": "18", "Gene_B": "GO:1903201", "interaction": "Direct", "SUID": 3631677, "TYPE": "Direct", "Gene_A": "GO:0071345", "BEND_MAP_ID": 3631677, "selected": false}, "selected": false}, {"data": {"id": "3631674", "source": "3625046", "target": "3625010", "SCORE": 0.34782608696502837, "shared_interaction": "Direct", "source_original": "7", "Name_B": "GO:1900407", "Name_A": "GO:0071345", "target_original": "19", "Gene_B": "GO:1900407", "interaction": "Direct", "SUID": 3631674, "TYPE": "Direct", "Gene_A": "GO:0071345", "BEND_MAP_ID": 3631674, "selected": false}, "selected": false}, {"data": {"id": "3631671", "source": "3625046", "target": "3625001", "SCORE": 0.34782608696502837, "shared_interaction": "Direct", "source_original": "7", "Name_B": "GO:1902882", "Name_A": "GO:0071345", "target_original": "22", "Gene_B": "GO:1902882", "interaction": "Direct", "SUID": 3631671, "TYPE": "Direct", "Gene_A": "GO:0071345", "BEND_MAP_ID": 3631671, "selected": false}, "selected": false}, {"data": {"id": "3631668", "source": "3625046", "target": "3624644", "SCORE": 0.33628318584951833, "shared_interaction": "Direct", "source_original": "7", "Name_B": "GO:0071417", "Name_A": "GO:0071345", "target_original": "141", "Gene_B": "GO:0071417", "interaction": "Direct", "SUID": 3631668, "TYPE": "Direct", "Gene_A": "GO:0071345", "BEND_MAP_ID": 3631668, "selected": false}, "selected": false}, {"data": {"id": "3631665", "source": "3625046", "target": "3625052", "SCORE": 0.47368421053324095, "shared_interaction": "Direct", "source_original": "7", "Name_B": "GO:0071496", "Name_A": "GO:0071345", "target_original": "5", "Gene_B": "GO:0071496", "interaction": "Direct", "SUID": 3631665, "TYPE": "Direct", "Gene_A": "GO:0071345", "BEND_MAP_ID": 3631665, "selected": false}, "selected": false}, {"data": {"id": "3631662", "source": "3625046", "target": "3624878", "SCORE": 0.33628318584951833, "shared_interaction": "Direct", "source_original": "7", "Name_B": "GO:1901699", "Name_A": "GO:0071345", "target_original": "63", "Gene_B": "GO:1901699", "interaction": "Direct", "SUID": 3631662, "TYPE": "Direct", "Gene_A": "GO:0071345", "BEND_MAP_ID": 3631662, "selected": false}, "selected": false}, {"data": {"id": "3631659", "source": "3625046", "target": "3625031", "SCORE": 0.34782608696502837, "shared_interaction": "Direct", "source_original": "7", "Name_B": "GO:1904018", "Name_A": "GO:0071345", "target_original": "12", "Gene_B": "GO:1904018", "interaction": "Direct", "SUID": 3631659, "TYPE": "Direct", "Gene_A": "GO:0071345", "BEND_MAP_ID": 3631659, "selected": false}, "selected": false}, {"data": {"id": "3631656", "source": "3625046", "target": "3624571", "SCORE": 0.47368421053324095, "shared_interaction": "Direct", "source_original": "7", "Name_B": "GO:1901652", "Name_A": "GO:0071345", "target_original": "157", "Gene_B": "GO:1901652", "interaction": "Direct", "SUID": 3631656, "TYPE": "Direct", "Gene_A": "GO:0071345", "BEND_MAP_ID": 3631656, "selected": false}, "selected": false}, {"data": {"id": "3631653", "source": "3625046", "target": "3624917", "SCORE": 0.34782608696502837, "shared_interaction": "Direct", "source_original": "7", "Name_B": "GO:0071363", "Name_A": "GO:0071345", "target_original": "50", "Gene_B": "GO:0071363", "interaction": "Direct", "SUID": 3631653, "TYPE": "Direct", "Gene_A": "GO:0071345", "BEND_MAP_ID": 3631653, "selected": false}, "selected": false}, {"data": {"id": "3631650", "source": "3625046", "target": "3624626", "SCORE": 0.35897435898257724, "shared_interaction": "Direct", "source_original": "7", "Name_B": "GO:2000630", "Name_A": "GO:0071345", "target_original": "147", "Gene_B": "GO:2000630", "interaction": "Direct", "SUID": 3631650, "TYPE": "Direct", "Gene_A": "GO:0071345", "BEND_MAP_ID": 3631650, "selected": false}, "selected": false}, {"data": {"id": "3631647", "source": "3625046", "target": "3624680", "SCORE": 0.35897435898257724, "shared_interaction": "Direct", "source_original": "7", "Name_B": "GO:2000628", "Name_A": "GO:0071345", "target_original": "129", "Gene_B": "GO:2000628", "interaction": "Direct", "SUID": 3631647, "TYPE": "Direct", "Gene_A": "GO:0071345", "BEND_MAP_ID": 3631647, "selected": false}, "selected": false}, {"data": {"id": "3631644", "source": "3625046", "target": "3624815", "SCORE": 0.4827586206963436, "shared_interaction": "Direct", "source_original": "7", "Name_B": "GO:1901653", "Name_A": "GO:0071345", "target_original": "84", "Gene_B": "GO:1901653", "interaction": "Direct", "SUID": 3631644, "TYPE": "Direct", "Gene_A": "GO:0071345", "BEND_MAP_ID": 3631644, "selected": false}, "selected": false}, {"data": {"id": "3631641", "source": "3625046", "target": "3624800", "SCORE": 0.35897435898257724, "shared_interaction": "Direct", "source_original": "7", "Name_B": "GO:0071356", "Name_A": "GO:0071345", "target_original": "89", "Gene_B": "GO:0071356", "interaction": "Direct", "SUID": 3631641, "TYPE": "Direct", "Gene_A": "GO:0071345", "BEND_MAP_ID": 3631641, "selected": false}, "selected": false}, {"data": {"id": "3631638", "source": "3625043", "target": "3624599", "SCORE": 0.50000000000625, "shared_interaction": "Direct", "source_original": "8", "Name_B": "GO:0010035", "Name_A": "GO:0000302", "target_original": "156", "Gene_B": "GO:0010035", "interaction": "Direct", "SUID": 3631638, "TYPE": "Direct", "Gene_A": "GO:0000302", "BEND_MAP_ID": 3631638, "selected": false}, "selected": false}, {"data": {"id": "3631635", "source": "3625043", "target": "3624647", "SCORE": 0.864864864866691, "shared_interaction": "Direct", "source_original": "8", "Name_B": "GO:0062197", "Name_A": "GO:0000302", "target_original": "140", "Gene_B": "GO:0062197", "interaction": "Direct", "SUID": 3631635, "TYPE": "Direct", "Gene_A": "GO:0000302", "BEND_MAP_ID": 3631635, "selected": false}, "selected": false}, {"data": {"id": "3631632", "source": "3625043", "target": "3625016", "SCORE": 0.4117647058910035, "shared_interaction": "Direct", "source_original": "8", "Name_B": "GO:1902176", "Name_A": "GO:0000302", "target_original": "17", "Gene_B": "GO:1902176", "interaction": "Direct", "SUID": 3631632, "TYPE": "Direct", "Gene_A": "GO:0000302", "BEND_MAP_ID": 3631632, "selected": false}, "selected": false}, {"data": {"id": "3631629", "source": "3625043", "target": "3624629", "SCORE": 0.5714285714346938, "shared_interaction": "Direct", "source_original": "8", "Name_B": "GO:0042698", "Name_A": "GO:0000302", "target_original": "146", "Gene_B": "GO:0042698", "interaction": "Direct", "SUID": 3631629, "TYPE": "Direct", "Gene_A": "GO:0000302", "BEND_MAP_ID": 3631629, "selected": false}, "selected": false}, {"data": {"id": "3631626", "source": "3625043", "target": "3625040", "SCORE": 0.864864864866691, "shared_interaction": "Direct", "source_original": "8", "Name_B": "GO:0006979", "Name_A": "GO:0000302", "target_original": "9", "Gene_B": "GO:0006979", "interaction": "Direct", "SUID": 3631626, "TYPE": "Direct", "Gene_A": "GO:0000302", "BEND_MAP_ID": 3631626, "selected": false}, "selected": false}, {"data": {"id": "3631623", "source": "3625043", "target": "3625007", "SCORE": 0.4117647058910035, "shared_interaction": "Direct", "source_original": "8", "Name_B": "GO:1902175", "Name_A": "GO:0000302", "target_original": "20", "Gene_B": "GO:1902175", "interaction": "Direct", "SUID": 3631623, "TYPE": "Direct", "Gene_A": "GO:0000302", "BEND_MAP_ID": 3631623, "selected": false}, "selected": false}, {"data": {"id": "3631620", "source": "3625043", "target": "3625004", "SCORE": 0.4444444444521605, "shared_interaction": "Direct", "source_original": "8", "Name_B": "GO:2001234", "Name_A": "GO:0000302", "target_original": "21", "Gene_B": "GO:2001234", "interaction": "Direct", "SUID": 3631620, "TYPE": "Direct", "Gene_A": "GO:0000302", "BEND_MAP_ID": 3631620, "selected": false}, "selected": false}, {"data": {"id": "3631617", "source": "3625043", "target": "3624935", "SCORE": 0.47368421053324095, "shared_interaction": "Direct", "source_original": "8", "Name_B": "GO:0009725", "Name_A": "GO:0000302", "target_original": "44", "Gene_B": "GO:0009725", "interaction": "Direct", "SUID": 3631617, "TYPE": "Direct", "Gene_A": "GO:0000302", "BEND_MAP_ID": 3631617, "selected": false}, "selected": false}, {"data": {"id": "3631614", "source": "3625043", "target": "3624962", "SCORE": 0.4444444444521605, "shared_interaction": "Direct", "source_original": "8", "Name_B": "GO:0048511", "Name_A": "GO:0000302", "target_original": "35", "Gene_B": "GO:0048511", "interaction": "Direct", "SUID": 3631614, "TYPE": "Direct", "Gene_A": "GO:0000302", "BEND_MAP_ID": 3631614, "selected": false}, "selected": false}, {"data": {"id": "3631611", "source": "3625043", "target": "3624641", "SCORE": 0.3243243243334551, "shared_interaction": "Direct", "source_original": "8", "Name_B": "GO:0007507", "Name_A": "GO:0000302", "target_original": "142", "Gene_B": "GO:0007507", "interaction": "Direct", "SUID": 3631611, "TYPE": "Direct", "Gene_A": "GO:0000302", "BEND_MAP_ID": 3631611, "selected": false}, "selected": false}, {"data": {"id": "3631608", "source": "3625043", "target": "3624959", "SCORE": 0.4117647058910035, "shared_interaction": "Direct", "source_original": "8", "Name_B": "GO:0022602", "Name_A": "GO:0000302", "target_original": "36", "Gene_B": "GO:0022602", "interaction": "Direct", "SUID": 3631608, "TYPE": "Direct", "Gene_A": "GO:0000302", "BEND_MAP_ID": 3631608, "selected": false}, "selected": false}, {"data": {"id": "3631605", "source": "3625043", "target": "3625037", "SCORE": 0.5714285714346938, "shared_interaction": "Direct", "source_original": "8", "Name_B": "GO:0043535", "Name_A": "GO:0000302", "target_original": "10", "Gene_B": "GO:0043535", "interaction": "Direct", "SUID": 3631605, "TYPE": "Direct", "Gene_A": "GO:0000302", "BEND_MAP_ID": 3631605, "selected": false}, "selected": false}, {"data": {"id": "3631602", "source": "3625043", "target": "3624998", "SCORE": 0.4117647058910035, "shared_interaction": "Direct", "source_original": "8", "Name_B": "GO:1903202", "Name_A": "GO:0000302", "target_original": "23", "Gene_B": "GO:1903202", "interaction": "Direct", "SUID": 3631602, "TYPE": "Direct", "Gene_A": "GO:0000302", "BEND_MAP_ID": 3631602, "selected": false}, "selected": false}, {"data": {"id": "3631599", "source": "3625043", "target": "3624992", "SCORE": 0.4444444444521605, "shared_interaction": "Direct", "source_original": "8", "Name_B": "GO:2001233", "Name_A": "GO:0000302", "target_original": "25", "Gene_B": "GO:2001233", "interaction": "Direct", "SUID": 3631599, "TYPE": "Direct", "Gene_A": "GO:0000302", "BEND_MAP_ID": 3631599, "selected": false}, "selected": false}, {"data": {"id": "3631596", "source": "3625043", "target": "3625034", "SCORE": 0.5714285714346938, "shared_interaction": "Direct", "source_original": "8", "Name_B": "GO:0045766", "Name_A": "GO:0000302", "target_original": "11", "Gene_B": "GO:0045766", "interaction": "Direct", "SUID": 3631596, "TYPE": "Direct", "Gene_A": "GO:0000302", "BEND_MAP_ID": 3631596, "selected": false}, "selected": false}, {"data": {"id": "3631593", "source": "3625043", "target": "3625031", "SCORE": 0.5714285714346938, "shared_interaction": "Direct", "source_original": "8", "Name_B": "GO:1904018", "Name_A": "GO:0000302", "target_original": "12", "Gene_B": "GO:1904018", "interaction": "Direct", "SUID": 3631593, "TYPE": "Direct", "Gene_A": "GO:0000302", "BEND_MAP_ID": 3631593, "selected": false}, "selected": false}, {"data": {"id": "3631590", "source": "3625043", "target": "3625028", "SCORE": 0.7058823529455017, "shared_interaction": "Direct", "source_original": "8", "Name_B": "GO:0043536", "Name_A": "GO:0000302", "target_original": "13", "Gene_B": "GO:0043536", "interaction": "Direct", "SUID": 3631590, "TYPE": "Direct", "Gene_A": "GO:0000302", "BEND_MAP_ID": 3631590, "selected": false}, "selected": false}, {"data": {"id": "3631587", "source": "3625043", "target": "3625025", "SCORE": 0.8571428571448979, "shared_interaction": "Direct", "source_original": "8", "Name_B": "GO:0034599", "Name_A": "GO:0000302", "target_original": "14", "Gene_B": "GO:0034599", "interaction": "Direct", "SUID": 3631587, "TYPE": "Direct", "Gene_A": "GO:0000302", "BEND_MAP_ID": 3631587, "selected": false}, "selected": false}, {"data": {"id": "3631584", "source": "3625043", "target": "3625022", "SCORE": 0.5714285714346938, "shared_interaction": "Direct", "source_original": "8", "Name_B": "GO:0010594", "Name_A": "GO:0000302", "target_original": "15", "Gene_B": "GO:0010594", "interaction": "Direct", "SUID": 3631584, "TYPE": "Direct", "Gene_A": "GO:0000302", "BEND_MAP_ID": 3631584, "selected": false}, "selected": false}, {"data": {"id": "3631581", "source": "3625043", "target": "3624956", "SCORE": 0.4117647058910035, "shared_interaction": "Direct", "source_original": "8", "Name_B": "GO:0008585", "Name_A": "GO:0000302", "target_original": "37", "Gene_B": "GO:0008585", "interaction": "Direct", "SUID": 3631581, "TYPE": "Direct", "Gene_A": "GO:0000302", "BEND_MAP_ID": 3631581, "selected": false}, "selected": false}, {"data": {"id": "3631578", "source": "3625043", "target": "3624953", "SCORE": 0.4117647058910035, "shared_interaction": "Direct", "source_original": "8", "Name_B": "GO:0046545", "Name_A": "GO:0000302", "target_original": "38", "Gene_B": "GO:0046545", "interaction": "Direct", "SUID": 3631578, "TYPE": "Direct", "Gene_A": "GO:0000302", "BEND_MAP_ID": 3631578, "selected": false}, "selected": false}, {"data": {"id": "3631575", "source": "3625043", "target": "3625019", "SCORE": 0.5714285714346938, "shared_interaction": "Direct", "source_original": "8", "Name_B": "GO:0001666", "Name_A": "GO:0000302", "target_original": "16", "Gene_B": "GO:0001666", "interaction": "Direct", "SUID": 3631575, "TYPE": "Direct", "Gene_A": "GO:0000302", "BEND_MAP_ID": 3631575, "selected": false}, "selected": false}, {"data": {"id": "3631572", "source": "3625043", "target": "3624950", "SCORE": 0.7058823529455017, "shared_interaction": "Direct", "source_original": "8", "Name_B": "GO:0042542", "Name_A": "GO:0000302", "target_original": "39", "Gene_B": "GO:0042542", "interaction": "Direct", "SUID": 3631572, "TYPE": "Direct", "Gene_A": "GO:0000302", "BEND_MAP_ID": 3631572, "selected": false}, "selected": false}, {"data": {"id": "3631569", "source": "3625043", "target": "3624941", "SCORE": 0.4117647058910035, "shared_interaction": "Direct", "source_original": "8", "Name_B": "GO:0046660", "Name_A": "GO:0000302", "target_original": "42", "Gene_B": "GO:0046660", "interaction": "Direct", "SUID": 3631569, "TYPE": "Direct", "Gene_A": "GO:0000302", "BEND_MAP_ID": 3631569, "selected": false}, "selected": false}, {"data": {"id": "3631566", "source": "3625043", "target": "3624938", "SCORE": 0.7058823529455017, "shared_interaction": "Direct", "source_original": "8", "Name_B": "GO:0034614", "Name_A": "GO:0000302", "target_original": "43", "Gene_B": "GO:0034614", "interaction": "Direct", "SUID": 3631566, "TYPE": "Direct", "Gene_A": "GO:0000302", "BEND_MAP_ID": 3631566, "selected": false}, "selected": false}, {"data": {"id": "3631563", "source": "3625043", "target": "3624785", "SCORE": 0.37500000000976563, "shared_interaction": "Direct", "source_original": "8", "Name_B": "GO:0061419", "Name_A": "GO:0000302", "target_original": "94", "Gene_B": "GO:0061419", "interaction": "Direct", "SUID": 3631563, "TYPE": "Direct", "Gene_A": "GO:0000302", "BEND_MAP_ID": 3631563, "selected": false}, "selected": false}, {"data": {"id": "3631560", "source": "3625043", "target": "3624779", "SCORE": 0.37500000000976563, "shared_interaction": "Direct", "source_original": "8", "Name_B": "GO:0061418", "Name_A": "GO:0000302", "target_original": "96", "Gene_B": "GO:0061418", "interaction": "Direct", "SUID": 3631560, "TYPE": "Direct", "Gene_A": "GO:0000302", "BEND_MAP_ID": 3631560, "selected": false}, "selected": false}, {"data": {"id": "3631557", "source": "3625043", "target": "3624773", "SCORE": 0.37500000000976563, "shared_interaction": "Direct", "source_original": "8", "Name_B": "GO:1901522", "Name_A": "GO:0000302", "target_original": "98", "Gene_B": "GO:1901522", "interaction": "Direct", "SUID": 3631557, "TYPE": "Direct", "Gene_A": "GO:0000302", "BEND_MAP_ID": 3631557, "selected": false}, "selected": false}, {"data": {"id": "3631554", "source": "3625040", "target": "3624599", "SCORE": 0.608695652179017, "shared_interaction": "Direct", "source_original": "9", "Name_B": "GO:0010035", "Name_A": "GO:0006979", "target_original": "156", "Gene_B": "GO:0010035", "interaction": "Direct", "SUID": 3631554, "TYPE": "Direct", "Gene_A": "GO:0006979", "BEND_MAP_ID": 3631554, "selected": false}, "selected": false}, {"data": {"id": "3631551", "source": "3625040", "target": "3625064", "SCORE": 0.33628318584951833, "shared_interaction": "Direct", "source_original": "9", "Name_B": "GO:0010038", "Name_A": "GO:0006979", "target_original": "1", "Gene_B": "GO:0010038", "interaction": "Direct", "SUID": 3631551, "TYPE": "Direct", "Gene_A": "GO:0006979", "BEND_MAP_ID": 3631551, "selected": false}, "selected": false}, {"data": {"id": "3631548", "source": "3625040", "target": "3624647", "SCORE": 0.7321428571464446, "shared_interaction": "Direct", "source_original": "9", "Name_B": "GO:0062197", "Name_A": "GO:0006979", "target_original": "140", "Gene_B": "GO:0062197", "interaction": "Direct", "SUID": 3631548, "TYPE": "Direct", "Gene_A": "GO:0006979", "BEND_MAP_ID": 3631548, "selected": false}, "selected": false}, {"data": {"id": "3631545", "source": "3625040", "target": "3625016", "SCORE": 0.5871559633084337, "shared_interaction": "Direct", "source_original": "9", "Name_B": "GO:1902176", "Name_A": "GO:0006979", "target_original": "17", "Gene_B": "GO:1902176", "interaction": "Direct", "SUID": 3631545, "TYPE": "Direct", "Gene_A": "GO:0006979", "BEND_MAP_ID": 3631545, "selected": false}, "selected": false}, {"data": {"id": "3631542", "source": "3625040", "target": "3624629", "SCORE": 0.4545454545528925, "shared_interaction": "Direct", "source_original": "9", "Name_B": "GO:0042698", "Name_A": "GO:0006979", "target_original": "146", "Gene_B": "GO:0042698", "interaction": "Direct", "SUID": 3631542, "TYPE": "Direct", "Gene_A": "GO:0006979", "BEND_MAP_ID": 3631542, "selected": false}, "selected": false}, {"data": {"id": "3631539", "source": "3625040", "target": "3625013", "SCORE": 0.4545454545528925, "shared_interaction": "Direct", "source_original": "9", "Name_B": "GO:1903201", "Name_A": "GO:0006979", "target_original": "18", "Gene_B": "GO:1903201", "interaction": "Direct", "SUID": 3631539, "TYPE": "Direct", "Gene_A": "GO:0006979", "BEND_MAP_ID": 3631539, "selected": false}, "selected": false}, {"data": {"id": "3631536", "source": "3625040", "target": "3625010", "SCORE": 0.4545454545528925, "shared_interaction": "Direct", "source_original": "9", "Name_B": "GO:1900407", "Name_A": "GO:0006979", "target_original": "19", "Gene_B": "GO:1900407", "interaction": "Direct", "SUID": 3631536, "TYPE": "Direct", "Gene_A": "GO:0006979", "BEND_MAP_ID": 3631536, "selected": false}, "selected": false}, {"data": {"id": "3631533", "source": "3625040", "target": "3625007", "SCORE": 0.5871559633084337, "shared_interaction": "Direct", "source_original": "9", "Name_B": "GO:1902175", "Name_A": "GO:0006979", "target_original": "20", "Gene_B": "GO:1902175", "interaction": "Direct", "SUID": 3631533, "TYPE": "Direct", "Gene_A": "GO:0006979", "BEND_MAP_ID": 3631533, "selected": false}, "selected": false}, {"data": {"id": "3631530", "source": "3625040", "target": "3625004", "SCORE": 0.594594594600073, "shared_interaction": "Direct", "source_original": "9", "Name_B": "GO:2001234", "Name_A": "GO:0006979", "target_original": "21", "Gene_B": "GO:2001234", "interaction": "Direct", "SUID": 3631530, "TYPE": "Direct", "Gene_A": "GO:0006979", "BEND_MAP_ID": 3631530, "selected": false}, "selected": false}, {"data": {"id": "3631527", "source": "3625040", "target": "3624935", "SCORE": 0.33628318584951833, "shared_interaction": "Direct", "source_original": "9", "Name_B": "GO:0009725", "Name_A": "GO:0006979", "target_original": "44", "Gene_B": "GO:0009725", "interaction": "Direct", "SUID": 3631527, "TYPE": "Direct", "Gene_A": "GO:0006979", "BEND_MAP_ID": 3631527, "selected": false}, "selected": false}, {"data": {"id": "3631524", "source": "3625040", "target": "3625001", "SCORE": 0.4545454545528925, "shared_interaction": "Direct", "source_original": "9", "Name_B": "GO:1902882", "Name_A": "GO:0006979", "target_original": "22", "Gene_B": "GO:1902882", "interaction": "Direct", "SUID": 3631524, "TYPE": "Direct", "Gene_A": "GO:0006979", "BEND_MAP_ID": 3631524, "selected": false}, "selected": false}, {"data": {"id": "3631521", "source": "3625040", "target": "3624962", "SCORE": 0.3243243243334551, "shared_interaction": "Direct", "source_original": "9", "Name_B": "GO:0048511", "Name_A": "GO:0006979", "target_original": "35", "Gene_B": "GO:0048511", "interaction": "Direct", "SUID": 3631521, "TYPE": "Direct", "Gene_A": "GO:0006979", "BEND_MAP_ID": 3631521, "selected": false}, "selected": false}, {"data": {"id": "3631518", "source": "3625040", "target": "3624959", "SCORE": 0.31192660551405604, "shared_interaction": "Direct", "source_original": "9", "Name_B": "GO:0022602", "Name_A": "GO:0006979", "target_original": "36", "Gene_B": "GO:0022602", "interaction": "Direct", "SUID": 3631518, "TYPE": "Direct", "Gene_A": "GO:0006979", "BEND_MAP_ID": 3631518, "selected": false}, "selected": false}, {"data": {"id": "3631515", "source": "3625040", "target": "3625037", "SCORE": 0.4545454545528925, "shared_interaction": "Direct", "source_original": "9", "Name_B": "GO:0043535", "Name_A": "GO:0006979", "target_original": "10", "Gene_B": "GO:0043535", "interaction": "Direct", "SUID": 3631515, "TYPE": "Direct", "Gene_A": "GO:0006979", "BEND_MAP_ID": 3631515, "selected": false}, "selected": false}, {"data": {"id": "3631512", "source": "3625040", "target": "3624998", "SCORE": 0.5871559633084337, "shared_interaction": "Direct", "source_original": "9", "Name_B": "GO:1903202", "Name_A": "GO:0006979", "target_original": "23", "Gene_B": "GO:1903202", "interaction": "Direct", "SUID": 3631512, "TYPE": "Direct", "Gene_A": "GO:0006979", "BEND_MAP_ID": 3631512, "selected": false}, "selected": false}, {"data": {"id": "3631509", "source": "3625040", "target": "3624992", "SCORE": 0.594594594600073, "shared_interaction": "Direct", "source_original": "9", "Name_B": "GO:2001233", "Name_A": "GO:0006979", "target_original": "25", "Gene_B": "GO:2001233", "interaction": "Direct", "SUID": 3631509, "TYPE": "Direct", "Gene_A": "GO:0006979", "BEND_MAP_ID": 3631509, "selected": false}, "selected": false}, {"data": {"id": "3631506", "source": "3625040", "target": "3625034", "SCORE": 0.4545454545528925, "shared_interaction": "Direct", "source_original": "9", "Name_B": "GO:0045766", "Name_A": "GO:0006979", "target_original": "11", "Gene_B": "GO:0045766", "interaction": "Direct", "SUID": 3631506, "TYPE": "Direct", "Gene_A": "GO:0006979", "BEND_MAP_ID": 3631506, "selected": false}, "selected": false}, {"data": {"id": "3631503", "source": "3625040", "target": "3625031", "SCORE": 0.4545454545528925, "shared_interaction": "Direct", "source_original": "9", "Name_B": "GO:1904018", "Name_A": "GO:0006979", "target_original": "12", "Gene_B": "GO:1904018", "interaction": "Direct", "SUID": 3631503, "TYPE": "Direct", "Gene_A": "GO:0006979", "BEND_MAP_ID": 3631503, "selected": false}, "selected": false}, {"data": {"id": "3631500", "source": "3625040", "target": "3625028", "SCORE": 0.5871559633084337, "shared_interaction": "Direct", "source_original": "9", "Name_B": "GO:0043536", "Name_A": "GO:0006979", "target_original": "13", "Gene_B": "GO:0043536", "interaction": "Direct", "SUID": 3631500, "TYPE": "Direct", "Gene_A": "GO:0006979", "BEND_MAP_ID": 3631500, "selected": false}, "selected": false}, {"data": {"id": "3631497", "source": "3625040", "target": "3625025", "SCORE": 0.7272727272764463, "shared_interaction": "Direct", "source_original": "9", "Name_B": "GO:0034599", "Name_A": "GO:0006979", "target_original": "14", "Gene_B": "GO:0034599", "interaction": "Direct", "SUID": 3631497, "TYPE": "Direct", "Gene_A": "GO:0006979", "BEND_MAP_ID": 3631497, "selected": false}, "selected": false}, {"data": {"id": "3631494", "source": "3625040", "target": "3624848", "SCORE": 0.31192660551405604, "shared_interaction": "Direct", "source_original": "9", "Name_B": "GO:1905897", "Name_A": "GO:0006979", "target_original": "73", "Gene_B": "GO:1905897", "interaction": "Direct", "SUID": 3631494, "TYPE": "Direct", "Gene_A": "GO:0006979", "BEND_MAP_ID": 3631494, "selected": false}, "selected": false}, {"data": {"id": "3631491", "source": "3625040", "target": "3625022", "SCORE": 0.4545454545528925, "shared_interaction": "Direct", "source_original": "9", "Name_B": "GO:0010594", "Name_A": "GO:0006979", "target_original": "15", "Gene_B": "GO:0010594", "interaction": "Direct", "SUID": 3631491, "TYPE": "Direct", "Gene_A": "GO:0006979", "BEND_MAP_ID": 3631491, "selected": false}, "selected": false}, {"data": {"id": "3631488", "source": "3625040", "target": "3624956", "SCORE": 0.31192660551405604, "shared_interaction": "Direct", "source_original": "9", "Name_B": "GO:0008585", "Name_A": "GO:0006979", "target_original": "37", "Gene_B": "GO:0008585", "interaction": "Direct", "SUID": 3631488, "TYPE": "Direct", "Gene_A": "GO:0006979", "BEND_MAP_ID": 3631488, "selected": false}, "selected": false}, {"data": {"id": "3631485", "source": "3625040", "target": "3624953", "SCORE": 0.31192660551405604, "shared_interaction": "Direct", "source_original": "9", "Name_B": "GO:0046545", "Name_A": "GO:0006979", "target_original": "38", "Gene_B": "GO:0046545", "interaction": "Direct", "SUID": 3631485, "TYPE": "Direct", "Gene_A": "GO:0006979", "BEND_MAP_ID": 3631485, "selected": false}, "selected": false}, {"data": {"id": "3631482", "source": "3625040", "target": "3624950", "SCORE": 0.5871559633084337, "shared_interaction": "Direct", "source_original": "9", "Name_B": "GO:0042542", "Name_A": "GO:0006979", "target_original": "39", "Gene_B": "GO:0042542", "interaction": "Direct", "SUID": 3631482, "TYPE": "Direct", "Gene_A": "GO:0006979", "BEND_MAP_ID": 3631482, "selected": false}, "selected": false}, {"data": {"id": "3631479", "source": "3625040", "target": "3624941", "SCORE": 0.31192660551405604, "shared_interaction": "Direct", "source_original": "9", "Name_B": "GO:0046660", "Name_A": "GO:0006979", "target_original": "42", "Gene_B": "GO:0046660", "interaction": "Direct", "SUID": 3631479, "TYPE": "Direct", "Gene_A": "GO:0006979", "BEND_MAP_ID": 3631479, "selected": false}, "selected": false}, {"data": {"id": "3631476", "source": "3625040", "target": "3624938", "SCORE": 0.5871559633084337, "shared_interaction": "Direct", "source_original": "9", "Name_B": "GO:0034614", "Name_A": "GO:0006979", "target_original": "43", "Gene_B": "GO:0034614", "interaction": "Direct", "SUID": 3631476, "TYPE": "Direct", "Gene_A": "GO:0006979", "BEND_MAP_ID": 3631476, "selected": false}, "selected": false}, {"data": {"id": "3631473", "source": "3625040", "target": "3624602", "SCORE": 0.4545454545528925, "shared_interaction": "Direct", "source_original": "9", "Name_B": "GO:0062012", "Name_A": "GO:0006979", "target_original": "155", "Gene_B": "GO:0062012", "interaction": "Direct", "SUID": 3631473, "TYPE": "Direct", "Gene_A": "GO:0006979", "BEND_MAP_ID": 3631473, "selected": false}, "selected": false}, {"data": {"id": "3631470", "source": "3625040", "target": "3624869", "SCORE": 0.4545454545528925, "shared_interaction": "Direct", "source_original": "9", "Name_B": "GO:0010506", "Name_A": "GO:0006979", "target_original": "66", "Gene_B": "GO:0010506", "interaction": "Direct", "SUID": 3631470, "TYPE": "Direct", "Gene_A": "GO:0006979", "BEND_MAP_ID": 3631470, "selected": false}, "selected": false}, {"data": {"id": "3631467", "source": "3625040", "target": "3624866", "SCORE": 0.31192660551405604, "shared_interaction": "Direct", "source_original": "9", "Name_B": "GO:0010508", "Name_A": "GO:0006979", "target_original": "67", "Gene_B": "GO:0010508", "interaction": "Direct", "SUID": 3631467, "TYPE": "Direct", "Gene_A": "GO:0006979", "BEND_MAP_ID": 3631467, "selected": false}, "selected": false}, {"data": {"id": "3631464", "source": "3625040", "target": "3624863", "SCORE": 0.31192660551405604, "shared_interaction": "Direct", "source_original": "9", "Name_B": "GO:2000377", "Name_A": "GO:0006979", "target_original": "68", "Gene_B": "GO:2000377", "interaction": "Direct", "SUID": 3631464, "TYPE": "Direct", "Gene_A": "GO:0006979", "BEND_MAP_ID": 3631464, "selected": false}, "selected": false}, {"data": {"id": "3631461", "source": "3625040", "target": "3624857", "SCORE": 0.31192660551405604, "shared_interaction": "Direct", "source_original": "9", "Name_B": "GO:1901215", "Name_A": "GO:0006979", "target_original": "70", "Gene_B": "GO:1901215", "interaction": "Direct", "SUID": 3631461, "TYPE": "Direct", "Gene_A": "GO:0006979", "BEND_MAP_ID": 3631461, "selected": false}, "selected": false}, {"data": {"id": "3631458", "source": "3625040", "target": "3624755", "SCORE": 0.31192660551405604, "shared_interaction": "Direct", "source_original": "9", "Name_B": "GO:0033673", "Name_A": "GO:0006979", "target_original": "104", "Gene_B": "GO:0033673", "interaction": "Direct", "SUID": 3631458, "TYPE": "Direct", "Gene_A": "GO:0006979", "BEND_MAP_ID": 3631458, "selected": false}, "selected": false}, {"data": {"id": "3631455", "source": "3625037", "target": "3624647", "SCORE": 0.4545454545528925, "shared_interaction": "Direct", "source_original": "10", "Name_B": "GO:0062197", "Name_A": "GO:0043535", "target_original": "140", "Gene_B": "GO:0062197", "interaction": "Direct", "SUID": 3631455, "TYPE": "Direct", "Gene_A": "GO:0043535", "BEND_MAP_ID": 3631455, "selected": false}, "selected": false}, {"data": {"id": "3631452", "source": "3625037", "target": "3625016", "SCORE": 0.5263157894811635, "shared_interaction": "Direct", "source_original": "10", "Name_B": "GO:1902176", "Name_A": "GO:0043535", "target_original": "17", "Gene_B": "GO:1902176", "interaction": "Direct", "SUID": 3631452, "TYPE": "Direct", "Gene_A": "GO:0043535", "BEND_MAP_ID": 3631452, "selected": false}, "selected": false}, {"data": {"id": "3631449", "source": "3625037", "target": "3625013", "SCORE": 0.40000000000899993, "shared_interaction": "Direct", "source_original": "10", "Name_B": "GO:1903201", "Name_A": "GO:0043535", "target_original": "18", "Gene_B": "GO:1903201", "interaction": "Direct", "SUID": 3631449, "TYPE": "Direct", "Gene_A": "GO:0043535", "BEND_MAP_ID": 3631449, "selected": false}, "selected": false}, {"data": {"id": "3631446", "source": "3625037", "target": "3625046", "SCORE": 0.34782608696502837, "shared_interaction": "Direct", "source_original": "10", "Name_B": "GO:0071345", "Name_A": "GO:0043535", "target_original": "7", "Gene_B": "GO:0071345", "interaction": "Direct", "SUID": 3631446, "TYPE": "Direct", "Gene_A": "GO:0043535", "BEND_MAP_ID": 3631446, "selected": false}, "selected": false}, {"data": {"id": "3631443", "source": "3625037", "target": "3625010", "SCORE": 0.40000000000899993, "shared_interaction": "Direct", "source_original": "10", "Name_B": "GO:1900407", "Name_A": "GO:0043535", "target_original": "19", "Gene_B": "GO:1900407", "interaction": "Direct", "SUID": 3631443, "TYPE": "Direct", "Gene_A": "GO:0043535", "BEND_MAP_ID": 3631443, "selected": false}, "selected": false}, {"data": {"id": "3631440", "source": "3625037", "target": "3625007", "SCORE": 0.5263157894811635, "shared_interaction": "Direct", "source_original": "10", "Name_B": "GO:1902175", "Name_A": "GO:0043535", "target_original": "20", "Gene_B": "GO:1902175", "interaction": "Direct", "SUID": 3631440, "TYPE": "Direct", "Gene_A": "GO:0043535", "BEND_MAP_ID": 3631440, "selected": false}, "selected": false}, {"data": {"id": "3631437", "source": "3625037", "target": "3625004", "SCORE": 0.5714285714346938, "shared_interaction": "Direct", "source_original": "10", "Name_B": "GO:2001234", "Name_A": "GO:0043535", "target_original": "21", "Gene_B": "GO:2001234", "interaction": "Direct", "SUID": 3631437, "TYPE": "Direct", "Gene_A": "GO:0043535", "BEND_MAP_ID": 3631437, "selected": false}, "selected": false}, {"data": {"id": "3631434", "source": "3625037", "target": "3625001", "SCORE": 0.40000000000899993, "shared_interaction": "Direct", "source_original": "10", "Name_B": "GO:1902882", "Name_A": "GO:0043535", "target_original": "22", "Gene_B": "GO:1902882", "interaction": "Direct", "SUID": 3631434, "TYPE": "Direct", "Gene_A": "GO:0043535", "BEND_MAP_ID": 3631434, "selected": false}, "selected": false}, {"data": {"id": "3631431", "source": "3625037", "target": "3624998", "SCORE": 0.5263157894811635, "shared_interaction": "Direct", "source_original": "10", "Name_B": "GO:1903202", "Name_A": "GO:0043535", "target_original": "23", "Gene_B": "GO:1903202", "interaction": "Direct", "SUID": 3631431, "TYPE": "Direct", "Gene_A": "GO:0043535", "BEND_MAP_ID": 3631431, "selected": false}, "selected": false}, {"data": {"id": "3631428", "source": "3625037", "target": "3624992", "SCORE": 0.5714285714346938, "shared_interaction": "Direct", "source_original": "10", "Name_B": "GO:2001233", "Name_A": "GO:0043535", "target_original": "25", "Gene_B": "GO:2001233", "interaction": "Direct", "SUID": 3631428, "TYPE": "Direct", "Gene_A": "GO:0043535", "BEND_MAP_ID": 3631428, "selected": false}, "selected": false}, {"data": {"id": "3631425", "source": "3625037", "target": "3625034", "SCORE": 1.0, "shared_interaction": "Direct", "source_original": "10", "Name_B": "GO:0045766", "Name_A": "GO:0043535", "target_original": "11", "Gene_B": "GO:0045766", "interaction": "Direct", "SUID": 3631425, "TYPE": "Direct", "Gene_A": "GO:0043535", "BEND_MAP_ID": 3631425, "selected": false}, "selected": false}, {"data": {"id": "3631422", "source": "3625037", "target": "3625031", "SCORE": 1.0, "shared_interaction": "Direct", "source_original": "10", "Name_B": "GO:1904018", "Name_A": "GO:0043535", "target_original": "12", "Gene_B": "GO:1904018", "interaction": "Direct", "SUID": 3631422, "TYPE": "Direct", "Gene_A": "GO:0043535", "BEND_MAP_ID": 3631422, "selected": false}, "selected": false}, {"data": {"id": "3631419", "source": "3625037", "target": "3625028", "SCORE": 0.8421052631603878, "shared_interaction": "Direct", "source_original": "10", "Name_B": "GO:0043536", "Name_A": "GO:0043535", "target_original": "13", "Gene_B": "GO:0043536", "interaction": "Direct", "SUID": 3631419, "TYPE": "Direct", "Gene_A": "GO:0043535", "BEND_MAP_ID": 3631419, "selected": false}, "selected": false}, {"data": {"id": "3631416", "source": "3625037", "target": "3624602", "SCORE": 0.40000000000899993, "shared_interaction": "Direct", "source_original": "10", "Name_B": "GO:0062012", "Name_A": "GO:0043535", "target_original": "155", "Gene_B": "GO:0062012", "interaction": "Direct", "SUID": 3631416, "TYPE": "Direct", "Gene_A": "GO:0043535", "BEND_MAP_ID": 3631416, "selected": false}, "selected": false}, {"data": {"id": "3631413", "source": "3625037", "target": "3624791", "SCORE": 0.3333333333444444, "shared_interaction": "Direct", "source_original": "10", "Name_B": "GO:0043618", "Name_A": "GO:0043535", "target_original": "92", "Gene_B": "GO:0043618", "interaction": "Direct", "SUID": 3631413, "TYPE": "Direct", "Gene_A": "GO:0043535", "BEND_MAP_ID": 3631413, "selected": false}, "selected": false}, {"data": {"id": "3631410", "source": "3625037", "target": "3624788", "SCORE": 0.3333333333444444, "shared_interaction": "Direct", "source_original": "10", "Name_B": "GO:0043620", "Name_A": "GO:0043535", "target_original": "93", "Gene_B": "GO:0043620", "interaction": "Direct", "SUID": 3631410, "TYPE": "Direct", "Gene_A": "GO:0043535", "BEND_MAP_ID": 3631410, "selected": false}, "selected": false}, {"data": {"id": "3631407", "source": "3625037", "target": "3624785", "SCORE": 0.47058823530346017, "shared_interaction": "Direct", "source_original": "10", "Name_B": "GO:0061419", "Name_A": "GO:0043535", "target_original": "94", "Gene_B": "GO:0061419", "interaction": "Direct", "SUID": 3631407, "TYPE": "Direct", "Gene_A": "GO:0043535", "BEND_MAP_ID": 3631407, "selected": false}, "selected": false}, {"data": {"id": "3631404", "source": "3625037", "target": "3624626", "SCORE": 0.3333333333444444, "shared_interaction": "Direct", "source_original": "10", "Name_B": "GO:2000630", "Name_A": "GO:0043535", "target_original": "147", "Gene_B": "GO:2000630", "interaction": "Direct", "SUID": 3631404, "TYPE": "Direct", "Gene_A": "GO:0043535", "BEND_MAP_ID": 3631404, "selected": false}, "selected": false}, {"data": {"id": "3631401", "source": "3625037", "target": "3624782", "SCORE": 0.47058823530346017, "shared_interaction": "Direct", "source_original": "10", "Name_B": "GO:0071499", "Name_A": "GO:0043535", "target_original": "95", "Gene_B": "GO:0071499", "interaction": "Direct", "SUID": 3631401, "TYPE": "Direct", "Gene_A": "GO:0043535", "BEND_MAP_ID": 3631401, "selected": false}, "selected": false}, {"data": {"id": "3631398", "source": "3625037", "target": "3624818", "SCORE": 0.3333333333444444, "shared_interaction": "Direct", "source_original": "10", "Name_B": "GO:0045913", "Name_A": "GO:0043535", "target_original": "83", "Gene_B": "GO:0045913", "interaction": "Direct", "SUID": 3631398, "TYPE": "Direct", "Gene_A": "GO:0043535", "BEND_MAP_ID": 3631398, "selected": false}, "selected": false}, {"data": {"id": "3631395", "source": "3625037", "target": "3624680", "SCORE": 0.3333333333444444, "shared_interaction": "Direct", "source_original": "10", "Name_B": "GO:2000628", "Name_A": "GO:0043535", "target_original": "129", "Gene_B": "GO:2000628", "interaction": "Direct", "SUID": 3631395, "TYPE": "Direct", "Gene_A": "GO:0043535", "BEND_MAP_ID": 3631395, "selected": false}, "selected": false}, {"data": {"id": "3631392", "source": "3625037", "target": "3624779", "SCORE": 0.47058823530346017, "shared_interaction": "Direct", "source_original": "10", "Name_B": "GO:0061418", "Name_A": "GO:0043535", "target_original": "96", "Gene_B": "GO:0061418", "interaction": "Direct", "SUID": 3631392, "TYPE": "Direct", "Gene_A": "GO:0043535", "BEND_MAP_ID": 3631392, "selected": false}, "selected": false}, {"data": {"id": "3631389", "source": "3625037", "target": "3624773", "SCORE": 0.47058823530346017, "shared_interaction": "Direct", "source_original": "10", "Name_B": "GO:1901522", "Name_A": "GO:0043535", "target_original": "98", "Gene_B": "GO:1901522", "interaction": "Direct", "SUID": 3631389, "TYPE": "Direct", "Gene_A": "GO:0043535", "BEND_MAP_ID": 3631389, "selected": false}, "selected": false}, {"data": {"id": "3631386", "source": "3625037", "target": "3624770", "SCORE": 0.47058823530346017, "shared_interaction": "Direct", "source_original": "10", "Name_B": "GO:0071498", "Name_A": "GO:0043535", "target_original": "99", "Gene_B": "GO:0071498", "interaction": "Direct", "SUID": 3631386, "TYPE": "Direct", "Gene_A": "GO:0043535", "BEND_MAP_ID": 3631386, "selected": false}, "selected": false}, {"data": {"id": "3631383", "source": "3625037", "target": "3624800", "SCORE": 0.3333333333444444, "shared_interaction": "Direct", "source_original": "10", "Name_B": "GO:0071356", "Name_A": "GO:0043535", "target_original": "89", "Gene_B": "GO:0071356", "interaction": "Direct", "SUID": 3631383, "TYPE": "Direct", "Gene_A": "GO:0043535", "BEND_MAP_ID": 3631383, "selected": false}, "selected": false}, {"data": {"id": "3631380", "source": "3625037", "target": "3624656", "SCORE": 0.47058823530346017, "shared_interaction": "Direct", "source_original": "10", "Name_B": "GO:1902895", "Name_A": "GO:0043535", "target_original": "137", "Gene_B": "GO:1902895", "interaction": "Direct", "SUID": 3631380, "TYPE": "Direct", "Gene_A": "GO:0043535", "BEND_MAP_ID": 3631380, "selected": false}, "selected": false}, {"data": {"id": "3631377", "source": "3625034", "target": "3624647", "SCORE": 0.4545454545528925, "shared_interaction": "Direct", "source_original": "11", "Name_B": "GO:0062197", "Name_A": "GO:0045766", "target_original": "140", "Gene_B": "GO:0062197", "interaction": "Direct", "SUID": 3631377, "TYPE": "Direct", "Gene_A": "GO:0045766", "BEND_MAP_ID": 3631377, "selected": false}, "selected": false}, {"data": {"id": "3631374", "source": "3625034", "target": "3625016", "SCORE": 0.5263157894811635, "shared_interaction": "Direct", "source_original": "11", "Name_B": "GO:1902176", "Name_A": "GO:0045766", "target_original": "17", "Gene_B": "GO:1902176", "interaction": "Direct", "SUID": 3631374, "TYPE": "Direct", "Gene_A": "GO:0045766", "BEND_MAP_ID": 3631374, "selected": false}, "selected": false}, {"data": {"id": "3631371", "source": "3625034", "target": "3625013", "SCORE": 0.40000000000899993, "shared_interaction": "Direct", "source_original": "11", "Name_B": "GO:1903201", "Name_A": "GO:0045766", "target_original": "18", "Gene_B": "GO:1903201", "interaction": "Direct", "SUID": 3631371, "TYPE": "Direct", "Gene_A": "GO:0045766", "BEND_MAP_ID": 3631371, "selected": false}, "selected": false}, {"data": {"id": "3631368", "source": "3625034", "target": "3625046", "SCORE": 0.34782608696502837, "shared_interaction": "Direct", "source_original": "11", "Name_B": "GO:0071345", "Name_A": "GO:0045766", "target_original": "7", "Gene_B": "GO:0071345", "interaction": "Direct", "SUID": 3631368, "TYPE": "Direct", "Gene_A": "GO:0045766", "BEND_MAP_ID": 3631368, "selected": false}, "selected": false}, {"data": {"id": "3631365", "source": "3625034", "target": "3625010", "SCORE": 0.40000000000899993, "shared_interaction": "Direct", "source_original": "11", "Name_B": "GO:1900407", "Name_A": "GO:0045766", "target_original": "19", "Gene_B": "GO:1900407", "interaction": "Direct", "SUID": 3631365, "TYPE": "Direct", "Gene_A": "GO:0045766", "BEND_MAP_ID": 3631365, "selected": false}, "selected": false}, {"data": {"id": "3631362", "source": "3625034", "target": "3625007", "SCORE": 0.5263157894811635, "shared_interaction": "Direct", "source_original": "11", "Name_B": "GO:1902175", "Name_A": "GO:0045766", "target_original": "20", "Gene_B": "GO:1902175", "interaction": "Direct", "SUID": 3631362, "TYPE": "Direct", "Gene_A": "GO:0045766", "BEND_MAP_ID": 3631362, "selected": false}, "selected": false}, {"data": {"id": "3631359", "source": "3625034", "target": "3625004", "SCORE": 0.5714285714346938, "shared_interaction": "Direct", "source_original": "11", "Name_B": "GO:2001234", "Name_A": "GO:0045766", "target_original": "21", "Gene_B": "GO:2001234", "interaction": "Direct", "SUID": 3631359, "TYPE": "Direct", "Gene_A": "GO:0045766", "BEND_MAP_ID": 3631359, "selected": false}, "selected": false}, {"data": {"id": "3631356", "source": "3625034", "target": "3625001", "SCORE": 0.40000000000899993, "shared_interaction": "Direct", "source_original": "11", "Name_B": "GO:1902882", "Name_A": "GO:0045766", "target_original": "22", "Gene_B": "GO:1902882", "interaction": "Direct", "SUID": 3631356, "TYPE": "Direct", "Gene_A": "GO:0045766", "BEND_MAP_ID": 3631356, "selected": false}, "selected": false}, {"data": {"id": "3631353", "source": "3625034", "target": "3624998", "SCORE": 0.5263157894811635, "shared_interaction": "Direct", "source_original": "11", "Name_B": "GO:1903202", "Name_A": "GO:0045766", "target_original": "23", "Gene_B": "GO:1903202", "interaction": "Direct", "SUID": 3631353, "TYPE": "Direct", "Gene_A": "GO:0045766", "BEND_MAP_ID": 3631353, "selected": false}, "selected": false}, {"data": {"id": "3631350", "source": "3625034", "target": "3624992", "SCORE": 0.5714285714346938, "shared_interaction": "Direct", "source_original": "11", "Name_B": "GO:2001233", "Name_A": "GO:0045766", "target_original": "25", "Gene_B": "GO:2001233", "interaction": "Direct", "SUID": 3631350, "TYPE": "Direct", "Gene_A": "GO:0045766", "BEND_MAP_ID": 3631350, "selected": false}, "selected": false}, {"data": {"id": "3631347", "source": "3625034", "target": "3625031", "SCORE": 1.0, "shared_interaction": "Direct", "source_original": "11", "Name_B": "GO:1904018", "Name_A": "GO:0045766", "target_original": "12", "Gene_B": "GO:1904018", "interaction": "Direct", "SUID": 3631347, "TYPE": "Direct", "Gene_A": "GO:0045766", "BEND_MAP_ID": 3631347, "selected": false}, "selected": false}, {"data": {"id": "3631344", "source": "3625034", "target": "3624602", "SCORE": 0.40000000000899993, "shared_interaction": "Direct", "source_original": "11", "Name_B": "GO:0062012", "Name_A": "GO:0045766", "target_original": "155", "Gene_B": "GO:0062012", "interaction": "Direct", "SUID": 3631344, "TYPE": "Direct", "Gene_A": "GO:0045766", "BEND_MAP_ID": 3631344, "selected": false}, "selected": false}, {"data": {"id": "3631341", "source": "3625034", "target": "3624785", "SCORE": 0.47058823530346017, "shared_interaction": "Direct", "source_original": "11", "Name_B": "GO:0061419", "Name_A": "GO:0045766", "target_original": "94", "Gene_B": "GO:0061419", "interaction": "Direct", "SUID": 3631341, "TYPE": "Direct", "Gene_A": "GO:0045766", "BEND_MAP_ID": 3631341, "selected": false}, "selected": false}, {"data": {"id": "3631338", "source": "3625034", "target": "3624626", "SCORE": 0.3333333333444444, "shared_interaction": "Direct", "source_original": "11", "Name_B": "GO:2000630", "Name_A": "GO:0045766", "target_original": "147", "Gene_B": "GO:2000630", "interaction": "Direct", "SUID": 3631338, "TYPE": "Direct", "Gene_A": "GO:0045766", "BEND_MAP_ID": 3631338, "selected": false}, "selected": false}, {"data": {"id": "3631335", "source": "3625034", "target": "3624782", "SCORE": 0.47058823530346017, "shared_interaction": "Direct", "source_original": "11", "Name_B": "GO:0071499", "Name_A": "GO:0045766", "target_original": "95", "Gene_B": "GO:0071499", "interaction": "Direct", "SUID": 3631335, "TYPE": "Direct", "Gene_A": "GO:0045766", "BEND_MAP_ID": 3631335, "selected": false}, "selected": false}, {"data": {"id": "3631332", "source": "3625034", "target": "3624818", "SCORE": 0.3333333333444444, "shared_interaction": "Direct", "source_original": "11", "Name_B": "GO:0045913", "Name_A": "GO:0045766", "target_original": "83", "Gene_B": "GO:0045913", "interaction": "Direct", "SUID": 3631332, "TYPE": "Direct", "Gene_A": "GO:0045766", "BEND_MAP_ID": 3631332, "selected": false}, "selected": false}, {"data": {"id": "3631329", "source": "3625034", "target": "3624680", "SCORE": 0.3333333333444444, "shared_interaction": "Direct", "source_original": "11", "Name_B": "GO:2000628", "Name_A": "GO:0045766", "target_original": "129", "Gene_B": "GO:2000628", "interaction": "Direct", "SUID": 3631329, "TYPE": "Direct", "Gene_A": "GO:0045766", "BEND_MAP_ID": 3631329, "selected": false}, "selected": false}, {"data": {"id": "3631326", "source": "3625034", "target": "3624779", "SCORE": 0.47058823530346017, "shared_interaction": "Direct", "source_original": "11", "Name_B": "GO:0061418", "Name_A": "GO:0045766", "target_original": "96", "Gene_B": "GO:0061418", "interaction": "Direct", "SUID": 3631326, "TYPE": "Direct", "Gene_A": "GO:0045766", "BEND_MAP_ID": 3631326, "selected": false}, "selected": false}, {"data": {"id": "3631323", "source": "3625034", "target": "3624773", "SCORE": 0.47058823530346017, "shared_interaction": "Direct", "source_original": "11", "Name_B": "GO:1901522", "Name_A": "GO:0045766", "target_original": "98", "Gene_B": "GO:1901522", "interaction": "Direct", "SUID": 3631323, "TYPE": "Direct", "Gene_A": "GO:0045766", "BEND_MAP_ID": 3631323, "selected": false}, "selected": false}, {"data": {"id": "3631320", "source": "3625034", "target": "3624770", "SCORE": 0.47058823530346017, "shared_interaction": "Direct", "source_original": "11", "Name_B": "GO:0071498", "Name_A": "GO:0045766", "target_original": "99", "Gene_B": "GO:0071498", "interaction": "Direct", "SUID": 3631320, "TYPE": "Direct", "Gene_A": "GO:0045766", "BEND_MAP_ID": 3631320, "selected": false}, "selected": false}, {"data": {"id": "3631317", "source": "3625034", "target": "3624800", "SCORE": 0.3333333333444444, "shared_interaction": "Direct", "source_original": "11", "Name_B": "GO:0071356", "Name_A": "GO:0045766", "target_original": "89", "Gene_B": "GO:0071356", "interaction": "Direct", "SUID": 3631317, "TYPE": "Direct", "Gene_A": "GO:0045766", "BEND_MAP_ID": 3631317, "selected": false}, "selected": false}, {"data": {"id": "3631314", "source": "3625034", "target": "3624656", "SCORE": 0.47058823530346017, "shared_interaction": "Direct", "source_original": "11", "Name_B": "GO:1902895", "Name_A": "GO:0045766", "target_original": "137", "Gene_B": "GO:1902895", "interaction": "Direct", "SUID": 3631314, "TYPE": "Direct", "Gene_A": "GO:0045766", "BEND_MAP_ID": 3631314, "selected": false}, "selected": false}, {"data": {"id": "3631311", "source": "3625031", "target": "3625004", "SCORE": 0.5714285714346938, "shared_interaction": "Direct", "source_original": "12", "Name_B": "GO:2001234", "Name_A": "GO:1904018", "target_original": "21", "Gene_B": "GO:2001234", "interaction": "Direct", "SUID": 3631311, "TYPE": "Direct", "Gene_A": "GO:1904018", "BEND_MAP_ID": 3631311, "selected": false}, "selected": false}, {"data": {"id": "3631308", "source": "3625031", "target": "3624992", "SCORE": 0.5714285714346938, "shared_interaction": "Direct", "source_original": "12", "Name_B": "GO:2001233", "Name_A": "GO:1904018", "target_original": "25", "Gene_B": "GO:2001233", "interaction": "Direct", "SUID": 3631308, "TYPE": "Direct", "Gene_A": "GO:1904018", "BEND_MAP_ID": 3631308, "selected": false}, "selected": false}, {"data": {"id": "3631305", "source": "3625031", "target": "3624626", "SCORE": 0.3333333333444444, "shared_interaction": "Direct", "source_original": "12", "Name_B": "GO:2000630", "Name_A": "GO:1904018", "target_original": "147", "Gene_B": "GO:2000630", "interaction": "Direct", "SUID": 3631305, "TYPE": "Direct", "Gene_A": "GO:1904018", "BEND_MAP_ID": 3631305, "selected": false}, "selected": false}, {"data": {"id": "3631302", "source": "3625031", "target": "3624680", "SCORE": 0.3333333333444444, "shared_interaction": "Direct", "source_original": "12", "Name_B": "GO:2000628", "Name_A": "GO:1904018", "target_original": "129", "Gene_B": "GO:2000628", "interaction": "Direct", "SUID": 3631302, "TYPE": "Direct", "Gene_A": "GO:1904018", "BEND_MAP_ID": 3631302, "selected": false}, "selected": false}, {"data": {"id": "3631299", "source": "3625028", "target": "3624647", "SCORE": 0.5871559633084337, "shared_interaction": "Direct", "source_original": "13", "Name_B": "GO:0062197", "Name_A": "GO:0043536", "target_original": "140", "Gene_B": "GO:0062197", "interaction": "Direct", "SUID": 3631299, "TYPE": "Direct", "Gene_A": "GO:0043536", "BEND_MAP_ID": 3631299, "selected": false}, "selected": false}, {"data": {"id": "3631296", "source": "3625028", "target": "3625016", "SCORE": 0.6590909090967201, "shared_interaction": "Direct", "source_original": "13", "Name_B": "GO:1902176", "Name_A": "GO:0043536", "target_original": "17", "Gene_B": "GO:1902176", "interaction": "Direct", "SUID": 3631296, "TYPE": "Direct", "Gene_A": "GO:0043536", "BEND_MAP_ID": 3631296, "selected": false}, "selected": false}, {"data": {"id": "3631293", "source": "3625028", "target": "3625013", "SCORE": 0.5263157894811635, "shared_interaction": "Direct", "source_original": "13", "Name_B": "GO:1903201", "Name_A": "GO:0043536", "target_original": "18", "Gene_B": "GO:1903201", "interaction": "Direct", "SUID": 3631293, "TYPE": "Direct", "Gene_A": "GO:0043536", "BEND_MAP_ID": 3631293, "selected": false}, "selected": false}, {"data": {"id": "3631290", "source": "3625028", "target": "3625010", "SCORE": 0.5263157894811635, "shared_interaction": "Direct", "source_original": "13", "Name_B": "GO:1900407", "Name_A": "GO:0043536", "target_original": "19", "Gene_B": "GO:1900407", "interaction": "Direct", "SUID": 3631290, "TYPE": "Direct", "Gene_A": "GO:0043536", "BEND_MAP_ID": 3631290, "selected": false}, "selected": false}, {"data": {"id": "3631287", "source": "3625028", "target": "3625007", "SCORE": 0.6590909090967201, "shared_interaction": "Direct", "source_original": "13", "Name_B": "GO:1902175", "Name_A": "GO:0043536", "target_original": "20", "Gene_B": "GO:1902175", "interaction": "Direct", "SUID": 3631287, "TYPE": "Direct", "Gene_A": "GO:0043536", "BEND_MAP_ID": 3631287, "selected": false}, "selected": false}, {"data": {"id": "3631284", "source": "3625028", "target": "3625004", "SCORE": 0.7058823529455017, "shared_interaction": "Direct", "source_original": "13", "Name_B": "GO:2001234", "Name_A": "GO:0043536", "target_original": "21", "Gene_B": "GO:2001234", "interaction": "Direct", "SUID": 3631284, "TYPE": "Direct", "Gene_A": "GO:0043536", "BEND_MAP_ID": 3631284, "selected": false}, "selected": false}, {"data": {"id": "3631281", "source": "3625028", "target": "3625001", "SCORE": 0.5263157894811635, "shared_interaction": "Direct", "source_original": "13", "Name_B": "GO:1902882", "Name_A": "GO:0043536", "target_original": "22", "Gene_B": "GO:1902882", "interaction": "Direct", "SUID": 3631281, "TYPE": "Direct", "Gene_A": "GO:0043536", "BEND_MAP_ID": 3631281, "selected": false}, "selected": false}, {"data": {"id": "3631278", "source": "3625028", "target": "3624998", "SCORE": 0.6590909090967201, "shared_interaction": "Direct", "source_original": "13", "Name_B": "GO:1903202", "Name_A": "GO:0043536", "target_original": "23", "Gene_B": "GO:1903202", "interaction": "Direct", "SUID": 3631278, "TYPE": "Direct", "Gene_A": "GO:0043536", "BEND_MAP_ID": 3631278, "selected": false}, "selected": false}, {"data": {"id": "3631275", "source": "3625028", "target": "3624992", "SCORE": 0.7058823529455017, "shared_interaction": "Direct", "source_original": "13", "Name_B": "GO:2001233", "Name_A": "GO:0043536", "target_original": "25", "Gene_B": "GO:2001233", "interaction": "Direct", "SUID": 3631275, "TYPE": "Direct", "Gene_A": "GO:0043536", "BEND_MAP_ID": 3631275, "selected": false}, "selected": false}, {"data": {"id": "3631272", "source": "3625028", "target": "3625034", "SCORE": 0.8421052631603878, "shared_interaction": "Direct", "source_original": "13", "Name_B": "GO:0045766", "Name_A": "GO:0043536", "target_original": "11", "Gene_B": "GO:0045766", "interaction": "Direct", "SUID": 3631272, "TYPE": "Direct", "Gene_A": "GO:0043536", "BEND_MAP_ID": 3631272, "selected": false}, "selected": false}, {"data": {"id": "3631269", "source": "3625028", "target": "3625031", "SCORE": 0.8421052631603878, "shared_interaction": "Direct", "source_original": "13", "Name_B": "GO:1904018", "Name_A": "GO:0043536", "target_original": "12", "Gene_B": "GO:1904018", "interaction": "Direct", "SUID": 3631269, "TYPE": "Direct", "Gene_A": "GO:0043536", "BEND_MAP_ID": 3631269, "selected": false}, "selected": false}, {"data": {"id": "3631266", "source": "3625028", "target": "3624848", "SCORE": 0.31818181819344016, "shared_interaction": "Direct", "source_original": "13", "Name_B": "GO:1905897", "Name_A": "GO:0043536", "target_original": "73", "Gene_B": "GO:1905897", "interaction": "Direct", "SUID": 3631266, "TYPE": "Direct", "Gene_A": "GO:0043536", "BEND_MAP_ID": 3631266, "selected": false}, "selected": false}, {"data": {"id": "3631263", "source": "3625028", "target": "3624953", "SCORE": 0.31818181819344016, "shared_interaction": "Direct", "source_original": "13", "Name_B": "GO:0046545", "Name_A": "GO:0043536", "target_original": "38", "Gene_B": "GO:0046545", "interaction": "Direct", "SUID": 3631263, "TYPE": "Direct", "Gene_A": "GO:0043536", "BEND_MAP_ID": 3631263, "selected": false}, "selected": false}, {"data": {"id": "3631260", "source": "3625028", "target": "3624941", "SCORE": 0.31818181819344016, "shared_interaction": "Direct", "source_original": "13", "Name_B": "GO:0046660", "Name_A": "GO:0043536", "target_original": "42", "Gene_B": "GO:0046660", "interaction": "Direct", "SUID": 3631260, "TYPE": "Direct", "Gene_A": "GO:0043536", "BEND_MAP_ID": 3631260, "selected": false}, "selected": false}, {"data": {"id": "3631257", "source": "3625028", "target": "3624602", "SCORE": 0.5263157894811635, "shared_interaction": "Direct", "source_original": "13", "Name_B": "GO:0062012", "Name_A": "GO:0043536", "target_original": "155", "Gene_B": "GO:0062012", "interaction": "Direct", "SUID": 3631257, "TYPE": "Direct", "Gene_A": "GO:0043536", "BEND_MAP_ID": 3631257, "selected": false}, "selected": false}, {"data": {"id": "3631254", "source": "3625028", "target": "3624863", "SCORE": 0.31818181819344016, "shared_interaction": "Direct", "source_original": "13", "Name_B": "GO:2000377", "Name_A": "GO:0043536", "target_original": "68", "Gene_B": "GO:2000377", "interaction": "Direct", "SUID": 3631254, "TYPE": "Direct", "Gene_A": "GO:0043536", "BEND_MAP_ID": 3631254, "selected": false}, "selected": false}, {"data": {"id": "3631251", "source": "3625028", "target": "3624791", "SCORE": 0.4444444444547325, "shared_interaction": "Direct", "source_original": "13", "Name_B": "GO:0043618", "Name_A": "GO:0043536", "target_original": "92", "Gene_B": "GO:0043618", "interaction": "Direct", "SUID": 3631251, "TYPE": "Direct", "Gene_A": "GO:0043536", "BEND_MAP_ID": 3631251, "selected": false}, "selected": false}, {"data": {"id": "3631248", "source": "3625028", "target": "3624788", "SCORE": 0.4444444444547325, "shared_interaction": "Direct", "source_original": "13", "Name_B": "GO:0043620", "Name_A": "GO:0043536", "target_original": "93", "Gene_B": "GO:0043620", "interaction": "Direct", "SUID": 3631248, "TYPE": "Direct", "Gene_A": "GO:0043536", "BEND_MAP_ID": 3631248, "selected": false}, "selected": false}, {"data": {"id": "3631245", "source": "3625028", "target": "3624785", "SCORE": 0.5945945946028123, "shared_interaction": "Direct", "source_original": "13", "Name_B": "GO:0061419", "Name_A": "GO:0043536", "target_original": "94", "Gene_B": "GO:0061419", "interaction": "Direct", "SUID": 3631245, "TYPE": "Direct", "Gene_A": "GO:0043536", "BEND_MAP_ID": 3631245, "selected": false}, "selected": false}, {"data": {"id": "3631242", "source": "3625028", "target": "3624857", "SCORE": 0.31818181819344016, "shared_interaction": "Direct", "source_original": "13", "Name_B": "GO:1901215", "Name_A": "GO:0043536", "target_original": "70", "Gene_B": "GO:1901215", "interaction": "Direct", "SUID": 3631242, "TYPE": "Direct", "Gene_A": "GO:0043536", "BEND_MAP_ID": 3631242, "selected": false}, "selected": false}, {"data": {"id": "3631239", "source": "3625028", "target": "3624818", "SCORE": 0.4444444444547325, "shared_interaction": "Direct", "source_original": "13", "Name_B": "GO:0045913", "Name_A": "GO:0043536", "target_original": "83", "Gene_B": "GO:0045913", "interaction": "Direct", "SUID": 3631239, "TYPE": "Direct", "Gene_A": "GO:0043536", "BEND_MAP_ID": 3631239, "selected": false}, "selected": false}, {"data": {"id": "3631236", "source": "3625028", "target": "3624779", "SCORE": 0.5945945946028123, "shared_interaction": "Direct", "source_original": "13", "Name_B": "GO:0061418", "Name_A": "GO:0043536", "target_original": "96", "Gene_B": "GO:0061418", "interaction": "Direct", "SUID": 3631236, "TYPE": "Direct", "Gene_A": "GO:0043536", "BEND_MAP_ID": 3631236, "selected": false}, "selected": false}, {"data": {"id": "3631233", "source": "3625028", "target": "3624773", "SCORE": 0.5945945946028123, "shared_interaction": "Direct", "source_original": "13", "Name_B": "GO:1901522", "Name_A": "GO:0043536", "target_original": "98", "Gene_B": "GO:1901522", "interaction": "Direct", "SUID": 3631233, "TYPE": "Direct", "Gene_A": "GO:0043536", "BEND_MAP_ID": 3631233, "selected": false}, "selected": false}, {"data": {"id": "3631230", "source": "3625028", "target": "3624800", "SCORE": 0.4444444444547325, "shared_interaction": "Direct", "source_original": "13", "Name_B": "GO:0071356", "Name_A": "GO:0043536", "target_original": "89", "Gene_B": "GO:0071356", "interaction": "Direct", "SUID": 3631230, "TYPE": "Direct", "Gene_A": "GO:0043536", "BEND_MAP_ID": 3631230, "selected": false}, "selected": false}, {"data": {"id": "3631227", "source": "3625025", "target": "3624647", "SCORE": 0.7272727272764463, "shared_interaction": "Direct", "source_original": "14", "Name_B": "GO:0062197", "Name_A": "GO:0034599", "target_original": "140", "Gene_B": "GO:0062197", "interaction": "Direct", "SUID": 3631227, "TYPE": "Direct", "Gene_A": "GO:0034599", "BEND_MAP_ID": 3631227, "selected": false}, "selected": false}, {"data": {"id": "3631224", "source": "3625025", "target": "3625016", "SCORE": 0.5263157894811635, "shared_interaction": "Direct", "source_original": "14", "Name_B": "GO:1902176", "Name_A": "GO:0034599", "target_original": "17", "Gene_B": "GO:1902176", "interaction": "Direct", "SUID": 3631224, "TYPE": "Direct", "Gene_A": "GO:0034599", "BEND_MAP_ID": 3631224, "selected": false}, "selected": false}, {"data": {"id": "3631221", "source": "3625025", "target": "3624629", "SCORE": 0.40000000000899993, "shared_interaction": "Direct", "source_original": "14", "Name_B": "GO:0042698", "Name_A": "GO:0034599", "target_original": "146", "Gene_B": "GO:0042698", "interaction": "Direct", "SUID": 3631221, "TYPE": "Direct", "Gene_A": "GO:0034599", "BEND_MAP_ID": 3631221, "selected": false}, "selected": false}, {"data": {"id": "3631218", "source": "3625025", "target": "3625013", "SCORE": 0.40000000000899993, "shared_interaction": "Direct", "source_original": "14", "Name_B": "GO:1903201", "Name_A": "GO:0034599", "target_original": "18", "Gene_B": "GO:1903201", "interaction": "Direct", "SUID": 3631218, "TYPE": "Direct", "Gene_A": "GO:0034599", "BEND_MAP_ID": 3631218, "selected": false}, "selected": false}, {"data": {"id": "3631215", "source": "3625025", "target": "3625010", "SCORE": 0.40000000000899993, "shared_interaction": "Direct", "source_original": "14", "Name_B": "GO:1900407", "Name_A": "GO:0034599", "target_original": "19", "Gene_B": "GO:1900407", "interaction": "Direct", "SUID": 3631215, "TYPE": "Direct", "Gene_A": "GO:0034599", "BEND_MAP_ID": 3631215, "selected": false}, "selected": false}, {"data": {"id": "3631212", "source": "3625025", "target": "3625007", "SCORE": 0.5263157894811635, "shared_interaction": "Direct", "source_original": "14", "Name_B": "GO:1902175", "Name_A": "GO:0034599", "target_original": "20", "Gene_B": "GO:1902175", "interaction": "Direct", "SUID": 3631212, "TYPE": "Direct", "Gene_A": "GO:0034599", "BEND_MAP_ID": 3631212, "selected": false}, "selected": false}, {"data": {"id": "3631209", "source": "3625025", "target": "3625004", "SCORE": 0.5714285714346938, "shared_interaction": "Direct", "source_original": "14", "Name_B": "GO:2001234", "Name_A": "GO:0034599", "target_original": "21", "Gene_B": "GO:2001234", "interaction": "Direct", "SUID": 3631209, "TYPE": "Direct", "Gene_A": "GO:0034599", "BEND_MAP_ID": 3631209, "selected": false}, "selected": false}, {"data": {"id": "3631206", "source": "3625025", "target": "3625001", "SCORE": 0.40000000000899993, "shared_interaction": "Direct", "source_original": "14", "Name_B": "GO:1902882", "Name_A": "GO:0034599", "target_original": "22", "Gene_B": "GO:1902882", "interaction": "Direct", "SUID": 3631206, "TYPE": "Direct", "Gene_A": "GO:0034599", "BEND_MAP_ID": 3631206, "selected": false}, "selected": false}, {"data": {"id": "3631203", "source": "3625025", "target": "3625037", "SCORE": 0.7000000000045, "shared_interaction": "Direct", "source_original": "14", "Name_B": "GO:0043535", "Name_A": "GO:0034599", "target_original": "10", "Gene_B": "GO:0043535", "interaction": "Direct", "SUID": 3631203, "TYPE": "Direct", "Gene_A": "GO:0034599", "BEND_MAP_ID": 3631203, "selected": false}, "selected": false}, {"data": {"id": "3631200", "source": "3625025", "target": "3624998", "SCORE": 0.5263157894811635, "shared_interaction": "Direct", "source_original": "14", "Name_B": "GO:1903202", "Name_A": "GO:0034599", "target_original": "23", "Gene_B": "GO:1903202", "interaction": "Direct", "SUID": 3631200, "TYPE": "Direct", "Gene_A": "GO:0034599", "BEND_MAP_ID": 3631200, "selected": false}, "selected": false}, {"data": {"id": "3631197", "source": "3625025", "target": "3624992", "SCORE": 0.5714285714346938, "shared_interaction": "Direct", "source_original": "14", "Name_B": "GO:2001233", "Name_A": "GO:0034599", "target_original": "25", "Gene_B": "GO:2001233", "interaction": "Direct", "SUID": 3631197, "TYPE": "Direct", "Gene_A": "GO:0034599", "BEND_MAP_ID": 3631197, "selected": false}, "selected": false}, {"data": {"id": "3631194", "source": "3625025", "target": "3625034", "SCORE": 0.7000000000045, "shared_interaction": "Direct", "source_original": "14", "Name_B": "GO:0045766", "Name_A": "GO:0034599", "target_original": "11", "Gene_B": "GO:0045766", "interaction": "Direct", "SUID": 3631194, "TYPE": "Direct", "Gene_A": "GO:0034599", "BEND_MAP_ID": 3631194, "selected": false}, "selected": false}, {"data": {"id": "3631191", "source": "3625025", "target": "3625031", "SCORE": 0.7000000000045, "shared_interaction": "Direct", "source_original": "14", "Name_B": "GO:1904018", "Name_A": "GO:0034599", "target_original": "12", "Gene_B": "GO:1904018", "interaction": "Direct", "SUID": 3631191, "TYPE": "Direct", "Gene_A": "GO:0034599", "BEND_MAP_ID": 3631191, "selected": false}, "selected": false}, {"data": {"id": "3631188", "source": "3625025", "target": "3625028", "SCORE": 0.8421052631603878, "shared_interaction": "Direct", "source_original": "14", "Name_B": "GO:0043536", "Name_A": "GO:0034599", "target_original": "13", "Gene_B": "GO:0043536", "interaction": "Direct", "SUID": 3631188, "TYPE": "Direct", "Gene_A": "GO:0034599", "BEND_MAP_ID": 3631188, "selected": false}, "selected": false}, {"data": {"id": "3631185", "source": "3625025", "target": "3624620", "SCORE": 0.3333333333444444, "shared_interaction": "Direct", "source_original": "14", "Name_B": "GO:0036003", "Name_A": "GO:0034599", "target_original": "149", "Gene_B": "GO:0036003", "interaction": "Direct", "SUID": 3631185, "TYPE": "Direct", "Gene_A": "GO:0034599", "BEND_MAP_ID": 3631185, "selected": false}, "selected": false}, {"data": {"id": "3631182", "source": "3625025", "target": "3624950", "SCORE": 0.5263157894811635, "shared_interaction": "Direct", "source_original": "14", "Name_B": "GO:0042542", "Name_A": "GO:0034599", "target_original": "39", "Gene_B": "GO:0042542", "interaction": "Direct", "SUID": 3631182, "TYPE": "Direct", "Gene_A": "GO:0034599", "BEND_MAP_ID": 3631182, "selected": false}, "selected": false}, {"data": {"id": "3631179", "source": "3625025", "target": "3624938", "SCORE": 0.8421052631603878, "shared_interaction": "Direct", "source_original": "14", "Name_B": "GO:0034614", "Name_A": "GO:0034599", "target_original": "43", "Gene_B": "GO:0034614", "interaction": "Direct", "SUID": 3631179, "TYPE": "Direct", "Gene_A": "GO:0034599", "BEND_MAP_ID": 3631179, "selected": false}, "selected": false}, {"data": {"id": "3631176", "source": "3625025", "target": "3624602", "SCORE": 0.40000000000899993, "shared_interaction": "Direct", "source_original": "14", "Name_B": "GO:0062012", "Name_A": "GO:0034599", "target_original": "155", "Gene_B": "GO:0062012", "interaction": "Direct", "SUID": 3631176, "TYPE": "Direct", "Gene_A": "GO:0034599", "BEND_MAP_ID": 3631176, "selected": false}, "selected": false}, {"data": {"id": "3631173", "source": "3625025", "target": "3624791", "SCORE": 0.3333333333444444, "shared_interaction": "Direct", "source_original": "14", "Name_B": "GO:0043618", "Name_A": "GO:0034599", "target_original": "92", "Gene_B": "GO:0043618", "interaction": "Direct", "SUID": 3631173, "TYPE": "Direct", "Gene_A": "GO:0034599", "BEND_MAP_ID": 3631173, "selected": false}, "selected": false}, {"data": {"id": "3631170", "source": "3625025", "target": "3624788", "SCORE": 0.3333333333444444, "shared_interaction": "Direct", "source_original": "14", "Name_B": "GO:0043620", "Name_A": "GO:0034599", "target_original": "93", "Gene_B": "GO:0043620", "interaction": "Direct", "SUID": 3631170, "TYPE": "Direct", "Gene_A": "GO:0034599", "BEND_MAP_ID": 3631170, "selected": false}, "selected": false}, {"data": {"id": "3631167", "source": "3625025", "target": "3624833", "SCORE": 0.3333333333444444, "shared_interaction": "Direct", "source_original": "14", "Name_B": "GO:0042149", "Name_A": "GO:0034599", "target_original": "78", "Gene_B": "GO:0042149", "interaction": "Direct", "SUID": 3631167, "TYPE": "Direct", "Gene_A": "GO:0034599", "BEND_MAP_ID": 3631167, "selected": false}, "selected": false}, {"data": {"id": "3631164", "source": "3625025", "target": "3624785", "SCORE": 0.47058823530346017, "shared_interaction": "Direct", "source_original": "14", "Name_B": "GO:0061419", "Name_A": "GO:0034599", "target_original": "94", "Gene_B": "GO:0061419", "interaction": "Direct", "SUID": 3631164, "TYPE": "Direct", "Gene_A": "GO:0034599", "BEND_MAP_ID": 3631164, "selected": false}, "selected": false}, {"data": {"id": "3631161", "source": "3625025", "target": "3624818", "SCORE": 0.3333333333444444, "shared_interaction": "Direct", "source_original": "14", "Name_B": "GO:0045913", "Name_A": "GO:0034599", "target_original": "83", "Gene_B": "GO:0045913", "interaction": "Direct", "SUID": 3631161, "TYPE": "Direct", "Gene_A": "GO:0034599", "BEND_MAP_ID": 3631161, "selected": false}, "selected": false}, {"data": {"id": "3631158", "source": "3625025", "target": "3624779", "SCORE": 0.47058823530346017, "shared_interaction": "Direct", "source_original": "14", "Name_B": "GO:0061418", "Name_A": "GO:0034599", "target_original": "96", "Gene_B": "GO:0061418", "interaction": "Direct", "SUID": 3631158, "TYPE": "Direct", "Gene_A": "GO:0034599", "BEND_MAP_ID": 3631158, "selected": false}, "selected": false}, {"data": {"id": "3631155", "source": "3625025", "target": "3624773", "SCORE": 0.47058823530346017, "shared_interaction": "Direct", "source_original": "14", "Name_B": "GO:1901522", "Name_A": "GO:0034599", "target_original": "98", "Gene_B": "GO:1901522", "interaction": "Direct", "SUID": 3631155, "TYPE": "Direct", "Gene_A": "GO:0034599", "BEND_MAP_ID": 3631155, "selected": false}, "selected": false}, {"data": {"id": "3631152", "source": "3625025", "target": "3624800", "SCORE": 0.3333333333444444, "shared_interaction": "Direct", "source_original": "14", "Name_B": "GO:0071356", "Name_A": "GO:0034599", "target_original": "89", "Gene_B": "GO:0071356", "interaction": "Direct", "SUID": 3631152, "TYPE": "Direct", "Gene_A": "GO:0034599", "BEND_MAP_ID": 3631152, "selected": false}, "selected": false}, {"data": {"id": "3631149", "source": "3625025", "target": "3625058", "SCORE": 0.3333333333444444, "shared_interaction": "Direct", "source_original": "14", "Name_B": "GO:0071466", "Name_A": "GO:0034599", "target_original": "3", "Gene_B": "GO:0071466", "interaction": "Direct", "SUID": 3631149, "TYPE": "Direct", "Gene_A": "GO:0034599", "BEND_MAP_ID": 3631149, "selected": false}, "selected": false}, {"data": {"id": "3631146", "source": "3625022", "target": "3624647", "SCORE": 0.4545454545528925, "shared_interaction": "Direct", "source_original": "15", "Name_B": "GO:0062197", "Name_A": "GO:0010594", "target_original": "140", "Gene_B": "GO:0062197", "interaction": "Direct", "SUID": 3631146, "TYPE": "Direct", "Gene_A": "GO:0010594", "BEND_MAP_ID": 3631146, "selected": false}, "selected": false}, {"data": {"id": "3631143", "source": "3625022", "target": "3625016", "SCORE": 0.5263157894811635, "shared_interaction": "Direct", "source_original": "15", "Name_B": "GO:1902176", "Name_A": "GO:0010594", "target_original": "17", "Gene_B": "GO:1902176", "interaction": "Direct", "SUID": 3631143, "TYPE": "Direct", "Gene_A": "GO:0010594", "BEND_MAP_ID": 3631143, "selected": false}, "selected": false}, {"data": {"id": "3631140", "source": "3625022", "target": "3625013", "SCORE": 0.40000000000899993, "shared_interaction": "Direct", "source_original": "15", "Name_B": "GO:1903201", "Name_A": "GO:0010594", "target_original": "18", "Gene_B": "GO:1903201", "interaction": "Direct", "SUID": 3631140, "TYPE": "Direct", "Gene_A": "GO:0010594", "BEND_MAP_ID": 3631140, "selected": false}, "selected": false}, {"data": {"id": "3631137", "source": "3625022", "target": "3625046", "SCORE": 0.34782608696502837, "shared_interaction": "Direct", "source_original": "15", "Name_B": "GO:0071345", "Name_A": "GO:0010594", "target_original": "7", "Gene_B": "GO:0071345", "interaction": "Direct", "SUID": 3631137, "TYPE": "Direct", "Gene_A": "GO:0010594", "BEND_MAP_ID": 3631137, "selected": false}, "selected": false}, {"data": {"id": "3631134", "source": "3625022", "target": "3625010", "SCORE": 0.40000000000899993, "shared_interaction": "Direct", "source_original": "15", "Name_B": "GO:1900407", "Name_A": "GO:0010594", "target_original": "19", "Gene_B": "GO:1900407", "interaction": "Direct", "SUID": 3631134, "TYPE": "Direct", "Gene_A": "GO:0010594", "BEND_MAP_ID": 3631134, "selected": false}, "selected": false}, {"data": {"id": "3631131", "source": "3625022", "target": "3625007", "SCORE": 0.5263157894811635, "shared_interaction": "Direct", "source_original": "15", "Name_B": "GO:1902175", "Name_A": "GO:0010594", "target_original": "20", "Gene_B": "GO:1902175", "interaction": "Direct", "SUID": 3631131, "TYPE": "Direct", "Gene_A": "GO:0010594", "BEND_MAP_ID": 3631131, "selected": false}, "selected": false}, {"data": {"id": "3631128", "source": "3625022", "target": "3625004", "SCORE": 0.5714285714346938, "shared_interaction": "Direct", "source_original": "15", "Name_B": "GO:2001234", "Name_A": "GO:0010594", "target_original": "21", "Gene_B": "GO:2001234", "interaction": "Direct", "SUID": 3631128, "TYPE": "Direct", "Gene_A": "GO:0010594", "BEND_MAP_ID": 3631128, "selected": false}, "selected": false}, {"data": {"id": "3631125", "source": "3625022", "target": "3625001", "SCORE": 0.40000000000899993, "shared_interaction": "Direct", "source_original": "15", "Name_B": "GO:1902882", "Name_A": "GO:0010594", "target_original": "22", "Gene_B": "GO:1902882", "interaction": "Direct", "SUID": 3631125, "TYPE": "Direct", "Gene_A": "GO:0010594", "BEND_MAP_ID": 3631125, "selected": false}, "selected": false}, {"data": {"id": "3631122", "source": "3625022", "target": "3625037", "SCORE": 1.0, "shared_interaction": "Direct", "source_original": "15", "Name_B": "GO:0043535", "Name_A": "GO:0010594", "target_original": "10", "Gene_B": "GO:0043535", "interaction": "Direct", "SUID": 3631122, "TYPE": "Direct", "Gene_A": "GO:0010594", "BEND_MAP_ID": 3631122, "selected": false}, "selected": false}, {"data": {"id": "3631119", "source": "3625022", "target": "3624998", "SCORE": 0.5263157894811635, "shared_interaction": "Direct", "source_original": "15", "Name_B": "GO:1903202", "Name_A": "GO:0010594", "target_original": "23", "Gene_B": "GO:1903202", "interaction": "Direct", "SUID": 3631119, "TYPE": "Direct", "Gene_A": "GO:0010594", "BEND_MAP_ID": 3631119, "selected": false}, "selected": false}, {"data": {"id": "3631116", "source": "3625022", "target": "3624992", "SCORE": 0.5714285714346938, "shared_interaction": "Direct", "source_original": "15", "Name_B": "GO:2001233", "Name_A": "GO:0010594", "target_original": "25", "Gene_B": "GO:2001233", "interaction": "Direct", "SUID": 3631116, "TYPE": "Direct", "Gene_A": "GO:0010594", "BEND_MAP_ID": 3631116, "selected": false}, "selected": false}, {"data": {"id": "3631113", "source": "3625022", "target": "3625034", "SCORE": 1.0, "shared_interaction": "Direct", "source_original": "15", "Name_B": "GO:0045766", "Name_A": "GO:0010594", "target_original": "11", "Gene_B": "GO:0045766", "interaction": "Direct", "SUID": 3631113, "TYPE": "Direct", "Gene_A": "GO:0010594", "BEND_MAP_ID": 3631113, "selected": false}, "selected": false}, {"data": {"id": "3631110", "source": "3625022", "target": "3625031", "SCORE": 1.0, "shared_interaction": "Direct", "source_original": "15", "Name_B": "GO:1904018", "Name_A": "GO:0010594", "target_original": "12", "Gene_B": "GO:1904018", "interaction": "Direct", "SUID": 3631110, "TYPE": "Direct", "Gene_A": "GO:0010594", "BEND_MAP_ID": 3631110, "selected": false}, "selected": false}, {"data": {"id": "3631107", "source": "3625022", "target": "3625028", "SCORE": 0.8421052631603878, "shared_interaction": "Direct", "source_original": "15", "Name_B": "GO:0043536", "Name_A": "GO:0010594", "target_original": "13", "Gene_B": "GO:0043536", "interaction": "Direct", "SUID": 3631107, "TYPE": "Direct", "Gene_A": "GO:0010594", "BEND_MAP_ID": 3631107, "selected": false}, "selected": false}, {"data": {"id": "3631104", "source": "3625022", "target": "3625025", "SCORE": 0.7000000000045, "shared_interaction": "Direct", "source_original": "15", "Name_B": "GO:0034599", "Name_A": "GO:0010594", "target_original": "14", "Gene_B": "GO:0034599", "interaction": "Direct", "SUID": 3631104, "TYPE": "Direct", "Gene_A": "GO:0010594", "BEND_MAP_ID": 3631104, "selected": false}, "selected": false}, {"data": {"id": "3631101", "source": "3625022", "target": "3624620", "SCORE": 0.3333333333444444, "shared_interaction": "Direct", "source_original": "15", "Name_B": "GO:0036003", "Name_A": "GO:0010594", "target_original": "149", "Gene_B": "GO:0036003", "interaction": "Direct", "SUID": 3631101, "TYPE": "Direct", "Gene_A": "GO:0010594", "BEND_MAP_ID": 3631101, "selected": false}, "selected": false}, {"data": {"id": "3631098", "source": "3625022", "target": "3624938", "SCORE": 0.5263157894811635, "shared_interaction": "Direct", "source_original": "15", "Name_B": "GO:0034614", "Name_A": "GO:0010594", "target_original": "43", "Gene_B": "GO:0034614", "interaction": "Direct", "SUID": 3631098, "TYPE": "Direct", "Gene_A": "GO:0010594", "BEND_MAP_ID": 3631098, "selected": false}, "selected": false}, {"data": {"id": "3631095", "source": "3625022", "target": "3624602", "SCORE": 0.40000000000899993, "shared_interaction": "Direct", "source_original": "15", "Name_B": "GO:0062012", "Name_A": "GO:0010594", "target_original": "155", "Gene_B": "GO:0062012", "interaction": "Direct", "SUID": 3631095, "TYPE": "Direct", "Gene_A": "GO:0010594", "BEND_MAP_ID": 3631095, "selected": false}, "selected": false}, {"data": {"id": "3631092", "source": "3625022", "target": "3624794", "SCORE": 0.6666666666722222, "shared_interaction": "Direct", "source_original": "15", "Name_B": "GO:0034405", "Name_A": "GO:0010594", "target_original": "91", "Gene_B": "GO:0034405", "interaction": "Direct", "SUID": 3631092, "TYPE": "Direct", "Gene_A": "GO:0010594", "BEND_MAP_ID": 3631092, "selected": false}, "selected": false}, {"data": {"id": "3631089", "source": "3625022", "target": "3624791", "SCORE": 0.3333333333444444, "shared_interaction": "Direct", "source_original": "15", "Name_B": "GO:0043618", "Name_A": "GO:0010594", "target_original": "92", "Gene_B": "GO:0043618", "interaction": "Direct", "SUID": 3631089, "TYPE": "Direct", "Gene_A": "GO:0010594", "BEND_MAP_ID": 3631089, "selected": false}, "selected": false}, {"data": {"id": "3631086", "source": "3625022", "target": "3624788", "SCORE": 0.3333333333444444, "shared_interaction": "Direct", "source_original": "15", "Name_B": "GO:0043620", "Name_A": "GO:0010594", "target_original": "93", "Gene_B": "GO:0043620", "interaction": "Direct", "SUID": 3631086, "TYPE": "Direct", "Gene_A": "GO:0010594", "BEND_MAP_ID": 3631086, "selected": false}, "selected": false}, {"data": {"id": "3631083", "source": "3625022", "target": "3624833", "SCORE": 0.3333333333444444, "shared_interaction": "Direct", "source_original": "15", "Name_B": "GO:0042149", "Name_A": "GO:0010594", "target_original": "78", "Gene_B": "GO:0042149", "interaction": "Direct", "SUID": 3631083, "TYPE": "Direct", "Gene_A": "GO:0010594", "BEND_MAP_ID": 3631083, "selected": false}, "selected": false}, {"data": {"id": "3631080", "source": "3625022", "target": "3624785", "SCORE": 0.47058823530346017, "shared_interaction": "Direct", "source_original": "15", "Name_B": "GO:0061419", "Name_A": "GO:0010594", "target_original": "94", "Gene_B": "GO:0061419", "interaction": "Direct", "SUID": 3631080, "TYPE": "Direct", "Gene_A": "GO:0010594", "BEND_MAP_ID": 3631080, "selected": false}, "selected": false}, {"data": {"id": "3631077", "source": "3625022", "target": "3624626", "SCORE": 0.3333333333444444, "shared_interaction": "Direct", "source_original": "15", "Name_B": "GO:2000630", "Name_A": "GO:0010594", "target_original": "147", "Gene_B": "GO:2000630", "interaction": "Direct", "SUID": 3631077, "TYPE": "Direct", "Gene_A": "GO:0010594", "BEND_MAP_ID": 3631077, "selected": false}, "selected": false}, {"data": {"id": "3631074", "source": "3625022", "target": "3624782", "SCORE": 0.47058823530346017, "shared_interaction": "Direct", "source_original": "15", "Name_B": "GO:0071499", "Name_A": "GO:0010594", "target_original": "95", "Gene_B": "GO:0071499", "interaction": "Direct", "SUID": 3631074, "TYPE": "Direct", "Gene_A": "GO:0010594", "BEND_MAP_ID": 3631074, "selected": false}, "selected": false}, {"data": {"id": "3631071", "source": "3625022", "target": "3624818", "SCORE": 0.3333333333444444, "shared_interaction": "Direct", "source_original": "15", "Name_B": "GO:0045913", "Name_A": "GO:0010594", "target_original": "83", "Gene_B": "GO:0045913", "interaction": "Direct", "SUID": 3631071, "TYPE": "Direct", "Gene_A": "GO:0010594", "BEND_MAP_ID": 3631071, "selected": false}, "selected": false}, {"data": {"id": "3631068", "source": "3625022", "target": "3624680", "SCORE": 0.3333333333444444, "shared_interaction": "Direct", "source_original": "15", "Name_B": "GO:2000628", "Name_A": "GO:0010594", "target_original": "129", "Gene_B": "GO:2000628", "interaction": "Direct", "SUID": 3631068, "TYPE": "Direct", "Gene_A": "GO:0010594", "BEND_MAP_ID": 3631068, "selected": false}, "selected": false}, {"data": {"id": "3631065", "source": "3625022", "target": "3624974", "SCORE": 0.40000000000899993, "shared_interaction": "Direct", "source_original": "15", "Name_B": "GO:0030097", "Name_A": "GO:0010594", "target_original": "31", "Gene_B": "GO:0030097", "interaction": "Direct", "SUID": 3631065, "TYPE": "Direct", "Gene_A": "GO:0010594", "BEND_MAP_ID": 3631065, "selected": false}, "selected": false}, {"data": {"id": "3631062", "source": "3625022", "target": "3624779", "SCORE": 0.47058823530346017, "shared_interaction": "Direct", "source_original": "15", "Name_B": "GO:0061418", "Name_A": "GO:0010594", "target_original": "96", "Gene_B": "GO:0061418", "interaction": "Direct", "SUID": 3631062, "TYPE": "Direct", "Gene_A": "GO:0010594", "BEND_MAP_ID": 3631062, "selected": false}, "selected": false}, {"data": {"id": "3631059", "source": "3625022", "target": "3624728", "SCORE": 0.3333333333444444, "shared_interaction": "Direct", "source_original": "15", "Name_B": "GO:0032088", "Name_A": "GO:0010594", "target_original": "113", "Gene_B": "GO:0032088", "interaction": "Direct", "SUID": 3631059, "TYPE": "Direct", "Gene_A": "GO:0010594", "BEND_MAP_ID": 3631059, "selected": false}, "selected": false}, {"data": {"id": "3631056", "source": "3625022", "target": "3624776", "SCORE": 0.47058823530346017, "shared_interaction": "Direct", "source_original": "15", "Name_B": "GO:0034616", "Name_A": "GO:0010594", "target_original": "97", "Gene_B": "GO:0034616", "interaction": "Direct", "SUID": 3631056, "TYPE": "Direct", "Gene_A": "GO:0010594", "BEND_MAP_ID": 3631056, "selected": false}, "selected": false}, {"data": {"id": "3631053", "source": "3625022", "target": "3624773", "SCORE": 0.47058823530346017, "shared_interaction": "Direct", "source_original": "15", "Name_B": "GO:1901522", "Name_A": "GO:0010594", "target_original": "98", "Gene_B": "GO:1901522", "interaction": "Direct", "SUID": 3631053, "TYPE": "Direct", "Gene_A": "GO:0010594", "BEND_MAP_ID": 3631053, "selected": false}, "selected": false}, {"data": {"id": "3631050", "source": "3625022", "target": "3624770", "SCORE": 0.47058823530346017, "shared_interaction": "Direct", "source_original": "15", "Name_B": "GO:0071498", "Name_A": "GO:0010594", "target_original": "99", "Gene_B": "GO:0071498", "interaction": "Direct", "SUID": 3631050, "TYPE": "Direct", "Gene_A": "GO:0010594", "BEND_MAP_ID": 3631050, "selected": false}, "selected": false}, {"data": {"id": "3631047", "source": "3625022", "target": "3624800", "SCORE": 0.3333333333444444, "shared_interaction": "Direct", "source_original": "15", "Name_B": "GO:0071356", "Name_A": "GO:0010594", "target_original": "89", "Gene_B": "GO:0071356", "interaction": "Direct", "SUID": 3631047, "TYPE": "Direct", "Gene_A": "GO:0010594", "BEND_MAP_ID": 3631047, "selected": false}, "selected": false}, {"data": {"id": "3631044", "source": "3625022", "target": "3624656", "SCORE": 0.47058823530346017, "shared_interaction": "Direct", "source_original": "15", "Name_B": "GO:1902895", "Name_A": "GO:0010594", "target_original": "137", "Gene_B": "GO:1902895", "interaction": "Direct", "SUID": 3631044, "TYPE": "Direct", "Gene_A": "GO:0010594", "BEND_MAP_ID": 3631044, "selected": false}, "selected": false}, {"data": {"id": "3631041", "source": "3625019", "target": "3624599", "SCORE": 0.40000000000720004, "shared_interaction": "Direct", "source_original": "16", "Name_B": "GO:0010035", "Name_A": "GO:0001666", "target_original": "156", "Gene_B": "GO:0010035", "interaction": "Direct", "SUID": 3631041, "TYPE": "Direct", "Gene_A": "GO:0001666", "BEND_MAP_ID": 3631041, "selected": false}, "selected": false}, {"data": {"id": "3631038", "source": "3625019", "target": "3625064", "SCORE": 0.34782608696502837, "shared_interaction": "Direct", "source_original": "16", "Name_B": "GO:0010038", "Name_A": "GO:0001666", "target_original": "1", "Gene_B": "GO:0010038", "interaction": "Direct", "SUID": 3631038, "TYPE": "Direct", "Gene_A": "GO:0001666", "BEND_MAP_ID": 3631038, "selected": false}, "selected": false}, {"data": {"id": "3631035", "source": "3625019", "target": "3624647", "SCORE": 0.4545454545528925, "shared_interaction": "Direct", "source_original": "16", "Name_B": "GO:0062197", "Name_A": "GO:0001666", "target_original": "140", "Gene_B": "GO:0062197", "interaction": "Direct", "SUID": 3631035, "TYPE": "Direct", "Gene_A": "GO:0001666", "BEND_MAP_ID": 3631035, "selected": false}, "selected": false}, {"data": {"id": "3631032", "source": "3625019", "target": "3625016", "SCORE": 0.5263157894811635, "shared_interaction": "Direct", "source_original": "16", "Name_B": "GO:1902176", "Name_A": "GO:0001666", "target_original": "17", "Gene_B": "GO:1902176", "interaction": "Direct", "SUID": 3631032, "TYPE": "Direct", "Gene_A": "GO:0001666", "BEND_MAP_ID": 3631032, "selected": false}, "selected": false}, {"data": {"id": "3631029", "source": "3625019", "target": "3625040", "SCORE": 0.4545454545528925, "shared_interaction": "Direct", "source_original": "16", "Name_B": "GO:0006979", "Name_A": "GO:0001666", "target_original": "9", "Gene_B": "GO:0006979", "interaction": "Direct", "SUID": 3631029, "TYPE": "Direct", "Gene_A": "GO:0001666", "BEND_MAP_ID": 3631029, "selected": false}, "selected": false}, {"data": {"id": "3631026", "source": "3625019", "target": "3625013", "SCORE": 0.40000000000899993, "shared_interaction": "Direct", "source_original": "16", "Name_B": "GO:1903201", "Name_A": "GO:0001666", "target_original": "18", "Gene_B": "GO:1903201", "interaction": "Direct", "SUID": 3631026, "TYPE": "Direct", "Gene_A": "GO:0001666", "BEND_MAP_ID": 3631026, "selected": false}, "selected": false}, {"data": {"id": "3631023", "source": "3625019", "target": "3625010", "SCORE": 0.40000000000899993, "shared_interaction": "Direct", "source_original": "16", "Name_B": "GO:1900407", "Name_A": "GO:0001666", "target_original": "19", "Gene_B": "GO:1900407", "interaction": "Direct", "SUID": 3631023, "TYPE": "Direct", "Gene_A": "GO:0001666", "BEND_MAP_ID": 3631023, "selected": false}, "selected": false}, {"data": {"id": "3631020", "source": "3625019", "target": "3625007", "SCORE": 0.5263157894811635, "shared_interaction": "Direct", "source_original": "16", "Name_B": "GO:1902175", "Name_A": "GO:0001666", "target_original": "20", "Gene_B": "GO:1902175", "interaction": "Direct", "SUID": 3631020, "TYPE": "Direct", "Gene_A": "GO:0001666", "BEND_MAP_ID": 3631020, "selected": false}, "selected": false}, {"data": {"id": "3631017", "source": "3625019", "target": "3624935", "SCORE": 0.34782608696502837, "shared_interaction": "Direct", "source_original": "16", "Name_B": "GO:0009725", "Name_A": "GO:0001666", "target_original": "44", "Gene_B": "GO:0009725", "interaction": "Direct", "SUID": 3631017, "TYPE": "Direct", "Gene_A": "GO:0001666", "BEND_MAP_ID": 3631017, "selected": false}, "selected": false}, {"data": {"id": "3631014", "source": "3625019", "target": "3625001", "SCORE": 0.40000000000899993, "shared_interaction": "Direct", "source_original": "16", "Name_B": "GO:1902882", "Name_A": "GO:0001666", "target_original": "22", "Gene_B": "GO:1902882", "interaction": "Direct", "SUID": 3631014, "TYPE": "Direct", "Gene_A": "GO:0001666", "BEND_MAP_ID": 3631014, "selected": false}, "selected": false}, {"data": {"id": "3631011", "source": "3625019", "target": "3625037", "SCORE": 0.40000000000899993, "shared_interaction": "Direct", "source_original": "16", "Name_B": "GO:0043535", "Name_A": "GO:0001666", "target_original": "10", "Gene_B": "GO:0043535", "interaction": "Direct", "SUID": 3631011, "TYPE": "Direct", "Gene_A": "GO:0001666", "BEND_MAP_ID": 3631011, "selected": false}, "selected": false}, {"data": {"id": "3631008", "source": "3625019", "target": "3624998", "SCORE": 0.5263157894811635, "shared_interaction": "Direct", "source_original": "16", "Name_B": "GO:1903202", "Name_A": "GO:0001666", "target_original": "23", "Gene_B": "GO:1903202", "interaction": "Direct", "SUID": 3631008, "TYPE": "Direct", "Gene_A": "GO:0001666", "BEND_MAP_ID": 3631008, "selected": false}, "selected": false}, {"data": {"id": "3631005", "source": "3625019", "target": "3625034", "SCORE": 0.40000000000899993, "shared_interaction": "Direct", "source_original": "16", "Name_B": "GO:0045766", "Name_A": "GO:0001666", "target_original": "11", "Gene_B": "GO:0045766", "interaction": "Direct", "SUID": 3631005, "TYPE": "Direct", "Gene_A": "GO:0001666", "BEND_MAP_ID": 3631005, "selected": false}, "selected": false}, {"data": {"id": "3631002", "source": "3625019", "target": "3625031", "SCORE": 0.40000000000899993, "shared_interaction": "Direct", "source_original": "16", "Name_B": "GO:1904018", "Name_A": "GO:0001666", "target_original": "12", "Gene_B": "GO:1904018", "interaction": "Direct", "SUID": 3631002, "TYPE": "Direct", "Gene_A": "GO:0001666", "BEND_MAP_ID": 3631002, "selected": false}, "selected": false}, {"data": {"id": "3630999", "source": "3625019", "target": "3625049", "SCORE": 0.40000000000899993, "shared_interaction": "Direct", "source_original": "16", "Name_B": "GO:0034612", "Name_A": "GO:0001666", "target_original": "6", "Gene_B": "GO:0034612", "interaction": "Direct", "SUID": 3630999, "TYPE": "Direct", "Gene_A": "GO:0001666", "BEND_MAP_ID": 3630999, "selected": false}, "selected": false}, {"data": {"id": "3630996", "source": "3625019", "target": "3625028", "SCORE": 0.5263157894811635, "shared_interaction": "Direct", "source_original": "16", "Name_B": "GO:0043536", "Name_A": "GO:0001666", "target_original": "13", "Gene_B": "GO:0043536", "interaction": "Direct", "SUID": 3630996, "TYPE": "Direct", "Gene_A": "GO:0001666", "BEND_MAP_ID": 3630996, "selected": false}, "selected": false}, {"data": {"id": "3630993", "source": "3625019", "target": "3625025", "SCORE": 0.40000000000899993, "shared_interaction": "Direct", "source_original": "16", "Name_B": "GO:0034599", "Name_A": "GO:0001666", "target_original": "14", "Gene_B": "GO:0034599", "interaction": "Direct", "SUID": 3630993, "TYPE": "Direct", "Gene_A": "GO:0001666", "BEND_MAP_ID": 3630993, "selected": false}, "selected": false}, {"data": {"id": "3630990", "source": "3625019", "target": "3625022", "SCORE": 0.40000000000899993, "shared_interaction": "Direct", "source_original": "16", "Name_B": "GO:0010594", "Name_A": "GO:0001666", "target_original": "15", "Gene_B": "GO:0010594", "interaction": "Direct", "SUID": 3630990, "TYPE": "Direct", "Gene_A": "GO:0001666", "BEND_MAP_ID": 3630990, "selected": false}, "selected": false}, {"data": {"id": "3630987", "source": "3625019", "target": "3624620", "SCORE": 0.3333333333444444, "shared_interaction": "Direct", "source_original": "16", "Name_B": "GO:0036003", "Name_A": "GO:0001666", "target_original": "149", "Gene_B": "GO:0036003", "interaction": "Direct", "SUID": 3630987, "TYPE": "Direct", "Gene_A": "GO:0001666", "BEND_MAP_ID": 3630987, "selected": false}, "selected": false}, {"data": {"id": "3630984", "source": "3625019", "target": "3624632", "SCORE": 0.40000000000899993, "shared_interaction": "Direct", "source_original": "16", "Name_B": "GO:0051348", "Name_A": "GO:0001666", "target_original": "145", "Gene_B": "GO:0051348", "interaction": "Direct", "SUID": 3630984, "TYPE": "Direct", "Gene_A": "GO:0001666", "BEND_MAP_ID": 3630984, "selected": false}, "selected": false}, {"data": {"id": "3630981", "source": "3625019", "target": "3624950", "SCORE": 0.5263157894811635, "shared_interaction": "Direct", "source_original": "16", "Name_B": "GO:0042542", "Name_A": "GO:0001666", "target_original": "39", "Gene_B": "GO:0042542", "interaction": "Direct", "SUID": 3630981, "TYPE": "Direct", "Gene_A": "GO:0001666", "BEND_MAP_ID": 3630981, "selected": false}, "selected": false}, {"data": {"id": "3630978", "source": "3625019", "target": "3624947", "SCORE": 0.40000000000899993, "shared_interaction": "Direct", "source_original": "16", "Name_B": "GO:0048608", "Name_A": "GO:0001666", "target_original": "40", "Gene_B": "GO:0048608", "interaction": "Direct", "SUID": 3630978, "TYPE": "Direct", "Gene_A": "GO:0001666", "BEND_MAP_ID": 3630978, "selected": false}, "selected": false}, {"data": {"id": "3630975", "source": "3625019", "target": "3624944", "SCORE": 0.40000000000899993, "shared_interaction": "Direct", "source_original": "16", "Name_B": "GO:0061458", "Name_A": "GO:0001666", "target_original": "41", "Gene_B": "GO:0061458", "interaction": "Direct", "SUID": 3630975, "TYPE": "Direct", "Gene_A": "GO:0001666", "BEND_MAP_ID": 3630975, "selected": false}, "selected": false}, {"data": {"id": "3630972", "source": "3625019", "target": "3624869", "SCORE": 0.40000000000899993, "shared_interaction": "Direct", "source_original": "16", "Name_B": "GO:0010506", "Name_A": "GO:0001666", "target_original": "66", "Gene_B": "GO:0010506", "interaction": "Direct", "SUID": 3630972, "TYPE": "Direct", "Gene_A": "GO:0001666", "BEND_MAP_ID": 3630972, "selected": false}, "selected": false}, {"data": {"id": "3630969", "source": "3625019", "target": "3624821", "SCORE": 0.40000000000899993, "shared_interaction": "Direct", "source_original": "16", "Name_B": "GO:0043434", "Name_A": "GO:0001666", "target_original": "82", "Gene_B": "GO:0043434", "interaction": "Direct", "SUID": 3630969, "TYPE": "Direct", "Gene_A": "GO:0001666", "BEND_MAP_ID": 3630969, "selected": false}, "selected": false}, {"data": {"id": "3630966", "source": "3625019", "target": "3624791", "SCORE": 0.3333333333444444, "shared_interaction": "Direct", "source_original": "16", "Name_B": "GO:0043618", "Name_A": "GO:0001666", "target_original": "92", "Gene_B": "GO:0043618", "interaction": "Direct", "SUID": 3630966, "TYPE": "Direct", "Gene_A": "GO:0001666", "BEND_MAP_ID": 3630966, "selected": false}, "selected": false}, {"data": {"id": "3630963", "source": "3625019", "target": "3624788", "SCORE": 0.3333333333444444, "shared_interaction": "Direct", "source_original": "16", "Name_B": "GO:0043620", "Name_A": "GO:0001666", "target_original": "93", "Gene_B": "GO:0043620", "interaction": "Direct", "SUID": 3630963, "TYPE": "Direct", "Gene_A": "GO:0001666", "BEND_MAP_ID": 3630963, "selected": false}, "selected": false}, {"data": {"id": "3630960", "source": "3625019", "target": "3625061", "SCORE": 0.40000000000899993, "shared_interaction": "Direct", "source_original": "16", "Name_B": "GO:0009410", "Name_A": "GO:0001666", "target_original": "2", "Gene_B": "GO:0009410", "interaction": "Direct", "SUID": 3630960, "TYPE": "Direct", "Gene_A": "GO:0001666", "BEND_MAP_ID": 3630960, "selected": false}, "selected": false}, {"data": {"id": "3630957", "source": "3625019", "target": "3624767", "SCORE": 0.40000000000899993, "shared_interaction": "Direct", "source_original": "16", "Name_B": "GO:0045936", "Name_A": "GO:0001666", "target_original": "100", "Gene_B": "GO:0045936", "interaction": "Direct", "SUID": 3630957, "TYPE": "Direct", "Gene_A": "GO:0001666", "BEND_MAP_ID": 3630957, "selected": false}, "selected": false}, {"data": {"id": "3630954", "source": "3625019", "target": "3624764", "SCORE": 0.40000000000899993, "shared_interaction": "Direct", "source_original": "16", "Name_B": "GO:0010563", "Name_A": "GO:0001666", "target_original": "101", "Gene_B": "GO:0010563", "interaction": "Direct", "SUID": 3630954, "TYPE": "Direct", "Gene_A": "GO:0001666", "BEND_MAP_ID": 3630954, "selected": false}, "selected": false}, {"data": {"id": "3630951", "source": "3625019", "target": "3624833", "SCORE": 0.3333333333444444, "shared_interaction": "Direct", "source_original": "16", "Name_B": "GO:0042149", "Name_A": "GO:0001666", "target_original": "78", "Gene_B": "GO:0042149", "interaction": "Direct", "SUID": 3630951, "TYPE": "Direct", "Gene_A": "GO:0001666", "BEND_MAP_ID": 3630951, "selected": false}, "selected": false}, {"data": {"id": "3630948", "source": "3625019", "target": "3624785", "SCORE": 0.47058823530346017, "shared_interaction": "Direct", "source_original": "16", "Name_B": "GO:0061419", "Name_A": "GO:0001666", "target_original": "94", "Gene_B": "GO:0061419", "interaction": "Direct", "SUID": 3630948, "TYPE": "Direct", "Gene_A": "GO:0001666", "BEND_MAP_ID": 3630948, "selected": false}, "selected": false}, {"data": {"id": "3630945", "source": "3625019", "target": "3624761", "SCORE": 0.40000000000899993, "shared_interaction": "Direct", "source_original": "16", "Name_B": "GO:0031400", "Name_A": "GO:0001666", "target_original": "102", "Gene_B": "GO:0031400", "interaction": "Direct", "SUID": 3630945, "TYPE": "Direct", "Gene_A": "GO:0001666", "BEND_MAP_ID": 3630945, "selected": false}, "selected": false}, {"data": {"id": "3630942", "source": "3625019", "target": "3624755", "SCORE": 0.5263157894811635, "shared_interaction": "Direct", "source_original": "16", "Name_B": "GO:0033673", "Name_A": "GO:0001666", "target_original": "104", "Gene_B": "GO:0033673", "interaction": "Direct", "SUID": 3630942, "TYPE": "Direct", "Gene_A": "GO:0001666", "BEND_MAP_ID": 3630942, "selected": false}, "selected": false}, {"data": {"id": "3630939", "source": "3625019", "target": "3624818", "SCORE": 0.3333333333444444, "shared_interaction": "Direct", "source_original": "16", "Name_B": "GO:0045913", "Name_A": "GO:0001666", "target_original": "83", "Gene_B": "GO:0045913", "interaction": "Direct", "SUID": 3630939, "TYPE": "Direct", "Gene_A": "GO:0001666", "BEND_MAP_ID": 3630939, "selected": false}, "selected": false}, {"data": {"id": "3630936", "source": "3625019", "target": "3624974", "SCORE": 0.40000000000899993, "shared_interaction": "Direct", "source_original": "16", "Name_B": "GO:0030097", "Name_A": "GO:0001666", "target_original": "31", "Gene_B": "GO:0030097", "interaction": "Direct", "SUID": 3630936, "TYPE": "Direct", "Gene_A": "GO:0001666", "BEND_MAP_ID": 3630936, "selected": false}, "selected": false}, {"data": {"id": "3630933", "source": "3625019", "target": "3624779", "SCORE": 0.47058823530346017, "shared_interaction": "Direct", "source_original": "16", "Name_B": "GO:0061418", "Name_A": "GO:0001666", "target_original": "96", "Gene_B": "GO:0061418", "interaction": "Direct", "SUID": 3630933, "TYPE": "Direct", "Gene_A": "GO:0001666", "BEND_MAP_ID": 3630933, "selected": false}, "selected": false}, {"data": {"id": "3630930", "source": "3625019", "target": "3624752", "SCORE": 0.40000000000899993, "shared_interaction": "Direct", "source_original": "16", "Name_B": "GO:0043549", "Name_A": "GO:0001666", "target_original": "105", "Gene_B": "GO:0043549", "interaction": "Direct", "SUID": 3630930, "TYPE": "Direct", "Gene_A": "GO:0001666", "BEND_MAP_ID": 3630930, "selected": false}, "selected": false}, {"data": {"id": "3630927", "source": "3625019", "target": "3624749", "SCORE": 0.5263157894811635, "shared_interaction": "Direct", "source_original": "16", "Name_B": "GO:0001933", "Name_A": "GO:0001666", "target_original": "106", "Gene_B": "GO:0001933", "interaction": "Direct", "SUID": 3630927, "TYPE": "Direct", "Gene_A": "GO:0001666", "BEND_MAP_ID": 3630927, "selected": false}, "selected": false}, {"data": {"id": "3630924", "source": "3625019", "target": "3624902", "SCORE": 0.3333333333444444, "shared_interaction": "Direct", "source_original": "16", "Name_B": "GO:0043200", "Name_A": "GO:0001666", "target_original": "55", "Gene_B": "GO:0043200", "interaction": "Direct", "SUID": 3630924, "TYPE": "Direct", "Gene_A": "GO:0001666", "BEND_MAP_ID": 3630924, "selected": false}, "selected": false}, {"data": {"id": "3630921", "source": "3625019", "target": "3624743", "SCORE": 0.5263157894811635, "shared_interaction": "Direct", "source_original": "16", "Name_B": "GO:0071900", "Name_A": "GO:0001666", "target_original": "108", "Gene_B": "GO:0071900", "interaction": "Direct", "SUID": 3630921, "TYPE": "Direct", "Gene_A": "GO:0001666", "BEND_MAP_ID": 3630921, "selected": false}, "selected": false}, {"data": {"id": "3630918", "source": "3625019", "target": "3624773", "SCORE": 0.47058823530346017, "shared_interaction": "Direct", "source_original": "16", "Name_B": "GO:1901522", "Name_A": "GO:0001666", "target_original": "98", "Gene_B": "GO:1901522", "interaction": "Direct", "SUID": 3630918, "TYPE": "Direct", "Gene_A": "GO:0001666", "BEND_MAP_ID": 3630918, "selected": false}, "selected": false}, {"data": {"id": "3630915", "source": "3625019", "target": "3624893", "SCORE": 0.6666666666722222, "shared_interaction": "Direct", "source_original": "16", "Name_B": "GO:0009749", "Name_A": "GO:0001666", "target_original": "58", "Gene_B": "GO:0009749", "interaction": "Direct", "SUID": 3630915, "TYPE": "Direct", "Gene_A": "GO:0001666", "BEND_MAP_ID": 3630915, "selected": false}, "selected": false}, {"data": {"id": "3630912", "source": "3625019", "target": "3624890", "SCORE": 0.6666666666722222, "shared_interaction": "Direct", "source_original": "16", "Name_B": "GO:0009746", "Name_A": "GO:0001666", "target_original": "59", "Gene_B": "GO:0009746", "interaction": "Direct", "SUID": 3630912, "TYPE": "Direct", "Gene_A": "GO:0001666", "BEND_MAP_ID": 3630912, "selected": false}, "selected": false}, {"data": {"id": "3630909", "source": "3625019", "target": "3624887", "SCORE": 0.6666666666722222, "shared_interaction": "Direct", "source_original": "16", "Name_B": "GO:0034284", "Name_A": "GO:0001666", "target_original": "60", "Gene_B": "GO:0034284", "interaction": "Direct", "SUID": 3630909, "TYPE": "Direct", "Gene_A": "GO:0001666", "BEND_MAP_ID": 3630909, "selected": false}, "selected": false}, {"data": {"id": "3630906", "source": "3625019", "target": "3624800", "SCORE": 0.3333333333444444, "shared_interaction": "Direct", "source_original": "16", "Name_B": "GO:0071356", "Name_A": "GO:0001666", "target_original": "89", "Gene_B": "GO:0071356", "interaction": "Direct", "SUID": 3630906, "TYPE": "Direct", "Gene_A": "GO:0001666", "BEND_MAP_ID": 3630906, "selected": false}, "selected": false}, {"data": {"id": "3630903", "source": "3625019", "target": "3624884", "SCORE": 0.6666666666722222, "shared_interaction": "Direct", "source_original": "16", "Name_B": "GO:0009743", "Name_A": "GO:0001666", "target_original": "61", "Gene_B": "GO:0009743", "interaction": "Direct", "SUID": 3630903, "TYPE": "Direct", "Gene_A": "GO:0001666", "BEND_MAP_ID": 3630903, "selected": false}, "selected": false}, {"data": {"id": "3630900", "source": "3625019", "target": "3624881", "SCORE": 0.47058823530346017, "shared_interaction": "Direct", "source_original": "16", "Name_B": "GO:0045736", "Name_A": "GO:0001666", "target_original": "62", "Gene_B": "GO:0045736", "interaction": "Direct", "SUID": 3630900, "TYPE": "Direct", "Gene_A": "GO:0001666", "BEND_MAP_ID": 3630900, "selected": false}, "selected": false}, {"data": {"id": "3630897", "source": "3625019", "target": "3624965", "SCORE": 0.3333333333444444, "shared_interaction": "Direct", "source_original": "16", "Name_B": "GO:0030099", "Name_A": "GO:0001666", "target_original": "34", "Gene_B": "GO:0030099", "interaction": "Direct", "SUID": 3630897, "TYPE": "Direct", "Gene_A": "GO:0001666", "BEND_MAP_ID": 3630897, "selected": false}, "selected": false}, {"data": {"id": "3630894", "source": "3625016", "target": "3624635", "SCORE": 0.4827586206963436, "shared_interaction": "Direct", "source_original": "17", "Name_B": "GO:1902532", "Name_A": "GO:1902176", "target_original": "144", "Gene_B": "GO:1902532", "interaction": "Direct", "SUID": 3630894, "TYPE": "Direct", "Gene_A": "GO:1902176", "BEND_MAP_ID": 3630894, "selected": false}, "selected": false}, {"data": {"id": "3630891", "source": "3625016", "target": "3625013", "SCORE": 0.8421052631603878, "shared_interaction": "Direct", "source_original": "17", "Name_B": "GO:1903201", "Name_A": "GO:1902176", "target_original": "18", "Gene_B": "GO:1903201", "interaction": "Direct", "SUID": 3630891, "TYPE": "Direct", "Gene_A": "GO:1902176", "BEND_MAP_ID": 3630891, "selected": false}, "selected": false}, {"data": {"id": "3630888", "source": "3625016", "target": "3625004", "SCORE": 0.7058823529455017, "shared_interaction": "Direct", "source_original": "17", "Name_B": "GO:2001234", "Name_A": "GO:1902176", "target_original": "21", "Gene_B": "GO:2001234", "interaction": "Direct", "SUID": 3630888, "TYPE": "Direct", "Gene_A": "GO:1902176", "BEND_MAP_ID": 3630888, "selected": false}, "selected": false}, {"data": {"id": "3630885", "source": "3625016", "target": "3625001", "SCORE": 0.8421052631603878, "shared_interaction": "Direct", "source_original": "17", "Name_B": "GO:1902882", "Name_A": "GO:1902176", "target_original": "22", "Gene_B": "GO:1902882", "interaction": "Direct", "SUID": 3630885, "TYPE": "Direct", "Gene_A": "GO:1902176", "BEND_MAP_ID": 3630885, "selected": false}, "selected": false}, {"data": {"id": "3630882", "source": "3625016", "target": "3624998", "SCORE": 1.0, "shared_interaction": "Direct", "source_original": "17", "Name_B": "GO:1903202", "Name_A": "GO:1902176", "target_original": "23", "Gene_B": "GO:1903202", "interaction": "Direct", "SUID": 3630882, "TYPE": "Direct", "Gene_A": "GO:1902176", "BEND_MAP_ID": 3630882, "selected": false}, "selected": false}, {"data": {"id": "3630879", "source": "3625016", "target": "3624992", "SCORE": 0.7058823529455017, "shared_interaction": "Direct", "source_original": "17", "Name_B": "GO:2001233", "Name_A": "GO:1902176", "target_original": "25", "Gene_B": "GO:2001233", "interaction": "Direct", "SUID": 3630879, "TYPE": "Direct", "Gene_A": "GO:1902176", "BEND_MAP_ID": 3630879, "selected": false}, "selected": false}, {"data": {"id": "3630876", "source": "3625016", "target": "3625031", "SCORE": 0.5263157894811635, "shared_interaction": "Direct", "source_original": "17", "Name_B": "GO:1904018", "Name_A": "GO:1902176", "target_original": "12", "Gene_B": "GO:1904018", "interaction": "Direct", "SUID": 3630876, "TYPE": "Direct", "Gene_A": "GO:1902176", "BEND_MAP_ID": 3630876, "selected": false}, "selected": false}, {"data": {"id": "3630873", "source": "3625016", "target": "3624848", "SCORE": 0.6590909090967201, "shared_interaction": "Direct", "source_original": "17", "Name_B": "GO:1905897", "Name_A": "GO:1902176", "target_original": "73", "Gene_B": "GO:1905897", "interaction": "Direct", "SUID": 3630873, "TYPE": "Direct", "Gene_A": "GO:1902176", "BEND_MAP_ID": 3630873, "selected": false}, "selected": false}, {"data": {"id": "3630870", "source": "3625016", "target": "3624872", "SCORE": 0.4444444444547325, "shared_interaction": "Direct", "source_original": "17", "Name_B": "GO:1903203", "Name_A": "GO:1902176", "target_original": "65", "Gene_B": "GO:1903203", "interaction": "Direct", "SUID": 3630870, "TYPE": "Direct", "Gene_A": "GO:1902176", "BEND_MAP_ID": 3630870, "selected": false}, "selected": false}, {"data": {"id": "3630867", "source": "3625016", "target": "3624863", "SCORE": 0.6590909090967201, "shared_interaction": "Direct", "source_original": "17", "Name_B": "GO:2000377", "Name_A": "GO:1902176", "target_original": "68", "Gene_B": "GO:2000377", "interaction": "Direct", "SUID": 3630867, "TYPE": "Direct", "Gene_A": "GO:1902176", "BEND_MAP_ID": 3630867, "selected": false}, "selected": false}, {"data": {"id": "3630864", "source": "3625016", "target": "3624860", "SCORE": 0.5945945946028123, "shared_interaction": "Direct", "source_original": "17", "Name_B": "GO:1903377", "Name_A": "GO:1902176", "target_original": "69", "Gene_B": "GO:1903377", "interaction": "Direct", "SUID": 3630864, "TYPE": "Direct", "Gene_A": "GO:1902176", "BEND_MAP_ID": 3630864, "selected": false}, "selected": false}, {"data": {"id": "3630861", "source": "3625016", "target": "3624701", "SCORE": 0.4444444444547325, "shared_interaction": "Direct", "source_original": "17", "Name_B": "GO:2000060", "Name_A": "GO:1902176", "target_original": "122", "Gene_B": "GO:2000060", "interaction": "Direct", "SUID": 3630861, "TYPE": "Direct", "Gene_A": "GO:1902176", "BEND_MAP_ID": 3630861, "selected": false}, "selected": false}, {"data": {"id": "3630858", "source": "3625016", "target": "3624689", "SCORE": 0.4444444444547325, "shared_interaction": "Direct", "source_original": "17", "Name_B": "GO:1903052", "Name_A": "GO:1902176", "target_original": "126", "Gene_B": "GO:1903052", "interaction": "Direct", "SUID": 3630858, "TYPE": "Direct", "Gene_A": "GO:1902176", "BEND_MAP_ID": 3630858, "selected": false}, "selected": false}, {"data": {"id": "3630855", "source": "3625016", "target": "3624803", "SCORE": 0.4444444444547325, "shared_interaction": "Direct", "source_original": "17", "Name_B": "GO:1905952", "Name_A": "GO:1902176", "target_original": "88", "Gene_B": "GO:1905952", "interaction": "Direct", "SUID": 3630855, "TYPE": "Direct", "Gene_A": "GO:1902176", "BEND_MAP_ID": 3630855, "selected": false}, "selected": false}, {"data": {"id": "3630852", "source": "3625013", "target": "3625004", "SCORE": 0.5714285714346938, "shared_interaction": "Direct", "source_original": "18", "Name_B": "GO:2001234", "Name_A": "GO:1903201", "target_original": "21", "Gene_B": "GO:2001234", "interaction": "Direct", "SUID": 3630852, "TYPE": "Direct", "Gene_A": "GO:1903201", "BEND_MAP_ID": 3630852, "selected": false}, "selected": false}, {"data": {"id": "3630849", "source": "3625013", "target": "3624998", "SCORE": 0.8421052631603878, "shared_interaction": "Direct", "source_original": "18", "Name_B": "GO:1903202", "Name_A": "GO:1903201", "target_original": "23", "Gene_B": "GO:1903202", "interaction": "Direct", "SUID": 3630849, "TYPE": "Direct", "Gene_A": "GO:1903201", "BEND_MAP_ID": 3630849, "selected": false}, "selected": false}, {"data": {"id": "3630846", "source": "3625013", "target": "3624992", "SCORE": 0.5714285714346938, "shared_interaction": "Direct", "source_original": "18", "Name_B": "GO:2001233", "Name_A": "GO:1903201", "target_original": "25", "Gene_B": "GO:2001233", "interaction": "Direct", "SUID": 3630846, "TYPE": "Direct", "Gene_A": "GO:1903201", "BEND_MAP_ID": 3630846, "selected": false}, "selected": false}, {"data": {"id": "3630843", "source": "3625013", "target": "3625031", "SCORE": 0.40000000000899993, "shared_interaction": "Direct", "source_original": "18", "Name_B": "GO:1904018", "Name_A": "GO:1903201", "target_original": "12", "Gene_B": "GO:1904018", "interaction": "Direct", "SUID": 3630843, "TYPE": "Direct", "Gene_A": "GO:1903201", "BEND_MAP_ID": 3630843, "selected": false}, "selected": false}, {"data": {"id": "3630840", "source": "3625013", "target": "3624848", "SCORE": 0.5263157894811635, "shared_interaction": "Direct", "source_original": "18", "Name_B": "GO:1905897", "Name_A": "GO:1903201", "target_original": "73", "Gene_B": "GO:1905897", "interaction": "Direct", "SUID": 3630840, "TYPE": "Direct", "Gene_A": "GO:1903201", "BEND_MAP_ID": 3630840, "selected": false}, "selected": false}, {"data": {"id": "3630837", "source": "3625013", "target": "3624872", "SCORE": 0.6666666666722222, "shared_interaction": "Direct", "source_original": "18", "Name_B": "GO:1903203", "Name_A": "GO:1903201", "target_original": "65", "Gene_B": "GO:1903203", "interaction": "Direct", "SUID": 3630837, "TYPE": "Direct", "Gene_A": "GO:1903201", "BEND_MAP_ID": 3630837, "selected": false}, "selected": false}, {"data": {"id": "3630834", "source": "3625013", "target": "3624863", "SCORE": 0.8421052631603878, "shared_interaction": "Direct", "source_original": "18", "Name_B": "GO:2000377", "Name_A": "GO:1903201", "target_original": "68", "Gene_B": "GO:2000377", "interaction": "Direct", "SUID": 3630834, "TYPE": "Direct", "Gene_A": "GO:1903201", "BEND_MAP_ID": 3630834, "selected": false}, "selected": false}, {"data": {"id": "3630831", "source": "3625013", "target": "3624860", "SCORE": 0.47058823530346017, "shared_interaction": "Direct", "source_original": "18", "Name_B": "GO:1903377", "Name_A": "GO:1903201", "target_original": "69", "Gene_B": "GO:1903377", "interaction": "Direct", "SUID": 3630831, "TYPE": "Direct", "Gene_A": "GO:1903201", "BEND_MAP_ID": 3630831, "selected": false}, "selected": false}, {"data": {"id": "3630828", "source": "3625013", "target": "3624701", "SCORE": 0.3333333333444444, "shared_interaction": "Direct", "source_original": "18", "Name_B": "GO:2000060", "Name_A": "GO:1903201", "target_original": "122", "Gene_B": "GO:2000060", "interaction": "Direct", "SUID": 3630828, "TYPE": "Direct", "Gene_A": "GO:1903201", "BEND_MAP_ID": 3630828, "selected": false}, "selected": false}, {"data": {"id": "3630825", "source": "3625013", "target": "3624803", "SCORE": 0.3333333333444444, "shared_interaction": "Direct", "source_original": "18", "Name_B": "GO:1905952", "Name_A": "GO:1903201", "target_original": "88", "Gene_B": "GO:1905952", "interaction": "Direct", "SUID": 3630825, "TYPE": "Direct", "Gene_A": "GO:1903201", "BEND_MAP_ID": 3630825, "selected": false}, "selected": false}, {"data": {"id": "3630822", "source": "3625010", "target": "3624635", "SCORE": 0.608695652179017, "shared_interaction": "Direct", "source_original": "19", "Name_B": "GO:1902532", "Name_A": "GO:1900407", "target_original": "144", "Gene_B": "GO:1902532", "interaction": "Direct", "SUID": 3630822, "TYPE": "Direct", "Gene_A": "GO:1900407", "BEND_MAP_ID": 3630822, "selected": false}, "selected": false}, {"data": {"id": "3630819", "source": "3625010", "target": "3624608", "SCORE": 0.4545454545528925, "shared_interaction": "Direct", "source_original": "19", "Name_B": "GO:1901214", "Name_A": "GO:1900407", "target_original": "153", "Gene_B": "GO:1901214", "interaction": "Direct", "SUID": 3630819, "TYPE": "Direct", "Gene_A": "GO:1900407", "BEND_MAP_ID": 3630819, "selected": false}, "selected": false}, {"data": {"id": "3630816", "source": "3625010", "target": "3625016", "SCORE": 0.8421052631603878, "shared_interaction": "Direct", "source_original": "19", "Name_B": "GO:1902176", "Name_A": "GO:1900407", "target_original": "17", "Gene_B": "GO:1902176", "interaction": "Direct", "SUID": 3630816, "TYPE": "Direct", "Gene_A": "GO:1900407", "BEND_MAP_ID": 3630816, "selected": false}, "selected": false}, {"data": {"id": "3630813", "source": "3625010", "target": "3625013", "SCORE": 1.0, "shared_interaction": "Direct", "source_original": "19", "Name_B": "GO:1903201", "Name_A": "GO:1900407", "target_original": "18", "Gene_B": "GO:1903201", "interaction": "Direct", "SUID": 3630813, "TYPE": "Direct", "Gene_A": "GO:1900407", "BEND_MAP_ID": 3630813, "selected": false}, "selected": false}, {"data": {"id": "3630810", "source": "3625010", "target": "3625007", "SCORE": 0.8421052631603878, "shared_interaction": "Direct", "source_original": "19", "Name_B": "GO:1902175", "Name_A": "GO:1900407", "target_original": "20", "Gene_B": "GO:1902175", "interaction": "Direct", "SUID": 3630810, "TYPE": "Direct", "Gene_A": "GO:1900407", "BEND_MAP_ID": 3630810, "selected": false}, "selected": false}, {"data": {"id": "3630807", "source": "3625010", "target": "3625004", "SCORE": 0.5714285714346938, "shared_interaction": "Direct", "source_original": "19", "Name_B": "GO:2001234", "Name_A": "GO:1900407", "target_original": "21", "Gene_B": "GO:2001234", "interaction": "Direct", "SUID": 3630807, "TYPE": "Direct", "Gene_A": "GO:1900407", "BEND_MAP_ID": 3630807, "selected": false}, "selected": false}, {"data": {"id": "3630804", "source": "3625010", "target": "3625001", "SCORE": 1.0, "shared_interaction": "Direct", "source_original": "19", "Name_B": "GO:1902882", "Name_A": "GO:1900407", "target_original": "22", "Gene_B": "GO:1902882", "interaction": "Direct", "SUID": 3630804, "TYPE": "Direct", "Gene_A": "GO:1900407", "BEND_MAP_ID": 3630804, "selected": false}, "selected": false}, {"data": {"id": "3630801", "source": "3625010", "target": "3624998", "SCORE": 0.8421052631603878, "shared_interaction": "Direct", "source_original": "19", "Name_B": "GO:1903202", "Name_A": "GO:1900407", "target_original": "23", "Gene_B": "GO:1903202", "interaction": "Direct", "SUID": 3630801, "TYPE": "Direct", "Gene_A": "GO:1900407", "BEND_MAP_ID": 3630801, "selected": false}, "selected": false}, {"data": {"id": "3630798", "source": "3625010", "target": "3624992", "SCORE": 0.5714285714346938, "shared_interaction": "Direct", "source_original": "19", "Name_B": "GO:2001233", "Name_A": "GO:1900407", "target_original": "25", "Gene_B": "GO:2001233", "interaction": "Direct", "SUID": 3630798, "TYPE": "Direct", "Gene_A": "GO:1900407", "BEND_MAP_ID": 3630798, "selected": false}, "selected": false}, {"data": {"id": "3630795", "source": "3625010", "target": "3625031", "SCORE": 0.40000000000899993, "shared_interaction": "Direct", "source_original": "19", "Name_B": "GO:1904018", "Name_A": "GO:1900407", "target_original": "12", "Gene_B": "GO:1904018", "interaction": "Direct", "SUID": 3630795, "TYPE": "Direct", "Gene_A": "GO:1900407", "BEND_MAP_ID": 3630795, "selected": false}, "selected": false}, {"data": {"id": "3630792", "source": "3625010", "target": "3624848", "SCORE": 0.5263157894811635, "shared_interaction": "Direct", "source_original": "19", "Name_B": "GO:1905897", "Name_A": "GO:1900407", "target_original": "73", "Gene_B": "GO:1905897", "interaction": "Direct", "SUID": 3630792, "TYPE": "Direct", "Gene_A": "GO:1900407", "BEND_MAP_ID": 3630792, "selected": false}, "selected": false}, {"data": {"id": "3630789", "source": "3625010", "target": "3624872", "SCORE": 0.6666666666722222, "shared_interaction": "Direct", "source_original": "19", "Name_B": "GO:1903203", "Name_A": "GO:1900407", "target_original": "65", "Gene_B": "GO:1903203", "interaction": "Direct", "SUID": 3630789, "TYPE": "Direct", "Gene_A": "GO:1900407", "BEND_MAP_ID": 3630789, "selected": false}, "selected": false}, {"data": {"id": "3630786", "source": "3625010", "target": "3624863", "SCORE": 0.8421052631603878, "shared_interaction": "Direct", "source_original": "19", "Name_B": "GO:2000377", "Name_A": "GO:1900407", "target_original": "68", "Gene_B": "GO:2000377", "interaction": "Direct", "SUID": 3630786, "TYPE": "Direct", "Gene_A": "GO:1900407", "BEND_MAP_ID": 3630786, "selected": false}, "selected": false}, {"data": {"id": "3630783", "source": "3625010", "target": "3624860", "SCORE": 0.47058823530346017, "shared_interaction": "Direct", "source_original": "19", "Name_B": "GO:1903377", "Name_A": "GO:1900407", "target_original": "69", "Gene_B": "GO:1903377", "interaction": "Direct", "SUID": 3630783, "TYPE": "Direct", "Gene_A": "GO:1900407", "BEND_MAP_ID": 3630783, "selected": false}, "selected": false}, {"data": {"id": "3630780", "source": "3625010", "target": "3624857", "SCORE": 0.5263157894811635, "shared_interaction": "Direct", "source_original": "19", "Name_B": "GO:1901215", "Name_A": "GO:1900407", "target_original": "70", "Gene_B": "GO:1901215", "interaction": "Direct", "SUID": 3630780, "TYPE": "Direct", "Gene_A": "GO:1900407", "BEND_MAP_ID": 3630780, "selected": false}, "selected": false}, {"data": {"id": "3630777", "source": "3625010", "target": "3624701", "SCORE": 0.3333333333444444, "shared_interaction": "Direct", "source_original": "19", "Name_B": "GO:2000060", "Name_A": "GO:1900407", "target_original": "122", "Gene_B": "GO:2000060", "interaction": "Direct", "SUID": 3630777, "TYPE": "Direct", "Gene_A": "GO:1900407", "BEND_MAP_ID": 3630777, "selected": false}, "selected": false}, {"data": {"id": "3630774", "source": "3625010", "target": "3624695", "SCORE": 0.3333333333444444, "shared_interaction": "Direct", "source_original": "19", "Name_B": "GO:1901800", "Name_A": "GO:1900407", "target_original": "124", "Gene_B": "GO:1901800", "interaction": "Direct", "SUID": 3630774, "TYPE": "Direct", "Gene_A": "GO:1900407", "BEND_MAP_ID": 3630774, "selected": false}, "selected": false}, {"data": {"id": "3630771", "source": "3625010", "target": "3624773", "SCORE": 0.47058823530346017, "shared_interaction": "Direct", "source_original": "19", "Name_B": "GO:1901522", "Name_A": "GO:1900407", "target_original": "98", "Gene_B": "GO:1901522", "interaction": "Direct", "SUID": 3630771, "TYPE": "Direct", "Gene_A": "GO:1900407", "BEND_MAP_ID": 3630771, "selected": false}, "selected": false}, {"data": {"id": "3630768", "source": "3625010", "target": "3624689", "SCORE": 0.3333333333444444, "shared_interaction": "Direct", "source_original": "19", "Name_B": "GO:1903052", "Name_A": "GO:1900407", "target_original": "126", "Gene_B": "GO:1903052", "interaction": "Direct", "SUID": 3630768, "TYPE": "Direct", "Gene_A": "GO:1900407", "BEND_MAP_ID": 3630768, "selected": false}, "selected": false}, {"data": {"id": "3630765", "source": "3625010", "target": "3624803", "SCORE": 0.3333333333444444, "shared_interaction": "Direct", "source_original": "19", "Name_B": "GO:1905952", "Name_A": "GO:1900407", "target_original": "88", "Gene_B": "GO:1905952", "interaction": "Direct", "SUID": 3630765, "TYPE": "Direct", "Gene_A": "GO:1900407", "BEND_MAP_ID": 3630765, "selected": false}, "selected": false}, {"data": {"id": "3630762", "source": "3625007", "target": "3624635", "SCORE": 0.4827586206963436, "shared_interaction": "Direct", "source_original": "20", "Name_B": "GO:1902532", "Name_A": "GO:1902175", "target_original": "144", "Gene_B": "GO:1902532", "interaction": "Direct", "SUID": 3630762, "TYPE": "Direct", "Gene_A": "GO:1902175", "BEND_MAP_ID": 3630762, "selected": false}, "selected": false}, {"data": {"id": "3630759", "source": "3625007", "target": "3625016", "SCORE": 1.0, "shared_interaction": "Direct", "source_original": "20", "Name_B": "GO:1902176", "Name_A": "GO:1902175", "target_original": "17", "Gene_B": "GO:1902176", "interaction": "Direct", "SUID": 3630759, "TYPE": "Direct", "Gene_A": "GO:1902175", "BEND_MAP_ID": 3630759, "selected": false}, "selected": false}, {"data": {"id": "3630756", "source": "3625007", "target": "3625013", "SCORE": 0.8421052631603878, "shared_interaction": "Direct", "source_original": "20", "Name_B": "GO:1903201", "Name_A": "GO:1902175", "target_original": "18", "Gene_B": "GO:1903201", "interaction": "Direct", "SUID": 3630756, "TYPE": "Direct", "Gene_A": "GO:1902175", "BEND_MAP_ID": 3630756, "selected": false}, "selected": false}, {"data": {"id": "3630753", "source": "3625007", "target": "3625004", "SCORE": 0.7058823529455017, "shared_interaction": "Direct", "source_original": "20", "Name_B": "GO:2001234", "Name_A": "GO:1902175", "target_original": "21", "Gene_B": "GO:2001234", "interaction": "Direct", "SUID": 3630753, "TYPE": "Direct", "Gene_A": "GO:1902175", "BEND_MAP_ID": 3630753, "selected": false}, "selected": false}, {"data": {"id": "3630750", "source": "3625007", "target": "3625001", "SCORE": 0.8421052631603878, "shared_interaction": "Direct", "source_original": "20", "Name_B": "GO:1902882", "Name_A": "GO:1902175", "target_original": "22", "Gene_B": "GO:1902882", "interaction": "Direct", "SUID": 3630750, "TYPE": "Direct", "Gene_A": "GO:1902175", "BEND_MAP_ID": 3630750, "selected": false}, "selected": false}, {"data": {"id": "3630747", "source": "3625007", "target": "3624998", "SCORE": 1.0, "shared_interaction": "Direct", "source_original": "20", "Name_B": "GO:1903202", "Name_A": "GO:1902175", "target_original": "23", "Gene_B": "GO:1903202", "interaction": "Direct", "SUID": 3630747, "TYPE": "Direct", "Gene_A": "GO:1902175", "BEND_MAP_ID": 3630747, "selected": false}, "selected": false}, {"data": {"id": "3630744", "source": "3625007", "target": "3624992", "SCORE": 0.7058823529455017, "shared_interaction": "Direct", "source_original": "20", "Name_B": "GO:2001233", "Name_A": "GO:1902175", "target_original": "25", "Gene_B": "GO:2001233", "interaction": "Direct", "SUID": 3630744, "TYPE": "Direct", "Gene_A": "GO:1902175", "BEND_MAP_ID": 3630744, "selected": false}, "selected": false}, {"data": {"id": "3630741", "source": "3625007", "target": "3625031", "SCORE": 0.5263157894811635, "shared_interaction": "Direct", "source_original": "20", "Name_B": "GO:1904018", "Name_A": "GO:1902175", "target_original": "12", "Gene_B": "GO:1904018", "interaction": "Direct", "SUID": 3630741, "TYPE": "Direct", "Gene_A": "GO:1902175", "BEND_MAP_ID": 3630741, "selected": false}, "selected": false}, {"data": {"id": "3630738", "source": "3625007", "target": "3624848", "SCORE": 0.6590909090967201, "shared_interaction": "Direct", "source_original": "20", "Name_B": "GO:1905897", "Name_A": "GO:1902175", "target_original": "73", "Gene_B": "GO:1905897", "interaction": "Direct", "SUID": 3630738, "TYPE": "Direct", "Gene_A": "GO:1902175", "BEND_MAP_ID": 3630738, "selected": false}, "selected": false}, {"data": {"id": "3630735", "source": "3625007", "target": "3624872", "SCORE": 0.4444444444547325, "shared_interaction": "Direct", "source_original": "20", "Name_B": "GO:1903203", "Name_A": "GO:1902175", "target_original": "65", "Gene_B": "GO:1903203", "interaction": "Direct", "SUID": 3630735, "TYPE": "Direct", "Gene_A": "GO:1902175", "BEND_MAP_ID": 3630735, "selected": false}, "selected": false}, {"data": {"id": "3630732", "source": "3625007", "target": "3624863", "SCORE": 0.6590909090967201, "shared_interaction": "Direct", "source_original": "20", "Name_B": "GO:2000377", "Name_A": "GO:1902175", "target_original": "68", "Gene_B": "GO:2000377", "interaction": "Direct", "SUID": 3630732, "TYPE": "Direct", "Gene_A": "GO:1902175", "BEND_MAP_ID": 3630732, "selected": false}, "selected": false}, {"data": {"id": "3630729", "source": "3625007", "target": "3624860", "SCORE": 0.5945945946028123, "shared_interaction": "Direct", "source_original": "20", "Name_B": "GO:1903377", "Name_A": "GO:1902175", "target_original": "69", "Gene_B": "GO:1903377", "interaction": "Direct", "SUID": 3630729, "TYPE": "Direct", "Gene_A": "GO:1902175", "BEND_MAP_ID": 3630729, "selected": false}, "selected": false}, {"data": {"id": "3630726", "source": "3625007", "target": "3624701", "SCORE": 0.4444444444547325, "shared_interaction": "Direct", "source_original": "20", "Name_B": "GO:2000060", "Name_A": "GO:1902175", "target_original": "122", "Gene_B": "GO:2000060", "interaction": "Direct", "SUID": 3630726, "TYPE": "Direct", "Gene_A": "GO:1902175", "BEND_MAP_ID": 3630726, "selected": false}, "selected": false}, {"data": {"id": "3630723", "source": "3625007", "target": "3624689", "SCORE": 0.4444444444547325, "shared_interaction": "Direct", "source_original": "20", "Name_B": "GO:1903052", "Name_A": "GO:1902175", "target_original": "126", "Gene_B": "GO:1903052", "interaction": "Direct", "SUID": 3630723, "TYPE": "Direct", "Gene_A": "GO:1902175", "BEND_MAP_ID": 3630723, "selected": false}, "selected": false}, {"data": {"id": "3630720", "source": "3625007", "target": "3624803", "SCORE": 0.4444444444547325, "shared_interaction": "Direct", "source_original": "20", "Name_B": "GO:1905952", "Name_A": "GO:1902175", "target_original": "88", "Gene_B": "GO:1905952", "interaction": "Direct", "SUID": 3630720, "TYPE": "Direct", "Gene_A": "GO:1902175", "BEND_MAP_ID": 3630720, "selected": false}, "selected": false}, {"data": {"id": "3630717", "source": "3625001", "target": "3625013", "SCORE": 1.0, "shared_interaction": "Direct", "source_original": "22", "Name_B": "GO:1903201", "Name_A": "GO:1902882", "target_original": "18", "Gene_B": "GO:1903201", "interaction": "Direct", "SUID": 3630717, "TYPE": "Direct", "Gene_A": "GO:1902882", "BEND_MAP_ID": 3630717, "selected": false}, "selected": false}, {"data": {"id": "3630714", "source": "3625001", "target": "3625004", "SCORE": 0.5714285714346938, "shared_interaction": "Direct", "source_original": "22", "Name_B": "GO:2001234", "Name_A": "GO:1902882", "target_original": "21", "Gene_B": "GO:2001234", "interaction": "Direct", "SUID": 3630714, "TYPE": "Direct", "Gene_A": "GO:1902882", "BEND_MAP_ID": 3630714, "selected": false}, "selected": false}, {"data": {"id": "3630711", "source": "3625001", "target": "3624998", "SCORE": 0.8421052631603878, "shared_interaction": "Direct", "source_original": "22", "Name_B": "GO:1903202", "Name_A": "GO:1902882", "target_original": "23", "Gene_B": "GO:1903202", "interaction": "Direct", "SUID": 3630711, "TYPE": "Direct", "Gene_A": "GO:1902882", "BEND_MAP_ID": 3630711, "selected": false}, "selected": false}, {"data": {"id": "3630708", "source": "3625001", "target": "3624992", "SCORE": 0.5714285714346938, "shared_interaction": "Direct", "source_original": "22", "Name_B": "GO:2001233", "Name_A": "GO:1902882", "target_original": "25", "Gene_B": "GO:2001233", "interaction": "Direct", "SUID": 3630708, "TYPE": "Direct", "Gene_A": "GO:1902882", "BEND_MAP_ID": 3630708, "selected": false}, "selected": false}, {"data": {"id": "3630705", "source": "3625001", "target": "3625031", "SCORE": 0.40000000000899993, "shared_interaction": "Direct", "source_original": "22", "Name_B": "GO:1904018", "Name_A": "GO:1902882", "target_original": "12", "Gene_B": "GO:1904018", "interaction": "Direct", "SUID": 3630705, "TYPE": "Direct", "Gene_A": "GO:1902882", "BEND_MAP_ID": 3630705, "selected": false}, "selected": false}, {"data": {"id": "3630702", "source": "3625001", "target": "3624848", "SCORE": 0.5263157894811635, "shared_interaction": "Direct", "source_original": "22", "Name_B": "GO:1905897", "Name_A": "GO:1902882", "target_original": "73", "Gene_B": "GO:1905897", "interaction": "Direct", "SUID": 3630702, "TYPE": "Direct", "Gene_A": "GO:1902882", "BEND_MAP_ID": 3630702, "selected": false}, "selected": false}, {"data": {"id": "3630699", "source": "3625001", "target": "3624872", "SCORE": 0.6666666666722222, "shared_interaction": "Direct", "source_original": "22", "Name_B": "GO:1903203", "Name_A": "GO:1902882", "target_original": "65", "Gene_B": "GO:1903203", "interaction": "Direct", "SUID": 3630699, "TYPE": "Direct", "Gene_A": "GO:1902882", "BEND_MAP_ID": 3630699, "selected": false}, "selected": false}, {"data": {"id": "3630696", "source": "3625001", "target": "3624863", "SCORE": 0.8421052631603878, "shared_interaction": "Direct", "source_original": "22", "Name_B": "GO:2000377", "Name_A": "GO:1902882", "target_original": "68", "Gene_B": "GO:2000377", "interaction": "Direct", "SUID": 3630696, "TYPE": "Direct", "Gene_A": "GO:1902882", "BEND_MAP_ID": 3630696, "selected": false}, "selected": false}, {"data": {"id": "3630693", "source": "3625001", "target": "3624860", "SCORE": 0.47058823530346017, "shared_interaction": "Direct", "source_original": "22", "Name_B": "GO:1903377", "Name_A": "GO:1902882", "target_original": "69", "Gene_B": "GO:1903377", "interaction": "Direct", "SUID": 3630693, "TYPE": "Direct", "Gene_A": "GO:1902882", "BEND_MAP_ID": 3630693, "selected": false}, "selected": false}, {"data": {"id": "3630690", "source": "3625001", "target": "3624701", "SCORE": 0.3333333333444444, "shared_interaction": "Direct", "source_original": "22", "Name_B": "GO:2000060", "Name_A": "GO:1902882", "target_original": "122", "Gene_B": "GO:2000060", "interaction": "Direct", "SUID": 3630690, "TYPE": "Direct", "Gene_A": "GO:1902882", "BEND_MAP_ID": 3630690, "selected": false}, "selected": false}, {"data": {"id": "3630687", "source": "3625001", "target": "3624689", "SCORE": 0.3333333333444444, "shared_interaction": "Direct", "source_original": "22", "Name_B": "GO:1903052", "Name_A": "GO:1902882", "target_original": "126", "Gene_B": "GO:1903052", "interaction": "Direct", "SUID": 3630687, "TYPE": "Direct", "Gene_A": "GO:1902882", "BEND_MAP_ID": 3630687, "selected": false}, "selected": false}, {"data": {"id": "3630684", "source": "3625001", "target": "3624803", "SCORE": 0.3333333333444444, "shared_interaction": "Direct", "source_original": "22", "Name_B": "GO:1905952", "Name_A": "GO:1902882", "target_original": "88", "Gene_B": "GO:1905952", "interaction": "Direct", "SUID": 3630684, "TYPE": "Direct", "Gene_A": "GO:1902882", "BEND_MAP_ID": 3630684, "selected": false}, "selected": false}, {"data": {"id": "3630681", "source": "3624998", "target": "3625004", "SCORE": 0.7058823529455017, "shared_interaction": "Direct", "source_original": "23", "Name_B": "GO:2001234", "Name_A": "GO:1903202", "target_original": "21", "Gene_B": "GO:2001234", "interaction": "Direct", "SUID": 3630681, "TYPE": "Direct", "Gene_A": "GO:1903202", "BEND_MAP_ID": 3630681, "selected": false}, "selected": false}, {"data": {"id": "3630678", "source": "3624998", "target": "3624992", "SCORE": 0.7058823529455017, "shared_interaction": "Direct", "source_original": "23", "Name_B": "GO:2001233", "Name_A": "GO:1903202", "target_original": "25", "Gene_B": "GO:2001233", "interaction": "Direct", "SUID": 3630678, "TYPE": "Direct", "Gene_A": "GO:1903202", "BEND_MAP_ID": 3630678, "selected": false}, "selected": false}, {"data": {"id": "3630675", "source": "3624998", "target": "3625031", "SCORE": 0.5263157894811635, "shared_interaction": "Direct", "source_original": "23", "Name_B": "GO:1904018", "Name_A": "GO:1903202", "target_original": "12", "Gene_B": "GO:1904018", "interaction": "Direct", "SUID": 3630675, "TYPE": "Direct", "Gene_A": "GO:1903202", "BEND_MAP_ID": 3630675, "selected": false}, "selected": false}, {"data": {"id": "3630672", "source": "3624998", "target": "3624848", "SCORE": 0.6590909090967201, "shared_interaction": "Direct", "source_original": "23", "Name_B": "GO:1905897", "Name_A": "GO:1903202", "target_original": "73", "Gene_B": "GO:1905897", "interaction": "Direct", "SUID": 3630672, "TYPE": "Direct", "Gene_A": "GO:1903202", "BEND_MAP_ID": 3630672, "selected": false}, "selected": false}, {"data": {"id": "3630669", "source": "3624998", "target": "3624872", "SCORE": 0.4444444444547325, "shared_interaction": "Direct", "source_original": "23", "Name_B": "GO:1903203", "Name_A": "GO:1903202", "target_original": "65", "Gene_B": "GO:1903203", "interaction": "Direct", "SUID": 3630669, "TYPE": "Direct", "Gene_A": "GO:1903202", "BEND_MAP_ID": 3630669, "selected": false}, "selected": false}, {"data": {"id": "3630666", "source": "3624998", "target": "3624863", "SCORE": 0.6590909090967201, "shared_interaction": "Direct", "source_original": "23", "Name_B": "GO:2000377", "Name_A": "GO:1903202", "target_original": "68", "Gene_B": "GO:2000377", "interaction": "Direct", "SUID": 3630666, "TYPE": "Direct", "Gene_A": "GO:1903202", "BEND_MAP_ID": 3630666, "selected": false}, "selected": false}, {"data": {"id": "3630663", "source": "3624998", "target": "3624860", "SCORE": 0.5945945946028123, "shared_interaction": "Direct", "source_original": "23", "Name_B": "GO:1903377", "Name_A": "GO:1903202", "target_original": "69", "Gene_B": "GO:1903377", "interaction": "Direct", "SUID": 3630663, "TYPE": "Direct", "Gene_A": "GO:1903202", "BEND_MAP_ID": 3630663, "selected": false}, "selected": false}, {"data": {"id": "3630660", "source": "3624998", "target": "3624701", "SCORE": 0.4444444444547325, "shared_interaction": "Direct", "source_original": "23", "Name_B": "GO:2000060", "Name_A": "GO:1903202", "target_original": "122", "Gene_B": "GO:2000060", "interaction": "Direct", "SUID": 3630660, "TYPE": "Direct", "Gene_A": "GO:1903202", "BEND_MAP_ID": 3630660, "selected": false}, "selected": false}, {"data": {"id": "3630657", "source": "3624998", "target": "3624803", "SCORE": 0.4444444444547325, "shared_interaction": "Direct", "source_original": "23", "Name_B": "GO:1905952", "Name_A": "GO:1903202", "target_original": "88", "Gene_B": "GO:1905952", "interaction": "Direct", "SUID": 3630657, "TYPE": "Direct", "Gene_A": "GO:1903202", "BEND_MAP_ID": 3630657, "selected": false}, "selected": false}, {"data": {"id": "3630654", "source": "3624995", "target": "3624635", "SCORE": 0.7368421052666205, "shared_interaction": "Direct", "source_original": "24", "Name_B": "GO:1902532", "Name_A": "GO:0045862", "target_original": "144", "Gene_B": "GO:1902532", "interaction": "Direct", "SUID": 3630654, "TYPE": "Direct", "Gene_A": "GO:0045862", "BEND_MAP_ID": 3630654, "selected": false}, "selected": false}, {"data": {"id": "3630651", "source": "3624995", "target": "3624608", "SCORE": 0.3243243243334551, "shared_interaction": "Direct", "source_original": "24", "Name_B": "GO:1901214", "Name_A": "GO:0045862", "target_original": "153", "Gene_B": "GO:1901214", "interaction": "Direct", "SUID": 3630651, "TYPE": "Direct", "Gene_A": "GO:0045862", "BEND_MAP_ID": 3630651, "selected": false}, "selected": false}, {"data": {"id": "3630648", "source": "3624995", "target": "3625016", "SCORE": 0.4117647058910035, "shared_interaction": "Direct", "source_original": "24", "Name_B": "GO:1902176", "Name_A": "GO:0045862", "target_original": "17", "Gene_B": "GO:1902176", "interaction": "Direct", "SUID": 3630648, "TYPE": "Direct", "Gene_A": "GO:0045862", "BEND_MAP_ID": 3630648, "selected": false}, "selected": false}, {"data": {"id": "3630645", "source": "3624995", "target": "3625007", "SCORE": 0.4117647058910035, "shared_interaction": "Direct", "source_original": "24", "Name_B": "GO:1902175", "Name_A": "GO:0045862", "target_original": "20", "Gene_B": "GO:1902175", "interaction": "Direct", "SUID": 3630645, "TYPE": "Direct", "Gene_A": "GO:0045862", "BEND_MAP_ID": 3630645, "selected": false}, "selected": false}, {"data": {"id": "3630642", "source": "3624995", "target": "3625004", "SCORE": 0.4444444444521605, "shared_interaction": "Direct", "source_original": "24", "Name_B": "GO:2001234", "Name_A": "GO:0045862", "target_original": "21", "Gene_B": "GO:2001234", "interaction": "Direct", "SUID": 3630642, "TYPE": "Direct", "Gene_A": "GO:0045862", "BEND_MAP_ID": 3630642, "selected": false}, "selected": false}, {"data": {"id": "3630639", "source": "3624995", "target": "3624998", "SCORE": 0.4117647058910035, "shared_interaction": "Direct", "source_original": "24", "Name_B": "GO:1903202", "Name_A": "GO:0045862", "target_original": "23", "Gene_B": "GO:1903202", "interaction": "Direct", "SUID": 3630639, "TYPE": "Direct", "Gene_A": "GO:0045862", "BEND_MAP_ID": 3630639, "selected": false}, "selected": false}, {"data": {"id": "3630636", "source": "3624995", "target": "3624992", "SCORE": 0.4444444444521605, "shared_interaction": "Direct", "source_original": "24", "Name_B": "GO:2001233", "Name_A": "GO:0045862", "target_original": "25", "Gene_B": "GO:2001233", "interaction": "Direct", "SUID": 3630636, "TYPE": "Direct", "Gene_A": "GO:0045862", "BEND_MAP_ID": 3630636, "selected": false}, "selected": false}, {"data": {"id": "3630633", "source": "3624995", "target": "3624848", "SCORE": 0.4117647058910035, "shared_interaction": "Direct", "source_original": "24", "Name_B": "GO:1905897", "Name_A": "GO:0045862", "target_original": "73", "Gene_B": "GO:1905897", "interaction": "Direct", "SUID": 3630633, "TYPE": "Direct", "Gene_A": "GO:0045862", "BEND_MAP_ID": 3630633, "selected": false}, "selected": false}, {"data": {"id": "3630630", "source": "3624995", "target": "3624845", "SCORE": 0.7222222222260802, "shared_interaction": "Direct", "source_original": "24", "Name_B": "GO:0051603", "Name_A": "GO:0045862", "target_original": "74", "Gene_B": "GO:0051603", "interaction": "Direct", "SUID": 3630630, "TYPE": "Direct", "Gene_A": "GO:0045862", "BEND_MAP_ID": 3630630, "selected": false}, "selected": false}, {"data": {"id": "3630627", "source": "3624995", "target": "3624857", "SCORE": 0.4117647058910035, "shared_interaction": "Direct", "source_original": "24", "Name_B": "GO:1901215", "Name_A": "GO:0045862", "target_original": "70", "Gene_B": "GO:1901215", "interaction": "Direct", "SUID": 3630627, "TYPE": "Direct", "Gene_A": "GO:0045862", "BEND_MAP_ID": 3630627, "selected": false}, "selected": false}, {"data": {"id": "3630624", "source": "3624995", "target": "3624734", "SCORE": 0.4117647058910035, "shared_interaction": "Direct", "source_original": "24", "Name_B": "GO:2000116", "Name_A": "GO:0045862", "target_original": "111", "Gene_B": "GO:2000116", "interaction": "Direct", "SUID": 3630624, "TYPE": "Direct", "Gene_A": "GO:0045862", "BEND_MAP_ID": 3630624, "selected": false}, "selected": false}, {"data": {"id": "3630621", "source": "3624995", "target": "3624731", "SCORE": 0.5714285714346938, "shared_interaction": "Direct", "source_original": "24", "Name_B": "GO:0051345", "Name_A": "GO:0045862", "target_original": "112", "Gene_B": "GO:0051345", "interaction": "Direct", "SUID": 3630621, "TYPE": "Direct", "Gene_A": "GO:0045862", "BEND_MAP_ID": 3630621, "selected": false}, "selected": false}, {"data": {"id": "3630618", "source": "3624995", "target": "3624971", "SCORE": 0.4117647058910035, "shared_interaction": "Direct", "source_original": "24", "Name_B": "GO:0097190", "Name_A": "GO:0045862", "target_original": "32", "Gene_B": "GO:0097190", "interaction": "Direct", "SUID": 3630618, "TYPE": "Direct", "Gene_A": "GO:0045862", "BEND_MAP_ID": 3630618, "selected": false}, "selected": false}, {"data": {"id": "3630615", "source": "3624995", "target": "3624725", "SCORE": 0.4117647058910035, "shared_interaction": "Direct", "source_original": "24", "Name_B": "GO:0052548", "Name_A": "GO:0045862", "target_original": "114", "Gene_B": "GO:0052548", "interaction": "Direct", "SUID": 3630615, "TYPE": "Direct", "Gene_A": "GO:0045862", "BEND_MAP_ID": 3630615, "selected": false}, "selected": false}, {"data": {"id": "3630612", "source": "3624995", "target": "3624701", "SCORE": 0.5454545454614325, "shared_interaction": "Direct", "source_original": "24", "Name_B": "GO:2000060", "Name_A": "GO:0045862", "target_original": "122", "Gene_B": "GO:2000060", "interaction": "Direct", "SUID": 3630612, "TYPE": "Direct", "Gene_A": "GO:0045862", "BEND_MAP_ID": 3630612, "selected": false}, "selected": false}, {"data": {"id": "3630609", "source": "3624995", "target": "3624695", "SCORE": 0.5454545454614325, "shared_interaction": "Direct", "source_original": "24", "Name_B": "GO:1901800", "Name_A": "GO:0045862", "target_original": "124", "Gene_B": "GO:1901800", "interaction": "Direct", "SUID": 3630609, "TYPE": "Direct", "Gene_A": "GO:0045862", "BEND_MAP_ID": 3630609, "selected": false}, "selected": false}, {"data": {"id": "3630606", "source": "3624995", "target": "3624692", "SCORE": 0.37500000000976563, "shared_interaction": "Direct", "source_original": "24", "Name_B": "GO:1900034", "Name_A": "GO:0045862", "target_original": "125", "Gene_B": "GO:1900034", "interaction": "Direct", "SUID": 3630606, "TYPE": "Direct", "Gene_A": "GO:0045862", "BEND_MAP_ID": 3630606, "selected": false}, "selected": false}, {"data": {"id": "3630603", "source": "3624995", "target": "3624689", "SCORE": 0.5454545454614325, "shared_interaction": "Direct", "source_original": "24", "Name_B": "GO:1903052", "Name_A": "GO:0045862", "target_original": "126", "Gene_B": "GO:1903052", "interaction": "Direct", "SUID": 3630603, "TYPE": "Direct", "Gene_A": "GO:0045862", "BEND_MAP_ID": 3630603, "selected": false}, "selected": false}, {"data": {"id": "3630600", "source": "3624995", "target": "3624719", "SCORE": 0.5454545454614325, "shared_interaction": "Direct", "source_original": "24", "Name_B": "GO:2001056", "Name_A": "GO:0045862", "target_original": "116", "Gene_B": "GO:2001056", "interaction": "Direct", "SUID": 3630600, "TYPE": "Direct", "Gene_A": "GO:0045862", "BEND_MAP_ID": 3630600, "selected": false}, "selected": false}, {"data": {"id": "3630597", "source": "3624995", "target": "3624716", "SCORE": 0.4117647058910035, "shared_interaction": "Direct", "source_original": "24", "Name_B": "GO:0052547", "Name_A": "GO:0045862", "target_original": "117", "Gene_B": "GO:0052547", "interaction": "Direct", "SUID": 3630597, "TYPE": "Direct", "Gene_A": "GO:0045862", "BEND_MAP_ID": 3630597, "selected": false}, "selected": false}, {"data": {"id": "3630594", "source": "3624995", "target": "3624683", "SCORE": 0.37500000000976563, "shared_interaction": "Direct", "source_original": "24", "Name_B": "GO:1901984", "Name_A": "GO:0045862", "target_original": "128", "Gene_B": "GO:1901984", "interaction": "Direct", "SUID": 3630594, "TYPE": "Direct", "Gene_A": "GO:0045862", "BEND_MAP_ID": 3630594, "selected": false}, "selected": false}, {"data": {"id": "3630591", "source": "3624992", "target": "3625004", "SCORE": 1.0, "shared_interaction": "Direct", "source_original": "25", "Name_B": "GO:2001234", "Name_A": "GO:2001233", "target_original": "21", "Gene_B": "GO:2001234", "interaction": "Direct", "SUID": 3630591, "TYPE": "Direct", "Gene_A": "GO:2001233", "BEND_MAP_ID": 3630591, "selected": false}, "selected": false}, {"data": {"id": "3630588", "source": "3624989", "target": "3624644", "SCORE": 0.46428571429288906, "shared_interaction": "Direct", "source_original": "26", "Name_B": "GO:0071417", "Name_A": "GO:0071407", "target_original": "141", "Gene_B": "GO:0071417", "interaction": "Direct", "SUID": 3630588, "TYPE": "Direct", "Gene_A": "GO:0071407", "BEND_MAP_ID": 3630588, "selected": false}, "selected": false}, {"data": {"id": "3630585", "source": "3624989", "target": "3624878", "SCORE": 0.46428571429288906, "shared_interaction": "Direct", "source_original": "26", "Name_B": "GO:1901699", "Name_A": "GO:0071407", "target_original": "63", "Gene_B": "GO:1901699", "interaction": "Direct", "SUID": 3630585, "TYPE": "Direct", "Gene_A": "GO:0071407", "BEND_MAP_ID": 3630585, "selected": false}, "selected": false}, {"data": {"id": "3630582", "source": "3624989", "target": "3624983", "SCORE": 0.31192660551405604, "shared_interaction": "Direct", "source_original": "26", "Name_B": "GO:1901216", "Name_A": "GO:0071407", "target_original": "28", "Gene_B": "GO:1901216", "interaction": "Direct", "SUID": 3630582, "TYPE": "Direct", "Gene_A": "GO:0071407", "BEND_MAP_ID": 3630582, "selected": false}, "selected": false}, {"data": {"id": "3630579", "source": "3624989", "target": "3624971", "SCORE": 0.31192660551405604, "shared_interaction": "Direct", "source_original": "26", "Name_B": "GO:0097190", "Name_A": "GO:0071407", "target_original": "32", "Gene_B": "GO:0097190", "interaction": "Direct", "SUID": 3630579, "TYPE": "Direct", "Gene_A": "GO:0071407", "BEND_MAP_ID": 3630579, "selected": false}, "selected": false}, {"data": {"id": "3630576", "source": "3624986", "target": "3624989", "SCORE": 0.5871559633084337, "shared_interaction": "Direct", "source_original": "27", "Name_B": "GO:0071407", "Name_A": "GO:0046677", "target_original": "26", "Gene_B": "GO:0071407", "interaction": "Direct", "SUID": 3630576, "TYPE": "Direct", "Gene_A": "GO:0046677", "BEND_MAP_ID": 3630576, "selected": false}, "selected": false}, {"data": {"id": "3630573", "source": "3624986", "target": "3624983", "SCORE": 0.31818181819344016, "shared_interaction": "Direct", "source_original": "27", "Name_B": "GO:1901216", "Name_A": "GO:0046677", "target_original": "28", "Gene_B": "GO:1901216", "interaction": "Direct", "SUID": 3630573, "TYPE": "Direct", "Gene_A": "GO:0046677", "BEND_MAP_ID": 3630573, "selected": false}, "selected": false}, {"data": {"id": "3630570", "source": "3624986", "target": "3624947", "SCORE": 0.5263157894811635, "shared_interaction": "Direct", "source_original": "27", "Name_B": "GO:0048608", "Name_A": "GO:0046677", "target_original": "40", "Gene_B": "GO:0048608", "interaction": "Direct", "SUID": 3630570, "TYPE": "Direct", "Gene_A": "GO:0046677", "BEND_MAP_ID": 3630570, "selected": false}, "selected": false}, {"data": {"id": "3630567", "source": "3624986", "target": "3624944", "SCORE": 0.5263157894811635, "shared_interaction": "Direct", "source_original": "27", "Name_B": "GO:0061458", "Name_A": "GO:0046677", "target_original": "41", "Gene_B": "GO:0061458", "interaction": "Direct", "SUID": 3630567, "TYPE": "Direct", "Gene_A": "GO:0046677", "BEND_MAP_ID": 3630567, "selected": false}, "selected": false}, {"data": {"id": "3630564", "source": "3624986", "target": "3624830", "SCORE": 0.31818181819344016, "shared_interaction": "Direct", "source_original": "27", "Name_B": "GO:0071248", "Name_A": "GO:0046677", "target_original": "79", "Gene_B": "GO:0071248", "interaction": "Direct", "SUID": 3630564, "TYPE": "Direct", "Gene_A": "GO:0046677", "BEND_MAP_ID": 3630564, "selected": false}, "selected": false}, {"data": {"id": "3630561", "source": "3624986", "target": "3624824", "SCORE": 0.31818181819344016, "shared_interaction": "Direct", "source_original": "27", "Name_B": "GO:0071241", "Name_A": "GO:0046677", "target_original": "81", "Gene_B": "GO:0071241", "interaction": "Direct", "SUID": 3630561, "TYPE": "Direct", "Gene_A": "GO:0046677", "BEND_MAP_ID": 3630561, "selected": false}, "selected": false}, {"data": {"id": "3630558", "source": "3624986", "target": "3624971", "SCORE": 0.31818181819344016, "shared_interaction": "Direct", "source_original": "27", "Name_B": "GO:0097190", "Name_A": "GO:0046677", "target_original": "32", "Gene_B": "GO:0097190", "interaction": "Direct", "SUID": 3630558, "TYPE": "Direct", "Gene_A": "GO:0046677", "BEND_MAP_ID": 3630558, "selected": false}, "selected": false}, {"data": {"id": "3630555", "source": "3624986", "target": "3624743", "SCORE": 0.31818181819344016, "shared_interaction": "Direct", "source_original": "27", "Name_B": "GO:0071900", "Name_A": "GO:0046677", "target_original": "108", "Gene_B": "GO:0071900", "interaction": "Direct", "SUID": 3630555, "TYPE": "Direct", "Gene_A": "GO:0046677", "BEND_MAP_ID": 3630555, "selected": false}, "selected": false}, {"data": {"id": "3630552", "source": "3624986", "target": "3624968", "SCORE": 0.5945945946028123, "shared_interaction": "Direct", "source_original": "27", "Name_B": "GO:0097194", "Name_A": "GO:0046677", "target_original": "33", "Gene_B": "GO:0097194", "interaction": "Direct", "SUID": 3630552, "TYPE": "Direct", "Gene_A": "GO:0046677", "BEND_MAP_ID": 3630552, "selected": false}, "selected": false}, {"data": {"id": "3630549", "source": "3624983", "target": "3624878", "SCORE": 0.31192660551405604, "shared_interaction": "Direct", "source_original": "28", "Name_B": "GO:1901699", "Name_A": "GO:1901216", "target_original": "63", "Gene_B": "GO:1901699", "interaction": "Direct", "SUID": 3630549, "TYPE": "Direct", "Gene_A": "GO:1901216", "BEND_MAP_ID": 3630549, "selected": false}, "selected": false}, {"data": {"id": "3630546", "source": "3624983", "target": "3624815", "SCORE": 0.31818181819344016, "shared_interaction": "Direct", "source_original": "28", "Name_B": "GO:1901653", "Name_A": "GO:1901216", "target_original": "84", "Gene_B": "GO:1901653", "interaction": "Direct", "SUID": 3630546, "TYPE": "Direct", "Gene_A": "GO:1901216", "BEND_MAP_ID": 3630546, "selected": false}, "selected": false}, {"data": {"id": "3630543", "source": "3624980", "target": "3624608", "SCORE": 0.594594594600073, "shared_interaction": "Direct", "source_original": "29", "Name_B": "GO:1901214", "Name_A": "GO:0010942", "target_original": "153", "Gene_B": "GO:1901214", "interaction": "Direct", "SUID": 3630543, "TYPE": "Direct", "Gene_A": "GO:0010942", "BEND_MAP_ID": 3630543, "selected": false}, "selected": false}, {"data": {"id": "3630540", "source": "3624980", "target": "3624989", "SCORE": 0.3243243243334551, "shared_interaction": "Direct", "source_original": "29", "Name_B": "GO:0071407", "Name_A": "GO:0010942", "target_original": "26", "Gene_B": "GO:0071407", "interaction": "Direct", "SUID": 3630540, "TYPE": "Direct", "Gene_A": "GO:0010942", "BEND_MAP_ID": 3630540, "selected": false}, "selected": false}, {"data": {"id": "3630537", "source": "3624980", "target": "3624986", "SCORE": 0.4117647058910035, "shared_interaction": "Direct", "source_original": "29", "Name_B": "GO:0046677", "Name_A": "GO:0010942", "target_original": "27", "Gene_B": "GO:0046677", "interaction": "Direct", "SUID": 3630537, "TYPE": "Direct", "Gene_A": "GO:0010942", "BEND_MAP_ID": 3630537, "selected": false}, "selected": false}, {"data": {"id": "3630534", "source": "3624980", "target": "3624617", "SCORE": 0.3243243243334551, "shared_interaction": "Direct", "source_original": "29", "Name_B": "GO:0030163", "Name_A": "GO:0010942", "target_original": "150", "Gene_B": "GO:0030163", "interaction": "Direct", "SUID": 3630534, "TYPE": "Direct", "Gene_A": "GO:0010942", "BEND_MAP_ID": 3630534, "selected": false}, "selected": false}, {"data": {"id": "3630531", "source": "3624980", "target": "3624571", "SCORE": 0.4444444444521605, "shared_interaction": "Direct", "source_original": "29", "Name_B": "GO:1901652", "Name_A": "GO:0010942", "target_original": "157", "Gene_B": "GO:1901652", "interaction": "Direct", "SUID": 3630531, "TYPE": "Direct", "Gene_A": "GO:0010942", "BEND_MAP_ID": 3630531, "selected": false}, "selected": false}, {"data": {"id": "3630528", "source": "3624980", "target": "3624983", "SCORE": 0.7058823529455017, "shared_interaction": "Direct", "source_original": "29", "Name_B": "GO:1901216", "Name_A": "GO:0010942", "target_original": "28", "Gene_B": "GO:1901216", "interaction": "Direct", "SUID": 3630528, "TYPE": "Direct", "Gene_A": "GO:0010942", "BEND_MAP_ID": 3630528, "selected": false}, "selected": false}, {"data": {"id": "3630525", "source": "3624980", "target": "3624632", "SCORE": 0.5714285714346938, "shared_interaction": "Direct", "source_original": "29", "Name_B": "GO:0051348", "Name_A": "GO:0010942", "target_original": "145", "Gene_B": "GO:0051348", "interaction": "Direct", "SUID": 3630525, "TYPE": "Direct", "Gene_A": "GO:0010942", "BEND_MAP_ID": 3630525, "selected": false}, "selected": false}, {"data": {"id": "3630522", "source": "3624980", "target": "3624905", "SCORE": 0.4117647058910035, "shared_interaction": "Direct", "source_original": "29", "Name_B": "GO:0032355", "Name_A": "GO:0010942", "target_original": "54", "Gene_B": "GO:0032355", "interaction": "Direct", "SUID": 3630522, "TYPE": "Direct", "Gene_A": "GO:0010942", "BEND_MAP_ID": 3630522, "selected": false}, "selected": false}, {"data": {"id": "3630519", "source": "3624980", "target": "3624767", "SCORE": 0.5714285714346938, "shared_interaction": "Direct", "source_original": "29", "Name_B": "GO:0045936", "Name_A": "GO:0010942", "target_original": "100", "Gene_B": "GO:0045936", "interaction": "Direct", "SUID": 3630519, "TYPE": "Direct", "Gene_A": "GO:0010942", "BEND_MAP_ID": 3630519, "selected": false}, "selected": false}, {"data": {"id": "3630516", "source": "3624980", "target": "3624761", "SCORE": 0.5714285714346938, "shared_interaction": "Direct", "source_original": "29", "Name_B": "GO:0031400", "Name_A": "GO:0010942", "target_original": "102", "Gene_B": "GO:0031400", "interaction": "Direct", "SUID": 3630516, "TYPE": "Direct", "Gene_A": "GO:0010942", "BEND_MAP_ID": 3630516, "selected": false}, "selected": false}, {"data": {"id": "3630513", "source": "3624980", "target": "3624755", "SCORE": 0.4117647058910035, "shared_interaction": "Direct", "source_original": "29", "Name_B": "GO:0033673", "Name_A": "GO:0010942", "target_original": "104", "Gene_B": "GO:0033673", "interaction": "Direct", "SUID": 3630513, "TYPE": "Direct", "Gene_A": "GO:0010942", "BEND_MAP_ID": 3630513, "selected": false}, "selected": false}, {"data": {"id": "3630510", "source": "3624980", "target": "3624977", "SCORE": 0.37500000000976563, "shared_interaction": "Direct", "source_original": "29", "Name_B": "GO:0032025", "Name_A": "GO:0010942", "target_original": "30", "Gene_B": "GO:0032025", "interaction": "Direct", "SUID": 3630510, "TYPE": "Direct", "Gene_A": "GO:0010942", "BEND_MAP_ID": 3630510, "selected": false}, "selected": false}, {"data": {"id": "3630507", "source": "3624980", "target": "3624971", "SCORE": 0.7058823529455017, "shared_interaction": "Direct", "source_original": "29", "Name_B": "GO:0097190", "Name_A": "GO:0010942", "target_original": "32", "Gene_B": "GO:0097190", "interaction": "Direct", "SUID": 3630507, "TYPE": "Direct", "Gene_A": "GO:0010942", "BEND_MAP_ID": 3630507, "selected": false}, "selected": false}, {"data": {"id": "3630504", "source": "3624980", "target": "3624752", "SCORE": 0.5714285714346938, "shared_interaction": "Direct", "source_original": "29", "Name_B": "GO:0043549", "Name_A": "GO:0010942", "target_original": "105", "Gene_B": "GO:0043549", "interaction": "Direct", "SUID": 3630504, "TYPE": "Direct", "Gene_A": "GO:0010942", "BEND_MAP_ID": 3630504, "selected": false}, "selected": false}, {"data": {"id": "3630501", "source": "3624980", "target": "3624746", "SCORE": 0.37500000000976563, "shared_interaction": "Direct", "source_original": "29", "Name_B": "GO:0045348", "Name_A": "GO:0010942", "target_original": "107", "Gene_B": "GO:0045348", "interaction": "Direct", "SUID": 3630501, "TYPE": "Direct", "Gene_A": "GO:0010942", "BEND_MAP_ID": 3630501, "selected": false}, "selected": false}, {"data": {"id": "3630498", "source": "3624980", "target": "3624743", "SCORE": 0.7058823529455017, "shared_interaction": "Direct", "source_original": "29", "Name_B": "GO:0071900", "Name_A": "GO:0010942", "target_original": "108", "Gene_B": "GO:0071900", "interaction": "Direct", "SUID": 3630498, "TYPE": "Direct", "Gene_A": "GO:0010942", "BEND_MAP_ID": 3630498, "selected": false}, "selected": false}, {"data": {"id": "3630495", "source": "3624980", "target": "3624692", "SCORE": 0.37500000000976563, "shared_interaction": "Direct", "source_original": "29", "Name_B": "GO:1900034", "Name_A": "GO:0010942", "target_original": "125", "Gene_B": "GO:1900034", "interaction": "Direct", "SUID": 3630495, "TYPE": "Direct", "Gene_A": "GO:0010942", "BEND_MAP_ID": 3630495, "selected": false}, "selected": false}, {"data": {"id": "3630492", "source": "3624980", "target": "3624683", "SCORE": 0.37500000000976563, "shared_interaction": "Direct", "source_original": "29", "Name_B": "GO:1901984", "Name_A": "GO:0010942", "target_original": "128", "Gene_B": "GO:1901984", "interaction": "Direct", "SUID": 3630492, "TYPE": "Direct", "Gene_A": "GO:0010942", "BEND_MAP_ID": 3630492, "selected": false}, "selected": false}, {"data": {"id": "3630489", "source": "3624980", "target": "3624881", "SCORE": 0.37500000000976563, "shared_interaction": "Direct", "source_original": "29", "Name_B": "GO:0045736", "Name_A": "GO:0010942", "target_original": "62", "Gene_B": "GO:0045736", "interaction": "Direct", "SUID": 3630489, "TYPE": "Direct", "Gene_A": "GO:0010942", "BEND_MAP_ID": 3630489, "selected": false}, "selected": false}, {"data": {"id": "3630486", "source": "3624980", "target": "3624968", "SCORE": 0.37500000000976563, "shared_interaction": "Direct", "source_original": "29", "Name_B": "GO:0097194", "Name_A": "GO:0010942", "target_original": "33", "Gene_B": "GO:0097194", "interaction": "Direct", "SUID": 3630486, "TYPE": "Direct", "Gene_A": "GO:0010942", "BEND_MAP_ID": 3630486, "selected": false}, "selected": false}, {"data": {"id": "3630483", "source": "3624980", "target": "3624965", "SCORE": 0.5454545454614325, "shared_interaction": "Direct", "source_original": "29", "Name_B": "GO:0030099", "Name_A": "GO:0010942", "target_original": "34", "Gene_B": "GO:0030099", "interaction": "Direct", "SUID": 3630483, "TYPE": "Direct", "Gene_A": "GO:0010942", "BEND_MAP_ID": 3630483, "selected": false}, "selected": false}, {"data": {"id": "3630480", "source": "3624977", "target": "3624986", "SCORE": 0.5945945946028123, "shared_interaction": "Direct", "source_original": "30", "Name_B": "GO:0046677", "Name_A": "GO:0032025", "target_original": "27", "Gene_B": "GO:0046677", "interaction": "Direct", "SUID": 3630480, "TYPE": "Direct", "Gene_A": "GO:0032025", "BEND_MAP_ID": 3630480, "selected": false}, "selected": false}, {"data": {"id": "3630477", "source": "3624977", "target": "3624932", "SCORE": 0.37500000000976563, "shared_interaction": "Direct", "source_original": "30", "Name_B": "GO:0032496", "Name_A": "GO:0032025", "target_original": "45", "Gene_B": "GO:0032496", "interaction": "Direct", "SUID": 3630477, "TYPE": "Direct", "Gene_A": "GO:0032025", "BEND_MAP_ID": 3630477, "selected": false}, "selected": false}, {"data": {"id": "3630474", "source": "3624977", "target": "3625049", "SCORE": 0.47058823530346017, "shared_interaction": "Direct", "source_original": "30", "Name_B": "GO:0034612", "Name_A": "GO:0032025", "target_original": "6", "Gene_B": "GO:0034612", "interaction": "Direct", "SUID": 3630474, "TYPE": "Direct", "Gene_A": "GO:0032025", "BEND_MAP_ID": 3630474, "selected": false}, "selected": false}, {"data": {"id": "3630471", "source": "3624977", "target": "3624983", "SCORE": 0.5945945946028123, "shared_interaction": "Direct", "source_original": "30", "Name_B": "GO:1901216", "Name_A": "GO:0032025", "target_original": "28", "Gene_B": "GO:1901216", "interaction": "Direct", "SUID": 3630471, "TYPE": "Direct", "Gene_A": "GO:0032025", "BEND_MAP_ID": 3630471, "selected": false}, "selected": false}, {"data": {"id": "3630468", "source": "3624977", "target": "3624905", "SCORE": 0.5945945946028123, "shared_interaction": "Direct", "source_original": "30", "Name_B": "GO:0032355", "Name_A": "GO:0032025", "target_original": "54", "Gene_B": "GO:0032355", "interaction": "Direct", "SUID": 3630468, "TYPE": "Direct", "Gene_A": "GO:0032025", "BEND_MAP_ID": 3630468, "selected": false}, "selected": false}, {"data": {"id": "3630465", "source": "3624977", "target": "3624971", "SCORE": 0.5945945946028123, "shared_interaction": "Direct", "source_original": "30", "Name_B": "GO:0097190", "Name_A": "GO:0032025", "target_original": "32", "Gene_B": "GO:0097190", "interaction": "Direct", "SUID": 3630465, "TYPE": "Direct", "Gene_A": "GO:0032025", "BEND_MAP_ID": 3630465, "selected": false}, "selected": false}, {"data": {"id": "3630462", "source": "3624977", "target": "3624881", "SCORE": 0.4230769230935651, "shared_interaction": "Direct", "source_original": "30", "Name_B": "GO:0045736", "Name_A": "GO:0032025", "target_original": "62", "Gene_B": "GO:0045736", "interaction": "Direct", "SUID": 3630462, "TYPE": "Direct", "Gene_A": "GO:0032025", "BEND_MAP_ID": 3630462, "selected": false}, "selected": false}, {"data": {"id": "3630459", "source": "3624977", "target": "3624968", "SCORE": 1.0, "shared_interaction": "Direct", "source_original": "30", "Name_B": "GO:0097194", "Name_A": "GO:0032025", "target_original": "33", "Gene_B": "GO:0097194", "interaction": "Direct", "SUID": 3630459, "TYPE": "Direct", "Gene_A": "GO:0032025", "BEND_MAP_ID": 3630459, "selected": false}, "selected": false}, {"data": {"id": "3630456", "source": "3624974", "target": "3624608", "SCORE": 0.4545454545528925, "shared_interaction": "Direct", "source_original": "31", "Name_B": "GO:1901214", "Name_A": "GO:0030097", "target_original": "153", "Gene_B": "GO:1901214", "interaction": "Direct", "SUID": 3630456, "TYPE": "Direct", "Gene_A": "GO:0030097", "BEND_MAP_ID": 3630456, "selected": false}, "selected": false}, {"data": {"id": "3630453", "source": "3624974", "target": "3625037", "SCORE": 0.40000000000899993, "shared_interaction": "Direct", "source_original": "31", "Name_B": "GO:0043535", "Name_A": "GO:0030097", "target_original": "10", "Gene_B": "GO:0043535", "interaction": "Direct", "SUID": 3630453, "TYPE": "Direct", "Gene_A": "GO:0030097", "BEND_MAP_ID": 3630453, "selected": false}, "selected": false}, {"data": {"id": "3630450", "source": "3624974", "target": "3624605", "SCORE": 0.40000000000899993, "shared_interaction": "Direct", "source_original": "31", "Name_B": "GO:0060759", "Name_A": "GO:0030097", "target_original": "154", "Gene_B": "GO:0060759", "interaction": "Direct", "SUID": 3630450, "TYPE": "Direct", "Gene_A": "GO:0030097", "BEND_MAP_ID": 3630450, "selected": false}, "selected": false}, {"data": {"id": "3630447", "source": "3624974", "target": "3625034", "SCORE": 0.40000000000899993, "shared_interaction": "Direct", "source_original": "31", "Name_B": "GO:0045766", "Name_A": "GO:0030097", "target_original": "11", "Gene_B": "GO:0045766", "interaction": "Direct", "SUID": 3630447, "TYPE": "Direct", "Gene_A": "GO:0030097", "BEND_MAP_ID": 3630447, "selected": false}, "selected": false}, {"data": {"id": "3630444", "source": "3624974", "target": "3625031", "SCORE": 0.40000000000899993, "shared_interaction": "Direct", "source_original": "31", "Name_B": "GO:1904018", "Name_A": "GO:0030097", "target_original": "12", "Gene_B": "GO:1904018", "interaction": "Direct", "SUID": 3630444, "TYPE": "Direct", "Gene_A": "GO:0030097", "BEND_MAP_ID": 3630444, "selected": false}, "selected": false}, {"data": {"id": "3630441", "source": "3624974", "target": "3625049", "SCORE": 0.40000000000899993, "shared_interaction": "Direct", "source_original": "31", "Name_B": "GO:0034612", "Name_A": "GO:0030097", "target_original": "6", "Gene_B": "GO:0034612", "interaction": "Direct", "SUID": 3630441, "TYPE": "Direct", "Gene_A": "GO:0030097", "BEND_MAP_ID": 3630441, "selected": false}, "selected": false}, {"data": {"id": "3630438", "source": "3624974", "target": "3624611", "SCORE": 0.5263157894811635, "shared_interaction": "Direct", "source_original": "31", "Name_B": "GO:0043281", "Name_A": "GO:0030097", "target_original": "152", "Gene_B": "GO:0043281", "interaction": "Direct", "SUID": 3630438, "TYPE": "Direct", "Gene_A": "GO:0030097", "BEND_MAP_ID": 3630438, "selected": false}, "selected": false}, {"data": {"id": "3630435", "source": "3624974", "target": "3624917", "SCORE": 0.40000000000899993, "shared_interaction": "Direct", "source_original": "31", "Name_B": "GO:0071363", "Name_A": "GO:0030097", "target_original": "50", "Gene_B": "GO:0071363", "interaction": "Direct", "SUID": 3630435, "TYPE": "Direct", "Gene_A": "GO:0030097", "BEND_MAP_ID": 3630435, "selected": false}, "selected": false}, {"data": {"id": "3630432", "source": "3624974", "target": "3624626", "SCORE": 0.3333333333444444, "shared_interaction": "Direct", "source_original": "31", "Name_B": "GO:2000630", "Name_A": "GO:0030097", "target_original": "147", "Gene_B": "GO:2000630", "interaction": "Direct", "SUID": 3630432, "TYPE": "Direct", "Gene_A": "GO:0030097", "BEND_MAP_ID": 3630432, "selected": false}, "selected": false}, {"data": {"id": "3630429", "source": "3624974", "target": "3624734", "SCORE": 0.5263157894811635, "shared_interaction": "Direct", "source_original": "31", "Name_B": "GO:2000116", "Name_A": "GO:0030097", "target_original": "111", "Gene_B": "GO:2000116", "interaction": "Direct", "SUID": 3630429, "TYPE": "Direct", "Gene_A": "GO:0030097", "BEND_MAP_ID": 3630429, "selected": false}, "selected": false}, {"data": {"id": "3630426", "source": "3624974", "target": "3624818", "SCORE": 0.3333333333444444, "shared_interaction": "Direct", "source_original": "31", "Name_B": "GO:0045913", "Name_A": "GO:0030097", "target_original": "83", "Gene_B": "GO:0045913", "interaction": "Direct", "SUID": 3630426, "TYPE": "Direct", "Gene_A": "GO:0030097", "BEND_MAP_ID": 3630426, "selected": false}, "selected": false}, {"data": {"id": "3630423", "source": "3624974", "target": "3624680", "SCORE": 0.3333333333444444, "shared_interaction": "Direct", "source_original": "31", "Name_B": "GO:2000628", "Name_A": "GO:0030097", "target_original": "129", "Gene_B": "GO:2000628", "interaction": "Direct", "SUID": 3630423, "TYPE": "Direct", "Gene_A": "GO:0030097", "BEND_MAP_ID": 3630423, "selected": false}, "selected": false}, {"data": {"id": "3630420", "source": "3624974", "target": "3624977", "SCORE": 0.47058823530346017, "shared_interaction": "Direct", "source_original": "31", "Name_B": "GO:0032025", "Name_A": "GO:0030097", "target_original": "30", "Gene_B": "GO:0032025", "interaction": "Direct", "SUID": 3630420, "TYPE": "Direct", "Gene_A": "GO:0030097", "BEND_MAP_ID": 3630420, "selected": false}, "selected": false}, {"data": {"id": "3630417", "source": "3624974", "target": "3624728", "SCORE": 0.3333333333444444, "shared_interaction": "Direct", "source_original": "31", "Name_B": "GO:0032088", "Name_A": "GO:0030097", "target_original": "113", "Gene_B": "GO:0032088", "interaction": "Direct", "SUID": 3630417, "TYPE": "Direct", "Gene_A": "GO:0030097", "BEND_MAP_ID": 3630417, "selected": false}, "selected": false}, {"data": {"id": "3630414", "source": "3624974", "target": "3624971", "SCORE": 0.5263157894811635, "shared_interaction": "Direct", "source_original": "31", "Name_B": "GO:0097190", "Name_A": "GO:0030097", "target_original": "32", "Gene_B": "GO:0097190", "interaction": "Direct", "SUID": 3630414, "TYPE": "Direct", "Gene_A": "GO:0030097", "BEND_MAP_ID": 3630414, "selected": false}, "selected": false}, {"data": {"id": "3630411", "source": "3624974", "target": "3624725", "SCORE": 0.5263157894811635, "shared_interaction": "Direct", "source_original": "31", "Name_B": "GO:0052548", "Name_A": "GO:0030097", "target_original": "114", "Gene_B": "GO:0052548", "interaction": "Direct", "SUID": 3630411, "TYPE": "Direct", "Gene_A": "GO:0030097", "BEND_MAP_ID": 3630411, "selected": false}, "selected": false}, {"data": {"id": "3630408", "source": "3624974", "target": "3624722", "SCORE": 0.3333333333444444, "shared_interaction": "Direct", "source_original": "31", "Name_B": "GO:0043280", "Name_A": "GO:0030097", "target_original": "115", "Gene_B": "GO:0043280", "interaction": "Direct", "SUID": 3630408, "TYPE": "Direct", "Gene_A": "GO:0030097", "BEND_MAP_ID": 3630408, "selected": false}, "selected": false}, {"data": {"id": "3630405", "source": "3624974", "target": "3624719", "SCORE": 0.3333333333444444, "shared_interaction": "Direct", "source_original": "31", "Name_B": "GO:2001056", "Name_A": "GO:0030097", "target_original": "116", "Gene_B": "GO:2001056", "interaction": "Direct", "SUID": 3630405, "TYPE": "Direct", "Gene_A": "GO:0030097", "BEND_MAP_ID": 3630405, "selected": false}, "selected": false}, {"data": {"id": "3630402", "source": "3624974", "target": "3624716", "SCORE": 0.5263157894811635, "shared_interaction": "Direct", "source_original": "31", "Name_B": "GO:0052547", "Name_A": "GO:0030097", "target_original": "117", "Gene_B": "GO:0052547", "interaction": "Direct", "SUID": 3630402, "TYPE": "Direct", "Gene_A": "GO:0030097", "BEND_MAP_ID": 3630402, "selected": false}, "selected": false}, {"data": {"id": "3630399", "source": "3624974", "target": "3624887", "SCORE": 0.3333333333444444, "shared_interaction": "Direct", "source_original": "31", "Name_B": "GO:0034284", "Name_A": "GO:0030097", "target_original": "60", "Gene_B": "GO:0034284", "interaction": "Direct", "SUID": 3630399, "TYPE": "Direct", "Gene_A": "GO:0030097", "BEND_MAP_ID": 3630399, "selected": false}, "selected": false}, {"data": {"id": "3630396", "source": "3624974", "target": "3624656", "SCORE": 0.47058823530346017, "shared_interaction": "Direct", "source_original": "31", "Name_B": "GO:1902895", "Name_A": "GO:0030097", "target_original": "137", "Gene_B": "GO:1902895", "interaction": "Direct", "SUID": 3630396, "TYPE": "Direct", "Gene_A": "GO:0030097", "BEND_MAP_ID": 3630396, "selected": false}, "selected": false}, {"data": {"id": "3630393", "source": "3624974", "target": "3624968", "SCORE": 0.47058823530346017, "shared_interaction": "Direct", "source_original": "31", "Name_B": "GO:0097194", "Name_A": "GO:0030097", "target_original": "33", "Gene_B": "GO:0097194", "interaction": "Direct", "SUID": 3630393, "TYPE": "Direct", "Gene_A": "GO:0030097", "BEND_MAP_ID": 3630393, "selected": false}, "selected": false}, {"data": {"id": "3630390", "source": "3624974", "target": "3624965", "SCORE": 0.6666666666722222, "shared_interaction": "Direct", "source_original": "31", "Name_B": "GO:0030099", "Name_A": "GO:0030097", "target_original": "34", "Gene_B": "GO:0030099", "interaction": "Direct", "SUID": 3630390, "TYPE": "Direct", "Gene_A": "GO:0030097", "BEND_MAP_ID": 3630390, "selected": false}, "selected": false}, {"data": {"id": "3630387", "source": "3624971", "target": "3624608", "SCORE": 0.5871559633084337, "shared_interaction": "Direct", "source_original": "32", "Name_B": "GO:1901214", "Name_A": "GO:0097190", "target_original": "153", "Gene_B": "GO:1901214", "interaction": "Direct", "SUID": 3630387, "TYPE": "Direct", "Gene_A": "GO:0097190", "BEND_MAP_ID": 3630387, "selected": false}, "selected": false}, {"data": {"id": "3630384", "source": "3624971", "target": "3624983", "SCORE": 0.6590909090967201, "shared_interaction": "Direct", "source_original": "32", "Name_B": "GO:1901216", "Name_A": "GO:0097190", "target_original": "28", "Gene_B": "GO:1901216", "interaction": "Direct", "SUID": 3630384, "TYPE": "Direct", "Gene_A": "GO:0097190", "BEND_MAP_ID": 3630384, "selected": false}, "selected": false}, {"data": {"id": "3630381", "source": "3624971", "target": "3624857", "SCORE": 0.31818181819344016, "shared_interaction": "Direct", "source_original": "32", "Name_B": "GO:1901215", "Name_A": "GO:0097190", "target_original": "70", "Gene_B": "GO:1901215", "interaction": "Direct", "SUID": 3630381, "TYPE": "Direct", "Gene_A": "GO:0097190", "BEND_MAP_ID": 3630381, "selected": false}, "selected": false}, {"data": {"id": "3630378", "source": "3624971", "target": "3624734", "SCORE": 0.31818181819344016, "shared_interaction": "Direct", "source_original": "32", "Name_B": "GO:2000116", "Name_A": "GO:0097190", "target_original": "111", "Gene_B": "GO:2000116", "interaction": "Direct", "SUID": 3630378, "TYPE": "Direct", "Gene_A": "GO:0097190", "BEND_MAP_ID": 3630378, "selected": false}, "selected": false}, {"data": {"id": "3630375", "source": "3624971", "target": "3624692", "SCORE": 0.5945945946028123, "shared_interaction": "Direct", "source_original": "32", "Name_B": "GO:1900034", "Name_A": "GO:0097190", "target_original": "125", "Gene_B": "GO:1900034", "interaction": "Direct", "SUID": 3630375, "TYPE": "Direct", "Gene_A": "GO:0097190", "BEND_MAP_ID": 3630375, "selected": false}, "selected": false}, {"data": {"id": "3630372", "source": "3624971", "target": "3624719", "SCORE": 0.4444444444547325, "shared_interaction": "Direct", "source_original": "32", "Name_B": "GO:2001056", "Name_A": "GO:0097190", "target_original": "116", "Gene_B": "GO:2001056", "interaction": "Direct", "SUID": 3630372, "TYPE": "Direct", "Gene_A": "GO:0097190", "BEND_MAP_ID": 3630372, "selected": false}, "selected": false}, {"data": {"id": "3630369", "source": "3624971", "target": "3624683", "SCORE": 0.5945945946028123, "shared_interaction": "Direct", "source_original": "32", "Name_B": "GO:1901984", "Name_A": "GO:0097190", "target_original": "128", "Gene_B": "GO:1901984", "interaction": "Direct", "SUID": 3630369, "TYPE": "Direct", "Gene_A": "GO:0097190", "BEND_MAP_ID": 3630369, "selected": false}, "selected": false}, {"data": {"id": "3630366", "source": "3624971", "target": "3624968", "SCORE": 0.5945945946028123, "shared_interaction": "Direct", "source_original": "32", "Name_B": "GO:0097194", "Name_A": "GO:0097190", "target_original": "33", "Gene_B": "GO:0097194", "interaction": "Direct", "SUID": 3630366, "TYPE": "Direct", "Gene_A": "GO:0097190", "BEND_MAP_ID": 3630366, "selected": false}, "selected": false}, {"data": {"id": "3630363", "source": "3624968", "target": "3624983", "SCORE": 0.5945945946028123, "shared_interaction": "Direct", "source_original": "33", "Name_B": "GO:1901216", "Name_A": "GO:0097194", "target_original": "28", "Gene_B": "GO:1901216", "interaction": "Direct", "SUID": 3630363, "TYPE": "Direct", "Gene_A": "GO:0097194", "BEND_MAP_ID": 3630363, "selected": false}, "selected": false}, {"data": {"id": "3630360", "source": "3624965", "target": "3624653", "SCORE": 0.35897435898257724, "shared_interaction": "Direct", "source_original": "34", "Name_B": "GO:0071214", "Name_A": "GO:0030099", "target_original": "138", "Gene_B": "GO:0071214", "interaction": "Direct", "SUID": 3630360, "TYPE": "Direct", "Gene_A": "GO:0030099", "BEND_MAP_ID": 3630360, "selected": false}, "selected": false}, {"data": {"id": "3630357", "source": "3624965", "target": "3625055", "SCORE": 0.35897435898257724, "shared_interaction": "Direct", "source_original": "34", "Name_B": "GO:0104004", "Name_A": "GO:0030099", "target_original": "4", "Gene_B": "GO:0104004", "interaction": "Direct", "SUID": 3630357, "TYPE": "Direct", "Gene_A": "GO:0030099", "BEND_MAP_ID": 3630357, "selected": false}, "selected": false}, {"data": {"id": "3630354", "source": "3624965", "target": "3624608", "SCORE": 0.4444444444521605, "shared_interaction": "Direct", "source_original": "34", "Name_B": "GO:1901214", "Name_A": "GO:0030099", "target_original": "153", "Gene_B": "GO:1901214", "interaction": "Direct", "SUID": 3630354, "TYPE": "Direct", "Gene_A": "GO:0030099", "BEND_MAP_ID": 3630354, "selected": false}, "selected": false}, {"data": {"id": "3630351", "source": "3624965", "target": "3624629", "SCORE": 0.3333333333444444, "shared_interaction": "Direct", "source_original": "34", "Name_B": "GO:0042698", "Name_A": "GO:0030099", "target_original": "146", "Gene_B": "GO:0042698", "interaction": "Direct", "SUID": 3630351, "TYPE": "Direct", "Gene_A": "GO:0030099", "BEND_MAP_ID": 3630351, "selected": false}, "selected": false}, {"data": {"id": "3630348", "source": "3624965", "target": "3624986", "SCORE": 0.4444444444547325, "shared_interaction": "Direct", "source_original": "34", "Name_B": "GO:0046677", "Name_A": "GO:0030099", "target_original": "27", "Gene_B": "GO:0046677", "interaction": "Direct", "SUID": 3630348, "TYPE": "Direct", "Gene_A": "GO:0030099", "BEND_MAP_ID": 3630348, "selected": false}, "selected": false}, {"data": {"id": "3630345", "source": "3624965", "target": "3624617", "SCORE": 0.4444444444521605, "shared_interaction": "Direct", "source_original": "34", "Name_B": "GO:0030163", "Name_A": "GO:0030099", "target_original": "150", "Gene_B": "GO:0030163", "interaction": "Direct", "SUID": 3630345, "TYPE": "Direct", "Gene_A": "GO:0030099", "BEND_MAP_ID": 3630345, "selected": false}, "selected": false}, {"data": {"id": "3630342", "source": "3624965", "target": "3625049", "SCORE": 0.6666666666722222, "shared_interaction": "Direct", "source_original": "34", "Name_B": "GO:0034612", "Name_A": "GO:0030099", "target_original": "6", "Gene_B": "GO:0034612", "interaction": "Direct", "SUID": 3630342, "TYPE": "Direct", "Gene_A": "GO:0030099", "BEND_MAP_ID": 3630342, "selected": false}, "selected": false}, {"data": {"id": "3630339", "source": "3624965", "target": "3624983", "SCORE": 0.4444444444547325, "shared_interaction": "Direct", "source_original": "34", "Name_B": "GO:1901216", "Name_A": "GO:0030099", "target_original": "28", "Gene_B": "GO:1901216", "interaction": "Direct", "SUID": 3630339, "TYPE": "Direct", "Gene_A": "GO:0030099", "BEND_MAP_ID": 3630339, "selected": false}, "selected": false}, {"data": {"id": "3630336", "source": "3624965", "target": "3624953", "SCORE": 0.4444444444547325, "shared_interaction": "Direct", "source_original": "34", "Name_B": "GO:0046545", "Name_A": "GO:0030099", "target_original": "38", "Gene_B": "GO:0046545", "interaction": "Direct", "SUID": 3630336, "TYPE": "Direct", "Gene_A": "GO:0030099", "BEND_MAP_ID": 3630336, "selected": false}, "selected": false}, {"data": {"id": "3630333", "source": "3624965", "target": "3624632", "SCORE": 0.3333333333444444, "shared_interaction": "Direct", "source_original": "34", "Name_B": "GO:0051348", "Name_A": "GO:0030099", "target_original": "145", "Gene_B": "GO:0051348", "interaction": "Direct", "SUID": 3630333, "TYPE": "Direct", "Gene_A": "GO:0030099", "BEND_MAP_ID": 3630333, "selected": false}, "selected": false}, {"data": {"id": "3630330", "source": "3624965", "target": "3624950", "SCORE": 0.4444444444547325, "shared_interaction": "Direct", "source_original": "34", "Name_B": "GO:0042542", "Name_A": "GO:0030099", "target_original": "39", "Gene_B": "GO:0042542", "interaction": "Direct", "SUID": 3630330, "TYPE": "Direct", "Gene_A": "GO:0030099", "BEND_MAP_ID": 3630330, "selected": false}, "selected": false}, {"data": {"id": "3630327", "source": "3624965", "target": "3624947", "SCORE": 0.3333333333444444, "shared_interaction": "Direct", "source_original": "34", "Name_B": "GO:0048608", "Name_A": "GO:0030099", "target_original": "40", "Gene_B": "GO:0048608", "interaction": "Direct", "SUID": 3630327, "TYPE": "Direct", "Gene_A": "GO:0030099", "BEND_MAP_ID": 3630327, "selected": false}, "selected": false}, {"data": {"id": "3630324", "source": "3624965", "target": "3624944", "SCORE": 0.3333333333444444, "shared_interaction": "Direct", "source_original": "34", "Name_B": "GO:0061458", "Name_A": "GO:0030099", "target_original": "41", "Gene_B": "GO:0061458", "interaction": "Direct", "SUID": 3630324, "TYPE": "Direct", "Gene_A": "GO:0030099", "BEND_MAP_ID": 3630324, "selected": false}, "selected": false}, {"data": {"id": "3630321", "source": "3624965", "target": "3624941", "SCORE": 0.4444444444547325, "shared_interaction": "Direct", "source_original": "34", "Name_B": "GO:0046660", "Name_A": "GO:0030099", "target_original": "42", "Gene_B": "GO:0046660", "interaction": "Direct", "SUID": 3630321, "TYPE": "Direct", "Gene_A": "GO:0030099", "BEND_MAP_ID": 3630321, "selected": false}, "selected": false}, {"data": {"id": "3630318", "source": "3624965", "target": "3624905", "SCORE": 0.4444444444547325, "shared_interaction": "Direct", "source_original": "34", "Name_B": "GO:0032355", "Name_A": "GO:0030099", "target_original": "54", "Gene_B": "GO:0032355", "interaction": "Direct", "SUID": 3630318, "TYPE": "Direct", "Gene_A": "GO:0030099", "BEND_MAP_ID": 3630318, "selected": false}, "selected": false}, {"data": {"id": "3630315", "source": "3624965", "target": "3624767", "SCORE": 0.3333333333444444, "shared_interaction": "Direct", "source_original": "34", "Name_B": "GO:0045936", "Name_A": "GO:0030099", "target_original": "100", "Gene_B": "GO:0045936", "interaction": "Direct", "SUID": 3630315, "TYPE": "Direct", "Gene_A": "GO:0030099", "BEND_MAP_ID": 3630315, "selected": false}, "selected": false}, {"data": {"id": "3630312", "source": "3624965", "target": "3624611", "SCORE": 0.4444444444547325, "shared_interaction": "Direct", "source_original": "34", "Name_B": "GO:0043281", "Name_A": "GO:0030099", "target_original": "152", "Gene_B": "GO:0043281", "interaction": "Direct", "SUID": 3630312, "TYPE": "Direct", "Gene_A": "GO:0030099", "BEND_MAP_ID": 3630312, "selected": false}, "selected": false}, {"data": {"id": "3630309", "source": "3624965", "target": "3624917", "SCORE": 0.3333333333444444, "shared_interaction": "Direct", "source_original": "34", "Name_B": "GO:0071363", "Name_A": "GO:0030099", "target_original": "50", "Gene_B": "GO:0071363", "interaction": "Direct", "SUID": 3630309, "TYPE": "Direct", "Gene_A": "GO:0030099", "BEND_MAP_ID": 3630309, "selected": false}, "selected": false}, {"data": {"id": "3630306", "source": "3624965", "target": "3624761", "SCORE": 0.3333333333444444, "shared_interaction": "Direct", "source_original": "34", "Name_B": "GO:0031400", "Name_A": "GO:0030099", "target_original": "102", "Gene_B": "GO:0031400", "interaction": "Direct", "SUID": 3630306, "TYPE": "Direct", "Gene_A": "GO:0030099", "BEND_MAP_ID": 3630306, "selected": false}, "selected": false}, {"data": {"id": "3630303", "source": "3624965", "target": "3624734", "SCORE": 0.4444444444547325, "shared_interaction": "Direct", "source_original": "34", "Name_B": "GO:2000116", "Name_A": "GO:0030099", "target_original": "111", "Gene_B": "GO:2000116", "interaction": "Direct", "SUID": 3630303, "TYPE": "Direct", "Gene_A": "GO:0030099", "BEND_MAP_ID": 3630303, "selected": false}, "selected": false}, {"data": {"id": "3630300", "source": "3624965", "target": "3624755", "SCORE": 0.4444444444547325, "shared_interaction": "Direct", "source_original": "34", "Name_B": "GO:0033673", "Name_A": "GO:0030099", "target_original": "104", "Gene_B": "GO:0033673", "interaction": "Direct", "SUID": 3630300, "TYPE": "Direct", "Gene_A": "GO:0030099", "BEND_MAP_ID": 3630300, "selected": false}, "selected": false}, {"data": {"id": "3630297", "source": "3624965", "target": "3624731", "SCORE": 0.3333333333444444, "shared_interaction": "Direct", "source_original": "34", "Name_B": "GO:0051345", "Name_A": "GO:0030099", "target_original": "112", "Gene_B": "GO:0051345", "interaction": "Direct", "SUID": 3630297, "TYPE": "Direct", "Gene_A": "GO:0030099", "BEND_MAP_ID": 3630297, "selected": false}, "selected": false}, {"data": {"id": "3630294", "source": "3624965", "target": "3624977", "SCORE": 0.7619047619104308, "shared_interaction": "Direct", "source_original": "34", "Name_B": "GO:0032025", "Name_A": "GO:0030099", "target_original": "30", "Gene_B": "GO:0032025", "interaction": "Direct", "SUID": 3630294, "TYPE": "Direct", "Gene_A": "GO:0030099", "BEND_MAP_ID": 3630294, "selected": false}, "selected": false}, {"data": {"id": "3630291", "source": "3624965", "target": "3624971", "SCORE": 0.8148148148182441, "shared_interaction": "Direct", "source_original": "34", "Name_B": "GO:0097190", "Name_A": "GO:0030099", "target_original": "32", "Gene_B": "GO:0097190", "interaction": "Direct", "SUID": 3630291, "TYPE": "Direct", "Gene_A": "GO:0030099", "BEND_MAP_ID": 3630291, "selected": false}, "selected": false}, {"data": {"id": "3630288", "source": "3624965", "target": "3624725", "SCORE": 0.4444444444547325, "shared_interaction": "Direct", "source_original": "34", "Name_B": "GO:0052548", "Name_A": "GO:0030099", "target_original": "114", "Gene_B": "GO:0052548", "interaction": "Direct", "SUID": 3630288, "TYPE": "Direct", "Gene_A": "GO:0030099", "BEND_MAP_ID": 3630288, "selected": false}, "selected": false}, {"data": {"id": "3630285", "source": "3624965", "target": "3624752", "SCORE": 0.3333333333444444, "shared_interaction": "Direct", "source_original": "34", "Name_B": "GO:0043549", "Name_A": "GO:0030099", "target_original": "105", "Gene_B": "GO:0043549", "interaction": "Direct", "SUID": 3630285, "TYPE": "Direct", "Gene_A": "GO:0030099", "BEND_MAP_ID": 3630285, "selected": false}, "selected": false}, {"data": {"id": "3630282", "source": "3624965", "target": "3624743", "SCORE": 0.4444444444547325, "shared_interaction": "Direct", "source_original": "34", "Name_B": "GO:0071900", "Name_A": "GO:0030099", "target_original": "108", "Gene_B": "GO:0071900", "interaction": "Direct", "SUID": 3630282, "TYPE": "Direct", "Gene_A": "GO:0030099", "BEND_MAP_ID": 3630282, "selected": false}, "selected": false}, {"data": {"id": "3630279", "source": "3624965", "target": "3624722", "SCORE": 0.583333333342014, "shared_interaction": "Direct", "source_original": "34", "Name_B": "GO:0043280", "Name_A": "GO:0030099", "target_original": "115", "Gene_B": "GO:0043280", "interaction": "Direct", "SUID": 3630279, "TYPE": "Direct", "Gene_A": "GO:0030099", "BEND_MAP_ID": 3630279, "selected": false}, "selected": false}, {"data": {"id": "3630276", "source": "3624965", "target": "3624719", "SCORE": 0.583333333342014, "shared_interaction": "Direct", "source_original": "34", "Name_B": "GO:2001056", "Name_A": "GO:0030099", "target_original": "116", "Gene_B": "GO:2001056", "interaction": "Direct", "SUID": 3630276, "TYPE": "Direct", "Gene_A": "GO:0030099", "BEND_MAP_ID": 3630276, "selected": false}, "selected": false}, {"data": {"id": "3630273", "source": "3624965", "target": "3624716", "SCORE": 0.4444444444547325, "shared_interaction": "Direct", "source_original": "34", "Name_B": "GO:0052547", "Name_A": "GO:0030099", "target_original": "117", "Gene_B": "GO:0052547", "interaction": "Direct", "SUID": 3630273, "TYPE": "Direct", "Gene_A": "GO:0030099", "BEND_MAP_ID": 3630273, "selected": false}, "selected": false}, {"data": {"id": "3630270", "source": "3624965", "target": "3624968", "SCORE": 0.7619047619104308, "shared_interaction": "Direct", "source_original": "34", "Name_B": "GO:0097194", "Name_A": "GO:0030099", "target_original": "33", "Gene_B": "GO:0097194", "interaction": "Direct", "SUID": 3630270, "TYPE": "Direct", "Gene_A": "GO:0030099", "BEND_MAP_ID": 3630270, "selected": false}, "selected": false}, {"data": {"id": "3630267", "source": "3624962", "target": "3624647", "SCORE": 0.3243243243334551, "shared_interaction": "Direct", "source_original": "35", "Name_B": "GO:0062197", "Name_A": "GO:0048511", "target_original": "140", "Gene_B": "GO:0062197", "interaction": "Direct", "SUID": 3630267, "TYPE": "Direct", "Gene_A": "GO:0048511", "BEND_MAP_ID": 3630267, "selected": false}, "selected": false}, {"data": {"id": "3630264", "source": "3624962", "target": "3624947", "SCORE": 0.5714285714346938, "shared_interaction": "Direct", "source_original": "35", "Name_B": "GO:0048608", "Name_A": "GO:0048511", "target_original": "40", "Gene_B": "GO:0048608", "interaction": "Direct", "SUID": 3630264, "TYPE": "Direct", "Gene_A": "GO:0048511", "BEND_MAP_ID": 3630264, "selected": false}, "selected": false}, {"data": {"id": "3630261", "source": "3624962", "target": "3624944", "SCORE": 0.5714285714346938, "shared_interaction": "Direct", "source_original": "35", "Name_B": "GO:0061458", "Name_A": "GO:0048511", "target_original": "41", "Gene_B": "GO:0061458", "interaction": "Direct", "SUID": 3630261, "TYPE": "Direct", "Gene_A": "GO:0048511", "BEND_MAP_ID": 3630261, "selected": false}, "selected": false}, {"data": {"id": "3630258", "source": "3624962", "target": "3624971", "SCORE": 0.4117647058910035, "shared_interaction": "Direct", "source_original": "35", "Name_B": "GO:0097190", "Name_A": "GO:0048511", "target_original": "32", "Gene_B": "GO:0097190", "interaction": "Direct", "SUID": 3630258, "TYPE": "Direct", "Gene_A": "GO:0048511", "BEND_MAP_ID": 3630258, "selected": false}, "selected": false}, {"data": {"id": "3630255", "source": "3624962", "target": "3624692", "SCORE": 0.37500000000976563, "shared_interaction": "Direct", "source_original": "35", "Name_B": "GO:1900034", "Name_A": "GO:0048511", "target_original": "125", "Gene_B": "GO:1900034", "interaction": "Direct", "SUID": 3630255, "TYPE": "Direct", "Gene_A": "GO:0048511", "BEND_MAP_ID": 3630255, "selected": false}, "selected": false}, {"data": {"id": "3630252", "source": "3624962", "target": "3624683", "SCORE": 0.37500000000976563, "shared_interaction": "Direct", "source_original": "35", "Name_B": "GO:1901984", "Name_A": "GO:0048511", "target_original": "128", "Gene_B": "GO:1901984", "interaction": "Direct", "SUID": 3630252, "TYPE": "Direct", "Gene_A": "GO:0048511", "BEND_MAP_ID": 3630252, "selected": false}, "selected": false}, {"data": {"id": "3630249", "source": "3624959", "target": "3624647", "SCORE": 0.31192660551405604, "shared_interaction": "Direct", "source_original": "36", "Name_B": "GO:0062197", "Name_A": "GO:0022602", "target_original": "140", "Gene_B": "GO:0062197", "interaction": "Direct", "SUID": 3630249, "TYPE": "Direct", "Gene_A": "GO:0022602", "BEND_MAP_ID": 3630249, "selected": false}, "selected": false}, {"data": {"id": "3630246", "source": "3624959", "target": "3624629", "SCORE": 0.8421052631603878, "shared_interaction": "Direct", "source_original": "36", "Name_B": "GO:0042698", "Name_A": "GO:0022602", "target_original": "146", "Gene_B": "GO:0042698", "interaction": "Direct", "SUID": 3630246, "TYPE": "Direct", "Gene_A": "GO:0022602", "BEND_MAP_ID": 3630246, "selected": false}, "selected": false}, {"data": {"id": "3630243", "source": "3624959", "target": "3624962", "SCORE": 0.7058823529455017, "shared_interaction": "Direct", "source_original": "36", "Name_B": "GO:0048511", "Name_A": "GO:0022602", "target_original": "35", "Gene_B": "GO:0048511", "interaction": "Direct", "SUID": 3630243, "TYPE": "Direct", "Gene_A": "GO:0022602", "BEND_MAP_ID": 3630243, "selected": false}, "selected": false}, {"data": {"id": "3630240", "source": "3624959", "target": "3624986", "SCORE": 0.31818181819344016, "shared_interaction": "Direct", "source_original": "36", "Name_B": "GO:0046677", "Name_A": "GO:0022602", "target_original": "27", "Gene_B": "GO:0046677", "interaction": "Direct", "SUID": 3630240, "TYPE": "Direct", "Gene_A": "GO:0022602", "BEND_MAP_ID": 3630240, "selected": false}, "selected": false}, {"data": {"id": "3630237", "source": "3624959", "target": "3624617", "SCORE": 0.31192660551405604, "shared_interaction": "Direct", "source_original": "36", "Name_B": "GO:0030163", "Name_A": "GO:0022602", "target_original": "150", "Gene_B": "GO:0030163", "interaction": "Direct", "SUID": 3630237, "TYPE": "Direct", "Gene_A": "GO:0022602", "BEND_MAP_ID": 3630237, "selected": false}, "selected": false}, {"data": {"id": "3630234", "source": "3624959", "target": "3625028", "SCORE": 0.31818181819344016, "shared_interaction": "Direct", "source_original": "36", "Name_B": "GO:0043536", "Name_A": "GO:0022602", "target_original": "13", "Gene_B": "GO:0043536", "interaction": "Direct", "SUID": 3630234, "TYPE": "Direct", "Gene_A": "GO:0022602", "BEND_MAP_ID": 3630234, "selected": false}, "selected": false}, {"data": {"id": "3630231", "source": "3624959", "target": "3624848", "SCORE": 0.31818181819344016, "shared_interaction": "Direct", "source_original": "36", "Name_B": "GO:1905897", "Name_A": "GO:0022602", "target_original": "73", "Gene_B": "GO:1905897", "interaction": "Direct", "SUID": 3630231, "TYPE": "Direct", "Gene_A": "GO:0022602", "BEND_MAP_ID": 3630231, "selected": false}, "selected": false}, {"data": {"id": "3630228", "source": "3624959", "target": "3624953", "SCORE": 1.0, "shared_interaction": "Direct", "source_original": "36", "Name_B": "GO:0046545", "Name_A": "GO:0022602", "target_original": "38", "Gene_B": "GO:0046545", "interaction": "Direct", "SUID": 3630228, "TYPE": "Direct", "Gene_A": "GO:0022602", "BEND_MAP_ID": 3630228, "selected": false}, "selected": false}, {"data": {"id": "3630225", "source": "3624959", "target": "3624950", "SCORE": 0.31818181819344016, "shared_interaction": "Direct", "source_original": "36", "Name_B": "GO:0042542", "Name_A": "GO:0022602", "target_original": "39", "Gene_B": "GO:0042542", "interaction": "Direct", "SUID": 3630225, "TYPE": "Direct", "Gene_A": "GO:0022602", "BEND_MAP_ID": 3630225, "selected": false}, "selected": false}, {"data": {"id": "3630222", "source": "3624959", "target": "3624947", "SCORE": 0.8421052631603878, "shared_interaction": "Direct", "source_original": "36", "Name_B": "GO:0048608", "Name_A": "GO:0022602", "target_original": "40", "Gene_B": "GO:0048608", "interaction": "Direct", "SUID": 3630222, "TYPE": "Direct", "Gene_A": "GO:0022602", "BEND_MAP_ID": 3630222, "selected": false}, "selected": false}, {"data": {"id": "3630219", "source": "3624959", "target": "3624944", "SCORE": 0.8421052631603878, "shared_interaction": "Direct", "source_original": "36", "Name_B": "GO:0061458", "Name_A": "GO:0022602", "target_original": "41", "Gene_B": "GO:0061458", "interaction": "Direct", "SUID": 3630219, "TYPE": "Direct", "Gene_A": "GO:0022602", "BEND_MAP_ID": 3630219, "se
[truncated: 686,337 more chars]
