# Supplementary material for: Network pharmacology and molecular-docking-based strategy to explore the potential mechanism of salidroside-inhibited oxidative stress in retinal ganglion cell
Source: PLoS One. 2024 Jul 5;19(7):e0305343. doi: 10.1371/journal.pone.0305343 (PMC11226129; doi:10.1371/journal.pone.0305343)
Supplement: S1 File — All raw data required to replicate the results of study were listed in this file. (ZIP) [file pone.0305343.s002.zip › original data/BP/Enrichment_GO/GONetwork.xgmml]

<?xml version="1.0" encoding="UTF-8" standalone="yes"?>
<graph label="GOCluster" xmlns:dc="http://purl.org/dc/elements/1.1/" xmlns:xlink="http://www.w3.org/1999/xlink" xmlns:rdf="http://www.w3.org/1999/02/22-rdf-syntax-ns#" xmlns:cy="http://www.cytoscape.org" xmlns="http://www.cs.rpi.edu/XGMML" >
  <att name="documentVersion" value="1.1"/>
  <att name="networkMetadata">
    <rdf:RDF>
      <rdf:Description rdf:about="http://www.cytoscape.org/">
        <dc:type>Protein-Protein Interaction</dc:type>
        <dc:description>N/A</dc:description>
        <dc:identifier>N/A</dc:identifier>
        <dc:date>2023-02-09 22:07:50</dc:date>
        <dc:title>Cytoscape Network</dc:title>
        <dc:source>http://www.cytoscape.org/</dc:source>
        <dc:format>Cytoscape-XGMML</dc:format>
      </rdf:Description>
    </rdf:RDF>
  </att>
  <att type="string" name="backgroundColor" value="#ffffff"/>
  <att type="real" name="GRAPH_VIEW_ZOOM" value="1.0"/>
  <att type="real" name="GRAPH_VIEW_CENTER_X" value="300.0"/>
  <att type="real" name="GRAPH_VIEW_CENTER_Y" value="300.0"/>
  <node label="GO:0010038" id="1">
    <att type="string" name="canonicalName" value="GO:0010038"/>
    <att type="string" name="Description" value="response to metal ion"/>
    <att type="string" name="Category" value="GO Biological Processes"/>
    <att type="real" name="LogP" value="-11.577378166900404"/>
    <att type="real" name="Log(q-value)" value="-7.991353784513429"/>
    <att type="integer" name="GROUP_ID" value="1"/>
    <att type="string" name="Hits" value="CASP3|CASP8|CDKN1B|HIF1A|HSPA5|NFE2L2|PRKN|PCNA"/>
    <att type="real" name="Enrichment" value="43.86121707538601"/>
    <att type="real" name="Z-score" value="18.42156423673791"/>
    <att type="integer" name="#GeneInGOAndHitList" value="8"/>
    <att type="integer" name="#GeneInGO" value="367"/>
    <att type="integer" name="#GeneInHitList" value="15"/>
    <att type="integer" name="#TotalGeneInLibrary" value="30182"/>
    <att type="real" name="%InGO" value="53.333333333333336"/>
    <att type="real" name="STDV %InGO" value="12.881223774390612"/>
    <att type="real" name="BestLogPInGroup" value="-14.066693749832254"/>
    <att type="real" name="BestEnrichmentInGroup" value="43.86121707538601"/>
    <att type="integer" name="FirstInGroupByEnrichment" value="0"/>
    <att type="integer" name="FirstInGroupByLogP" value="0"/>
    <att type="string" name="GeneID" value="836|841|1027|3091|3309|4780|5071|5111"/>
    <att type="integer" name="_RANK_" value="1"/>
    <att type="string" name="_PATTERN_" value="M1"/>
    <att type="string" name="CLUSTER_LABEL" value=" "/>
    <att type="integer" name="#COUNT_001" value="8"/>
    <att type="integer" name="_MEMBER_MyList" value="1"/>
    <att type="real" name="_LogP_MyList" value="-11.577378166900404"/>
    <att type="string" name="Gene" value="GO:0010038"/>
    <att type="integer" name="GiniIndex" value="0"/>
    <att type="integer" name="CategoryID" value="19"/>
    <att type="string" name="PARENT_GO" value="19_GO:0050896 response to stimulus"/>
    <att type="integer" name="EvidenceCutoff" value="0"/>
    <graphics type="CIRCLE" x="344.2104517721437" y="371.3492640703096"/>
  </node>
  <node label="GO:0009410" id="2">
    <att type="string" name="canonicalName" value="GO:0009410"/>
    <att type="string" name="Description" value="response to xenobiotic stimulus"/>
    <att type="string" name="Category" value="GO Biological Processes"/>
    <att type="real" name="LogP" value="-5.839945130928266"/>
    <att type="real" name="Log(q-value)" value="-3.6141446948506473"/>
    <att type="integer" name="GROUP_ID" value="1"/>
    <att type="string" name="Hits" value="CASP3|CDKN1B|HSPA5|NFE2L2|PCNA"/>
    <att type="real" name="Enrichment" value="23.6721568627451"/>
    <att type="real" name="Z-score" value="10.49636950374586"/>
    <att type="integer" name="#GeneInGOAndHitList" value="5"/>
    <att type="integer" name="#GeneInGO" value="425"/>
    <att type="integer" name="#GeneInHitList" value="15"/>
    <att type="integer" name="#TotalGeneInLibrary" value="30182"/>
    <att type="real" name="%InGO" value="33.333333333333336"/>
    <att type="real" name="STDV %InGO" value="12.171612389003691"/>
    <att type="real" name="BestLogPInGroup" value="-14.066693749832254"/>
    <att type="real" name="BestEnrichmentInGroup" value="43.86121707538601"/>
    <att type="integer" name="FirstInGroupByEnrichment" value="0"/>
    <att type="integer" name="FirstInGroupByLogP" value="0"/>
    <att type="string" name="GeneID" value="836|1027|3309|4780|5111"/>
    <att type="integer" name="_RANK_" value="1"/>
    <att type="string" name="_PATTERN_" value="M1"/>
    <att type="string" name="CLUSTER_LABEL" value=" "/>
    <att type="integer" name="#COUNT_001" value="5"/>
    <att type="integer" name="_MEMBER_MyList" value="1"/>
    <att type="real" name="_LogP_MyList" value="-5.839945130928266"/>
    <att type="string" name="Gene" value="GO:0009410"/>
    <att type="integer" name="GiniIndex" value="0"/>
    <att type="integer" name="CategoryID" value="19"/>
    <att type="string" name="PARENT_GO" value="19_GO:0050896 response to stimulus"/>
    <att type="integer" name="EvidenceCutoff" value="0"/>
    <graphics type="CIRCLE" x="373.107209514274" y="316.25367355943445"/>
  </node>
  <node label="GO:0071466" id="3">
    <att type="string" name="canonicalName" value="GO:0071466"/>
    <att type="string" name="Description" value="cellular response to xenobiotic stimulus"/>
    <att type="string" name="Category" value="GO Biological Processes"/>
    <att type="real" name="LogP" value="-3.9828361181714556"/>
    <att type="real" name="Log(q-value)" value="-2.213053035776263"/>
    <att type="integer" name="GROUP_ID" value="1"/>
    <att type="string" name="Hits" value="HSPA5|NFE2L2|PCNA"/>
    <att type="real" name="Enrichment" value="31.93862433862434"/>
    <att type="real" name="Z-score" value="9.514113500451016"/>
    <att type="integer" name="#GeneInGOAndHitList" value="3"/>
    <att type="integer" name="#GeneInGO" value="189"/>
    <att type="integer" name="#GeneInHitList" value="15"/>
    <att type="integer" name="#TotalGeneInLibrary" value="30182"/>
    <att type="real" name="%InGO" value="20.0"/>
    <att type="real" name="STDV %InGO" value="10.327955589886445"/>
    <att type="real" name="BestLogPInGroup" value="-14.066693749832254"/>
    <att type="real" name="BestEnrichmentInGroup" value="43.86121707538601"/>
    <att type="integer" name="FirstInGroupByEnrichment" value="0"/>
    <att type="integer" name="FirstInGroupByLogP" value="0"/>
    <att type="string" name="GeneID" value="3309|4780|5111"/>
    <att type="integer" name="_RANK_" value="1"/>
    <att type="string" name="_PATTERN_" value="M1"/>
    <att type="string" name="CLUSTER_LABEL" value=" "/>
    <att type="integer" name="#COUNT_001" value="3"/>
    <att type="integer" name="_MEMBER_MyList" value="1"/>
    <att type="real" name="_LogP_MyList" value="-3.9828361181714556"/>
    <att type="string" name="Gene" value="GO:0071466"/>
    <att type="integer" name="GiniIndex" value="0"/>
    <att type="integer" name="CategoryID" value="19"/>
    <att type="string" name="PARENT_GO" value="19_GO:0050896 response to stimulus"/>
    <att type="integer" name="EvidenceCutoff" value="0"/>
    <graphics type="CIRCLE" x="431.7384381888147" y="295.5501832858845"/>
  </node>
  <node label="GO:0104004" id="4">
    <att type="string" name="canonicalName" value="GO:0104004"/>
    <att type="string" name="Description" value="cellular response to environmental stimulus"/>
    <att type="string" name="Category" value="GO Biological Processes"/>
    <att type="real" name="LogP" value="-12.021689590719356"/>
    <att type="real" name="Log(q-value)" value="-8.310726471724081"/>
    <att type="integer" name="GROUP_ID" value="2"/>
    <att type="string" name="Hits" value="CASP3|CASP8|HSPA5|NFKB1|PCNA|TLR4|SIRT1|NLRP3"/>
    <att type="real" name="Enrichment" value="49.83611971104231"/>
    <att type="real" name="Z-score" value="19.676650059950653"/>
    <att type="integer" name="#GeneInGOAndHitList" value="8"/>
    <att type="integer" name="#GeneInGO" value="323"/>
    <att type="integer" name="#GeneInHitList" value="15"/>
    <att type="integer" name="#TotalGeneInLibrary" value="30182"/>
    <att type="real" name="%InGO" value="53.333333333333336"/>
    <att type="real" name="STDV %InGO" value="12.881223774390612"/>
    <att type="real" name="BestLogPInGroup" value="-12.021689590719356"/>
    <att type="real" name="BestEnrichmentInGroup" value="49.83611971104231"/>
    <att type="integer" name="FirstInGroupByEnrichment" value="0"/>
    <att type="integer" name="FirstInGroupByLogP" value="0"/>
    <att type="string" name="GeneID" value="836|841|3309|4790|5111|7099|23411|114548"/>
    <att type="integer" name="_RANK_" value="1"/>
    <att type="string" name="_PATTERN_" value="M1"/>
    <att type="string" name="CLUSTER_LABEL" value=" "/>
    <att type="integer" name="#COUNT_001" value="8"/>
    <att type="integer" name="_MEMBER_MyList" value="1"/>
    <att type="real" name="_LogP_MyList" value="-12.021689590719356"/>
    <att type="string" name="Gene" value="GO:0104004"/>
    <att type="integer" name="GiniIndex" value="0"/>
    <att type="integer" name="CategoryID" value="19"/>
    <att type="string" name="PARENT_GO" value="19_GO:0050896 response to stimulus"/>
    <att type="integer" name="EvidenceCutoff" value="0"/>
    <graphics type="CIRCLE" x="310.6615753106467" y="329.3721009290502"/>
  </node>
  <node label="GO:0071496" id="5">
    <att type="string" name="canonicalName" value="GO:0071496"/>
    <att type="string" name="Description" value="cellular response to external stimulus"/>
    <att type="string" name="Category" value="GO Biological Processes"/>
    <att type="real" name="LogP" value="-8.219682061107335"/>
    <att type="real" name="Log(q-value)" value="-5.446571035363215"/>
    <att type="integer" name="GROUP_ID" value="2"/>
    <att type="string" name="Hits" value="CASP8|HSPA5|NFE2L2|NFKB1|TLR4|SIRT1"/>
    <att type="real" name="Enrichment" value="37.96477987421384"/>
    <att type="real" name="Z-score" value="14.776585001812208"/>
    <att type="integer" name="#GeneInGOAndHitList" value="6"/>
    <att type="integer" name="#GeneInGO" value="318"/>
    <att type="integer" name="#GeneInHitList" value="15"/>
    <att type="integer" name="#TotalGeneInLibrary" value="30182"/>
    <att type="real" name="%InGO" value="40.0"/>
    <att type="real" name="STDV %InGO" value="12.649110640673516"/>
    <att type="real" name="BestLogPInGroup" value="-12.021689590719356"/>
    <att type="real" name="BestEnrichmentInGroup" value="49.83611971104231"/>
    <att type="integer" name="FirstInGroupByEnrichment" value="0"/>
    <att type="integer" name="FirstInGroupByLogP" value="0"/>
    <att type="string" name="GeneID" value="841|3309|4780|4790|7099|23411"/>
    <att type="integer" name="_RANK_" value="1"/>
    <att type="string" name="_PATTERN_" value="M1"/>
    <att type="string" name="CLUSTER_LABEL" value=" "/>
    <att type="integer" name="#COUNT_001" value="6"/>
    <att type="integer" name="_MEMBER_MyList" value="1"/>
    <att type="real" name="_LogP_MyList" value="-8.219682061107335"/>
    <att type="string" name="Gene" value="GO:0071496"/>
    <att type="integer" name="GiniIndex" value="0"/>
    <att type="integer" name="CategoryID" value="19"/>
    <att type="string" name="PARENT_GO" value="19_GO:0050896 response to stimulus"/>
    <att type="integer" name="EvidenceCutoff" value="0"/>
    <graphics type="CIRCLE" x="249.22681247163467" y="437.10171080739997"/>
  </node>
  <node label="GO:0034612" id="6">
    <att type="string" name="canonicalName" value="GO:0034612"/>
    <att type="string" name="Description" value="response to tumor necrosis factor"/>
    <att type="string" name="Category" value="GO Biological Processes"/>
    <att type="real" name="LogP" value="-7.345120029881004"/>
    <att type="real" name="Log(q-value)" value="-4.780284946563967"/>
    <att type="integer" name="GROUP_ID" value="2"/>
    <att type="string" name="Hits" value="CASP3|CASP8|NFE2L2|NFKB1|SIRT1"/>
    <att type="real" name="Enrichment" value="47.68088467614535"/>
    <att type="real" name="Z-score" value="15.173161115312297"/>
    <att type="integer" name="#GeneInGOAndHitList" value="5"/>
    <att type="integer" name="#GeneInGO" value="211"/>
    <att type="integer" name="#GeneInHitList" value="15"/>
    <att type="integer" name="#TotalGeneInLibrary" value="30182"/>
    <att type="real" name="%InGO" value="33.333333333333336"/>
    <att type="real" name="STDV %InGO" value="12.171612389003691"/>
    <att type="real" name="BestLogPInGroup" value="-12.021689590719356"/>
    <att type="real" name="BestEnrichmentInGroup" value="49.83611971104231"/>
    <att type="integer" name="FirstInGroupByEnrichment" value="0"/>
    <att type="integer" name="FirstInGroupByLogP" value="0"/>
    <att type="string" name="GeneID" value="836|841|4780|4790|23411"/>
    <att type="integer" name="_RANK_" value="1"/>
    <att type="string" name="_PATTERN_" value="M1"/>
    <att type="string" name="CLUSTER_LABEL" value=" "/>
    <att type="integer" name="#COUNT_001" value="5"/>
    <att type="integer" name="_MEMBER_MyList" value="1"/>
    <att type="real" name="_LogP_MyList" value="-7.345120029881004"/>
    <att type="string" name="Gene" value="GO:0034612"/>
    <att type="integer" name="GiniIndex" value="0"/>
    <att type="integer" name="CategoryID" value="19"/>
    <att type="string" name="PARENT_GO" value="19_GO:0050896 response to stimulus"/>
    <att type="integer" name="EvidenceCutoff" value="0"/>
    <graphics type="CIRCLE" x="253.8318433179633" y="395.7176080055756"/>
  </node>
  <node label="GO:0071345" id="7">
    <att type="string" name="canonicalName" value="GO:0071345"/>
    <att type="string" name="Description" value="cellular response to cytokine stimulus"/>
    <att type="string" name="Category" value="GO Biological Processes"/>
    <att type="real" name="LogP" value="-9.256477611118669"/>
    <att type="real" name="Log(q-value)" value="-6.244484496459412"/>
    <att type="integer" name="GROUP_ID" value="3"/>
    <att type="string" name="Hits" value="GSK3B|HIF1A|HSPA5|NFE2L2|NFKB1|TLR4|KLF4|SIRT1"/>
    <att type="real" name="Enrichment" value="22.38813166434863"/>
    <att type="real" name="Z-score" value="12.94330519831861"/>
    <att type="integer" name="#GeneInGOAndHitList" value="8"/>
    <att type="integer" name="#GeneInGO" value="719"/>
    <att type="integer" name="#GeneInHitList" value="15"/>
    <att type="integer" name="#TotalGeneInLibrary" value="30182"/>
    <att type="real" name="%InGO" value="53.333333333333336"/>
    <att type="real" name="STDV %InGO" value="12.881223774390612"/>
    <att type="real" name="BestLogPInGroup" value="-10.94730615523351"/>
    <att type="real" name="BestEnrichmentInGroup" value="24.943801652892564"/>
    <att type="integer" name="FirstInGroupByEnrichment" value="0"/>
    <att type="integer" name="FirstInGroupByLogP" value="0"/>
    <att type="string" name="GeneID" value="2932|3091|3309|4780|4790|7099|9314|23411"/>
    <att type="integer" name="_RANK_" value="1"/>
    <att type="string" name="_PATTERN_" value="M1"/>
    <att type="string" name="CLUSTER_LABEL" value=" "/>
    <att type="integer" name="#COUNT_001" value="8"/>
    <att type="integer" name="_MEMBER_MyList" value="1"/>
    <att type="real" name="_LogP_MyList" value="-9.256477611118669"/>
    <att type="string" name="Gene" value="GO:0071345"/>
    <att type="integer" name="GiniIndex" value="0"/>
    <att type="integer" name="CategoryID" value="19"/>
    <att type="string" name="PARENT_GO" value="19_GO:0050896 response to stimulus"/>
    <att type="integer" name="EvidenceCutoff" value="0"/>
    <graphics type="CIRCLE" x="159.6266917758415" y="268.48606633356496"/>
  </node>
  <node label="GO:0000302" id="8">
    <att type="string" name="canonicalName" value="GO:0000302"/>
    <att type="string" name="Description" value="response to reactive oxygen species"/>
    <att type="string" name="Category" value="GO Biological Processes"/>
    <att type="real" name="LogP" value="-9.822450672914787"/>
    <att type="real" name="Log(q-value)" value="-6.628993792672029"/>
    <att type="integer" name="GROUP_ID" value="4"/>
    <att type="string" name="Hits" value="CASP3|HIF1A|NFE2L2|NOS3|PCNA|SIRT1"/>
    <att type="real" name="Enrichment" value="70.19069767441862"/>
    <att type="real" name="Z-score" value="20.29202160615614"/>
    <att type="integer" name="#GeneInGOAndHitList" value="6"/>
    <att type="integer" name="#GeneInGO" value="172"/>
    <att type="integer" name="#GeneInHitList" value="15"/>
    <att type="integer" name="#TotalGeneInLibrary" value="30182"/>
    <att type="real" name="%InGO" value="40.0"/>
    <att type="real" name="STDV %InGO" value="12.649110640673516"/>
    <att type="real" name="BestLogPInGroup" value="-10.545678425453351"/>
    <att type="real" name="BestEnrichmentInGroup" value="134.14222222222222"/>
    <att type="integer" name="FirstInGroupByEnrichment" value="0"/>
    <att type="integer" name="FirstInGroupByLogP" value="0"/>
    <att type="string" name="GeneID" value="836|3091|4780|4846|5111|23411"/>
    <att type="integer" name="_RANK_" value="1"/>
    <att type="string" name="_PATTERN_" value="M1"/>
    <att type="string" name="CLUSTER_LABEL" value=" "/>
    <att type="integer" name="#COUNT_001" value="6"/>
    <att type="integer" name="_MEMBER_MyList" value="1"/>
    <att type="real" name="_LogP_MyList" value="-9.822450672914787"/>
    <att type="string" name="Gene" value="GO:0000302"/>
    <att type="integer" name="GiniIndex" value="0"/>
    <att type="integer" name="CategoryID" value="19"/>
    <att type="string" name="PARENT_GO" value="19_GO:0050896 response to stimulus"/>
    <att type="integer" name="EvidenceCutoff" value="0"/>
    <graphics type="CIRCLE" x="323.58847566183033" y="334.1888150463211"/>
  </node>
  <node label="GO:0006979" id="9">
    <att type="string" name="canonicalName" value="GO:0006979"/>
    <att type="string" name="Description" value="response to oxidative stress"/>
    <att type="string" name="Category" value="GO Biological Processes"/>
    <att type="real" name="LogP" value="-9.666425439097477"/>
    <att type="real" name="Log(q-value)" value="-6.557522311430164"/>
    <att type="integer" name="GROUP_ID" value="4"/>
    <att type="string" name="Hits" value="CASP3|HIF1A|NFE2L2|NOS3|PRKN|PCNA|SIRT1"/>
    <att type="real" name="Enrichment" value="38.48342440801457"/>
    <att type="real" name="Z-score" value="16.08797910946297"/>
    <att type="integer" name="#GeneInGOAndHitList" value="7"/>
    <att type="integer" name="#GeneInGO" value="366"/>
    <att type="integer" name="#GeneInHitList" value="15"/>
    <att type="integer" name="#TotalGeneInLibrary" value="30182"/>
    <att type="real" name="%InGO" value="46.666666666666664"/>
    <att type="real" name="STDV %InGO" value="12.881223774390612"/>
    <att type="real" name="BestLogPInGroup" value="-10.545678425453351"/>
    <att type="real" name="BestEnrichmentInGroup" value="134.14222222222222"/>
    <att type="integer" name="FirstInGroupByEnrichment" value="0"/>
    <att type="integer" name="FirstInGroupByLogP" value="0"/>
    <att type="string" name="GeneID" value="836|3091|4780|4846|5071|5111|23411"/>
    <att type="integer" name="_RANK_" value="1"/>
    <att type="string" name="_PATTERN_" value="M1"/>
    <att type="string" name="CLUSTER_LABEL" value=" "/>
    <att type="integer" name="#COUNT_001" value="7"/>
    <att type="integer" name="_MEMBER_MyList" value="1"/>
    <att type="real" name="_LogP_MyList" value="-9.666425439097477"/>
    <att type="string" name="Gene" value="GO:0006979"/>
    <att type="integer" name="GiniIndex" value="0"/>
    <att type="integer" name="CategoryID" value="19"/>
    <att type="string" name="PARENT_GO" value="19_GO:0050896 response to stimulus"/>
    <att type="integer" name="EvidenceCutoff" value="0"/>
    <graphics type="CIRCLE" x="432.4103836254877" y="187.0765136664747"/>
  </node>
  <node label="GO:0043535" id="10">
    <att type="string" name="canonicalName" value="GO:0043535"/>
    <att type="string" name="Description" value="regulation of blood vessel endothelial cell migration"/>
    <att type="string" name="Category" value="GO Biological Processes"/>
    <att type="real" name="LogP" value="-8.058339581543756"/>
    <att type="real" name="Log(q-value)" value="-5.34737646254848"/>
    <att type="integer" name="GROUP_ID" value="4"/>
    <att type="string" name="Hits" value="HIF1A|NFE2L2|NOS3|KLF4|SIRT1"/>
    <att type="real" name="Enrichment" value="66.18859649122808"/>
    <att type="real" name="Z-score" value="17.966444460644567"/>
    <att type="integer" name="#GeneInGOAndHitList" value="5"/>
    <att type="integer" name="#GeneInGO" value="152"/>
    <att type="integer" name="#GeneInHitList" value="15"/>
    <att type="integer" name="#TotalGeneInLibrary" value="30182"/>
    <att type="real" name="%InGO" value="33.333333333333336"/>
    <att type="real" name="STDV %InGO" value="12.171612389003691"/>
    <att type="real" name="BestLogPInGroup" value="-10.545678425453351"/>
    <att type="real" name="BestEnrichmentInGroup" value="134.14222222222222"/>
    <att type="integer" name="FirstInGroupByEnrichment" value="0"/>
    <att type="integer" name="FirstInGroupByLogP" value="0"/>
    <att type="string" name="GeneID" value="3091|4780|4846|9314|23411"/>
    <att type="integer" name="_RANK_" value="1"/>
    <att type="string" name="_PATTERN_" value="M1"/>
    <att type="string" name="CLUSTER_LABEL" value=" "/>
    <att type="integer" name="#COUNT_001" value="5"/>
    <att type="integer" name="_MEMBER_MyList" value="1"/>
    <att type="real" name="_LogP_MyList" value="-8.058339581543756"/>
    <att type="string" name="Gene" value="GO:0043535"/>
    <att type="integer" name="GiniIndex" value="0"/>
    <att type="integer" name="CategoryID" value="19"/>
    <att type="string" name="PARENT_GO" value="19_GO:0040011 locomotion"/>
    <att type="integer" name="EvidenceCutoff" value="0"/>
    <graphics type="CIRCLE" x="229.96863451100378" y="264.1069913768603"/>
  </node>
  <node label="GO:0045766" id="11">
    <att type="string" name="canonicalName" value="GO:0045766"/>
    <att type="string" name="Description" value="positive regulation of angiogenesis"/>
    <att type="string" name="Category" value="GO Biological Processes"/>
    <att type="real" name="LogP" value="-7.630480221329458"/>
    <att type="real" name="Log(q-value)" value="-5.033460454641019"/>
    <att type="integer" name="GROUP_ID" value="4"/>
    <att type="string" name="Hits" value="HIF1A|NFE2L2|NOS3|KLF4|SIRT1"/>
    <att type="real" name="Enrichment" value="54.38198198198199"/>
    <att type="real" name="Z-score" value="16.240074887745955"/>
    <att type="integer" name="#GeneInGOAndHitList" value="5"/>
    <att type="integer" name="#GeneInGO" value="185"/>
    <att type="integer" name="#GeneInHitList" value="15"/>
    <att type="integer" name="#TotalGeneInLibrary" value="30182"/>
    <att type="real" name="%InGO" value="33.333333333333336"/>
    <att type="real" name="STDV %InGO" value="12.171612389003691"/>
    <att type="real" name="BestLogPInGroup" value="-10.545678425453351"/>
    <att type="real" name="BestEnrichmentInGroup" value="134.14222222222222"/>
    <att type="integer" name="FirstInGroupByEnrichment" value="0"/>
    <att type="integer" name="FirstInGroupByLogP" value="0"/>
    <att type="string" name="GeneID" value="3091|4780|4846|9314|23411"/>
    <att type="integer" name="_RANK_" value="1"/>
    <att type="string" name="_PATTERN_" value="M1"/>
    <att type="string" name="CLUSTER_LABEL" value=" "/>
    <att type="integer" name="#COUNT_001" value="5"/>
    <att type="integer" name="_MEMBER_MyList" value="1"/>
    <att type="real" name="_LogP_MyList" value="-7.630480221329458"/>
    <att type="string" name="Gene" value="GO:0045766"/>
    <att type="integer" name="GiniIndex" value="0"/>
    <att type="integer" name="CategoryID" value="19"/>
    <att type="string" name="PARENT_GO" value="19_GO:0032502 developmental process"/>
    <att type="integer" name="EvidenceCutoff" value="0"/>
    <graphics type="CIRCLE" x="397.29884051793687" y="318.62703371589936"/>
  </node>
  <node label="GO:1904018" id="12">
    <att type="string" name="canonicalName" value="GO:1904018"/>
    <att type="string" name="Description" value="positive regulation of vasculature development"/>
    <att type="string" name="Category" value="GO Biological Processes"/>
    <att type="real" name="LogP" value="-7.630480221329458"/>
    <att type="real" name="Log(q-value)" value="-5.033460454641019"/>
    <att type="integer" name="GROUP_ID" value="4"/>
    <att type="string" name="Hits" value="HIF1A|NFE2L2|NOS3|KLF4|SIRT1"/>
    <att type="real" name="Enrichment" value="54.38198198198199"/>
    <att type="real" name="Z-score" value="16.240074887745955"/>
    <att type="integer" name="#GeneInGOAndHitList" value="5"/>
    <att type="integer" name="#GeneInGO" value="185"/>
    <att type="integer" name="#GeneInHitList" value="15"/>
    <att type="integer" name="#TotalGeneInLibrary" value="30182"/>
    <att type="real" name="%InGO" value="33.333333333333336"/>
    <att type="real" name="STDV %InGO" value="12.171612389003691"/>
    <att type="real" name="BestLogPInGroup" value="-10.545678425453351"/>
    <att type="real" name="BestEnrichmentInGroup" value="134.14222222222222"/>
    <att type="integer" name="FirstInGroupByEnrichment" value="0"/>
    <att type="integer" name="FirstInGroupByLogP" value="0"/>
    <att type="string" name="GeneID" value="3091|4780|4846|9314|23411"/>
    <att type="integer" name="_RANK_" value="1"/>
    <att type="string" name="_PATTERN_" value="M1"/>
    <att type="string" name="CLUSTER_LABEL" value=" "/>
    <att type="integer" name="#COUNT_001" value="5"/>
    <att type="integer" name="_MEMBER_MyList" value="1"/>
    <att type="real" name="_LogP_MyList" value="-7.630480221329458"/>
    <att type="string" name="Gene" value="GO:1904018"/>
    <att type="integer" name="GiniIndex" value="0"/>
    <att type="integer" name="CategoryID" value="19"/>
    <att type="string" name="PARENT_GO" value="19_GO:0032502 developmental process"/>
    <att type="integer" name="EvidenceCutoff" value="0"/>
    <graphics type="CIRCLE" x="231.30360384342885" y="311.0269596256462"/>
  </node>
  <node label="GO:0043536" id="13">
    <att type="string" name="canonicalName" value="GO:0043536"/>
    <att type="string" name="Description" value="positive regulation of blood vessel endothelial cell migration"/>
    <att type="string" name="Category" value="GO Biological Processes"/>
    <att type="real" name="LogP" value="-7.3278224571062855"/>
    <att type="real" name="Log(q-value)" value="-4.773206538970934"/>
    <att type="integer" name="GROUP_ID" value="4"/>
    <att type="string" name="Hits" value="HIF1A|NFE2L2|NOS3|SIRT1"/>
    <att type="real" name="Enrichment" value="107.31377777777777"/>
    <att type="real" name="Z-score" value="20.555726077411766"/>
    <att type="integer" name="#GeneInGOAndHitList" value="4"/>
    <att type="integer" name="#GeneInGO" value="75"/>
    <att type="integer" name="#GeneInHitList" value="15"/>
    <att type="integer" name="#TotalGeneInLibrary" value="30182"/>
    <att type="real" name="%InGO" value="26.666666666666668"/>
    <att type="real" name="STDV %InGO" value="11.417984514369003"/>
    <att type="real" name="BestLogPInGroup" value="-10.545678425453351"/>
    <att type="real" name="BestEnrichmentInGroup" value="134.14222222222222"/>
    <att type="integer" name="FirstInGroupByEnrichment" value="0"/>
    <att type="integer" name="FirstInGroupByLogP" value="0"/>
    <att type="string" name="GeneID" value="3091|4780|4846|23411"/>
    <att type="integer" name="_RANK_" value="1"/>
    <att type="string" name="_PATTERN_" value="M1"/>
    <att type="string" name="CLUSTER_LABEL" value=" "/>
    <att type="integer" name="#COUNT_001" value="4"/>
    <att type="integer" name="_MEMBER_MyList" value="1"/>
    <att type="real" name="_LogP_MyList" value="-7.3278224571062855"/>
    <att type="string" name="Gene" value="GO:0043536"/>
    <att type="integer" name="GiniIndex" value="0"/>
    <att type="integer" name="CategoryID" value="19"/>
    <att type="string" name="PARENT_GO" value="19_GO:0040011 locomotion"/>
    <att type="integer" name="EvidenceCutoff" value="0"/>
    <graphics type="CIRCLE" x="192.1876614852172" y="351.00236107832757"/>
  </node>
  <node label="GO:0034599" id="14">
    <att type="string" name="canonicalName" value="GO:0034599"/>
    <att type="string" name="Description" value="cellular response to oxidative stress"/>
    <att type="string" name="Category" value="GO Biological Processes"/>
    <att type="real" name="LogP" value="-7.215647020565199"/>
    <att type="real" name="Log(q-value)" value="-4.680775160625605"/>
    <att type="integer" name="GROUP_ID" value="4"/>
    <att type="string" name="Hits" value="HIF1A|NFE2L2|NOS3|PCNA|SIRT1"/>
    <att type="real" name="Enrichment" value="44.91369047619048"/>
    <att type="real" name="Z-score" value="14.710042176910996"/>
    <att type="integer" name="#GeneInGOAndHitList" value="5"/>
    <att type="integer" name="#GeneInGO" value="224"/>
    <att type="integer" name="#GeneInHitList" value="15"/>
    <att type="integer" name="#TotalGeneInLibrary" value="30182"/>
    <att type="real" name="%InGO" value="33.333333333333336"/>
    <att type="real" name="STDV %InGO" value="12.171612389003691"/>
    <att type="real" name="BestLogPInGroup" value="-10.545678425453351"/>
    <att type="real" name="BestEnrichmentInGroup" value="134.14222222222222"/>
    <att type="integer" name="FirstInGroupByEnrichment" value="0"/>
    <att type="integer" name="FirstInGroupByLogP" value="0"/>
    <att type="string" name="GeneID" value="3091|4780|4846|5111|23411"/>
    <att type="integer" name="_RANK_" value="1"/>
    <att type="string" name="_PATTERN_" value="M1"/>
    <att type="string" name="CLUSTER_LABEL" value=" "/>
    <att type="integer" name="#COUNT_001" value="5"/>
    <att type="integer" name="_MEMBER_MyList" value="1"/>
    <att type="real" name="_LogP_MyList" value="-7.215647020565199"/>
    <att type="string" name="Gene" value="GO:0034599"/>
    <att type="integer" name="GiniIndex" value="0"/>
    <att type="integer" name="CategoryID" value="19"/>
    <att type="string" name="PARENT_GO" value="19_GO:0050896 response to stimulus"/>
    <att type="integer" name="EvidenceCutoff" value="0"/>
    <graphics type="CIRCLE" x="388.65999182609505" y="225.3788981837141"/>
  </node>
  <node label="GO:0010594" id="15">
    <att type="string" name="canonicalName" value="GO:0010594"/>
    <att type="string" name="Description" value="regulation of endothelial cell migration"/>
    <att type="string" name="Category" value="GO Biological Processes"/>
    <att type="real" name="LogP" value="-7.139733651730973"/>
    <att type="real" name="Log(q-value)" value="-4.623747135951752"/>
    <att type="integer" name="GROUP_ID" value="4"/>
    <att type="string" name="Hits" value="HIF1A|NFE2L2|NOS3|KLF4|SIRT1"/>
    <att type="real" name="Enrichment" value="43.36494252873564"/>
    <att type="real" name="Z-score" value="14.444369223414517"/>
    <att type="integer" name="#GeneInGOAndHitList" value="5"/>
    <att type="integer" name="#GeneInGO" value="232"/>
    <att type="integer" name="#GeneInHitList" value="15"/>
    <att type="integer" name="#TotalGeneInLibrary" value="30182"/>
    <att type="real" name="%InGO" value="33.333333333333336"/>
    <att type="real" name="STDV %InGO" value="12.171612389003691"/>
    <att type="real" name="BestLogPInGroup" value="-10.545678425453351"/>
    <att type="real" name="BestEnrichmentInGroup" value="134.14222222222222"/>
    <att type="integer" name="FirstInGroupByEnrichment" value="0"/>
    <att type="integer" name="FirstInGroupByLogP" value="0"/>
    <att type="string" name="GeneID" value="3091|4780|4846|9314|23411"/>
    <att type="integer" name="_RANK_" value="1"/>
    <att type="string" name="_PATTERN_" value="M1"/>
    <att type="string" name="CLUSTER_LABEL" value=" "/>
    <att type="integer" name="#COUNT_001" value="5"/>
    <att type="integer" name="_MEMBER_MyList" value="1"/>
    <att type="real" name="_LogP_MyList" value="-7.139733651730973"/>
    <att type="string" name="Gene" value="GO:0010594"/>
    <att type="integer" name="GiniIndex" value="0"/>
    <att type="integer" name="CategoryID" value="19"/>
    <att type="string" name="PARENT_GO" value="19_GO:0040011 locomotion"/>
    <att type="integer" name="EvidenceCutoff" value="0"/>
    <graphics type="CIRCLE" x="431.3777975722813" y="381.85655874008955"/>
  </node>
  <node label="GO:0001666" id="16">
    <att type="string" name="canonicalName" value="GO:0001666"/>
    <att type="string" name="Description" value="response to hypoxia"/>
    <att type="string" name="Category" value="GO Biological Processes"/>
    <att type="real" name="LogP" value="-6.733922913691689"/>
    <att type="real" name="Log(q-value)" value="-4.288127221268823"/>
    <att type="integer" name="GROUP_ID" value="4"/>
    <att type="string" name="Hits" value="CASP3|CDKN1B|HIF1A|NFE2L2|SIRT1"/>
    <att type="real" name="Enrichment" value="35.930952380952384"/>
    <att type="real" name="Z-score" value="13.094403044765158"/>
    <att type="integer" name="#GeneInGOAndHitList" value="5"/>
    <att type="integer" name="#GeneInGO" value="280"/>
    <att type="integer" name="#GeneInHitList" value="15"/>
    <att type="integer" name="#TotalGeneInLibrary" value="30182"/>
    <att type="real" name="%InGO" value="33.333333333333336"/>
    <att type="real" name="STDV %InGO" value="12.171612389003691"/>
    <att type="real" name="BestLogPInGroup" value="-10.545678425453351"/>
    <att type="real" name="BestEnrichmentInGroup" value="134.14222222222222"/>
    <att type="integer" name="FirstInGroupByEnrichment" value="0"/>
    <att type="integer" name="FirstInGroupByLogP" value="0"/>
    <att type="string" name="GeneID" value="836|1027|3091|4780|23411"/>
    <att type="integer" name="_RANK_" value="1"/>
    <att type="string" name="_PATTERN_" value="M1"/>
    <att type="string" name="CLUSTER_LABEL" value=" "/>
    <att type="integer" name="#COUNT_001" value="5"/>
    <att type="integer" name="_MEMBER_MyList" value="1"/>
    <att type="real" name="_LogP_MyList" value="-6.733922913691689"/>
    <att type="string" name="Gene" value="GO:0001666"/>
    <att type="integer" name="GiniIndex" value="0"/>
    <att type="integer" name="CategoryID" value="19"/>
    <att type="string" name="PARENT_GO" value="19_GO:0050896 response to stimulus"/>
    <att type="integer" name="EvidenceCutoff" value="0"/>
    <graphics type="CIRCLE" x="356.7207650514092" y="215.96900582662346"/>
  </node>
  <node label="GO:1902176" id="17">
    <att type="string" name="canonicalName" value="GO:1902176"/>
    <att type="string" name="Description" value="negative regulation of oxidative stress-induced intrinsic apoptotic signaling pathway"/>
    <att type="string" name="Category" value="GO Biological Processes"/>
    <att type="real" name="LogP" value="-9.817078166386967"/>
    <att type="real" name="Log(q-value)" value="-6.628993792672029"/>
    <att type="integer" name="GROUP_ID" value="5"/>
    <att type="string" name="Hits" value="HIF1A|NFE2L2|PRKN|SIRT1"/>
    <att type="real" name="Enrichment" value="423.6070175438596"/>
    <att type="real" name="Z-score" value="41.08872057579892"/>
    <att type="integer" name="#GeneInGOAndHitList" value="4"/>
    <att type="integer" name="#GeneInGO" value="19"/>
    <att type="integer" name="#GeneInHitList" value="15"/>
    <att type="integer" name="#TotalGeneInLibrary" value="30182"/>
    <att type="real" name="%InGO" value="26.666666666666668"/>
    <att type="real" name="STDV %InGO" value="11.417984514369003"/>
    <att type="real" name="BestLogPInGroup" value="-10.109008648587468"/>
    <att type="real" name="BestEnrichmentInGroup" value="423.6070175438596"/>
    <att type="integer" name="FirstInGroupByEnrichment" value="0"/>
    <att type="integer" name="FirstInGroupByLogP" value="0"/>
    <att type="string" name="GeneID" value="3091|4780|5071|23411"/>
    <att type="integer" name="_RANK_" value="1"/>
    <att type="string" name="_PATTERN_" value="M1"/>
    <att type="string" name="CLUSTER_LABEL" value=" "/>
    <att type="integer" name="#COUNT_001" value="4"/>
    <att type="integer" name="_MEMBER_MyList" value="1"/>
    <att type="real" name="_LogP_MyList" value="-9.817078166386967"/>
    <att type="string" name="Gene" value="GO:1902176"/>
    <att type="integer" name="GiniIndex" value="0"/>
    <att type="integer" name="CategoryID" value="19"/>
    <att type="string" name="PARENT_GO" value="19_GO:0023052 signaling"/>
    <att type="integer" name="EvidenceCutoff" value="0"/>
    <graphics type="CIRCLE" x="325.5169753011673" y="343.68519464382035"/>
  </node>
  <node label="GO:1903201" id="18">
    <att type="string" name="canonicalName" value="GO:1903201"/>
    <att type="string" name="Description" value="regulation of oxidative stress-induced cell death"/>
    <att type="string" name="Category" value="GO Biological Processes"/>
    <att type="real" name="LogP" value="-9.497836242676863"/>
    <att type="real" name="Log(q-value)" value="-6.455879904640163"/>
    <att type="integer" name="GROUP_ID" value="5"/>
    <att type="string" name="Hits" value="HIF1A|NFE2L2|PRKN|TLR4|SIRT1"/>
    <att type="real" name="Enrichment" value="127.35021097046415"/>
    <att type="real" name="Z-score" value="25.074426479524245"/>
    <att type="integer" name="#GeneInGOAndHitList" value="5"/>
    <att type="integer" name="#GeneInGO" value="79"/>
    <att type="integer" name="#GeneInHitList" value="15"/>
    <att type="integer" name="#TotalGeneInLibrary" value="30182"/>
    <att type="real" name="%InGO" value="33.333333333333336"/>
    <att type="real" name="STDV %InGO" value="12.171612389003691"/>
    <att type="real" name="BestLogPInGroup" value="-10.109008648587468"/>
    <att type="real" name="BestEnrichmentInGroup" value="423.6070175438596"/>
    <att type="integer" name="FirstInGroupByEnrichment" value="0"/>
    <att type="integer" name="FirstInGroupByLogP" value="0"/>
    <att type="string" name="GeneID" value="3091|4780|5071|7099|23411"/>
    <att type="integer" name="_RANK_" value="1"/>
    <att type="string" name="_PATTERN_" value="M1"/>
    <att type="string" name="CLUSTER_LABEL" value=" "/>
    <att type="integer" name="#COUNT_001" value="5"/>
    <att type="integer" name="_MEMBER_MyList" value="1"/>
    <att type="real" name="_LogP_MyList" value="-9.497836242676863"/>
    <att type="string" name="Gene" value="GO:1903201"/>
    <att type="integer" name="GiniIndex" value="0"/>
    <att type="integer" name="CategoryID" value="19"/>
    <att type="string" name="PARENT_GO" value="19_GO:0050896 response to stimulus"/>
    <att type="integer" name="EvidenceCutoff" value="0"/>
    <graphics type="CIRCLE" x="318.37242919318857" y="225.53222360518077"/>
  </node>
  <node label="GO:1900407" id="19">
    <att type="string" name="canonicalName" value="GO:1900407"/>
    <att type="string" name="Description" value="regulation of cellular response to oxidative stress"/>
    <att type="string" name="Category" value="GO Biological Processes"/>
    <att type="real" name="LogP" value="-9.113043170970174"/>
    <att type="real" name="Log(q-value)" value="-6.129078779911161"/>
    <att type="integer" name="GROUP_ID" value="5"/>
    <att type="string" name="Hits" value="HIF1A|NFE2L2|PRKN|TLR4|SIRT1"/>
    <att type="real" name="Enrichment" value="107.02836879432625"/>
    <att type="real" name="Z-score" value="22.95808857710784"/>
    <att type="integer" name="#GeneInGOAndHitList" value="5"/>
    <att type="integer" name="#GeneInGO" value="94"/>
    <att type="integer" name="#GeneInHitList" value="15"/>
    <att type="integer" name="#TotalGeneInLibrary" value="30182"/>
    <att type="real" name="%InGO" value="33.333333333333336"/>
    <att type="real" name="STDV %InGO" value="12.171612389003691"/>
    <att type="real" name="BestLogPInGroup" value="-10.109008648587468"/>
    <att type="real" name="BestEnrichmentInGroup" value="423.6070175438596"/>
    <att type="integer" name="FirstInGroupByEnrichment" value="0"/>
    <att type="integer" name="FirstInGroupByLogP" value="0"/>
    <att type="string" name="GeneID" value="3091|4780|5071|7099|23411"/>
    <att type="integer" name="_RANK_" value="1"/>
    <att type="string" name="_PATTERN_" value="M1"/>
    <att type="string" name="CLUSTER_LABEL" value=" "/>
    <att type="integer" name="#COUNT_001" value="5"/>
    <att type="integer" name="_MEMBER_MyList" value="1"/>
    <att type="real" name="_LogP_MyList" value="-9.113043170970174"/>
    <att type="string" name="Gene" value="GO:1900407"/>
    <att type="integer" name="GiniIndex" value="0"/>
    <att type="integer" name="CategoryID" value="19"/>
    <att type="string" name="PARENT_GO" value="19_GO:0050896 response to stimulus"/>
    <att type="integer" name="EvidenceCutoff" value="0"/>
    <graphics type="CIRCLE" x="295.43984601732984" y="287.1426599591763"/>
  </node>
  <node label="GO:1902175" id="20">
    <att type="string" name="canonicalName" value="GO:1902175"/>
    <att type="string" name="Description" value="regulation of oxidative stress-induced intrinsic apoptotic signaling pathway"/>
    <att type="string" name="Category" value="GO Biological Processes"/>
    <att type="real" name="LogP" value="-9.031047017821294"/>
    <att type="real" name="Log(q-value)" value="-6.095375550784803"/>
    <att type="integer" name="GROUP_ID" value="5"/>
    <att type="string" name="Hits" value="HIF1A|NFE2L2|PRKN|SIRT1"/>
    <att type="real" name="Enrichment" value="277.53563218390804"/>
    <att type="real" name="Z-score" value="33.22241619967353"/>
    <att type="integer" name="#GeneInGOAndHitList" value="4"/>
    <att type="integer" name="#GeneInGO" value="29"/>
    <att type="integer" name="#GeneInHitList" value="15"/>
    <att type="integer" name="#TotalGeneInLibrary" value="30182"/>
    <att type="real" name="%InGO" value="26.666666666666668"/>
    <att type="real" name="STDV %InGO" value="11.417984514369003"/>
    <att type="real" name="BestLogPInGroup" value="-10.109008648587468"/>
    <att type="real" name="BestEnrichmentInGroup" value="423.6070175438596"/>
    <att type="integer" name="FirstInGroupByEnrichment" value="0"/>
    <att type="integer" name="FirstInGroupByLogP" value="0"/>
    <att type="string" name="GeneID" value="3091|4780|5071|23411"/>
    <att type="integer" name="_RANK_" value="1"/>
    <att type="string" name="_PATTERN_" value="M1"/>
    <att type="string" name="CLUSTER_LABEL" value=" "/>
    <att type="integer" name="#COUNT_001" value="4"/>
    <att type="integer" name="_MEMBER_MyList" value="1"/>
    <att type="real" name="_LogP_MyList" value="-9.031047017821294"/>
    <att type="string" name="Gene" value="GO:1902175"/>
    <att type="integer" name="GiniIndex" value="0"/>
    <att type="integer" name="CategoryID" value="19"/>
    <att type="string" name="PARENT_GO" value="19_GO:0023052 signaling"/>
    <att type="integer" name="EvidenceCutoff" value="0"/>
    <graphics type="CIRCLE" x="319.8924643207712" y="316.6015357973983"/>
  </node>
  <node label="GO:2001234" id="21">
    <att type="string" name="canonicalName" value="GO:2001234"/>
    <att type="string" name="Description" value="negative regulation of apoptotic signaling pathway"/>
    <att type="string" name="Category" value="GO Biological Processes"/>
    <att type="real" name="LogP" value="-9.028187419396435"/>
    <att type="real" name="Log(q-value)" value="-6.095375550784803"/>
    <att type="integer" name="GROUP_ID" value="5"/>
    <att type="string" name="Hits" value="GSK3B|HIF1A|NFE2L2|NOS3|PRKN|SIRT1"/>
    <att type="real" name="Enrichment" value="51.81459227467812"/>
    <att type="real" name="Z-score" value="17.362874389838943"/>
    <att type="integer" name="#GeneInGOAndHitList" value="6"/>
    <att type="integer" name="#GeneInGO" value="233"/>
    <att type="integer" name="#GeneInHitList" value="15"/>
    <att type="integer" name="#TotalGeneInLibrary" value="30182"/>
    <att type="real" name="%InGO" value="40.0"/>
    <att type="real" name="STDV %InGO" value="12.649110640673516"/>
    <att type="real" name="BestLogPInGroup" value="-10.109008648587468"/>
    <att type="real" name="BestEnrichmentInGroup" value="423.6070175438596"/>
    <att type="integer" name="FirstInGroupByEnrichment" value="0"/>
    <att type="integer" name="FirstInGroupByLogP" value="0"/>
    <att type="string" name="GeneID" value="2932|3091|4780|4846|5071|23411"/>
    <att type="integer" name="_RANK_" value="1"/>
    <att type="string" name="_PATTERN_" value="M1"/>
    <att type="string" name="CLUSTER_LABEL" value=" "/>
    <att type="integer" name="#COUNT_001" value="6"/>
    <att type="integer" name="_MEMBER_MyList" value="1"/>
    <att type="real" name="_LogP_MyList" value="-9.028187419396435"/>
    <att type="string" name="Gene" value="GO:2001234"/>
    <att type="integer" name="GiniIndex" value="0"/>
    <att type="integer" name="CategoryID" value="19"/>
    <att type="string" name="PARENT_GO" value="19_GO:0023052 signaling"/>
    <att type="integer" name="EvidenceCutoff" value="0"/>
    <graphics type="CIRCLE" x="198.09543035866568" y="216.79532166991459"/>
  </node>
  <node label="GO:1902882" id="22">
    <att type="string" name="canonicalName" value="GO:1902882"/>
    <att type="string" name="Description" value="regulation of response to oxidative stress"/>
    <att type="string" name="Category" value="GO Biological Processes"/>
    <att type="real" name="LogP" value="-8.911413314034766"/>
    <att type="real" name="Log(q-value)" value="-6.024358935983809"/>
    <att type="integer" name="GROUP_ID" value="5"/>
    <att type="string" name="Hits" value="HIF1A|NFE2L2|PRKN|TLR4|SIRT1"/>
    <att type="real" name="Enrichment" value="97.67637540453076"/>
    <att type="real" name="Z-score" value="21.915614651538043"/>
    <att type="integer" name="#GeneInGOAndHitList" value="5"/>
    <att type="integer" name="#GeneInGO" value="103"/>
    <att type="integer" name="#GeneInHitList" value="15"/>
    <att type="integer" name="#TotalGeneInLibrary" value="30182"/>
    <att type="real" name="%InGO" value="33.333333333333336"/>
    <att type="real" name="STDV %InGO" value="12.171612389003691"/>
    <att type="real" name="BestLogPInGroup" value="-10.109008648587468"/>
    <att type="real" name="BestEnrichmentInGroup" value="423.6070175438596"/>
    <att type="integer" name="FirstInGroupByEnrichment" value="0"/>
    <att type="integer" name="FirstInGroupByLogP" value="0"/>
    <att type="string" name="GeneID" value="3091|4780|5071|7099|23411"/>
    <att type="integer" name="_RANK_" value="1"/>
    <att type="string" name="_PATTERN_" value="M1"/>
    <att type="string" name="CLUSTER_LABEL" value=" "/>
    <att type="integer" name="#COUNT_001" value="5"/>
    <att type="integer" name="_MEMBER_MyList" value="1"/>
    <att type="real" name="_LogP_MyList" value="-8.911413314034766"/>
    <att type="string" name="Gene" value="GO:1902882"/>
    <att type="integer" name="GiniIndex" value="0"/>
    <att type="integer" name="CategoryID" value="19"/>
    <att type="string" name="PARENT_GO" value="19_GO:0050896 response to stimulus"/>
    <att type="integer" name="EvidenceCutoff" value="0"/>
    <graphics type="CIRCLE" x="344.13581456593295" y="157.0727049244778"/>
  </node>
  <node label="GO:1903202" id="23">
    <att type="string" name="canonicalName" value="GO:1903202"/>
    <att type="string" name="Description" value="negative regulation of oxidative stress-induced cell death"/>
    <att type="string" name="Category" value="GO Biological Processes"/>
    <att type="real" name="LogP" value="-7.877199566729757"/>
    <att type="real" name="Log(q-value)" value="-5.2076291328927065"/>
    <att type="integer" name="GROUP_ID" value="5"/>
    <att type="string" name="Hits" value="HIF1A|NFE2L2|PRKN|SIRT1"/>
    <att type="real" name="Enrichment" value="146.33696969696967"/>
    <att type="real" name="Z-score" value="24.056136667157325"/>
    <att type="integer" name="#GeneInGOAndHitList" value="4"/>
    <att type="integer" name="#GeneInGO" value="55"/>
    <att type="integer" name="#GeneInHitList" value="15"/>
    <att type="integer" name="#TotalGeneInLibrary" value="30182"/>
    <att type="real" name="%InGO" value="26.666666666666668"/>
    <att type="real" name="STDV %InGO" value="11.417984514369003"/>
    <att type="real" name="BestLogPInGroup" value="-10.109008648587468"/>
    <att type="real" name="BestEnrichmentInGroup" value="423.6070175438596"/>
    <att type="integer" name="FirstInGroupByEnrichment" value="0"/>
    <att type="integer" name="FirstInGroupByLogP" value="0"/>
    <att type="string" name="GeneID" value="3091|4780|5071|23411"/>
    <att type="integer" name="_RANK_" value="1"/>
    <att type="string" name="_PATTERN_" value="M1"/>
    <att type="string" name="CLUSTER_LABEL" value=" "/>
    <att type="integer" name="#COUNT_001" value="4"/>
    <att type="integer" name="_MEMBER_MyList" value="1"/>
    <att type="real" name="_LogP_MyList" value="-7.877199566729757"/>
    <att type="string" name="Gene" value="GO:1903202"/>
    <att type="integer" name="GiniIndex" value="0"/>
    <att type="integer" name="CategoryID" value="19"/>
    <att type="string" name="PARENT_GO" value="19_GO:0048519 negative regulation of biological process"/>
    <att type="integer" name="EvidenceCutoff" value="0"/>
    <graphics type="CIRCLE" x="371.81839598864383" y="432.0695172718192"/>
  </node>
  <node label="GO:0045862" id="24">
    <att type="string" name="canonicalName" value="GO:0045862"/>
    <att type="string" name="Description" value="positive regulation of proteolysis"/>
    <att type="string" name="Category" value="GO Biological Processes"/>
    <att type="real" name="LogP" value="-7.863081300819268"/>
    <att type="real" name="Log(q-value)" value="-5.206475844146586"/>
    <att type="integer" name="GROUP_ID" value="5"/>
    <att type="string" name="Hits" value="CASP8|GSK3B|NFE2L2|PRKN|SIRT1|NLRP3"/>
    <att type="real" name="Enrichment" value="33.07616438356165"/>
    <att type="real" name="Z-score" value="13.748118619513034"/>
    <att type="integer" name="#GeneInGOAndHitList" value="6"/>
    <att type="integer" name="#GeneInGO" value="365"/>
    <att type="integer" name="#GeneInHitList" value="15"/>
    <att type="integer" name="#TotalGeneInLibrary" value="30182"/>
    <att type="real" name="%InGO" value="40.0"/>
    <att type="real" name="STDV %InGO" value="12.649110640673516"/>
    <att type="real" name="BestLogPInGroup" value="-10.109008648587468"/>
    <att type="real" name="BestEnrichmentInGroup" value="423.6070175438596"/>
    <att type="integer" name="FirstInGroupByEnrichment" value="0"/>
    <att type="integer" name="FirstInGroupByLogP" value="0"/>
    <att type="string" name="GeneID" value="841|2932|4780|5071|23411|114548"/>
    <att type="integer" name="_RANK_" value="1"/>
    <att type="string" name="_PATTERN_" value="M1"/>
    <att type="string" name="CLUSTER_LABEL" value=" "/>
    <att type="integer" name="#COUNT_001" value="6"/>
    <att type="integer" name="_MEMBER_MyList" value="1"/>
    <att type="real" name="_LogP_MyList" value="-7.863081300819268"/>
    <att type="string" name="Gene" value="GO:0045862"/>
    <att type="integer" name="GiniIndex" value="0"/>
    <att type="integer" name="CategoryID" value="19"/>
    <att type="string" name="PARENT_GO" value="19_GO:0048518 positive regulation of biological process"/>
    <att type="integer" name="EvidenceCutoff" value="0"/>
    <graphics type="CIRCLE" x="202.188160682523" y="334.0112178519877"/>
  </node>
  <node label="GO:2001233" id="25">
    <att type="string" name="canonicalName" value="GO:2001233"/>
    <att type="string" name="Description" value="regulation of apoptotic signaling pathway"/>
    <att type="string" name="Category" value="GO Biological Processes"/>
    <att type="real" name="LogP" value="-7.752323775097244"/>
    <att type="real" name="Log(q-value)" value="-5.108307445732581"/>
    <att type="integer" name="GROUP_ID" value="5"/>
    <att type="string" name="Hits" value="GSK3B|HIF1A|NFE2L2|NOS3|PRKN|SIRT1"/>
    <att type="real" name="Enrichment" value="31.68713910761155"/>
    <att type="real" name="Z-score" value="13.441565469250591"/>
    <att type="integer" name="#GeneInGOAndHitList" value="6"/>
    <att type="integer" name="#GeneInGO" value="381"/>
    <att type="integer" name="#GeneInHitList" value="15"/>
    <att type="integer" name="#TotalGeneInLibrary" value="30182"/>
    <att type="real" name="%InGO" value="40.0"/>
    <att type="real" name="STDV %InGO" value="12.649110640673516"/>
    <att type="real" name="BestLogPInGroup" value="-10.109008648587468"/>
    <att type="real" name="BestEnrichmentInGroup" value="423.6070175438596"/>
    <att type="integer" name="FirstInGroupByEnrichment" value="0"/>
    <att type="integer" name="FirstInGroupByLogP" value="0"/>
    <att type="string" name="GeneID" value="2932|3091|4780|4846|5071|23411"/>
    <att type="integer" name="_RANK_" value="1"/>
    <att type="string" name="_PATTERN_" value="M1"/>
    <att type="string" name="CLUSTER_LABEL" value=" "/>
    <att type="integer" name="#COUNT_001" value="6"/>
    <att type="integer" name="_MEMBER_MyList" value="1"/>
    <att type="real" name="_LogP_MyList" value="-7.752323775097244"/>
    <att type="string" name="Gene" value="GO:2001233"/>
    <att type="integer" name="GiniIndex" value="0"/>
    <att type="integer" name="CategoryID" value="19"/>
    <att type="string" name="PARENT_GO" value="19_GO:0023052 signaling"/>
    <att type="integer" name="EvidenceCutoff" value="0"/>
    <graphics type="CIRCLE" x="369.63751103930383" y="426.20168281600945"/>
  </node>
  <node label="GO:0071407" id="26">
    <att type="string" name="canonicalName" value="GO:0071407"/>
    <att type="string" name="Description" value="cellular response to organic cyclic compound"/>
    <att type="string" name="Category" value="GO Biological Processes"/>
    <att type="real" name="LogP" value="-8.665365364275809"/>
    <att type="real" name="Log(q-value)" value="-5.819703671383078"/>
    <att type="integer" name="GROUP_ID" value="6"/>
    <att type="string" name="Hits" value="CASP3|CASP8|CDKN1B|GSK3B|HSPA5|NFKB1|PRKN"/>
    <att type="real" name="Enrichment" value="27.61751633986928"/>
    <att type="real" name="Z-score" value="13.518409183062174"/>
    <att type="integer" name="#GeneInGOAndHitList" value="7"/>
    <att type="integer" name="#GeneInGO" value="510"/>
    <att type="integer" name="#GeneInHitList" value="15"/>
    <att type="integer" name="#TotalGeneInLibrary" value="30182"/>
    <att type="real" name="%InGO" value="46.666666666666664"/>
    <att type="real" name="STDV %InGO" value="12.881223774390612"/>
    <att type="real" name="BestLogPInGroup" value="-10.00800433409954"/>
    <att type="real" name="BestEnrichmentInGroup" value="402.4266666666666"/>
    <att type="integer" name="FirstInGroupByEnrichment" value="0"/>
    <att type="integer" name="FirstInGroupByLogP" value="0"/>
    <att type="string" name="GeneID" value="836|841|1027|2932|3309|4790|5071"/>
    <att type="integer" name="_RANK_" value="1"/>
    <att type="string" name="_PATTERN_" value="M1"/>
    <att type="string" name="CLUSTER_LABEL" value=" "/>
    <att type="integer" name="#COUNT_001" value="7"/>
    <att type="integer" name="_MEMBER_MyList" value="1"/>
    <att type="real" name="_LogP_MyList" value="-8.665365364275809"/>
    <att type="string" name="Gene" value="GO:0071407"/>
    <att type="integer" name="GiniIndex" value="0"/>
    <att type="integer" name="CategoryID" value="19"/>
    <att type="string" name="PARENT_GO" value="19_GO:0050896 response to stimulus"/>
    <att type="integer" name="EvidenceCutoff" value="0"/>
    <graphics type="CIRCLE" x="231.52557470373557" y="356.7891670910662"/>
  </node>
  <node label="GO:0046677" id="27">
    <att type="string" name="canonicalName" value="GO:0046677"/>
    <att type="string" name="Description" value="response to antibiotic"/>
    <att type="string" name="Category" value="GO Biological Processes"/>
    <att type="real" name="LogP" value="-8.15770034099364"/>
    <att type="real" name="Log(q-value)" value="-5.4009797314376895"/>
    <att type="integer" name="GROUP_ID" value="6"/>
    <att type="string" name="Hits" value="CASP3|CASP8|CDKN1B|HSPA5"/>
    <att type="real" name="Enrichment" value="171.24539007092199"/>
    <att type="real" name="Z-score" value="26.045642337824038"/>
    <att type="integer" name="#GeneInGOAndHitList" value="4"/>
    <att type="integer" name="#GeneInGO" value="47"/>
    <att type="integer" name="#GeneInHitList" value="15"/>
    <att type="integer" name="#TotalGeneInLibrary" value="30182"/>
    <att type="real" name="%InGO" value="26.666666666666668"/>
    <att type="real" name="STDV %InGO" value="11.417984514369003"/>
    <att type="real" name="BestLogPInGroup" value="-10.00800433409954"/>
    <att type="real" name="BestEnrichmentInGroup" value="402.4266666666666"/>
    <att type="integer" name="FirstInGroupByEnrichment" value="0"/>
    <att type="integer" name="FirstInGroupByLogP" value="0"/>
    <att type="string" name="GeneID" value="836|841|1027|3309"/>
    <att type="integer" name="_RANK_" value="1"/>
    <att type="string" name="_PATTERN_" value="M1"/>
    <att type="string" name="CLUSTER_LABEL" value=" "/>
    <att type="integer" name="#COUNT_001" value="4"/>
    <att type="integer" name="_MEMBER_MyList" value="1"/>
    <att type="real" name="_LogP_MyList" value="-8.15770034099364"/>
    <att type="string" name="Gene" value="GO:0046677"/>
    <att type="integer" name="GiniIndex" value="0"/>
    <att type="integer" name="CategoryID" value="19"/>
    <att type="string" name="PARENT_GO" value="19_GO:0050896 response to stimulus"/>
    <att type="integer" name="EvidenceCutoff" value="0"/>
    <graphics type="CIRCLE" x="272.0089620232484" y="437.24498912013746"/>
  </node>
  <node label="GO:1901216" id="28">
    <att type="string" name="canonicalName" value="GO:1901216"/>
    <att type="string" name="Description" value="positive regulation of neuron death"/>
    <att type="string" name="Category" value="GO Biological Processes"/>
    <att type="real" name="LogP" value="-6.968464906771267"/>
    <att type="real" name="Log(q-value)" value="-4.470576613084843"/>
    <att type="integer" name="GROUP_ID" value="6"/>
    <att type="string" name="Hits" value="CASP3|CASP8|GSK3B|TLR4"/>
    <att type="real" name="Enrichment" value="87.4840579710145"/>
    <att type="real" name="Z-score" value="18.5253004210432"/>
    <att type="integer" name="#GeneInGOAndHitList" value="4"/>
    <att type="integer" name="#GeneInGO" value="92"/>
    <att type="integer" name="#GeneInHitList" value="15"/>
    <att type="integer" name="#TotalGeneInLibrary" value="30182"/>
    <att type="real" name="%InGO" value="26.666666666666668"/>
    <att type="real" name="STDV %InGO" value="11.417984514369003"/>
    <att type="real" name="BestLogPInGroup" value="-10.00800433409954"/>
    <att type="real" name="BestEnrichmentInGroup" value="402.4266666666666"/>
    <att type="integer" name="FirstInGroupByEnrichment" value="0"/>
    <att type="integer" name="FirstInGroupByLogP" value="0"/>
    <att type="string" name="GeneID" value="836|841|2932|7099"/>
    <att type="integer" name="_RANK_" value="1"/>
    <att type="string" name="_PATTERN_" value="M1"/>
    <att type="string" name="CLUSTER_LABEL" value=" "/>
    <att type="integer" name="#COUNT_001" value="4"/>
    <att type="integer" name="_MEMBER_MyList" value="1"/>
    <att type="real" name="_LogP_MyList" value="-6.968464906771267"/>
    <att type="string" name="Gene" value="GO:1901216"/>
    <att type="integer" name="GiniIndex" value="0"/>
    <att type="integer" name="CategoryID" value="19"/>
    <att type="string" name="PARENT_GO" value="19_GO:0048518 positive regulation of biological process"/>
    <att type="integer" name="EvidenceCutoff" value="0"/>
    <graphics type="CIRCLE" x="394.0693917523496" y="272.73204853868714"/>
  </node>
  <node label="GO:0010942" id="29">
    <att type="string" name="canonicalName" value="GO:0010942"/>
    <att type="string" name="Description" value="positive regulation of cell death"/>
    <att type="string" name="Category" value="GO Biological Processes"/>
    <att type="real" name="LogP" value="-6.499627533398048"/>
    <att type="real" name="Log(q-value)" value="-4.131087095224978"/>
    <att type="integer" name="GROUP_ID" value="6"/>
    <att type="string" name="Hits" value="CASP3|CASP8|CDKN1B|GSK3B|TLR4|SIRT1"/>
    <att type="real" name="Enrichment" value="19.440901771336556"/>
    <att type="real" name="Z-score" value="10.354157680044361"/>
    <att type="integer" name="#GeneInGOAndHitList" value="6"/>
    <att type="integer" name="#GeneInGO" value="621"/>
    <att type="integer" name="#GeneInHitList" value="15"/>
    <att type="integer" name="#TotalGeneInLibrary" value="30182"/>
    <att type="real" name="%InGO" value="40.0"/>
    <att type="real" name="STDV %InGO" value="12.649110640673516"/>
    <att type="real" name="BestLogPInGroup" value="-10.00800433409954"/>
    <att type="real" name="BestEnrichmentInGroup" value="402.4266666666666"/>
    <att type="integer" name="FirstInGroupByEnrichment" value="0"/>
    <att type="integer" name="FirstInGroupByLogP" value="0"/>
    <att type="string" name="GeneID" value="836|841|1027|2932|7099|23411"/>
    <att type="integer" name="_RANK_" value="1"/>
    <att type="string" name="_PATTERN_" value="M1"/>
    <att type="string" name="CLUSTER_LABEL" value=" "/>
    <att type="integer" name="#COUNT_001" value="6"/>
    <att type="integer" name="_MEMBER_MyList" value="1"/>
    <att type="real" name="_LogP_MyList" value="-6.499627533398048"/>
    <att type="string" name="Gene" value="GO:0010942"/>
    <att type="integer" name="GiniIndex" value="0"/>
    <att type="integer" name="CategoryID" value="19"/>
    <att type="string" name="PARENT_GO" value="19_GO:0048518 positive regulation of biological process"/>
    <att type="integer" name="EvidenceCutoff" value="0"/>
    <graphics type="CIRCLE" x="306.8992539527768" y="177.18567876458977"/>
  </node>
  <node label="GO:0032025" id="30">
    <att type="string" name="canonicalName" value="GO:0032025"/>
    <att type="string" name="Description" value="response to cobalt ion"/>
    <att type="string" name="Category" value="GO Biological Processes"/>
    <att type="real" name="LogP" value="-4.98504765273752"/>
    <att type="real" name="Log(q-value)" value="-2.964280613770758"/>
    <att type="integer" name="GROUP_ID" value="6"/>
    <att type="string" name="Hits" value="CASP3|CASP8"/>
    <att type="real" name="Enrichment" value="402.4266666666666"/>
    <att type="real" name="Z-score" value="28.310696251920486"/>
    <att type="integer" name="#GeneInGOAndHitList" value="2"/>
    <att type="integer" name="#GeneInGO" value="10"/>
    <att type="integer" name="#GeneInHitList" value="15"/>
    <att type="integer" name="#TotalGeneInLibrary" value="30182"/>
    <att type="real" name="%InGO" value="13.333333333333334"/>
    <att type="real" name="STDV %InGO" value="8.777074514725111"/>
    <att type="real" name="BestLogPInGroup" value="-10.00800433409954"/>
    <att type="real" name="BestEnrichmentInGroup" value="402.4266666666666"/>
    <att type="integer" name="FirstInGroupByEnrichment" value="0"/>
    <att type="integer" name="FirstInGroupByLogP" value="0"/>
    <att type="string" name="GeneID" value="836|841"/>
    <att type="integer" name="_RANK_" value="1"/>
    <att type="string" name="_PATTERN_" value="M1"/>
    <att type="string" name="CLUSTER_LABEL" value=" "/>
    <att type="integer" name="#COUNT_001" value="2"/>
    <att type="integer" name="_MEMBER_MyList" value="1"/>
    <att type="real" name="_LogP_MyList" value="-4.98504765273752"/>
    <att type="string" name="Gene" value="GO:0032025"/>
    <att type="integer" name="GiniIndex" value="0"/>
    <att type="integer" name="CategoryID" value="19"/>
    <att type="string" name="PARENT_GO" value="19_GO:0050896 response to stimulus"/>
    <att type="integer" name="EvidenceCutoff" value="0"/>
    <graphics type="CIRCLE" x="210.23549600617739" y="404.174053856981"/>
  </node>
  <node label="GO:0030097" id="31">
    <att type="string" name="canonicalName" value="GO:0030097"/>
    <att type="string" name="Description" value="hemopoiesis"/>
    <att type="string" name="Category" value="GO Biological Processes"/>
    <att type="real" name="LogP" value="-4.912189367655428"/>
    <att type="real" name="Log(q-value)" value="-2.8972912623527636"/>
    <att type="integer" name="GROUP_ID" value="6"/>
    <att type="string" name="Hits" value="CASP3|CASP8|HIF1A|KLF4|SIRT1"/>
    <att type="real" name="Enrichment" value="15.266565503287811"/>
    <att type="real" name="Z-score" value="8.257113975420875"/>
    <att type="integer" name="#GeneInGOAndHitList" value="5"/>
    <att type="integer" name="#GeneInGO" value="659"/>
    <att type="integer" name="#GeneInHitList" value="15"/>
    <att type="integer" name="#TotalGeneInLibrary" value="30182"/>
    <att type="real" name="%InGO" value="33.333333333333336"/>
    <att type="real" name="STDV %InGO" value="12.171612389003691"/>
    <att type="real" name="BestLogPInGroup" value="-10.00800433409954"/>
    <att type="real" name="BestEnrichmentInGroup" value="402.4266666666666"/>
    <att type="integer" name="FirstInGroupByEnrichment" value="0"/>
    <att type="integer" name="FirstInGroupByLogP" value="0"/>
    <att type="string" name="GeneID" value="836|841|3091|9314|23411"/>
    <att type="integer" name="_RANK_" value="1"/>
    <att type="string" name="_PATTERN_" value="M1"/>
    <att type="string" name="CLUSTER_LABEL" value=" "/>
    <att type="integer" name="#COUNT_001" value="5"/>
    <att type="integer" name="_MEMBER_MyList" value="1"/>
    <att type="real" name="_LogP_MyList" value="-4.912189367655428"/>
    <att type="string" name="Gene" value="GO:0030097"/>
    <att type="integer" name="GiniIndex" value="0"/>
    <att type="integer" name="CategoryID" value="19"/>
    <att type="string" name="PARENT_GO" value="19_GO:0032502 developmental process"/>
    <att type="integer" name="EvidenceCutoff" value="0"/>
    <graphics type="CIRCLE" x="169.79986446647254" y="389.12459796699295"/>
  </node>
  <node label="GO:0097190" id="32">
    <att type="string" name="canonicalName" value="GO:0097190"/>
    <att type="string" name="Description" value="apoptotic signaling pathway"/>
    <att type="string" name="Category" value="GO Biological Processes"/>
    <att type="real" name="LogP" value="-4.8546412372844046"/>
    <att type="real" name="Log(q-value)" value="-2.859681461923928"/>
    <att type="integer" name="GROUP_ID" value="6"/>
    <att type="string" name="Hits" value="CASP3|CASP8|GSK3B|SIRT1"/>
    <att type="real" name="Enrichment" value="25.796581196581194"/>
    <att type="real" name="Z-score" value="9.817431355106535"/>
    <att type="integer" name="#GeneInGOAndHitList" value="4"/>
    <att type="integer" name="#GeneInGO" value="312"/>
    <att type="integer" name="#GeneInHitList" value="15"/>
    <att type="integer" name="#TotalGeneInLibrary" value="30182"/>
    <att type="real" name="%InGO" value="26.666666666666668"/>
    <att type="real" name="STDV %InGO" value="11.417984514369003"/>
    <att type="real" name="BestLogPInGroup" value="-10.00800433409954"/>
    <att type="real" name="BestEnrichmentInGroup" value="402.4266666666666"/>
    <att type="integer" name="FirstInGroupByEnrichment" value="0"/>
    <att type="integer" name="FirstInGroupByLogP" value="0"/>
    <att type="string" name="GeneID" value="836|841|2932|23411"/>
    <att type="integer" name="_RANK_" value="1"/>
    <att type="string" name="_PATTERN_" value="M1"/>
    <att type="string" name="CLUSTER_LABEL" value=" "/>
    <att type="integer" name="#COUNT_001" value="4"/>
    <att type="integer" name="_MEMBER_MyList" value="1"/>
    <att type="real" name="_LogP_MyList" value="-4.8546412372844046"/>
    <att type="string" name="Gene" value="GO:0097190"/>
    <att type="integer" name="GiniIndex" value="0"/>
    <att type="integer" name="CategoryID" value="19"/>
    <att type="string" name="PARENT_GO" value="19_GO:0023052 signaling"/>
    <att type="integer" name="EvidenceCutoff" value="0"/>
    <graphics type="CIRCLE" x="245.409800609152" y="360.72098093727266"/>
  </node>
  <node label="GO:0097194" id="33">
    <att type="string" name="canonicalName" value="GO:0097194"/>
    <att type="string" name="Description" value="execution phase of apoptosis"/>
    <att type="string" name="Category" value="GO Biological Processes"/>
    <att type="real" name="LogP" value="-3.520953742818471"/>
    <att type="real" name="Log(q-value)" value="-1.8579141761403783"/>
    <att type="integer" name="GROUP_ID" value="6"/>
    <att type="string" name="Hits" value="CASP3|CASP8"/>
    <att type="real" name="Enrichment" value="77.38974358974359"/>
    <att type="real" name="Z-score" value="12.293726265533927"/>
    <att type="integer" name="#GeneInGOAndHitList" value="2"/>
    <att type="integer" name="#GeneInGO" value="52"/>
    <att type="integer" name="#GeneInHitList" value="15"/>
    <att type="integer" name="#TotalGeneInLibrary" value="30182"/>
    <att type="real" name="%InGO" value="13.333333333333334"/>
    <att type="real" name="STDV %InGO" value="8.777074514725111"/>
    <att type="real" name="BestLogPInGroup" value="-10.00800433409954"/>
    <att type="real" name="BestEnrichmentInGroup" value="402.4266666666666"/>
    <att type="integer" name="FirstInGroupByEnrichment" value="0"/>
    <att type="integer" name="FirstInGroupByLogP" value="0"/>
    <att type="string" name="GeneID" value="836|841"/>
    <att type="integer" name="_RANK_" value="1"/>
    <att type="string" name="_PATTERN_" value="M1"/>
    <att type="string" name="CLUSTER_LABEL" value=" "/>
    <att type="integer" name="#COUNT_001" value="2"/>
    <att type="integer" name="_MEMBER_MyList" value="1"/>
    <att type="real" name="_LogP_MyList" value="-3.520953742818471"/>
    <att type="string" name="Gene" value="GO:0097194"/>
    <att type="integer" name="GiniIndex" value="0"/>
    <att type="integer" name="CategoryID" value="19"/>
    <att type="string" name="PARENT_GO" value="19_GO:0009987 cellular process"/>
    <att type="integer" name="EvidenceCutoff" value="0"/>
    <graphics type="CIRCLE" x="209.37717410919586" y="190.7110212303151"/>
  </node>
  <node label="GO:0030099" id="34">
    <att type="string" name="canonicalName" value="GO:0030099"/>
    <att type="string" name="Description" value="myeloid cell differentiation"/>
    <att type="string" name="Category" value="GO Biological Processes"/>
    <att type="real" name="LogP" value="-3.512493136921545"/>
    <att type="real" name="Log(q-value)" value="-1.8507480405964507"/>
    <att type="integer" name="GROUP_ID" value="6"/>
    <att type="string" name="Hits" value="CASP3|CASP8|SIRT1"/>
    <att type="real" name="Enrichment" value="22.111355311355315"/>
    <att type="real" name="Z-score" value="7.813450638389442"/>
    <att type="integer" name="#GeneInGOAndHitList" value="3"/>
    <att type="integer" name="#GeneInGO" value="273"/>
    <att type="integer" name="#GeneInHitList" value="15"/>
    <att type="integer" name="#TotalGeneInLibrary" value="30182"/>
    <att type="real" name="%InGO" value="20.0"/>
    <att type="real" name="STDV %InGO" value="10.327955589886445"/>
    <att type="real" name="BestLogPInGroup" value="-10.00800433409954"/>
    <att type="real" name="BestEnrichmentInGroup" value="402.4266666666666"/>
    <att type="integer" name="FirstInGroupByEnrichment" value="0"/>
    <att type="integer" name="FirstInGroupByLogP" value="0"/>
    <att type="string" name="GeneID" value="836|841|23411"/>
    <att type="integer" name="_RANK_" value="1"/>
    <att type="string" name="_PATTERN_" value="M1"/>
    <att type="string" name="CLUSTER_LABEL" value=" "/>
    <att type="integer" name="#COUNT_001" value="3"/>
    <att type="integer" name="_MEMBER_MyList" value="1"/>
    <att type="real" name="_LogP_MyList" value="-3.512493136921545"/>
    <att type="string" name="Gene" value="GO:0030099"/>
    <att type="integer" name="GiniIndex" value="0"/>
    <att type="integer" name="CategoryID" value="19"/>
    <att type="string" name="PARENT_GO" value="19_GO:0032502 developmental process"/>
    <att type="integer" name="EvidenceCutoff" value="0"/>
    <graphics type="CIRCLE" x="367.3153991363764" y="404.0093893325651"/>
  </node>
  <node label="GO:0048511" id="35">
    <att type="string" name="canonicalName" value="GO:0048511"/>
    <att type="string" name="Description" value="rhythmic process"/>
    <att type="string" name="Category" value="GO Biological Processes"/>
    <att type="real" name="LogP" value="-8.596684640781703"/>
    <att type="real" name="Log(q-value)" value="-5.770328103084358"/>
    <att type="integer" name="GROUP_ID" value="7"/>
    <att type="string" name="Hits" value="CASP3|GSK3B|HSPA5|NOS3|PCNA|SIRT1"/>
    <att type="real" name="Enrichment" value="43.90109090909091"/>
    <att type="real" name="Z-score" value="15.936562044455737"/>
    <att type="integer" name="#GeneInGOAndHitList" value="6"/>
    <att type="integer" name="#GeneInGO" value="275"/>
    <att type="integer" name="#GeneInHitList" value="15"/>
    <att type="integer" name="#TotalGeneInLibrary" value="30182"/>
    <att type="real" name="%InGO" value="40.0"/>
    <att type="real" name="STDV %InGO" value="12.649110640673516"/>
    <att type="real" name="BestLogPInGroup" value="-9.704035798804602"/>
    <att type="real" name="BestEnrichmentInGroup" value="447.14074074074074"/>
    <att type="integer" name="FirstInGroupByEnrichment" value="0"/>
    <att type="integer" name="FirstInGroupByLogP" value="0"/>
    <att type="string" name="GeneID" value="836|2932|3309|4846|5111|23411"/>
    <att type="integer" name="_RANK_" value="1"/>
    <att type="string" name="_PATTERN_" value="M1"/>
    <att type="string" name="CLUSTER_LABEL" value=" "/>
    <att type="integer" name="#COUNT_001" value="6"/>
    <att type="integer" name="_MEMBER_MyList" value="1"/>
    <att type="real" name="_LogP_MyList" value="-8.596684640781703"/>
    <att type="string" name="Gene" value="GO:0048511"/>
    <att type="integer" name="GiniIndex" value="0"/>
    <att type="integer" name="CategoryID" value="19"/>
    <att type="string" name="PARENT_GO" value="19_GO:0048511 rhythmic process"/>
    <att type="integer" name="EvidenceCutoff" value="0"/>
    <graphics type="CIRCLE" x="262.1923785646997" y="268.4326567257208"/>
  </node>
  <node label="GO:0022602" id="36">
    <att type="string" name="canonicalName" value="GO:0022602"/>
    <att type="string" name="Description" value="ovulation cycle process"/>
    <att type="string" name="Category" value="GO Biological Processes"/>
    <att type="real" name="LogP" value="-8.083181704255237"/>
    <att type="real" name="Log(q-value)" value="-5.357495328439255"/>
    <att type="integer" name="GROUP_ID" value="7"/>
    <att type="string" name="Hits" value="CASP3|HSPA5|NOS3|SIRT1"/>
    <att type="real" name="Enrichment" value="164.25578231292516"/>
    <att type="real" name="Z-score" value="25.5030314905077"/>
    <att type="integer" name="#GeneInGOAndHitList" value="4"/>
    <att type="integer" name="#GeneInGO" value="49"/>
    <att type="integer" name="#GeneInHitList" value="15"/>
    <att type="integer" name="#TotalGeneInLibrary" value="30182"/>
    <att type="real" name="%InGO" value="26.666666666666668"/>
    <att type="real" name="STDV %InGO" value="11.417984514369003"/>
    <att type="real" name="BestLogPInGroup" value="-9.704035798804602"/>
    <att type="real" name="BestEnrichmentInGroup" value="447.14074074074074"/>
    <att type="integer" name="FirstInGroupByEnrichment" value="0"/>
    <att type="integer" name="FirstInGroupByLogP" value="0"/>
    <att type="string" name="GeneID" value="836|3309|4846|23411"/>
    <att type="integer" name="_RANK_" value="1"/>
    <att type="string" name="_PATTERN_" value="M1"/>
    <att type="string" name="CLUSTER_LABEL" value=" "/>
    <att type="integer" name="#COUNT_001" value="4"/>
    <att type="integer" name="_MEMBER_MyList" value="1"/>
    <att type="real" name="_LogP_MyList" value="-8.083181704255237"/>
    <att type="string" name="Gene" value="GO:0022602"/>
    <att type="integer" name="GiniIndex" value="0"/>
    <att type="integer" name="CategoryID" value="19"/>
    <att type="string" name="PARENT_GO" value="19_GO:0048511 rhythmic process"/>
    <att type="integer" name="EvidenceCutoff" value="0"/>
    <graphics type="CIRCLE" x="412.19187746459176" y="278.500539932579"/>
  </node>
  <node label="GO:0008585" id="37">
    <att type="string" name="canonicalName" value="GO:0008585"/>
    <att type="string" name="Description" value="female gonad development"/>
    <att type="string" name="Category" value="GO Biological Processes"/>
    <att type="real" name="LogP" value="-6.949498796874278"/>
    <att type="real" name="Log(q-value)" value="-4.460384427495359"/>
    <att type="integer" name="GROUP_ID" value="7"/>
    <att type="string" name="Hits" value="CASP3|HSPA5|NOS3|SIRT1"/>
    <att type="real" name="Enrichment" value="86.54336917562723"/>
    <att type="real" name="Z-score" value="18.42342322465246"/>
    <att type="integer" name="#GeneInGOAndHitList" value="4"/>
    <att type="integer" name="#GeneInGO" value="93"/>
    <att type="integer" name="#GeneInHitList" value="15"/>
    <att type="integer" name="#TotalGeneInLibrary" value="30182"/>
    <att type="real" name="%InGO" value="26.666666666666668"/>
    <att type="real" name="STDV %InGO" value="11.417984514369003"/>
    <att type="real" name="BestLogPInGroup" value="-9.704035798804602"/>
    <att type="real" name="BestEnrichmentInGroup" value="447.14074074074074"/>
    <att type="integer" name="FirstInGroupByEnrichment" value="0"/>
    <att type="integer" name="FirstInGroupByLogP" value="0"/>
    <att type="string" name="GeneID" value="836|3309|4846|23411"/>
    <att type="integer" name="_RANK_" value="1"/>
    <att type="string" name="_PATTERN_" value="M1"/>
    <att type="string" name="CLUSTER_LABEL" value=" "/>
    <att type="integer" name="#COUNT_001" value="4"/>
    <att type="integer" name="_MEMBER_MyList" value="1"/>
    <att type="real" name="_LogP_MyList" value="-6.949498796874278"/>
    <att type="string" name="Gene" value="GO:0008585"/>
    <att type="integer" name="GiniIndex" value="0"/>
    <att type="integer" name="CategoryID" value="19"/>
    <att type="string" name="PARENT_GO" value="19_GO:0022414 reproductive process"/>
    <att type="integer" name="EvidenceCutoff" value="0"/>
    <graphics type="CIRCLE" x="297.66008687890184" y="153.74344801041008"/>
  </node>
  <node label="GO:0046545" id="38">
    <att type="string" name="canonicalName" value="GO:0046545"/>
    <att type="string" name="Description" value="development of primary female sexual characteristics"/>
    <att type="string" name="Category" value="GO Biological Processes"/>
    <att type="real" name="LogP" value="-6.875666395810931"/>
    <att type="real" name="Log(q-value)" value="-4.395152198193929"/>
    <att type="integer" name="GROUP_ID" value="7"/>
    <att type="string" name="Hits" value="CASP3|HSPA5|NOS3|SIRT1"/>
    <att type="real" name="Enrichment" value="82.97457044673538"/>
    <att type="real" name="Z-score" value="18.03168821411251"/>
    <att type="integer" name="#GeneInGOAndHitList" value="4"/>
    <att type="integer" name="#GeneInGO" value="97"/>
    <att type="integer" name="#GeneInHitList" value="15"/>
    <att type="integer" name="#TotalGeneInLibrary" value="30182"/>
    <att type="real" name="%InGO" value="26.666666666666668"/>
    <att type="real" name="STDV %InGO" value="11.417984514369003"/>
    <att type="real" name="BestLogPInGroup" value="-9.704035798804602"/>
    <att type="real" name="BestEnrichmentInGroup" value="447.14074074074074"/>
    <att type="integer" name="FirstInGroupByEnrichment" value="0"/>
    <att type="integer" name="FirstInGroupByLogP" value="0"/>
    <att type="string" name="GeneID" value="836|3309|4846|23411"/>
    <att type="integer" name="_RANK_" value="1"/>
    <att type="string" name="_PATTERN_" value="M1"/>
    <att type="string" name="CLUSTER_LABEL" value=" "/>
    <att type="integer" name="#COUNT_001" value="4"/>
    <att type="integer" name="_MEMBER_MyList" value="1"/>
    <att type="real" name="_LogP_MyList" value="-6.875666395810931"/>
    <att type="string" name="Gene" value="GO:0046545"/>
    <att type="integer" name="GiniIndex" value="0"/>
    <att type="integer" name="CategoryID" value="19"/>
    <att type="string" name="PARENT_GO" value="19_GO:0022414 reproductive process"/>
    <att type="integer" name="EvidenceCutoff" value="0"/>
    <graphics type="CIRCLE" x="294.88028511230027" y="448.6050640876587"/>
  </node>
  <node label="GO:0042542" id="39">
    <att type="string" name="canonicalName" value="GO:0042542"/>
    <att type="string" name="Description" value="response to hydrogen peroxide"/>
    <att type="string" name="Category" value="GO Biological Processes"/>
    <att type="real" name="LogP" value="-6.72033673931127"/>
    <att type="real" name="Log(q-value)" value="-4.288127221268823"/>
    <att type="integer" name="GROUP_ID" value="7"/>
    <att type="string" name="Hits" value="CASP3|NFE2L2|PCNA|SIRT1"/>
    <att type="real" name="Enrichment" value="75.92955974842766"/>
    <att type="real" name="Z-score" value="17.23226862496212"/>
    <att type="integer" name="#GeneInGOAndHitList" value="4"/>
    <att type="integer" name="#GeneInGO" value="106"/>
    <att type="integer" name="#GeneInHitList" value="15"/>
    <att type="integer" name="#TotalGeneInLibrary" value="30182"/>
    <att type="real" name="%InGO" value="26.666666666666668"/>
    <att type="real" name="STDV %InGO" value="11.417984514369003"/>
    <att type="real" name="BestLogPInGroup" value="-9.704035798804602"/>
    <att type="real" name="BestEnrichmentInGroup" value="447.14074074074074"/>
    <att type="integer" name="FirstInGroupByEnrichment" value="0"/>
    <att type="integer" name="FirstInGroupByLogP" value="0"/>
    <att type="string" name="GeneID" value="836|4780|5111|23411"/>
    <att type="integer" name="_RANK_" value="1"/>
    <att type="string" name="_PATTERN_" value="M1"/>
    <att type="string" name="CLUSTER_LABEL" value=" "/>
    <att type="integer" name="#COUNT_001" value="4"/>
    <att type="integer" name="_MEMBER_MyList" value="1"/>
    <att type="real" name="_LogP_MyList" value="-6.72033673931127"/>
    <att type="string" name="Gene" value="GO:0042542"/>
    <att type="integer" name="GiniIndex" value="0"/>
    <att type="integer" name="CategoryID" value="19"/>
    <att type="string" name="PARENT_GO" value="19_GO:0050896 response to stimulus"/>
    <att type="integer" name="EvidenceCutoff" value="0"/>
    <graphics type="CIRCLE" x="391.622182777891" y="374.12359932899335"/>
  </node>
  <node label="GO:0048608" id="40">
    <att type="string" name="canonicalName" value="GO:0048608"/>
    <att type="string" name="Description" value="reproductive structure development"/>
    <att type="string" name="Category" value="GO Biological Processes"/>
    <att type="real" name="LogP" value="-6.650982570335575"/>
    <att type="real" name="Log(q-value)" value="-4.226326190183574"/>
    <att type="integer" name="GROUP_ID" value="7"/>
    <att type="string" name="Hits" value="CASP3|CDKN1B|HSPA5|NOS3|SIRT1"/>
    <att type="real" name="Enrichment" value="34.57273768613975"/>
    <att type="real" name="Z-score" value="12.832444953386776"/>
    <att type="integer" name="#GeneInGOAndHitList" value="5"/>
    <att type="integer" name="#GeneInGO" value="291"/>
    <att type="integer" name="#GeneInHitList" value="15"/>
    <att type="integer" name="#TotalGeneInLibrary" value="30182"/>
    <att type="real" name="%InGO" value="33.333333333333336"/>
    <att type="real" name="STDV %InGO" value="12.171612389003691"/>
    <att type="real" name="BestLogPInGroup" value="-9.704035798804602"/>
    <att type="real" name="BestEnrichmentInGroup" value="447.14074074074074"/>
    <att type="integer" name="FirstInGroupByEnrichment" value="0"/>
    <att type="integer" name="FirstInGroupByLogP" value="0"/>
    <att type="string" name="GeneID" value="836|1027|3309|4846|23411"/>
    <att type="integer" name="_RANK_" value="1"/>
    <att type="string" name="_PATTERN_" value="M1"/>
    <att type="string" name="CLUSTER_LABEL" value=" "/>
    <att type="integer" name="#COUNT_001" value="5"/>
    <att type="integer" name="_MEMBER_MyList" value="1"/>
    <att type="real" name="_LogP_MyList" value="-6.650982570335575"/>
    <att type="string" name="Gene" value="GO:0048608"/>
    <att type="integer" name="GiniIndex" value="0"/>
    <att type="integer" name="CategoryID" value="19"/>
    <att type="string" name="PARENT_GO" value="19_GO:0022414 reproductive process"/>
    <att type="integer" name="EvidenceCutoff" value="0"/>
    <graphics type="CIRCLE" x="244.2705053407328" y="302.38764223140333"/>
  </node>
  <node label="GO:0061458" id="41">
    <att type="string" name="canonicalName" value="GO:0061458"/>
    <att type="string" name="Description" value="reproductive system development"/>
    <att type="string" name="Category" value="GO Biological Processes"/>
    <att type="real" name="LogP" value="-6.621615592646315"/>
    <att type="real" name="Log(q-value)" value="-4.219834568932888"/>
    <att type="integer" name="GROUP_ID" value="7"/>
    <att type="string" name="Hits" value="CASP3|CDKN1B|HSPA5|NOS3|SIRT1"/>
    <att type="real" name="Enrichment" value="34.10395480225989"/>
    <att type="real" name="Z-score" value="12.740782654335746"/>
    <att type="integer" name="#GeneInGOAndHitList" value="5"/>
    <att type="integer" name="#GeneInGO" value="295"/>
    <att type="integer" name="#GeneInHitList" value="15"/>
    <att type="integer" name="#TotalGeneInLibrary" value="30182"/>
    <att type="real" name="%InGO" value="33.333333333333336"/>
    <att type="real" name="STDV %InGO" value="12.171612389003691"/>
    <att type="real" name="BestLogPInGroup" value="-9.704035798804602"/>
    <att type="real" name="BestEnrichmentInGroup" value="447.14074074074074"/>
    <att type="integer" name="FirstInGroupByEnrichment" value="0"/>
    <att type="integer" name="FirstInGroupByLogP" value="0"/>
    <att type="string" name="GeneID" value="836|1027|3309|4846|23411"/>
    <att type="integer" name="_RANK_" value="1"/>
    <att type="string" name="_PATTERN_" value="M1"/>
    <att type="string" name="CLUSTER_LABEL" value=" "/>
    <att type="integer" name="#COUNT_001" value="5"/>
    <att type="integer" name="_MEMBER_MyList" value="1"/>
    <att type="real" name="_LogP_MyList" value="-6.621615592646315"/>
    <att type="string" name="Gene" value="GO:0061458"/>
    <att type="integer" name="GiniIndex" value="0"/>
    <att type="integer" name="CategoryID" value="19"/>
    <att type="string" name="PARENT_GO" value="19_GO:0032502 developmental process"/>
    <att type="integer" name="EvidenceCutoff" value="0"/>
    <graphics type="CIRCLE" x="418.59429664862824" y="280.91121523094677"/>
  </node>
  <node label="GO:0046660" id="42">
    <att type="string" name="canonicalName" value="GO:0046660"/>
    <att type="string" name="Description" value="female sex differentiation"/>
    <att type="string" name="Category" value="GO Biological Processes"/>
    <att type="real" name="LogP" value="-6.608578393194245"/>
    <att type="real" name="Log(q-value)" value="-4.219834568932888"/>
    <att type="integer" name="GROUP_ID" value="7"/>
    <att type="string" name="Hits" value="CASP3|HSPA5|NOS3|SIRT1"/>
    <att type="real" name="Enrichment" value="71.22595870206489"/>
    <att type="real" name="Z-score" value="16.677224940717803"/>
    <att type="integer" name="#GeneInGOAndHitList" value="4"/>
    <att type="integer" name="#GeneInGO" value="113"/>
    <att type="integer" name="#GeneInHitList" value="15"/>
    <att type="integer" name="#TotalGeneInLibrary" value="30182"/>
    <att type="real" name="%InGO" value="26.666666666666668"/>
    <att type="real" name="STDV %InGO" value="11.417984514369003"/>
    <att type="real" name="BestLogPInGroup" value="-9.704035798804602"/>
    <att type="real" name="BestEnrichmentInGroup" value="447.14074074074074"/>
    <att type="integer" name="FirstInGroupByEnrichment" value="0"/>
    <att type="integer" name="FirstInGroupByLogP" value="0"/>
    <att type="string" name="GeneID" value="836|3309|4846|23411"/>
    <att type="integer" name="_RANK_" value="1"/>
    <att type="string" name="_PATTERN_" value="M1"/>
    <att type="string" name="CLUSTER_LABEL" value=" "/>
    <att type="integer" name="#COUNT_001" value="4"/>
    <att type="integer" name="_MEMBER_MyList" value="1"/>
    <att type="real" name="_LogP_MyList" value="-6.608578393194245"/>
    <att type="string" name="Gene" value="GO:0046660"/>
    <att type="integer" name="GiniIndex" value="0"/>
    <att type="integer" name="CategoryID" value="19"/>
    <att type="string" name="PARENT_GO" value="19_GO:0022414 reproductive process"/>
    <att type="integer" name="EvidenceCutoff" value="0"/>
    <graphics type="CIRCLE" x="167.20342780664217" y="154.8564507651045"/>
  </node>
  <node label="GO:0034614" id="43">
    <att type="string" name="canonicalName" value="GO:0034614"/>
    <att type="string" name="Description" value="cellular response to reactive oxygen species"/>
    <att type="string" name="Category" value="GO Biological Processes"/>
    <att type="real" name="LogP" value="-6.489209975742723"/>
    <att type="real" name="Log(q-value)" value="-4.127200404728611"/>
    <att type="integer" name="GROUP_ID" value="7"/>
    <att type="string" name="Hits" value="NFE2L2|NOS3|PCNA|SIRT1"/>
    <att type="real" name="Enrichment" value="66.5168044077135"/>
    <att type="real" name="Z-score" value="16.10237959435182"/>
    <att type="integer" name="#GeneInGOAndHitList" value="4"/>
    <att type="integer" name="#GeneInGO" value="121"/>
    <att type="integer" name="#GeneInHitList" value="15"/>
    <att type="integer" name="#TotalGeneInLibrary" value="30182"/>
    <att type="real" name="%InGO" value="26.666666666666668"/>
    <att type="real" name="STDV %InGO" value="11.417984514369003"/>
    <att type="real" name="BestLogPInGroup" value="-9.704035798804602"/>
    <att type="real" name="BestEnrichmentInGroup" value="447.14074074074074"/>
    <att type="integer" name="FirstInGroupByEnrichment" value="0"/>
    <att type="integer" name="FirstInGroupByLogP" value="0"/>
    <att type="string" name="GeneID" value="4780|4846|5111|23411"/>
    <att type="integer" name="_RANK_" value="1"/>
    <att type="string" name="_PATTERN_" value="M1"/>
    <att type="string" name="CLUSTER_LABEL" value=" "/>
    <att type="integer" name="#COUNT_001" value="4"/>
    <att type="integer" name="_MEMBER_MyList" value="1"/>
    <att type="real" name="_LogP_MyList" value="-6.489209975742723"/>
    <att type="string" name="Gene" value="GO:0034614"/>
    <att type="integer" name="GiniIndex" value="0"/>
    <att type="integer" name="CategoryID" value="19"/>
    <att type="string" name="PARENT_GO" value="19_GO:0050896 response to stimulus"/>
    <att type="integer" name="EvidenceCutoff" value="0"/>
    <graphics type="CIRCLE" x="361.2025669338302" y="282.6818150674807"/>
  </node>
  <node label="GO:0009725" id="44">
    <att type="string" name="canonicalName" value="GO:0009725"/>
    <att type="string" name="Description" value="response to hormone"/>
    <att type="string" name="Category" value="GO Biological Processes"/>
    <att type="real" name="LogP" value="-8.960310366915355"/>
    <att type="real" name="Log(q-value)" value="-6.050979594153246"/>
    <att type="integer" name="GROUP_ID" value="8"/>
    <att type="string" name="Hits" value="CASP3|CDKN1B|GSK3B|NFE2L2|NFKB1|NOS3|PCNA|SIRT1"/>
    <att type="real" name="Enrichment" value="20.531972789115645"/>
    <att type="real" name="Z-score" value="12.356390636566637"/>
    <att type="integer" name="#GeneInGOAndHitList" value="8"/>
    <att type="integer" name="#GeneInGO" value="784"/>
    <att type="integer" name="#GeneInHitList" value="15"/>
    <att type="integer" name="#TotalGeneInLibrary" value="30182"/>
    <att type="real" name="%InGO" value="53.333333333333336"/>
    <att type="real" name="STDV %InGO" value="12.881223774390612"/>
    <att type="real" name="BestLogPInGroup" value="-9.519033700615203"/>
    <att type="real" name="BestEnrichmentInGroup" value="24.16976976976977"/>
    <att type="integer" name="FirstInGroupByEnrichment" value="0"/>
    <att type="integer" name="FirstInGroupByLogP" value="0"/>
    <att type="string" name="GeneID" value="836|1027|2932|4780|4790|4846|5111|23411"/>
    <att type="integer" name="_RANK_" value="1"/>
    <att type="string" name="_PATTERN_" value="M1"/>
    <att type="string" name="CLUSTER_LABEL" value=" "/>
    <att type="integer" name="#COUNT_001" value="8"/>
    <att type="integer" name="_MEMBER_MyList" value="1"/>
    <att type="real" name="_LogP_MyList" value="-8.960310366915355"/>
    <att type="string" name="Gene" value="GO:0009725"/>
    <att type="integer" name="GiniIndex" value="0"/>
    <att type="integer" name="CategoryID" value="19"/>
    <att type="string" name="PARENT_GO" value="19_GO:0050896 response to stimulus"/>
    <att type="integer" name="EvidenceCutoff" value="0"/>
    <graphics type="CIRCLE" x="438.33179467589036" y="281.31048988319594"/>
  </node>
  <node label="GO:0032496" id="45">
    <att type="string" name="canonicalName" value="GO:0032496"/>
    <att type="string" name="Description" value="response to lipopolysaccharide"/>
    <att type="string" name="Category" value="GO Biological Processes"/>
    <att type="real" name="LogP" value="-8.123750189502276"/>
    <att type="real" name="Log(q-value)" value="-5.382823847129558"/>
    <att type="integer" name="GROUP_ID" value="9"/>
    <att type="string" name="Hits" value="CASP3|CASP8|NFKB1|NOS3|TLR4|NLRP3"/>
    <att type="real" name="Enrichment" value="36.584242424242426"/>
    <att type="real" name="Z-score" value="14.493536157584014"/>
    <att type="integer" name="#GeneInGOAndHitList" value="6"/>
    <att type="integer" name="#GeneInGO" value="330"/>
    <att type="integer" name="#GeneInHitList" value="15"/>
    <att type="integer" name="#TotalGeneInLibrary" value="30182"/>
    <att type="real" name="%InGO" value="40.0"/>
    <att type="real" name="STDV %InGO" value="12.649110640673516"/>
    <att type="real" name="BestLogPInGroup" value="-8.876095019067078"/>
    <att type="real" name="BestEnrichmentInGroup" value="223.57037037037037"/>
    <att type="integer" name="FirstInGroupByEnrichment" value="0"/>
    <att type="integer" name="FirstInGroupByLogP" value="0"/>
    <att type="string" name="GeneID" value="836|841|4790|4846|7099|114548"/>
    <att type="integer" name="_RANK_" value="1"/>
    <att type="string" name="_PATTERN_" value="M1"/>
    <att type="string" name="CLUSTER_LABEL" value=" "/>
    <att type="integer" name="#COUNT_001" value="6"/>
    <att type="integer" name="_MEMBER_MyList" value="1"/>
    <att type="real" name="_LogP_MyList" value="-8.123750189502276"/>
    <att type="string" name="Gene" value="GO:0032496"/>
    <att type="integer" name="GiniIndex" value="0"/>
    <att type="integer" name="CategoryID" value="19"/>
    <att type="string" name="PARENT_GO" value="19_GO:0044419 biological process involved in interspecies interaction between organisms"/>
    <att type="integer" name="EvidenceCutoff" value="0"/>
    <graphics type="CIRCLE" x="375.33917018090216" y="215.48848444954325"/>
  </node>
  <node label="GO:0002237" id="46">
    <att type="string" name="canonicalName" value="GO:0002237"/>
    <att type="string" name="Description" value="response to molecule of bacterial origin"/>
    <att type="string" name="Category" value="GO Biological Processes"/>
    <att type="real" name="LogP" value="-7.9641475070760865"/>
    <att type="real" name="Log(q-value)" value="-5.281213111681055"/>
    <att type="integer" name="GROUP_ID" value="9"/>
    <att type="string" name="Hits" value="CASP3|CASP8|NFKB1|NOS3|TLR4|NLRP3"/>
    <att type="real" name="Enrichment" value="34.395441595441596"/>
    <att type="real" name="Z-score" value="14.033087182958049"/>
    <att type="integer" name="#GeneInGOAndHitList" value="6"/>
    <att type="integer" name="#GeneInGO" value="351"/>
    <att type="integer" name="#GeneInHitList" value="15"/>
    <att type="integer" name="#TotalGeneInLibrary" value="30182"/>
    <att type="real" name="%InGO" value="40.0"/>
    <att type="real" name="STDV %InGO" value="12.649110640673516"/>
    <att type="real" name="BestLogPInGroup" value="-8.876095019067078"/>
    <att type="real" name="BestEnrichmentInGroup" value="223.57037037037037"/>
    <att type="integer" name="FirstInGroupByEnrichment" value="0"/>
    <att type="integer" name="FirstInGroupByLogP" value="0"/>
    <att type="string" name="GeneID" value="836|841|4790|4846|7099|114548"/>
    <att type="integer" name="_RANK_" value="1"/>
    <att type="string" name="_PATTERN_" value="M1"/>
    <att type="string" name="CLUSTER_LABEL" value=" "/>
    <att type="integer" name="#COUNT_001" value="6"/>
    <att type="integer" name="_MEMBER_MyList" value="1"/>
    <att type="real" name="_LogP_MyList" value="-7.9641475070760865"/>
    <att type="string" name="Gene" value="GO:0002237"/>
    <att type="integer" name="GiniIndex" value="0"/>
    <att type="integer" name="CategoryID" value="19"/>
    <att type="string" name="PARENT_GO" value="19_GO:0044419 biological process involved in interspecies interaction between organisms"/>
    <att type="integer" name="EvidenceCutoff" value="0"/>
    <graphics type="CIRCLE" x="240.32121375644437" y="449.54182349153916"/>
  </node>
  <node label="GO:0009617" id="47">
    <att type="string" name="canonicalName" value="GO:0009617"/>
    <att type="string" name="Description" value="response to bacterium"/>
    <att type="string" name="Category" value="GO Biological Processes"/>
    <att type="real" name="LogP" value="-6.209842454313623"/>
    <att type="real" name="Log(q-value)" value="-3.9248480675906285"/>
    <att type="integer" name="GROUP_ID" value="9"/>
    <att type="string" name="Hits" value="CASP3|CASP8|NFKB1|NOS3|TLR4|NLRP3"/>
    <att type="real" name="Enrichment" value="17.345977011494256"/>
    <att type="real" name="Z-score" value="9.728680782663709"/>
    <att type="integer" name="#GeneInGOAndHitList" value="6"/>
    <att type="integer" name="#GeneInGO" value="696"/>
    <att type="integer" name="#GeneInHitList" value="15"/>
    <att type="integer" name="#TotalGeneInLibrary" value="30182"/>
    <att type="real" name="%InGO" value="40.0"/>
    <att type="real" name="STDV %InGO" value="12.649110640673516"/>
    <att type="real" name="BestLogPInGroup" value="-8.876095019067078"/>
    <att type="real" name="BestEnrichmentInGroup" value="223.57037037037037"/>
    <att type="integer" name="FirstInGroupByEnrichment" value="0"/>
    <att type="integer" name="FirstInGroupByLogP" value="0"/>
    <att type="string" name="GeneID" value="836|841|4790|4846|7099|114548"/>
    <att type="integer" name="_RANK_" value="1"/>
    <att type="string" name="_PATTERN_" value="M1"/>
    <att type="string" name="CLUSTER_LABEL" value=" "/>
    <att type="integer" name="#COUNT_001" value="6"/>
    <att type="integer" name="_MEMBER_MyList" value="1"/>
    <att type="real" name="_LogP_MyList" value="-6.209842454313623"/>
    <att type="string" name="Gene" value="GO:0009617"/>
    <att type="integer" name="GiniIndex" value="0"/>
    <att type="integer" name="CategoryID" value="19"/>
    <att type="string" name="PARENT_GO" value="19_GO:0044419 biological process involved in interspecies interaction between organisms"/>
    <att type="integer" name="EvidenceCutoff" value="0"/>
    <graphics type="CIRCLE" x="314.101481239058" y="252.13044359128332"/>
  </node>
  <node label="GO:0031347" id="48">
    <att type="string" name="canonicalName" value="GO:0031347"/>
    <att type="string" name="Description" value="regulation of defense response"/>
    <att type="string" name="Category" value="GO Biological Processes"/>
    <att type="real" name="LogP" value="-5.9638752280385114"/>
    <att type="real" name="Log(q-value)" value="-3.720273526473742"/>
    <att type="integer" name="GROUP_ID" value="9"/>
    <att type="string" name="Hits" value="CASP8|NFE2L2|NFKB1|TLR4|KLF4|NLRP3"/>
    <att type="real" name="Enrichment" value="15.740286831812258"/>
    <att type="real" name="Z-score" value="9.220735636114558"/>
    <att type="integer" name="#GeneInGOAndHitList" value="6"/>
    <att type="integer" name="#GeneInGO" value="767"/>
    <att type="integer" name="#GeneInHitList" value="15"/>
    <att type="integer" name="#TotalGeneInLibrary" value="30182"/>
    <att type="real" name="%InGO" value="40.0"/>
    <att type="real" name="STDV %InGO" value="12.649110640673516"/>
    <att type="real" name="BestLogPInGroup" value="-8.876095019067078"/>
    <att type="real" name="BestEnrichmentInGroup" value="223.57037037037037"/>
    <att type="integer" name="FirstInGroupByEnrichment" value="0"/>
    <att type="integer" name="FirstInGroupByLogP" value="0"/>
    <att type="string" name="GeneID" value="841|4780|4790|7099|9314|114548"/>
    <att type="integer" name="_RANK_" value="1"/>
    <att type="string" name="_PATTERN_" value="M1"/>
    <att type="string" name="CLUSTER_LABEL" value=" "/>
    <att type="integer" name="#COUNT_001" value="6"/>
    <att type="integer" name="_MEMBER_MyList" value="1"/>
    <att type="real" name="_LogP_MyList" value="-5.9638752280385114"/>
    <att type="string" name="Gene" value="GO:0031347"/>
    <att type="integer" name="GiniIndex" value="0"/>
    <att type="integer" name="CategoryID" value="19"/>
    <att type="string" name="PARENT_GO" value="19_GO:0050896 response to stimulus"/>
    <att type="integer" name="EvidenceCutoff" value="0"/>
    <graphics type="CIRCLE" x="247.13981944324485" y="272.7594668848456"/>
  </node>
  <node label="GO:0071222" id="49">
    <att type="string" name="canonicalName" value="GO:0071222"/>
    <att type="string" name="Description" value="cellular response to lipopolysaccharide"/>
    <att type="string" name="Category" value="GO Biological Processes"/>
    <att type="real" name="LogP" value="-5.558303466535307"/>
    <att type="real" name="Log(q-value)" value="-3.3788192645822863"/>
    <att type="integer" name="GROUP_ID" value="9"/>
    <att type="string" name="Hits" value="NFKB1|NOS3|TLR4|NLRP3"/>
    <att type="real" name="Enrichment" value="38.881803542673104"/>
    <att type="real" name="Z-score" value="12.195022470085364"/>
    <att type="integer" name="#GeneInGOAndHitList" value="4"/>
    <att type="integer" name="#GeneInGO" value="207"/>
    <att type="integer" name="#GeneInHitList" value="15"/>
    <att type="integer" name="#TotalGeneInLibrary" value="30182"/>
    <att type="real" name="%InGO" value="26.666666666666668"/>
    <att type="real" name="STDV %InGO" value="11.417984514369003"/>
    <att type="real" name="BestLogPInGroup" value="-8.876095019067078"/>
    <att type="real" name="BestEnrichmentInGroup" value="223.57037037037037"/>
    <att type="integer" name="FirstInGroupByEnrichment" value="0"/>
    <att type="integer" name="FirstInGroupByLogP" value="0"/>
    <att type="string" name="GeneID" value="4790|4846|7099|114548"/>
    <att type="integer" name="_RANK_" value="1"/>
    <att type="string" name="_PATTERN_" value="M1"/>
    <att type="string" name="CLUSTER_LABEL" value=" "/>
    <att type="integer" name="#COUNT_001" value="4"/>
    <att type="integer" name="_MEMBER_MyList" value="1"/>
    <att type="real" name="_LogP_MyList" value="-5.558303466535307"/>
    <att type="string" name="Gene" value="GO:0071222"/>
    <att type="integer" name="GiniIndex" value="0"/>
    <att type="integer" name="CategoryID" value="19"/>
    <att type="string" name="PARENT_GO" value="19_GO:0044419 biological process involved in interspecies interaction between organisms"/>
    <att type="integer" name="EvidenceCutoff" value="0"/>
    <graphics type="CIRCLE" x="439.1297827253556" y="312.6589901742667"/>
  </node>
  <node label="GO:0071363" id="50">
    <att type="string" name="canonicalName" value="GO:0071363"/>
    <att type="string" name="Description" value="cellular response to growth factor stimulus"/>
    <att type="string" name="Category" value="GO Biological Processes"/>
    <att type="real" name="LogP" value="-5.546089216407166"/>
    <att type="real" name="Log(q-value)" value="-3.374836911610464"/>
    <att type="integer" name="GROUP_ID" value="9"/>
    <att type="string" name="Hits" value="CASP3|HSPA5|TLR4|KLF4|SIRT1"/>
    <att type="real" name="Enrichment" value="20.616120218579237"/>
    <att type="real" name="Z-score" value="9.74170679110572"/>
    <att type="integer" name="#GeneInGOAndHitList" value="5"/>
    <att type="integer" name="#GeneInGO" value="488"/>
    <att type="integer" name="#GeneInHitList" value="15"/>
    <att type="integer" name="#TotalGeneInLibrary" value="30182"/>
    <att type="real" name="%InGO" value="33.333333333333336"/>
    <att type="real" name="STDV %InGO" value="12.171612389003691"/>
    <att type="real" name="BestLogPInGroup" value="-8.876095019067078"/>
    <att type="real" name="BestEnrichmentInGroup" value="223.57037037037037"/>
    <att type="integer" name="FirstInGroupByEnrichment" value="0"/>
    <att type="integer" name="FirstInGroupByLogP" value="0"/>
    <att type="string" name="GeneID" value="836|3309|7099|9314|23411"/>
    <att type="integer" name="_RANK_" value="1"/>
    <att type="string" name="_PATTERN_" value="M1"/>
    <att type="string" name="CLUSTER_LABEL" value=" "/>
    <att type="integer" name="#COUNT_001" value="5"/>
    <att type="integer" name="_MEMBER_MyList" value="1"/>
    <att type="real" name="_LogP_MyList" value="-5.546089216407166"/>
    <att type="string" name="Gene" value="GO:0071363"/>
    <att type="integer" name="GiniIndex" value="0"/>
    <att type="integer" name="CategoryID" value="19"/>
    <att type="string" name="PARENT_GO" value="19_GO:0050896 response to stimulus"/>
    <att type="integer" name="EvidenceCutoff" value="0"/>
    <graphics type="CIRCLE" x="192.89362246930196" y="404.9066294096188"/>
  </node>
  <node label="GO:0001819" id="51">
    <att type="string" name="canonicalName" value="GO:0001819"/>
    <att type="string" name="Description" value="positive regulation of cytokine production"/>
    <att type="string" name="Category" value="GO Biological Processes"/>
    <att type="real" name="LogP" value="-5.541746853779711"/>
    <att type="real" name="Log(q-value)" value="-3.374836911610464"/>
    <att type="integer" name="GROUP_ID" value="9"/>
    <att type="string" name="Hits" value="CASP8|HIF1A|TLR4|SIRT1|NLRP3"/>
    <att type="real" name="Enrichment" value="20.57396046353102"/>
    <att type="real" name="Z-score" value="9.730888084650392"/>
    <att type="integer" name="#GeneInGOAndHitList" value="5"/>
    <att type="integer" name="#GeneInGO" value="489"/>
    <att type="integer" name="#GeneInHitList" value="15"/>
    <att type="integer" name="#TotalGeneInLibrary" value="30182"/>
    <att type="real" name="%InGO" value="33.333333333333336"/>
    <att type="real" name="STDV %InGO" value="12.171612389003691"/>
    <att type="real" name="BestLogPInGroup" value="-8.876095019067078"/>
    <att type="real" name="BestEnrichmentInGroup" value="223.57037037037037"/>
    <att type="integer" name="FirstInGroupByEnrichment" value="0"/>
    <att type="integer" name="FirstInGroupByLogP" value="0"/>
    <att type="string" name="GeneID" value="841|3091|7099|23411|114548"/>
    <att type="integer" name="_RANK_" value="1"/>
    <att type="string" name="_PATTERN_" value="M1"/>
    <att type="string" name="CLUSTER_LABEL" value=" "/>
    <att type="integer" name="#COUNT_001" value="5"/>
    <att type="integer" name="_MEMBER_MyList" value="1"/>
    <att type="real" name="_LogP_MyList" value="-5.541746853779711"/>
    <att type="string" name="Gene" value="GO:0001819"/>
    <att type="integer" name="GiniIndex" value="0"/>
    <att type="integer" name="CategoryID" value="19"/>
    <att type="string" name="PARENT_GO" value="19_GO:0048518 positive regulation of biological process"/>
    <att type="integer" name="EvidenceCutoff" value="0"/>
    <graphics type="CIRCLE" x="423.623035502234" y="217.25094767836106"/>
  </node>
  <node label="GO:0071219" id="52">
    <att type="string" name="canonicalName" value="GO:0071219"/>
    <att type="string" name="Description" value="cellular response to molecule of bacterial origin"/>
    <att type="string" name="Category" value="GO Biological Processes"/>
    <att type="real" name="LogP" value="-5.453393906301485"/>
    <att type="real" name="Log(q-value)" value="-3.3067022177447716"/>
    <att type="integer" name="GROUP_ID" value="9"/>
    <att type="string" name="Hits" value="NFKB1|NOS3|TLR4|NLRP3"/>
    <att type="real" name="Enrichment" value="36.58424242424242"/>
    <att type="real" name="Z-score" value="11.812179702658675"/>
    <att type="integer" name="#GeneInGOAndHitList" value="4"/>
    <att type="integer" name="#GeneInGO" value="220"/>
    <att type="integer" name="#GeneInHitList" value="15"/>
    <att type="integer" name="#TotalGeneInLibrary" value="30182"/>
    <att type="real" name="%InGO" value="26.666666666666668"/>
    <att type="real" name="STDV %InGO" value="11.417984514369003"/>
    <att type="real" name="BestLogPInGroup" value="-8.876095019067078"/>
    <att type="real" name="BestEnrichmentInGroup" value="223.57037037037037"/>
    <att type="integer" name="FirstInGroupByEnrichment" value="0"/>
    <att type="integer" name="FirstInGroupByLogP" value="0"/>
    <att type="string" name="GeneID" value="4790|4846|7099|114548"/>
    <att type="integer" name="_RANK_" value="1"/>
    <att type="string" name="_PATTERN_" value="M1"/>
    <att type="string" name="CLUSTER_LABEL" value=" "/>
    <att type="integer" name="#COUNT_001" value="4"/>
    <att type="integer" name="_MEMBER_MyList" value="1"/>
    <att type="real" name="_LogP_MyList" value="-5.453393906301485"/>
    <att type="string" name="Gene" value="GO:0071219"/>
    <att type="integer" name="GiniIndex" value="0"/>
    <att type="integer" name="CategoryID" value="19"/>
    <att type="string" name="PARENT_GO" value="19_GO:0044419 biological process involved in interspecies interaction between organisms"/>
    <att type="integer" name="EvidenceCutoff" value="0"/>
    <graphics type="CIRCLE" x="179.90865266428634" y="174.3638361535947"/>
  </node>
  <node label="GO:0032731" id="53">
    <att type="string" name="canonicalName" value="GO:0032731"/>
    <att type="string" name="Description" value="positive regulation of interleukin-1 beta production"/>
    <att type="string" name="Category" value="GO Biological Processes"/>
    <att type="real" name="LogP" value="-5.411901004823609"/>
    <att type="real" name="Log(q-value)" value="-3.2803186770408725"/>
    <att type="integer" name="GROUP_ID" value="9"/>
    <att type="string" name="Hits" value="CASP8|TLR4|NLRP3"/>
    <att type="real" name="Enrichment" value="95.81587301587302"/>
    <att type="real" name="Z-score" value="16.798767880288484"/>
    <att type="integer" name="#GeneInGOAndHitList" value="3"/>
    <att type="integer" name="#GeneInGO" value="63"/>
    <att type="integer" name="#GeneInHitList" value="15"/>
    <att type="integer" name="#TotalGeneInLibrary" value="30182"/>
    <att type="real" name="%InGO" value="20.0"/>
    <att type="real" name="STDV %InGO" value="10.327955589886445"/>
    <att type="real" name="BestLogPInGroup" value="-8.876095019067078"/>
    <att type="real" name="BestEnrichmentInGroup" value="223.57037037037037"/>
    <att type="integer" name="FirstInGroupByEnrichment" value="0"/>
    <att type="integer" name="FirstInGroupByLogP" value="0"/>
    <att type="string" name="GeneID" value="841|7099|114548"/>
    <att type="integer" name="_RANK_" value="1"/>
    <att type="string" name="_PATTERN_" value="M1"/>
    <att type="string" name="CLUSTER_LABEL" value=" "/>
    <att type="integer" name="#COUNT_001" value="3"/>
    <att type="integer" name="_MEMBER_MyList" value="1"/>
    <att type="real" name="_LogP_MyList" value="-5.411901004823609"/>
    <att type="string" name="Gene" value="GO:0032731"/>
    <att type="integer" name="GiniIndex" value="0"/>
    <att type="integer" name="CategoryID" value="19"/>
    <att type="string" name="PARENT_GO" value="19_GO:0048518 positive regulation of biological process"/>
    <att type="integer" name="EvidenceCutoff" value="0"/>
    <graphics type="CIRCLE" x="219.5235964457331" y="363.8391593744857"/>
  </node>
  <node label="GO:0032355" id="54">
    <att type="string" name="canonicalName" value="GO:0032355"/>
    <att type="string" name="Description" value="response to estradiol"/>
    <att type="string" name="Category" value="GO Biological Processes"/>
    <att type="real" name="LogP" value="-6.503682597773321"/>
    <att type="real" name="Log(q-value)" value="-4.131087095224978"/>
    <att type="integer" name="GROUP_ID" value="10"/>
    <att type="string" name="Hits" value="CASP3|CASP8|CDKN1B|PCNA"/>
    <att type="real" name="Enrichment" value="67.07111111111111"/>
    <att type="real" name="Z-score" value="16.171104317659022"/>
    <att type="integer" name="#GeneInGOAndHitList" value="4"/>
    <att type="integer" name="#GeneInGO" value="120"/>
    <att type="integer" name="#GeneInHitList" value="15"/>
    <att type="integer" name="#TotalGeneInLibrary" value="30182"/>
    <att type="real" name="%InGO" value="26.666666666666668"/>
    <att type="real" name="STDV %InGO" value="11.417984514369003"/>
    <att type="real" name="BestLogPInGroup" value="-8.373845846974989"/>
    <att type="real" name="BestEnrichmentInGroup" value="125.75833333333333"/>
    <att type="integer" name="FirstInGroupByEnrichment" value="0"/>
    <att type="integer" name="FirstInGroupByLogP" value="0"/>
    <att type="string" name="GeneID" value="836|841|1027|5111"/>
    <att type="integer" name="_RANK_" value="1"/>
    <att type="string" name="_PATTERN_" value="M1"/>
    <att type="string" name="CLUSTER_LABEL" value=" "/>
    <att type="integer" name="#COUNT_001" value="4"/>
    <att type="integer" name="_MEMBER_MyList" value="1"/>
    <att type="real" name="_LogP_MyList" value="-6.503682597773321"/>
    <att type="string" name="Gene" value="GO:0032355"/>
    <att type="integer" name="GiniIndex" value="0"/>
    <att type="integer" name="CategoryID" value="19"/>
    <att type="string" name="PARENT_GO" value="19_GO:0050896 response to stimulus"/>
    <att type="integer" name="EvidenceCutoff" value="0"/>
    <graphics type="CIRCLE" x="190.34134425319957" y="320.60536297000834"/>
  </node>
  <node label="GO:0043200" id="55">
    <att type="string" name="canonicalName" value="GO:0043200"/>
    <att type="string" name="Description" value="response to amino acid"/>
    <att type="string" name="Category" value="GO Biological Processes"/>
    <att type="real" name="LogP" value="-4.569740580686361"/>
    <att type="real" name="Log(q-value)" value="-2.6362999340983424"/>
    <att type="integer" name="GROUP_ID" value="10"/>
    <att type="string" name="Hits" value="CASP3|CDKN1B|PCNA"/>
    <att type="real" name="Enrichment" value="50.303333333333335"/>
    <att type="real" name="Z-score" value="12.067139981963606"/>
    <att type="integer" name="#GeneInGOAndHitList" value="3"/>
    <att type="integer" name="#GeneInGO" value="120"/>
    <att type="integer" name="#GeneInHitList" value="15"/>
    <att type="integer" name="#TotalGeneInLibrary" value="30182"/>
    <att type="real" name="%InGO" value="20.0"/>
    <att type="real" name="STDV %InGO" value="10.327955589886445"/>
    <att type="real" name="BestLogPInGroup" value="-8.373845846974989"/>
    <att type="real" name="BestEnrichmentInGroup" value="125.75833333333333"/>
    <att type="integer" name="FirstInGroupByEnrichment" value="0"/>
    <att type="integer" name="FirstInGroupByLogP" value="0"/>
    <att type="string" name="GeneID" value="836|1027|5111"/>
    <att type="integer" name="_RANK_" value="1"/>
    <att type="string" name="_PATTERN_" value="M1"/>
    <att type="string" name="CLUSTER_LABEL" value=" "/>
    <att type="integer" name="#COUNT_001" value="3"/>
    <att type="integer" name="_MEMBER_MyList" value="1"/>
    <att type="real" name="_LogP_MyList" value="-4.569740580686361"/>
    <att type="string" name="Gene" value="GO:0043200"/>
    <att type="integer" name="GiniIndex" value="0"/>
    <att type="integer" name="CategoryID" value="19"/>
    <att type="string" name="PARENT_GO" value="19_GO:0050896 response to stimulus"/>
    <att type="integer" name="EvidenceCutoff" value="0"/>
    <graphics type="CIRCLE" x="153.44468375436404" y="152.3651016438145"/>
  </node>
  <node label="GO:0001101" id="56">
    <att type="string" name="canonicalName" value="GO:0001101"/>
    <att type="string" name="Description" value="response to acid chemical"/>
    <att type="string" name="Category" value="GO Biological Processes"/>
    <att type="real" name="LogP" value="-4.407447546515463"/>
    <att type="real" name="Log(q-value)" value="-2.512768351469061"/>
    <att type="integer" name="GROUP_ID" value="10"/>
    <att type="string" name="Hits" value="CASP3|CDKN1B|PCNA"/>
    <att type="real" name="Enrichment" value="44.385294117647064"/>
    <att type="real" name="Z-score" value="11.30745971728572"/>
    <att type="integer" name="#GeneInGOAndHitList" value="3"/>
    <att type="integer" name="#GeneInGO" value="136"/>
    <att type="integer" name="#GeneInHitList" value="15"/>
    <att type="integer" name="#TotalGeneInLibrary" value="30182"/>
    <att type="real" name="%InGO" value="20.0"/>
    <att type="real" name="STDV %InGO" value="10.327955589886445"/>
    <att type="real" name="BestLogPInGroup" value="-8.373845846974989"/>
    <att type="real" name="BestEnrichmentInGroup" value="125.75833333333333"/>
    <att type="integer" name="FirstInGroupByEnrichment" value="0"/>
    <att type="integer" name="FirstInGroupByLogP" value="0"/>
    <att type="string" name="GeneID" value="836|1027|5111"/>
    <att type="integer" name="_RANK_" value="1"/>
    <att type="string" name="_PATTERN_" value="M1"/>
    <att type="string" name="CLUSTER_LABEL" value=" "/>
    <att type="integer" name="#COUNT_001" value="3"/>
    <att type="integer" name="_MEMBER_MyList" value="1"/>
    <att type="real" name="_LogP_MyList" value="-4.407447546515463"/>
    <att type="string" name="Gene" value="GO:0001101"/>
    <att type="integer" name="GiniIndex" value="0"/>
    <att type="integer" name="CategoryID" value="19"/>
    <att type="string" name="PARENT_GO" value="19_GO:0050896 response to stimulus"/>
    <att type="integer" name="EvidenceCutoff" value="0"/>
    <graphics type="CIRCLE" x="434.21390226295927" y="291.8064191335859"/>
  </node>
  <node label="GO:0048732" id="57">
    <att type="string" name="canonicalName" value="GO:0048732"/>
    <att type="string" name="Description" value="gland development"/>
    <att type="string" name="Category" value="GO Biological Processes"/>
    <att type="real" name="LogP" value="-4.357922595948545"/>
    <att type="real" name="Log(q-value)" value="-2.479468389659506"/>
    <att type="integer" name="GROUP_ID" value="10"/>
    <att type="string" name="Hits" value="CDKN1B|HIF1A|NFKB1|PCNA"/>
    <att type="real" name="Enrichment" value="19.2548644338118"/>
    <att type="real" name="Z-score" value="8.380452823015581"/>
    <att type="integer" name="#GeneInGOAndHitList" value="4"/>
    <att type="integer" name="#GeneInGO" value="418"/>
    <att type="integer" name="#GeneInHitList" value="15"/>
    <att type="integer" name="#TotalGeneInLibrary" value="30182"/>
    <att type="real" name="%InGO" value="26.666666666666668"/>
    <att type="real" name="STDV %InGO" value="11.417984514369003"/>
    <att type="real" name="BestLogPInGroup" value="-8.373845846974989"/>
    <att type="real" name="BestEnrichmentInGroup" value="125.75833333333333"/>
    <att type="integer" name="FirstInGroupByEnrichment" value="0"/>
    <att type="integer" name="FirstInGroupByLogP" value="0"/>
    <att type="string" name="GeneID" value="1027|3091|4790|5111"/>
    <att type="integer" name="_RANK_" value="1"/>
    <att type="string" name="_PATTERN_" value="M1"/>
    <att type="string" name="CLUSTER_LABEL" value=" "/>
    <att type="integer" name="#COUNT_001" value="4"/>
    <att type="integer" name="_MEMBER_MyList" value="1"/>
    <att type="real" name="_LogP_MyList" value="-4.357922595948545"/>
    <att type="string" name="Gene" value="GO:0048732"/>
    <att type="integer" name="GiniIndex" value="0"/>
    <att type="integer" name="CategoryID" value="19"/>
    <att type="string" name="PARENT_GO" value="19_GO:0032502 developmental process"/>
    <att type="integer" name="EvidenceCutoff" value="0"/>
    <graphics type="CIRCLE" x="264.6210130985733" y="356.10869883741327"/>
  </node>
  <node label="GO:0009749" id="58">
    <att type="string" name="canonicalName" value="GO:0009749"/>
    <att type="string" name="Description" value="response to glucose"/>
    <att type="string" name="Category" value="GO Biological Processes"/>
    <att type="real" name="LogP" value="-4.289345165715726"/>
    <att type="real" name="Log(q-value)" value="-2.433699251916394"/>
    <att type="integer" name="GROUP_ID" value="10"/>
    <att type="string" name="Hits" value="CASP3|CDKN1B|HIF1A"/>
    <att type="real" name="Enrichment" value="40.51275167785235"/>
    <att type="real" name="Z-score" value="10.781456421444549"/>
    <att type="integer" name="#GeneInGOAndHitList" value="3"/>
    <att type="integer" name="#GeneInGO" value="149"/>
    <att type="integer" name="#GeneInHitList" value="15"/>
    <att type="integer" name="#TotalGeneInLibrary" value="30182"/>
    <att type="real" name="%InGO" value="20.0"/>
    <att type="real" name="STDV %InGO" value="10.327955589886445"/>
    <att type="real" name="BestLogPInGroup" value="-8.373845846974989"/>
    <att type="real" name="BestEnrichmentInGroup" value="125.75833333333333"/>
    <att type="integer" name="FirstInGroupByEnrichment" value="0"/>
    <att type="integer" name="FirstInGroupByLogP" value="0"/>
    <att type="string" name="GeneID" value="836|1027|3091"/>
    <att type="integer" name="_RANK_" value="1"/>
    <att type="string" name="_PATTERN_" value="M1"/>
    <att type="string" name="CLUSTER_LABEL" value=" "/>
    <att type="integer" name="#COUNT_001" value="3"/>
    <att type="integer" name="_MEMBER_MyList" value="1"/>
    <att type="real" name="_LogP_MyList" value="-4.289345165715726"/>
    <att type="string" name="Gene" value="GO:0009749"/>
    <att type="integer" name="GiniIndex" value="0"/>
    <att type="integer" name="CategoryID" value="19"/>
    <att type="string" name="PARENT_GO" value="19_GO:0050896 response to stimulus"/>
    <att type="integer" name="EvidenceCutoff" value="0"/>
    <graphics type="CIRCLE" x="197.3827437412271" y="204.67669389952238"/>
  </node>
  <node label="GO:0009746" id="59">
    <att type="string" name="canonicalName" value="GO:0009746"/>
    <att type="string" name="Description" value="response to hexose"/>
    <att type="string" name="Category" value="GO Biological Processes"/>
    <att type="real" name="LogP" value="-4.246703035949953"/>
    <att type="real" name="Log(q-value)" value="-2.406923525283176"/>
    <att type="integer" name="GROUP_ID" value="10"/>
    <att type="string" name="Hits" value="CASP3|CDKN1B|HIF1A"/>
    <att type="real" name="Enrichment" value="39.1974025974026"/>
    <att type="real" name="Z-score" value="10.596864216161572"/>
    <att type="integer" name="#GeneInGOAndHitList" value="3"/>
    <att type="integer" name="#GeneInGO" value="154"/>
    <att type="integer" name="#GeneInHitList" value="15"/>
    <att type="integer" name="#TotalGeneInLibrary" value="30182"/>
    <att type="real" name="%InGO" value="20.0"/>
    <att type="real" name="STDV %InGO" value="10.327955589886445"/>
    <att type="real" name="BestLogPInGroup" value="-8.373845846974989"/>
    <att type="real" name="BestEnrichmentInGroup" value="125.75833333333333"/>
    <att type="integer" name="FirstInGroupByEnrichment" value="0"/>
    <att type="integer" name="FirstInGroupByLogP" value="0"/>
    <att type="string" name="GeneID" value="836|1027|3091"/>
    <att type="integer" name="_RANK_" value="1"/>
    <att type="string" name="_PATTERN_" value="M1"/>
    <att type="string" name="CLUSTER_LABEL" value=" "/>
    <att type="integer" name="#COUNT_001" value="3"/>
    <att type="integer" name="_MEMBER_MyList" value="1"/>
    <att type="real" name="_LogP_MyList" value="-4.246703035949953"/>
    <att type="string" name="Gene" value="GO:0009746"/>
    <att type="integer" name="GiniIndex" value="0"/>
    <att type="integer" name="CategoryID" value="19"/>
    <att type="string" name="PARENT_GO" value="19_GO:0050896 response to stimulus"/>
    <att type="integer" name="EvidenceCutoff" value="0"/>
    <graphics type="CIRCLE" x="316.6846693609831" y="346.0013803279138"/>
  </node>
  <node label="GO:0034284" id="60">
    <att type="string" name="canonicalName" value="GO:0034284"/>
    <att type="string" name="Description" value="response to monosaccharide"/>
    <att type="string" name="Category" value="GO Biological Processes"/>
    <att type="real" name="LogP" value="-4.18133521041493"/>
    <att type="real" name="Log(q-value)" value="-2.3568628165921357"/>
    <att type="integer" name="GROUP_ID" value="10"/>
    <att type="string" name="Hits" value="CASP3|CDKN1B|HIF1A"/>
    <att type="real" name="Enrichment" value="37.26172839506173"/>
    <att type="real" name="Z-score" value="10.31922411205694"/>
    <att type="integer" name="#GeneInGOAndHitList" value="3"/>
    <att type="integer" name="#GeneInGO" value="162"/>
    <att type="integer" name="#GeneInHitList" value="15"/>
    <att type="integer" name="#TotalGeneInLibrary" value="30182"/>
    <att type="real" name="%InGO" value="20.0"/>
    <att type="real" name="STDV %InGO" value="10.327955589886445"/>
    <att type="real" name="BestLogPInGroup" value="-8.373845846974989"/>
    <att type="real" name="BestEnrichmentInGroup" value="125.75833333333333"/>
    <att type="integer" name="FirstInGroupByEnrichment" value="0"/>
    <att type="integer" name="FirstInGroupByLogP" value="0"/>
    <att type="string" name="GeneID" value="836|1027|3091"/>
    <att type="integer" name="_RANK_" value="1"/>
    <att type="string" name="_PATTERN_" value="M1"/>
    <att type="string" name="CLUSTER_LABEL" value=" "/>
    <att type="integer" name="#COUNT_001" value="3"/>
    <att type="integer" name="_MEMBER_MyList" value="1"/>
    <att type="real" name="_LogP_MyList" value="-4.18133521041493"/>
    <att type="string" name="Gene" value="GO:0034284"/>
    <att type="integer" name="GiniIndex" value="0"/>
    <att type="integer" name="CategoryID" value="19"/>
    <att type="string" name="PARENT_GO" value="19_GO:0050896 response to stimulus"/>
    <att type="integer" name="EvidenceCutoff" value="0"/>
    <graphics type="CIRCLE" x="311.14773577999256" y="369.3648385724026"/>
  </node>
  <node label="GO:0009743" id="61">
    <att type="string" name="canonicalName" value="GO:0009743"/>
    <att type="string" name="Description" value="response to carbohydrate"/>
    <att type="string" name="Category" value="GO Biological Processes"/>
    <att type="real" name="LogP" value="-3.9828361181714556"/>
    <att type="real" name="Log(q-value)" value="-2.213053035776263"/>
    <att type="integer" name="GROUP_ID" value="10"/>
    <att type="string" name="Hits" value="CASP3|CDKN1B|HIF1A"/>
    <att type="real" name="Enrichment" value="31.93862433862434"/>
    <att type="real" name="Z-score" value="9.514113500451016"/>
    <att type="integer" name="#GeneInGOAndHitList" value="3"/>
    <att type="integer" name="#GeneInGO" value="189"/>
    <att type="integer" name="#GeneInHitList" value="15"/>
    <att type="integer" name="#TotalGeneInLibrary" value="30182"/>
    <att type="real" name="%InGO" value="20.0"/>
    <att type="real" name="STDV %InGO" value="10.327955589886445"/>
    <att type="real" name="BestLogPInGroup" value="-8.373845846974989"/>
    <att type="real" name="BestEnrichmentInGroup" value="125.75833333333333"/>
    <att type="integer" name="FirstInGroupByEnrichment" value="0"/>
    <att type="integer" name="FirstInGroupByLogP" value="0"/>
    <att type="string" name="GeneID" value="836|1027|3091"/>
    <att type="integer" name="_RANK_" value="1"/>
    <att type="string" name="_PATTERN_" value="M1"/>
    <att type="string" name="CLUSTER_LABEL" value=" "/>
    <att type="integer" name="#COUNT_001" value="3"/>
    <att type="integer" name="_MEMBER_MyList" value="1"/>
    <att type="real" name="_LogP_MyList" value="-3.9828361181714556"/>
    <att type="string" name="Gene" value="GO:0009743"/>
    <att type="integer" name="GiniIndex" value="0"/>
    <att type="integer" name="CategoryID" value="19"/>
    <att type="string" name="PARENT_GO" value="19_GO:0050896 response to stimulus"/>
    <att type="integer" name="EvidenceCutoff" value="0"/>
    <graphics type="CIRCLE" x="169.97714260722154" y="341.00406560045684"/>
  </node>
  <node label="GO:0045736" id="62">
    <att type="string" name="canonicalName" value="GO:0045736"/>
    <att type="string" name="Description" value="negative regulation of cyclin-dependent protein serine/threonine kinase activity"/>
    <att type="string" name="Category" value="GO Biological Processes"/>
    <att type="real" name="LogP" value="-3.94552204047694"/>
    <att type="real" name="Log(q-value)" value="-2.1891664027489344"/>
    <att type="integer" name="GROUP_ID" value="10"/>
    <att type="string" name="Hits" value="CASP3|CDKN1B"/>
    <att type="real" name="Enrichment" value="125.75833333333333"/>
    <att type="real" name="Z-score" value="15.745167162345684"/>
    <att type="integer" name="#GeneInGOAndHitList" value="2"/>
    <att type="integer" name="#GeneInGO" value="32"/>
    <att type="integer" name="#GeneInHitList" value="15"/>
    <att type="integer" name="#TotalGeneInLibrary" value="30182"/>
    <att type="real" name="%InGO" value="13.333333333333334"/>
    <att type="real" name="STDV %InGO" value="8.777074514725111"/>
    <att type="real" name="BestLogPInGroup" value="-8.373845846974989"/>
    <att type="real" name="BestEnrichmentInGroup" value="125.75833333333333"/>
    <att type="integer" name="FirstInGroupByEnrichment" value="0"/>
    <att type="integer" name="FirstInGroupByLogP" value="0"/>
    <att type="string" name="GeneID" value="836|1027"/>
    <att type="integer" name="_RANK_" value="1"/>
    <att type="string" name="_PATTERN_" value="M1"/>
    <att type="string" name="CLUSTER_LABEL" value=" "/>
    <att type="integer" name="#COUNT_001" value="2"/>
    <att type="integer" name="_MEMBER_MyList" value="1"/>
    <att type="real" name="_LogP_MyList" value="-3.94552204047694"/>
    <att type="string" name="Gene" value="GO:0045736"/>
    <att type="integer" name="GiniIndex" value="0"/>
    <att type="integer" name="CategoryID" value="19"/>
    <att type="string" name="PARENT_GO" value="19_GO:0048519 negative regulation of biological process"/>
    <att type="integer" name="EvidenceCutoff" value="0"/>
    <graphics type="CIRCLE" x="353.52043242804666" y="420.6303763645904"/>
  </node>
  <node label="GO:1901699" id="63">
    <att type="string" name="canonicalName" value="GO:1901699"/>
    <att type="string" name="Description" value="cellular response to nitrogen compound"/>
    <att type="string" name="Category" value="GO Biological Processes"/>
    <att type="real" name="LogP" value="-7.970752243577359"/>
    <att type="real" name="Log(q-value)" value="-5.281213111681055"/>
    <att type="integer" name="GROUP_ID" value="11"/>
    <att type="string" name="Hits" value="CASP3|GSK3B|HSPA5|NFE2L2|NFKB1|PRKN|TLR4"/>
    <att type="real" name="Enrichment" value="21.905028512182476"/>
    <att type="real" name="Z-score" value="11.9482619898994"/>
    <att type="integer" name="#GeneInGOAndHitList" value="7"/>
    <att type="integer" name="#GeneInGO" value="643"/>
    <att type="integer" name="#GeneInHitList" value="15"/>
    <att type="integer" name="#TotalGeneInLibrary" value="30182"/>
    <att type="real" name="%InGO" value="46.666666666666664"/>
    <att type="real" name="STDV %InGO" value="12.881223774390612"/>
    <att type="real" name="BestLogPInGroup" value="-8.248500986386274"/>
    <att type="real" name="BestEnrichmentInGroup" value="24.035722411831625"/>
    <att type="integer" name="FirstInGroupByEnrichment" value="0"/>
    <att type="integer" name="FirstInGroupByLogP" value="0"/>
    <att type="string" name="GeneID" value="836|2932|3309|4780|4790|5071|7099"/>
    <att type="integer" name="_RANK_" value="1"/>
    <att type="string" name="_PATTERN_" value="M1"/>
    <att type="string" name="CLUSTER_LABEL" value=" "/>
    <att type="integer" name="#COUNT_001" value="7"/>
    <att type="integer" name="_MEMBER_MyList" value="1"/>
    <att type="real" name="_LogP_MyList" value="-7.970752243577359"/>
    <att type="string" name="Gene" value="GO:1901699"/>
    <att type="integer" name="GiniIndex" value="0"/>
    <att type="integer" name="CategoryID" value="19"/>
    <att type="string" name="PARENT_GO" value="19_GO:0050896 response to stimulus"/>
    <att type="integer" name="EvidenceCutoff" value="0"/>
    <graphics type="CIRCLE" x="186.66452757942167" y="187.94589719178293"/>
  </node>
  <node label="GO:0006109" id="64">
    <att type="string" name="canonicalName" value="GO:0006109"/>
    <att type="string" name="Description" value="regulation of carbohydrate metabolic process"/>
    <att type="string" name="Category" value="GO Biological Processes"/>
    <att type="real" name="LogP" value="-7.654103465486223"/>
    <att type="real" name="Log(q-value)" value="-5.03422081583828"/>
    <att type="integer" name="GROUP_ID" value="12"/>
    <att type="string" name="Hits" value="GSK3B|HIF1A|NFKB1|PRKN|SIRT1"/>
    <att type="real" name="Enrichment" value="54.97632058287797"/>
    <att type="real" name="Z-score" value="16.331339720585657"/>
    <att type="integer" name="#GeneInGOAndHitList" value="5"/>
    <att type="integer" name="#GeneInGO" value="183"/>
    <att type="integer" name="#GeneInHitList" value="15"/>
    <att type="integer" name="#TotalGeneInLibrary" value="30182"/>
    <att type="real" name="%InGO" value="33.333333333333336"/>
    <att type="real" name="STDV %InGO" value="12.171612389003691"/>
    <att type="real" name="BestLogPInGroup" value="-7.726588465412013"/>
    <att type="real" name="BestEnrichmentInGroup" value="804.8533333333332"/>
    <att type="integer" name="FirstInGroupByEnrichment" value="0"/>
    <att type="integer" name="FirstInGroupByLogP" value="0"/>
    <att type="string" name="GeneID" value="2932|3091|4790|5071|23411"/>
    <att type="integer" name="_RANK_" value="1"/>
    <att type="string" name="_PATTERN_" value="M1"/>
    <att type="string" name="CLUSTER_LABEL" value=" "/>
    <att type="integer" name="#COUNT_001" value="5"/>
    <att type="integer" name="_MEMBER_MyList" value="1"/>
    <att type="real" name="_LogP_MyList" value="-7.654103465486223"/>
    <att type="string" name="Gene" value="GO:0006109"/>
    <att type="integer" name="GiniIndex" value="0"/>
    <att type="integer" name="CategoryID" value="19"/>
    <att type="string" name="PARENT_GO" value="19_GO:0008152 metabolic process"/>
    <att type="integer" name="EvidenceCutoff" value="0"/>
    <graphics type="CIRCLE" x="194.86017047415388" y="368.8071692677278"/>
  </node>
  <node label="GO:1903203" id="65">
    <att type="string" name="canonicalName" value="GO:1903203"/>
    <att type="string" name="Description" value="regulation of oxidative stress-induced neuron death"/>
    <att type="string" name="Category" value="GO Biological Processes"/>
    <att type="real" name="LogP" value="-6.353935832306089"/>
    <att type="real" name="Log(q-value)" value="-4.023793620341077"/>
    <att type="integer" name="GROUP_ID" value="12"/>
    <att type="string" name="Hits" value="HIF1A|PRKN|TLR4"/>
    <att type="real" name="Enrichment" value="194.72258064516132"/>
    <att type="real" name="Z-score" value="24.063379090677547"/>
    <att type="integer" name="#GeneInGOAndHitList" value="3"/>
    <att type="integer" name="#GeneInGO" value="31"/>
    <att type="integer" name="#GeneInHitList" value="15"/>
    <att type="integer" name="#TotalGeneInLibrary" value="30182"/>
    <att type="real" name="%InGO" value="20.0"/>
    <att type="real" name="STDV %InGO" value="10.327955589886445"/>
    <att type="real" name="BestLogPInGroup" value="-7.726588465412013"/>
    <att type="real" name="BestEnrichmentInGroup" value="804.8533333333332"/>
    <att type="integer" name="FirstInGroupByEnrichment" value="0"/>
    <att type="integer" name="FirstInGroupByLogP" value="0"/>
    <att type="string" name="GeneID" value="3091|5071|7099"/>
    <att type="integer" name="_RANK_" value="1"/>
    <att type="string" name="_PATTERN_" value="M1"/>
    <att type="string" name="CLUSTER_LABEL" value=" "/>
    <att type="integer" name="#COUNT_001" value="3"/>
    <att type="integer" name="_MEMBER_MyList" value="1"/>
    <att type="real" name="_LogP_MyList" value="-6.353935832306089"/>
    <att type="string" name="Gene" value="GO:1903203"/>
    <att type="integer" name="GiniIndex" value="0"/>
    <att type="integer" name="CategoryID" value="19"/>
    <att type="string" name="PARENT_GO" value="19_GO:0050896 response to stimulus"/>
    <att type="integer" name="EvidenceCutoff" value="0"/>
    <graphics type="CIRCLE" x="256.39449380328983" y="199.80066696465514"/>
  </node>
  <node label="GO:0010506" id="66">
    <att type="string" name="canonicalName" value="GO:0010506"/>
    <att type="string" name="Description" value="regulation of autophagy"/>
    <att type="string" name="Category" value="GO Biological Processes"/>
    <att type="real" name="LogP" value="-6.266964415012978"/>
    <att type="real" name="Log(q-value)" value="-3.9596936335788318"/>
    <att type="integer" name="GROUP_ID" value="12"/>
    <att type="string" name="Hits" value="CASP3|GSK3B|HIF1A|PRKN|SIRT1"/>
    <att type="real" name="Enrichment" value="28.90996168582376"/>
    <att type="real" name="Z-score" value="11.677221013457768"/>
    <att type="integer" name="#GeneInGOAndHitList" value="5"/>
    <att type="integer" name="#GeneInGO" value="348"/>
    <att type="integer" name="#GeneInHitList" value="15"/>
    <att type="integer" name="#TotalGeneInLibrary" value="30182"/>
    <att type="real" name="%InGO" value="33.333333333333336"/>
    <att type="real" name="STDV %InGO" value="12.171612389003691"/>
    <att type="real" name="BestLogPInGroup" value="-7.726588465412013"/>
    <att type="real" name="BestEnrichmentInGroup" value="804.8533333333332"/>
    <att type="integer" name="FirstInGroupByEnrichment" value="0"/>
    <att type="integer" name="FirstInGroupByLogP" value="0"/>
    <att type="string" name="GeneID" value="836|2932|3091|5071|23411"/>
    <att type="integer" name="_RANK_" value="1"/>
    <att type="string" name="_PATTERN_" value="M1"/>
    <att type="string" name="CLUSTER_LABEL" value=" "/>
    <att type="integer" name="#COUNT_001" value="5"/>
    <att type="integer" name="_MEMBER_MyList" value="1"/>
    <att type="real" name="_LogP_MyList" value="-6.266964415012978"/>
    <att type="string" name="Gene" value="GO:0010506"/>
    <att type="integer" name="GiniIndex" value="0"/>
    <att type="integer" name="CategoryID" value="19"/>
    <att type="string" name="PARENT_GO" value="19_GO:0008152 metabolic process"/>
    <att type="integer" name="EvidenceCutoff" value="0"/>
    <graphics type="CIRCLE" x="227.52084479913538" y="170.44626697727128"/>
  </node>
  <node label="GO:0010508" id="67">
    <att type="string" name="canonicalName" value="GO:0010508"/>
    <att type="string" name="Description" value="positive regulation of autophagy"/>
    <att type="string" name="Category" value="GO Biological Processes"/>
    <att type="real" name="LogP" value="-6.1623589672216506"/>
    <att type="real" name="Log(q-value)" value="-3.8933526858827863"/>
    <att type="integer" name="GROUP_ID" value="12"/>
    <att type="string" name="Hits" value="GSK3B|HIF1A|PRKN|SIRT1"/>
    <att type="real" name="Enrichment" value="55.12694063926941"/>
    <att type="real" name="Z-score" value="14.618918375350244"/>
    <att type="integer" name="#GeneInGOAndHitList" value="4"/>
    <att type="integer" name="#GeneInGO" value="146"/>
    <att type="integer" name="#GeneInHitList" value="15"/>
    <att type="integer" name="#TotalGeneInLibrary" value="30182"/>
    <att type="real" name="%InGO" value="26.666666666666668"/>
    <att type="real" name="STDV %InGO" value="11.417984514369003"/>
    <att type="real" name="BestLogPInGroup" value="-7.726588465412013"/>
    <att type="real" name="BestEnrichmentInGroup" value="804.8533333333332"/>
    <att type="integer" name="FirstInGroupByEnrichment" value="0"/>
    <att type="integer" name="FirstInGroupByLogP" value="0"/>
    <att type="string" name="GeneID" value="2932|3091|5071|23411"/>
    <att type="integer" name="_RANK_" value="1"/>
    <att type="string" name="_PATTERN_" value="M1"/>
    <att type="string" name="CLUSTER_LABEL" value=" "/>
    <att type="integer" name="#COUNT_001" value="4"/>
    <att type="integer" name="_MEMBER_MyList" value="1"/>
    <att type="real" name="_LogP_MyList" value="-6.1623589672216506"/>
    <att type="string" name="Gene" value="GO:0010508"/>
    <att type="integer" name="GiniIndex" value="0"/>
    <att type="integer" name="CategoryID" value="19"/>
    <att type="string" name="PARENT_GO" value="19_GO:0048518 positive regulation of biological process"/>
    <att type="integer" name="EvidenceCutoff" value="0"/>
    <graphics type="CIRCLE" x="332.45185387032313" y="197.14264814107716"/>
  </node>
  <node label="GO:2000377" id="68">
    <att type="string" name="canonicalName" value="GO:2000377"/>
    <att type="string" name="Description" value="regulation of reactive oxygen species metabolic process"/>
    <att type="string" name="Category" value="GO Biological Processes"/>
    <att type="real" name="LogP" value="-6.1154295368810345"/>
    <att type="real" name="Log(q-value)" value="-3.8567640888803894"/>
    <att type="integer" name="GROUP_ID" value="12"/>
    <att type="string" name="Hits" value="HIF1A|NFE2L2|PRKN|TLR4"/>
    <att type="real" name="Enrichment" value="53.656888888888886"/>
    <att type="real" name="Z-score" value="14.416342070408238"/>
    <att type="integer" name="#GeneInGOAndHitList" value="4"/>
    <att type="integer" name="#GeneInGO" value="150"/>
    <att type="integer" name="#GeneInHitList" value="15"/>
    <att type="integer" name="#TotalGeneInLibrary" value="30182"/>
    <att type="real" name="%InGO" value="26.666666666666668"/>
    <att type="real" name="STDV %InGO" value="11.417984514369003"/>
    <att type="real" name="BestLogPInGroup" value="-7.726588465412013"/>
    <att type="real" name="BestEnrichmentInGroup" value="804.8533333333332"/>
    <att type="integer" name="FirstInGroupByEnrichment" value="0"/>
    <att type="integer" name="FirstInGroupByLogP" value="0"/>
    <att type="string" name="GeneID" value="3091|4780|5071|7099"/>
    <att type="integer" name="_RANK_" value="1"/>
    <att type="string" name="_PATTERN_" value="M1"/>
    <att type="string" name="CLUSTER_LABEL" value=" "/>
    <att type="integer" name="#COUNT_001" value="4"/>
    <att type="integer" name="_MEMBER_MyList" value="1"/>
    <att type="real" name="_LogP_MyList" value="-6.1154295368810345"/>
    <att type="string" name="Gene" value="GO:2000377"/>
    <att type="integer" name="GiniIndex" value="0"/>
    <att type="integer" name="CategoryID" value="19"/>
    <att type="string" name="PARENT_GO" value="19_GO:0008152 metabolic process"/>
    <att type="integer" name="EvidenceCutoff" value="0"/>
    <graphics type="CIRCLE" x="352.0791977102095" y="402.5832041481994"/>
  </node>
  <node label="GO:1903377" id="69">
    <att type="string" name="canonicalName" value="GO:1903377"/>
    <att type="string" name="Description" value="negative regulation of oxidative stress-induced neuron intrinsic apoptotic signaling pathway"/>
    <att type="string" name="Category" value="GO Biological Processes"/>
    <att type="real" name="LogP" value="-5.637636538688299"/>
    <att type="real" name="Log(q-value)" value="-3.4451873595709106"/>
    <att type="integer" name="GROUP_ID" value="12"/>
    <att type="string" name="Hits" value="HIF1A|PRKN"/>
    <att type="real" name="Enrichment" value="804.8533333333332"/>
    <att type="real" name="Z-score" value="40.08391830047656"/>
    <att type="integer" name="#GeneInGOAndHitList" value="2"/>
    <att type="integer" name="#GeneInGO" value="5"/>
    <att type="integer" name="#GeneInHitList" value="15"/>
    <att type="integer" name="#TotalGeneInLibrary" value="30182"/>
    <att type="real" name="%InGO" value="13.333333333333334"/>
    <att type="real" name="STDV %InGO" value="8.777074514725111"/>
    <att type="real" name="BestLogPInGroup" value="-7.726588465412013"/>
    <att type="real" name="BestEnrichmentInGroup" value="804.8533333333332"/>
    <att type="integer" name="FirstInGroupByEnrichment" value="0"/>
    <att type="integer" name="FirstInGroupByLogP" value="0"/>
    <att type="string" name="GeneID" value="3091|5071"/>
    <att type="integer" name="_RANK_" value="1"/>
    <att type="string" name="_PATTERN_" value="M1"/>
    <att type="string" name="CLUSTER_LABEL" value=" "/>
    <att type="integer" name="#COUNT_001" value="2"/>
    <att type="integer" name="_MEMBER_MyList" value="1"/>
    <att type="real" name="_LogP_MyList" value="-5.637636538688299"/>
    <att type="string" name="Gene" value="GO:1903377"/>
    <att type="integer" name="GiniIndex" value="0"/>
    <att type="integer" name="CategoryID" value="19"/>
    <att type="string" name="PARENT_GO" value="19_GO:0023052 signaling"/>
    <att type="integer" name="EvidenceCutoff" value="0"/>
    <graphics type="CIRCLE" x="271.9102943448927" y="398.4328786683977"/>
  </node>
  <node label="GO:1901215" id="70">
    <att type="string" name="canonicalName" value="GO:1901215"/>
    <att type="string" name="Description" value="negative regulation of neuron death"/>
    <att type="string" name="Category" value="GO Biological Processes"/>
    <att type="real" name="LogP" value="-5.461235757563485"/>
    <att type="real" name="Log(q-value)" value="-3.3067022177447716"/>
    <att type="integer" name="GROUP_ID" value="12"/>
    <att type="string" name="Hits" value="GSK3B|HIF1A|PRKN|SIRT1"/>
    <att type="real" name="Enrichment" value="36.75129375951293"/>
    <att type="real" name="Z-score" value="11.840432147870535"/>
    <att type="integer" name="#GeneInGOAndHitList" value="4"/>
    <att type="integer" name="#GeneInGO" value="219"/>
    <att type="integer" name="#GeneInHitList" value="15"/>
    <att type="integer" name="#TotalGeneInLibrary" value="30182"/>
    <att type="real" name="%InGO" value="26.666666666666668"/>
    <att type="real" name="STDV %InGO" value="11.417984514369003"/>
    <att type="real" name="BestLogPInGroup" value="-7.726588465412013"/>
    <att type="real" name="BestEnrichmentInGroup" value="804.8533333333332"/>
    <att type="integer" name="FirstInGroupByEnrichment" value="0"/>
    <att type="integer" name="FirstInGroupByLogP" value="0"/>
    <att type="string" name="GeneID" value="2932|3091|5071|23411"/>
    <att type="integer" name="_RANK_" value="1"/>
    <att type="string" name="_PATTERN_" value="M1"/>
    <att type="string" name="CLUSTER_LABEL" value=" "/>
    <att type="integer" name="#COUNT_001" value="4"/>
    <att type="integer" name="_MEMBER_MyList" value="1"/>
    <att type="real" name="_LogP_MyList" value="-5.461235757563485"/>
    <att type="string" name="Gene" value="GO:1901215"/>
    <att type="integer" name="GiniIndex" value="0"/>
    <att type="integer" name="CategoryID" value="19"/>
    <att type="string" name="PARENT_GO" value="19_GO:0048519 negative regulation of biological process"/>
    <att type="integer" name="EvidenceCutoff" value="0"/>
    <graphics type="CIRCLE" x="329.67211277267756" y="216.92597643921488"/>
  </node>
  <node label="GO:0060760" id="71">
    <att type="string" name="canonicalName" value="GO:0060760"/>
    <att type="string" name="Description" value="positive regulation of response to cytokine stimulus"/>
    <att type="string" name="Category" value="GO Biological Processes"/>
    <att type="real" name="LogP" value="-5.350714572458759"/>
    <att type="real" name="Log(q-value)" value="-3.2347470744665583"/>
    <att type="integer" name="GROUP_ID" value="12"/>
    <att type="string" name="Hits" value="HIF1A|PRKN|TLR4"/>
    <att type="real" name="Enrichment" value="91.46060606060607"/>
    <att type="real" name="Z-score" value="16.40511190323776"/>
    <att type="integer" name="#GeneInGOAndHitList" value="3"/>
    <att type="integer" name="#GeneInGO" value="66"/>
    <att type="integer" name="#GeneInHitList" value="15"/>
    <att type="integer" name="#TotalGeneInLibrary" value="30182"/>
    <att type="real" name="%InGO" value="20.0"/>
    <att type="real" name="STDV %InGO" value="10.327955589886445"/>
    <att type="real" name="BestLogPInGroup" value="-7.726588465412013"/>
    <att type="real" name="BestEnrichmentInGroup" value="804.8533333333332"/>
    <att type="integer" name="FirstInGroupByEnrichment" value="0"/>
    <att type="integer" name="FirstInGroupByLogP" value="0"/>
    <att type="string" name="GeneID" value="3091|5071|7099"/>
    <att type="integer" name="_RANK_" value="1"/>
    <att type="string" name="_PATTERN_" value="M1"/>
    <att type="string" name="CLUSTER_LABEL" value=" "/>
    <att type="integer" name="#COUNT_001" value="3"/>
    <att type="integer" name="_MEMBER_MyList" value="1"/>
    <att type="real" name="_LogP_MyList" value="-5.350714572458759"/>
    <att type="string" name="Gene" value="GO:0060760"/>
    <att type="integer" name="GiniIndex" value="0"/>
    <att type="integer" name="CategoryID" value="19"/>
    <att type="string" name="PARENT_GO" value="19_GO:0048518 positive regulation of biological process"/>
    <att type="integer" name="EvidenceCutoff" value="0"/>
    <graphics type="CIRCLE" x="338.68825947628363" y="425.77611379191717"/>
  </node>
  <node label="GO:0002246" id="72">
    <att type="string" name="canonicalName" value="GO:0002246"/>
    <att type="string" name="Description" value="wound healing involved in inflammatory response"/>
    <att type="string" name="Category" value="GO Biological Processes"/>
    <att type="real" name="LogP" value="-5.3156666992550585"/>
    <att type="real" name="Log(q-value)" value="-3.2139421562148685"/>
    <att type="integer" name="GROUP_ID" value="12"/>
    <att type="string" name="Hits" value="HIF1A|TLR4"/>
    <att type="real" name="Enrichment" value="574.895238095238"/>
    <att type="real" name="Z-score" value="33.86135885724263"/>
    <att type="integer" name="#GeneInGOAndHitList" value="2"/>
    <att type="integer" name="#GeneInGO" value="7"/>
    <att type="integer" name="#GeneInHitList" value="15"/>
    <att type="integer" name="#TotalGeneInLibrary" value="30182"/>
    <att type="real" name="%InGO" value="13.333333333333334"/>
    <att type="real" name="STDV %InGO" value="8.777074514725111"/>
    <att type="real" name="BestLogPInGroup" value="-7.726588465412013"/>
    <att type="real" name="BestEnrichmentInGroup" value="804.8533333333332"/>
    <att type="integer" name="FirstInGroupByEnrichment" value="0"/>
    <att type="integer" name="FirstInGroupByLogP" value="0"/>
    <att type="string" name="GeneID" value="3091|7099"/>
    <att type="integer" name="_RANK_" value="1"/>
    <att type="string" name="_PATTERN_" value="M1"/>
    <att type="string" name="CLUSTER_LABEL" value=" "/>
    <att type="integer" name="#COUNT_001" value="2"/>
    <att type="integer" name="_MEMBER_MyList" value="1"/>
    <att type="real" name="_LogP_MyList" value="-5.3156666992550585"/>
    <att type="string" name="Gene" value="GO:0002246"/>
    <att type="integer" name="GiniIndex" value="0"/>
    <att type="integer" name="CategoryID" value="19"/>
    <att type="string" name="PARENT_GO" value="19_GO:0050896 response to stimulus"/>
    <att type="integer" name="EvidenceCutoff" value="0"/>
    <graphics type="CIRCLE" x="292.6978960920592" y="161.99270985008494"/>
  </node>
  <node label="GO:1905897" id="73">
    <att type="string" name="canonicalName" value="GO:1905897"/>
    <att type="string" name="Description" value="regulation of response to endoplasmic reticulum stress"/>
    <att type="string" name="Category" value="GO Biological Processes"/>
    <att type="real" name="LogP" value="-7.170642480217386"/>
    <att type="real" name="Log(q-value)" value="-4.645315938184022"/>
    <att type="integer" name="GROUP_ID" value="13"/>
    <att type="string" name="Hits" value="HSPA5|NFE2L2|PRKN|SIRT1"/>
    <att type="real" name="Enrichment" value="98.15284552845527"/>
    <att type="real" name="Z-score" value="19.643803637425897"/>
    <att type="integer" name="#GeneInGOAndHitList" value="4"/>
    <att type="integer" name="#GeneInGO" value="82"/>
    <att type="integer" name="#GeneInHitList" value="15"/>
    <att type="integer" name="#TotalGeneInLibrary" value="30182"/>
    <att type="real" name="%InGO" value="26.666666666666668"/>
    <att type="real" name="STDV %InGO" value="11.417984514369003"/>
    <att type="real" name="BestLogPInGroup" value="-7.499862713756543"/>
    <att type="real" name="BestEnrichmentInGroup" value="335.35555555555555"/>
    <att type="integer" name="FirstInGroupByEnrichment" value="0"/>
    <att type="integer" name="FirstInGroupByLogP" value="0"/>
    <att type="string" name="GeneID" value="3309|4780|5071|23411"/>
    <att type="integer" name="_RANK_" value="1"/>
    <att type="string" name="_PATTERN_" value="M1"/>
    <att type="string" name="CLUSTER_LABEL" value=" "/>
    <att type="integer" name="#COUNT_001" value="4"/>
    <att type="integer" name="_MEMBER_MyList" value="1"/>
    <att type="real" name="_LogP_MyList" value="-7.170642480217386"/>
    <att type="string" name="Gene" value="GO:1905897"/>
    <att type="integer" name="GiniIndex" value="0"/>
    <att type="integer" name="CategoryID" value="19"/>
    <att type="string" name="PARENT_GO" value="19_GO:0050896 response to stimulus"/>
    <att type="integer" name="EvidenceCutoff" value="0"/>
    <graphics type="CIRCLE" x="269.2740466363006" y="158.5662366890565"/>
  </node>
  <node label="GO:0051603" id="74">
    <att type="string" name="canonicalName" value="GO:0051603"/>
    <att type="string" name="Description" value="proteolysis involved in protein catabolic process"/>
    <att type="string" name="Category" value="GO Biological Processes"/>
    <att type="real" name="LogP" value="-6.434878513981045"/>
    <att type="real" name="Log(q-value)" value="-4.0856432310033615"/>
    <att type="integer" name="GROUP_ID" value="13"/>
    <att type="string" name="Hits" value="CASP8|GSK3B|HSPA5|NFE2L2|PRKN|SIRT1"/>
    <att type="real" name="Enrichment" value="18.952590266875983"/>
    <att type="real" name="Z-score" value="10.21177456197829"/>
    <att type="integer" name="#GeneInGOAndHitList" value="6"/>
    <att type="integer" name="#GeneInGO" value="637"/>
    <att type="integer" name="#GeneInHitList" value="15"/>
    <att type="integer" name="#TotalGeneInLibrary" value="30182"/>
    <att type="real" name="%InGO" value="40.0"/>
    <att type="real" name="STDV %InGO" value="12.649110640673516"/>
    <att type="real" name="BestLogPInGroup" value="-7.499862713756543"/>
    <att type="real" name="BestEnrichmentInGroup" value="335.35555555555555"/>
    <att type="integer" name="FirstInGroupByEnrichment" value="0"/>
    <att type="integer" name="FirstInGroupByLogP" value="0"/>
    <att type="string" name="GeneID" value="841|2932|3309|4780|5071|23411"/>
    <att type="integer" name="_RANK_" value="1"/>
    <att type="string" name="_PATTERN_" value="M1"/>
    <att type="string" name="CLUSTER_LABEL" value=" "/>
    <att type="integer" name="#COUNT_001" value="6"/>
    <att type="integer" name="_MEMBER_MyList" value="1"/>
    <att type="real" name="_LogP_MyList" value="-6.434878513981045"/>
    <att type="string" name="Gene" value="GO:0051603"/>
    <att type="integer" name="GiniIndex" value="0"/>
    <att type="integer" name="CategoryID" value="19"/>
    <att type="string" name="PARENT_GO" value="19_GO:0008152 metabolic process"/>
    <att type="integer" name="EvidenceCutoff" value="0"/>
    <graphics type="CIRCLE" x="317.18083848943013" y="328.4198204452896"/>
  </node>
  <node label="GO:0043161" id="75">
    <att type="string" name="canonicalName" value="GO:0043161"/>
    <att type="string" name="Description" value="proteasome-mediated ubiquitin-dependent protein catabolic process"/>
    <att type="string" name="Category" value="GO Biological Processes"/>
    <att type="real" name="LogP" value="-6.348555133935559"/>
    <att type="real" name="Log(q-value)" value="-4.023793620341077"/>
    <att type="integer" name="GROUP_ID" value="13"/>
    <att type="string" name="Hits" value="GSK3B|HSPA5|NFE2L2|PRKN|SIRT1"/>
    <att type="real" name="Enrichment" value="30.031840796019903"/>
    <att type="real" name="Z-score" value="11.914971692933898"/>
    <att type="integer" name="#GeneInGOAndHitList" value="5"/>
    <att type="integer" name="#GeneInGO" value="335"/>
    <att type="integer" name="#GeneInHitList" value="15"/>
    <att type="integer" name="#TotalGeneInLibrary" value="30182"/>
    <att type="real" name="%InGO" value="33.333333333333336"/>
    <att type="real" name="STDV %InGO" value="12.171612389003691"/>
    <att type="real" name="BestLogPInGroup" value="-7.499862713756543"/>
    <att type="real" name="BestEnrichmentInGroup" value="335.35555555555555"/>
    <att type="integer" name="FirstInGroupByEnrichment" value="0"/>
    <att type="integer" name="FirstInGroupByLogP" value="0"/>
    <att type="string" name="GeneID" value="2932|3309|4780|5071|23411"/>
    <att type="integer" name="_RANK_" value="1"/>
    <att type="string" name="_PATTERN_" value="M1"/>
    <att type="string" name="CLUSTER_LABEL" value=" "/>
    <att type="integer" name="#COUNT_001" value="5"/>
    <att type="integer" name="_MEMBER_MyList" value="1"/>
    <att type="real" name="_LogP_MyList" value="-6.348555133935559"/>
    <att type="string" name="Gene" value="GO:0043161"/>
    <att type="integer" name="GiniIndex" value="0"/>
    <att type="integer" name="CategoryID" value="19"/>
    <att type="string" name="PARENT_GO" value="19_GO:0008152 metabolic process"/>
    <att type="integer" name="EvidenceCutoff" value="0"/>
    <graphics type="CIRCLE" x="192.32495887147797" y="176.19543224882915"/>
  </node>
  <node label="GO:0006984" id="76">
    <att type="string" name="canonicalName" value="GO:0006984"/>
    <att type="string" name="Description" value="ER-nucleus signaling pathway"/>
    <att type="string" name="Category" value="GO Biological Processes"/>
    <att type="real" name="LogP" value="-6.27005028514654"/>
    <att type="real" name="Log(q-value)" value="-3.9596936335788318"/>
    <att type="integer" name="GROUP_ID" value="13"/>
    <att type="string" name="Hits" value="GSK3B|HSPA5|NFE2L2"/>
    <att type="real" name="Enrichment" value="182.92121212121214"/>
    <att type="real" name="Z-score" value="23.315795397635338"/>
    <att type="integer" name="#GeneInGOAndHitList" value="3"/>
    <att type="integer" name="#GeneInGO" value="33"/>
    <att type="integer" name="#GeneInHitList" value="15"/>
    <att type="integer" name="#TotalGeneInLibrary" value="30182"/>
    <att type="real" name="%InGO" value="20.0"/>
    <att type="real" name="STDV %InGO" value="10.327955589886445"/>
    <att type="real" name="BestLogPInGroup" value="-7.499862713756543"/>
    <att type="real" name="BestEnrichmentInGroup" value="335.35555555555555"/>
    <att type="integer" name="FirstInGroupByEnrichment" value="0"/>
    <att type="integer" name="FirstInGroupByLogP" value="0"/>
    <att type="string" name="GeneID" value="2932|3309|4780"/>
    <att type="integer" name="_RANK_" value="1"/>
    <att type="string" name="_PATTERN_" value="M1"/>
    <att type="string" name="CLUSTER_LABEL" value=" "/>
    <att type="integer" name="#COUNT_001" value="3"/>
    <att type="integer" name="_MEMBER_MyList" value="1"/>
    <att type="real" name="_LogP_MyList" value="-6.27005028514654"/>
    <att type="string" name="Gene" value="GO:0006984"/>
    <att type="integer" name="GiniIndex" value="0"/>
    <att type="integer" name="CategoryID" value="19"/>
    <att type="string" name="PARENT_GO" value="19_GO:0023052 signaling"/>
    <att type="integer" name="EvidenceCutoff" value="0"/>
    <graphics type="CIRCLE" x="264.09549921045766" y="380.98834186927274"/>
  </node>
  <node label="GO:0010498" id="77">
    <att type="string" name="canonicalName" value="GO:0010498"/>
    <att type="string" name="Description" value="proteasomal protein catabolic process"/>
    <att type="string" name="Category" value="GO Biological Processes"/>
    <att type="real" name="LogP" value="-6.170733430139876"/>
    <att type="real" name="Log(q-value)" value="-3.8964629088086546"/>
    <att type="integer" name="GROUP_ID" value="13"/>
    <att type="string" name="Hits" value="GSK3B|HSPA5|NFE2L2|PRKN|SIRT1"/>
    <att type="real" name="Enrichment" value="27.639194139194142"/>
    <att type="real" name="Z-score" value="11.401943905245876"/>
    <att type="integer" name="#GeneInGOAndHitList" value="5"/>
    <att type="integer" name="#GeneInGO" value="364"/>
    <att type="integer" name="#GeneInHitList" value="15"/>
    <att type="integer" name="#TotalGeneInLibrary" value="30182"/>
    <att type="real" name="%InGO" value="33.333333333333336"/>
    <att type="real" name="STDV %InGO" value="12.171612389003691"/>
    <att type="real" name="BestLogPInGroup" value="-7.499862713756543"/>
    <att type="real" name="BestEnrichmentInGroup" value="335.35555555555555"/>
    <att type="integer" name="FirstInGroupByEnrichment" value="0"/>
    <att type="integer" name="FirstInGroupByLogP" value="0"/>
    <att type="string" name="GeneID" value="2932|3309|4780|5071|23411"/>
    <att type="integer" name="_RANK_" value="1"/>
    <att type="string" name="_PATTERN_" value="M1"/>
    <att type="string" name="CLUSTER_LABEL" value=" "/>
    <att type="integer" name="#COUNT_001" value="5"/>
    <att type="integer" name="_MEMBER_MyList" value="1"/>
    <att type="real" name="_LogP_MyList" value="-6.170733430139876"/>
    <att type="string" name="Gene" value="GO:0010498"/>
    <att type="integer" name="GiniIndex" value="0"/>
    <att type="integer" name="CategoryID" value="19"/>
    <att type="string" name="PARENT_GO" value="19_GO:0008152 metabolic process"/>
    <att type="integer" name="EvidenceCutoff" value="0"/>
    <graphics type="CIRCLE" x="332.3771349101279" y="404.9578154423257"/>
  </node>
  <node label="GO:0042149" id="78">
    <att type="string" name="canonicalName" value="GO:0042149"/>
    <att type="string" name="Description" value="cellular response to glucose starvation"/>
    <att type="string" name="Category" value="GO Biological Processes"/>
    <att type="real" name="LogP" value="-5.743613790935766"/>
    <att type="real" name="Log(q-value)" value="-3.537800650260396"/>
    <att type="integer" name="GROUP_ID" value="13"/>
    <att type="string" name="Hits" value="HSPA5|NFE2L2|SIRT1"/>
    <att type="real" name="Enrichment" value="123.1918367346939"/>
    <att type="real" name="Z-score" value="19.088219822772885"/>
    <att type="integer" name="#GeneInGOAndHitList" value="3"/>
    <att type="integer" name="#GeneInGO" value="49"/>
    <att type="integer" name="#GeneInHitList" value="15"/>
    <att type="integer" name="#TotalGeneInLibrary" value="30182"/>
    <att type="real" name="%InGO" value="20.0"/>
    <att type="real" name="STDV %InGO" value="10.327955589886445"/>
    <att type="real" name="BestLogPInGroup" value="-7.499862713756543"/>
    <att type="real" name="BestEnrichmentInGroup" value="335.35555555555555"/>
    <att type="integer" name="FirstInGroupByEnrichment" value="0"/>
    <att type="integer" name="FirstInGroupByLogP" value="0"/>
    <att type="string" name="GeneID" value="3309|4780|23411"/>
    <att type="integer" name="_RANK_" value="1"/>
    <att type="string" name="_PATTERN_" value="M1"/>
    <att type="string" name="CLUSTER_LABEL" value=" "/>
    <att type="integer" name="#COUNT_001" value="3"/>
    <att type="integer" name="_MEMBER_MyList" value="1"/>
    <att type="real" name="_LogP_MyList" value="-5.743613790935766"/>
    <att type="string" name="Gene" value="GO:0042149"/>
    <att type="integer" name="GiniIndex" value="0"/>
    <att type="integer" name="CategoryID" value="19"/>
    <att type="string" name="PARENT_GO" value="19_GO:0050896 response to stimulus"/>
    <att type="integer" name="EvidenceCutoff" value="0"/>
    <graphics type="CIRCLE" x="396.4424276145287" y="351.0613722924969"/>
  </node>
  <node label="GO:0071248" id="79">
    <att type="string" name="canonicalName" value="GO:0071248"/>
    <att type="string" name="Description" value="cellular response to metal ion"/>
    <att type="string" name="Category" value="GO Biological Processes"/>
    <att type="real" name="LogP" value="-5.626268124553873"/>
    <att type="real" name="Log(q-value)" value="-3.4381837508389346"/>
    <att type="integer" name="GROUP_ID" value="13"/>
    <att type="string" name="Hits" value="CDKN1B|HSPA5|NFE2L2|PRKN"/>
    <att type="real" name="Enrichment" value="40.44489112227806"/>
    <att type="real" name="Z-score" value="12.448761254658796"/>
    <att type="integer" name="#GeneInGOAndHitList" value="4"/>
    <att type="integer" name="#GeneInGO" value="199"/>
    <att type="integer" name="#GeneInHitList" value="15"/>
    <att type="integer" name="#TotalGeneInLibrary" value="30182"/>
    <att type="real" name="%InGO" value="26.666666666666668"/>
    <att type="real" name="STDV %InGO" value="11.417984514369003"/>
    <att type="real" name="BestLogPInGroup" value="-7.499862713756543"/>
    <att type="real" name="BestEnrichmentInGroup" value="335.35555555555555"/>
    <att type="integer" name="FirstInGroupByEnrichment" value="0"/>
    <att type="integer" name="FirstInGroupByLogP" value="0"/>
    <att type="string" name="GeneID" value="1027|3309|4780|5071"/>
    <att type="integer" name="_RANK_" value="1"/>
    <att type="string" name="_PATTERN_" value="M1"/>
    <att type="string" name="CLUSTER_LABEL" value=" "/>
    <att type="integer" name="#COUNT_001" value="4"/>
    <att type="integer" name="_MEMBER_MyList" value="1"/>
    <att type="real" name="_LogP_MyList" value="-5.626268124553873"/>
    <att type="string" name="Gene" value="GO:0071248"/>
    <att type="integer" name="GiniIndex" value="0"/>
    <att type="integer" name="CategoryID" value="19"/>
    <att type="string" name="PARENT_GO" value="19_GO:0050896 response to stimulus"/>
    <att type="integer" name="EvidenceCutoff" value="0"/>
    <graphics type="CIRCLE" x="231.50119561604865" y="264.14391462755907"/>
  </node>
  <node label="GO:0034976" id="80">
    <att type="string" name="canonicalName" value="GO:0034976"/>
    <att type="string" name="Description" value="response to endoplasmic reticulum stress"/>
    <att type="string" name="Category" value="GO Biological Processes"/>
    <att type="real" name="LogP" value="-5.44558844679155"/>
    <att type="real" name="Log(q-value)" value="-3.3028270518632694"/>
    <att type="integer" name="GROUP_ID" value="13"/>
    <att type="string" name="Hits" value="GSK3B|HSPA5|NFE2L2|PRKN"/>
    <att type="real" name="Enrichment" value="36.41870286576169"/>
    <att type="real" name="Z-score" value="11.784116222233603"/>
    <att type="integer" name="#GeneInGOAndHitList" value="4"/>
    <att type="integer" name="#GeneInGO" value="221"/>
    <att type="integer" name="#GeneInHitList" value="15"/>
    <att type="integer" name="#TotalGeneInLibrary" value="30182"/>
    <att type="real" name="%InGO" value="26.666666666666668"/>
    <att type="real" name="STDV %InGO" value="11.417984514369003"/>
    <att type="real" name="BestLogPInGroup" value="-7.499862713756543"/>
    <att type="real" name="BestEnrichmentInGroup" value="335.35555555555555"/>
    <att type="integer" name="FirstInGroupByEnrichment" value="0"/>
    <att type="integer" name="FirstInGroupByLogP" value="0"/>
    <att type="string" name="GeneID" value="2932|3309|4780|5071"/>
    <att type="integer" name="_RANK_" value="1"/>
    <att type="string" name="_PATTERN_" value="M1"/>
    <att type="string" name="CLUSTER_LABEL" value=" "/>
    <att type="integer" name="#COUNT_001" value="4"/>
    <att type="integer" name="_MEMBER_MyList" value="1"/>
    <att type="real" name="_LogP_MyList" value="-5.44558844679155"/>
    <att type="string" name="Gene" value="GO:0034976"/>
    <att type="integer" name="GiniIndex" value="0"/>
    <att type="integer" name="CategoryID" value="19"/>
    <att type="string" name="PARENT_GO" value="19_GO:0050896 response to stimulus"/>
    <att type="integer" name="EvidenceCutoff" value="0"/>
    <graphics type="CIRCLE" x="180.62446888186278" y="440.40817651970445"/>
  </node>
  <node label="GO:0071241" id="81">
    <att type="string" name="canonicalName" value="GO:0071241"/>
    <att type="string" name="Description" value="cellular response to inorganic substance"/>
    <att type="string" name="Category" value="GO Biological Processes"/>
    <att type="real" name="LogP" value="-5.376923797213382"/>
    <att type="real" name="Log(q-value)" value="-3.2570252852446058"/>
    <att type="integer" name="GROUP_ID" value="13"/>
    <att type="string" name="Hits" value="CDKN1B|HSPA5|NFE2L2|PRKN"/>
    <att type="real" name="Enrichment" value="34.99362318840579"/>
    <att type="real" name="Z-score" value="11.53970857074257"/>
    <att type="integer" name="#GeneInGOAndHitList" value="4"/>
    <att type="integer" name="#GeneInGO" value="230"/>
    <att type="integer" name="#GeneInHitList" value="15"/>
    <att type="integer" name="#TotalGeneInLibrary" value="30182"/>
    <att type="real" name="%InGO" value="26.666666666666668"/>
    <att type="real" name="STDV %InGO" value="11.417984514369003"/>
    <att type="real" name="BestLogPInGroup" value="-7.499862713756543"/>
    <att type="real" name="BestEnrichmentInGroup" value="335.35555555555555"/>
    <att type="integer" name="FirstInGroupByEnrichment" value="0"/>
    <att type="integer" name="FirstInGroupByLogP" value="0"/>
    <att type="string" name="GeneID" value="1027|3309|4780|5071"/>
    <att type="integer" name="_RANK_" value="1"/>
    <att type="string" name="_PATTERN_" value="M1"/>
    <att type="string" name="CLUSTER_LABEL" value=" "/>
    <att type="integer" name="#COUNT_001" value="4"/>
    <att type="integer" name="_MEMBER_MyList" value="1"/>
    <att type="real" name="_LogP_MyList" value="-5.376923797213382"/>
    <att type="string" name="Gene" value="GO:0071241"/>
    <att type="integer" name="GiniIndex" value="0"/>
    <att type="integer" name="CategoryID" value="19"/>
    <att type="string" name="PARENT_GO" value="19_GO:0050896 response to stimulus"/>
    <att type="integer" name="EvidenceCutoff" value="0"/>
    <graphics type="CIRCLE" x="199.15345225880668" y="228.23898924381183"/>
  </node>
  <node label="GO:0043434" id="82">
    <att type="string" name="canonicalName" value="GO:0043434"/>
    <att type="string" name="Description" value="response to peptide hormone"/>
    <att type="string" name="Category" value="GO Biological Processes"/>
    <att type="real" name="LogP" value="-6.141549686591947"/>
    <att type="real" name="Log(q-value)" value="-3.877744598938891"/>
    <att type="integer" name="GROUP_ID" value="14"/>
    <att type="string" name="Hits" value="CDKN1B|GSK3B|NFE2L2|NFKB1|SIRT1"/>
    <att type="real" name="Enrichment" value="27.264679313459805"/>
    <att type="real" name="Z-score" value="11.319541241318905"/>
    <att type="integer" name="#GeneInGOAndHitList" value="5"/>
    <att type="integer" name="#GeneInGO" value="369"/>
    <att type="integer" name="#GeneInHitList" value="15"/>
    <att type="integer" name="#TotalGeneInLibrary" value="30182"/>
    <att type="real" name="%InGO" value="33.333333333333336"/>
    <att type="real" name="STDV %InGO" value="12.171612389003691"/>
    <att type="real" name="BestLogPInGroup" value="-7.2896568366387875"/>
    <att type="real" name="BestEnrichmentInGroup" value="149.0469135802469"/>
    <att type="integer" name="FirstInGroupByEnrichment" value="0"/>
    <att type="integer" name="FirstInGroupByLogP" value="0"/>
    <att type="string" name="GeneID" value="1027|2932|4780|4790|23411"/>
    <att type="integer" name="_RANK_" value="1"/>
    <att type="string" name="_PATTERN_" value="M1"/>
    <att type="string" name="CLUSTER_LABEL" value=" "/>
    <att type="integer" name="#COUNT_001" value="5"/>
    <att type="integer" name="_MEMBER_MyList" value="1"/>
    <att type="real" name="_LogP_MyList" value="-6.141549686591947"/>
    <att type="string" name="Gene" value="GO:0043434"/>
    <att type="integer" name="GiniIndex" value="0"/>
    <att type="integer" name="CategoryID" value="19"/>
    <att type="string" name="PARENT_GO" value="19_GO:0050896 response to stimulus"/>
    <att type="integer" name="EvidenceCutoff" value="0"/>
    <graphics type="CIRCLE" x="404.62497438862" y="307.67582890858955"/>
  </node>
  <node label="GO:0045913" id="83">
    <att type="string" name="canonicalName" value="GO:0045913"/>
    <att type="string" name="Description" value="positive regulation of carbohydrate metabolic process"/>
    <att type="string" name="Category" value="GO Biological Processes"/>
    <att type="real" name="LogP" value="-5.114824132261151"/>
    <att type="real" name="Log(q-value)" value="-3.0634603257026196"/>
    <att type="integer" name="GROUP_ID" value="14"/>
    <att type="string" name="Hits" value="HIF1A|NFKB1|SIRT1"/>
    <att type="real" name="Enrichment" value="76.4101265822785"/>
    <att type="real" name="Z-score" value="14.965275168721094"/>
    <att type="integer" name="#GeneInGOAndHitList" value="3"/>
    <att type="integer" name="#GeneInGO" value="79"/>
    <att type="integer" name="#GeneInHitList" value="15"/>
    <att type="integer" name="#TotalGeneInLibrary" value="30182"/>
    <att type="real" name="%InGO" value="20.0"/>
    <att type="real" name="STDV %InGO" value="10.327955589886445"/>
    <att type="real" name="BestLogPInGroup" value="-7.2896568366387875"/>
    <att type="real" name="BestEnrichmentInGroup" value="149.0469135802469"/>
    <att type="integer" name="FirstInGroupByEnrichment" value="0"/>
    <att type="integer" name="FirstInGroupByLogP" value="0"/>
    <att type="string" name="GeneID" value="3091|4790|23411"/>
    <att type="integer" name="_RANK_" value="1"/>
    <att type="string" name="_PATTERN_" value="M1"/>
    <att type="string" name="CLUSTER_LABEL" value=" "/>
    <att type="integer" name="#COUNT_001" value="3"/>
    <att type="integer" name="_MEMBER_MyList" value="1"/>
    <att type="real" name="_LogP_MyList" value="-5.114824132261151"/>
    <att type="string" name="Gene" value="GO:0045913"/>
    <att type="integer" name="GiniIndex" value="0"/>
    <att type="integer" name="CategoryID" value="19"/>
    <att type="string" name="PARENT_GO" value="19_GO:0048518 positive regulation of biological process"/>
    <att type="integer" name="EvidenceCutoff" value="0"/>
    <graphics type="CIRCLE" x="216.91376177371845" y="224.2223159407606"/>
  </node>
  <node label="GO:1901653" id="84">
    <att type="string" name="canonicalName" value="GO:1901653"/>
    <att type="string" name="Description" value="cellular response to peptide"/>
    <att type="string" name="Category" value="GO Biological Processes"/>
    <att type="real" name="LogP" value="-4.865612619000023"/>
    <att type="real" name="Log(q-value)" value="-2.8623644822922345"/>
    <att type="integer" name="GROUP_ID" value="14"/>
    <att type="string" name="Hits" value="GSK3B|NFE2L2|NFKB1|TLR4"/>
    <att type="real" name="Enrichment" value="25.96301075268817"/>
    <att type="real" name="Z-score" value="9.851265888638787"/>
    <att type="integer" name="#GeneInGOAndHitList" value="4"/>
    <att type="integer" name="#GeneInGO" value="310"/>
    <att type="integer" name="#GeneInHitList" value="15"/>
    <att type="integer" name="#TotalGeneInLibrary" value="30182"/>
    <att type="real" name="%InGO" value="26.666666666666668"/>
    <att type="real" name="STDV %InGO" value="11.417984514369003"/>
    <att type="real" name="BestLogPInGroup" value="-7.2896568366387875"/>
    <att type="real" name="BestEnrichmentInGroup" value="149.0469135802469"/>
    <att type="integer" name="FirstInGroupByEnrichment" value="0"/>
    <att type="integer" name="FirstInGroupByLogP" value="0"/>
    <att type="string" name="GeneID" value="2932|4780|4790|7099"/>
    <att type="integer" name="_RANK_" value="1"/>
    <att type="string" name="_PATTERN_" value="M1"/>
    <att type="string" name="CLUSTER_LABEL" value=" "/>
    <att type="integer" name="#COUNT_001" value="4"/>
    <att type="integer" name="_MEMBER_MyList" value="1"/>
    <att type="real" name="_LogP_MyList" value="-4.865612619000023"/>
    <att type="string" name="Gene" value="GO:1901653"/>
    <att type="integer" name="GiniIndex" value="0"/>
    <att type="integer" name="CategoryID" value="19"/>
    <att type="string" name="PARENT_GO" value="19_GO:0050896 response to stimulus"/>
    <att type="integer" name="EvidenceCutoff" value="0"/>
    <graphics type="CIRCLE" x="171.56555386716042" y="202.6149829983893"/>
  </node>
  <node label="GO:0032368" id="85">
    <att type="string" name="canonicalName" value="GO:0032368"/>
    <att type="string" name="Description" value="regulation of lipid transport"/>
    <att type="string" name="Category" value="GO Biological Processes"/>
    <att type="real" name="LogP" value="-4.255117149624251"/>
    <att type="real" name="Log(q-value)" value="-2.4114250495944236"/>
    <att type="integer" name="GROUP_ID" value="14"/>
    <att type="string" name="Hits" value="NFKB1|PRKN|SIRT1"/>
    <att type="real" name="Enrichment" value="39.45359477124183"/>
    <att type="real" name="Z-score" value="10.633068369062102"/>
    <att type="integer" name="#GeneInGOAndHitList" value="3"/>
    <att type="integer" name="#GeneInGO" value="153"/>
    <att type="integer" name="#GeneInHitList" value="15"/>
    <att type="integer" name="#TotalGeneInLibrary" value="30182"/>
    <att type="real" name="%InGO" value="20.0"/>
    <att type="real" name="STDV %InGO" value="10.327955589886445"/>
    <att type="real" name="BestLogPInGroup" value="-7.2896568366387875"/>
    <att type="real" name="BestEnrichmentInGroup" value="149.0469135802469"/>
    <att type="integer" name="FirstInGroupByEnrichment" value="0"/>
    <att type="integer" name="FirstInGroupByLogP" value="0"/>
    <att type="string" name="GeneID" value="4790|5071|23411"/>
    <att type="integer" name="_RANK_" value="1"/>
    <att type="string" name="_PATTERN_" value="M1"/>
    <att type="string" name="CLUSTER_LABEL" value=" "/>
    <att type="integer" name="#COUNT_001" value="3"/>
    <att type="integer" name="_MEMBER_MyList" value="1"/>
    <att type="real" name="_LogP_MyList" value="-4.255117149624251"/>
    <att type="string" name="Gene" value="GO:0032368"/>
    <att type="integer" name="GiniIndex" value="0"/>
    <att type="integer" name="CategoryID" value="19"/>
    <att type="string" name="PARENT_GO" value="19_GO:0051179 localization"/>
    <att type="integer" name="EvidenceCutoff" value="0"/>
    <graphics type="CIRCLE" x="234.37606894768663" y="446.7062035132536"/>
  </node>
  <node label="GO:1904385" id="86">
    <att type="string" name="canonicalName" value="GO:1904385"/>
    <att type="string" name="Description" value="cellular response to angiotensin"/>
    <att type="string" name="Category" value="GO Biological Processes"/>
    <att type="real" name="LogP" value="-4.095073125452682"/>
    <att type="real" name="Log(q-value)" value="-2.2961548361022763"/>
    <att type="integer" name="GROUP_ID" value="14"/>
    <att type="string" name="Hits" value="NFE2L2|NFKB1"/>
    <att type="real" name="Enrichment" value="149.0469135802469"/>
    <att type="real" name="Z-score" value="17.161211908502892"/>
    <att type="integer" name="#GeneInGOAndHitList" value="2"/>
    <att type="integer" name="#GeneInGO" value="27"/>
    <att type="integer" name="#GeneInHitList" value="15"/>
    <att type="integer" name="#TotalGeneInLibrary" value="30182"/>
    <att type="real" name="%InGO" value="13.333333333333334"/>
    <att type="real" name="STDV %InGO" value="8.777074514725111"/>
    <att type="real" name="BestLogPInGroup" value="-7.2896568366387875"/>
    <att type="real" name="BestEnrichmentInGroup" value="149.0469135802469"/>
    <att type="integer" name="FirstInGroupByEnrichment" value="0"/>
    <att type="integer" name="FirstInGroupByLogP" value="0"/>
    <att type="string" name="GeneID" value="4780|4790"/>
    <att type="integer" name="_RANK_" value="1"/>
    <att type="string" name="_PATTERN_" value="M1"/>
    <att type="string" name="CLUSTER_LABEL" value=" "/>
    <att type="integer" name="#COUNT_001" value="2"/>
    <att type="integer" name="_MEMBER_MyList" value="1"/>
    <att type="real" name="_LogP_MyList" value="-4.095073125452682"/>
    <att type="string" name="Gene" value="GO:1904385"/>
    <att type="integer" name="GiniIndex" value="0"/>
    <att type="integer" name="CategoryID" value="19"/>
    <att type="string" name="PARENT_GO" value="19_GO:0050896 response to stimulus"/>
    <att type="integer" name="EvidenceCutoff" value="0"/>
    <graphics type="CIRCLE" x="435.2580853355096" y="311.5711575263846"/>
  </node>
  <node label="GO:0032870" id="87">
    <att type="string" name="canonicalName" value="GO:0032870"/>
    <att type="string" name="Description" value="cellular response to hormone stimulus"/>
    <att type="string" name="Category" value="GO Biological Processes"/>
    <att type="real" name="LogP" value="-4.0528244331008825"/>
    <att type="real" name="Log(q-value)" value="-2.2591917402121604"/>
    <att type="integer" name="GROUP_ID" value="14"/>
    <att type="string" name="Hits" value="GSK3B|NFE2L2|NFKB1|SIRT1"/>
    <att type="real" name="Enrichment" value="16.064936793080506"/>
    <att type="real" name="Z-score" value="7.582166078321419"/>
    <att type="integer" name="#GeneInGOAndHitList" value="4"/>
    <att type="integer" name="#GeneInGO" value="501"/>
    <att type="integer" name="#GeneInHitList" value="15"/>
    <att type="integer" name="#TotalGeneInLibrary" value="30182"/>
    <att type="real" name="%InGO" value="26.666666666666668"/>
    <att type="real" name="STDV %InGO" value="11.417984514369003"/>
    <att type="real" name="BestLogPInGroup" value="-7.2896568366387875"/>
    <att type="real" name="BestEnrichmentInGroup" value="149.0469135802469"/>
    <att type="integer" name="FirstInGroupByEnrichment" value="0"/>
    <att type="integer" name="FirstInGroupByLogP" value="0"/>
    <att type="string" name="GeneID" value="2932|4780|4790|23411"/>
    <att type="integer" name="_RANK_" value="1"/>
    <att type="string" name="_PATTERN_" value="M1"/>
    <att type="string" name="CLUSTER_LABEL" value=" "/>
    <att type="integer" name="#COUNT_001" value="4"/>
    <att type="integer" name="_MEMBER_MyList" value="1"/>
    <att type="real" name="_LogP_MyList" value="-4.0528244331008825"/>
    <att type="string" name="Gene" value="GO:0032870"/>
    <att type="integer" name="GiniIndex" value="0"/>
    <att type="integer" name="CategoryID" value="19"/>
    <att type="string" name="PARENT_GO" value="19_GO:0050896 response to stimulus"/>
    <att type="integer" name="EvidenceCutoff" value="0"/>
    <graphics type="CIRCLE" x="385.55200721225464" y="199.00630017921495"/>
  </node>
  <node label="GO:1905952" id="88">
    <att type="string" name="canonicalName" value="GO:1905952"/>
    <att type="string" name="Description" value="regulation of lipid localization"/>
    <att type="string" name="Category" value="GO Biological Processes"/>
    <att type="real" name="LogP" value="-4.031367111154497"/>
    <att type="real" name="Log(q-value)" value="-2.2464032586153766"/>
    <att type="integer" name="GROUP_ID" value="14"/>
    <att type="string" name="Hits" value="NFKB1|PRKN|SIRT1"/>
    <att type="real" name="Enrichment" value="33.16703296703297"/>
    <att type="real" name="Z-score" value="9.705824883799323"/>
    <att type="integer" name="#GeneInGOAndHitList" value="3"/>
    <att type="integer" name="#GeneInGO" value="182"/>
    <att type="integer" name="#GeneInHitList" value="15"/>
    <att type="integer" name="#TotalGeneInLibrary" value="30182"/>
    <att type="real" name="%InGO" value="20.0"/>
    <att type="real" name="STDV %InGO" value="10.327955589886445"/>
    <att type="real" name="BestLogPInGroup" value="-7.2896568366387875"/>
    <att type="real" name="BestEnrichmentInGroup" value="149.0469135802469"/>
    <att type="integer" name="FirstInGroupByEnrichment" value="0"/>
    <att type="integer" name="FirstInGroupByLogP" value="0"/>
    <att type="string" name="GeneID" value="4790|5071|23411"/>
    <att type="integer" name="_RANK_" value="1"/>
    <att type="string" name="_PATTERN_" value="M1"/>
    <att type="string" name="CLUSTER_LABEL" value=" "/>
    <att type="integer" name="#COUNT_001" value="3"/>
    <att type="integer" name="_MEMBER_MyList" value="1"/>
    <att type="real" name="_LogP_MyList" value="-4.031367111154497"/>
    <att type="string" name="Gene" value="GO:1905952"/>
    <att type="integer" name="GiniIndex" value="0"/>
    <att type="integer" name="CategoryID" value="19"/>
    <att type="string" name="PARENT_GO" value="19_GO:0051179 localization"/>
    <att type="integer" name="EvidenceCutoff" value="0"/>
    <graphics type="CIRCLE" x="199.0768359642789" y="333.26718850474106"/>
  </node>
  <node label="GO:0071356" id="89">
    <att type="string" name="canonicalName" value="GO:0071356"/>
    <att type="string" name="Description" value="cellular response to tumor necrosis factor"/>
    <att type="string" name="Category" value="GO Biological Processes"/>
    <att type="real" name="LogP" value="-4.0103379899258"/>
    <att type="real" name="Log(q-value)" value="-2.2304935815227114"/>
    <att type="integer" name="GROUP_ID" value="14"/>
    <att type="string" name="Hits" value="NFE2L2|NFKB1|SIRT1"/>
    <att type="real" name="Enrichment" value="32.62918918918919"/>
    <att type="real" name="Z-score" value="9.622355371602595"/>
    <att type="integer" name="#GeneInGOAndHitList" value="3"/>
    <att type="integer" name="#GeneInGO" value="185"/>
    <att type="integer" name="#GeneInHitList" value="15"/>
    <att type="integer" name="#TotalGeneInLibrary" value="30182"/>
    <att type="real" name="%InGO" value="20.0"/>
    <att type="real" name="STDV %InGO" value="10.327955589886445"/>
    <att type="real" name="BestLogPInGroup" value="-7.2896568366387875"/>
    <att type="real" name="BestEnrichmentInGroup" value="149.0469135802469"/>
    <att type="integer" name="FirstInGroupByEnrichment" value="0"/>
    <att type="integer" name="FirstInGroupByLogP" value="0"/>
    <att type="string" name="GeneID" value="4780|4790|23411"/>
    <att type="integer" name="_RANK_" value="1"/>
    <att type="string" name="_PATTERN_" value="M1"/>
    <att type="string" name="CLUSTER_LABEL" value=" "/>
    <att type="integer" name="#COUNT_001" value="3"/>
    <att type="integer" name="_MEMBER_MyList" value="1"/>
    <att type="real" name="_LogP_MyList" value="-4.0103379899258"/>
    <att type="string" name="Gene" value="GO:0071356"/>
    <att type="integer" name="GiniIndex" value="0"/>
    <att type="integer" name="CategoryID" value="19"/>
    <att type="string" name="PARENT_GO" value="19_GO:0050896 response to stimulus"/>
    <att type="integer" name="EvidenceCutoff" value="0"/>
    <graphics type="CIRCLE" x="187.85048973871758" y="186.2699134313211"/>
  </node>
  <node label="GO:1990776" id="90">
    <att type="string" name="canonicalName" value="GO:1990776"/>
    <att type="string" name="Description" value="response to angiotensin"/>
    <att type="string" name="Category" value="GO Biological Processes"/>
    <att type="real" name="LogP" value="-3.9184944852853363"/>
    <att type="real" name="Log(q-value)" value="-2.1697428054006607"/>
    <att type="integer" name="GROUP_ID" value="14"/>
    <att type="string" name="Hits" value="NFE2L2|NFKB1"/>
    <att type="real" name="Enrichment" value="121.94747474747474"/>
    <att type="real" name="Z-score" value="15.501142182330346"/>
    <att type="integer" name="#GeneInGOAndHitList" value="2"/>
    <att type="integer" name="#GeneInGO" value="33"/>
    <att type="integer" name="#GeneInHitList" value="15"/>
    <att type="integer" name="#TotalGeneInLibrary" value="30182"/>
    <att type="real" name="%InGO" value="13.333333333333334"/>
    <att type="real" name="STDV %InGO" value="8.777074514725111"/>
    <att type="real" name="BestLogPInGroup" value="-7.2896568366387875"/>
    <att type="real" name="BestEnrichmentInGroup" value="149.0469135802469"/>
    <att type="integer" name="FirstInGroupByEnrichment" value="0"/>
    <att type="integer" name="FirstInGroupByLogP" value="0"/>
    <att type="string" name="GeneID" value="4780|4790"/>
    <att type="integer" name="_RANK_" value="1"/>
    <att type="string" name="_PATTERN_" value="M1"/>
    <att type="string" name="CLUSTER_LABEL" value=" "/>
    <att type="integer" name="#COUNT_001" value="2"/>
    <att type="integer" name="_MEMBER_MyList" value="1"/>
    <att type="real" name="_LogP_MyList" value="-3.9184944852853363"/>
    <att type="string" name="Gene" value="GO:1990776"/>
    <att type="integer" name="GiniIndex" value="0"/>
    <att type="integer" name="CategoryID" value="19"/>
    <att type="string" name="PARENT_GO" value="19_GO:0050896 response to stimulus"/>
    <att type="integer" name="EvidenceCutoff" value="0"/>
    <graphics type="CIRCLE" x="264.5926889705778" y="377.4542909349992"/>
  </node>
  <node label="GO:0034405" id="91">
    <att type="string" name="canonicalName" value="GO:0034405"/>
    <att type="string" name="Description" value="response to fluid shear stress"/>
    <att type="string" name="Category" value="GO Biological Processes"/>
    <att type="real" name="LogP" value="-6.230062622437855"/>
    <att type="real" name="Log(q-value)" value="-3.9340728514133976"/>
    <att type="integer" name="GROUP_ID" value="15"/>
    <att type="string" name="Hits" value="NFE2L2|NOS3|KLF4"/>
    <att type="real" name="Enrichment" value="177.54117647058825"/>
    <att type="real" name="Z-score" value="22.966911778566917"/>
    <att type="integer" name="#GeneInGOAndHitList" value="3"/>
    <att type="integer" name="#GeneInGO" value="34"/>
    <att type="integer" name="#GeneInHitList" value="15"/>
    <att type="integer" name="#TotalGeneInLibrary" value="30182"/>
    <att type="real" name="%InGO" value="20.0"/>
    <att type="real" name="STDV %InGO" value="10.327955589886445"/>
    <att type="real" name="BestLogPInGroup" value="-7.093291182939015"/>
    <att type="real" name="BestEnrichmentInGroup" value="804.8533333333332"/>
    <att type="integer" name="FirstInGroupByEnrichment" value="0"/>
    <att type="integer" name="FirstInGroupByLogP" value="0"/>
    <att type="string" name="GeneID" value="4780|4846|9314"/>
    <att type="integer" name="_RANK_" value="1"/>
    <att type="string" name="_PATTERN_" value="M1"/>
    <att type="string" name="CLUSTER_LABEL" value=" "/>
    <att type="integer" name="#COUNT_001" value="3"/>
    <att type="integer" name="_MEMBER_MyList" value="1"/>
    <att type="real" name="_LogP_MyList" value="-6.230062622437855"/>
    <att type="string" name="Gene" value="GO:0034405"/>
    <att type="integer" name="GiniIndex" value="0"/>
    <att type="integer" name="CategoryID" value="19"/>
    <att type="string" name="PARENT_GO" value="19_GO:0050896 response to stimulus"/>
    <att type="integer" name="EvidenceCutoff" value="0"/>
    <graphics type="CIRCLE" x="297.72141743499446" y="392.7623053157316"/>
  </node>
  <node label="GO:0043618" id="92">
    <att type="string" name="canonicalName" value="GO:0043618"/>
    <att type="string" name="Description" value="regulation of transcription from RNA polymerase II promoter in response to stress"/>
    <att type="string" name="Category" value="GO Biological Processes"/>
    <att type="real" name="LogP" value="-6.081435886517545"/>
    <att type="real" name="Log(q-value)" value="-3.827849964046174"/>
    <att type="integer" name="GROUP_ID" value="15"/>
    <att type="string" name="Hits" value="HIF1A|HSPA5|NFE2L2"/>
    <att type="real" name="Enrichment" value="158.85263157894738"/>
    <att type="real" name="Z-score" value="21.711486792947763"/>
    <att type="integer" name="#GeneInGOAndHitList" value="3"/>
    <att type="integer" name="#GeneInGO" value="38"/>
    <att type="integer" name="#GeneInHitList" value="15"/>
    <att type="integer" name="#TotalGeneInLibrary" value="30182"/>
    <att type="real" name="%InGO" value="20.0"/>
    <att type="real" name="STDV %InGO" value="10.327955589886445"/>
    <att type="real" name="BestLogPInGroup" value="-7.093291182939015"/>
    <att type="real" name="BestEnrichmentInGroup" value="804.8533333333332"/>
    <att type="integer" name="FirstInGroupByEnrichment" value="0"/>
    <att type="integer" name="FirstInGroupByLogP" value="0"/>
    <att type="string" name="GeneID" value="3091|3309|4780"/>
    <att type="integer" name="_RANK_" value="1"/>
    <att type="string" name="_PATTERN_" value="M1"/>
    <att type="string" name="CLUSTER_LABEL" value=" "/>
    <att type="integer" name="#COUNT_001" value="3"/>
    <att type="integer" name="_MEMBER_MyList" value="1"/>
    <att type="real" name="_LogP_MyList" value="-6.081435886517545"/>
    <att type="string" name="Gene" value="GO:0043618"/>
    <att type="integer" name="GiniIndex" value="0"/>
    <att type="integer" name="CategoryID" value="19"/>
    <att type="string" name="PARENT_GO" value="19_GO:0050896 response to stimulus"/>
    <att type="integer" name="EvidenceCutoff" value="0"/>
    <graphics type="CIRCLE" x="343.2298890190331" y="156.35484881684764"/>
  </node>
  <node label="GO:0043620" id="93">
    <att type="string" name="canonicalName" value="GO:0043620"/>
    <att type="string" name="Description" value="regulation of DNA-templated transcription in response to stress"/>
    <att type="string" name="Category" value="GO Biological Processes"/>
    <att type="real" name="LogP" value="-5.886330686477296"/>
    <att type="real" name="Log(q-value)" value="-3.647636319407271"/>
    <att type="integer" name="GROUP_ID" value="15"/>
    <att type="string" name="Hits" value="HIF1A|HSPA5|NFE2L2"/>
    <att type="real" name="Enrichment" value="137.19090909090912"/>
    <att type="real" name="Z-score" value="20.158751133764305"/>
    <att type="integer" name="#GeneInGOAndHitList" value="3"/>
    <att type="integer" name="#GeneInGO" value="44"/>
    <att type="integer" name="#GeneInHitList" value="15"/>
    <att type="integer" name="#TotalGeneInLibrary" value="30182"/>
    <att type="real" name="%InGO" value="20.0"/>
    <att type="real" name="STDV %InGO" value="10.327955589886445"/>
    <att type="real" name="BestLogPInGroup" value="-7.093291182939015"/>
    <att type="real" name="BestEnrichmentInGroup" value="804.8533333333332"/>
    <att type="integer" name="FirstInGroupByEnrichment" value="0"/>
    <att type="integer" name="FirstInGroupByLogP" value="0"/>
    <att type="string" name="GeneID" value="3091|3309|4780"/>
    <att type="integer" name="_RANK_" value="1"/>
    <att type="string" name="_PATTERN_" value="M1"/>
    <att type="string" name="CLUSTER_LABEL" value=" "/>
    <att type="integer" name="#COUNT_001" value="3"/>
    <att type="integer" name="_MEMBER_MyList" value="1"/>
    <att type="real" name="_LogP_MyList" value="-5.886330686477296"/>
    <att type="string" name="Gene" value="GO:0043620"/>
    <att type="integer" name="GiniIndex" value="0"/>
    <att type="integer" name="CategoryID" value="19"/>
    <att type="string" name="PARENT_GO" value="19_GO:0050896 response to stimulus"/>
    <att type="integer" name="EvidenceCutoff" value="0"/>
    <graphics type="CIRCLE" x="310.72290092420997" y="202.85478457437108"/>
  </node>
  <node label="GO:0061419" id="94">
    <att type="string" name="canonicalName" value="GO:0061419"/>
    <att type="string" name="Description" value="positive regulation of transcription from RNA polymerase II promoter in response to hypoxia"/>
    <att type="string" name="Category" value="GO Biological Processes"/>
    <att type="real" name="LogP" value="-5.637636538688299"/>
    <att type="real" name="Log(q-value)" value="-3.4451873595709106"/>
    <att type="integer" name="GROUP_ID" value="15"/>
    <att type="string" name="Hits" value="HIF1A|NFE2L2"/>
    <att type="real" name="Enrichment" value="804.8533333333332"/>
    <att type="real" name="Z-score" value="40.08391830047656"/>
    <att type="integer" name="#GeneInGOAndHitList" value="2"/>
    <att type="integer" name="#GeneInGO" value="5"/>
    <att type="integer" name="#GeneInHitList" value="15"/>
    <att type="integer" name="#TotalGeneInLibrary" value="30182"/>
    <att type="real" name="%InGO" value="13.333333333333334"/>
    <att type="real" name="STDV %InGO" value="8.777074514725111"/>
    <att type="real" name="BestLogPInGroup" value="-7.093291182939015"/>
    <att type="real" name="BestEnrichmentInGroup" value="804.8533333333332"/>
    <att type="integer" name="FirstInGroupByEnrichment" value="0"/>
    <att type="integer" name="FirstInGroupByLogP" value="0"/>
    <att type="string" name="GeneID" value="3091|4780"/>
    <att type="integer" name="_RANK_" value="1"/>
    <att type="string" name="_PATTERN_" value="M1"/>
    <att type="string" name="CLUSTER_LABEL" value=" "/>
    <att type="integer" name="#COUNT_001" value="2"/>
    <att type="integer" name="_MEMBER_MyList" value="1"/>
    <att type="real" name="_LogP_MyList" value="-5.637636538688299"/>
    <att type="string" name="Gene" value="GO:0061419"/>
    <att type="integer" name="GiniIndex" value="0"/>
    <att type="integer" name="CategoryID" value="19"/>
    <att type="string" name="PARENT_GO" value="19_GO:0048518 positive regulation of biological process"/>
    <att type="integer" name="EvidenceCutoff" value="0"/>
    <graphics type="CIRCLE" x="339.622838231982" y="432.1842775284867"/>
  </node>
  <node label="GO:0071499" id="95">
    <att type="string" name="canonicalName" value="GO:0071499"/>
    <att type="string" name="Description" value="cellular response to laminar fluid shear stress"/>
    <att type="string" name="Category" value="GO Biological Processes"/>
    <att type="real" name="LogP" value="-5.1908526881975385"/>
    <att type="real" name="Log(q-value)" value="-3.1200396101383645"/>
    <att type="integer" name="GROUP_ID" value="15"/>
    <att type="string" name="Hits" value="NFE2L2|KLF4"/>
    <att type="real" name="Enrichment" value="503.0333333333333"/>
    <att type="real" name="Z-score" value="31.66704103590229"/>
    <att type="integer" name="#GeneInGOAndHitList" value="2"/>
    <att type="integer" name="#GeneInGO" value="8"/>
    <att type="integer" name="#GeneInHitList" value="15"/>
    <att type="integer" name="#TotalGeneInLibrary" value="30182"/>
    <att type="real" name="%InGO" value="13.333333333333334"/>
    <att type="real" name="STDV %InGO" value="8.777074514725111"/>
    <att type="real" name="BestLogPInGroup" value="-7.093291182939015"/>
    <att type="real" name="BestEnrichmentInGroup" value="804.8533333333332"/>
    <att type="integer" name="FirstInGroupByEnrichment" value="0"/>
    <att type="integer" name="FirstInGroupByLogP" value="0"/>
    <att type="string" name="GeneID" value="4780|9314"/>
    <att type="integer" name="_RANK_" value="1"/>
    <att type="string" name="_PATTERN_" value="M1"/>
    <att type="string" name="CLUSTER_LABEL" value=" "/>
    <att type="integer" name="#COUNT_001" value="2"/>
    <att type="integer" name="_MEMBER_MyList" value="1"/>
    <att type="real" name="_LogP_MyList" value="-5.1908526881975385"/>
    <att type="string" name="Gene" value="GO:0071499"/>
    <att type="integer" name="GiniIndex" value="0"/>
    <att type="integer" name="CategoryID" value="19"/>
    <att type="string" name="PARENT_GO" value="19_GO:0050896 response to stimulus"/>
    <att type="integer" name="EvidenceCutoff" value="0"/>
    <graphics type="CIRCLE" x="186.69786623463298" y="412.63517564856863"/>
  </node>
  <node label="GO:0061418" id="96">
    <att type="string" name="canonicalName" value="GO:0061418"/>
    <att type="string" name="Description" value="regulation of transcription from RNA polymerase II promoter in response to hypoxia"/>
    <att type="string" name="Category" value="GO Biological Processes"/>
    <att type="real" name="LogP" value="-4.898022198438847"/>
    <att type="real" name="Log(q-value)" value="-2.888914772017078"/>
    <att type="integer" name="GROUP_ID" value="15"/>
    <att type="string" name="Hits" value="HIF1A|NFE2L2"/>
    <att type="real" name="Enrichment" value="365.8424242424242"/>
    <att type="real" name="Z-score" value="26.98691265918485"/>
    <att type="integer" name="#GeneInGOAndHitList" value="2"/>
    <att type="integer" name="#GeneInGO" value="11"/>
    <att type="integer" name="#GeneInHitList" value="15"/>
    <att type="integer" name="#TotalGeneInLibrary" value="30182"/>
    <att type="real" name="%InGO" value="13.333333333333334"/>
    <att type="real" name="STDV %InGO" value="8.777074514725111"/>
    <att type="real" name="BestLogPInGroup" value="-7.093291182939015"/>
    <att type="real" name="BestEnrichmentInGroup" value="804.8533333333332"/>
    <att type="integer" name="FirstInGroupByEnrichment" value="0"/>
    <att type="integer" name="FirstInGroupByLogP" value="0"/>
    <att type="string" name="GeneID" value="3091|4780"/>
    <att type="integer" name="_RANK_" value="1"/>
    <att type="string" name="_PATTERN_" value="M1"/>
    <att type="string" name="CLUSTER_LABEL" value=" "/>
    <att type="integer" name="#COUNT_001" value="2"/>
    <att type="integer" name="_MEMBER_MyList" value="1"/>
    <att type="real" name="_LogP_MyList" value="-4.898022198438847"/>
    <att type="string" name="Gene" value="GO:0061418"/>
    <att type="integer" name="GiniIndex" value="0"/>
    <att type="integer" name="CategoryID" value="19"/>
    <att type="string" name="PARENT_GO" value="19_GO:0050896 response to stimulus"/>
    <att type="integer" name="EvidenceCutoff" value="0"/>
    <graphics type="CIRCLE" x="279.1395351472863" y="388.2666676729969"/>
  </node>
  <node label="GO:0034616" id="97">
    <att type="string" name="canonicalName" value="GO:0034616"/>
    <att type="string" name="Description" value="response to laminar fluid shear stress"/>
    <att type="string" name="Category" value="GO Biological Processes"/>
    <att type="real" name="LogP" value="-4.746539723945256"/>
    <att type="real" name="Log(q-value)" value="-2.7811718213779013"/>
    <att type="integer" name="GROUP_ID" value="15"/>
    <att type="string" name="Hits" value="NFE2L2|KLF4"/>
    <att type="real" name="Enrichment" value="309.55897435897435"/>
    <att type="real" name="Z-score" value="24.812800370278154"/>
    <att type="integer" name="#GeneInGOAndHitList" value="2"/>
    <att type="integer" name="#GeneInGO" value="13"/>
    <att type="integer" name="#GeneInHitList" value="15"/>
    <att type="integer" name="#TotalGeneInLibrary" value="30182"/>
    <att type="real" name="%InGO" value="13.333333333333334"/>
    <att type="real" name="STDV %InGO" value="8.777074514725111"/>
    <att type="real" name="BestLogPInGroup" value="-7.093291182939015"/>
    <att type="real" name="BestEnrichmentInGroup" value="804.8533333333332"/>
    <att type="integer" name="FirstInGroupByEnrichment" value="0"/>
    <att type="integer" name="FirstInGroupByLogP" value="0"/>
    <att type="string" name="GeneID" value="4780|9314"/>
    <att type="integer" name="_RANK_" value="1"/>
    <att type="string" name="_PATTERN_" value="M1"/>
    <att type="string" name="CLUSTER_LABEL" value=" "/>
    <att type="integer" name="#COUNT_001" value="2"/>
    <att type="integer" name="_MEMBER_MyList" value="1"/>
    <att type="real" name="_LogP_MyList" value="-4.746539723945256"/>
    <att type="string" name="Gene" value="GO:0034616"/>
    <att type="integer" name="GiniIndex" value="0"/>
    <att type="integer" name="CategoryID" value="19"/>
    <att type="string" name="PARENT_GO" value="19_GO:0050896 response to stimulus"/>
    <att type="integer" name="EvidenceCutoff" value="0"/>
    <graphics type="CIRCLE" x="440.65020625748866" y="384.52744756506183"/>
  </node>
  <node label="GO:1901522" id="98">
    <att type="string" name="canonicalName" value="GO:1901522"/>
    <att type="string" name="Description" value="positive regulation of transcription from RNA polymerase II promoter involved in cellular response to chemical stimulus"/>
    <att type="string" name="Category" value="GO Biological Processes"/>
    <att type="real" name="LogP" value="-4.406386499022406"/>
    <att type="real" name="Log(q-value)" value="-2.512768351469061"/>
    <att type="integer" name="GROUP_ID" value="15"/>
    <att type="string" name="Hits" value="HIF1A|NFE2L2"/>
    <att type="real" name="Enrichment" value="211.8035087719298"/>
    <att type="real" name="Z-score" value="20.495746896651717"/>
    <att type="integer" name="#GeneInGOAndHitList" value="2"/>
    <att type="integer" name="#GeneInGO" value="19"/>
    <att type="integer" name="#GeneInHitList" value="15"/>
    <att type="integer" name="#TotalGeneInLibrary" value="30182"/>
    <att type="real" name="%InGO" value="13.333333333333334"/>
    <att type="real" name="STDV %InGO" value="8.777074514725111"/>
    <att type="real" name="BestLogPInGroup" value="-7.093291182939015"/>
    <att type="real" name="BestEnrichmentInGroup" value="804.8533333333332"/>
    <att type="integer" name="FirstInGroupByEnrichment" value="0"/>
    <att type="integer" name="FirstInGroupByLogP" value="0"/>
    <att type="string" name="GeneID" value="3091|4780"/>
    <att type="integer" name="_RANK_" value="1"/>
    <att type="string" name="_PATTERN_" value="M1"/>
    <att type="string" name="CLUSTER_LABEL" value=" "/>
    <att type="integer" name="#COUNT_001" value="2"/>
    <att type="integer" name="_MEMBER_MyList" value="1"/>
    <att type="real" name="_LogP_MyList" value="-4.406386499022406"/>
    <att type="string" name="Gene" value="GO:1901522"/>
    <att type="integer" name="GiniIndex" value="0"/>
    <att type="integer" name="CategoryID" value="19"/>
    <att type="string" name="PARENT_GO" value="19_GO:0048518 positive regulation of biological process"/>
    <att type="integer" name="EvidenceCutoff" value="0"/>
    <graphics type="CIRCLE" x="345.8124853133264" y="217.80217813768945"/>
  </node>
  <node label="GO:0071498" id="99">
    <att type="string" name="canonicalName" value="GO:0071498"/>
    <att type="string" name="Description" value="cellular response to fluid shear stress"/>
    <att type="string" name="Category" value="GO Biological Processes"/>
    <att type="real" name="LogP" value="-4.317412731144587"/>
    <att type="real" name="Log(q-value)" value="-2.4559333988198717"/>
    <att type="integer" name="GROUP_ID" value="15"/>
    <att type="string" name="Hits" value="NFE2L2|KLF4"/>
    <att type="real" name="Enrichment" value="191.63174603174602"/>
    <att type="real" name="Z-score" value="19.48625516961198"/>
    <att type="integer" name="#GeneInGOAndHitList" value="2"/>
    <att type="integer" name="#GeneInGO" value="21"/>
    <att type="integer" name="#GeneInHitList" value="15"/>
    <att type="integer" name="#TotalGeneInLibrary" value="30182"/>
    <att type="real" name="%InGO" value="13.333333333333334"/>
    <att type="real" name="STDV %InGO" value="8.777074514725111"/>
    <att type="real" name="BestLogPInGroup" value="-7.093291182939015"/>
    <att type="real" name="BestEnrichmentInGroup" value="804.8533333333332"/>
    <att type="integer" name="FirstInGroupByEnrichment" value="0"/>
    <att type="integer" name="FirstInGroupByLogP" value="0"/>
    <att type="string" name="GeneID" value="4780|9314"/>
    <att type="integer" name="_RANK_" value="1"/>
    <att type="string" name="_PATTERN_" value="M1"/>
    <att type="string" name="CLUSTER_LABEL" value=" "/>
    <att type="integer" name="#COUNT_001" value="2"/>
    <att type="integer" name="_MEMBER_MyList" value="1"/>
    <att type="real" name="_LogP_MyList" value="-4.317412731144587"/>
    <att type="string" name="Gene" value="GO:0071498"/>
    <att type="integer" name="GiniIndex" value="0"/>
    <att type="integer" name="CategoryID" value="19"/>
    <att type="string" name="PARENT_GO" value="19_GO:0050896 response to stimulus"/>
    <att type="integer" name="EvidenceCutoff" value="0"/>
    <graphics type="CIRCLE" x="369.7499672751975" y="356.8144536621472"/>
  </node>
  <node label="GO:0045936" id="100">
    <att type="string" name="canonicalName" value="GO:0045936"/>
    <att type="string" name="Description" value="negative regulation of phosphate metabolic process"/>
    <att type="string" name="Category" value="GO Biological Processes"/>
    <att type="real" name="LogP" value="-5.770932959997359"/>
    <att type="real" name="Log(q-value)" value="-3.5513315348363563"/>
    <att type="integer" name="GROUP_ID" value="16"/>
    <att type="string" name="Hits" value="CASP3|CDKN1B|GSK3B|PRKN|SIRT1"/>
    <att type="real" name="Enrichment" value="22.917236142748674"/>
    <att type="real" name="Z-score" value="10.315066733525068"/>
    <att type="integer" name="#GeneInGOAndHitList" value="5"/>
    <att type="integer" name="#GeneInGO" value="439"/>
    <att type="integer" name="#GeneInHitList" value="15"/>
    <att type="integer" name="#TotalGeneInLibrary" value="30182"/>
    <att type="real" name="%InGO" value="33.333333333333336"/>
    <att type="real" name="STDV %InGO" value="12.171612389003691"/>
    <att type="real" name="BestLogPInGroup" value="-6.741627630567585"/>
    <att type="real" name="BestEnrichmentInGroup" value="287.447619047619"/>
    <att type="integer" name="FirstInGroupByEnrichment" value="0"/>
    <att type="integer" name="FirstInGroupByLogP" value="0"/>
    <att type="string" name="GeneID" value="836|1027|2932|5071|23411"/>
    <att type="integer" name="_RANK_" value="1"/>
    <att type="string" name="_PATTERN_" value="M1"/>
    <att type="string" name="CLUSTER_LABEL" value=" "/>
    <att type="integer" name="#COUNT_001" value="5"/>
    <att type="integer" name="_MEMBER_MyList" value="1"/>
    <att type="real" name="_LogP_MyList" value="-5.770932959997359"/>
    <att type="string" name="Gene" value="GO:0045936"/>
    <att type="integer" name="GiniIndex" value="0"/>
    <att type="integer" name="CategoryID" value="19"/>
    <att type="string" name="PARENT_GO" value="19_GO:0048519 negative regulation of biological process"/>
    <att type="integer" name="EvidenceCutoff" value="0"/>
    <graphics type="CIRCLE" x="164.2662019518447" y="387.5633399112878"/>
  </node>
  <node label="GO:0010563" id="101">
    <att type="string" name="canonicalName" value="GO:0010563"/>
    <att type="string" name="Description" value="negative regulation of phosphorus metabolic process"/>
    <att type="string" name="Category" value="GO Biological Processes"/>
    <att type="real" name="LogP" value="-5.766090554783883"/>
    <att type="real" name="Log(q-value)" value="-3.5511340346686433"/>
    <att type="integer" name="GROUP_ID" value="16"/>
    <att type="string" name="Hits" value="CASP3|CDKN1B|GSK3B|PRKN|SIRT1"/>
    <att type="real" name="Enrichment" value="22.865151515151517"/>
    <att type="real" name="Z-score" value="10.302440744063599"/>
    <att type="integer" name="#GeneInGOAndHitList" value="5"/>
    <att type="integer" name="#GeneInGO" value="440"/>
    <att type="integer" name="#GeneInHitList" value="15"/>
    <att type="integer" name="#TotalGeneInLibrary" value="30182"/>
    <att type="real" name="%InGO" value="33.333333333333336"/>
    <att type="real" name="STDV %InGO" value="12.171612389003691"/>
    <att type="real" name="BestLogPInGroup" value="-6.741627630567585"/>
    <att type="real" name="BestEnrichmentInGroup" value="287.447619047619"/>
    <att type="integer" name="FirstInGroupByEnrichment" value="0"/>
    <att type="integer" name="FirstInGroupByLogP" value="0"/>
    <att type="string" name="GeneID" value="836|1027|2932|5071|23411"/>
    <att type="integer" name="_RANK_" value="1"/>
    <att type="string" name="_PATTERN_" value="M1"/>
    <att type="string" name="CLUSTER_LABEL" value=" "/>
    <att type="integer" name="#COUNT_001" value="5"/>
    <att type="integer" name="_MEMBER_MyList" value="1"/>
    <att type="real" name="_LogP_MyList" value="-5.766090554783883"/>
    <att type="string" name="Gene" value="GO:0010563"/>
    <att type="integer" name="GiniIndex" value="0"/>
    <att type="integer" name="CategoryID" value="19"/>
    <att type="string" name="PARENT_GO" value="19_GO:0048519 negative regulation of biological process"/>
    <att type="integer" name="EvidenceCutoff" value="0"/>
    <graphics type="CIRCLE" x="354.33950784519874" y="342.8791340464986"/>
  </node>
  <node label="GO:0031400" id="102">
    <att type="string" name="canonicalName" value="GO:0031400"/>
    <att type="string" name="Description" value="negative regulation of protein modification process"/>
    <att type="string" name="Category" value="GO Biological Processes"/>
    <att type="real" name="LogP" value="-5.481898672572506"/>
    <att type="real" name="Log(q-value)" value="-3.3191201641223382"/>
    <att type="integer" name="GROUP_ID" value="16"/>
    <att type="string" name="Hits" value="CASP3|CDKN1B|GSK3B|PRKN|SIRT1"/>
    <att type="real" name="Enrichment" value="20.001325381047053"/>
    <att type="real" name="Z-score" value="9.582738480457511"/>
    <att type="integer" name="#GeneInGOAndHitList" value="5"/>
    <att type="integer" name="#GeneInGO" value="503"/>
    <att type="integer" name="#GeneInHitList" value="15"/>
    <att type="integer" name="#TotalGeneInLibrary" value="30182"/>
    <att type="real" name="%InGO" value="33.333333333333336"/>
    <att type="real" name="STDV %InGO" value="12.171612389003691"/>
    <att type="real" name="BestLogPInGroup" value="-6.741627630567585"/>
    <att type="real" name="BestEnrichmentInGroup" value="287.447619047619"/>
    <att type="integer" name="FirstInGroupByEnrichment" value="0"/>
    <att type="integer" name="FirstInGroupByLogP" value="0"/>
    <att type="string" name="GeneID" value="836|1027|2932|5071|23411"/>
    <att type="integer" name="_RANK_" value="1"/>
    <att type="string" name="_PATTERN_" value="M1"/>
    <att type="string" name="CLUSTER_LABEL" value=" "/>
    <att type="integer" name="#COUNT_001" value="5"/>
    <att type="integer" name="_MEMBER_MyList" value="1"/>
    <att type="real" name="_LogP_MyList" value="-5.481898672572506"/>
    <att type="string" name="Gene" value="GO:0031400"/>
    <att type="integer" name="GiniIndex" value="0"/>
    <att type="integer" name="CategoryID" value="19"/>
    <att type="string" name="PARENT_GO" value="19_GO:0048519 negative regulation of biological process"/>
    <att type="integer" name="EvidenceCutoff" value="0"/>
    <graphics type="CIRCLE" x="264.85239290346857" y="336.82625878295806"/>
  </node>
  <node label="GO:0051347" id="103">
    <att type="string" name="canonicalName" value="GO:0051347"/>
    <att type="string" name="Description" value="positive regulation of transferase activity"/>
    <att type="string" name="Category" value="GO Biological Processes"/>
    <att type="real" name="LogP" value="-5.403372647521696"/>
    <att type="real" name="Log(q-value)" value="-3.2759861141603692"/>
    <att type="integer" name="GROUP_ID" value="16"/>
    <att type="string" name="Hits" value="CDKN1B|PCNA|TLR4|KLF4|SIRT1"/>
    <att type="real" name="Enrichment" value="19.273307790549172"/>
    <att type="real" name="Z-score" value="9.391030004483785"/>
    <att type="integer" name="#GeneInGOAndHitList" value="5"/>
    <att type="integer" name="#GeneInGO" value="522"/>
    <att type="integer" name="#GeneInHitList" value="15"/>
    <att type="integer" name="#TotalGeneInLibrary" value="30182"/>
    <att type="real" name="%InGO" value="33.333333333333336"/>
    <att type="real" name="STDV %InGO" value="12.171612389003691"/>
    <att type="real" name="BestLogPInGroup" value="-6.741627630567585"/>
    <att type="real" name="BestEnrichmentInGroup" value="287.447619047619"/>
    <att type="integer" name="FirstInGroupByEnrichment" value="0"/>
    <att type="integer" name="FirstInGroupByLogP" value="0"/>
    <att type="string" name="GeneID" value="1027|5111|7099|9314|23411"/>
    <att type="integer" name="_RANK_" value="1"/>
    <att type="string" name="_PATTERN_" value="M1"/>
    <att type="string" name="CLUSTER_LABEL" value=" "/>
    <att type="integer" name="#COUNT_001" value="5"/>
    <att type="integer" name="_MEMBER_MyList" value="1"/>
    <att type="real" name="_LogP_MyList" value="-5.403372647521696"/>
    <att type="string" name="Gene" value="GO:0051347"/>
    <att type="integer" name="GiniIndex" value="0"/>
    <att type="integer" name="CategoryID" value="19"/>
    <att type="string" name="PARENT_GO" value="19_GO:0065007 biological regulation"/>
    <att type="integer" name="EvidenceCutoff" value="0"/>
    <graphics type="CIRCLE" x="161.54483690469092" y="340.49176072289197"/>
  </node>
  <node label="GO:0033673" id="104">
    <att type="string" name="canonicalName" value="GO:0033673"/>
    <att type="string" name="Description" value="negative regulation of kinase activity"/>
    <att type="string" name="Category" value="GO Biological Processes"/>
    <att type="real" name="LogP" value="-5.310956579264538"/>
    <att type="real" name="Log(q-value)" value="-3.2127773169889977"/>
    <att type="integer" name="GROUP_ID" value="16"/>
    <att type="string" name="Hits" value="CASP3|CDKN1B|PRKN|SIRT1"/>
    <att type="real" name="Enrichment" value="33.67587168758717"/>
    <att type="real" name="Z-score" value="11.30901702482351"/>
    <att type="integer" name="#GeneInGOAndHitList" value="4"/>
    <att type="integer" name="#GeneInGO" value="239"/>
    <att type="integer" name="#GeneInHitList" value="15"/>
    <att type="integer" name="#TotalGeneInLibrary" value="30182"/>
    <att type="real" name="%InGO" value="26.666666666666668"/>
    <att type="real" name="STDV %InGO" value="11.417984514369003"/>
    <att type="real" name="BestLogPInGroup" value="-6.741627630567585"/>
    <att type="real" name="BestEnrichmentInGroup" value="287.447619047619"/>
    <att type="integer" name="FirstInGroupByEnrichment" value="0"/>
    <att type="integer" name="FirstInGroupByLogP" value="0"/>
    <att type="string" name="GeneID" value="836|1027|5071|23411"/>
    <att type="integer" name="_RANK_" value="1"/>
    <att type="string" name="_PATTERN_" value="M1"/>
    <att type="string" name="CLUSTER_LABEL" value=" "/>
    <att type="integer" name="#COUNT_001" value="4"/>
    <att type="integer" name="_MEMBER_MyList" value="1"/>
    <att type="real" name="_LogP_MyList" value="-5.310956579264538"/>
    <att type="string" name="Gene" value="GO:0033673"/>
    <att type="integer" name="GiniIndex" value="0"/>
    <att type="integer" name="CategoryID" value="19"/>
    <att type="string" name="PARENT_GO" value="19_GO:0048519 negative regulation of biological process"/>
    <att type="integer" name="EvidenceCutoff" value="0"/>
    <graphics type="CIRCLE" x="202.89526221751692" y="356.34621008476324"/>
  </node>
  <node label="GO:0043549" id="105">
    <att type="string" name="canonicalName" value="GO:0043549"/>
    <att type="string" name="Description" value="regulation of kinase activity"/>
    <att type="string" name="Category" value="GO Biological Processes"/>
    <att type="real" name="LogP" value="-4.726812556935175"/>
    <att type="real" name="Log(q-value)" value="-2.7691771045985107"/>
    <att type="integer" name="GROUP_ID" value="16"/>
    <att type="string" name="Hits" value="CASP3|CDKN1B|PRKN|TLR4|SIRT1"/>
    <att type="real" name="Enrichment" value="13.97314814814815"/>
    <att type="real" name="Z-score" value="7.856459820247942"/>
    <att type="integer" name="#GeneInGOAndHitList" value="5"/>
    <att type="integer" name="#GeneInGO" value="720"/>
    <att type="integer" name="#GeneInHitList" value="15"/>
    <att type="integer" name="#TotalGeneInLibrary" value="30182"/>
    <att type="real" name="%InGO" value="33.333333333333336"/>
    <att type="real" name="STDV %InGO" value="12.171612389003691"/>
    <att type="real" name="BestLogPInGroup" value="-6.741627630567585"/>
    <att type="real" name="BestEnrichmentInGroup" value="287.447619047619"/>
    <att type="integer" name="FirstInGroupByEnrichment" value="0"/>
    <att type="integer" name="FirstInGroupByLogP" value="0"/>
    <att type="string" name="GeneID" value="836|1027|5071|7099|23411"/>
    <att type="integer" name="_RANK_" value="1"/>
    <att type="string" name="_PATTERN_" value="M1"/>
    <att type="string" name="CLUSTER_LABEL" value=" "/>
    <att type="integer" name="#COUNT_001" value="5"/>
    <att type="integer" name="_MEMBER_MyList" value="1"/>
    <att type="real" name="_LogP_MyList" value="-4.726812556935175"/>
    <att type="string" name="Gene" value="GO:0043549"/>
    <att type="integer" name="GiniIndex" value="0"/>
    <att type="integer" name="CategoryID" value="19"/>
    <att type="string" name="PARENT_GO" value="19_GO:0008152 metabolic process"/>
    <att type="integer" name="EvidenceCutoff" value="0"/>
    <graphics type="CIRCLE" x="263.03467072135703" y="432.0888735292623"/>
  </node>
  <node label="GO:0001933" id="106">
    <att type="string" name="canonicalName" value="GO:0001933"/>
    <att type="string" name="Description" value="negative regulation of protein phosphorylation"/>
    <att type="string" name="Category" value="GO Biological Processes"/>
    <att type="real" name="LogP" value="-4.703217948245863"/>
    <att type="real" name="Log(q-value)" value="-2.7481296849230783"/>
    <att type="integer" name="GROUP_ID" value="16"/>
    <att type="string" name="Hits" value="CASP3|CDKN1B|PRKN|SIRT1"/>
    <att type="real" name="Enrichment" value="23.602737047898337"/>
    <att type="real" name="Z-score" value="9.360044561761653"/>
    <att type="integer" name="#GeneInGOAndHitList" value="4"/>
    <att type="integer" name="#GeneInGO" value="341"/>
    <att type="integer" name="#GeneInHitList" value="15"/>
    <att type="integer" name="#TotalGeneInLibrary" value="30182"/>
    <att type="real" name="%InGO" value="26.666666666666668"/>
    <att type="real" name="STDV %InGO" value="11.417984514369003"/>
    <att type="real" name="BestLogPInGroup" value="-6.741627630567585"/>
    <att type="real" name="BestEnrichmentInGroup" value="287.447619047619"/>
    <att type="integer" name="FirstInGroupByEnrichment" value="0"/>
    <att type="integer" name="FirstInGroupByLogP" value="0"/>
    <att type="string" name="GeneID" value="836|1027|5071|23411"/>
    <att type="integer" name="_RANK_" value="1"/>
    <att type="string" name="_PATTERN_" value="M1"/>
    <att type="string" name="CLUSTER_LABEL" value=" "/>
    <att type="integer" name="#COUNT_001" value="4"/>
    <att type="integer" name="_MEMBER_MyList" value="1"/>
    <att type="real" name="_LogP_MyList" value="-4.703217948245863"/>
    <att type="string" name="Gene" value="GO:0001933"/>
    <att type="integer" name="GiniIndex" value="0"/>
    <att type="integer" name="CategoryID" value="19"/>
    <att type="string" name="PARENT_GO" value="19_GO:0048519 negative regulation of biological process"/>
    <att type="integer" name="EvidenceCutoff" value="0"/>
    <graphics type="CIRCLE" x="402.78911126725166" y="192.49011240503606"/>
  </node>
  <node label="GO:0045348" id="107">
    <att type="string" name="canonicalName" value="GO:0045348"/>
    <att type="string" name="Description" value="positive regulation of MHC class II biosynthetic process"/>
    <att type="string" name="Category" value="GO Biological Processes"/>
    <att type="real" name="LogP" value="-4.679717651569691"/>
    <att type="real" name="Log(q-value)" value="-2.7271617247623015"/>
    <att type="integer" name="GROUP_ID" value="16"/>
    <att type="string" name="Hits" value="TLR4|SIRT1"/>
    <att type="real" name="Enrichment" value="287.447619047619"/>
    <att type="real" name="Z-score" value="23.9046481331748"/>
    <att type="integer" name="#GeneInGOAndHitList" value="2"/>
    <att type="integer" name="#GeneInGO" value="14"/>
    <att type="integer" name="#GeneInHitList" value="15"/>
    <att type="integer" name="#TotalGeneInLibrary" value="30182"/>
    <att type="real" name="%InGO" value="13.333333333333334"/>
    <att type="real" name="STDV %InGO" value="8.777074514725111"/>
    <att type="real" name="BestLogPInGroup" value="-6.741627630567585"/>
    <att type="real" name="BestEnrichmentInGroup" value="287.447619047619"/>
    <att type="integer" name="FirstInGroupByEnrichment" value="0"/>
    <att type="integer" name="FirstInGroupByLogP" value="0"/>
    <att type="string" name="GeneID" value="7099|23411"/>
    <att type="integer" name="_RANK_" value="1"/>
    <att type="string" name="_PATTERN_" value="M1"/>
    <att type="string" name="CLUSTER_LABEL" value=" "/>
    <att type="integer" name="#COUNT_001" value="2"/>
    <att type="integer" name="_MEMBER_MyList" value="1"/>
    <att type="real" name="_LogP_MyList" value="-4.679717651569691"/>
    <att type="string" name="Gene" value="GO:0045348"/>
    <att type="integer" name="GiniIndex" value="0"/>
    <att type="integer" name="CategoryID" value="19"/>
    <att type="string" name="PARENT_GO" value="19_GO:0048518 positive regulation of biological process"/>
    <att type="integer" name="EvidenceCutoff" value="0"/>
    <graphics type="CIRCLE" x="415.1212877124706" y="284.06460029229703"/>
  </node>
  <node label="GO:0071900" id="108">
    <att type="string" name="canonicalName" value="GO:0071900"/>
    <att type="string" name="Description" value="regulation of protein serine/threonine kinase activity"/>
    <att type="string" name="Category" value="GO Biological Processes"/>
    <att type="real" name="LogP" value="-4.569111802709974"/>
    <att type="real" name="Log(q-value)" value="-2.6362999340983424"/>
    <att type="integer" name="GROUP_ID" value="16"/>
    <att type="string" name="Hits" value="CASP3|CDKN1B|TLR4|SIRT1"/>
    <att type="real" name="Enrichment" value="21.81174345076784"/>
    <att type="real" name="Z-score" value="8.969437071100591"/>
    <att type="integer" name="#GeneInGOAndHitList" value="4"/>
    <att type="integer" name="#GeneInGO" value="369"/>
    <att type="integer" name="#GeneInHitList" value="15"/>
    <att type="integer" name="#TotalGeneInLibrary" value="30182"/>
    <att type="real" name="%InGO" value="26.666666666666668"/>
    <att type="real" name="STDV %InGO" value="11.417984514369003"/>
    <att type="real" name="BestLogPInGroup" value="-6.741627630567585"/>
    <att type="real" name="BestEnrichmentInGroup" value="287.447619047619"/>
    <att type="integer" name="FirstInGroupByEnrichment" value="0"/>
    <att type="integer" name="FirstInGroupByLogP" value="0"/>
    <att type="string" name="GeneID" value="836|1027|7099|23411"/>
    <att type="integer" name="_RANK_" value="1"/>
    <att type="string" name="_PATTERN_" value="M1"/>
    <att type="string" name="CLUSTER_LABEL" value=" "/>
    <att type="integer" name="#COUNT_001" value="4"/>
    <att type="integer" name="_MEMBER_MyList" value="1"/>
    <att type="real" name="_LogP_MyList" value="-4.569111802709974"/>
    <att type="string" name="Gene" value="GO:0071900"/>
    <att type="integer" name="GiniIndex" value="0"/>
    <att type="integer" name="CategoryID" value="19"/>
    <att type="string" name="PARENT_GO" value="19_GO:0008152 metabolic process"/>
    <att type="integer" name="EvidenceCutoff" value="0"/>
    <graphics type="CIRCLE" x="341.7169254846266" y="199.28019825499206"/>
  </node>
  <node label="GO:0097237" id="109">
    <att type="string" name="canonicalName" value="GO:0097237"/>
    <att type="string" name="Description" value="cellular response to toxic substance"/>
    <att type="string" name="Category" value="GO Biological Processes"/>
    <att type="real" name="LogP" value="-2.842270365012327"/>
    <att type="real" name="Log(q-value)" value="-1.3188279668535143"/>
    <att type="integer" name="GROUP_ID" value="17"/>
    <att type="string" name="Hits" value="NOS3|PRKN"/>
    <att type="real" name="Enrichment" value="35.30058479532163"/>
    <att type="real" name="Z-score" value="8.181784941849031"/>
    <att type="integer" name="#GeneInGOAndHitList" value="2"/>
    <att type="integer" name="#GeneInGO" value="114"/>
    <att type="integer" name="#GeneInHitList" value="15"/>
    <att type="integer" name="#TotalGeneInLibrary" value="30182"/>
    <att type="real" name="%InGO" value="13.333333333333334"/>
    <att type="real" name="STDV %InGO" value="8.777074514725111"/>
    <att type="real" name="BestLogPInGroup" value="-6.374314281697294"/>
    <att type="real" name="BestEnrichmentInGroup" value="35.30058479532163"/>
    <att type="integer" name="FirstInGroupByEnrichment" value="0"/>
    <att type="integer" name="FirstInGroupByLogP" value="0"/>
    <att type="string" name="GeneID" value="4846|5071"/>
    <att type="integer" name="_RANK_" value="1"/>
    <att type="string" name="_PATTERN_" value="M1"/>
    <att type="string" name="CLUSTER_LABEL" value=" "/>
    <att type="integer" name="#COUNT_001" value="2"/>
    <att type="integer" name="_MEMBER_MyList" value="1"/>
    <att type="real" name="_LogP_MyList" value="-2.842270365012327"/>
    <att type="string" name="Gene" value="GO:0097237"/>
    <att type="integer" name="GiniIndex" value="0"/>
    <att type="integer" name="CategoryID" value="19"/>
    <att type="string" name="PARENT_GO" value="19_GO:0050896 response to stimulus"/>
    <att type="integer" name="EvidenceCutoff" value="0"/>
    <graphics type="CIRCLE" x="253.17876935517378" y="190.27047224105425"/>
  </node>
  <node label="GO:0051051" id="110">
    <att type="string" name="canonicalName" value="GO:0051051"/>
    <att type="string" name="Description" value="negative regulation of transport"/>
    <att type="string" name="Category" value="GO Biological Processes"/>
    <att type="real" name="LogP" value="-2.7943195039690023"/>
    <att type="real" name="Log(q-value)" value="-1.2792560373829602"/>
    <att type="integer" name="GROUP_ID" value="17"/>
    <att type="string" name="Hits" value="NFKB1|NOS3|PRKN"/>
    <att type="real" name="Enrichment" value="12.497722567287786"/>
    <att type="real" name="Z-score" value="5.680163776569782"/>
    <att type="integer" name="#GeneInGOAndHitList" value="3"/>
    <att type="integer" name="#GeneInGO" value="483"/>
    <att type="integer" name="#GeneInHitList" value="15"/>
    <att type="integer" name="#TotalGeneInLibrary" value="30182"/>
    <att type="real" name="%InGO" value="20.0"/>
    <att type="real" name="STDV %InGO" value="10.327955589886445"/>
    <att type="real" name="BestLogPInGroup" value="-6.374314281697294"/>
    <att type="real" name="BestEnrichmentInGroup" value="35.30058479532163"/>
    <att type="integer" name="FirstInGroupByEnrichment" value="0"/>
    <att type="integer" name="FirstInGroupByLogP" value="0"/>
    <att type="string" name="GeneID" value="4790|4846|5071"/>
    <att type="integer" name="_RANK_" value="1"/>
    <att type="string" name="_PATTERN_" value="M1"/>
    <att type="string" name="CLUSTER_LABEL" value=" "/>
    <att type="integer" name="#COUNT_001" value="3"/>
    <att type="integer" name="_MEMBER_MyList" value="1"/>
    <att type="real" name="_LogP_MyList" value="-2.7943195039690023"/>
    <att type="string" name="Gene" value="GO:0051051"/>
    <att type="integer" name="GiniIndex" value="0"/>
    <att type="integer" name="CategoryID" value="19"/>
    <att type="string" name="PARENT_GO" value="19_GO:0051179 localization"/>
    <att type="integer" name="EvidenceCutoff" value="0"/>
    <graphics type="CIRCLE" x="171.99800525539223" y="444.34393687774286"/>
  </node>
  <node label="GO:2000116" id="111">
    <att type="string" name="canonicalName" value="GO:2000116"/>
    <att type="string" name="Description" value="regulation of cysteine-type endopeptidase activity"/>
    <att type="string" name="Category" value="GO Biological Processes"/>
    <att type="real" name="LogP" value="-5.347284486788966"/>
    <att type="real" name="Log(q-value)" value="-3.2347470744665583"/>
    <att type="integer" name="GROUP_ID" value="18"/>
    <att type="string" name="Hits" value="CASP8|KLF4|SIRT1|NLRP3"/>
    <att type="real" name="Enrichment" value="34.395441595441596"/>
    <att type="real" name="Z-score" value="11.43556396956259"/>
    <att type="integer" name="#GeneInGOAndHitList" value="4"/>
    <att type="integer" name="#GeneInGO" value="234"/>
    <att type="integer" name="#GeneInHitList" value="15"/>
    <att type="integer" name="#TotalGeneInLibrary" value="30182"/>
    <att type="real" name="%InGO" value="26.666666666666668"/>
    <att type="real" name="STDV %InGO" value="11.417984514369003"/>
    <att type="real" name="BestLogPInGroup" value="-5.583470274586771"/>
    <att type="real" name="BestEnrichmentInGroup" value="149.0469135802469"/>
    <att type="integer" name="FirstInGroupByEnrichment" value="0"/>
    <att type="integer" name="FirstInGroupByLogP" value="0"/>
    <att type="string" name="GeneID" value="841|9314|23411|114548"/>
    <att type="integer" name="_RANK_" value="1"/>
    <att type="string" name="_PATTERN_" value="M1"/>
    <att type="string" name="CLUSTER_LABEL" value=" "/>
    <att type="integer" name="#COUNT_001" value="4"/>
    <att type="integer" name="_MEMBER_MyList" value="1"/>
    <att type="real" name="_LogP_MyList" value="-5.347284486788966"/>
    <att type="string" name="Gene" value="GO:2000116"/>
    <att type="integer" name="GiniIndex" value="0"/>
    <att type="integer" name="CategoryID" value="19"/>
    <att type="string" name="PARENT_GO" value="19_GO:0008152 metabolic process"/>
    <att type="integer" name="EvidenceCutoff" value="0"/>
    <graphics type="CIRCLE" x="273.3451735610809" y="346.74616441653296"/>
  </node>
  <node label="GO:0051345" id="112">
    <att type="string" name="canonicalName" value="GO:0051345"/>
    <att type="string" name="Description" value="positive regulation of hydrolase activity"/>
    <att type="string" name="Category" value="GO Biological Processes"/>
    <att type="real" name="LogP" value="-5.221172724314588"/>
    <att type="real" name="Log(q-value)" value="-3.137470864790418"/>
    <att type="integer" name="GROUP_ID" value="18"/>
    <att type="string" name="Hits" value="CASP8|GSK3B|PCNA|SIRT1|NLRP3"/>
    <att type="real" name="Enrichment" value="17.681312243702404"/>
    <att type="real" name="Z-score" value="8.957597047903333"/>
    <att type="integer" name="#GeneInGOAndHitList" value="5"/>
    <att type="integer" name="#GeneInGO" value="569"/>
    <att type="integer" name="#GeneInHitList" value="15"/>
    <att type="integer" name="#TotalGeneInLibrary" value="30182"/>
    <att type="real" name="%InGO" value="33.333333333333336"/>
    <att type="real" name="STDV %InGO" value="12.171612389003691"/>
    <att type="real" name="BestLogPInGroup" value="-5.583470274586771"/>
    <att type="real" name="BestEnrichmentInGroup" value="149.0469135802469"/>
    <att type="integer" name="FirstInGroupByEnrichment" value="0"/>
    <att type="integer" name="FirstInGroupByLogP" value="0"/>
    <att type="string" name="GeneID" value="841|2932|5111|23411|114548"/>
    <att type="integer" name="_RANK_" value="1"/>
    <att type="string" name="_PATTERN_" value="M1"/>
    <att type="string" name="CLUSTER_LABEL" value=" "/>
    <att type="integer" name="#COUNT_001" value="5"/>
    <att type="integer" name="_MEMBER_MyList" value="1"/>
    <att type="real" name="_LogP_MyList" value="-5.221172724314588"/>
    <att type="string" name="Gene" value="GO:0051345"/>
    <att type="integer" name="GiniIndex" value="0"/>
    <att type="integer" name="CategoryID" value="19"/>
    <att type="string" name="PARENT_GO" value="19_GO:0065007 biological regulation"/>
    <att type="integer" name="EvidenceCutoff" value="0"/>
    <graphics type="CIRCLE" x="338.13230338180904" y="403.4941899205693"/>
  </node>
  <node label="GO:0032088" id="113">
    <att type="string" name="canonicalName" value="GO:0032088"/>
    <att type="string" name="Description" value="negative regulation of NF-kappaB transcription factor activity"/>
    <att type="string" name="Category" value="GO Biological Processes"/>
    <att type="real" name="LogP" value="-4.860117157836881"/>
    <att type="real" name="Log(q-value)" value="-2.8623644822922345"/>
    <att type="integer" name="GROUP_ID" value="18"/>
    <att type="string" name="Hits" value="KLF4|SIRT1|NLRP3"/>
    <att type="real" name="Enrichment" value="62.87916666666667"/>
    <att type="real" name="Z-score" value="13.540797017227751"/>
    <att type="integer" name="#GeneInGOAndHitList" value="3"/>
    <att type="integer" name="#GeneInGO" value="96"/>
    <att type="integer" name="#GeneInHitList" value="15"/>
    <att type="integer" name="#TotalGeneInLibrary" value="30182"/>
    <att type="real" name="%InGO" value="20.0"/>
    <att type="real" name="STDV %InGO" value="10.327955589886445"/>
    <att type="real" name="BestLogPInGroup" value="-5.583470274586771"/>
    <att type="real" name="BestEnrichmentInGroup" value="149.0469135802469"/>
    <att type="integer" name="FirstInGroupByEnrichment" value="0"/>
    <att type="integer" name="FirstInGroupByLogP" value="0"/>
    <att type="string" name="GeneID" value="9314|23411|114548"/>
    <att type="integer" name="_RANK_" value="1"/>
    <att type="string" name="_PATTERN_" value="M1"/>
    <att type="string" name="CLUSTER_LABEL" value=" "/>
    <att type="integer" name="#COUNT_001" value="3"/>
    <att type="integer" name="_MEMBER_MyList" value="1"/>
    <att type="real" name="_LogP_MyList" value="-4.860117157836881"/>
    <att type="string" name="Gene" value="GO:0032088"/>
    <att type="integer" name="GiniIndex" value="0"/>
    <att type="integer" name="CategoryID" value="19"/>
    <att type="string" name="PARENT_GO" value="19_GO:0008152 metabolic process"/>
    <att type="integer" name="EvidenceCutoff" value="0"/>
    <graphics type="CIRCLE" x="236.2477817527052" y="304.0574771683127"/>
  </node>
  <node label="GO:0052548" id="114">
    <att type="string" name="canonicalName" value="GO:0052548"/>
    <att type="string" name="Description" value="regulation of endopeptidase activity"/>
    <att type="string" name="Category" value="GO Biological Processes"/>
    <att type="real" name="LogP" value="-4.728356320664693"/>
    <att type="real" name="Log(q-value)" value="-2.7691771045985107"/>
    <att type="integer" name="GROUP_ID" value="18"/>
    <att type="string" name="Hits" value="CASP8|KLF4|SIRT1|NLRP3"/>
    <att type="real" name="Enrichment" value="23.953968253968252"/>
    <att type="real" name="Z-score" value="9.434757207588563"/>
    <att type="integer" name="#GeneInGOAndHitList" value="4"/>
    <att type="integer" name="#GeneInGO" value="336"/>
    <att type="integer" name="#GeneInHitList" value="15"/>
    <att type="integer" name="#TotalGeneInLibrary" value="30182"/>
    <att type="real" name="%InGO" value="26.666666666666668"/>
    <att type="real" name="STDV %InGO" value="11.417984514369003"/>
    <att type="real" name="BestLogPInGroup" value="-5.583470274586771"/>
    <att type="real" name="BestEnrichmentInGroup" value="149.0469135802469"/>
    <att type="integer" name="FirstInGroupByEnrichment" value="0"/>
    <att type="integer" name="FirstInGroupByLogP" value="0"/>
    <att type="string" name="GeneID" value="841|9314|23411|114548"/>
    <att type="integer" name="_RANK_" value="1"/>
    <att type="string" name="_PATTERN_" value="M1"/>
    <att type="string" name="CLUSTER_LABEL" value=" "/>
    <att type="integer" name="#COUNT_001" value="4"/>
    <att type="integer" name="_MEMBER_MyList" value="1"/>
    <att type="real" name="_LogP_MyList" value="-4.728356320664693"/>
    <att type="string" name="Gene" value="GO:0052548"/>
    <att type="integer" name="GiniIndex" value="0"/>
    <att type="integer" name="CategoryID" value="19"/>
    <att type="string" name="PARENT_GO" value="19_GO:0008152 metabolic process"/>
    <att type="integer" name="EvidenceCutoff" value="0"/>
    <graphics type="CIRCLE" x="390.95159683480927" y="353.9800987426002"/>
  </node>
  <node label="GO:0043280" id="115">
    <att type="string" name="canonicalName" value="GO:0043280"/>
    <att type="string" name="Description" value="positive regulation of cysteine-type endopeptidase activity involved in apoptotic process"/>
    <att type="string" name="Category" value="GO Biological Processes"/>
    <att type="real" name="LogP" value="-4.527182705161435"/>
    <att type="real" name="Log(q-value)" value="-2.610939937982996"/>
    <att type="integer" name="GROUP_ID" value="18"/>
    <att type="string" name="Hits" value="CASP8|SIRT1|NLRP3"/>
    <att type="real" name="Enrichment" value="48.68064516129033"/>
    <att type="real" name="Z-score" value="11.863676785289377"/>
    <att type="integer" name="#GeneInGOAndHitList" value="3"/>
    <att type="integer" name="#GeneInGO" value="124"/>
    <att type="integer" name="#GeneInHitList" value="15"/>
    <att type="integer" name="#TotalGeneInLibrary" value="30182"/>
    <att type="real" name="%InGO" value="20.0"/>
    <att type="real" name="STDV %InGO" value="10.327955589886445"/>
    <att type="real" name="BestLogPInGroup" value="-5.583470274586771"/>
    <att type="real" name="BestEnrichmentInGroup" value="149.0469135802469"/>
    <att type="integer" name="FirstInGroupByEnrichment" value="0"/>
    <att type="integer" name="FirstInGroupByLogP" value="0"/>
    <att type="string" name="GeneID" value="841|23411|114548"/>
    <att type="integer" name="_RANK_" value="1"/>
    <att type="string" name="_PATTERN_" value="M1"/>
    <att type="string" name="CLUSTER_LABEL" value=" "/>
    <att type="integer" name="#COUNT_001" value="3"/>
    <att type="integer" name="_MEMBER_MyList" value="1"/>
    <att type="real" name="_LogP_MyList" value="-4.527182705161435"/>
    <att type="string" name="Gene" value="GO:0043280"/>
    <att type="integer" name="GiniIndex" value="0"/>
    <att type="integer" name="CategoryID" value="19"/>
    <att type="string" name="PARENT_GO" value="19_GO:0048518 positive regulation of biological process"/>
    <att type="integer" name="EvidenceCutoff" value="0"/>
    <graphics type="CIRCLE" x="228.62135391746884" y="304.37188094504154"/>
  </node>
  <node label="GO:2001056" id="116">
    <att type="string" name="canonicalName" value="GO:2001056"/>
    <att type="string" name="Description" value="positive regulation of cysteine-type endopeptidase activity"/>
    <att type="string" name="Category" value="GO Biological Processes"/>
    <att type="real" name="LogP" value="-4.351567417745083"/>
    <att type="real" name="Log(q-value)" value="-2.475638479353374"/>
    <att type="integer" name="GROUP_ID" value="18"/>
    <att type="string" name="Hits" value="CASP8|SIRT1|NLRP3"/>
    <att type="real" name="Enrichment" value="42.50985915492958"/>
    <att type="real" name="Z-score" value="11.055842632396212"/>
    <att type="integer" name="#GeneInGOAndHitList" value="3"/>
    <att type="integer" name="#GeneInGO" value="142"/>
    <att type="integer" name="#GeneInHitList" value="15"/>
    <att type="integer" name="#TotalGeneInLibrary" value="30182"/>
    <att type="real" name="%InGO" value="20.0"/>
    <att type="real" name="STDV %InGO" value="10.327955589886445"/>
    <att type="real" name="BestLogPInGroup" value="-5.583470274586771"/>
    <att type="real" name="BestEnrichmentInGroup" value="149.0469135802469"/>
    <att type="integer" name="FirstInGroupByEnrichment" value="0"/>
    <att type="integer" name="FirstInGroupByLogP" value="0"/>
    <att type="string" name="GeneID" value="841|23411|114548"/>
    <att type="integer" name="_RANK_" value="1"/>
    <att type="string" name="_PATTERN_" value="M1"/>
    <att type="string" name="CLUSTER_LABEL" value=" "/>
    <att type="integer" name="#COUNT_001" value="3"/>
    <att type="integer" name="_MEMBER_MyList" value="1"/>
    <att type="real" name="_LogP_MyList" value="-4.351567417745083"/>
    <att type="string" name="Gene" value="GO:2001056"/>
    <att type="integer" name="GiniIndex" value="0"/>
    <att type="integer" name="CategoryID" value="19"/>
    <att type="string" name="PARENT_GO" value="19_GO:0048518 positive regulation of biological process"/>
    <att type="integer" name="EvidenceCutoff" value="0"/>
    <graphics type="CIRCLE" x="336.9172833504988" y="390.45770353422705"/>
  </node>
  <node label="GO:0052547" id="117">
    <att type="string" name="canonicalName" value="GO:0052547"/>
    <att type="string" name="Description" value="regulation of peptidase activity"/>
    <att type="string" name="Category" value="GO Biological Processes"/>
    <att type="real" name="LogP" value="-4.333840380445728"/>
    <att type="real" name="Log(q-value)" value="-2.4659022928418435"/>
    <att type="integer" name="GROUP_ID" value="18"/>
    <att type="string" name="Hits" value="CASP8|KLF4|SIRT1|NLRP3"/>
    <att type="real" name="Enrichment" value="18.982389937106916"/>
    <att type="real" name="Z-score" value="8.315241174431097"/>
    <att type="integer" name="#GeneInGOAndHitList" value="4"/>
    <att type="integer" name="#GeneInGO" value="424"/>
    <att type="integer" name="#GeneInHitList" value="15"/>
    <att type="integer" name="#TotalGeneInLibrary" value="30182"/>
    <att type="real" name="%InGO" value="26.666666666666668"/>
    <att type="real" name="STDV %InGO" value="11.417984514369003"/>
    <att type="real" name="BestLogPInGroup" value="-5.583470274586771"/>
    <att type="real" name="BestEnrichmentInGroup" value="149.0469135802469"/>
    <att type="integer" name="FirstInGroupByEnrichment" value="0"/>
    <att type="integer" name="FirstInGroupByLogP" value="0"/>
    <att type="string" name="GeneID" value="841|9314|23411|114548"/>
    <att type="integer" name="_RANK_" value="1"/>
    <att type="string" name="_PATTERN_" value="M1"/>
    <att type="string" name="CLUSTER_LABEL" value=" "/>
    <att type="integer" name="#COUNT_001" value="4"/>
    <att type="integer" name="_MEMBER_MyList" value="1"/>
    <att type="real" name="_LogP_MyList" value="-4.333840380445728"/>
    <att type="string" name="Gene" value="GO:0052547"/>
    <att type="integer" name="GiniIndex" value="0"/>
    <att type="integer" name="CategoryID" value="19"/>
    <att type="string" name="PARENT_GO" value="19_GO:0008152 metabolic process"/>
    <att type="integer" name="EvidenceCutoff" value="0"/>
    <graphics type="CIRCLE" x="443.25103862316416" y="359.36661230461635"/>
  </node>
  <node label="GO:0051090" id="118">
    <att type="string" name="canonicalName" value="GO:0051090"/>
    <att type="string" name="Description" value="regulation of DNA-binding transcription factor activity"/>
    <att type="string" name="Category" value="GO Biological Processes"/>
    <att type="real" name="LogP" value="-4.178175159190404"/>
    <att type="real" name="Log(q-value)" value="-2.3555787703663658"/>
    <att type="integer" name="GROUP_ID" value="18"/>
    <att type="string" name="Hits" value="TLR4|KLF4|SIRT1|NLRP3"/>
    <att type="real" name="Enrichment" value="17.308673835125447"/>
    <att type="real" name="Z-score" value="7.902946137502893"/>
    <att type="integer" name="#GeneInGOAndHitList" value="4"/>
    <att type="integer" name="#GeneInGO" value="465"/>
    <att type="integer" name="#GeneInHitList" value="15"/>
    <att type="integer" name="#TotalGeneInLibrary" value="30182"/>
    <att type="real" name="%InGO" value="26.666666666666668"/>
    <att type="real" name="STDV %InGO" value="11.417984514369003"/>
    <att type="real" name="BestLogPInGroup" value="-5.583470274586771"/>
    <att type="real" name="BestEnrichmentInGroup" value="149.0469135802469"/>
    <att type="integer" name="FirstInGroupByEnrichment" value="0"/>
    <att type="integer" name="FirstInGroupByLogP" value="0"/>
    <att type="string" name="GeneID" value="7099|9314|23411|114548"/>
    <att type="integer" name="_RANK_" value="1"/>
    <att type="string" name="_PATTERN_" value="M1"/>
    <att type="string" name="CLUSTER_LABEL" value=" "/>
    <att type="integer" name="#COUNT_001" value="4"/>
    <att type="integer" name="_MEMBER_MyList" value="1"/>
    <att type="real" name="_LogP_MyList" value="-4.178175159190404"/>
    <att type="string" name="Gene" value="GO:0051090"/>
    <att type="integer" name="GiniIndex" value="0"/>
    <att type="integer" name="CategoryID" value="19"/>
    <att type="string" name="PARENT_GO" value="19_GO:0008152 metabolic process"/>
    <att type="integer" name="EvidenceCutoff" value="0"/>
    <graphics type="CIRCLE" x="294.46883729245775" y="162.18077833118562"/>
  </node>
  <node label="GO:0010950" id="119">
    <att type="string" name="canonicalName" value="GO:0010950"/>
    <att type="string" name="Description" value="positive regulation of endopeptidase activity"/>
    <att type="string" name="Category" value="GO Biological Processes"/>
    <att type="real" name="LogP" value="-4.111631380483261"/>
    <att type="real" name="Log(q-value)" value="-2.303758248479929"/>
    <att type="integer" name="GROUP_ID" value="18"/>
    <att type="string" name="Hits" value="CASP8|SIRT1|NLRP3"/>
    <att type="real" name="Enrichment" value="35.30058479532164"/>
    <att type="real" name="Z-score" value="10.030110712122946"/>
    <att type="integer" name="#GeneInGOAndHitList" value="3"/>
    <att type="integer" name="#GeneInGO" value="171"/>
    <att type="integer" name="#GeneInHitList" value="15"/>
    <att type="integer" name="#TotalGeneInLibrary" value="30182"/>
    <att type="real" name="%InGO" value="20.0"/>
    <att type="real" name="STDV %InGO" value="10.327955589886445"/>
    <att type="real" name="BestLogPInGroup" value="-5.583470274586771"/>
    <att type="real" name="BestEnrichmentInGroup" value="149.0469135802469"/>
    <att type="integer" name="FirstInGroupByEnrichment" value="0"/>
    <att type="integer" name="FirstInGroupByLogP" value="0"/>
    <att type="string" name="GeneID" value="841|23411|114548"/>
    <att type="integer" name="_RANK_" value="1"/>
    <att type="string" name="_PATTERN_" value="M1"/>
    <att type="string" name="CLUSTER_LABEL" value=" "/>
    <att type="integer" name="#COUNT_001" value="3"/>
    <att type="integer" name="_MEMBER_MyList" value="1"/>
    <att type="real" name="_LogP_MyList" value="-4.111631380483261"/>
    <att type="string" name="Gene" value="GO:0010950"/>
    <att type="integer" name="GiniIndex" value="0"/>
    <att type="integer" name="CategoryID" value="19"/>
    <att type="string" name="PARENT_GO" value="19_GO:0048518 positive regulation of biological process"/>
    <att type="integer" name="EvidenceCutoff" value="0"/>
    <graphics type="CIRCLE" x="176.20688768460477" y="209.40382639646273"/>
  </node>
  <node label="GO:0032436" id="120">
    <att type="string" name="canonicalName" value="GO:0032436"/>
    <att type="string" name="Description" value="positive regulation of proteasomal ubiquitin-dependent protein catabolic process"/>
    <att type="string" name="Category" value="GO Biological Processes"/>
    <att type="real" name="LogP" value="-4.901538846786657"/>
    <att type="real" name="Log(q-value)" value="-2.8895457321274"/>
    <att type="integer" name="GROUP_ID" value="19"/>
    <att type="string" name="Hits" value="GSK3B|NFE2L2|PRKN"/>
    <att type="real" name="Enrichment" value="64.90752688172043"/>
    <att type="real" name="Z-score" value="13.76372507102806"/>
    <att type="integer" name="#GeneInGOAndHitList" value="3"/>
    <att type="integer" name="#GeneInGO" value="93"/>
    <att type="integer" name="#GeneInHitList" value="15"/>
    <att type="integer" name="#TotalGeneInLibrary" value="30182"/>
    <att type="real" name="%InGO" value="20.0"/>
    <att type="real" name="STDV %InGO" value="10.327955589886445"/>
    <att type="real" name="BestLogPInGroup" value="-5.541731986255464"/>
    <att type="real" name="BestEnrichmentInGroup" value="236.72156862745098"/>
    <att type="integer" name="FirstInGroupByEnrichment" value="0"/>
    <att type="integer" name="FirstInGroupByLogP" value="0"/>
    <att type="string" name="GeneID" value="2932|4780|5071"/>
    <att type="integer" name="_RANK_" value="1"/>
    <att type="string" name="_PATTERN_" value="M1"/>
    <att type="string" name="CLUSTER_LABEL" value=" "/>
    <att type="integer" name="#COUNT_001" value="3"/>
    <att type="integer" name="_MEMBER_MyList" value="1"/>
    <att type="real" name="_LogP_MyList" value="-4.901538846786657"/>
    <att type="string" name="Gene" value="GO:0032436"/>
    <att type="integer" name="GiniIndex" value="0"/>
    <att type="integer" name="CategoryID" value="19"/>
    <att type="string" name="PARENT_GO" value="19_GO:0048518 positive regulation of biological process"/>
    <att type="integer" name="EvidenceCutoff" value="0"/>
    <graphics type="CIRCLE" x="151.2512633637654" y="440.08222548481"/>
  </node>
  <node label="GO:0043255" id="121">
    <att type="string" name="canonicalName" value="GO:0043255"/>
    <att type="string" name="Description" value="regulation of carbohydrate biosynthetic process"/>
    <att type="string" name="Category" value="GO Biological Processes"/>
    <att type="real" name="LogP" value="-4.79393135592073"/>
    <att type="real" name="Log(q-value)" value="-2.8153619967484227"/>
    <att type="integer" name="GROUP_ID" value="19"/>
    <att type="string" name="Hits" value="GSK3B|NFKB1|SIRT1"/>
    <att type="real" name="Enrichment" value="59.76633663366337"/>
    <att type="real" name="Z-score" value="13.191359348144546"/>
    <att type="integer" name="#GeneInGOAndHitList" value="3"/>
    <att type="integer" name="#GeneInGO" value="101"/>
    <att type="integer" name="#GeneInHitList" value="15"/>
    <att type="integer" name="#TotalGeneInLibrary" value="30182"/>
    <att type="real" name="%InGO" value="20.0"/>
    <att type="real" name="STDV %InGO" value="10.327955589886445"/>
    <att type="real" name="BestLogPInGroup" value="-5.541731986255464"/>
    <att type="real" name="BestEnrichmentInGroup" value="236.72156862745098"/>
    <att type="integer" name="FirstInGroupByEnrichment" value="0"/>
    <att type="integer" name="FirstInGroupByLogP" value="0"/>
    <att type="string" name="GeneID" value="2932|4790|23411"/>
    <att type="integer" name="_RANK_" value="1"/>
    <att type="string" name="_PATTERN_" value="M1"/>
    <att type="string" name="CLUSTER_LABEL" value=" "/>
    <att type="integer" name="#COUNT_001" value="3"/>
    <att type="integer" name="_MEMBER_MyList" value="1"/>
    <att type="real" name="_LogP_MyList" value="-4.79393135592073"/>
    <att type="string" name="Gene" value="GO:0043255"/>
    <att type="integer" name="GiniIndex" value="0"/>
    <att type="integer" name="CategoryID" value="19"/>
    <att type="string" name="PARENT_GO" value="19_GO:0008152 metabolic process"/>
    <att type="integer" name="EvidenceCutoff" value="0"/>
    <graphics type="CIRCLE" x="212.6012170163605" y="322.27127991313006"/>
  </node>
  <node label="GO:2000060" id="122">
    <att type="string" name="canonicalName" value="GO:2000060"/>
    <att type="string" name="Description" value="positive regulation of ubiquitin-dependent protein catabolic process"/>
    <att type="string" name="Category" value="GO Biological Processes"/>
    <att type="real" name="LogP" value="-4.671041973326647"/>
    <att type="real" name="Log(q-value)" value="-2.723506847894308"/>
    <att type="integer" name="GROUP_ID" value="19"/>
    <att type="string" name="Hits" value="GSK3B|NFE2L2|PRKN"/>
    <att type="real" name="Enrichment" value="54.38198198198199"/>
    <att type="real" name="Z-score" value="12.564020287317941"/>
    <att type="integer" name="#GeneInGOAndHitList" value="3"/>
    <att type="integer" name="#GeneInGO" value="111"/>
    <att type="integer" name="#GeneInHitList" value="15"/>
    <att type="integer" name="#TotalGeneInLibrary" value="30182"/>
    <att type="real" name="%InGO" value="20.0"/>
    <att type="real" name="STDV %InGO" value="10.327955589886445"/>
    <att type="real" name="BestLogPInGroup" value="-5.541731986255464"/>
    <att type="real" name="BestEnrichmentInGroup" value="236.72156862745098"/>
    <att type="integer" name="FirstInGroupByEnrichment" value="0"/>
    <att type="integer" name="FirstInGroupByLogP" value="0"/>
    <att type="string" name="GeneID" value="2932|4780|5071"/>
    <att type="integer" name="_RANK_" value="1"/>
    <att type="string" name="_PATTERN_" value="M1"/>
    <att type="string" name="CLUSTER_LABEL" value=" "/>
    <att type="integer" name="#COUNT_001" value="3"/>
    <att type="integer" name="_MEMBER_MyList" value="1"/>
    <att type="real" name="_LogP_MyList" value="-4.671041973326647"/>
    <att type="string" name="Gene" value="GO:2000060"/>
    <att type="integer" name="GiniIndex" value="0"/>
    <att type="integer" name="CategoryID" value="19"/>
    <att type="string" name="PARENT_GO" value="19_GO:0048518 positive regulation of biological process"/>
    <att type="integer" name="EvidenceCutoff" value="0"/>
    <graphics type="CIRCLE" x="249.16884911111453" y="445.1289810485994"/>
  </node>
  <node label="GO:0042176" id="123">
    <att type="string" name="canonicalName" value="GO:0042176"/>
    <att type="string" name="Description" value="regulation of protein catabolic process"/>
    <att type="string" name="Category" value="GO Biological Processes"/>
    <att type="real" name="LogP" value="-4.606327093452847"/>
    <att type="real" name="Log(q-value)" value="-2.6637553875520585"/>
    <att type="integer" name="GROUP_ID" value="19"/>
    <att type="string" name="Hits" value="CDKN1B|GSK3B|NFE2L2|PRKN"/>
    <att type="real" name="Enrichment" value="22.29510618651893"/>
    <att type="real" name="Z-score" value="9.076505812998747"/>
    <att type="integer" name="#GeneInGOAndHitList" value="4"/>
    <att type="integer" name="#GeneInGO" value="361"/>
    <att type="integer" name="#GeneInHitList" value="15"/>
    <att type="integer" name="#TotalGeneInLibrary" value="30182"/>
    <att type="real" name="%InGO" value="26.666666666666668"/>
    <att type="real" name="STDV %InGO" value="11.417984514369003"/>
    <att type="real" name="BestLogPInGroup" value="-5.541731986255464"/>
    <att type="real" name="BestEnrichmentInGroup" value="236.72156862745098"/>
    <att type="integer" name="FirstInGroupByEnrichment" value="0"/>
    <att type="integer" name="FirstInGroupByLogP" value="0"/>
    <att type="string" name="GeneID" value="1027|2932|4780|5071"/>
    <att type="integer" name="_RANK_" value="1"/>
    <att type="string" name="_PATTERN_" value="M1"/>
    <att type="string" name="CLUSTER_LABEL" value=" "/>
    <att type="integer" name="#COUNT_001" value="4"/>
    <att type="integer" name="_MEMBER_MyList" value="1"/>
    <att type="real" name="_LogP_MyList" value="-4.606327093452847"/>
    <att type="string" name="Gene" value="GO:0042176"/>
    <att type="integer" name="GiniIndex" value="0"/>
    <att type="integer" name="CategoryID" value="19"/>
    <att type="string" name="PARENT_GO" value="19_GO:0008152 metabolic process"/>
    <att type="integer" name="EvidenceCutoff" value="0"/>
    <graphics type="CIRCLE" x="193.0099760910078" y="238.20109958292187"/>
  </node>
  <node label="GO:1901800" id="124">
    <att type="string" name="canonicalName" value="GO:1901800"/>
    <att type="string" name="Description" value="positive regulation of proteasomal protein catabolic process"/>
    <att type="string" name="Category" value="GO Biological Processes"/>
    <att type="real" name="LogP" value="-4.602620209984116"/>
    <att type="real" name="Log(q-value)" value="-2.6625091026309846"/>
    <att type="integer" name="GROUP_ID" value="19"/>
    <att type="string" name="Hits" value="GSK3B|NFE2L2|PRKN"/>
    <att type="real" name="Enrichment" value="51.593162393162395"/>
    <att type="real" name="Z-score" value="12.22645443672984"/>
    <att type="integer" name="#GeneInGOAndHitList" value="3"/>
    <att type="integer" name="#GeneInGO" value="117"/>
    <att type="integer" name="#GeneInHitList" value="15"/>
    <att type="integer" name="#TotalGeneInLibrary" value="30182"/>
    <att type="real" name="%InGO" value="20.0"/>
    <att type="real" name="STDV %InGO" value="10.327955589886445"/>
    <att type="real" name="BestLogPInGroup" value="-5.541731986255464"/>
    <att type="real" name="BestEnrichmentInGroup" value="236.72156862745098"/>
    <att type="integer" name="FirstInGroupByEnrichment" value="0"/>
    <att type="integer" name="FirstInGroupByLogP" value="0"/>
    <att type="string" name="GeneID" value="2932|4780|5071"/>
    <att type="integer" name="_RANK_" value="1"/>
    <att type="string" name="_PATTERN_" value="M1"/>
    <att type="string" name="CLUSTER_LABEL" value=" "/>
    <att type="integer" name="#COUNT_001" value="3"/>
    <att type="integer" name="_MEMBER_MyList" value="1"/>
    <att type="real" name="_LogP_MyList" value="-4.602620209984116"/>
    <att type="string" name="Gene" value="GO:1901800"/>
    <att type="integer" name="GiniIndex" value="0"/>
    <att type="integer" name="CategoryID" value="19"/>
    <att type="string" name="PARENT_GO" value="19_GO:0048518 positive regulation of biological process"/>
    <att type="integer" name="EvidenceCutoff" value="0"/>
    <graphics type="CIRCLE" x="434.22134736969446" y="283.8820801507951"/>
  </node>
  <node label="GO:1900034" id="125">
    <att type="string" name="canonicalName" value="GO:1900034"/>
    <att type="string" name="Description" value="regulation of cellular response to heat"/>
    <att type="string" name="Category" value="GO Biological Processes"/>
    <att type="real" name="LogP" value="-4.505594278989298"/>
    <att type="real" name="Log(q-value)" value="-2.598543272522087"/>
    <att type="integer" name="GROUP_ID" value="19"/>
    <att type="string" name="Hits" value="GSK3B|SIRT1"/>
    <att type="real" name="Enrichment" value="236.72156862745098"/>
    <att type="real" name="Z-score" value="21.6779644074809"/>
    <att type="integer" name="#GeneInGOAndHitList" value="2"/>
    <att type="integer" name="#GeneInGO" value="17"/>
    <att type="integer" name="#GeneInHitList" value="15"/>
    <att type="integer" name="#TotalGeneInLibrary" value="30182"/>
    <att type="real" name="%InGO" value="13.333333333333334"/>
    <att type="real" name="STDV %InGO" value="8.777074514725111"/>
    <att type="real" name="BestLogPInGroup" value="-5.541731986255464"/>
    <att type="real" name="BestEnrichmentInGroup" value="236.72156862745098"/>
    <att type="integer" name="FirstInGroupByEnrichment" value="0"/>
    <att type="integer" name="FirstInGroupByLogP" value="0"/>
    <att type="string" name="GeneID" value="2932|23411"/>
    <att type="integer" name="_RANK_" value="1"/>
    <att type="string" name="_PATTERN_" value="M1"/>
    <att type="string" name="CLUSTER_LABEL" value=" "/>
    <att type="integer" name="#COUNT_001" value="2"/>
    <att type="integer" name="_MEMBER_MyList" value="1"/>
    <att type="real" name="_LogP_MyList" value="-4.505594278989298"/>
    <att type="string" name="Gene" value="GO:1900034"/>
    <att type="integer" name="GiniIndex" value="0"/>
    <att type="integer" name="CategoryID" value="19"/>
    <att type="string" name="PARENT_GO" value="19_GO:0050896 response to stimulus"/>
    <att type="integer" name="EvidenceCutoff" value="0"/>
    <graphics type="CIRCLE" x="285.08740026779856" y="219.70197924023432"/>
  </node>
  <node label="GO:1903052" id="126">
    <att type="string" name="canonicalName" value="GO:1903052"/>
    <att type="string" name="Description" value="positive regulation of proteolysis involved in protein catabolic process"/>
    <att type="string" name="Category" value="GO Biological Processes"/>
    <att type="real" name="LogP" value="-4.397961423848146"/>
    <att type="real" name="Log(q-value)" value="-2.5065422403947393"/>
    <att type="integer" name="GROUP_ID" value="19"/>
    <att type="string" name="Hits" value="GSK3B|NFE2L2|PRKN"/>
    <att type="real" name="Enrichment" value="44.06131386861314"/>
    <att type="real" name="Z-score" value="11.264394105563252"/>
    <att type="integer" name="#GeneInGOAndHitList" value="3"/>
    <att type="integer" name="#GeneInGO" value="137"/>
    <att type="integer" name="#GeneInHitList" value="15"/>
    <att type="integer" name="#TotalGeneInLibrary" value="30182"/>
    <att type="real" name="%InGO" value="20.0"/>
    <att type="real" name="STDV %InGO" value="10.327955589886445"/>
    <att type="real" name="BestLogPInGroup" value="-5.541731986255464"/>
    <att type="real" name="BestEnrichmentInGroup" value="236.72156862745098"/>
    <att type="integer" name="FirstInGroupByEnrichment" value="0"/>
    <att type="integer" name="FirstInGroupByLogP" value="0"/>
    <att type="string" name="GeneID" value="2932|4780|5071"/>
    <att type="integer" name="_RANK_" value="1"/>
    <att type="string" name="_PATTERN_" value="M1"/>
    <att type="string" name="CLUSTER_LABEL" value=" "/>
    <att type="integer" name="#COUNT_001" value="3"/>
    <att type="integer" name="_MEMBER_MyList" value="1"/>
    <att type="real" name="_LogP_MyList" value="-4.397961423848146"/>
    <att type="string" name="Gene" value="GO:1903052"/>
    <att type="integer" name="GiniIndex" value="0"/>
    <att type="integer" name="CategoryID" value="19"/>
    <att type="string" name="PARENT_GO" value="19_GO:0048518 positive regulation of biological process"/>
    <att type="integer" name="EvidenceCutoff" value="0"/>
    <graphics type="CIRCLE" x="295.7145675644545" y="187.9455589182926"/>
  </node>
  <node label="GO:0032434" id="127">
    <att type="string" name="canonicalName" value="GO:0032434"/>
    <att type="string" name="Description" value="regulation of proteasomal ubiquitin-dependent protein catabolic process"/>
    <att type="string" name="Category" value="GO Biological Processes"/>
    <att type="real" name="LogP" value="-4.360711311745078"/>
    <att type="real" name="Log(q-value)" value="-2.480122975943353"/>
    <att type="integer" name="GROUP_ID" value="19"/>
    <att type="string" name="Hits" value="GSK3B|NFE2L2|PRKN"/>
    <att type="real" name="Enrichment" value="42.8113475177305"/>
    <att type="real" name="Z-score" value="11.096676075518026"/>
    <att type="integer" name="#GeneInGOAndHitList" value="3"/>
    <att type="integer" name="#GeneInGO" value="141"/>
    <att type="integer" name="#GeneInHitList" value="15"/>
    <att type="integer" name="#TotalGeneInLibrary" value="30182"/>
    <att type="real" name="%InGO" value="20.0"/>
    <att type="real" name="STDV %InGO" value="10.327955589886445"/>
    <att type="real" name="BestLogPInGroup" value="-5.541731986255464"/>
    <att type="real" name="BestEnrichmentInGroup" value="236.72156862745098"/>
    <att type="integer" name="FirstInGroupByEnrichment" value="0"/>
    <att type="integer" name="FirstInGroupByLogP" value="0"/>
    <att type="string" name="GeneID" value="2932|4780|5071"/>
    <att type="integer" name="_RANK_" value="1"/>
    <att type="string" name="_PATTERN_" value="M1"/>
    <att type="string" name="CLUSTER_LABEL" value=" "/>
    <att type="integer" name="#COUNT_001" value="3"/>
    <att type="integer" name="_MEMBER_MyList" value="1"/>
    <att type="real" name="_LogP_MyList" value="-4.360711311745078"/>
    <att type="string" name="Gene" value="GO:0032434"/>
    <att type="integer" name="GiniIndex" value="0"/>
    <att type="integer" name="CategoryID" value="19"/>
    <att type="string" name="PARENT_GO" value="19_GO:0008152 metabolic process"/>
    <att type="integer" name="EvidenceCutoff" value="0"/>
    <graphics type="CIRCLE" x="296.44943159828364" y="410.7073447402297"/>
  </node>
  <node label="GO:1901984" id="128">
    <att type="string" name="canonicalName" value="GO:1901984"/>
    <att type="string" name="Description" value="negative regulation of protein acetylation"/>
    <att type="string" name="Category" value="GO Biological Processes"/>
    <att type="real" name="LogP" value="-4.236760915617754"/>
    <att type="real" name="Log(q-value)" value="-2.402784981050217"/>
    <att type="integer" name="GROUP_ID" value="19"/>
    <att type="string" name="Hits" value="GSK3B|SIRT1"/>
    <att type="real" name="Enrichment" value="174.968115942029"/>
    <att type="real" name="Z-score" value="18.61107631896456"/>
    <att type="integer" name="#GeneInGOAndHitList" value="2"/>
    <att type="integer" name="#GeneInGO" value="23"/>
    <att type="integer" name="#GeneInHitList" value="15"/>
    <att type="integer" name="#TotalGeneInLibrary" value="30182"/>
    <att type="real" name="%InGO" value="13.333333333333334"/>
    <att type="real" name="STDV %InGO" value="8.777074514725111"/>
    <att type="real" name="BestLogPInGroup" value="-5.541731986255464"/>
    <att type="real" name="BestEnrichmentInGroup" value="236.72156862745098"/>
    <att type="integer" name="FirstInGroupByEnrichment" value="0"/>
    <att type="integer" name="FirstInGroupByLogP" value="0"/>
    <att type="string" name="GeneID" value="2932|23411"/>
    <att type="integer" name="_RANK_" value="1"/>
    <att type="string" name="_PATTERN_" value="M1"/>
    <att type="string" name="CLUSTER_LABEL" value=" "/>
    <att type="integer" name="#COUNT_001" value="2"/>
    <att type="integer" name="_MEMBER_MyList" value="1"/>
    <att type="real" name="_LogP_MyList" value="-4.236760915617754"/>
    <att type="string" name="Gene" value="GO:1901984"/>
    <att type="integer" name="GiniIndex" value="0"/>
    <att type="integer" name="CategoryID" value="19"/>
    <att type="string" name="PARENT_GO" value="19_GO:0048519 negative regulation of biological process"/>
    <att type="integer" name="EvidenceCutoff" value="0"/>
    <graphics type="CIRCLE" x="349.4477873229309" y="392.00426547559465"/>
  </node>
  <node label="GO:2000628" id="129">
    <att type="string" name="canonicalName" value="GO:2000628"/>
    <att type="string" name="Description" value="regulation of miRNA metabolic process"/>
    <att type="string" name="Category" value="GO Biological Processes"/>
    <att type="real" name="LogP" value="-5.082093653389025"/>
    <att type="real" name="Log(q-value)" value="-3.042967681871037"/>
    <att type="integer" name="GROUP_ID" value="20"/>
    <att type="string" name="Hits" value="HIF1A|NFKB1|KLF4"/>
    <att type="real" name="Enrichment" value="74.52345679012346"/>
    <att type="real" name="Z-score" value="14.774893048909167"/>
    <att type="integer" name="#GeneInGOAndHitList" value="3"/>
    <att type="integer" name="#GeneInGO" value="81"/>
    <att type="integer" name="#GeneInHitList" value="15"/>
    <att type="integer" name="#TotalGeneInLibrary" value="30182"/>
    <att type="real" name="%InGO" value="20.0"/>
    <att type="real" name="STDV %InGO" value="10.327955589886445"/>
    <att type="real" name="BestLogPInGroup" value="-5.476143070950743"/>
    <att type="real" name="BestEnrichmentInGroup" value="160.97066666666666"/>
    <att type="integer" name="FirstInGroupByEnrichment" value="0"/>
    <att type="integer" name="FirstInGroupByLogP" value="0"/>
    <att type="string" name="GeneID" value="3091|4790|9314"/>
    <att type="integer" name="_RANK_" value="1"/>
    <att type="string" name="_PATTERN_" value="M1"/>
    <att type="string" name="CLUSTER_LABEL" value=" "/>
    <att type="integer" name="#COUNT_001" value="3"/>
    <att type="integer" name="_MEMBER_MyList" value="1"/>
    <att type="real" name="_LogP_MyList" value="-5.082093653389025"/>
    <att type="string" name="Gene" value="GO:2000628"/>
    <att type="integer" name="GiniIndex" value="0"/>
    <att type="integer" name="CategoryID" value="19"/>
    <att type="string" name="PARENT_GO" value="19_GO:0008152 metabolic process"/>
    <att type="integer" name="EvidenceCutoff" value="0"/>
    <graphics type="CIRCLE" x="349.56634538230685" y="378.7636582371266"/>
  </node>
  <node label="GO:0098586" id="130">
    <att type="string" name="canonicalName" value="GO:0098586"/>
    <att type="string" name="Description" value="cellular response to virus"/>
    <att type="string" name="Category" value="GO Biological Processes"/>
    <att type="real" name="LogP" value="-5.019037854568524"/>
    <att type="real" name="Log(q-value)" value="-2.9893159729488357"/>
    <att type="integer" name="GROUP_ID" value="20"/>
    <att type="string" name="Hits" value="HIF1A|NFKB1|NLRP3"/>
    <att type="real" name="Enrichment" value="71.01647058823531"/>
    <att type="real" name="Z-score" value="14.414329790241688"/>
    <att type="integer" name="#GeneInGOAndHitList" value="3"/>
    <att type="integer" name="#GeneInGO" value="85"/>
    <att type="integer" name="#GeneInHitList" value="15"/>
    <att type="integer" name="#TotalGeneInLibrary" value="30182"/>
    <att type="real" name="%InGO" value="20.0"/>
    <att type="real" name="STDV %InGO" value="10.327955589886445"/>
    <att type="real" name="BestLogPInGroup" value="-5.476143070950743"/>
    <att type="real" name="BestEnrichmentInGroup" value="160.97066666666666"/>
    <att type="integer" name="FirstInGroupByEnrichment" value="0"/>
    <att type="integer" name="FirstInGroupByLogP" value="0"/>
    <att type="string" name="GeneID" value="3091|4790|114548"/>
    <att type="integer" name="_RANK_" value="1"/>
    <att type="string" name="_PATTERN_" value="M1"/>
    <att type="string" name="CLUSTER_LABEL" value=" "/>
    <att type="integer" name="#COUNT_001" value="3"/>
    <att type="integer" name="_MEMBER_MyList" value="1"/>
    <att type="real" name="_LogP_MyList" value="-5.019037854568524"/>
    <att type="string" name="Gene" value="GO:0098586"/>
    <att type="integer" name="GiniIndex" value="0"/>
    <att type="integer" name="CategoryID" value="19"/>
    <att type="string" name="PARENT_GO" value="19_GO:0044419 biological process involved in interspecies interaction between organisms"/>
    <att type="integer" name="EvidenceCutoff" value="0"/>
    <graphics type="CIRCLE" x="247.3190917341908" y="326.8392915400213"/>
  </node>
  <node label="GO:0001818" id="131">
    <att type="string" name="canonicalName" value="GO:0001818"/>
    <att type="string" name="Description" value="negative regulation of cytokine production"/>
    <att type="string" name="Category" value="GO Biological Processes"/>
    <att type="real" name="LogP" value="-4.559938054292206"/>
    <att type="real" name="Log(q-value)" value="-2.6333335666785023"/>
    <att type="integer" name="GROUP_ID" value="20"/>
    <att type="string" name="Hits" value="NFKB1|TLR4|KLF4|NLRP3"/>
    <att type="real" name="Enrichment" value="21.69415992812219"/>
    <att type="real" name="Z-score" value="8.943198373487347"/>
    <att type="integer" name="#GeneInGOAndHitList" value="4"/>
    <att type="integer" name="#GeneInGO" value="371"/>
    <att type="integer" name="#GeneInHitList" value="15"/>
    <att type="integer" name="#TotalGeneInLibrary" value="30182"/>
    <att type="real" name="%InGO" value="26.666666666666668"/>
    <att type="real" name="STDV %InGO" value="11.417984514369003"/>
    <att type="real" name="BestLogPInGroup" value="-5.476143070950743"/>
    <att type="real" name="BestEnrichmentInGroup" value="160.97066666666666"/>
    <att type="integer" name="FirstInGroupByEnrichment" value="0"/>
    <att type="integer" name="FirstInGroupByLogP" value="0"/>
    <att type="string" name="GeneID" value="4790|7099|9314|114548"/>
    <att type="integer" name="_RANK_" value="1"/>
    <att type="string" name="_PATTERN_" value="M1"/>
    <att type="string" name="CLUSTER_LABEL" value=" "/>
    <att type="integer" name="#COUNT_001" value="4"/>
    <att type="integer" name="_MEMBER_MyList" value="1"/>
    <att type="real" name="_LogP_MyList" value="-4.559938054292206"/>
    <att type="string" name="Gene" value="GO:0001818"/>
    <att type="integer" name="GiniIndex" value="0"/>
    <att type="integer" name="CategoryID" value="19"/>
    <att type="string" name="PARENT_GO" value="19_GO:0048519 negative regulation of biological process"/>
    <att type="integer" name="EvidenceCutoff" value="0"/>
    <graphics type="CIRCLE" x="447.08634388899935" y="295.4346721649548"/>
  </node>
  <node label="GO:0050727" id="132">
    <att type="string" name="canonicalName" value="GO:0050727"/>
    <att type="string" name="Description" value="regulation of inflammatory response"/>
    <att type="string" name="Category" value="GO Biological Processes"/>
    <att type="real" name="LogP" value="-4.374177106665736"/>
    <att type="real" name="Log(q-value)" value="-2.489288790371287"/>
    <att type="integer" name="GROUP_ID" value="20"/>
    <att type="string" name="Hits" value="NFKB1|TLR4|KLF4|NLRP3"/>
    <att type="real" name="Enrichment" value="19.440901771336552"/>
    <att type="real" name="Z-score" value="8.424688988052914"/>
    <att type="integer" name="#GeneInGOAndHitList" value="4"/>
    <att type="integer" name="#GeneInGO" value="414"/>
    <att type="integer" name="#GeneInHitList" value="15"/>
    <att type="integer" name="#TotalGeneInLibrary" value="30182"/>
    <att type="real" name="%InGO" value="26.666666666666668"/>
    <att type="real" name="STDV %InGO" value="11.417984514369003"/>
    <att type="real" name="BestLogPInGroup" value="-5.476143070950743"/>
    <att type="real" name="BestEnrichmentInGroup" value="160.97066666666666"/>
    <att type="integer" name="FirstInGroupByEnrichment" value="0"/>
    <att type="integer" name="FirstInGroupByLogP" value="0"/>
    <att type="string" name="GeneID" value="4790|7099|9314|114548"/>
    <att type="integer" name="_RANK_" value="1"/>
    <att type="string" name="_PATTERN_" value="M1"/>
    <att type="string" name="CLUSTER_LABEL" value=" "/>
    <att type="integer" name="#COUNT_001" value="4"/>
    <att type="integer" name="_MEMBER_MyList" value="1"/>
    <att type="real" name="_LogP_MyList" value="-4.374177106665736"/>
    <att type="string" name="Gene" value="GO:0050727"/>
    <att type="integer" name="GiniIndex" value="0"/>
    <att type="integer" name="CategoryID" value="19"/>
    <att type="string" name="PARENT_GO" value="19_GO:0050896 response to stimulus"/>
    <att type="integer" name="EvidenceCutoff" value="0"/>
    <graphics type="CIRCLE" x="216.21916885392926" y="418.6325773973212"/>
  </node>
  <node label="GO:0032102" id="133">
    <att type="string" name="canonicalName" value="GO:0032102"/>
    <att type="string" name="Description" value="negative regulation of response to external stimulus"/>
    <att type="string" name="Category" value="GO Biological Processes"/>
    <att type="real" name="LogP" value="-4.259846180992328"/>
    <att type="real" name="Log(q-value)" value="-2.4141844880995964"/>
    <att type="integer" name="GROUP_ID" value="20"/>
    <att type="string" name="Hits" value="NFKB1|NOS3|KLF4|NLRP3"/>
    <att type="real" name="Enrichment" value="18.168246802106847"/>
    <att type="real" name="Z-score" value="8.117289049426928"/>
    <att type="integer" name="#GeneInGOAndHitList" value="4"/>
    <att type="integer" name="#GeneInGO" value="443"/>
    <att type="integer" name="#GeneInHitList" value="15"/>
    <att type="integer" name="#TotalGeneInLibrary" value="30182"/>
    <att type="real" name="%InGO" value="26.666666666666668"/>
    <att type="real" name="STDV %InGO" value="11.417984514369003"/>
    <att type="real" name="BestLogPInGroup" value="-5.476143070950743"/>
    <att type="real" name="BestEnrichmentInGroup" value="160.97066666666666"/>
    <att type="integer" name="FirstInGroupByEnrichment" value="0"/>
    <att type="integer" name="FirstInGroupByLogP" value="0"/>
    <att type="string" name="GeneID" value="4790|4846|9314|114548"/>
    <att type="integer" name="_RANK_" value="1"/>
    <att type="string" name="_PATTERN_" value="M1"/>
    <att type="string" name="CLUSTER_LABEL" value=" "/>
    <att type="integer" name="#COUNT_001" value="4"/>
    <att type="integer" name="_MEMBER_MyList" value="1"/>
    <att type="real" name="_LogP_MyList" value="-4.259846180992328"/>
    <att type="string" name="Gene" value="GO:0032102"/>
    <att type="integer" name="GiniIndex" value="0"/>
    <att type="integer" name="CategoryID" value="19"/>
    <att type="string" name="PARENT_GO" value="19_GO:0048519 negative regulation of biological process"/>
    <att type="integer" name="EvidenceCutoff" value="0"/>
    <graphics type="CIRCLE" x="341.9794468676506" y="208.8926920893909"/>
  </node>
  <node label="GO:0046885" id="134">
    <att type="string" name="canonicalName" value="GO:0046885"/>
    <att type="string" name="Description" value="regulation of hormone biosynthetic process"/>
    <att type="string" name="Category" value="GO Biological Processes"/>
    <att type="real" name="LogP" value="-4.163009587457058"/>
    <att type="real" name="Log(q-value)" value="-2.345993076013856"/>
    <att type="integer" name="GROUP_ID" value="20"/>
    <att type="string" name="Hits" value="HIF1A|NFKB1"/>
    <att type="real" name="Enrichment" value="160.97066666666666"/>
    <att type="real" name="Z-score" value="17.842786199278518"/>
    <att type="integer" name="#GeneInGOAndHitList" value="2"/>
    <att type="integer" name="#GeneInGO" value="25"/>
    <att type="integer" name="#GeneInHitList" value="15"/>
    <att type="integer" name="#TotalGeneInLibrary" value="30182"/>
    <att type="real" name="%InGO" value="13.333333333333334"/>
    <att type="real" name="STDV %InGO" value="8.777074514725111"/>
    <att type="real" name="BestLogPInGroup" value="-5.476143070950743"/>
    <att type="real" name="BestEnrichmentInGroup" value="160.97066666666666"/>
    <att type="integer" name="FirstInGroupByEnrichment" value="0"/>
    <att type="integer" name="FirstInGroupByLogP" value="0"/>
    <att type="string" name="GeneID" value="3091|4790"/>
    <att type="integer" name="_RANK_" value="1"/>
    <att type="string" name="_PATTERN_" value="M1"/>
    <att type="string" name="CLUSTER_LABEL" value=" "/>
    <att type="integer" name="#COUNT_001" value="2"/>
    <att type="integer" name="_MEMBER_MyList" value="1"/>
    <att type="real" name="_LogP_MyList" value="-4.163009587457058"/>
    <att type="string" name="Gene" value="GO:0046885"/>
    <att type="integer" name="GiniIndex" value="0"/>
    <att type="integer" name="CategoryID" value="19"/>
    <att type="string" name="PARENT_GO" value="19_GO:0008152 metabolic process"/>
    <att type="integer" name="EvidenceCutoff" value="0"/>
    <graphics type="CIRCLE" x="253.7192585885835" y="345.62011634724365"/>
  </node>
  <node label="GO:0050728" id="135">
    <att type="string" name="canonicalName" value="GO:0050728"/>
    <att type="string" name="Description" value="negative regulation of inflammatory response"/>
    <att type="string" name="Category" value="GO Biological Processes"/>
    <att type="real" name="LogP" value="-3.996511723840687"/>
    <att type="real" name="Log(q-value)" value="-2.2217271142070008"/>
    <att type="integer" name="GROUP_ID" value="20"/>
    <att type="string" name="Hits" value="NFKB1|KLF4|NLRP3"/>
    <att type="real" name="Enrichment" value="32.28021390374332"/>
    <att type="real" name="Z-score" value="9.567808293104312"/>
    <att type="integer" name="#GeneInGOAndHitList" value="3"/>
    <att type="integer" name="#GeneInGO" value="187"/>
    <att type="integer" name="#GeneInHitList" value="15"/>
    <att type="integer" name="#TotalGeneInLibrary" value="30182"/>
    <att type="real" name="%InGO" value="20.0"/>
    <att type="real" name="STDV %InGO" value="10.327955589886445"/>
    <att type="real" name="BestLogPInGroup" value="-5.476143070950743"/>
    <att type="real" name="BestEnrichmentInGroup" value="160.97066666666666"/>
    <att type="integer" name="FirstInGroupByEnrichment" value="0"/>
    <att type="integer" name="FirstInGroupByLogP" value="0"/>
    <att type="string" name="GeneID" value="4790|9314|114548"/>
    <att type="integer" name="_RANK_" value="1"/>
    <att type="string" name="_PATTERN_" value="M1"/>
    <att type="string" name="CLUSTER_LABEL" value=" "/>
    <att type="integer" name="#COUNT_001" value="3"/>
    <att type="integer" name="_MEMBER_MyList" value="1"/>
    <att type="real" name="_LogP_MyList" value="-3.996511723840687"/>
    <att type="string" name="Gene" value="GO:0050728"/>
    <att type="integer" name="GiniIndex" value="0"/>
    <att type="integer" name="CategoryID" value="19"/>
    <att type="string" name="PARENT_GO" value="19_GO:0048519 negative regulation of biological process"/>
    <att type="integer" name="EvidenceCutoff" value="0"/>
    <graphics type="CIRCLE" x="240.8580358196335" y="361.39749457055984"/>
  </node>
  <node label="GO:0032350" id="136">
    <att type="string" name="canonicalName" value="GO:0032350"/>
    <att type="string" name="Description" value="regulation of hormone metabolic process"/>
    <att type="string" name="Category" value="GO Biological Processes"/>
    <att type="real" name="LogP" value="-3.772058315325632"/>
    <att type="real" name="Log(q-value)" value="-2.0552656526696325"/>
    <att type="integer" name="GROUP_ID" value="20"/>
    <att type="string" name="Hits" value="HIF1A|NFKB1"/>
    <att type="real" name="Enrichment" value="103.18632478632478"/>
    <att type="real" name="Z-score" value="14.238958589128321"/>
    <att type="integer" name="#GeneInGOAndHitList" value="2"/>
    <att type="integer" name="#GeneInGO" value="39"/>
    <att type="integer" name="#GeneInHitList" value="15"/>
    <att type="integer" name="#TotalGeneInLibrary" value="30182"/>
    <att type="real" name="%InGO" value="13.333333333333334"/>
    <att type="real" name="STDV %InGO" value="8.777074514725111"/>
    <att type="real" name="BestLogPInGroup" value="-5.476143070950743"/>
    <att type="real" name="BestEnrichmentInGroup" value="160.97066666666666"/>
    <att type="integer" name="FirstInGroupByEnrichment" value="0"/>
    <att type="integer" name="FirstInGroupByLogP" value="0"/>
    <att type="string" name="GeneID" value="3091|4790"/>
    <att type="integer" name="_RANK_" value="1"/>
    <att type="string" name="_PATTERN_" value="M1"/>
    <att type="string" name="CLUSTER_LABEL" value=" "/>
    <att type="integer" name="#COUNT_001" value="2"/>
    <att type="integer" name="_MEMBER_MyList" value="1"/>
    <att type="real" name="_LogP_MyList" value="-3.772058315325632"/>
    <att type="string" name="Gene" value="GO:0032350"/>
    <att type="integer" name="GiniIndex" value="0"/>
    <att type="integer" name="CategoryID" value="19"/>
    <att type="string" name="PARENT_GO" value="19_GO:0008152 metabolic process"/>
    <att type="integer" name="EvidenceCutoff" value="0"/>
    <graphics type="CIRCLE" x="359.91631423658896" y="313.49215985514354"/>
  </node>
  <node label="GO:1902895" id="137">
    <att type="string" name="canonicalName" value="GO:1902895"/>
    <att type="string" name="Description" value="positive regulation of miRNA transcription"/>
    <att type="string" name="Category" value="GO Biological Processes"/>
    <att type="real" name="LogP" value="-3.537862417993746"/>
    <att type="real" name="Log(q-value)" value="-1.8696060380545265"/>
    <att type="integer" name="GROUP_ID" value="20"/>
    <att type="string" name="Hits" value="HIF1A|KLF4"/>
    <att type="real" name="Enrichment" value="78.90718954248365"/>
    <att type="real" name="Z-score" value="12.416586934338728"/>
    <att type="integer" name="#GeneInGOAndHitList" value="2"/>
    <att type="integer" name="#GeneInGO" value="51"/>
    <att type="integer" name="#GeneInHitList" value="15"/>
    <att type="integer" name="#TotalGeneInLibrary" value="30182"/>
    <att type="real" name="%InGO" value="13.333333333333334"/>
    <att type="real" name="STDV %InGO" value="8.777074514725111"/>
    <att type="real" name="BestLogPInGroup" value="-5.476143070950743"/>
    <att type="real" name="BestEnrichmentInGroup" value="160.97066666666666"/>
    <att type="integer" name="FirstInGroupByEnrichment" value="0"/>
    <att type="integer" name="FirstInGroupByLogP" value="0"/>
    <att type="string" name="GeneID" value="3091|9314"/>
    <att type="integer" name="_RANK_" value="1"/>
    <att type="string" name="_PATTERN_" value="M1"/>
    <att type="string" name="CLUSTER_LABEL" value=" "/>
    <att type="integer" name="#COUNT_001" value="2"/>
    <att type="integer" name="_MEMBER_MyList" value="1"/>
    <att type="real" name="_LogP_MyList" value="-3.537862417993746"/>
    <att type="string" name="Gene" value="GO:1902895"/>
    <att type="integer" name="GiniIndex" value="0"/>
    <att type="integer" name="CategoryID" value="19"/>
    <att type="string" name="PARENT_GO" value="19_GO:0048518 positive regulation of biological process"/>
    <att type="integer" name="EvidenceCutoff" value="0"/>
    <graphics type="CIRCLE" x="377.14205240347326" y="268.6237242102537"/>
  </node>
  <node label="GO:0071214" id="138">
    <att type="string" name="canonicalName" value="GO:0071214"/>
    <att type="string" name="Description" value="cellular response to abiotic stimulus"/>
    <att type="string" name="Category" value="GO Biological Processes"/>
    <att type="real" name="LogP" value="-12.021689590719356"/>
    <att type="real" name="Log(q-value)" value="-8.310726471724081"/>
    <att type="integer" name="GROUP_ID" value="2"/>
    <att type="string" name="Hits" value="CASP3|CASP8|HSPA5|NFKB1|PCNA|TLR4|SIRT1|NLRP3"/>
    <att type="real" name="Enrichment" value="49.83611971104231"/>
    <att type="real" name="Z-score" value="19.676650059950653"/>
    <att type="integer" name="#GeneInGOAndHitList" value="8"/>
    <att type="integer" name="#GeneInGO" value="323"/>
    <att type="integer" name="#GeneInHitList" value="15"/>
    <att type="integer" name="#TotalGeneInLibrary" value="30182"/>
    <att type="real" name="%InGO" value="53.333333333333336"/>
    <att type="real" name="STDV %InGO" value="12.881223774390612"/>
    <att type="real" name="BestLogPInGroup" value="-12.021689590719356"/>
    <att type="real" name="BestEnrichmentInGroup" value="49.83611971104231"/>
    <att type="integer" name="FirstInGroupByEnrichment" value="1"/>
    <att type="integer" name="FirstInGroupByLogP" value="1"/>
    <att type="string" name="GeneID" value="836|841|3309|4790|5111|7099|23411|114548"/>
    <att type="integer" name="_RANK_" value="1"/>
    <att type="string" name="_PATTERN_" value="M1"/>
    <att type="string" name="CLUSTER_LABEL" value="cellular response to abiotic stimulus"/>
    <att type="integer" name="#COUNT_001" value="8"/>
    <att type="integer" name="_MEMBER_MyList" value="1"/>
    <att type="real" name="_LogP_MyList" value="-12.021689590719356"/>
    <att type="string" name="Gene" value="GO:0071214"/>
    <att type="integer" name="GiniIndex" value="0"/>
    <att type="integer" name="CategoryID" value="19"/>
    <att type="string" name="PARENT_GO" value="19_GO:0050896 response to stimulus"/>
    <att type="integer" name="EvidenceCutoff" value="0"/>
    <graphics type="CIRCLE" x="269.46418607450846" y="260.7645985875471"/>
  </node>
  <node label="GO:0071216" id="139">
    <att type="string" name="canonicalName" value="GO:0071216"/>
    <att type="string" name="Description" value="cellular response to biotic stimulus"/>
    <att type="string" name="Category" value="GO Biological Processes"/>
    <att type="real" name="LogP" value="-8.876095019067078"/>
    <att type="real" name="Log(q-value)" value="-6.0102299400860595"/>
    <att type="integer" name="GROUP_ID" value="9"/>
    <att type="string" name="Hits" value="GSK3B|HSPA5|NFKB1|NOS3|TLR4|NLRP3"/>
    <att type="real" name="Enrichment" value="48.87773279352227"/>
    <att type="real" name="Z-score" value="16.847629471447515"/>
    <att type="integer" name="#GeneInGOAndHitList" value="6"/>
    <att type="integer" name="#GeneInGO" value="247"/>
    <att type="integer" name="#GeneInHitList" value="15"/>
    <att type="integer" name="#TotalGeneInLibrary" value="30182"/>
    <att type="real" name="%InGO" value="40.0"/>
    <att type="real" name="STDV %InGO" value="12.649110640673516"/>
    <att type="real" name="BestLogPInGroup" value="-8.876095019067078"/>
    <att type="real" name="BestEnrichmentInGroup" value="223.57037037037037"/>
    <att type="integer" name="FirstInGroupByEnrichment" value="1"/>
    <att type="integer" name="FirstInGroupByLogP" value="1"/>
    <att type="string" name="GeneID" value="2932|3309|4790|4846|7099|114548"/>
    <att type="integer" name="_RANK_" value="1"/>
    <att type="string" name="_PATTERN_" value="M1"/>
    <att type="string" name="CLUSTER_LABEL" value="cellular response to biotic stimulus"/>
    <att type="integer" name="#COUNT_001" value="6"/>
    <att type="integer" name="_MEMBER_MyList" value="1"/>
    <att type="real" name="_LogP_MyList" value="-8.876095019067078"/>
    <att type="string" name="Gene" value="GO:0071216"/>
    <att type="integer" name="GiniIndex" value="0"/>
    <att type="integer" name="CategoryID" value="19"/>
    <att type="string" name="PARENT_GO" value="19_GO:0050896 response to stimulus"/>
    <att type="integer" name="EvidenceCutoff" value="0"/>
    <graphics type="CIRCLE" x="159.37191189578832" y="165.28587997061365"/>
  </node>
  <node label="GO:0062197" id="140">
    <att type="string" name="canonicalName" value="GO:0062197"/>
    <att type="string" name="Description" value="cellular response to chemical stress"/>
    <att type="string" name="Category" value="GO Biological Processes"/>
    <att type="real" name="LogP" value="-10.545678425453351"/>
    <att type="real" name="Log(q-value)" value="-7.135745302122057"/>
    <att type="integer" name="GROUP_ID" value="4"/>
    <att type="string" name="Hits" value="CASP3|HIF1A|NFE2L2|NOS3|PCNA|SIRT1|NLRP3"/>
    <att type="real" name="Enrichment" value="51.40486618004866"/>
    <att type="real" name="Z-score" value="18.689618739738123"/>
    <att type="integer" name="#GeneInGOAndHitList" value="7"/>
    <att type="integer" name="#GeneInGO" value="274"/>
    <att type="integer" name="#GeneInHitList" value="15"/>
    <att type="integer" name="#TotalGeneInLibrary" value="30182"/>
    <att type="real" name="%InGO" value="46.666666666666664"/>
    <att type="real" name="STDV %InGO" value="12.881223774390612"/>
    <att type="real" name="BestLogPInGroup" value="-10.545678425453351"/>
    <att type="real" name="BestEnrichmentInGroup" value="134.14222222222222"/>
    <att type="integer" name="FirstInGroupByEnrichment" value="1"/>
    <att type="integer" name="FirstInGroupByLogP" value="1"/>
    <att type="string" name="GeneID" value="836|3091|4780|4846|5111|23411|114548"/>
    <att type="integer" name="_RANK_" value="1"/>
    <att type="string" name="_PATTERN_" value="M1"/>
    <att type="string" name="CLUSTER_LABEL" value="cellular response to chemical stress"/>
    <att type="integer" name="#COUNT_001" value="7"/>
    <att type="integer" name="_MEMBER_MyList" value="1"/>
    <att type="real" name="_LogP_MyList" value="-10.545678425453351"/>
    <att type="string" name="Gene" value="GO:0062197"/>
    <att type="integer" name="GiniIndex" value="0"/>
    <att type="integer" name="CategoryID" value="19"/>
    <att type="string" name="PARENT_GO" value="19_GO:0050896 response to stimulus"/>
    <att type="integer" name="EvidenceCutoff" value="0"/>
    <graphics type="CIRCLE" x="445.3286135469698" y="237.44588169150174"/>
  </node>
  <node label="GO:0071417" id="141">
    <att type="string" name="canonicalName" value="GO:0071417"/>
    <att type="string" name="Description" value="cellular response to organonitrogen compound"/>
    <att type="string" name="Category" value="GO Biological Processes"/>
    <att type="real" name="LogP" value="-8.248500986386274"/>
    <att type="real" name="Log(q-value)" value="-5.458356621343373"/>
    <att type="integer" name="GROUP_ID" value="11"/>
    <att type="string" name="Hits" value="CASP3|GSK3B|HSPA5|NFE2L2|NFKB1|PRKN|TLR4"/>
    <att type="real" name="Enrichment" value="24.035722411831625"/>
    <att type="real" name="Z-score" value="12.55684448880255"/>
    <att type="integer" name="#GeneInGOAndHitList" value="7"/>
    <att type="integer" name="#GeneInGO" value="586"/>
    <att type="integer" name="#GeneInHitList" value="15"/>
    <att type="integer" name="#TotalGeneInLibrary" value="30182"/>
    <att type="real" name="%InGO" value="46.666666666666664"/>
    <att type="real" name="STDV %InGO" value="12.881223774390612"/>
    <att type="real" name="BestLogPInGroup" value="-8.248500986386274"/>
    <att type="real" name="BestEnrichmentInGroup" value="24.035722411831625"/>
    <att type="integer" name="FirstInGroupByEnrichment" value="1"/>
    <att type="integer" name="FirstInGroupByLogP" value="1"/>
    <att type="string" name="GeneID" value="836|2932|3309|4780|4790|5071|7099"/>
    <att type="integer" name="_RANK_" value="1"/>
    <att type="string" name="_PATTERN_" value="M1"/>
    <att type="string" name="CLUSTER_LABEL" value="cellular response to organonitrogen compound"/>
    <att type="integer" name="#COUNT_001" value="7"/>
    <att type="integer" name="_MEMBER_MyList" value="1"/>
    <att type="real" name="_LogP_MyList" value="-8.248500986386274"/>
    <att type="string" name="Gene" value="GO:0071417"/>
    <att type="integer" name="GiniIndex" value="0"/>
    <att type="integer" name="CategoryID" value="19"/>
    <att type="string" name="PARENT_GO" value="19_GO:0050896 response to stimulus"/>
    <att type="integer" name="EvidenceCutoff" value="0"/>
    <graphics type="CIRCLE" x="352.56925596897725" y="444.3631078342328"/>
  </node>
  <node label="GO:0007507" id="142">
    <att type="string" name="canonicalName" value="GO:0007507"/>
    <att type="string" name="Description" value="heart development"/>
    <att type="string" name="Category" value="GO Biological Processes"/>
    <att type="real" name="LogP" value="-8.373845846974989"/>
    <att type="real" name="Log(q-value)" value="-5.565972714971657"/>
    <att type="integer" name="GROUP_ID" value="10"/>
    <att type="string" name="Hits" value="CASP3|CASP8|CDKN1B|GSK3B|HIF1A|NOS3|PCNA"/>
    <att type="real" name="Enrichment" value="25.062158956109133"/>
    <att type="real" name="Z-score" value="12.83975103261076"/>
    <att type="integer" name="#GeneInGOAndHitList" value="7"/>
    <att type="integer" name="#GeneInGO" value="562"/>
    <att type="integer" name="#GeneInHitList" value="15"/>
    <att type="integer" name="#TotalGeneInLibrary" value="30182"/>
    <att type="real" name="%InGO" value="46.666666666666664"/>
    <att type="real" name="STDV %InGO" value="12.881223774390612"/>
    <att type="real" name="BestLogPInGroup" value="-8.373845846974989"/>
    <att type="real" name="BestEnrichmentInGroup" value="125.75833333333333"/>
    <att type="integer" name="FirstInGroupByEnrichment" value="1"/>
    <att type="integer" name="FirstInGroupByLogP" value="1"/>
    <att type="string" name="GeneID" value="836|841|1027|2932|3091|4846|5111"/>
    <att type="integer" name="_RANK_" value="1"/>
    <att type="string" name="_PATTERN_" value="M1"/>
    <att type="string" name="CLUSTER_LABEL" value="heart development"/>
    <att type="integer" name="#COUNT_001" value="7"/>
    <att type="integer" name="_MEMBER_MyList" value="1"/>
    <att type="real" name="_LogP_MyList" value="-8.373845846974989"/>
    <att type="string" name="Gene" value="GO:0007507"/>
    <att type="integer" name="GiniIndex" value="0"/>
    <att type="integer" name="CategoryID" value="19"/>
    <att type="string" name="PARENT_GO" value="19_GO:0032502 developmental process"/>
    <att type="integer" name="EvidenceCutoff" value="0"/>
    <graphics type="CIRCLE" x="306.0691304414488" y="171.94113801083122"/>
  </node>
  <node label="GO:0043086" id="143">
    <att type="string" name="canonicalName" value="GO:0043086"/>
    <att type="string" name="Description" value="negative regulation of catalytic activity"/>
    <att type="string" name="Category" value="GO Biological Processes"/>
    <att type="real" name="LogP" value="-9.519033700615203"/>
    <att type="real" name="Log(q-value)" value="-6.455879904640163"/>
    <att type="integer" name="GROUP_ID" value="8"/>
    <att type="string" name="Hits" value="CASP3|CDKN1B|GSK3B|NFKB1|NOS3|PRKN|KLF4|SIRT1"/>
    <att type="real" name="Enrichment" value="24.16976976976977"/>
    <att type="real" name="Z-score" value="13.482687315564572"/>
    <att type="integer" name="#GeneInGOAndHitList" value="8"/>
    <att type="integer" name="#GeneInGO" value="666"/>
    <att type="integer" name="#GeneInHitList" value="15"/>
    <att type="integer" name="#TotalGeneInLibrary" value="30182"/>
    <att type="real" name="%InGO" value="53.333333333333336"/>
    <att type="real" name="STDV %InGO" value="12.881223774390612"/>
    <att type="real" name="BestLogPInGroup" value="-9.519033700615203"/>
    <att type="real" name="BestEnrichmentInGroup" value="24.16976976976977"/>
    <att type="integer" name="FirstInGroupByEnrichment" value="1"/>
    <att type="integer" name="FirstInGroupByLogP" value="1"/>
    <att type="string" name="GeneID" value="836|1027|2932|4790|4846|5071|9314|23411"/>
    <att type="integer" name="_RANK_" value="1"/>
    <att type="string" name="_PATTERN_" value="M1"/>
    <att type="string" name="CLUSTER_LABEL" value="negative regulation of catalytic activity"/>
    <att type="integer" name="#COUNT_001" value="8"/>
    <att type="integer" name="_MEMBER_MyList" value="1"/>
    <att type="real" name="_LogP_MyList" value="-9.519033700615203"/>
    <att type="string" name="Gene" value="GO:0043086"/>
    <att type="integer" name="GiniIndex" value="0"/>
    <att type="integer" name="CategoryID" value="19"/>
    <att type="string" name="PARENT_GO" value="19_GO:0065007 biological regulation"/>
    <att type="integer" name="EvidenceCutoff" value="0"/>
    <graphics type="CIRCLE" x="197.69508362160218" y="394.9604319204183"/>
  </node>
  <node label="GO:1902532" id="144">
    <att type="string" name="canonicalName" value="GO:1902532"/>
    <att type="string" name="Description" value="negative regulation of intracellular signal transduction"/>
    <att type="string" name="Category" value="GO Biological Processes"/>
    <att type="real" name="LogP" value="-10.109008648587468"/>
    <att type="real" name="Log(q-value)" value="-6.766022314886786"/>
    <att type="integer" name="GROUP_ID" value="5"/>
    <att type="string" name="Hits" value="CASP8|GSK3B|HIF1A|NFE2L2|PRKN|TLR4|SIRT1|NLRP3"/>
    <att type="real" name="Enrichment" value="28.693523469994055"/>
    <att type="real" name="Z-score" value="14.764072461134633"/>
    <att type="integer" name="#GeneInGOAndHitList" value="8"/>
    <att type="integer" name="#GeneInGO" value="561"/>
    <att type="integer" name="#GeneInHitList" value="15"/>
    <att type="integer" name="#TotalGeneInLibrary" value="30182"/>
    <att type="real" name="%InGO" value="53.333333333333336"/>
    <att type="real" name="STDV %InGO" value="12.881223774390612"/>
    <att type="real" name="BestLogPInGroup" value="-10.109008648587468"/>
    <att type="real" name="BestEnrichmentInGroup" value="423.6070175438596"/>
    <att type="integer" name="FirstInGroupByEnrichment" value="1"/>
    <att type="integer" name="FirstInGroupByLogP" value="1"/>
    <att type="string" name="GeneID" value="841|2932|3091|4780|5071|7099|23411|114548"/>
    <att type="integer" name="_RANK_" value="1"/>
    <att type="string" name="_PATTERN_" value="M1"/>
    <att type="string" name="CLUSTER_LABEL" value="negative regulation of intracellular signal transduction"/>
    <att type="integer" name="#COUNT_001" value="8"/>
    <att type="integer" name="_MEMBER_MyList" value="1"/>
    <att type="real" name="_LogP_MyList" value="-10.109008648587468"/>
    <att type="string" name="Gene" value="GO:1902532"/>
    <att type="integer" name="GiniIndex" value="0"/>
    <att type="integer" name="CategoryID" value="19"/>
    <att type="string" name="PARENT_GO" value="19_GO:0023052 signaling"/>
    <att type="integer" name="EvidenceCutoff" value="0"/>
    <graphics type="CIRCLE" x="425.0074267045263" y="431.3271169046538"/>
  </node>
  <node label="GO:0051348" id="145">
    <att type="string" name="canonicalName" value="GO:0051348"/>
    <att type="string" name="Description" value="negative regulation of transferase activity"/>
    <att type="string" name="Category" value="GO Biological Processes"/>
    <att type="real" name="LogP" value="-6.741627630567585"/>
    <att type="real" name="Log(q-value)" value="-4.288127221268823"/>
    <att type="integer" name="GROUP_ID" value="16"/>
    <att type="string" name="Hits" value="CASP3|CDKN1B|GSK3B|PRKN|SIRT1"/>
    <att type="real" name="Enrichment" value="36.05973715651135"/>
    <att type="real" name="Z-score" value="13.118970564633589"/>
    <att type="integer" name="#GeneInGOAndHitList" value="5"/>
    <att type="integer" name="#GeneInGO" value="279"/>
    <att type="integer" name="#GeneInHitList" value="15"/>
    <att type="integer" name="#TotalGeneInLibrary" value="30182"/>
    <att type="real" name="%InGO" value="33.333333333333336"/>
    <att type="real" name="STDV %InGO" value="12.171612389003691"/>
    <att type="real" name="BestLogPInGroup" value="-6.741627630567585"/>
    <att type="real" name="BestEnrichmentInGroup" value="287.447619047619"/>
    <att type="integer" name="FirstInGroupByEnrichment" value="1"/>
    <att type="integer" name="FirstInGroupByLogP" value="1"/>
    <att type="string" name="GeneID" value="836|1027|2932|5071|23411"/>
    <att type="integer" name="_RANK_" value="1"/>
    <att type="string" name="_PATTERN_" value="M1"/>
    <att type="string" name="CLUSTER_LABEL" value="negative regulation of transferase activity"/>
    <att type="integer" name="#COUNT_001" value="5"/>
    <att type="integer" name="_MEMBER_MyList" value="1"/>
    <att type="real" name="_LogP_MyList" value="-6.741627630567585"/>
    <att type="string" name="Gene" value="GO:0051348"/>
    <att type="integer" name="GiniIndex" value="0"/>
    <att type="integer" name="CategoryID" value="19"/>
    <att type="string" name="PARENT_GO" value="19_GO:0065007 biological regulation"/>
    <att type="integer" name="EvidenceCutoff" value="0"/>
    <graphics type="CIRCLE" x="421.8603645260444" y="237.86807874706457"/>
  </node>
  <node label="GO:0042698" id="146">
    <att type="string" name="canonicalName" value="GO:0042698"/>
    <att type="string" name="Description" value="ovulation cycle"/>
    <att type="string" name="Category" value="GO Biological Processes"/>
    <att type="real" name="LogP" value="-9.704035798804602"/>
    <att type="real" name="Log(q-value)" value="-6.557522311430164"/>
    <att type="integer" name="GROUP_ID" value="7"/>
    <att type="string" name="Hits" value="CASP3|HSPA5|NOS3|PCNA|SIRT1"/>
    <att type="real" name="Enrichment" value="139.7314814814815"/>
    <att type="real" name="Z-score" value="26.28041839228316"/>
    <att type="integer" name="#GeneInGOAndHitList" value="5"/>
    <att type="integer" name="#GeneInGO" value="72"/>
    <att type="integer" name="#GeneInHitList" value="15"/>
    <att type="integer" name="#TotalGeneInLibrary" value="30182"/>
    <att type="real" name="%InGO" value="33.333333333333336"/>
    <att type="real" name="STDV %InGO" value="12.171612389003691"/>
    <att type="real" name="BestLogPInGroup" value="-9.704035798804602"/>
    <att type="real" name="BestEnrichmentInGroup" value="447.14074074074074"/>
    <att type="integer" name="FirstInGroupByEnrichment" value="1"/>
    <att type="integer" name="FirstInGroupByLogP" value="1"/>
    <att type="string" name="GeneID" value="836|3309|4846|5111|23411"/>
    <att type="integer" name="_RANK_" value="1"/>
    <att type="string" name="_PATTERN_" value="M1"/>
    <att type="string" name="CLUSTER_LABEL" value="ovulation cycle"/>
    <att type="integer" name="#COUNT_001" value="5"/>
    <att type="integer" name="_MEMBER_MyList" value="1"/>
    <att type="real" name="_LogP_MyList" value="-9.704035798804602"/>
    <att type="string" name="Gene" value="GO:0042698"/>
    <att type="integer" name="GiniIndex" value="0"/>
    <att type="integer" name="CategoryID" value="19"/>
    <att type="string" name="PARENT_GO" value="19_GO:0048511 rhythmic process"/>
    <att type="integer" name="EvidenceCutoff" value="0"/>
    <graphics type="CIRCLE" x="211.21737449423864" y="221.61429763929004"/>
  </node>
  <node label="GO:2000630" id="147">
    <att type="string" name="canonicalName" value="GO:2000630"/>
    <att type="string" name="Description" value="positive regulation of miRNA metabolic process"/>
    <att type="string" name="Category" value="GO Biological Processes"/>
    <att type="real" name="LogP" value="-5.476143070950743"/>
    <att type="real" name="Log(q-value)" value="-3.3174424749210143"/>
    <att type="integer" name="GROUP_ID" value="20"/>
    <att type="string" name="Hits" value="HIF1A|NFKB1|KLF4"/>
    <att type="real" name="Enrichment" value="100.60666666666667"/>
    <att type="real" name="Z-score" value="17.221402227268914"/>
    <att type="integer" name="#GeneInGOAndHitList" value="3"/>
    <att type="integer" name="#GeneInGO" value="60"/>
    <att type="integer" name="#GeneInHitList" value="15"/>
    <att type="integer" name="#TotalGeneInLibrary" value="30182"/>
    <att type="real" name="%InGO" value="20.0"/>
    <att type="real" name="STDV %InGO" value="10.327955589886445"/>
    <att type="real" name="BestLogPInGroup" value="-5.476143070950743"/>
    <att type="real" name="BestEnrichmentInGroup" value="160.97066666666666"/>
    <att type="integer" name="FirstInGroupByEnrichment" value="1"/>
    <att type="integer" name="FirstInGroupByLogP" value="1"/>
    <att type="string" name="GeneID" value="3091|4790|9314"/>
    <att type="integer" name="_RANK_" value="1"/>
    <att type="string" name="_PATTERN_" value="M1"/>
    <att type="string" name="CLUSTER_LABEL" value="positive regulation of miRNA metabolic process"/>
    <att type="integer" name="#COUNT_001" value="3"/>
    <att type="integer" name="_MEMBER_MyList" value="1"/>
    <att type="real" name="_LogP_MyList" value="-5.476143070950743"/>
    <att type="string" name="Gene" value="GO:2000630"/>
    <att type="integer" name="GiniIndex" value="0"/>
    <att type="integer" name="CategoryID" value="19"/>
    <att type="string" name="PARENT_GO" value="19_GO:0048518 positive regulation of biological process"/>
    <att type="integer" name="EvidenceCutoff" value="0"/>
    <graphics type="CIRCLE" x="151.94311635324027" y="298.52366001299407"/>
  </node>
  <node label="GO:0045732" id="148">
    <att type="string" name="canonicalName" value="GO:0045732"/>
    <att type="string" name="Description" value="positive regulation of protein catabolic process"/>
    <att type="string" name="Category" value="GO Biological Processes"/>
    <att type="real" name="LogP" value="-5.541731986255464"/>
    <att type="real" name="Log(q-value)" value="-3.374836911610464"/>
    <att type="integer" name="GROUP_ID" value="19"/>
    <att type="string" name="Hits" value="CDKN1B|GSK3B|NFE2L2|PRKN"/>
    <att type="real" name="Enrichment" value="38.5097288676236"/>
    <att type="real" name="Z-score" value="12.133842173112598"/>
    <att type="integer" name="#GeneInGOAndHitList" value="4"/>
    <att type="integer" name="#GeneInGO" value="209"/>
    <att type="integer" name="#GeneInHitList" value="15"/>
    <att type="integer" name="#TotalGeneInLibrary" value="30182"/>
    <att type="real" name="%InGO" value="26.666666666666668"/>
    <att type="real" name="STDV %InGO" value="11.417984514369003"/>
    <att type="real" name="BestLogPInGroup" value="-5.541731986255464"/>
    <att type="real" name="BestEnrichmentInGroup" value="236.72156862745098"/>
    <att type="integer" name="FirstInGroupByEnrichment" value="1"/>
    <att type="integer" name="FirstInGroupByLogP" value="1"/>
    <att type="string" name="GeneID" value="1027|2932|4780|5071"/>
    <att type="integer" name="_RANK_" value="1"/>
    <att type="string" name="_PATTERN_" value="M1"/>
    <att type="string" name="CLUSTER_LABEL" value="positive regulation of protein catabolic process"/>
    <att type="integer" name="#COUNT_001" value="4"/>
    <att type="integer" name="_MEMBER_MyList" value="1"/>
    <att type="real" name="_LogP_MyList" value="-5.541731986255464"/>
    <att type="string" name="Gene" value="GO:0045732"/>
    <att type="integer" name="GiniIndex" value="0"/>
    <att type="integer" name="CategoryID" value="19"/>
    <att type="string" name="PARENT_GO" value="19_GO:0048518 positive regulation of biological process"/>
    <att type="integer" name="EvidenceCutoff" value="0"/>
    <graphics type="CIRCLE" x="287.3657863748176" y="411.692117800828"/>
  </node>
  <node label="GO:0036003" id="149">
    <att type="string" name="canonicalName" value="GO:0036003"/>
    <att type="string" name="Description" value="positive regulation of transcription from RNA polymerase II promoter in response to stress"/>
    <att type="string" name="Category" value="GO Biological Processes"/>
    <att type="real" name="LogP" value="-7.093291182939015"/>
    <att type="real" name="Log(q-value)" value="-4.5864480465996635"/>
    <att type="integer" name="GROUP_ID" value="15"/>
    <att type="string" name="Hits" value="HIF1A|HSPA5|NFE2L2"/>
    <att type="real" name="Enrichment" value="335.3555555555556"/>
    <att type="real" name="Z-score" value="31.640745735002767"/>
    <att type="integer" name="#GeneInGOAndHitList" value="3"/>
    <att type="integer" name="#GeneInGO" value="18"/>
    <att type="integer" name="#GeneInHitList" value="15"/>
    <att type="integer" name="#TotalGeneInLibrary" value="30182"/>
    <att type="real" name="%InGO" value="20.0"/>
    <att type="real" name="STDV %InGO" value="10.327955589886445"/>
    <att type="real" name="BestLogPInGroup" value="-7.093291182939015"/>
    <att type="real" name="BestEnrichmentInGroup" value="804.8533333333332"/>
    <att type="integer" name="FirstInGroupByEnrichment" value="1"/>
    <att type="integer" name="FirstInGroupByLogP" value="1"/>
    <att type="string" name="GeneID" value="3091|3309|4780"/>
    <att type="integer" name="_RANK_" value="1"/>
    <att type="string" name="_PATTERN_" value="M1"/>
    <att type="string" name="CLUSTER_LABEL" value="positive regulation of transcription from RNA polymerase II promoter in response to stress"/>
    <att type="integer" name="#COUNT_001" value="3"/>
    <att type="integer" name="_MEMBER_MyList" value="1"/>
    <att type="real" name="_LogP_MyList" value="-7.093291182939015"/>
    <att type="string" name="Gene" value="GO:0036003"/>
    <att type="integer" name="GiniIndex" value="0"/>
    <att type="integer" name="CategoryID" value="19"/>
    <att type="string" name="PARENT_GO" value="19_GO:0048518 positive regulation of biological process"/>
    <att type="integer" name="EvidenceCutoff" value="0"/>
    <graphics type="CIRCLE" x="385.43605449065933" y="226.57432772332277"/>
  </node>
  <node label="GO:0030163" id="150">
    <att type="string" name="canonicalName" value="GO:0030163"/>
    <att type="string" name="Description" value="protein catabolic process"/>
    <att type="string" name="Category" value="GO Biological Processes"/>
    <att type="real" name="LogP" value="-7.499862713756543"/>
    <att type="real" name="Log(q-value)" value="-4.92456219676134"/>
    <att type="integer" name="GROUP_ID" value="13"/>
    <att type="string" name="Hits" value="CASP3|CASP8|GSK3B|HSPA5|NFE2L2|PRKN|SIRT1"/>
    <att type="real" name="Enrichment" value="18.705090748118636"/>
    <att type="real" name="Z-score" value="10.971203565288674"/>
    <att type="integer" name="#GeneInGOAndHitList" value="7"/>
    <att type="integer" name="#GeneInGO" value="753"/>
    <att type="integer" name="#GeneInHitList" value="15"/>
    <att type="integer" name="#TotalGeneInLibrary" value="30182"/>
    <att type="real" name="%InGO" value="46.666666666666664"/>
    <att type="real" name="STDV %InGO" value="12.881223774390612"/>
    <att type="real" name="BestLogPInGroup" value="-7.499862713756543"/>
    <att type="real" name="BestEnrichmentInGroup" value="335.35555555555555"/>
    <att type="integer" name="FirstInGroupByEnrichment" value="1"/>
    <att type="integer" name="FirstInGroupByLogP" value="1"/>
    <att type="string" name="GeneID" value="836|841|2932|3309|4780|5071|23411"/>
    <att type="integer" name="_RANK_" value="1"/>
    <att type="string" name="_PATTERN_" value="M1"/>
    <att type="string" name="CLUSTER_LABEL" value="protein catabolic process"/>
    <att type="integer" name="#COUNT_001" value="7"/>
    <att type="integer" name="_MEMBER_MyList" value="1"/>
    <att type="real" name="_LogP_MyList" value="-7.499862713756543"/>
    <att type="string" name="Gene" value="GO:0030163"/>
    <att type="integer" name="GiniIndex" value="0"/>
    <att type="integer" name="CategoryID" value="19"/>
    <att type="string" name="PARENT_GO" value="19_GO:0008152 metabolic process"/>
    <att type="integer" name="EvidenceCutoff" value="0"/>
    <graphics type="CIRCLE" x="269.9070093829873" y="363.79288120745605"/>
  </node>
  <node label="GO:0080135" id="151">
    <att type="string" name="canonicalName" value="GO:0080135"/>
    <att type="string" name="Description" value="regulation of cellular response to stress"/>
    <att type="string" name="Category" value="GO Biological Processes"/>
    <att type="real" name="LogP" value="-10.94730615523351"/>
    <att type="real" name="Log(q-value)" value="-7.458191785854591"/>
    <att type="integer" name="GROUP_ID" value="3"/>
    <att type="string" name="Hits" value="GSK3B|HIF1A|HSPA5|NFE2L2|PRKN|PCNA|TLR4|KLF4|SIRT1"/>
    <att type="real" name="Enrichment" value="24.943801652892564"/>
    <att type="real" name="Z-score" value="14.561996137971946"/>
    <att type="integer" name="#GeneInGOAndHitList" value="9"/>
    <att type="integer" name="#GeneInGO" value="726"/>
    <att type="integer" name="#GeneInHitList" value="15"/>
    <att type="integer" name="#TotalGeneInLibrary" value="30182"/>
    <att type="real" name="%InGO" value="60.0"/>
    <att type="real" name="STDV %InGO" value="12.649110640673516"/>
    <att type="real" name="BestLogPInGroup" value="-10.94730615523351"/>
    <att type="real" name="BestEnrichmentInGroup" value="24.943801652892564"/>
    <att type="integer" name="FirstInGroupByEnrichment" value="1"/>
    <att type="integer" name="FirstInGroupByLogP" value="1"/>
    <att type="string" name="GeneID" value="2932|3091|3309|4780|5071|5111|7099|9314|23411"/>
    <att type="integer" name="_RANK_" value="1"/>
    <att type="string" name="_PATTERN_" value="M1"/>
    <att type="string" name="CLUSTER_LABEL" value="regulation of cellular response to stress"/>
    <att type="integer" name="#COUNT_001" value="9"/>
    <att type="integer" name="_MEMBER_MyList" value="1"/>
    <att type="real" name="_LogP_MyList" value="-10.94730615523351"/>
    <att type="string" name="Gene" value="GO:0080135"/>
    <att type="integer" name="GiniIndex" value="0"/>
    <att type="integer" name="CategoryID" value="19"/>
    <att type="string" name="PARENT_GO" value="19_GO:0050896 response to stimulus"/>
    <att type="integer" name="EvidenceCutoff" value="0"/>
    <graphics type="CIRCLE" x="382.80499357629867" y="200.26252090200347"/>
  </node>
  <node label="GO:0043281" id="152">
    <att type="string" name="canonicalName" value="GO:0043281"/>
    <att type="string" name="Description" value="regulation of cysteine-type endopeptidase activity involved in apoptotic process"/>
    <att type="string" name="Category" value="GO Biological Processes"/>
    <att type="real" name="LogP" value="-5.583470274586771"/>
    <att type="real" name="Log(q-value)" value="-3.399707274654476"/>
    <att type="integer" name="GROUP_ID" value="18"/>
    <att type="string" name="Hits" value="CASP8|KLF4|SIRT1|NLRP3"/>
    <att type="real" name="Enrichment" value="39.453594771241825"/>
    <att type="real" name="Z-score" value="12.288449299424428"/>
    <att type="integer" name="#GeneInGOAndHitList" value="4"/>
    <att type="integer" name="#GeneInGO" value="204"/>
    <att type="integer" name="#GeneInHitList" value="15"/>
    <att type="integer" name="#TotalGeneInLibrary" value="30182"/>
    <att type="real" name="%InGO" value="26.666666666666668"/>
    <att type="real" name="STDV %InGO" value="11.417984514369003"/>
    <att type="real" name="BestLogPInGroup" value="-5.583470274586771"/>
    <att type="real" name="BestEnrichmentInGroup" value="149.0469135802469"/>
    <att type="integer" name="FirstInGroupByEnrichment" value="1"/>
    <att type="integer" name="FirstInGroupByLogP" value="1"/>
    <att type="string" name="GeneID" value="841|9314|23411|114548"/>
    <att type="integer" name="_RANK_" value="1"/>
    <att type="string" name="_PATTERN_" value="M1"/>
    <att type="string" name="CLUSTER_LABEL" value="regulation of cysteine-type endopeptidase activity involved in apoptotic process"/>
    <att type="integer" name="#COUNT_001" value="4"/>
    <att type="integer" name="_MEMBER_MyList" value="1"/>
    <att type="real" name="_LogP_MyList" value="-5.583470274586771"/>
    <att type="string" name="Gene" value="GO:0043281"/>
    <att type="integer" name="GiniIndex" value="0"/>
    <att type="integer" name="CategoryID" value="19"/>
    <att type="string" name="PARENT_GO" value="19_GO:0008152 metabolic process"/>
    <att type="integer" name="EvidenceCutoff" value="0"/>
    <graphics type="CIRCLE" x="283.4347593060777" y="239.5325050665244"/>
  </node>
  <node label="GO:1901214" id="153">
    <att type="string" name="canonicalName" value="GO:1901214"/>
    <att type="string" name="Description" value="regulation of neuron death"/>
    <att type="string" name="Category" value="GO Biological Processes"/>
    <att type="real" name="LogP" value="-10.00800433409954"/>
    <att type="real" name="Log(q-value)" value="-6.723009947376546"/>
    <att type="integer" name="GROUP_ID" value="6"/>
    <att type="string" name="Hits" value="CASP3|CASP8|GSK3B|HIF1A|PRKN|TLR4|SIRT1"/>
    <att type="real" name="Enrichment" value="43.073190621814476"/>
    <att type="real" name="Z-score" value="17.057570193827516"/>
    <att type="integer" name="#GeneInGOAndHitList" value="7"/>
    <att type="integer" name="#GeneInGO" value="327"/>
    <att type="integer" name="#GeneInHitList" value="15"/>
    <att type="integer" name="#TotalGeneInLibrary" value="30182"/>
    <att type="real" name="%InGO" value="46.666666666666664"/>
    <att type="real" name="STDV %InGO" value="12.881223774390612"/>
    <att type="real" name="BestLogPInGroup" value="-10.00800433409954"/>
    <att type="real" name="BestEnrichmentInGroup" value="402.4266666666666"/>
    <att type="integer" name="FirstInGroupByEnrichment" value="1"/>
    <att type="integer" name="FirstInGroupByLogP" value="1"/>
    <att type="string" name="GeneID" value="836|841|2932|3091|5071|7099|23411"/>
    <att type="integer" name="_RANK_" value="1"/>
    <att type="string" name="_PATTERN_" value="M1"/>
    <att type="string" name="CLUSTER_LABEL" value="regulation of neuron death"/>
    <att type="integer" name="#COUNT_001" value="7"/>
    <att type="integer" name="_MEMBER_MyList" value="1"/>
    <att type="real" name="_LogP_MyList" value="-10.00800433409954"/>
    <att type="string" name="Gene" value="GO:1901214"/>
    <att type="integer" name="GiniIndex" value="0"/>
    <att type="integer" name="CategoryID" value="19"/>
    <att type="string" name="PARENT_GO" value="19_GO:0050789 regulation of biological process"/>
    <att type="integer" name="EvidenceCutoff" value="0"/>
    <graphics type="CIRCLE" x="268.2906743021049" y="416.4707733734203"/>
  </node>
  <node label="GO:0060759" id="154">
    <att type="string" name="canonicalName" value="GO:0060759"/>
    <att type="string" name="Description" value="regulation of response to cytokine stimulus"/>
    <att type="string" name="Category" value="GO Biological Processes"/>
    <att type="real" name="LogP" value="-7.726588465412013"/>
    <att type="real" name="Log(q-value)" value="-5.094806592464362"/>
    <att type="integer" name="GROUP_ID" value="12"/>
    <att type="string" name="Hits" value="CASP8|HIF1A|PRKN|TLR4|KLF4"/>
    <att type="real" name="Enrichment" value="56.83992467043315"/>
    <att type="real" name="Z-score" value="16.614260741257848"/>
    <att type="integer" name="#GeneInGOAndHitList" value="5"/>
    <att type="integer" name="#GeneInGO" value="177"/>
    <att type="integer" name="#GeneInHitList" value="15"/>
    <att type="integer" name="#TotalGeneInLibrary" value="30182"/>
    <att type="real" name="%InGO" value="33.333333333333336"/>
    <att type="real" name="STDV %InGO" value="12.171612389003691"/>
    <att type="real" name="BestLogPInGroup" value="-7.726588465412013"/>
    <att type="real" name="BestEnrichmentInGroup" value="804.8533333333332"/>
    <att type="integer" name="FirstInGroupByEnrichment" value="1"/>
    <att type="integer" name="FirstInGroupByLogP" value="1"/>
    <att type="string" name="GeneID" value="841|3091|5071|7099|9314"/>
    <att type="integer" name="_RANK_" value="1"/>
    <att type="string" name="_PATTERN_" value="M1"/>
    <att type="string" name="CLUSTER_LABEL" value="regulation of response to cytokine stimulus"/>
    <att type="integer" name="#COUNT_001" value="5"/>
    <att type="integer" name="_MEMBER_MyList" value="1"/>
    <att type="real" name="_LogP_MyList" value="-7.726588465412013"/>
    <att type="string" name="Gene" value="GO:0060759"/>
    <att type="integer" name="GiniIndex" value="0"/>
    <att type="integer" name="CategoryID" value="19"/>
    <att type="string" name="PARENT_GO" value="19_GO:0050896 response to stimulus"/>
    <att type="integer" name="EvidenceCutoff" value="0"/>
    <graphics type="CIRCLE" x="283.53200569921125" y="283.0907466037946"/>
  </node>
  <node label="GO:0062012" id="155">
    <att type="string" name="canonicalName" value="GO:0062012"/>
    <att type="string" name="Description" value="regulation of small molecule metabolic process"/>
    <att type="string" name="Category" value="GO Biological Processes"/>
    <att type="real" name="LogP" value="-6.374314281697294"/>
    <att type="real" name="Log(q-value)" value="-4.031327947996613"/>
    <att type="integer" name="GROUP_ID" value="17"/>
    <att type="string" name="Hits" value="HIF1A|NFKB1|NOS3|PRKN|SIRT1"/>
    <att type="real" name="Enrichment" value="30.39476334340383"/>
    <att type="real" name="Z-score" value="11.99087576201884"/>
    <att type="integer" name="#GeneInGOAndHitList" value="5"/>
    <att type="integer" name="#GeneInGO" value="331"/>
    <att type="integer" name="#GeneInHitList" value="15"/>
    <att type="integer" name="#TotalGeneInLibrary" value="30182"/>
    <att type="real" name="%InGO" value="33.333333333333336"/>
    <att type="real" name="STDV %InGO" value="12.171612389003691"/>
    <att type="real" name="BestLogPInGroup" value="-6.374314281697294"/>
    <att type="real" name="BestEnrichmentInGroup" value="35.30058479532163"/>
    <att type="integer" name="FirstInGroupByEnrichment" value="1"/>
    <att type="integer" name="FirstInGroupByLogP" value="1"/>
    <att type="string" name="GeneID" value="3091|4790|4846|5071|23411"/>
    <att type="integer" name="_RANK_" value="1"/>
    <att type="string" name="_PATTERN_" value="M1"/>
    <att type="string" name="CLUSTER_LABEL" value="regulation of small molecule metabolic process"/>
    <att type="integer" name="#COUNT_001" value="5"/>
    <att type="integer" name="_MEMBER_MyList" value="1"/>
    <att type="real" name="_LogP_MyList" value="-6.374314281697294"/>
    <att type="string" name="Gene" value="GO:0062012"/>
    <att type="integer" name="GiniIndex" value="0"/>
    <att type="integer" name="CategoryID" value="19"/>
    <att type="string" name="PARENT_GO" value="19_GO:0008152 metabolic process"/>
    <att type="integer" name="EvidenceCutoff" value="0"/>
    <graphics type="CIRCLE" x="251.8491853175726" y="341.6915851599166"/>
  </node>
  <node label="GO:0010035" id="156">
    <att type="string" name="canonicalName" value="GO:0010035"/>
    <att type="string" name="Description" value="response to inorganic substance"/>
    <att type="string" name="Category" value="GO Biological Processes"/>
    <att type="real" name="LogP" value="-14.066693749832254"/>
    <att type="real" name="Log(q-value)" value="-9.878609376117316"/>
    <att type="integer" name="GROUP_ID" value="1"/>
    <att type="string" name="Hits" value="CASP3|CASP8|CDKN1B|HIF1A|HSPA5|NFE2L2|NOS3|PRKN|PCNA|SIRT1"/>
    <att type="real" name="Enrichment" value="37.26172839506173"/>
    <att type="real" name="Z-score" value="18.959985883492866"/>
    <att type="integer" name="#GeneInGOAndHitList" value="10"/>
    <att type="integer" name="#GeneInGO" value="540"/>
    <att type="integer" name="#GeneInHitList" value="15"/>
    <att type="integer" name="#TotalGeneInLibrary" value="30182"/>
    <att type="real" name="%InGO" value="66.66666666666667"/>
    <att type="real" name="STDV %InGO" value="12.171612389003691"/>
    <att type="real" name="BestLogPInGroup" value="-14.066693749832254"/>
    <att type="real" name="BestEnrichmentInGroup" value="43.86121707538601"/>
    <att type="integer" name="FirstInGroupByEnrichment" value="1"/>
    <att type="integer" name="FirstInGroupByLogP" value="1"/>
    <att type="string" name="GeneID" value="836|841|1027|3091|3309|4780|4846|5071|5111|23411"/>
    <att type="integer" name="_RANK_" value="1"/>
    <att type="string" name="_PATTERN_" value="M1"/>
    <att type="string" name="CLUSTER_LABEL" value="response to inorganic substance"/>
    <att type="integer" name="#COUNT_001" value="10"/>
    <att type="integer" name="_MEMBER_MyList" value="1"/>
    <att type="real" name="_LogP_MyList" value="-14.066693749832254"/>
    <att type="string" name="Gene" value="GO:0010035"/>
    <att type="integer" name="GiniIndex" value="0"/>
    <att type="integer" name="CategoryID" value="19"/>
    <att type="string" name="PARENT_GO" value="19_GO:0050896 response to stimulus"/>
    <att type="integer" name="EvidenceCutoff" value="0"/>
    <graphics type="CIRCLE" x="392.47833809595954" y="168.93651595757103"/>
  </node>
  <node label="GO:1901652" id="157">
    <att type="string" name="canonicalName" value="GO:1901652"/>
    <att type="string" name="Description" value="response to peptide"/>
    <att type="string" name="Category" value="GO Biological Processes"/>
    <att type="real" name="LogP" value="-7.2896568366387875"/>
    <att type="real" name="Log(q-value)" value="-4.7450251394100365"/>
    <att type="integer" name="GROUP_ID" value="14"/>
    <att type="string" name="Hits" value="CDKN1B|GSK3B|NFE2L2|NFKB1|TLR4|SIRT1"/>
    <att type="real" name="Enrichment" value="26.47543859649123"/>
    <att type="real" name="Z-score" value="12.22312448784465"/>
    <att type="integer" name="#GeneInGOAndHitList" value="6"/>
    <att type="integer" name="#GeneInGO" value="456"/>
    <att type="integer" name="#GeneInHitList" value="15"/>
    <att type="integer" name="#TotalGeneInLibrary" value="30182"/>
    <att type="real" name="%InGO" value="40.0"/>
    <att type="real" name="STDV %InGO" value="12.649110640673516"/>
    <att type="real" name="BestLogPInGroup" value="-7.2896568366387875"/>
    <att type="real" name="BestEnrichmentInGroup" value="149.0469135802469"/>
    <att type="integer" name="FirstInGroupByEnrichment" value="1"/>
    <att type="integer" name="FirstInGroupByLogP" value="1"/>
    <att type="string" name="GeneID" value="1027|2932|4780|4790|7099|23411"/>
    <att type="integer" name="_RANK_" value="1"/>
    <att type="string" name="_PATTERN_" value="M1"/>
    <att type="string" name="CLUSTER_LABEL" value="response to peptide"/>
    <att type="integer" name="#COUNT_001" value="6"/>
    <att type="integer" name="_MEMBER_MyList" value="1"/>
    <att type="real" name="_LogP_MyList" value="-7.2896568366387875"/>
    <att type="string" name="Gene" value="GO:1901652"/>
    <att type="integer" name="GiniIndex" value="0"/>
    <att type="integer" name="CategoryID" value="19"/>
    <att type="string" name="PARENT_GO" value="19_GO:0050896 response to stimulus"/>
    <att type="integer" name="EvidenceCutoff" value="0"/>
    <graphics type="CIRCLE" x="279.00069344770145" y="440.04137989875386"/>
  </node>
  <edge label="GO:0010035 (pp) GO:0010038" source="156" target="1">
    <att type="string" name="canonicalName" value="GO:0010035 (pp) GO:0010038"/>
    <att type="string" name="interaction" value="pp"/>
    <att type="real" name="SCORE" value="0.7272727272764463"/>
  </edge>
  <edge label="GO:0010035 (pp) GO:0062197" source="156" target="140">
    <att type="string" name="canonicalName" value="GO:0010035 (pp) GO:0062197"/>
    <att type="string" name="interaction" value="pp"/>
    <att type="real" name="SCORE" value="0.34782608696502837"/>
  </edge>
  <edge label="GO:0000302 (pp) GO:0010035" source="8" target="156">
    <att type="string" name="canonicalName" value="GO:0000302 (pp) GO:0010035"/>
    <att type="string" name="interaction" value="pp"/>
    <att type="real" name="SCORE" value="0.50000000000625"/>
  </edge>
  <edge label="GO:0010035 (pp) GO:1902176" source="156" target="17">
    <att type="string" name="canonicalName" value="GO:0010035 (pp) GO:1902176"/>
    <att type="string" name="interaction" value="pp"/>
    <att type="real" name="SCORE" value="0.3076923077002959"/>
  </edge>
  <edge label="GO:0010035 (pp) GO:0042698" source="156" target="146">
    <att type="string" name="canonicalName" value="GO:0010035 (pp) GO:0042698"/>
    <att type="string" name="interaction" value="pp"/>
    <att type="real" name="SCORE" value="0.40000000000720004"/>
  </edge>
  <edge label="GO:0006979 (pp) GO:0010035" source="9" target="156">
    <att type="string" name="canonicalName" value="GO:0006979 (pp) GO:0010035"/>
    <att type="string" name="interaction" value="pp"/>
    <att type="real" name="SCORE" value="0.608695652179017"/>
  </edge>
  <edge label="GO:0010035 (pp) GO:1902175" source="156" target="20">
    <att type="string" name="canonicalName" value="GO:0010035 (pp) GO:1902175"/>
    <att type="string" name="interaction" value="pp"/>
    <att type="real" name="SCORE" value="0.3076923077002959"/>
  </edge>
  <edge label="GO:0007507 (pp) GO:0010035" source="142" target="156">
    <att type="string" name="canonicalName" value="GO:0007507 (pp) GO:0010035"/>
    <att type="string" name="interaction" value="pp"/>
    <att type="real" name="SCORE" value="0.34782608696502837"/>
  </edge>
  <edge label="GO:0010035 (pp) GO:0046677" source="156" target="27">
    <att type="string" name="canonicalName" value="GO:0010035 (pp) GO:0046677"/>
    <att type="string" name="interaction" value="pp"/>
    <att type="real" name="SCORE" value="0.3076923077002959"/>
  </edge>
  <edge label="GO:0010035 (pp) GO:0022602" source="156" target="36">
    <att type="string" name="canonicalName" value="GO:0010035 (pp) GO:0022602"/>
    <att type="string" name="interaction" value="pp"/>
    <att type="real" name="SCORE" value="0.3076923077002959"/>
  </edge>
  <edge label="GO:0010035 (pp) GO:1903202" source="156" target="23">
    <att type="string" name="canonicalName" value="GO:0010035 (pp) GO:1903202"/>
    <att type="string" name="interaction" value="pp"/>
    <att type="real" name="SCORE" value="0.3076923077002959"/>
  </edge>
  <edge label="GO:0010035 (pp) GO:0030163" source="156" target="150">
    <att type="string" name="canonicalName" value="GO:0010035 (pp) GO:0030163"/>
    <att type="string" name="interaction" value="pp"/>
    <att type="real" name="SCORE" value="0.34782608696502837"/>
  </edge>
  <edge label="GO:0010035 (pp) GO:0043536" source="156" target="13">
    <att type="string" name="canonicalName" value="GO:0010035 (pp) GO:0043536"/>
    <att type="string" name="interaction" value="pp"/>
    <att type="real" name="SCORE" value="0.3076923077002959"/>
  </edge>
  <edge label="GO:0010035 (pp) GO:0034599" source="156" target="14">
    <att type="string" name="canonicalName" value="GO:0010035 (pp) GO:0034599"/>
    <att type="string" name="interaction" value="pp"/>
    <att type="real" name="SCORE" value="0.40000000000720004"/>
  </edge>
  <edge label="GO:0010035 (pp) GO:1905897" source="156" target="73">
    <att type="string" name="canonicalName" value="GO:0010035 (pp) GO:1905897"/>
    <att type="string" name="interaction" value="pp"/>
    <att type="real" name="SCORE" value="0.3076923077002959"/>
  </edge>
  <edge label="GO:0008585 (pp) GO:0010035" source="37" target="156">
    <att type="string" name="canonicalName" value="GO:0008585 (pp) GO:0010035"/>
    <att type="string" name="interaction" value="pp"/>
    <att type="real" name="SCORE" value="0.3076923077002959"/>
  </edge>
  <edge label="GO:0010035 (pp) GO:0046545" source="156" target="38">
    <att type="string" name="canonicalName" value="GO:0010035 (pp) GO:0046545"/>
    <att type="string" name="interaction" value="pp"/>
    <att type="real" name="SCORE" value="0.3076923077002959"/>
  </edge>
  <edge label="GO:0001666 (pp) GO:0010035" source="16" target="156">
    <att type="string" name="canonicalName" value="GO:0001666 (pp) GO:0010035"/>
    <att type="string" name="interaction" value="pp"/>
    <att type="real" name="SCORE" value="0.40000000000720004"/>
  </edge>
  <edge label="GO:0010035 (pp) GO:0042542" source="156" target="39">
    <att type="string" name="canonicalName" value="GO:0010035 (pp) GO:0042542"/>
    <att type="string" name="interaction" value="pp"/>
    <att type="real" name="SCORE" value="0.3076923077002959"/>
  </edge>
  <edge label="GO:0010035 (pp) GO:0048608" source="156" target="40">
    <att type="string" name="canonicalName" value="GO:0010035 (pp) GO:0048608"/>
    <att type="string" name="interaction" value="pp"/>
    <att type="real" name="SCORE" value="0.40000000000720004"/>
  </edge>
  <edge label="GO:0010035 (pp) GO:0061458" source="156" target="41">
    <att type="string" name="canonicalName" value="GO:0010035 (pp) GO:0061458"/>
    <att type="string" name="interaction" value="pp"/>
    <att type="real" name="SCORE" value="0.40000000000720004"/>
  </edge>
  <edge label="GO:0010035 (pp) GO:0046660" source="156" target="42">
    <att type="string" name="canonicalName" value="GO:0010035 (pp) GO:0046660"/>
    <att type="string" name="interaction" value="pp"/>
    <att type="real" name="SCORE" value="0.3076923077002959"/>
  </edge>
  <edge label="GO:0010035 (pp) GO:0032355" source="156" target="54">
    <att type="string" name="canonicalName" value="GO:0010035 (pp) GO:0032355"/>
    <att type="string" name="interaction" value="pp"/>
    <att type="real" name="SCORE" value="0.3076923077002959"/>
  </edge>
  <edge label="GO:0010035 (pp) GO:0034614" source="156" target="43">
    <att type="string" name="canonicalName" value="GO:0010035 (pp) GO:0034614"/>
    <att type="string" name="interaction" value="pp"/>
    <att type="real" name="SCORE" value="0.3076923077002959"/>
  </edge>
  <edge label="GO:0009410 (pp) GO:0010035" source="2" target="156">
    <att type="string" name="canonicalName" value="GO:0009410 (pp) GO:0010035"/>
    <att type="string" name="interaction" value="pp"/>
    <att type="real" name="SCORE" value="0.40000000000720004"/>
  </edge>
  <edge label="GO:0010035 (pp) GO:0071248" source="156" target="79">
    <att type="string" name="canonicalName" value="GO:0010035 (pp) GO:0071248"/>
    <att type="string" name="interaction" value="pp"/>
    <att type="real" name="SCORE" value="0.3076923077002959"/>
  </edge>
  <edge label="GO:0010035 (pp) GO:0071241" source="156" target="81">
    <att type="string" name="canonicalName" value="GO:0010035 (pp) GO:0071241"/>
    <att type="string" name="interaction" value="pp"/>
    <att type="real" name="SCORE" value="0.3076923077002959"/>
  </edge>
  <edge label="GO:0010035 (pp) GO:0033673" source="156" target="104">
    <att type="string" name="canonicalName" value="GO:0010035 (pp) GO:0033673"/>
    <att type="string" name="interaction" value="pp"/>
    <att type="real" name="SCORE" value="0.3076923077002959"/>
  </edge>
  <edge label="GO:0001933 (pp) GO:0010035" source="106" target="156">
    <att type="string" name="canonicalName" value="GO:0001933 (pp) GO:0010035"/>
    <att type="string" name="interaction" value="pp"/>
    <att type="real" name="SCORE" value="0.3076923077002959"/>
  </edge>
  <edge label="GO:0071214 (pp) GO:0104004" source="138" target="4">
    <att type="string" name="canonicalName" value="GO:0071214 (pp) GO:0104004"/>
    <att type="string" name="interaction" value="pp"/>
    <att type="real" name="SCORE" value="1.0"/>
  </edge>
  <edge label="GO:0042698 (pp) GO:0071214" source="146" target="138">
    <att type="string" name="canonicalName" value="GO:0042698 (pp) GO:0071214"/>
    <att type="string" name="interaction" value="pp"/>
    <att type="real" name="SCORE" value="0.34782608696502837"/>
  </edge>
  <edge label="GO:0071214 (pp) GO:0071496" source="138" target="5">
    <att type="string" name="canonicalName" value="GO:0071214 (pp) GO:0071496"/>
    <att type="string" name="interaction" value="pp"/>
    <att type="real" name="SCORE" value="0.47368421053324095"/>
  </edge>
  <edge label="GO:0032496 (pp) GO:0071214" source="45" target="138">
    <att type="string" name="canonicalName" value="GO:0032496 (pp) GO:0071214"/>
    <att type="string" name="interaction" value="pp"/>
    <att type="real" name="SCORE" value="0.47368421053324095"/>
  </edge>
  <edge label="GO:0002237 (pp) GO:0071214" source="46" target="138">
    <att type="string" name="canonicalName" value="GO:0002237 (pp) GO:0071214"/>
    <att type="string" name="interaction" value="pp"/>
    <att type="real" name="SCORE" value="0.47368421053324095"/>
  </edge>
  <edge label="GO:0034612 (pp) GO:0071214" source="6" target="138">
    <att type="string" name="canonicalName" value="GO:0034612 (pp) GO:0071214"/>
    <att type="string" name="interaction" value="pp"/>
    <att type="real" name="SCORE" value="0.34782608696502837"/>
  </edge>
  <edge label="GO:0009617 (pp) GO:0071214" source="47" target="138">
    <att type="string" name="canonicalName" value="GO:0009617 (pp) GO:0071214"/>
    <att type="string" name="interaction" value="pp"/>
    <att type="real" name="SCORE" value="0.47368421053324095"/>
  </edge>
  <edge label="GO:0071214 (pp) GO:0071363" source="138" target="50">
    <att type="string" name="canonicalName" value="GO:0071214 (pp) GO:0071363"/>
    <att type="string" name="interaction" value="pp"/>
    <att type="real" name="SCORE" value="0.34782608696502837"/>
  </edge>
  <edge label="GO:0001819 (pp) GO:0071214" source="51" target="138">
    <att type="string" name="canonicalName" value="GO:0001819 (pp) GO:0071214"/>
    <att type="string" name="interaction" value="pp"/>
    <att type="real" name="SCORE" value="0.34782608696502837"/>
  </edge>
  <edge label="GO:0032731 (pp) GO:0071214" source="53" target="138">
    <att type="string" name="canonicalName" value="GO:0032731 (pp) GO:0071214"/>
    <att type="string" name="interaction" value="pp"/>
    <att type="real" name="SCORE" value="0.35897435898257724"/>
  </edge>
  <edge label="GO:0051345 (pp) GO:0071214" source="112" target="138">
    <att type="string" name="canonicalName" value="GO:0051345 (pp) GO:0071214"/>
    <att type="string" name="interaction" value="pp"/>
    <att type="real" name="SCORE" value="0.34782608696502837"/>
  </edge>
  <edge label="GO:0043280 (pp) GO:0071214" source="115" target="138">
    <att type="string" name="canonicalName" value="GO:0043280 (pp) GO:0071214"/>
    <att type="string" name="interaction" value="pp"/>
    <att type="real" name="SCORE" value="0.35897435898257724"/>
  </edge>
  <edge label="GO:0071214 (pp) GO:2001056" source="138" target="116">
    <att type="string" name="canonicalName" value="GO:0071214 (pp) GO:2001056"/>
    <att type="string" name="interaction" value="pp"/>
    <att type="real" name="SCORE" value="0.35897435898257724"/>
  </edge>
  <edge label="GO:0010950 (pp) GO:0071214" source="119" target="138">
    <att type="string" name="canonicalName" value="GO:0010950 (pp) GO:0071214"/>
    <att type="string" name="interaction" value="pp"/>
    <att type="real" name="SCORE" value="0.35897435898257724"/>
  </edge>
  <edge label="GO:0030099 (pp) GO:0071214" source="34" target="138">
    <att type="string" name="canonicalName" value="GO:0030099 (pp) GO:0071214"/>
    <att type="string" name="interaction" value="pp"/>
    <att type="real" name="SCORE" value="0.35897435898257724"/>
  </edge>
  <edge label="GO:0042698 (pp) GO:0104004" source="146" target="4">
    <att type="string" name="canonicalName" value="GO:0042698 (pp) GO:0104004"/>
    <att type="string" name="interaction" value="pp"/>
    <att type="real" name="SCORE" value="0.34782608696502837"/>
  </edge>
  <edge label="GO:0071496 (pp) GO:0104004" source="5" target="4">
    <att type="string" name="canonicalName" value="GO:0071496 (pp) GO:0104004"/>
    <att type="string" name="interaction" value="pp"/>
    <att type="real" name="SCORE" value="0.47368421053324095"/>
  </edge>
  <edge label="GO:0032496 (pp) GO:0104004" source="45" target="4">
    <att type="string" name="canonicalName" value="GO:0032496 (pp) GO:0104004"/>
    <att type="string" name="interaction" value="pp"/>
    <att type="real" name="SCORE" value="0.47368421053324095"/>
  </edge>
  <edge label="GO:0002237 (pp) GO:0104004" source="46" target="4">
    <att type="string" name="canonicalName" value="GO:0002237 (pp) GO:0104004"/>
    <att type="string" name="interaction" value="pp"/>
    <att type="real" name="SCORE" value="0.47368421053324095"/>
  </edge>
  <edge label="GO:0034612 (pp) GO:0104004" source="6" target="4">
    <att type="string" name="canonicalName" value="GO:0034612 (pp) GO:0104004"/>
    <att type="string" name="interaction" value="pp"/>
    <att type="real" name="SCORE" value="0.34782608696502837"/>
  </edge>
  <edge label="GO:0009617 (pp) GO:0104004" source="47" target="4">
    <att type="string" name="canonicalName" value="GO:0009617 (pp) GO:0104004"/>
    <att type="string" name="interaction" value="pp"/>
    <att type="real" name="SCORE" value="0.47368421053324095"/>
  </edge>
  <edge label="GO:0071363 (pp) GO:0104004" source="50" target="4">
    <att type="string" name="canonicalName" value="GO:0071363 (pp) GO:0104004"/>
    <att type="string" name="interaction" value="pp"/>
    <att type="real" name="SCORE" value="0.34782608696502837"/>
  </edge>
  <edge label="GO:0001819 (pp) GO:0104004" source="51" target="4">
    <att type="string" name="canonicalName" value="GO:0001819 (pp) GO:0104004"/>
    <att type="string" name="interaction" value="pp"/>
    <att type="real" name="SCORE" value="0.34782608696502837"/>
  </edge>
  <edge label="GO:0032731 (pp) GO:0104004" source="53" target="4">
    <att type="string" name="canonicalName" value="GO:0032731 (pp) GO:0104004"/>
    <att type="string" name="interaction" value="pp"/>
    <att type="real" name="SCORE" value="0.35897435898257724"/>
  </edge>
  <edge label="GO:0051345 (pp) GO:0104004" source="112" target="4">
    <att type="string" name="canonicalName" value="GO:0051345 (pp) GO:0104004"/>
    <att type="string" name="interaction" value="pp"/>
    <att type="real" name="SCORE" value="0.34782608696502837"/>
  </edge>
  <edge label="GO:0043280 (pp) GO:0104004" source="115" target="4">
    <att type="string" name="canonicalName" value="GO:0043280 (pp) GO:0104004"/>
    <att type="string" name="interaction" value="pp"/>
    <att type="real" name="SCORE" value="0.35897435898257724"/>
  </edge>
  <edge label="GO:0104004 (pp) GO:2001056" source="4" target="116">
    <att type="string" name="canonicalName" value="GO:0104004 (pp) GO:2001056"/>
    <att type="string" name="interaction" value="pp"/>
    <att type="real" name="SCORE" value="0.35897435898257724"/>
  </edge>
  <edge label="GO:0010950 (pp) GO:0104004" source="119" target="4">
    <att type="string" name="canonicalName" value="GO:0010950 (pp) GO:0104004"/>
    <att type="string" name="interaction" value="pp"/>
    <att type="real" name="SCORE" value="0.35897435898257724"/>
  </edge>
  <edge label="GO:0030099 (pp) GO:0104004" source="34" target="4">
    <att type="string" name="canonicalName" value="GO:0030099 (pp) GO:0104004"/>
    <att type="string" name="interaction" value="pp"/>
    <att type="real" name="SCORE" value="0.35897435898257724"/>
  </edge>
  <edge label="GO:0006979 (pp) GO:0010038" source="9" target="1">
    <att type="string" name="canonicalName" value="GO:0006979 (pp) GO:0010038"/>
    <att type="string" name="interaction" value="pp"/>
    <att type="real" name="SCORE" value="0.33628318584951833"/>
  </edge>
  <edge label="GO:0010038 (pp) GO:0071407" source="1" target="26">
    <att type="string" name="canonicalName" value="GO:0010038 (pp) GO:0071407"/>
    <att type="string" name="interaction" value="pp"/>
    <att type="real" name="SCORE" value="0.33628318584951833"/>
  </edge>
  <edge label="GO:0007507 (pp) GO:0010038" source="142" target="1">
    <att type="string" name="canonicalName" value="GO:0007507 (pp) GO:0010038"/>
    <att type="string" name="interaction" value="pp"/>
    <att type="real" name="SCORE" value="0.33628318584951833"/>
  </edge>
  <edge label="GO:0010038 (pp) GO:0046677" source="1" target="27">
    <att type="string" name="canonicalName" value="GO:0010038 (pp) GO:0046677"/>
    <att type="string" name="interaction" value="pp"/>
    <att type="real" name="SCORE" value="0.4827586206963436"/>
  </edge>
  <edge label="GO:0010038 (pp) GO:0030163" source="1" target="150">
    <att type="string" name="canonicalName" value="GO:0010038 (pp) GO:0030163"/>
    <att type="string" name="interaction" value="pp"/>
    <att type="real" name="SCORE" value="0.33628318584951833"/>
  </edge>
  <edge label="GO:0010038 (pp) GO:0036003" source="1" target="149">
    <att type="string" name="canonicalName" value="GO:0010038 (pp) GO:0036003"/>
    <att type="string" name="interaction" value="pp"/>
    <att type="real" name="SCORE" value="0.35897435898257724"/>
  </edge>
  <edge label="GO:0001666 (pp) GO:0010038" source="16" target="1">
    <att type="string" name="canonicalName" value="GO:0001666 (pp) GO:0010038"/>
    <att type="string" name="interaction" value="pp"/>
    <att type="real" name="SCORE" value="0.34782608696502837"/>
  </edge>
  <edge label="GO:0010038 (pp) GO:0032355" source="1" target="54">
    <att type="string" name="canonicalName" value="GO:0010038 (pp) GO:0032355"/>
    <att type="string" name="interaction" value="pp"/>
    <att type="real" name="SCORE" value="0.4827586206963436"/>
  </edge>
  <edge label="GO:0010038 (pp) GO:0043618" source="1" target="92">
    <att type="string" name="canonicalName" value="GO:0010038 (pp) GO:0043618"/>
    <att type="string" name="interaction" value="pp"/>
    <att type="real" name="SCORE" value="0.35897435898257724"/>
  </edge>
  <edge label="GO:0010038 (pp) GO:0043620" source="1" target="93">
    <att type="string" name="canonicalName" value="GO:0010038 (pp) GO:0043620"/>
    <att type="string" name="interaction" value="pp"/>
    <att type="real" name="SCORE" value="0.35897435898257724"/>
  </edge>
  <edge label="GO:0009410 (pp) GO:0010038" source="2" target="1">
    <att type="string" name="canonicalName" value="GO:0009410 (pp) GO:0010038"/>
    <att type="string" name="interaction" value="pp"/>
    <att type="real" name="SCORE" value="0.608695652179017"/>
  </edge>
  <edge label="GO:0010038 (pp) GO:0071248" source="1" target="79">
    <att type="string" name="canonicalName" value="GO:0010038 (pp) GO:0071248"/>
    <att type="string" name="interaction" value="pp"/>
    <att type="real" name="SCORE" value="0.4827586206963436"/>
  </edge>
  <edge label="GO:0010038 (pp) GO:0071241" source="1" target="81">
    <att type="string" name="canonicalName" value="GO:0010038 (pp) GO:0071241"/>
    <att type="string" name="interaction" value="pp"/>
    <att type="real" name="SCORE" value="0.4827586206963436"/>
  </edge>
  <edge label="GO:0010038 (pp) GO:0043200" source="1" target="55">
    <att type="string" name="canonicalName" value="GO:0010038 (pp) GO:0043200"/>
    <att type="string" name="interaction" value="pp"/>
    <att type="real" name="SCORE" value="0.35897435898257724"/>
  </edge>
  <edge label="GO:0001101 (pp) GO:0010038" source="56" target="1">
    <att type="string" name="canonicalName" value="GO:0001101 (pp) GO:0010038"/>
    <att type="string" name="interaction" value="pp"/>
    <att type="real" name="SCORE" value="0.35897435898257724"/>
  </edge>
  <edge label="GO:0009749 (pp) GO:0010038" source="58" target="1">
    <att type="string" name="canonicalName" value="GO:0009749 (pp) GO:0010038"/>
    <att type="string" name="interaction" value="pp"/>
    <att type="real" name="SCORE" value="0.35897435898257724"/>
  </edge>
  <edge label="GO:0009746 (pp) GO:0010038" source="59" target="1">
    <att type="string" name="canonicalName" value="GO:0009746 (pp) GO:0010038"/>
    <att type="string" name="interaction" value="pp"/>
    <att type="real" name="SCORE" value="0.35897435898257724"/>
  </edge>
  <edge label="GO:0010038 (pp) GO:0034284" source="1" target="60">
    <att type="string" name="canonicalName" value="GO:0010038 (pp) GO:0034284"/>
    <att type="string" name="interaction" value="pp"/>
    <att type="real" name="SCORE" value="0.35897435898257724"/>
  </edge>
  <edge label="GO:0009743 (pp) GO:0010038" source="61" target="1">
    <att type="string" name="canonicalName" value="GO:0009743 (pp) GO:0010038"/>
    <att type="string" name="interaction" value="pp"/>
    <att type="real" name="SCORE" value="0.35897435898257724"/>
  </edge>
  <edge label="GO:0010038 (pp) GO:0071466" source="1" target="3">
    <att type="string" name="canonicalName" value="GO:0010038 (pp) GO:0071466"/>
    <att type="string" name="interaction" value="pp"/>
    <att type="real" name="SCORE" value="0.35897435898257724"/>
  </edge>
  <edge label="GO:0080135 (pp) GO:1902532" source="151" target="144">
    <att type="string" name="canonicalName" value="GO:0080135 (pp) GO:1902532"/>
    <att type="string" name="interaction" value="pp"/>
    <att type="real" name="SCORE" value="0.3243243243334551"/>
  </edge>
  <edge label="GO:0080135 (pp) GO:1902176" source="151" target="17">
    <att type="string" name="canonicalName" value="GO:0080135 (pp) GO:1902176"/>
    <att type="string" name="interaction" value="pp"/>
    <att type="real" name="SCORE" value="0.3902439024464605"/>
  </edge>
  <edge label="GO:0080135 (pp) GO:1903201" source="151" target="18">
    <att type="string" name="canonicalName" value="GO:0080135 (pp) GO:1903201"/>
    <att type="string" name="interaction" value="pp"/>
    <att type="real" name="SCORE" value="0.50000000000625"/>
  </edge>
  <edge label="GO:0071345 (pp) GO:0080135" source="7" target="151">
    <att type="string" name="canonicalName" value="GO:0071345 (pp) GO:0080135"/>
    <att type="string" name="interaction" value="pp"/>
    <att type="real" name="SCORE" value="0.594594594600073"/>
  </edge>
  <edge label="GO:0080135 (pp) GO:1900407" source="151" target="19">
    <att type="string" name="canonicalName" value="GO:0080135 (pp) GO:1900407"/>
    <att type="string" name="interaction" value="pp"/>
    <att type="real" name="SCORE" value="0.50000000000625"/>
  </edge>
  <edge label="GO:0080135 (pp) GO:1902175" source="151" target="20">
    <att type="string" name="canonicalName" value="GO:0080135 (pp) GO:1902175"/>
    <att type="string" name="interaction" value="pp"/>
    <att type="real" name="SCORE" value="0.3902439024464605"/>
  </edge>
  <edge label="GO:0080135 (pp) GO:2001234" source="151" target="21">
    <att type="string" name="canonicalName" value="GO:0080135 (pp) GO:2001234"/>
    <att type="string" name="interaction" value="pp"/>
    <att type="real" name="SCORE" value="0.35897435898257724"/>
  </edge>
  <edge label="GO:0080135 (pp) GO:1902882" source="151" target="22">
    <att type="string" name="canonicalName" value="GO:0080135 (pp) GO:1902882"/>
    <att type="string" name="interaction" value="pp"/>
    <att type="real" name="SCORE" value="0.50000000000625"/>
  </edge>
  <edge label="GO:0080135 (pp) GO:1903202" source="151" target="23">
    <att type="string" name="canonicalName" value="GO:0080135 (pp) GO:1903202"/>
    <att type="string" name="interaction" value="pp"/>
    <att type="real" name="SCORE" value="0.3902439024464605"/>
  </edge>
  <edge label="GO:0080135 (pp) GO:2001233" source="151" target="25">
    <att type="string" name="canonicalName" value="GO:0080135 (pp) GO:2001233"/>
    <att type="string" name="interaction" value="pp"/>
    <att type="real" name="SCORE" value="0.35897435898257724"/>
  </edge>
  <edge label="GO:0080135 (pp) GO:1905897" source="151" target="73">
    <att type="string" name="canonicalName" value="GO:0080135 (pp) GO:1905897"/>
    <att type="string" name="interaction" value="pp"/>
    <att type="real" name="SCORE" value="0.3902439024464605"/>
  </edge>
  <edge label="GO:0051603 (pp) GO:0080135" source="74" target="151">
    <att type="string" name="canonicalName" value="GO:0051603 (pp) GO:0080135"/>
    <att type="string" name="interaction" value="pp"/>
    <att type="real" name="SCORE" value="0.35897435898257724"/>
  </edge>
  <edge label="GO:0043161 (pp) GO:0080135" source="75" target="151">
    <att type="string" name="canonicalName" value="GO:0043161 (pp) GO:0080135"/>
    <att type="string" name="interaction" value="pp"/>
    <att type="real" name="SCORE" value="0.50000000000625"/>
  </edge>
  <edge label="GO:0010498 (pp) GO:0080135" source="77" target="151">
    <att type="string" name="canonicalName" value="GO:0010498 (pp) GO:0080135"/>
    <att type="string" name="interaction" value="pp"/>
    <att type="real" name="SCORE" value="0.50000000000625"/>
  </edge>
  <edge label="GO:0010508 (pp) GO:0080135" source="67" target="151">
    <att type="string" name="canonicalName" value="GO:0010508 (pp) GO:0080135"/>
    <att type="string" name="interaction" value="pp"/>
    <att type="real" name="SCORE" value="0.3902439024464605"/>
  </edge>
  <edge label="GO:0080135 (pp) GO:2000377" source="151" target="68">
    <att type="string" name="canonicalName" value="GO:0080135 (pp) GO:2000377"/>
    <att type="string" name="interaction" value="pp"/>
    <att type="real" name="SCORE" value="0.3902439024464605"/>
  </edge>
  <edge label="GO:0080135 (pp) GO:1901215" source="151" target="70">
    <att type="string" name="canonicalName" value="GO:0080135 (pp) GO:1901215"/>
    <att type="string" name="interaction" value="pp"/>
    <att type="real" name="SCORE" value="0.3902439024464605"/>
  </edge>
  <edge label="GO:0034976 (pp) GO:0080135" source="80" target="151">
    <att type="string" name="canonicalName" value="GO:0034976 (pp) GO:0080135"/>
    <att type="string" name="interaction" value="pp"/>
    <att type="real" name="SCORE" value="0.3902439024464605"/>
  </edge>
  <edge label="GO:0000302 (pp) GO:0062197" source="8" target="140">
    <att type="string" name="canonicalName" value="GO:0000302 (pp) GO:0062197"/>
    <att type="string" name="interaction" value="pp"/>
    <att type="real" name="SCORE" value="0.864864864866691"/>
  </edge>
  <edge label="GO:0062197 (pp) GO:1902176" source="140" target="17">
    <att type="string" name="canonicalName" value="GO:0062197 (pp) GO:1902176"/>
    <att type="string" name="interaction" value="pp"/>
    <att type="real" name="SCORE" value="0.31192660551405604"/>
  </edge>
  <edge label="GO:0042698 (pp) GO:0062197" source="146" target="140">
    <att type="string" name="canonicalName" value="GO:0042698 (pp) GO:0062197"/>
    <att type="string" name="interaction" value="pp"/>
    <att type="real" name="SCORE" value="0.4545454545528925"/>
  </edge>
  <edge label="GO:0006979 (pp) GO:0062197" source="9" target="140">
    <att type="string" name="canonicalName" value="GO:0006979 (pp) GO:0062197"/>
    <att type="string" name="interaction" value="pp"/>
    <att type="real" name="SCORE" value="0.7321428571464446"/>
  </edge>
  <edge label="GO:0062197 (pp) GO:1902175" source="140" target="20">
    <att type="string" name="canonicalName" value="GO:0062197 (pp) GO:1902175"/>
    <att type="string" name="interaction" value="pp"/>
    <att type="real" name="SCORE" value="0.31192660551405604"/>
  </edge>
  <edge label="GO:0062197 (pp) GO:2001234" source="140" target="21">
    <att type="string" name="canonicalName" value="GO:0062197 (pp) GO:2001234"/>
    <att type="string" name="interaction" value="pp"/>
    <att type="real" name="SCORE" value="0.3243243243334551"/>
  </edge>
  <edge label="GO:0009725 (pp) GO:0062197" source="44" target="140">
    <att type="string" name="canonicalName" value="GO:0009725 (pp) GO:0062197"/>
    <att type="string" name="interaction" value="pp"/>
    <att type="real" name="SCORE" value="0.33628318584951833"/>
  </edge>
  <edge label="GO:0048511 (pp) GO:0062197" source="35" target="140">
    <att type="string" name="canonicalName" value="GO:0048511 (pp) GO:0062197"/>
    <att type="string" name="interaction" value="pp"/>
    <att type="real" name="SCORE" value="0.3243243243334551"/>
  </edge>
  <edge label="GO:0022602 (pp) GO:0062197" source="36" target="140">
    <att type="string" name="canonicalName" value="GO:0022602 (pp) GO:0062197"/>
    <att type="string" name="interaction" value="pp"/>
    <att type="real" name="SCORE" value="0.31192660551405604"/>
  </edge>
  <edge label="GO:0043535 (pp) GO:0062197" source="10" target="140">
    <att type="string" name="canonicalName" value="GO:0043535 (pp) GO:0062197"/>
    <att type="string" name="interaction" value="pp"/>
    <att type="real" name="SCORE" value="0.4545454545528925"/>
  </edge>
  <edge label="GO:0062197 (pp) GO:1903202" source="140" target="23">
    <att type="string" name="canonicalName" value="GO:0062197 (pp) GO:1903202"/>
    <att type="string" name="interaction" value="pp"/>
    <att type="real" name="SCORE" value="0.31192660551405604"/>
  </edge>
  <edge label="GO:0062197 (pp) GO:2001233" source="140" target="25">
    <att type="string" name="canonicalName" value="GO:0062197 (pp) GO:2001233"/>
    <att type="string" name="interaction" value="pp"/>
    <att type="real" name="SCORE" value="0.3243243243334551"/>
  </edge>
  <edge label="GO:0045766 (pp) GO:0062197" source="11" target="140">
    <att type="string" name="canonicalName" value="GO:0045766 (pp) GO:0062197"/>
    <att type="string" name="interaction" value="pp"/>
    <att type="real" name="SCORE" value="0.4545454545528925"/>
  </edge>
  <edge label="GO:0062197 (pp) GO:1904018" source="140" target="12">
    <att type="string" name="canonicalName" value="GO:0062197 (pp) GO:1904018"/>
    <att type="string" name="interaction" value="pp"/>
    <att type="real" name="SCORE" value="0.4545454545528925"/>
  </edge>
  <edge label="GO:0043536 (pp) GO:0062197" source="13" target="140">
    <att type="string" name="canonicalName" value="GO:0043536 (pp) GO:0062197"/>
    <att type="string" name="interaction" value="pp"/>
    <att type="real" name="SCORE" value="0.5871559633084337"/>
  </edge>
  <edge label="GO:0034599 (pp) GO:0062197" source="14" target="140">
    <att type="string" name="canonicalName" value="GO:0034599 (pp) GO:0062197"/>
    <att type="string" name="interaction" value="pp"/>
    <att type="real" name="SCORE" value="0.7272727272764463"/>
  </edge>
  <edge label="GO:0010594 (pp) GO:0062197" source="15" target="140">
    <att type="string" name="canonicalName" value="GO:0010594 (pp) GO:0062197"/>
    <att type="string" name="interaction" value="pp"/>
    <att type="real" name="SCORE" value="0.4545454545528925"/>
  </edge>
  <edge label="GO:0008585 (pp) GO:0062197" source="37" target="140">
    <att type="string" name="canonicalName" value="GO:0008585 (pp) GO:0062197"/>
    <att type="string" name="interaction" value="pp"/>
    <att type="real" name="SCORE" value="0.31192660551405604"/>
  </edge>
  <edge label="GO:0046545 (pp) GO:0062197" source="38" target="140">
    <att type="string" name="canonicalName" value="GO:0046545 (pp) GO:0062197"/>
    <att type="string" name="interaction" value="pp"/>
    <att type="real" name="SCORE" value="0.31192660551405604"/>
  </edge>
  <edge label="GO:0001666 (pp) GO:0062197" source="16" target="140">
    <att type="string" name="canonicalName" value="GO:0001666 (pp) GO:0062197"/>
    <att type="string" name="interaction" value="pp"/>
    <att type="real" name="SCORE" value="0.4545454545528925"/>
  </edge>
  <edge label="GO:0042542 (pp) GO:0062197" source="39" target="140">
    <att type="string" name="canonicalName" value="GO:0042542 (pp) GO:0062197"/>
    <att type="string" name="interaction" value="pp"/>
    <att type="real" name="SCORE" value="0.5871559633084337"/>
  </edge>
  <edge label="GO:0046660 (pp) GO:0062197" source="42" target="140">
    <att type="string" name="canonicalName" value="GO:0046660 (pp) GO:0062197"/>
    <att type="string" name="interaction" value="pp"/>
    <att type="real" name="SCORE" value="0.31192660551405604"/>
  </edge>
  <edge label="GO:0034614 (pp) GO:0062197" source="43" target="140">
    <att type="string" name="canonicalName" value="GO:0034614 (pp) GO:0062197"/>
    <att type="string" name="interaction" value="pp"/>
    <att type="real" name="SCORE" value="0.5871559633084337"/>
  </edge>
  <edge label="GO:1901214 (pp) GO:1902532" source="153" target="144">
    <att type="string" name="canonicalName" value="GO:1901214 (pp) GO:1902532"/>
    <att type="string" name="interaction" value="pp"/>
    <att type="real" name="SCORE" value="0.601769911509711"/>
  </edge>
  <edge label="GO:1902176 (pp) GO:1902532" source="17" target="144">
    <att type="string" name="canonicalName" value="GO:1902176 (pp) GO:1902532"/>
    <att type="string" name="interaction" value="pp"/>
    <att type="real" name="SCORE" value="0.4827586206963436"/>
  </edge>
  <edge label="GO:1902532 (pp) GO:1903201" source="144" target="18">
    <att type="string" name="canonicalName" value="GO:1902532 (pp) GO:1903201"/>
    <att type="string" name="interaction" value="pp"/>
    <att type="real" name="SCORE" value="0.608695652179017"/>
  </edge>
  <edge label="GO:1900407 (pp) GO:1902532" source="19" target="144">
    <att type="string" name="canonicalName" value="GO:1900407 (pp) GO:1902532"/>
    <att type="string" name="interaction" value="pp"/>
    <att type="real" name="SCORE" value="0.608695652179017"/>
  </edge>
  <edge label="GO:1902175 (pp) GO:1902532" source="20" target="144">
    <att type="string" name="canonicalName" value="GO:1902175 (pp) GO:1902532"/>
    <att type="string" name="interaction" value="pp"/>
    <att type="real" name="SCORE" value="0.4827586206963436"/>
  </edge>
  <edge label="GO:1902532 (pp) GO:2001234" source="144" target="21">
    <att type="string" name="canonicalName" value="GO:1902532 (pp) GO:2001234"/>
    <att type="string" name="interaction" value="pp"/>
    <att type="real" name="SCORE" value="0.47368421053324095"/>
  </edge>
  <edge label="GO:1902532 (pp) GO:1902882" source="144" target="22">
    <att type="string" name="canonicalName" value="GO:1902532 (pp) GO:1902882"/>
    <att type="string" name="interaction" value="pp"/>
    <att type="real" name="SCORE" value="0.608695652179017"/>
  </edge>
  <edge label="GO:1902532 (pp) GO:1903202" source="144" target="23">
    <att type="string" name="canonicalName" value="GO:1902532 (pp) GO:1903202"/>
    <att type="string" name="interaction" value="pp"/>
    <att type="real" name="SCORE" value="0.4827586206963436"/>
  </edge>
  <edge label="GO:0045862 (pp) GO:1902532" source="24" target="144">
    <att type="string" name="canonicalName" value="GO:0045862 (pp) GO:1902532"/>
    <att type="string" name="interaction" value="pp"/>
    <att type="real" name="SCORE" value="0.7368421052666205"/>
  </edge>
  <edge label="GO:1902532 (pp) GO:2001233" source="144" target="25">
    <att type="string" name="canonicalName" value="GO:1902532 (pp) GO:2001233"/>
    <att type="string" name="interaction" value="pp"/>
    <att type="real" name="SCORE" value="0.47368421053324095"/>
  </edge>
  <edge label="GO:0060759 (pp) GO:1902532" source="154" target="144">
    <att type="string" name="canonicalName" value="GO:0060759 (pp) GO:1902532"/>
    <att type="string" name="interaction" value="pp"/>
    <att type="real" name="SCORE" value="0.34782608696502837"/>
  </edge>
  <edge label="GO:0006109 (pp) GO:1902532" source="64" target="144">
    <att type="string" name="canonicalName" value="GO:0006109 (pp) GO:1902532"/>
    <att type="string" name="interaction" value="pp"/>
    <att type="real" name="SCORE" value="0.34782608696502837"/>
  </edge>
  <edge label="GO:0030163 (pp) GO:1902532" source="150" target="144">
    <att type="string" name="canonicalName" value="GO:0030163 (pp) GO:1902532"/>
    <att type="string" name="interaction" value="pp"/>
    <att type="real" name="SCORE" value="0.33628318584951833"/>
  </edge>
  <edge label="GO:0051603 (pp) GO:1902532" source="74" target="144">
    <att type="string" name="canonicalName" value="GO:0051603 (pp) GO:1902532"/>
    <att type="string" name="interaction" value="pp"/>
    <att type="real" name="SCORE" value="0.47368421053324095"/>
  </edge>
  <edge label="GO:1902532 (pp) GO:1903203" source="144" target="65">
    <att type="string" name="canonicalName" value="GO:1902532 (pp) GO:1903203"/>
    <att type="string" name="interaction" value="pp"/>
    <att type="real" name="SCORE" value="0.35897435898257724"/>
  </edge>
  <edge label="GO:0043161 (pp) GO:1902532" source="75" target="144">
    <att type="string" name="canonicalName" value="GO:0043161 (pp) GO:1902532"/>
    <att type="string" name="interaction" value="pp"/>
    <att type="real" name="SCORE" value="0.34782608696502837"/>
  </edge>
  <edge label="GO:0010506 (pp) GO:1902532" source="66" target="144">
    <att type="string" name="canonicalName" value="GO:0010506 (pp) GO:1902532"/>
    <att type="string" name="interaction" value="pp"/>
    <att type="real" name="SCORE" value="0.34782608696502837"/>
  </edge>
  <edge label="GO:0010498 (pp) GO:1902532" source="77" target="144">
    <att type="string" name="canonicalName" value="GO:0010498 (pp) GO:1902532"/>
    <att type="string" name="interaction" value="pp"/>
    <att type="real" name="SCORE" value="0.34782608696502837"/>
  </edge>
  <edge label="GO:0010508 (pp) GO:1902532" source="67" target="144">
    <att type="string" name="canonicalName" value="GO:0010508 (pp) GO:1902532"/>
    <att type="string" name="interaction" value="pp"/>
    <att type="real" name="SCORE" value="0.4827586206963436"/>
  </edge>
  <edge label="GO:1902532 (pp) GO:2000377" source="144" target="68">
    <att type="string" name="canonicalName" value="GO:1902532 (pp) GO:2000377"/>
    <att type="string" name="interaction" value="pp"/>
    <att type="real" name="SCORE" value="0.4827586206963436"/>
  </edge>
  <edge label="GO:0001819 (pp) GO:1902532" source="51" target="144">
    <att type="string" name="canonicalName" value="GO:0001819 (pp) GO:1902532"/>
    <att type="string" name="interaction" value="pp"/>
    <att type="real" name="SCORE" value="0.608695652179017"/>
  </edge>
  <edge label="GO:1901215 (pp) GO:1902532" source="70" target="144">
    <att type="string" name="canonicalName" value="GO:1901215 (pp) GO:1902532"/>
    <att type="string" name="interaction" value="pp"/>
    <att type="real" name="SCORE" value="0.4827586206963436"/>
  </edge>
  <edge label="GO:0032731 (pp) GO:1902532" source="53" target="144">
    <att type="string" name="canonicalName" value="GO:0032731 (pp) GO:1902532"/>
    <att type="string" name="interaction" value="pp"/>
    <att type="real" name="SCORE" value="0.35897435898257724"/>
  </edge>
  <edge label="GO:0060760 (pp) GO:1902532" source="71" target="144">
    <att type="string" name="canonicalName" value="GO:0060760 (pp) GO:1902532"/>
    <att type="string" name="interaction" value="pp"/>
    <att type="real" name="SCORE" value="0.35897435898257724"/>
  </edge>
  <edge label="GO:0051345 (pp) GO:1902532" source="112" target="144">
    <att type="string" name="canonicalName" value="GO:0051345 (pp) GO:1902532"/>
    <att type="string" name="interaction" value="pp"/>
    <att type="real" name="SCORE" value="0.34782608696502837"/>
  </edge>
  <edge label="GO:0032436 (pp) GO:1902532" source="120" target="144">
    <att type="string" name="canonicalName" value="GO:0032436 (pp) GO:1902532"/>
    <att type="string" name="interaction" value="pp"/>
    <att type="real" name="SCORE" value="0.35897435898257724"/>
  </edge>
  <edge label="GO:1902532 (pp) GO:2000060" source="144" target="122">
    <att type="string" name="canonicalName" value="GO:1902532 (pp) GO:2000060"/>
    <att type="string" name="interaction" value="pp"/>
    <att type="real" name="SCORE" value="0.35897435898257724"/>
  </edge>
  <edge label="GO:1901800 (pp) GO:1902532" source="124" target="144">
    <att type="string" name="canonicalName" value="GO:1901800 (pp) GO:1902532"/>
    <att type="string" name="interaction" value="pp"/>
    <att type="real" name="SCORE" value="0.35897435898257724"/>
  </edge>
  <edge label="GO:0043280 (pp) GO:1902532" source="115" target="144">
    <att type="string" name="canonicalName" value="GO:0043280 (pp) GO:1902532"/>
    <att type="string" name="interaction" value="pp"/>
    <att type="real" name="SCORE" value="0.35897435898257724"/>
  </edge>
  <edge label="GO:1902532 (pp) GO:1903052" source="144" target="126">
    <att type="string" name="canonicalName" value="GO:1902532 (pp) GO:1903052"/>
    <att type="string" name="interaction" value="pp"/>
    <att type="real" name="SCORE" value="0.35897435898257724"/>
  </edge>
  <edge label="GO:0032434 (pp) GO:1902532" source="127" target="144">
    <att type="string" name="canonicalName" value="GO:0032434 (pp) GO:1902532"/>
    <att type="string" name="interaction" value="pp"/>
    <att type="real" name="SCORE" value="0.35897435898257724"/>
  </edge>
  <edge label="GO:1902532 (pp) GO:2001056" source="144" target="116">
    <att type="string" name="canonicalName" value="GO:1902532 (pp) GO:2001056"/>
    <att type="string" name="interaction" value="pp"/>
    <att type="real" name="SCORE" value="0.35897435898257724"/>
  </edge>
  <edge label="GO:0010950 (pp) GO:1902532" source="119" target="144">
    <att type="string" name="canonicalName" value="GO:0010950 (pp) GO:1902532"/>
    <att type="string" name="interaction" value="pp"/>
    <att type="real" name="SCORE" value="0.35897435898257724"/>
  </edge>
  <edge label="GO:1901214 (pp) GO:1902176" source="153" target="17">
    <att type="string" name="canonicalName" value="GO:1901214 (pp) GO:1902176"/>
    <att type="string" name="interaction" value="pp"/>
    <att type="real" name="SCORE" value="0.31192660551405604"/>
  </edge>
  <edge label="GO:1901214 (pp) GO:1903201" source="153" target="18">
    <att type="string" name="canonicalName" value="GO:1901214 (pp) GO:1903201"/>
    <att type="string" name="interaction" value="pp"/>
    <att type="real" name="SCORE" value="0.4545454545528925"/>
  </edge>
  <edge label="GO:1900407 (pp) GO:1901214" source="19" target="153">
    <att type="string" name="canonicalName" value="GO:1900407 (pp) GO:1901214"/>
    <att type="string" name="interaction" value="pp"/>
    <att type="real" name="SCORE" value="0.4545454545528925"/>
  </edge>
  <edge label="GO:1901214 (pp) GO:1902175" source="153" target="20">
    <att type="string" name="canonicalName" value="GO:1901214 (pp) GO:1902175"/>
    <att type="string" name="interaction" value="pp"/>
    <att type="real" name="SCORE" value="0.31192660551405604"/>
  </edge>
  <edge label="GO:1901214 (pp) GO:2001234" source="153" target="21">
    <att type="string" name="canonicalName" value="GO:1901214 (pp) GO:2001234"/>
    <att type="string" name="interaction" value="pp"/>
    <att type="real" name="SCORE" value="0.3243243243334551"/>
  </edge>
  <edge label="GO:1901214 (pp) GO:1902882" source="153" target="22">
    <att type="string" name="canonicalName" value="GO:1901214 (pp) GO:1902882"/>
    <att type="string" name="interaction" value="pp"/>
    <att type="real" name="SCORE" value="0.4545454545528925"/>
  </edge>
  <edge label="GO:1901214 (pp) GO:1903202" source="153" target="23">
    <att type="string" name="canonicalName" value="GO:1901214 (pp) GO:1903202"/>
    <att type="string" name="interaction" value="pp"/>
    <att type="real" name="SCORE" value="0.31192660551405604"/>
  </edge>
  <edge label="GO:0045862 (pp) GO:1901214" source="24" target="153">
    <att type="string" name="canonicalName" value="GO:0045862 (pp) GO:1901214"/>
    <att type="string" name="interaction" value="pp"/>
    <att type="real" name="SCORE" value="0.3243243243334551"/>
  </edge>
  <edge label="GO:1901214 (pp) GO:2001233" source="153" target="25">
    <att type="string" name="canonicalName" value="GO:1901214 (pp) GO:2001233"/>
    <att type="string" name="interaction" value="pp"/>
    <att type="real" name="SCORE" value="0.3243243243334551"/>
  </edge>
  <edge label="GO:0060759 (pp) GO:1901214" source="154" target="153">
    <att type="string" name="canonicalName" value="GO:0060759 (pp) GO:1901214"/>
    <att type="string" name="interaction" value="pp"/>
    <att type="real" name="SCORE" value="0.4545454545528925"/>
  </edge>
  <edge label="GO:0006109 (pp) GO:1901214" source="64" target="153">
    <att type="string" name="canonicalName" value="GO:0006109 (pp) GO:1901214"/>
    <att type="string" name="interaction" value="pp"/>
    <att type="real" name="SCORE" value="0.4545454545528925"/>
  </edge>
  <edge label="GO:0030163 (pp) GO:1901214" source="150" target="153">
    <att type="string" name="canonicalName" value="GO:0030163 (pp) GO:1901214"/>
    <att type="string" name="interaction" value="pp"/>
    <att type="real" name="SCORE" value="0.46428571429288906"/>
  </edge>
  <edge label="GO:1901214 (pp) GO:1901216" source="153" target="28">
    <att type="string" name="canonicalName" value="GO:1901214 (pp) GO:1901216"/>
    <att type="string" name="interaction" value="pp"/>
    <att type="real" name="SCORE" value="0.5871559633084337"/>
  </edge>
  <edge label="GO:0051348 (pp) GO:1901214" source="145" target="153">
    <att type="string" name="canonicalName" value="GO:0051348 (pp) GO:1901214"/>
    <att type="string" name="interaction" value="pp"/>
    <att type="real" name="SCORE" value="0.4545454545528925"/>
  </edge>
  <edge label="GO:0010942 (pp) GO:1901214" source="29" target="153">
    <att type="string" name="canonicalName" value="GO:0010942 (pp) GO:1901214"/>
    <att type="string" name="interaction" value="pp"/>
    <att type="real" name="SCORE" value="0.594594594600073"/>
  </edge>
  <edge label="GO:0051603 (pp) GO:1901214" source="74" target="153">
    <att type="string" name="canonicalName" value="GO:0051603 (pp) GO:1901214"/>
    <att type="string" name="interaction" value="pp"/>
    <att type="real" name="SCORE" value="0.3243243243334551"/>
  </edge>
  <edge label="GO:1901214 (pp) GO:1903203" source="153" target="65">
    <att type="string" name="canonicalName" value="GO:1901214 (pp) GO:1903203"/>
    <att type="string" name="interaction" value="pp"/>
    <att type="real" name="SCORE" value="0.4444444444521605"/>
  </edge>
  <edge label="GO:0010506 (pp) GO:1901214" source="66" target="153">
    <att type="string" name="canonicalName" value="GO:0010506 (pp) GO:1901214"/>
    <att type="string" name="interaction" value="pp"/>
    <att type="real" name="SCORE" value="0.7272727272764463"/>
  </edge>
  <edge label="GO:0010508 (pp) GO:1901214" source="67" target="153">
    <att type="string" name="canonicalName" value="GO:0010508 (pp) GO:1901214"/>
    <att type="string" name="interaction" value="pp"/>
    <att type="real" name="SCORE" value="0.5871559633084337"/>
  </edge>
  <edge label="GO:1901214 (pp) GO:2000377" source="153" target="68">
    <att type="string" name="canonicalName" value="GO:1901214 (pp) GO:2000377"/>
    <att type="string" name="interaction" value="pp"/>
    <att type="real" name="SCORE" value="0.31192660551405604"/>
  </edge>
  <edge label="GO:0045936 (pp) GO:1901214" source="100" target="153">
    <att type="string" name="canonicalName" value="GO:0045936 (pp) GO:1901214"/>
    <att type="string" name="interaction" value="pp"/>
    <att type="real" name="SCORE" value="0.4545454545528925"/>
  </edge>
  <edge label="GO:0010563 (pp) GO:1901214" source="101" target="153">
    <att type="string" name="canonicalName" value="GO:0010563 (pp) GO:1901214"/>
    <att type="string" name="interaction" value="pp"/>
    <att type="real" name="SCORE" value="0.4545454545528925"/>
  </edge>
  <edge label="GO:0001819 (pp) GO:1901214" source="51" target="153">
    <att type="string" name="canonicalName" value="GO:0001819 (pp) GO:1901214"/>
    <att type="string" name="interaction" value="pp"/>
    <att type="real" name="SCORE" value="0.4545454545528925"/>
  </edge>
  <edge label="GO:0031400 (pp) GO:1901214" source="102" target="153">
    <att type="string" name="canonicalName" value="GO:0031400 (pp) GO:1901214"/>
    <att type="string" name="interaction" value="pp"/>
    <att type="real" name="SCORE" value="0.4545454545528925"/>
  </edge>
  <edge label="GO:1901214 (pp) GO:1901215" source="153" target="70">
    <att type="string" name="canonicalName" value="GO:1901214 (pp) GO:1901215"/>
    <att type="string" name="interaction" value="pp"/>
    <att type="real" name="SCORE" value="0.5871559633084337"/>
  </edge>
  <edge label="GO:0060760 (pp) GO:1901214" source="71" target="153">
    <att type="string" name="canonicalName" value="GO:0060760 (pp) GO:1901214"/>
    <att type="string" name="interaction" value="pp"/>
    <att type="real" name="SCORE" value="0.4444444444521605"/>
  </edge>
  <edge label="GO:0033673 (pp) GO:1901214" source="104" target="153">
    <att type="string" name="canonicalName" value="GO:0033673 (pp) GO:1901214"/>
    <att type="string" name="interaction" value="pp"/>
    <att type="real" name="SCORE" value="0.31192660551405604"/>
  </edge>
  <edge label="GO:0030097 (pp) GO:1901214" source="31" target="153">
    <att type="string" name="canonicalName" value="GO:0030097 (pp) GO:1901214"/>
    <att type="string" name="interaction" value="pp"/>
    <att type="real" name="SCORE" value="0.4545454545528925"/>
  </edge>
  <edge label="GO:0097190 (pp) GO:1901214" source="32" target="153">
    <att type="string" name="canonicalName" value="GO:0097190 (pp) GO:1901214"/>
    <att type="string" name="interaction" value="pp"/>
    <att type="real" name="SCORE" value="0.5871559633084337"/>
  </edge>
  <edge label="GO:0043549 (pp) GO:1901214" source="105" target="153">
    <att type="string" name="canonicalName" value="GO:0043549 (pp) GO:1901214"/>
    <att type="string" name="interaction" value="pp"/>
    <att type="real" name="SCORE" value="0.4545454545528925"/>
  </edge>
  <edge label="GO:0001933 (pp) GO:1901214" source="106" target="153">
    <att type="string" name="canonicalName" value="GO:0001933 (pp) GO:1901214"/>
    <att type="string" name="interaction" value="pp"/>
    <att type="real" name="SCORE" value="0.31192660551405604"/>
  </edge>
  <edge label="GO:0071900 (pp) GO:1901214" source="108" target="153">
    <att type="string" name="canonicalName" value="GO:0071900 (pp) GO:1901214"/>
    <att type="string" name="interaction" value="pp"/>
    <att type="real" name="SCORE" value="0.31192660551405604"/>
  </edge>
  <edge label="GO:0030099 (pp) GO:1901214" source="34" target="153">
    <att type="string" name="canonicalName" value="GO:0030099 (pp) GO:1901214"/>
    <att type="string" name="interaction" value="pp"/>
    <att type="real" name="SCORE" value="0.4444444444521605"/>
  </edge>
  <edge label="GO:0000302 (pp) GO:1902176" source="8" target="17">
    <att type="string" name="canonicalName" value="GO:0000302 (pp) GO:1902176"/>
    <att type="string" name="interaction" value="pp"/>
    <att type="real" name="SCORE" value="0.4117647058910035"/>
  </edge>
  <edge label="GO:0000302 (pp) GO:0042698" source="8" target="146">
    <att type="string" name="canonicalName" value="GO:0000302 (pp) GO:0042698"/>
    <att type="string" name="interaction" value="pp"/>
    <att type="real" name="SCORE" value="0.5714285714346938"/>
  </edge>
  <edge label="GO:0000302 (pp) GO:0006979" source="8" target="9">
    <att type="string" name="canonicalName" value="GO:0000302 (pp) GO:0006979"/>
    <att type="string" name="interaction" value="pp"/>
    <att type="real" name="SCORE" value="0.864864864866691"/>
  </edge>
  <edge label="GO:0000302 (pp) GO:1902175" source="8" target="20">
    <att type="string" name="canonicalName" value="GO:0000302 (pp) GO:1902175"/>
    <att type="string" name="interaction" value="pp"/>
    <att type="real" name="SCORE" value="0.4117647058910035"/>
  </edge>
  <edge label="GO:0000302 (pp) GO:2001234" source="8" target="21">
    <att type="string" name="canonicalName" value="GO:0000302 (pp) GO:2001234"/>
    <att type="string" name="interaction" value="pp"/>
    <att type="real" name="SCORE" value="0.4444444444521605"/>
  </edge>
  <edge label="GO:0000302 (pp) GO:0009725" source="8" target="44">
    <att type="string" name="canonicalName" value="GO:0000302 (pp) GO:0009725"/>
    <att type="string" name="interaction" value="pp"/>
    <att type="real" name="SCORE" value="0.47368421053324095"/>
  </edge>
  <edge label="GO:0000302 (pp) GO:0048511" source="8" target="35">
    <att type="string" name="canonicalName" value="GO:0000302 (pp) GO:0048511"/>
    <att type="string" name="interaction" value="pp"/>
    <att type="real" name="SCORE" value="0.4444444444521605"/>
  </edge>
  <edge label="GO:0000302 (pp) GO:0007507" source="8" target="142">
    <att type="string" name="canonicalName" value="GO:0000302 (pp) GO:0007507"/>
    <att type="string" name="interaction" value="pp"/>
    <att type="real" name="SCORE" value="0.3243243243334551"/>
  </edge>
  <edge label="GO:0000302 (pp) GO:0022602" source="8" target="36">
    <att type="string" name="canonicalName" value="GO:0000302 (pp) GO:0022602"/>
    <att type="string" name="interaction" value="pp"/>
    <att type="real" name="SCORE" value="0.4117647058910035"/>
  </edge>
  <edge label="GO:0000302 (pp) GO:0043535" source="8" target="10">
    <att type="string" name="canonicalName" value="GO:0000302 (pp) GO:0043535"/>
    <att type="string" name="interaction" value="pp"/>
    <att type="real" name="SCORE" value="0.5714285714346938"/>
  </edge>
  <edge label="GO:0000302 (pp) GO:1903202" source="8" target="23">
    <att type="string" name="canonicalName" value="GO:0000302 (pp) GO:1903202"/>
    <att type="string" name="interaction" value="pp"/>
    <att type="real" name="SCORE" value="0.4117647058910035"/>
  </edge>
  <edge label="GO:0000302 (pp) GO:2001233" source="8" target="25">
    <att type="string" name="canonicalName" value="GO:0000302 (pp) GO:2001233"/>
    <att type="string" name="interaction" value="pp"/>
    <att type="real" name="SCORE" value="0.4444444444521605"/>
  </edge>
  <edge label="GO:0000302 (pp) GO:0045766" source="8" target="11">
    <att type="string" name="canonicalName" value="GO:0000302 (pp) GO:0045766"/>
    <att type="string" name="interaction" value="pp"/>
    <att type="real" name="SCORE" value="0.5714285714346938"/>
  </edge>
  <edge label="GO:0000302 (pp) GO:1904018" source="8" target="12">
    <att type="string" name="canonicalName" value="GO:0000302 (pp) GO:1904018"/>
    <att type="string" name="interaction" value="pp"/>
    <att type="real" name="SCORE" value="0.5714285714346938"/>
  </edge>
  <edge label="GO:0000302 (pp) GO:0043536" source="8" target="13">
    <att type="string" name="canonicalName" value="GO:0000302 (pp) GO:0043536"/>
    <att type="string" name="interaction" value="pp"/>
    <att type="real" name="SCORE" value="0.7058823529455017"/>
  </edge>
  <edge label="GO:0000302 (pp) GO:0034599" source="8" target="14">
    <att type="string" name="canonicalName" value="GO:0000302 (pp) GO:0034599"/>
    <att type="string" name="interaction" value="pp"/>
    <att type="real" name="SCORE" value="0.8571428571448979"/>
  </edge>
  <edge label="GO:0000302 (pp) GO:0010594" source="8" target="15">
    <att type="string" name="canonicalName" value="GO:0000302 (pp) GO:0010594"/>
    <att type="string" name="interaction" value="pp"/>
    <att type="real" name="SCORE" value="0.5714285714346938"/>
  </edge>
  <edge label="GO:0000302 (pp) GO:0008585" source="8" target="37">
    <att type="string" name="canonicalName" value="GO:0000302 (pp) GO:0008585"/>
    <att type="string" name="interaction" value="pp"/>
    <att type="real" name="SCORE" value="0.4117647058910035"/>
  </edge>
  <edge label="GO:0000302 (pp) GO:0046545" source="8" target="38">
    <att type="string" name="canonicalName" value="GO:0000302 (pp) GO:0046545"/>
    <att type="string" name="interaction" value="pp"/>
    <att type="real" name="SCORE" value="0.4117647058910035"/>
  </edge>
  <edge label="GO:0000302 (pp) GO:0001666" source="8" target="16">
    <att type="string" name="canonicalName" value="GO:0000302 (pp) GO:0001666"/>
    <att type="string" name="interaction" value="pp"/>
    <att type="real" name="SCORE" value="0.5714285714346938"/>
  </edge>
  <edge label="GO:0000302 (pp) GO:0042542" source="8" target="39">
    <att type="string" name="canonicalName" value="GO:0000302 (pp) GO:0042542"/>
    <att type="string" name="interaction" value="pp"/>
    <att type="real" name="SCORE" value="0.7058823529455017"/>
  </edge>
  <edge label="GO:0000302 (pp) GO:0046660" source="8" target="42">
    <att type="string" name="canonicalName" value="GO:0000302 (pp) GO:0046660"/>
    <att type="string" name="interaction" value="pp"/>
    <att type="real" name="SCORE" value="0.4117647058910035"/>
  </edge>
  <edge label="GO:0000302 (pp) GO:0034614" source="8" target="43">
    <att type="string" name="canonicalName" value="GO:0000302 (pp) GO:0034614"/>
    <att type="string" name="interaction" value="pp"/>
    <att type="real" name="SCORE" value="0.7058823529455017"/>
  </edge>
  <edge label="GO:0000302 (pp) GO:0061419" source="8" target="94">
    <att type="string" name="canonicalName" value="GO:0000302 (pp) GO:0061419"/>
    <att type="string" name="interaction" value="pp"/>
    <att type="real" name="SCORE" value="0.37500000000976563"/>
  </edge>
  <edge label="GO:0000302 (pp) GO:0061418" source="8" target="96">
    <att type="string" name="canonicalName" value="GO:0000302 (pp) GO:0061418"/>
    <att type="string" name="interaction" value="pp"/>
    <att type="real" name="SCORE" value="0.37500000000976563"/>
  </edge>
  <edge label="GO:0000302 (pp) GO:1901522" source="8" target="98">
    <att type="string" name="canonicalName" value="GO:0000302 (pp) GO:1901522"/>
    <att type="string" name="interaction" value="pp"/>
    <att type="real" name="SCORE" value="0.37500000000976563"/>
  </edge>
  <edge label="GO:0006979 (pp) GO:1902176" source="9" target="17">
    <att type="string" name="canonicalName" value="GO:0006979 (pp) GO:1902176"/>
    <att type="string" name="interaction" value="pp"/>
    <att type="real" name="SCORE" value="0.5871559633084337"/>
  </edge>
  <edge label="GO:1902176 (pp) GO:1903201" source="17" target="18">
    <att type="string" name="canonicalName" value="GO:1902176 (pp) GO:1903201"/>
    <att type="string" name="interaction" value="pp"/>
    <att type="real" name="SCORE" value="0.8421052631603878"/>
  </edge>
  <edge label="GO:1900407 (pp) GO:1902176" source="19" target="17">
    <att type="string" name="canonicalName" value="GO:1900407 (pp) GO:1902176"/>
    <att type="string" name="interaction" value="pp"/>
    <att type="real" name="SCORE" value="0.8421052631603878"/>
  </edge>
  <edge label="GO:1902175 (pp) GO:1902176" source="20" target="17">
    <att type="string" name="canonicalName" value="GO:1902175 (pp) GO:1902176"/>
    <att type="string" name="interaction" value="pp"/>
    <att type="real" name="SCORE" value="1.0"/>
  </edge>
  <edge label="GO:1902176 (pp) GO:2001234" source="17" target="21">
    <att type="string" name="canonicalName" value="GO:1902176 (pp) GO:2001234"/>
    <att type="string" name="interaction" value="pp"/>
    <att type="real" name="SCORE" value="0.7058823529455017"/>
  </edge>
  <edge label="GO:1902176 (pp) GO:1902882" source="17" target="22">
    <att type="string" name="canonicalName" value="GO:1902176 (pp) GO:1902882"/>
    <att type="string" name="interaction" value="pp"/>
    <att type="real" name="SCORE" value="0.8421052631603878"/>
  </edge>
  <edge label="GO:0043535 (pp) GO:1902176" source="10" target="17">
    <att type="string" name="canonicalName" value="GO:0043535 (pp) GO:1902176"/>
    <att type="string" name="interaction" value="pp"/>
    <att type="real" name="SCORE" value="0.5263157894811635"/>
  </edge>
  <edge label="GO:1902176 (pp) GO:1903202" source="17" target="23">
    <att type="string" name="canonicalName" value="GO:1902176 (pp) GO:1903202"/>
    <att type="string" name="interaction" value="pp"/>
    <att type="real" name="SCORE" value="1.0"/>
  </edge>
  <edge label="GO:0045862 (pp) GO:1902176" source="24" target="17">
    <att type="string" name="canonicalName" value="GO:0045862 (pp) GO:1902176"/>
    <att type="string" name="interaction" value="pp"/>
    <att type="real" name="SCORE" value="0.4117647058910035"/>
  </edge>
  <edge label="GO:1902176 (pp) GO:2001233" source="17" target="25">
    <att type="string" name="canonicalName" value="GO:1902176 (pp) GO:2001233"/>
    <att type="string" name="interaction" value="pp"/>
    <att type="real" name="SCORE" value="0.7058823529455017"/>
  </edge>
  <edge label="GO:0006109 (pp) GO:1902176" source="64" target="17">
    <att type="string" name="canonicalName" value="GO:0006109 (pp) GO:1902176"/>
    <att type="string" name="interaction" value="pp"/>
    <att type="real" name="SCORE" value="0.5263157894811635"/>
  </edge>
  <edge label="GO:0045766 (pp) GO:1902176" source="11" target="17">
    <att type="string" name="canonicalName" value="GO:0045766 (pp) GO:1902176"/>
    <att type="string" name="interaction" value="pp"/>
    <att type="real" name="SCORE" value="0.5263157894811635"/>
  </edge>
  <edge label="GO:1902176 (pp) GO:1904018" source="17" target="12">
    <att type="string" name="canonicalName" value="GO:1902176 (pp) GO:1904018"/>
    <att type="string" name="interaction" value="pp"/>
    <att type="real" name="SCORE" value="0.5263157894811635"/>
  </edge>
  <edge label="GO:0030163 (pp) GO:1902176" source="150" target="17">
    <att type="string" name="canonicalName" value="GO:0030163 (pp) GO:1902176"/>
    <att type="string" name="interaction" value="pp"/>
    <att type="real" name="SCORE" value="0.31192660551405604"/>
  </edge>
  <edge label="GO:0043536 (pp) GO:1902176" source="13" target="17">
    <att type="string" name="canonicalName" value="GO:0043536 (pp) GO:1902176"/>
    <att type="string" name="interaction" value="pp"/>
    <att type="real" name="SCORE" value="0.6590909090967201"/>
  </edge>
  <edge label="GO:0034599 (pp) GO:1902176" source="14" target="17">
    <att type="string" name="canonicalName" value="GO:0034599 (pp) GO:1902176"/>
    <att type="string" name="interaction" value="pp"/>
    <att type="real" name="SCORE" value="0.5263157894811635"/>
  </edge>
  <edge label="GO:1902176 (pp) GO:1905897" source="17" target="73">
    <att type="string" name="canonicalName" value="GO:1902176 (pp) GO:1905897"/>
    <att type="string" name="interaction" value="pp"/>
    <att type="real" name="SCORE" value="0.6590909090967201"/>
  </edge>
  <edge label="GO:0010594 (pp) GO:1902176" source="15" target="17">
    <att type="string" name="canonicalName" value="GO:0010594 (pp) GO:1902176"/>
    <att type="string" name="interaction" value="pp"/>
    <att type="real" name="SCORE" value="0.5263157894811635"/>
  </edge>
  <edge label="GO:0036003 (pp) GO:1902176" source="149" target="17">
    <att type="string" name="canonicalName" value="GO:0036003 (pp) GO:1902176"/>
    <att type="string" name="interaction" value="pp"/>
    <att type="real" name="SCORE" value="0.4444444444547325"/>
  </edge>
  <edge label="GO:0001666 (pp) GO:1902176" source="16" target="17">
    <att type="string" name="canonicalName" value="GO:0001666 (pp) GO:1902176"/>
    <att type="string" name="interaction" value="pp"/>
    <att type="real" name="SCORE" value="0.5263157894811635"/>
  </edge>
  <edge label="GO:0042542 (pp) GO:1902176" source="39" target="17">
    <att type="string" name="canonicalName" value="GO:0042542 (pp) GO:1902176"/>
    <att type="string" name="interaction" value="pp"/>
    <att type="real" name="SCORE" value="0.31818181819344016"/>
  </edge>
  <edge label="GO:0034614 (pp) GO:1902176" source="43" target="17">
    <att type="string" name="canonicalName" value="GO:0034614 (pp) GO:1902176"/>
    <att type="string" name="interaction" value="pp"/>
    <att type="real" name="SCORE" value="0.31818181819344016"/>
  </edge>
  <edge label="GO:0051603 (pp) GO:1902176" source="74" target="17">
    <att type="string" name="canonicalName" value="GO:0051603 (pp) GO:1902176"/>
    <att type="string" name="interaction" value="pp"/>
    <att type="real" name="SCORE" value="0.4117647058910035"/>
  </edge>
  <edge label="GO:0062012 (pp) GO:1902176" source="155" target="17">
    <att type="string" name="canonicalName" value="GO:0062012 (pp) GO:1902176"/>
    <att type="string" name="interaction" value="pp"/>
    <att type="real" name="SCORE" value="0.5263157894811635"/>
  </edge>
  <edge label="GO:1902176 (pp) GO:1903203" source="17" target="65">
    <att type="string" name="canonicalName" value="GO:1902176 (pp) GO:1903203"/>
    <att type="string" name="interaction" value="pp"/>
    <att type="real" name="SCORE" value="0.4444444444547325"/>
  </edge>
  <edge label="GO:0043161 (pp) GO:1902176" source="75" target="17">
    <att type="string" name="canonicalName" value="GO:0043161 (pp) GO:1902176"/>
    <att type="string" name="interaction" value="pp"/>
    <att type="real" name="SCORE" value="0.5263157894811635"/>
  </edge>
  <edge label="GO:0010506 (pp) GO:1902176" source="66" target="17">
    <att type="string" name="canonicalName" value="GO:0010506 (pp) GO:1902176"/>
[truncated: 560,965 more chars]
