# Supplementary material for: Network pharmacology and molecular-docking-based strategy to explore the potential mechanism of salidroside-inhibited oxidative stress in retinal ganglion cell
Source: PLoS One. 2024 Jul 5;19(7):e0305343. doi: 10.1371/journal.pone.0305343 (PMC11226129; doi:10.1371/journal.pone.0305343)
Supplement: S1 File — All raw data required to replicate the results of study were listed in this file. (ZIP) [file pone.0305343.s002.zip › original data/BP/Evidence/Evidence.csv]

Gene	TotalEvidenceCounts	EvidenceHit:MyList	EvidenceGO:MyList
2932	2.0	1	1
4846	2.0	1	1
1027	2.0	1	1
841	2.0	1	1
5111	2.0	1	1
7099	2.0	1	1
3309	2.0	1	1
114548	2.0	1	1
9314	2.0	1	1
4790	2.0	1	1
3091	2.0	1	1
23411	2.0	1	1
836	2.0	1	1
5071	2.0	1	1
4780	2.0	1	1
