# Supplementary material for: Network pharmacology and molecular-docking-based strategy to explore the potential mechanism of salidroside-inhibited oxidative stress in retinal ganglion cell
Source: PLoS One. 2024 Jul 5;19(7):e0305343. doi: 10.1371/journal.pone.0305343 (PMC11226129; doi:10.1371/journal.pone.0305343)
Supplement: S1 File — All raw data required to replicate the results of study were listed in this file. (ZIP) [file pone.0305343.s002.zip › original data/BP/metascape_result.xlsx]

## Sheet: Annotation
MyList	Gene ID	Type	Tax ID	Homologene Gene ID	Homologene Gene Tax ID	GO:0010035 response to inorganic substanc	GO:0071214 cellular response to abiotic s	GO:0080135 regulation of cellular respons	GO:0062197 cellular response to chemical	GO:1902532 negative regulation of intrace	GO:1901214 regulation of neuron death	GO:0042698 ovulation cycle	GO:0043086 negative regulation of catalyt	GO:0071216 cellular response to biotic st	GO:0007507 heart development	GO:0071417 cellular response to organonit	GO:0060759 regulation of response to cyto	GO:0030163 protein catabolic process	GO:1901652 response to peptide	GO:0036003 positive regulation of transcr	GO:0051348 negative regulation of transfe	GO:0062012 regulation of small molecule m	GO:0043281 regulation of cysteine-type en	GO:0045732 positive regulation of protein	GO:2000630 positive regulation of miRNA m
CASP8	841	symbol	H. sapiens	841	H. sapiens	1	1	0	1	1	1	0	0	1	1	0	1	1	0	0	0	0	1	1	0
CASP3	836	symbol	H. sapiens	836	H. sapiens	1	1	0	1	0	1	1	1	1	1	1	1	1	0	0	1	0	0	1	0
HIF1A	3091	symbol	H. sapiens	3091	H. sapiens	1	0	1	1	1	1	1	0	1	1	0	1	1	1	1	0	1	1	0	1
CDKN1B	1027	symbol	H. sapiens	1027	H. sapiens	1	0	0	1	1	1	1	1	0	1	0	1	1	1	1	1	0	1	1	0
NFKB1	4790	symbol	H. sapiens	4790	H. sapiens	0	1	1	1	0	1	0	1	1	1	1	1	0	1	0	0	1	0	1	1
PCNA	5111	symbol	H. sapiens	5111	H. sapiens	1	1	1	1	0	0	1	1	0	1	0	0	1	0	0	1	0	1	0	0
NFE2L2	4780	symbol	H. sapiens	4780	H. sapiens	1	1	1	1	1	0	1	1	1	0	1	1	1	1	1	0	0	0	1	0
PRKN	5071	symbol	H. sapiens	5071	H. sapiens	1	0	1	1	1	1	0	1	0	0	1	1	1	1	1	1	1	0	1	0
TLR4	7099	symbol	H. sapiens	7099	H. sapiens	0	1	1	1	1	1	0	0	1	0	1	1	0	1	0	1	0	1	0	1
NOS3	4846	symbol	H. sapiens	4846	H. sapiens	1	0	0	1	1	0	1	1	1	1	0	0	0	0	1	0	1	0	1	1
SIRT1	23411	symbol	H. sapiens	23411	H. sapiens	1	1	1	1	1	1	1	1	1	0	0	1	1	1	0	1	1	1	1	0
HSPA5	3309	symbol	H. sapiens	3309	H. sapiens	1	1	1	1	0	1	1	0	1	0	1	0	1	0	1	0	0	0	0	0
KLF4	9314	symbol	H. sapiens	9314	H. sapiens	0	0	1	1	1	1	1	1	1	0	0	1	1	0	1	1	0	1	1	1
NLRP3	114548	symbol	H. sapiens	114548	H. sapiens	0	1	0	1	1	0	0	0	1	0	0	0	0	0	0	0	0	1	1	1
GSK3B	2932	symbol	H. sapiens	2932	H. sapiens	0	0	1	0	1	1	1	1	1	1	1	1	1	1	0	1	0	1	1	0

## Sheet: Enrichment
GroupID	Category	Term	Description	LogP	Log(q-value)	InTerm_InList	Genes	Symbols
1_Summary	GO Biological Processes	GO:0010035	response to inorganic substance	-14.0667	-9.87861	10/540	836,841,1027,3091,3309,4780,4846,5071,5111,23411	CASP3,CASP8,CDKN1B,HIF1A,HSPA5,NFE2L2,NOS3,PRKN,PCNA,SIRT1
1_Member	GO Biological Processes	GO:0010035	response to inorganic substance	-14.0667	-9.87861	10/540	836,841,1027,3091,3309,4780,4846,5071,5111,23411	CASP3,CASP8,CDKN1B,HIF1A,HSPA5,NFE2L2,NOS3,PRKN,PCNA,SIRT1
1_Member	GO Biological Processes	GO:0010038	response to metal ion	-11.5774	-7.99135	8/367	836,841,1027,3091,3309,4780,5071,5111	CASP3,CASP8,CDKN1B,HIF1A,HSPA5,NFE2L2,PRKN,PCNA
1_Member	GO Biological Processes	GO:0009410	response to xenobiotic stimulus	-5.83995	-3.61414	5/425	836,1027,3309,4780,5111	CASP3,CDKN1B,HSPA5,NFE2L2,PCNA
1_Member	GO Biological Processes	GO:0071466	cellular response to xenobiotic stimulus	-3.98284	-2.21305	3/189	3309,4780,5111	HSPA5,NFE2L2,PCNA
2_Summary	GO Biological Processes	GO:0071214	cellular response to abiotic stimulus	-12.0217	-8.31073	8/323	836,841,3309,4790,5111,7099,23411,114548,4780	CASP3,CASP8,HSPA5,NFKB1,PCNA,TLR4,SIRT1,NLRP3,NFE2L2
2_Member	GO Biological Processes	GO:0071214	cellular response to abiotic stimulus	-12.0217	-8.31073	8/323	836,841,3309,4790,5111,7099,23411,114548	CASP3,CASP8,HSPA5,NFKB1,PCNA,TLR4,SIRT1,NLRP3
2_Member	GO Biological Processes	GO:0104004	cellular response to environmental stimulus	-12.0217	-8.31073	8/323	836,841,3309,4790,5111,7099,23411,114548	CASP3,CASP8,HSPA5,NFKB1,PCNA,TLR4,SIRT1,NLRP3
2_Member	GO Biological Processes	GO:0071496	cellular response to external stimulus	-8.21968	-5.44657	6/318	841,3309,4780,4790,7099,23411	CASP8,HSPA5,NFE2L2,NFKB1,TLR4,SIRT1
2_Member	GO Biological Processes	GO:0034612	response to tumor necrosis factor	-7.34512	-4.78028	5/211	836,841,4780,4790,23411	CASP3,CASP8,NFE2L2,NFKB1,SIRT1
3_Summary	GO Biological Processes	GO:0080135	regulation of cellular response to stress	-10.9473	-7.45819	9/726	2932,3091,3309,4780,5071,5111,7099,9314,23411,4790	GSK3B,HIF1A,HSPA5,NFE2L2,PRKN,PCNA,TLR4,KLF4,SIRT1,NFKB1
3_Member	GO Biological Processes	GO:0080135	regulation of cellular response to stress	-10.9473	-7.45819	9/726	2932,3091,3309,4780,5071,5111,7099,9314,23411	GSK3B,HIF1A,HSPA5,NFE2L2,PRKN,PCNA,TLR4,KLF4,SIRT1
3_Member	GO Biological Processes	GO:0071345	cellular response to cytokine stimulus	-9.25648	-6.24448	8/719	2932,3091,3309,4780,4790,7099,9314,23411	GSK3B,HIF1A,HSPA5,NFE2L2,NFKB1,TLR4,KLF4,SIRT1
4_Summary	GO Biological Processes	GO:0062197	cellular response to chemical stress	-10.5457	-7.13575	7/274	836,3091,4780,4846,5111,23411,114548,5071,9314,1027,3309,7099,841,4790	CASP3,HIF1A,NFE2L2,NOS3,PCNA,SIRT1,NLRP3,PRKN,KLF4,CDKN1B,HSPA5,TLR4,CASP8,NFKB1
4_Member	GO Biological Processes	GO:0062197	cellular response to chemical stress	-10.5457	-7.13575	7/274	836,3091,4780,4846,5111,23411,114548	CASP3,HIF1A,NFE2L2,NOS3,PCNA,SIRT1,NLRP3
4_Member	GO Biological Processes	GO:0000302	response to reactive oxygen species	-9.82245	-6.62899	6/172	836,3091,4780,4846,5111,23411	CASP3,HIF1A,NFE2L2,NOS3,PCNA,SIRT1
4_Member	GO Biological Processes	GO:0006979	response to oxidative stress	-9.66643	-6.55752	7/366	836,3091,4780,4846,5071,5111,23411	CASP3,HIF1A,NFE2L2,NOS3,PRKN,PCNA,SIRT1
4_Member	GO Biological Processes	GO:0043535	regulation of blood vessel endothelial cell migration	-8.05834	-5.34738	5/152	3091,4780,4846,9314,23411	HIF1A,NFE2L2,NOS3,KLF4,SIRT1
4_Member	GO Biological Processes	GO:0045766	positive regulation of angiogenesis	-7.63048	-5.03346	5/185	3091,4780,4846,9314,23411	HIF1A,NFE2L2,NOS3,KLF4,SIRT1
4_Member	GO Biological Processes	GO:1904018	positive regulation of vasculature development	-7.63048	-5.03346	5/185	3091,4780,4846,9314,23411	HIF1A,NFE2L2,NOS3,KLF4,SIRT1
4_Member	GO Biological Processes	GO:0043536	positive regulation of blood vessel endothelial cell migration	-7.32782	-4.77321	4/75	3091,4780,4846,23411	HIF1A,NFE2L2,NOS3,SIRT1
4_Member	GO Biological Processes	GO:0034599	cellular response to oxidative stress	-7.21565	-4.68078	5/224	3091,4780,4846,5111,23411	HIF1A,NFE2L2,NOS3,PCNA,SIRT1
4_Member	GO Biological Processes	GO:0010594	regulation of endothelial cell migration	-7.13973	-4.62375	5/232	3091,4780,4846,9314,23411	HIF1A,NFE2L2,NOS3,KLF4,SIRT1
4_Member	GO Biological Processes	GO:0001666	response to hypoxia	-6.73392	-4.28813	5/280	836,1027,3091,4780,23411	CASP3,CDKN1B,HIF1A,NFE2L2,SIRT1
4_Member	GO Biological Processes	GO:0030335	positive regulation of cell migration	-6.72261	-4.28813	6/569	3091,3309,4780,4846,7099,23411	HIF1A,HSPA5,NFE2L2,NOS3,TLR4,SIRT1
4_Member	GO Biological Processes	GO:0036293	response to decreased oxygen levels	-6.63625	-4.21983	5/293	836,1027,3091,4780,23411	CASP3,CDKN1B,HIF1A,NFE2L2,SIRT1
4_Member	GO Biological Processes	GO:0010632	regulation of epithelial cell migration	-6.62162	-4.21983	5/295	3091,4780,4846,9314,23411	HIF1A,NFE2L2,NOS3,KLF4,SIRT1
4_Member	GO Biological Processes	GO:2000147	positive regulation of cell motility	-6.6129	-4.21983	6/594	3091,3309,4780,4846,7099,23411	HIF1A,HSPA5,NFE2L2,NOS3,TLR4,SIRT1
4_Member	GO Biological Processes	GO:0040017	positive regulation of locomotion	-6.54933	-4.16743	6/609	3091,3309,4780,4846,7099,23411	HIF1A,HSPA5,NFE2L2,NOS3,TLR4,SIRT1
4_Member	GO Biological Processes	GO:0070482	response to oxygen levels	-6.44683	-4.09126	5/320	836,1027,3091,4780,23411	CASP3,CDKN1B,HIF1A,NFE2L2,SIRT1
4_Member	GO Biological Processes	GO:0010595	positive regulation of endothelial cell migration	-6.35086	-4.02379	4/131	3091,4780,4846,23411	HIF1A,NFE2L2,NOS3,SIRT1
4_Member	GO Biological Processes	GO:0071456	cellular response to hypoxia	-6.29852	-3.97967	4/135	1027,3091,4780,23411	CDKN1B,HIF1A,NFE2L2,SIRT1
4_Member	GO Biological Processes	GO:0045765	regulation of angiogenesis	-6.26082	-3.95922	5/349	3091,4780,4846,9314,23411	HIF1A,NFE2L2,NOS3,KLF4,SIRT1
4_Member	GO Biological Processes	GO:1901342	regulation of vasculature development	-6.22432	-3.93386	5/355	3091,4780,4846,9314,23411	HIF1A,NFE2L2,NOS3,KLF4,SIRT1
4_Member	GO Biological Processes	GO:0036294	cellular response to decreased oxygen levels	-6.19843	-3.91883	4/143	1027,3091,4780,23411	CDKN1B,HIF1A,NFE2L2,SIRT1
4_Member	GO Biological Processes	GO:0071453	cellular response to oxygen levels	-6.02529	-3.77672	4/158	1027,3091,4780,23411	CDKN1B,HIF1A,NFE2L2,SIRT1
4_Member	GO Biological Processes	GO:0010634	positive regulation of epithelial cell migration	-5.83844	-3.61414	4/176	3091,4780,4846,23411	HIF1A,NFE2L2,NOS3,SIRT1
4_Member	GO Biological Processes	GO:0048871	multicellular organismal homeostasis	-5.2586	-3.16742	5/559	836,3091,4846,7099,23411	CASP3,HIF1A,NOS3,TLR4,SIRT1
4_Member	GO Biological Processes	GO:0035239	tube morphogenesis	-4.87747	-2.87123	5/670	836,841,3091,4846,23411	CASP3,CASP8,HIF1A,NOS3,SIRT1
4_Member	GO Biological Processes	GO:0001525	angiogenesis	-4.77981	-2.80391	4/326	841,3091,4846,23411	CASP8,HIF1A,NOS3,SIRT1
4_Member	GO Biological Processes	GO:0048771	tissue remodeling	-4.76839	-2.79515	3/103	3091,4790,4846	HIF1A,NFKB1,NOS3
4_Member	GO Biological Processes	GO:0048514	blood vessel morphogenesis	-4.34183	-2.47181	4/422	841,3091,4846,23411	CASP8,HIF1A,NOS3,SIRT1
4_Member	GO Biological Processes	GO:0062013	positive regulation of small molecule metabolic process	-4.31564	-2.45593	3/146	3091,4846,23411	HIF1A,NOS3,SIRT1
4_Member	GO Biological Processes	GO:0001568	blood vessel development	-4.03616	-2.2464	4/506	841,3091,4846,23411	CASP8,HIF1A,NOS3,SIRT1
4_Member	GO Biological Processes	GO:0070168	negative regulation of biomineral tissue development	-4.00227	-2.22411	2/30	3091,4846	HIF1A,NOS3
4_Member	GO Biological Processes	GO:0001944	vasculature development	-3.97118	-2.20634	4/526	841,3091,4846,23411	CASP8,HIF1A,NOS3,SIRT1
4_Member	GO Biological Processes	GO:0048729	tissue morphogenesis	-3.84861	-2.11077	4/566	836,3091,4846,9314	CASP3,HIF1A,NOS3,KLF4
4_Member	GO Biological Processes	GO:0045981	positive regulation of nucleotide metabolic process	-3.70725	-2.00346	2/42	3091,4846	HIF1A,NOS3
4_Member	GO Biological Processes	GO:1900544	positive regulation of purine nucleotide metabolic process	-3.70725	-2.00346	2/42	3091,4846	HIF1A,NOS3
4_Member	GO Biological Processes	GO:0043009	chordate embryonic development	-3.62347	-1.9337	4/648	836,841,3091,4846	CASP3,CASP8,HIF1A,NOS3
4_Member	GO Biological Processes	GO:0045926	negative regulation of growth	-3.61446	-1.9288	3/252	1027,3091,23411	CDKN1B,HIF1A,SIRT1
4_Member	GO Biological Processes	GO:0048872	homeostasis of number of cells	-3.57461	-1.89708	3/260	836,3091,4846	CASP3,HIF1A,NOS3
4_Member	GO Biological Processes	GO:0009792	embryo development ending in birth or egg hatching	-3.56815	-1.89195	4/670	836,841,3091,4846	CASP3,CASP8,HIF1A,NOS3
4_Member	GO Biological Processes	GO:0032007	negative regulation of TOR signaling	-3.39652	-1.75498	2/60	3091,23411	HIF1A,SIRT1
4_Member	GO Biological Processes	GO:0042327	positive regulation of phosphorylation	-3.30504	-1.68307	4/786	1027,3091,7099,23411	CDKN1B,HIF1A,TLR4,SIRT1
4_Member	GO Biological Processes	GO:0090287	regulation of cellular response to growth factor stimulus	-3.21587	-1.61434	3/345	3091,3309,23411	HIF1A,HSPA5,SIRT1
4_Member	GO Biological Processes	GO:0016239	positive regulation of macroautophagy	-3.2031	-1.60608	2/75	3091,23411	HIF1A,SIRT1
4_Member	GO Biological Processes	GO:0001701	in utero embryonic development	-3.05511	-1.48508	3/392	841,3091,4846	CASP8,HIF1A,NOS3
4_Member	GO Biological Processes	GO:2000106	regulation of leukocyte apoptotic process	-3.04563	-1.47872	2/90	3091,23411	HIF1A,SIRT1
4_Member	GO Biological Processes	GO:1900542	regulation of purine nucleotide metabolic process	-3.01737	-1.45459	2/93	3091,4846	HIF1A,NOS3
4_Member	GO Biological Processes	GO:0006140	regulation of nucleotide metabolic process	-3.00815	-1.44641	2/94	3091,4846	HIF1A,NOS3
4_Member	GO Biological Processes	GO:0050678	regulation of epithelial cell proliferation	-2.97162	-1.417	3/419	1027,3091,23411	CDKN1B,HIF1A,SIRT1
4_Member	GO Biological Processes	GO:0070167	regulation of biomineral tissue development	-2.94631	-1.3997	2/101	3091,4846	HIF1A,NOS3
4_Member	GO Biological Processes	GO:0001678	cellular glucose homeostasis	-2.87294	-1.34572	2/110	3091,23411	HIF1A,SIRT1
4_Member	GO Biological Processes	GO:0001938	positive regulation of endothelial cell proliferation	-2.83478	-1.31414	2/115	3091,23411	HIF1A,SIRT1
4_Member	GO Biological Processes	GO:0032006	regulation of TOR signaling	-2.82735	-1.30858	2/116	3091,23411	HIF1A,SIRT1
4_Member	GO Biological Processes	GO:0003206	cardiac chamber morphogenesis	-2.75647	-1.25143	2/126	3091,4846	HIF1A,NOS3
4_Member	GO Biological Processes	GO:0003231	cardiac ventricle development	-2.75647	-1.25143	2/126	3091,4846	HIF1A,NOS3
4_Member	GO Biological Processes	GO:0003205	cardiac chamber development	-2.52114	-1.05733	2/166	3091,4846	HIF1A,NOS3
4_Member	GO Biological Processes	GO:0009266	response to temperature stimulus	-2.49591	-1.03699	2/171	841,4846	CASP8,NOS3
4_Member	GO Biological Processes	GO:0001936	regulation of endothelial cell proliferation	-2.42911	-0.979008	2/185	3091,23411	HIF1A,SIRT1
4_Member	GO Biological Processes	GO:0001667	ameboidal-type cell migration	-2.37587	-0.935193	2/197	3091,4846	HIF1A,NOS3
4_Member	GO Biological Processes	GO:0042593	glucose homeostasis	-2.32992	-0.894656	2/208	3091,23411	HIF1A,SIRT1
4_Member	GO Biological Processes	GO:0033500	carbohydrate homeostasis	-2.32587	-0.891371	2/209	3091,23411	HIF1A,SIRT1
4_Member	GO Biological Processes	GO:0050679	positive regulation of epithelial cell proliferation	-2.26364	-0.837485	2/225	3091,23411	HIF1A,SIRT1
4_Member	GO Biological Processes	GO:0050866	negative regulation of cell activation	-2.26364	-0.837485	2/225	836,4846	CASP3,NOS3
4_Member	GO Biological Processes	GO:0003007	heart morphogenesis	-2.14862	-0.732862	2/258	3091,4846	HIF1A,NOS3
4_Member	GO Biological Processes	GO:0055082	cellular chemical homeostasis	-1.53234	-0.159166	2/546	3091,23411	HIF1A,SIRT1
5_Summary	GO Biological Processes	GO:1902532	negative regulation of intracellular signal transduction	-10.109	-6.76602	8/561	841,2932,3091,4780,5071,7099,23411,114548,4846,9314,1027	CASP8,GSK3B,HIF1A,NFE2L2,PRKN,TLR4,SIRT1,NLRP3,NOS3,KLF4,CDKN1B
5_Member	GO Biological Processes	GO:1902532	negative regulation of intracellular signal transduction	-10.109	-6.76602	8/561	841,2932,3091,4780,5071,7099,23411,114548	CASP8,GSK3B,HIF1A,NFE2L2,PRKN,TLR4,SIRT1,NLRP3
5_Member	GO Biological Processes	GO:1902176	negative regulation of oxidative stress-induced intrinsic apoptotic signaling pathway	-9.81708	-6.62899	4/19	3091,4780,5071,23411	HIF1A,NFE2L2,PRKN,SIRT1
5_Member	GO Biological Processes	GO:1903201	regulation of oxidative stress-induced cell death	-9.49784	-6.45588	5/79	3091,4780,5071,7099,23411	HIF1A,NFE2L2,PRKN,TLR4,SIRT1
5_Member	GO Biological Processes	GO:1900407	regulation of cellular response to oxidative stress	-9.11304	-6.12908	5/94	3091,4780,5071,7099,23411	HIF1A,NFE2L2,PRKN,TLR4,SIRT1
5_Member	GO Biological Processes	GO:1902175	regulation of oxidative stress-induced intrinsic apoptotic signaling pathway	-9.03105	-6.09538	4/29	3091,4780,5071,23411	HIF1A,NFE2L2,PRKN,SIRT1
5_Member	GO Biological Processes	GO:2001234	negative regulation of apoptotic signaling pathway	-9.02819	-6.09538	6/233	2932,3091,4780,4846,5071,23411	GSK3B,HIF1A,NFE2L2,NOS3,PRKN,SIRT1
5_Member	GO Biological Processes	GO:1902882	regulation of response to oxidative stress	-8.91141	-6.02436	5/103	3091,4780,5071,7099,23411	HIF1A,NFE2L2,PRKN,TLR4,SIRT1
5_Member	GO Biological Processes	GO:1903202	negative regulation of oxidative stress-induced cell death	-7.8772	-5.20763	4/55	3091,4780,5071,23411	HIF1A,NFE2L2,PRKN,SIRT1
5_Member	GO Biological Processes	GO:0045862	positive regulation of proteolysis	-7.86308	-5.20648	6/365	841,2932,4780,5071,23411,114548	CASP8,GSK3B,NFE2L2,PRKN,SIRT1,NLRP3
5_Member	GO Biological Processes	GO:2001233	regulation of apoptotic signaling pathway	-7.75232	-5.10831	6/381	2932,3091,4780,4846,5071,23411	GSK3B,HIF1A,NFE2L2,NOS3,PRKN,SIRT1
5_Member	GO Biological Processes	GO:0030162	regulation of proteolysis	-7.60855	-5.02253	7/726	841,2932,4780,5071,9314,23411,114548	CASP8,GSK3B,NFE2L2,PRKN,KLF4,SIRT1,NLRP3
5_Member	GO Biological Processes	GO:0009896	positive regulation of catabolic process	-6.85628	-4.3842	6/540	1027,2932,3091,4780,5071,23411	CDKN1B,GSK3B,HIF1A,NFE2L2,PRKN,SIRT1
5_Member	GO Biological Processes	GO:2001243	negative regulation of intrinsic apoptotic signaling pathway	-6.83991	-4.3761	4/99	3091,4780,5071,23411	HIF1A,NFE2L2,PRKN,SIRT1
5_Member	GO Biological Processes	GO:2001242	regulation of intrinsic apoptotic signaling pathway	-5.86819	-3.63434	4/173	3091,4780,5071,23411	HIF1A,NFE2L2,PRKN,SIRT1
5_Member	GO Biological Processes	GO:0031331	positive regulation of cellular catabolic process	-5.76126	-3.5509	5/441	2932,3091,4780,5071,23411	GSK3B,HIF1A,NFE2L2,PRKN,SIRT1
5_Member	GO Biological Processes	GO:0019725	cellular homeostasis	-4.9346	-2.91678	5/652	3091,4780,4846,5071,23411	HIF1A,NFE2L2,NOS3,PRKN,SIRT1
5_Member	GO Biological Processes	GO:0010675	regulation of cellular carbohydrate metabolic process	-4.26359	-2.41595	3/152	2932,5071,23411	GSK3B,PRKN,SIRT1
5_Member	GO Biological Processes	GO:1902254	negative regulation of intrinsic apoptotic signaling pathway by p53 class mediator	-4.23676	-2.40278	2/23	5071,23411	PRKN,SIRT1
5_Member	GO Biological Processes	GO:1902235	regulation of endoplasmic reticulum stress-induced intrinsic apoptotic signaling pathway	-3.94552	-2.18917	2/32	5071,23411	PRKN,SIRT1
5_Member	GO Biological Processes	GO:1901797	negative regulation of signal transduction by p53 class mediator	-3.89229	-2.14511	2/34	5071,23411	PRKN,SIRT1
5_Member	GO Biological Processes	GO:1902253	regulation of intrinsic apoptotic signaling pathway by p53 class mediator	-3.86686	-2.12666	2/35	5071,23411	PRKN,SIRT1
5_Member	GO Biological Processes	GO:0031648	protein destabilization	-3.59069	-1.91046	2/48	5071,23411	PRKN,SIRT1
5_Member	GO Biological Processes	GO:0010906	regulation of glucose metabolic process	-2.92945	-1.3907	2/103	5071,23411	PRKN,SIRT1
5_Member	GO Biological Processes	GO:1901796	regulation of signal transduction by p53 class mediator	-2.90476	-1.36892	2/106	5071,23411	PRKN,SIRT1
5_Member	GO Biological Processes	GO:0016567	protein ubiquitination	-2.36988	-0.929987	3/682	4780,5071,23411	NFE2L2,PRKN,SIRT1
5_Member	GO Biological Processes	GO:0032446	protein modification by small protein conjugation	-2.24511	-0.822692	3/756	4780,5071,23411	NFE2L2,PRKN,SIRT1
6_Summary	GO Biological Processes	GO:1901214	regulation of neuron death	-10.008	-6.72301	7/327	836,841,2932,3091,5071,7099,23411,1027,3309,4790,9314	CASP3,CASP8,GSK3B,HIF1A,PRKN,TLR4,SIRT1,CDKN1B,HSPA5,NFKB1,KLF4
6_Member	GO Biological Processes	GO:1901214	regulation of neuron death	-10.008	-6.72301	7/327	836,841,2932,3091,5071,7099,23411	CASP3,CASP8,GSK3B,HIF1A,PRKN,TLR4,SIRT1
6_Member	GO Biological Processes	GO:0071407	cellular response to organic cyclic compound	-8.66537	-5.8197	7/510	836,841,1027,2932,3309,4790,5071	CASP3,CASP8,CDKN1B,GSK3B,HSPA5,NFKB1,PRKN
6_Member	GO Biological Processes	GO:0046677	response to antibiotic	-8.1577	-5.40098	4/47	836,841,1027,3309	CASP3,CASP8,CDKN1B,HSPA5
6_Member	GO Biological Processes	GO:1901216	positive regulation of neuron death	-6.96846	-4.47058	4/92	836,841,2932,7099	CASP3,CASP8,GSK3B,TLR4
6_Member	GO Biological Processes	GO:0010942	positive regulation of cell death	-6.49963	-4.13109	6/621	836,841,1027,2932,7099,23411	CASP3,CASP8,CDKN1B,GSK3B,TLR4,SIRT1
6_Member	GO Biological Processes	GO:0032025	response to cobalt ion	-4.98505	-2.96428	2/10	836,841	CASP3,CASP8
6_Member	GO Biological Processes	GO:0030097	hemopoiesis	-4.91219	-2.89729	5/659	836,841,3091,9314,23411	CASP3,CASP8,HIF1A,KLF4,SIRT1
6_Member	GO Biological Processes	GO:0097190	apoptotic signaling pathway	-4.85464	-2.85968	4/312	836,841,2932,23411	CASP3,CASP8,GSK3B,SIRT1
6_Member	GO Biological Processes	GO:0097194	execution phase of apoptosis	-3.52095	-1.85791	2/52	836,841	CASP3,CASP8
6_Member	GO Biological Processes	GO:0030099	myeloid cell differentiation	-3.51249	-1.85075	3/273	836,841,23411	CASP3,CASP8,SIRT1
6_Member	GO Biological Processes	GO:0043065	positive regulation of apoptotic process	-2.66529	-1.17617	3/536	836,841,23411	CASP3,CASP8,SIRT1
6_Member	GO Biological Processes	GO:0043068	positive regulation of programmed cell death	-2.62674	-1.1428	3/553	836,841,23411	CASP3,CASP8,SIRT1
6_Member	GO Biological Processes	GO:0016485	protein processing	-2.38017	-0.937164	2/196	836,841	CASP3,CASP8
6_Member	GO Biological Processes	GO:0051604	protein maturation	-2.09521	-0.683098	2/275	836,841	CASP3,CASP8
7_Summary	GO Biological Processes	GO:0042698	ovulation cycle	-9.70404	-6.55752	5/72	836,3309,4846,5111,23411,2932,4780,1027,3091,9314	CASP3,HSPA5,NOS3,PCNA,SIRT1,GSK3B,NFE2L2,CDKN1B,HIF1A,KLF4
7_Member	GO Biological Processes	GO:0042698	ovulation cycle	-9.70404	-6.55752	5/72	836,3309,4846,5111,23411	CASP3,HSPA5,NOS3,PCNA,SIRT1
7_Member	GO Biological Processes	GO:0048511	rhythmic process	-8.59668	-5.77033	6/275	836,2932,3309,4846,5111,23411	CASP3,GSK3B,HSPA5,NOS3,PCNA,SIRT1
7_Member	GO Biological Processes	GO:0022602	ovulation cycle process	-8.08318	-5.3575	4/49	836,3309,4846,23411	CASP3,HSPA5,NOS3,SIRT1
7_Member	GO Biological Processes	GO:0008585	female gonad development	-6.9495	-4.46038	4/93	836,3309,4846,23411	CASP3,HSPA5,NOS3,SIRT1
7_Member	GO Biological Processes	GO:0046545	development of primary female sexual characteristics	-6.87567	-4.39515	4/97	836,3309,4846,23411	CASP3,HSPA5,NOS3,SIRT1
7_Member	GO Biological Processes	GO:0042542	response to hydrogen peroxide	-6.72034	-4.28813	4/106	836,4780,5111,23411	CASP3,NFE2L2,PCNA,SIRT1
7_Member	GO Biological Processes	GO:0048608	reproductive structure development	-6.65098	-4.22633	5/291	836,1027,3309,4846,23411	CASP3,CDKN1B,HSPA5,NOS3,SIRT1
7_Member	GO Biological Processes	GO:0061458	reproductive system development	-6.62162	-4.21983	5/295	836,1027,3309,4846,23411	CASP3,CDKN1B,HSPA5,NOS3,SIRT1
7_Member	GO Biological Processes	GO:0046660	female sex differentiation	-6.60858	-4.21983	4/113	836,3309,4846,23411	CASP3,HSPA5,NOS3,SIRT1
7_Member	GO Biological Processes	GO:0034614	cellular response to reactive oxygen species	-6.48921	-4.1272	4/121	4780,4846,5111,23411	NFE2L2,NOS3,PCNA,SIRT1
7_Member	GO Biological Processes	GO:0009314	response to radiation	-5.73727	-3.53596	5/446	836,3091,3309,5111,23411	CASP3,HIF1A,HSPA5,PCNA,SIRT1
7_Member	GO Biological Processes	GO:0008406	gonad development	-5.45339	-3.3067	4/220	836,3309,4846,23411	CASP3,HSPA5,NOS3,SIRT1
7_Member	GO Biological Processes	GO:0045137	development of primary sexual characteristics	-5.41472	-3.28032	4/225	836,3309,4846,23411	CASP3,HSPA5,NOS3,SIRT1
7_Member	GO Biological Processes	GO:0070301	cellular response to hydrogen peroxide	-5.29231	-3.19765	3/69	4780,5111,23411	NFE2L2,PCNA,SIRT1
7_Member	GO Biological Processes	GO:0001542	ovulation from ovarian follicle	-5.08183	-3.04297	2/9	4846,23411	NOS3,SIRT1
7_Member	GO Biological Processes	GO:0007548	sex differentiation	-5.06414	-3.02835	4/276	836,3309,4846,23411	CASP3,HSPA5,NOS3,SIRT1
7_Member	GO Biological Processes	GO:0032070	regulation of deoxyribonuclease activity	-4.98505	-2.96428	2/10	5111,23411	PCNA,SIRT1
7_Member	GO Biological Processes	GO:0009416	response to light stimulus	-4.82753	-2.84084	4/317	836,3091,5111,23411	CASP3,HIF1A,PCNA,SIRT1
7_Member	GO Biological Processes	GO:0030728	ovulation	-4.50559	-2.59854	2/17	4846,23411	NOS3,SIRT1
7_Member	GO Biological Processes	GO:0010212	response to ionizing radiation	-4.34249	-2.47181	3/143	836,3309,23411	CASP3,HSPA5,SIRT1
7_Member	GO Biological Processes	GO:0032069	regulation of nuclease activity	-4.27614	-2.42251	2/22	5111,23411	PCNA,SIRT1
7_Member	GO Biological Processes	GO:0009411	response to UV	-4.2467	-2.40692	3/154	836,5111,23411	CASP3,PCNA,SIRT1
7_Member	GO Biological Processes	GO:0016241	regulation of macroautophagy	-4.20545	-2.3753	3/159	836,3091,23411	CASP3,HIF1A,SIRT1
7_Member	GO Biological Processes	GO:0000731	DNA synthesis involved in DNA repair	-3.77206	-2.05527	2/39	5111,23411	PCNA,SIRT1
7_Member	GO Biological Processes	GO:0006974	cellular response to DNA damage stimulus	-3.41304	-1.76902	4/736	836,1027,5111,23411	CASP3,CDKN1B,PCNA,SIRT1
7_Member	GO Biological Processes	GO:0051054	positive regulation of DNA metabolic process	-3.38007	-1.74099	3/303	5111,9314,23411	PCNA,KLF4,SIRT1
7_Member	GO Biological Processes	GO:0034644	cellular response to UV	-3.01737	-1.45459	2/93	5111,23411	PCNA,SIRT1
7_Member	GO Biological Processes	GO:0071897	DNA biosynthetic process	-3.01737	-1.45459	2/93	5111,23411	PCNA,SIRT1
7_Member	GO Biological Processes	GO:0071482	cellular response to light stimulus	-2.80545	-1.28854	2/119	5111,23411	PCNA,SIRT1
7_Member	GO Biological Processes	GO:0045739	positive regulation of DNA repair	-2.72971	-1.23005	2/130	5111,23411	PCNA,SIRT1
7_Member	GO Biological Processes	GO:0051052	regulation of DNA metabolic process	-2.65381	-1.16643	3/541	5111,9314,23411	PCNA,KLF4,SIRT1
7_Member	GO Biological Processes	GO:0007292	female gamete generation	-2.62469	-1.14247	2/147	4846,23411	NOS3,SIRT1
7_Member	GO Biological Processes	GO:0097193	intrinsic apoptotic signaling pathway	-2.5578	-1.09071	2/159	836,23411	CASP3,SIRT1
7_Member	GO Biological Processes	GO:2001022	positive regulation of response to DNA damage stimulus	-2.51603	-1.05304	2/167	5111,23411	PCNA,SIRT1
7_Member	GO Biological Processes	GO:0006282	regulation of DNA repair	-2.30591	-0.875222	2/214	5111,23411	PCNA,SIRT1
7_Member	GO Biological Processes	GO:2001020	regulation of response to DNA damage stimulus	-1.99264	-0.586315	2/311	5111,23411	PCNA,SIRT1
7_Member	GO Biological Processes	GO:0006281	DNA repair	-1.61455	-0.237365	2/493	5111,23411	PCNA,SIRT1
7_Member	GO Biological Processes	GO:0061061	muscle structure development	-1.59672	-0.220883	2/504	836,23411	CASP3,SIRT1
8_Summary	GO Biological Processes	GO:0043086	negative regulation of catalytic activity	-9.51903	-6.45588	8/666	836,1027,2932,4790,4846,5071,9314,23411,4780,5111	CASP3,CDKN1B,GSK3B,NFKB1,NOS3,PRKN,KLF4,SIRT1,NFE2L2,PCNA
8_Member	GO Biological Processes	GO:0043086	negative regulation of catalytic activity	-9.51903	-6.45588	8/666	836,1027,2932,4790,4846,5071,9314,23411	CASP3,CDKN1B,GSK3B,NFKB1,NOS3,PRKN,KLF4,SIRT1
8_Member	GO Biological Processes	GO:0009725	response to hormone	-8.96031	-6.05098	8/784	836,1027,2932,4780,4790,4846,5111,23411	CASP3,CDKN1B,GSK3B,NFE2L2,NFKB1,NOS3,PCNA,SIRT1
9_Summary	GO Biological Processes	GO:0071216	cellular response to biotic stimulus	-8.8761	-6.01023	6/247	2932,3309,4790,4846,7099,114548,836,841,4780,9314,23411,3091	GSK3B,HSPA5,NFKB1,NOS3,TLR4,NLRP3,CASP3,CASP8,NFE2L2,KLF4,SIRT1,HIF1A
9_Member	GO Biological Processes	GO:0071216	cellular response to biotic stimulus	-8.8761	-6.01023	6/247	2932,3309,4790,4846,7099,114548	GSK3B,HSPA5,NFKB1,NOS3,TLR4,NLRP3
9_Member	GO Biological Processes	GO:0032496	response to lipopolysaccharide	-8.12375	-5.38282	6/330	836,841,4790,4846,7099,114548	CASP3,CASP8,NFKB1,NOS3,TLR4,NLRP3
9_Member	GO Biological Processes	GO:0002237	response to molecule of bacterial origin	-7.96415	-5.28121	6/351	836,841,4790,4846,7099,114548	CASP3,CASP8,NFKB1,NOS3,TLR4,NLRP3
9_Member	GO Biological Processes	GO:0009617	response to bacterium	-6.20984	-3.92485	6/696	836,841,4790,4846,7099,114548	CASP3,CASP8,NFKB1,NOS3,TLR4,NLRP3
9_Member	GO Biological Processes	GO:0031347	regulation of defense response	-5.96388	-3.72027	6/767	841,4780,4790,7099,9314,114548	CASP8,NFE2L2,NFKB1,TLR4,KLF4,NLRP3
9_Member	GO Biological Processes	GO:0071222	cellular response to lipopolysaccharide	-5.5583	-3.37882	4/207	4790,4846,7099,114548	NFKB1,NOS3,TLR4,NLRP3
9_Member	GO Biological Processes	GO:0071363	cellular response to growth factor stimulus	-5.54609	-3.37484	5/488	836,3309,7099,9314,23411	CASP3,HSPA5,TLR4,KLF4,SIRT1
9_Member	GO Biological Processes	GO:0001819	positive regulation of cytokine production	-5.54175	-3.37484	5/489	841,3091,7099,23411,114548	CASP8,HIF1A,TLR4,SIRT1,NLRP3
9_Member	GO Biological Processes	GO:0071219	cellular response to molecule of bacterial origin	-5.45339	-3.3067	4/220	4790,4846,7099,114548	NFKB1,NOS3,TLR4,NLRP3
9_Member	GO Biological Processes	GO:0032731	positive regulation of interleukin-1 beta production	-5.4119	-3.28032	3/63	841,7099,114548	CASP8,TLR4,NLRP3
9_Member	GO Biological Processes	GO:0070848	response to growth factor	-5.4115	-3.28032	5/520	836,3309,7099,9314,23411	CASP3,HSPA5,TLR4,KLF4,SIRT1
9_Member	GO Biological Processes	GO:0071396	cellular response to lipid	-5.3832	-3.25957	5/527	2932,4790,4846,7099,114548	GSK3B,NFKB1,NOS3,TLR4,NLRP3
9_Member	GO Biological Processes	GO:0006954	inflammatory response	-5.32775	-3.21885	5/541	3091,4780,4790,7099,114548	HIF1A,NFE2L2,NFKB1,TLR4,NLRP3
9_Member	GO Biological Processes	GO:0071260	cellular response to mechanical stimulus	-5.21835	-3.13747	3/73	841,4790,7099	CASP8,NFKB1,TLR4
9_Member	GO Biological Processes	GO:0032732	positive regulation of interleukin-1 production	-5.2005	-3.12559	3/74	841,7099,114548	CASP8,TLR4,NLRP3
9_Member	GO Biological Processes	GO:0002720	positive regulation of cytokine production involved in immune response	-5.09835	-3.05015	3/80	7099,23411,114548	TLR4,SIRT1,NLRP3
9_Member	GO Biological Processes	GO:0032642	regulation of chemokine production	-4.83323	-2.8438	3/98	3091,7099,9314	HIF1A,TLR4,KLF4
9_Member	GO Biological Processes	GO:0032651	regulation of interleukin-1 beta production	-4.65938	-2.71433	3/112	841,7099,114548	CASP8,TLR4,NLRP3
9_Member	GO Biological Processes	GO:0002718	regulation of cytokine production involved in immune response	-4.58061	-2.64294	3/119	7099,23411,114548	TLR4,SIRT1,NLRP3
9_Member	GO Biological Processes	GO:0045088	regulation of innate immune response	-4.55082	-2.62755	4/373	841,4780,7099,114548	CASP8,NFE2L2,TLR4,NLRP3
9_Member	GO Biological Processes	GO:0032652	regulation of interleukin-1 production	-4.45597	-2.55204	3/131	841,7099,114548	CASP8,TLR4,NLRP3
9_Member	GO Biological Processes	GO:2000341	regulation of chemokine (C-X-C motif) ligand 2 production	-4.45457	-2.55204	2/18	7099,9314	TLR4,KLF4
9_Member	GO Biological Processes	GO:0002702	positive regulation of production of molecular mediator of immune response	-4.42664	-2.52635	3/134	7099,23411,114548	TLR4,SIRT1,NLRP3
9_Member	GO Biological Processes	GO:1903706	regulation of hemopoiesis	-4.3701	-2.48737	4/415	841,3091,7099,114548	CASP8,HIF1A,TLR4,NLRP3
9_Member	GO Biological Processes	GO:0002831	regulation of response to biotic stimulus	-4.18543	-2.35908	4/463	841,4780,7099,114548	CASP8,NFE2L2,TLR4,NLRP3
9_Member	GO Biological Processes	GO:0002700	regulation of production of molecular mediator of immune response	-3.98284	-2.21305	3/189	7099,23411,114548	TLR4,SIRT1,NLRP3
9_Member	GO Biological Processes	GO:0045637	regulation of myeloid cell differentiation	-3.82341	-2.08875	3/214	841,3091,7099	CASP8,HIF1A,TLR4
9_Member	GO Biological Processes	GO:0009612	response to mechanical stimulus	-3.81744	-2.08875	3/215	841,4790,7099	CASP8,NFKB1,TLR4
9_Member	GO Biological Processes	GO:0009595	detection of biotic stimulus	-3.7948	-2.07113	2/38	7099,114548	TLR4,NLRP3
9_Member	GO Biological Processes	GO:0050778	positive regulation of immune response	-3.71568	-2.00472	4/613	4790,7099,23411,114548	NFKB1,TLR4,SIRT1,NLRP3
9_Member	GO Biological Processes	GO:0045429	positive regulation of nitric oxide biosynthetic process	-3.70725	-2.00346	2/42	7099,9314	TLR4,KLF4
9_Member	GO Biological Processes	GO:1904407	positive regulation of nitric oxide metabolic process	-3.66661	-1.97128	2/44	7099,9314	TLR4,KLF4
9_Member	GO Biological Processes	GO:0050865	regulation of cell activation	-3.60566	-1.92136	4/655	836,4846,7099,114548	CASP3,NOS3,TLR4,NLRP3
9_Member	GO Biological Processes	GO:0002699	positive regulation of immune effector process	-3.54078	-1.86961	3/267	7099,23411,114548	TLR4,SIRT1,NLRP3
9_Member	GO Biological Processes	GO:0007254	JNK cascade	-3.45648	-1.80747	2/56	4790,7099	NFKB1,TLR4
9_Member	GO Biological Processes	GO:0002757	immune response-activating signaling pathway	-3.42265	-1.77739	3/293	4790,7099,114548	NFKB1,TLR4,NLRP3
9_Member	GO Biological Processes	GO:0045428	regulation of nitric oxide biosynthetic process	-3.36805	-1.73142	2/62	7099,9314	TLR4,KLF4
9_Member	GO Biological Processes	GO:0032655	regulation of interleukin-12 production	-3.3405	-1.70751	2/64	4790,7099	NFKB1,TLR4
9_Member	GO Biological Processes	GO:0030888	regulation of B cell proliferation	-3.32705	-1.69768	2/65	836,7099	CASP3,TLR4
9_Member	GO Biological Processes	GO:0080164	regulation of nitric oxide metabolic process	-3.32705	-1.69768	2/65	7099,9314	TLR4,KLF4
9_Member	GO Biological Processes	GO:1902105	regulation of leukocyte differentiation	-3.31489	-1.68921	3/319	841,7099,114548	CASP8,TLR4,NLRP3
9_Member	GO Biological Processes	GO:0002764	immune response-regulating signaling pathway	-3.30304	-1.68307	3/322	4790,7099,114548	NFKB1,TLR4,NLRP3
9_Member	GO Biological Processes	GO:0007249	I-kappaB kinase/NF-kappaB signaling	-3.28794	-1.67156	2/68	4790,7099	NFKB1,TLR4
9_Member	GO Biological Processes	GO:0042060	wound healing	-3.26818	-1.65413	3/331	836,3091,7099	CASP3,HIF1A,TLR4
9_Member	GO Biological Processes	GO:0051403	stress-activated MAPK cascade	-3.22649	-1.62047	2/73	4790,7099	NFKB1,TLR4
9_Member	GO Biological Processes	GO:0031098	stress-activated protein kinase signaling cascade	-3.16918	-1.57879	2/78	4790,7099	NFKB1,TLR4
9_Member	GO Biological Processes	GO:0002253	activation of immune response	-3.16221	-1.57291	3/360	4790,7099,114548	NFKB1,TLR4,NLRP3
9_Member	GO Biological Processes	GO:0002697	regulation of immune effector process	-3.08101	-1.50677	3/384	7099,23411,114548	TLR4,SIRT1,NLRP3
9_Member	GO Biological Processes	GO:0002221	pattern recognition receptor signaling pathway	-2.95487	-1.40628	2/100	7099,114548	TLR4,NLRP3
9_Member	GO Biological Processes	GO:0032677	regulation of interleukin-8 production	-2.92945	-1.3907	2/103	7099,9314	TLR4,KLF4
9_Member	GO Biological Processes	GO:0009611	response to wounding	-2.902	-1.36713	3/443	836,3091,7099	CASP3,HIF1A,TLR4
9_Member	GO Biological Processes	GO:1901222	regulation of NIK/NF-kappaB signaling	-2.87294	-1.34572	2/110	7099,114548	TLR4,NLRP3
9_Member	GO Biological Processes	GO:0002758	innate immune response-activating signaling pathway	-2.79116	-1.27794	2/121	7099,114548	TLR4,NLRP3
9_Member	GO Biological Processes	GO:0002761	regulation of myeloid leukocyte differentiation	-2.77711	-1.26572	2/123	841,7099	CASP8,TLR4
9_Member	GO Biological Processes	GO:0051249	regulation of lymphocyte activation	-2.74395	-1.24071	3/503	836,7099,114548	CASP3,TLR4,NLRP3
9_Member	GO Biological Processes	GO:0050864	regulation of B cell activation	-2.72971	-1.23005	2/130	836,7099	CASP3,TLR4
9_Member	GO Biological Processes	GO:0002218	activation of innate immune response	-2.62469	-1.14247	2/147	7099,114548	TLR4,NLRP3
9_Member	GO Biological Processes	GO:0050729	positive regulation of inflammatory response	-2.58502	-1.11043	2/154	7099,114548	TLR4,NLRP3
9_Member	GO Biological Processes	GO:0051092	positive regulation of NF-kappaB transcription factor activity	-2.5578	-1.09071	2/159	7099,114548	TLR4,NLRP3
9_Member	GO Biological Processes	GO:0002694	regulation of leukocyte activation	-2.53048	-1.06503	3/598	836,7099,114548	CASP3,TLR4,NLRP3
9_Member	GO Biological Processes	GO:0042113	B cell activation	-2.41097	-0.962461	2/189	841,7099	CASP8,TLR4
9_Member	GO Biological Processes	GO:0000165	MAPK cascade	-2.32184	-0.888868	2/210	4790,7099	NFKB1,TLR4
9_Member	GO Biological Processes	GO:0045087	innate immune response	-2.2628	-0.837394	3/745	4790,7099,114548	NFKB1,TLR4,NLRP3
9_Member	GO Biological Processes	GO:0002429	immune response-activating cell surface receptor signaling pathway	-2.24513	-0.822692	2/230	4790,7099	NFKB1,TLR4
9_Member	GO Biological Processes	GO:0050670	regulation of lymphocyte proliferation	-2.21284	-0.791168	2/239	836,7099	CASP3,TLR4
9_Member	GO Biological Processes	GO:0032944	regulation of mononuclear cell proliferation	-2.19889	-0.778703	2/243	836,7099	CASP3,TLR4
9_Member	GO Biological Processes	GO:0002703	regulation of leukocyte mediated immunity	-2.18858	-0.769876	2/246	7099,114548	TLR4,NLRP3
9_Member	GO Biological Processes	GO:0045089	positive regulation of innate immune response	-2.18518	-0.767208	2/247	7099,114548	TLR4,NLRP3
9_Member	GO Biological Processes	GO:0002768	immune response-regulating cell surface receptor signaling pathway	-2.14862	-0.732862	2/258	4790,7099	NFKB1,TLR4
9_Member	GO Biological Processes	GO:0070663	regulation of leukocyte proliferation	-2.11677	-0.701745	2/268	836,7099	CASP3,TLR4
9_Member	GO Biological Processes	GO:0051091	positive regulation of DNA-binding transcription factor activity	-2.10746	-0.693893	2/271	7099,114548	TLR4,NLRP3
9_Member	GO Biological Processes	GO:0002833	positive regulation of response to biotic stimulus	-2.09521	-0.683098	2/275	7099,114548	TLR4,NLRP3
9_Member	GO Biological Processes	GO:0051251	positive regulation of lymphocyte activation	-1.95099	-0.549656	2/327	7099,114548	TLR4,NLRP3
9_Member	GO Biological Processes	GO:0002696	positive regulation of leukocyte activation	-1.83344	-0.439839	2/377	7099,114548	TLR4,NLRP3
9_Member	GO Biological Processes	GO:0031349	positive regulation of defense response	-1.80346	-0.411952	2/391	7099,114548	TLR4,NLRP3
9_Member	GO Biological Processes	GO:0050867	positive regulation of cell activation	-1.79719	-0.40637	2/394	7099,114548	TLR4,NLRP3
9_Member	GO Biological Processes	GO:0046649	lymphocyte activation	-1.66366	-0.281758	2/464	841,7099	CASP8,TLR4
9_Member	GO Biological Processes	GO:0002683	negative regulation of immune system process	-1.62445	-0.24525	2/487	836,7099	CASP3,TLR4
9_Member	GO Biological Processes	GO:0032103	positive regulation of response to external stimulus	-1.55319	-0.179349	2/532	7099,114548	TLR4,NLRP3
9_Member	GO Biological Processes	GO:0045321	leukocyte activation	-1.47855	-0.106708	2/584	841,7099	CASP8,TLR4
9_Member	GO Biological Processes	GO:0051606	detection of stimulus	-1.37095	-0.00437767	2/669	7099,114548	TLR4,NLRP3
9_Member	GO Biological Processes	GO:0001775	cell activation	-1.32984	0	2/705	841,7099	CASP8,TLR4
10_Summary	GO Biological Processes	GO:0007507	heart development	-8.37385	-5.56597	7/562	836,841,1027,2932,3091,4846,5111,4790	CASP3,CASP8,CDKN1B,GSK3B,HIF1A,NOS3,PCNA,NFKB1
10_Member	GO Biological Processes	GO:0007507	heart development	-8.37385	-5.56597	7/562	836,841,1027,2932,3091,4846,5111	CASP3,CASP8,CDKN1B,GSK3B,HIF1A,NOS3,PCNA
10_Member	GO Biological Processes	GO:0032355	response to estradiol	-6.50368	-4.13109	4/120	836,841,1027,5111	CASP3,CASP8,CDKN1B,PCNA
10_Member	GO Biological Processes	GO:0043200	response to amino acid	-4.56974	-2.6363	3/120	836,1027,5111	CASP3,CDKN1B,PCNA
10_Member	GO Biological Processes	GO:0001101	response to acid chemical	-4.40745	-2.51277	3/136	836,1027,5111	CASP3,CDKN1B,PCNA
10_Member	GO Biological Processes	GO:0048732	gland development	-4.35792	-2.47947	4/418	1027,3091,4790,5111	CDKN1B,HIF1A,NFKB1,PCNA
10_Member	GO Biological Processes	GO:0009749	response to glucose	-4.28935	-2.4337	3/149	836,1027,3091	CASP3,CDKN1B,HIF1A
10_Member	GO Biological Processes	GO:0009746	response to hexose	-4.2467	-2.40692	3/154	836,1027,3091	CASP3,CDKN1B,HIF1A
10_Member	GO Biological Processes	GO:0034284	response to monosaccharide	-4.18134	-2.35686	3/162	836,1027,3091	CASP3,CDKN1B,HIF1A
10_Member	GO Biological Processes	GO:0009743	response to carbohydrate	-3.98284	-2.21305	3/189	836,1027,3091	CASP3,CDKN1B,HIF1A
10_Member	GO Biological Processes	GO:0045736	negative regulation of cyclin-dependent protein serine/threonine kinase activity	-3.94552	-2.18917	2/32	836,1027	CASP3,CDKN1B
10_Member	GO Biological Processes	GO:1904030	negative regulation of cyclin-dependent protein kinase activity	-3.91849	-2.16974	2/33	836,1027	CASP3,CDKN1B
10_Member	GO Biological Processes	GO:0046686	response to cadmium ion	-3.48811	-1.83278	2/54	1027,5111	CDKN1B,PCNA
10_Member	GO Biological Processes	GO:1904019	epithelial cell apoptotic process	-3.47214	-1.81809	2/55	836,1027	CASP3,CDKN1B
10_Member	GO Biological Processes	GO:0000079	regulation of cyclin-dependent protein serine/threonine kinase activity	-2.85746	-1.33308	2/112	836,1027	CASP3,CDKN1B
10_Member	GO Biological Processes	GO:1904029	regulation of cyclin-dependent protein kinase activity	-2.82735	-1.30858	2/116	836,1027	CASP3,CDKN1B
10_Member	GO Biological Processes	GO:0051384	response to glucocorticoid	-2.65423	-1.16643	2/142	836,5111	CASP3,PCNA
10_Member	GO Biological Processes	GO:0007605	sensory perception of sound	-2.57403	-1.10278	2/156	836,1027	CASP3,CDKN1B
10_Member	GO Biological Processes	GO:0031960	response to corticosteroid	-2.52114	-1.05733	2/166	836,5111	CASP3,PCNA
10_Member	GO Biological Processes	GO:0050954	sensory perception of mechanical stimulus	-2.45707	-1.00299	2/179	836,1027	CASP3,CDKN1B
10_Member	GO Biological Processes	GO:0048545	response to steroid hormone	-2.06831	-0.658372	2/284	836,5111	CASP3,PCNA
10_Member	GO Biological Processes	GO:1903047	mitotic cell cycle process	-1.57619	-0.201689	2/517	1027,5111	CDKN1B,PCNA
10_Member	GO Biological Processes	GO:0000278	mitotic cell cycle	-1.4439	-0.0747053	2/610	1027,5111	CDKN1B,PCNA
11_Summary	GO Biological Processes	GO:0071417	cellular response to organonitrogen compound	-8.2485	-5.45836	7/586	836,2932,3309,4780,4790,5071,7099	CASP3,GSK3B,HSPA5,NFE2L2,NFKB1,PRKN,TLR4
11_Member	GO Biological Processes	GO:0071417	cellular response to organonitrogen compound	-8.2485	-5.45836	7/586	836,2932,3309,4780,4790,5071,7099	CASP3,GSK3B,HSPA5,NFE2L2,NFKB1,PRKN,TLR4
11_Member	GO Biological Processes	GO:1901699	cellular response to nitrogen compound	-7.97075	-5.28121	7/643	836,2932,3309,4780,4790,5071,7099	CASP3,GSK3B,HSPA5,NFE2L2,NFKB1,PRKN,TLR4
12_Summary	GO Biological Processes	GO:0060759	regulation of response to cytokine stimulus	-7.72659	-5.09481	5/177	841,3091,5071,7099,9314,2932,4790,23411,836,4780,1027	CASP8,HIF1A,PRKN,TLR4,KLF4,GSK3B,NFKB1,SIRT1,CASP3,NFE2L2,CDKN1B
12_Member	GO Biological Processes	GO:0060759	regulation of response to cytokine stimulus	-7.72659	-5.09481	5/177	841,3091,5071,7099,9314	CASP8,HIF1A,PRKN,TLR4,KLF4
12_Member	GO Biological Processes	GO:0006109	regulation of carbohydrate metabolic process	-7.6541	-5.03422	5/183	2932,3091,4790,5071,23411	GSK3B,HIF1A,NFKB1,PRKN,SIRT1
12_Member	GO Biological Processes	GO:1903203	regulation of oxidative stress-induced neuron death	-6.35394	-4.02379	3/31	3091,5071,7099	HIF1A,PRKN,TLR4
12_Member	GO Biological Processes	GO:0010506	regulation of autophagy	-6.26696	-3.95969	5/348	836,2932,3091,5071,23411	CASP3,GSK3B,HIF1A,PRKN,SIRT1
12_Member	GO Biological Processes	GO:0010508	positive regulation of autophagy	-6.16236	-3.89335	4/146	2932,3091,5071,23411	GSK3B,HIF1A,PRKN,SIRT1
12_Member	GO Biological Processes	GO:2000377	regulation of reactive oxygen species metabolic process	-6.11543	-3.85676	4/150	3091,4780,5071,7099	HIF1A,NFE2L2,PRKN,TLR4
12_Member	GO Biological Processes	GO:1903377	negative regulation of oxidative stress-induced neuron intrinsic apoptotic signaling pathway	-5.63764	-3.44519	2/5	3091,5071	HIF1A,PRKN
12_Member	GO Biological Processes	GO:1901215	negative regulation of neuron death	-5.46124	-3.3067	4/219	2932,3091,5071,23411	GSK3B,HIF1A,PRKN,SIRT1
12_Member	GO Biological Processes	GO:0060760	positive regulation of response to cytokine stimulus	-5.35071	-3.23475	3/66	3091,5071,7099	HIF1A,PRKN,TLR4
12_Member	GO Biological Processes	GO:0002246	wound healing involved in inflammatory response	-5.31567	-3.21394	2/7	3091,7099	HIF1A,TLR4
12_Member	GO Biological Processes	GO:0010822	positive regulation of mitochondrion organization	-5.1829	-3.11869	3/75	2932,3091,5071	GSK3B,HIF1A,PRKN
12_Member	GO Biological Processes	GO:0043122	regulation of I-kappaB kinase/NF-kappaB signaling	-5.17967	-3.11869	4/258	841,5071,7099,23411	CASP8,PRKN,TLR4,SIRT1
12_Member	GO Biological Processes	GO:1903376	regulation of oxidative stress-induced neuron intrinsic apoptotic signaling pathway	-5.08183	-3.04297	2/9	3091,5071	HIF1A,PRKN
12_Member	GO Biological Processes	GO:0040008	regulation of growth	-5.03695	-3.0042	5/621	1027,2932,3091,5071,23411	CDKN1B,GSK3B,HIF1A,PRKN,SIRT1
12_Member	GO Biological Processes	GO:0090594	inflammatory response to wounding	-4.98505	-2.96428	2/10	3091,7099	HIF1A,TLR4
12_Member	GO Biological Processes	GO:1903599	positive regulation of autophagy of mitochondrion	-4.74654	-2.78117	2/13	3091,5071	HIF1A,PRKN
12_Member	GO Biological Processes	GO:0051341	regulation of oxidoreductase activity	-4.67104	-2.72351	3/111	3091,4790,5071	HIF1A,NFKB1,PRKN
12_Member	GO Biological Processes	GO:1903204	negative regulation of oxidative stress-induced neuron death	-4.31741	-2.45593	2/21	3091,5071	HIF1A,PRKN
12_Member	GO Biological Processes	GO:0001890	placenta development	-4.27212	-2.42249	3/151	841,1027,3091	CASP8,CDKN1B,HIF1A
12_Member	GO Biological Processes	GO:0010821	regulation of mitochondrion organization	-4.27212	-2.42249	3/151	2932,3091,5071	GSK3B,HIF1A,PRKN
12_Member	GO Biological Processes	GO:1903829	positive regulation of protein localization	-4.17095	-2.35022	4/467	2932,3091,5071,7099	GSK3B,HIF1A,PRKN,TLR4
12_Member	GO Biological Processes	GO:0001959	regulation of cytokine-mediated signaling pathway	-4.15767	-2.3425	3/165	841,3091,5071	CASP8,HIF1A,PRKN
12_Member	GO Biological Processes	GO:0010638	positive regulation of organelle organization	-4.03616	-2.2464	4/506	1027,2932,3091,5071	CDKN1B,GSK3B,HIF1A,PRKN
12_Member	GO Biological Processes	GO:1900017	positive regulation of cytokine production involved in inflammatory response	-4.0321	-2.2464	2/29	3091,7099	HIF1A,TLR4
12_Member	GO Biological Processes	GO:0051223	regulation of protein transport	-4.00009	-2.22363	4/517	2932,3091,5071,7099	GSK3B,HIF1A,PRKN,TLR4
12_Member	GO Biological Processes	GO:0043123	positive regulation of I-kappaB kinase/NF-kappaB signaling	-3.9626	-2.1994	3/192	841,5071,7099	CASP8,PRKN,TLR4
12_Member	GO Biological Processes	GO:0070201	regulation of establishment of protein localization	-3.92102	-2.16974	4/542	2932,3091,5071,7099	GSK3B,HIF1A,PRKN,TLR4
12_Member	GO Biological Processes	GO:1903146	regulation of autophagy of mitochondrion	-3.81815	-2.08875	2/37	3091,5071	HIF1A,PRKN
12_Member	GO Biological Processes	GO:2000378	negative regulation of reactive oxygen species metabolic process	-3.55511	-1.88158	2/50	3091,5071	HIF1A,PRKN
12_Member	GO Biological Processes	GO:0050708	regulation of protein secretion	-3.50784	-1.84739	3/274	3091,5071,7099	HIF1A,PRKN,TLR4
12_Member	GO Biological Processes	GO:0010803	regulation of tumor necrosis factor-mediated signaling pathway	-3.45648	-1.80747	2/56	841,5071	CASP8,PRKN
12_Member	GO Biological Processes	GO:0001961	positive regulation of cytokine-mediated signaling pathway	-3.41112	-1.76834	2/59	3091,5071	HIF1A,PRKN
12_Member	GO Biological Processes	GO:0032722	positive regulation of chemokine production	-3.26282	-1.65223	2/70	3091,7099	HIF1A,TLR4
12_Member	GO Biological Processes	GO:1900015	regulation of cytokine production involved in inflammatory response	-3.16918	-1.57879	2/78	3091,7099	HIF1A,TLR4
12_Member	GO Biological Processes	GO:0001892	embryonic placenta development	-3.06501	-1.49393	2/88	841,3091	CASP8,HIF1A
12_Member	GO Biological Processes	GO:0045639	positive regulation of myeloid cell differentiation	-2.92945	-1.3907	2/103	841,3091	CASP8,HIF1A
12_Member	GO Biological Processes	GO:0055076	transition metal ion homeostasis	-2.74298	-1.24064	2/128	3091,5071	HIF1A,PRKN
12_Member	GO Biological Processes	GO:0010817	regulation of hormone levels	-2.67454	-1.18194	3/532	3091,4790,5071	HIF1A,NFKB1,PRKN
12_Member	GO Biological Processes	GO:0046328	regulation of JNK cascade	-2.67247	-1.18162	2/139	5071,7099	PRKN,TLR4
12_Member	GO Biological Processes	GO:0050714	positive regulation of protein secretion	-2.63638	-1.15159	2/145	3091,7099	HIF1A,TLR4
12_Member	GO Biological Processes	GO:0007612	learning	-2.59617	-1.11989	2/152	3091,5071	HIF1A,PRKN
12_Member	GO Biological Processes	GO:1903530	regulation of secretion by cell	-2.58512	-1.11043	3/572	3091,5071,7099	HIF1A,PRKN,TLR4
12_Member	GO Biological Processes	GO:0043524	negative regulation of neuron apoptotic process	-2.57951	-1.10659	2/155	3091,5071	HIF1A,PRKN
12_Member	GO Biological Processes	GO:0050796	regulation of insulin secretion	-2.54189	-1.07562	2/162	3091,5071	HIF1A,PRKN
12_Member	GO Biological Processes	GO:0051046	regulation of secretion	-2.46467	-1.00898	3/631	3091,5071,7099	HIF1A,PRKN,TLR4
12_Member	GO Biological Processes	GO:0043409	negative regulation of MAPK cascade	-2.43832	-0.985838	2/183	5071,7099	PRKN,TLR4
12_Member	GO Biological Processes	GO:0090276	regulation of peptide hormone secretion	-2.40205	-0.955122	2/191	3091,5071	HIF1A,PRKN
12_Member	GO Biological Processes	GO:0032872	regulation of stress-activated MAPK cascade	-2.39323	-0.947087	2/193	5071,7099	PRKN,TLR4
12_Member	GO Biological Processes	GO:0002791	regulation of peptide secretion	-2.38886	-0.943497	2/194	3091,5071	HIF1A,PRKN
12_Member	GO Biological Processes	GO:0070302	regulation of stress-activated protein kinase signaling cascade	-2.38017	-0.937164	2/196	5071,7099	PRKN,TLR4
12_Member	GO Biological Processes	GO:0090087	regulation of peptide transport	-2.38017	-0.937164	2/196	3091,5071	HIF1A,PRKN
12_Member	GO Biological Processes	GO:0008283	cell population proliferation	-2.33997	-0.903164	3/699	1027,3091,7099	CDKN1B,HIF1A,TLR4
12_Member	GO Biological Processes	GO:0046883	regulation of hormone secretion	-2.18858	-0.769876	2/246	3091,5071	HIF1A,PRKN
12_Member	GO Biological Processes	GO:1903532	positive regulation of secretion by cell	-2.05663	-0.648866	2/288	3091,7099	HIF1A,TLR4
12_Member	GO Biological Processes	GO:0051047	positive regulation of secretion	-1.97939	-0.575923	2/316	3091,7099	HIF1A,TLR4
12_Member	GO Biological Processes	GO:0055065	metal ion homeostasis	-1.76455	-0.375121	2/410	3091,5071	HIF1A,PRKN
12_Member	GO Biological Processes	GO:0098771	inorganic ion homeostasis	-1.71994	-0.335317	2/433	3091,5071	HIF1A,PRKN
12_Member	GO Biological Processes	GO:0048568	embryonic organ development	-1.68857	-0.304621	2/450	841,3091	CASP8,HIF1A
12_Member	GO Biological Processes	GO:1901615	organic hydroxy compound metabolic process	-1.65669	-0.275468	2/468	3091,5071	HIF1A,PRKN
12_Member	GO Biological Processes	GO:0055080	monoatomic cation homeostasis	-1.61127	-0.234764	2/495	3091,5071	HIF1A,PRKN
12_Member	GO Biological Processes	GO:0050801	monoatomic ion homeostasis	-1.59193	-0.216764	2/507	3091,5071	HIF1A,PRKN
12_Member	GO Biological Processes	GO:0043408	regulation of MAPK cascade	-1.34102	0	2/695	5071,7099	PRKN,TLR4
13_Summary	GO Biological Processes	GO:0030163	protein catabolic process	-7.49986	-4.92456	7/753	836,841,2932,3309,4780,5071,23411,1027,3091,9314,5111	CASP3,CASP8,GSK3B,HSPA5,NFE2L2,PRKN,SIRT1,CDKN1B,HIF1A,KLF4,PCNA
13_Member	GO Biological Processes	GO:0030163	protein catabolic process	-7.49986	-4.92456	7/753	836,841,2932,3309,4780,5071,23411	CASP3,CASP8,GSK3B,HSPA5,NFE2L2,PRKN,SIRT1
13_Member	GO Biological Processes	GO:1905897	regulation of response to endoplasmic reticulum stress	-7.17064	-4.64532	4/82	3309,4780,5071,23411	HSPA5,NFE2L2,PRKN,SIRT1
13_Member	GO Biological Processes	GO:0051603	proteolysis involved in protein catabolic process	-6.43488	-4.08564	6/637	841,2932,3309,4780,5071,23411	CASP8,GSK3B,HSPA5,NFE2L2,PRKN,SIRT1
13_Member	GO Biological Processes	GO:0043161	proteasome-mediated ubiquitin-dependent protein catabolic process	-6.34856	-4.02379	5/335	2932,3309,4780,5071,23411	GSK3B,HSPA5,NFE2L2,PRKN,SIRT1
13_Member	GO Biological Processes	GO:0006984	ER-nucleus signaling pathway	-6.27005	-3.95969	3/33	2932,3309,4780	GSK3B,HSPA5,NFE2L2
13_Member	GO Biological Processes	GO:0010498	proteasomal protein catabolic process	-6.17073	-3.89646	5/364	2932,3309,4780,5071,23411	GSK3B,HSPA5,NFE2L2,PRKN,SIRT1
13_Member	GO Biological Processes	GO:0042149	cellular response to glucose starvation	-5.74361	-3.5378	3/49	3309,4780,23411	HSPA5,NFE2L2,SIRT1
13_Member	GO Biological Processes	GO:0071248	cellular response to metal ion	-5.62627	-3.43818	4/199	1027,3309,4780,5071	CDKN1B,HSPA5,NFE2L2,PRKN
13_Member	GO Biological Processes	GO:0034976	response to endoplasmic reticulum stress	-5.44559	-3.30283	4/221	2932,3309,4780,5071	GSK3B,HSPA5,NFE2L2,PRKN
13_Member	GO Biological Processes	GO:0071241	cellular response to inorganic substance	-5.37692	-3.25703	4/230	1027,3309,4780,5071	CDKN1B,HSPA5,NFE2L2,PRKN
13_Member	GO Biological Processes	GO:0006511	ubiquitin-dependent protein catabolic process	-5.22117	-3.13747	5/569	2932,3309,4780,5071,23411	GSK3B,HSPA5,NFE2L2,PRKN,SIRT1
13_Member	GO Biological Processes	GO:1903320	regulation of protein modification by small protein conjugation or removal	-5.19973	-3.12559	4/255	1027,3091,3309,5071	CDKN1B,HIF1A,HSPA5,PRKN
13_Member	GO Biological Processes	GO:0019941	modification-dependent protein catabolic process	-5.18442	-3.11869	5/579	2932,3309,4780,5071,23411	GSK3B,HSPA5,NFE2L2,PRKN,SIRT1
13_Member	GO Biological Processes	GO:0043632	modification-dependent macromolecule catabolic process	-5.14118	-3.08343	5/591	2932,3309,4780,5071,23411	GSK3B,HSPA5,NFE2L2,PRKN,SIRT1
13_Member	GO Biological Processes	GO:0034620	cellular response to unfolded protein	-5.13151	-3.07696	3/78	3309,4780,5071	HSPA5,NFE2L2,PRKN
13_Member	GO Biological Processes	GO:0035967	cellular response to topologically incorrect protein	-4.83323	-2.8438	3/98	3309,4780,5071	HSPA5,NFE2L2,PRKN
13_Member	GO Biological Processes	GO:0006983	ER overload response	-4.81897	-2.83771	2/12	2932,3309	GSK3B,HSPA5
13_Member	GO Biological Processes	GO:0071287	cellular response to manganese ion	-4.81897	-2.83771	2/12	3309,5071	HSPA5,PRKN
13_Member	GO Biological Processes	GO:0071236	cellular response to antibiotic	-4.74654	-2.78117	2/13	1027,3309	CDKN1B,HSPA5
13_Member	GO Biological Processes	GO:0044265	cellular macromolecule catabolic process	-4.56251	-2.63333	5/779	2932,3309,4780,5071,23411	GSK3B,HSPA5,NFE2L2,PRKN,SIRT1
13_Member	GO Biological Processes	GO:0031398	positive regulation of protein ubiquitination	-4.55897	-2.63333	3/121	1027,3309,5071	CDKN1B,HSPA5,PRKN
13_Member	GO Biological Processes	GO:0006986	response to unfolded protein	-4.51676	-2.60284	3/125	3309,4780,5071	HSPA5,NFE2L2,PRKN
13_Member	GO Biological Processes	GO:1903322	positive regulation of protein modification by small protein conjugation or removal	-4.3792	-2.49215	3/139	1027,3309,5071	CDKN1B,HSPA5,PRKN
13_Member	GO Biological Processes	GO:0010042	response to manganese ion	-4.31741	-2.45593	2/21	3309,5071	HSPA5,PRKN
13_Member	GO Biological Processes	GO:0035966	response to topologically incorrect protein	-4.30681	-2.44914	3/147	3309,4780,5071	HSPA5,NFE2L2,PRKN
13_Member	GO Biological Processes	GO:0010975	regulation of neuron projection development	-4.22594	-2.39388	4/452	2932,3309,4780,9314	GSK3B,HSPA5,NFE2L2,KLF4
13_Member	GO Biological Processes	GO:0009267	cellular response to starvation	-4.11919	-2.3095	3/170	3309,4780,23411	HSPA5,NFE2L2,SIRT1
13_Member	GO Biological Processes	GO:0071478	cellular response to radiation	-4.03137	-2.2464	3/182	3309,5111,23411	HSPA5,PCNA,SIRT1
13_Member	GO Biological Processes	GO:1905898	positive regulation of response to endoplasmic reticulum stress	-3.86686	-2.12666	2/35	4780,23411	NFE2L2,SIRT1
13_Member	GO Biological Processes	GO:0042594	response to starvation	-3.86604	-2.12666	3/207	3309,4780,23411	HSPA5,NFE2L2,SIRT1
13_Member	GO Biological Processes	GO:0031396	regulation of protein ubiquitination	-3.82941	-2.09311	3/213	1027,3309,5071	CDKN1B,HSPA5,PRKN
13_Member	GO Biological Processes	GO:0031669	cellular response to nutrient levels	-3.78219	-2.06245	3/221	3309,4780,23411	HSPA5,NFE2L2,SIRT1
13_Member	GO Biological Processes	GO:1903573	negative regulation of response to endoplasmic reticulum stress	-3.66661	-1.97128	2/44	3309,5071	HSPA5,PRKN
13_Member	GO Biological Processes	GO:0120035	regulation of plasma membrane bounded cell projection organization	-3.63117	-1.94001	4/645	2932,3309,4780,9314	GSK3B,HSPA5,NFE2L2,KLF4
13_Member	GO Biological Processes	GO:0031668	cellular response to extracellular stimulus	-3.61446	-1.9288	3/252	3309,4780,23411	HSPA5,NFE2L2,SIRT1
13_Member	GO Biological Processes	GO:0031344	regulation of cell projection organization	-3.59306	-1.91046	4/660	2932,3309,4780,9314	GSK3B,HSPA5,NFE2L2,KLF4
13_Member	GO Biological Processes	GO:0071479	cellular response to ionizing radiation	-3.21471	-1.61434	2/74	3309,23411	HSPA5,SIRT1
13_Member	GO Biological Processes	GO:0031346	positive regulation of cell projection organization	-3.18695	-1.59326	3/353	2932,3309,4780	GSK3B,HSPA5,NFE2L2
13_Member	GO Biological Processes	GO:0010660	regulation of muscle cell apoptotic process	-3.09494	-1.51752	2/85	4780,23411	NFE2L2,SIRT1
13_Member	GO Biological Processes	GO:0036503	ERAD pathway	-2.98109	-1.42445	2/97	3309,5071	HSPA5,PRKN
13_Member	GO Biological Processes	GO:0030512	negative regulation of transforming growth factor beta receptor signaling pathway	-2.95487	-1.40628	2/100	3309,23411	HSPA5,SIRT1
13_Member	GO Biological Processes	GO:0031667	response to nutrient levels	-2.83889	-1.31639	3/466	3309,4780,23411	HSPA5,NFE2L2,SIRT1
13_Member	GO Biological Processes	GO:0009991	response to extracellular stimulus	-2.76133	-1.25268	3/496	3309,4780,23411	HSPA5,NFE2L2,SIRT1
13_Member	GO Biological Processes	GO:0031333	negative regulation of protein-containing complex assembly	-2.64824	-1.16172	2/143	2932,3309	GSK3B,HSPA5
13_Member	GO Biological Processes	GO:0017015	regulation of transforming growth factor beta receptor signaling pathway	-2.61891	-1.1384	2/148	3309,23411	HSPA5,SIRT1
13_Member	GO Biological Processes	GO:1903844	regulation of cellular response to transforming growth factor beta stimulus	-2.60179	-1.12467	2/151	3309,23411	HSPA5,SIRT1
13_Member	GO Biological Processes	GO:0090101	negative regulation of transmembrane receptor protein serine/threonine kinase signaling pathway	-2.50591	-1.04536	2/169	3309,23411	HSPA5,SIRT1
13_Member	GO Biological Processes	GO:0051129	negative regulation of cellular component organization	-2.33304	-0.897008	3/703	2932,3309,5071	GSK3B,HSPA5,PRKN
13_Member	GO Biological Processes	GO:0090092	regulation of transmembrane receptor protein serine/threonine kinase signaling pathway	-2.01984	-0.612788	2/301	3309,23411	HSPA5,SIRT1
13_Member	GO Biological Processes	GO:1902903	regulation of supramolecular fiber organization	-1.83562	-0.439839	2/376	1027,5071	CDKN1B,PRKN
13_Member	GO Biological Processes	GO:0033365	protein localization to organelle	-1.30692	0	2/726	3309,5071	HSPA5,PRKN
14_Summary	GO Biological Processes	GO:1901652	response to peptide	-7.28966	-4.74503	6/456	1027,2932,4780,4790,7099,23411,3091,5071	CDKN1B,GSK3B,NFE2L2,NFKB1,TLR4,SIRT1,HIF1A,PRKN
14_Member	GO Biological Processes	GO:1901652	response to peptide	-7.28966	-4.74503	6/456	1027,2932,4780,4790,7099,23411	CDKN1B,GSK3B,NFE2L2,NFKB1,TLR4,SIRT1
14_Member	GO Biological Processes	GO:0043434	response to peptide hormone	-6.14155	-3.87774	5/369	1027,2932,4780,4790,23411	CDKN1B,GSK3B,NFE2L2,NFKB1,SIRT1
14_Member	GO Biological Processes	GO:0045913	positive regulation of carbohydrate metabolic process	-5.11482	-3.06346	3/79	3091,4790,23411	HIF1A,NFKB1,SIRT1
14_Member	GO Biological Processes	GO:1901653	cellular response to peptide	-4.86561	-2.86236	4/310	2932,4780,4790,7099	GSK3B,NFE2L2,NFKB1,TLR4
14_Member	GO Biological Processes	GO:0032368	regulation of lipid transport	-4.25512	-2.41143	3/153	4790,5071,23411	NFKB1,PRKN,SIRT1
14_Member	GO Biological Processes	GO:1904385	cellular response to angiotensin	-4.09507	-2.29615	2/27	4780,4790	NFE2L2,NFKB1
14_Member	GO Biological Processes	GO:0032870	cellular response to hormone stimulus	-4.05282	-2.25919	4/501	2932,4780,4790,23411	GSK3B,NFE2L2,NFKB1,SIRT1
14_Member	GO Biological Processes	GO:1905952	regulation of lipid localization	-4.03137	-2.2464	3/182	4790,5071,23411	NFKB1,PRKN,SIRT1
14_Member	GO Biological Processes	GO:0071356	cellular response to tumor necrosis factor	-4.01034	-2.23049	3/185	4780,4790,23411	NFE2L2,NFKB1,SIRT1
14_Member	GO Biological Processes	GO:1990776	response to angiotensin	-3.91849	-2.16974	2/33	4780,4790	NFE2L2,NFKB1
14_Member	GO Biological Processes	GO:0051354	negative regulation of oxidoreductase activity	-3.86686	-2.12666	2/35	4790,5071	NFKB1,PRKN
14_Member	GO Biological Processes	GO:0071375	cellular response to peptide hormone stimulus	-3.66086	-1.96693	3/243	2932,4780,4790	GSK3B,NFE2L2,NFKB1
14_Member	GO Biological Processes	GO:0010883	regulation of lipid storage	-3.50437	-1.84521	2/53	4790,23411	NFKB1,SIRT1
14_Member	GO Biological Processes	GO:0051055	negative regulation of lipid biosynthetic process	-3.3405	-1.70751	2/64	4790,23411	NFKB1,SIRT1
14_Member	GO Biological Processes	GO:0050810	regulation of steroid biosynthetic process	-3.19164	-1.59685	2/76	4790,23411	NFKB1,SIRT1
14_Member	GO Biological Processes	GO:0032371	regulation of sterol transport	-3.15817	-1.57215	2/79	4790,23411	NFKB1,SIRT1
14_Member	GO Biological Processes	GO:0032374	regulation of cholesterol transport	-3.15817	-1.57215	2/79	4790,23411	NFKB1,SIRT1
14_Member	GO Biological Processes	GO:0019218	regulation of steroid metabolic process	-2.96352	-1.41293	2/99	4790,23411	NFKB1,SIRT1
14_Member	GO Biological Processes	GO:0062014	negative regulation of small molecule metabolic process	-2.89669	-1.36439	2/107	4790,23411	NFKB1,SIRT1
14_Member	GO Biological Processes	GO:0045833	negative regulation of lipid metabolic process	-2.88078	-1.35071	2/109	4790,23411	NFKB1,SIRT1
14_Member	GO Biological Processes	GO:1905954	positive regulation of lipid localization	-2.85746	-1.33308	2/112	4790,23411	NFKB1,SIRT1
14_Member	GO Biological Processes	GO:0046890	regulation of lipid biosynthetic process	-2.44297	-0.989687	2/182	4790,23411	NFKB1,SIRT1
14_Member	GO Biological Processes	GO:0019216	regulation of lipid metabolic process	-1.90901	-0.509804	2/344	4790,23411	NFKB1,SIRT1
15_Summary	GO Biological Processes	GO:0036003	positive regulation of transcription from RNA polymerase II promoter in response to stress	-7.09329	-4.58645	3/18	3091,3309,4780,4846,9314,1027,5071	HIF1A,HSPA5,NFE2L2,NOS3,KLF4,CDKN1B,PRKN
15_Member	GO Biological Processes	GO:0036003	positive regulation of transcription from RNA polymerase II promoter in response to stress	-7.09329	-4.58645	3/18	3091,3309,4780	HIF1A,HSPA5,NFE2L2
15_Member	GO Biological Processes	GO:0034405	response to fluid shear stress	-6.23006	-3.93407	3/34	4780,4846,9314	NFE2L2,NOS3,KLF4
15_Member	GO Biological Processes	GO:0043618	regulation of transcription from RNA polymerase II promoter in response to stress	-6.08144	-3.82785	3/38	3091,3309,4780	HIF1A,HSPA5,NFE2L2
15_Member	GO Biological Processes	GO:0043620	regulation of DNA-templated transcription in response to stress	-5.88633	-3.64764	3/44	3091,3309,4780	HIF1A,HSPA5,NFE2L2
15_Member	GO Biological Processes	GO:0061419	positive regulation of transcription from RNA polymerase II promoter in response to hypoxia	-5.63764	-3.44519	2/5	3091,4780	HIF1A,NFE2L2
15_Member	GO Biological Processes	GO:0071499	cellular response to laminar fluid shear stress	-5.19085	-3.12004	2/8	4780,9314	NFE2L2,KLF4
15_Member	GO Biological Processes	GO:0061418	regulation of transcription from RNA polymerase II promoter in response to hypoxia	-4.89802	-2.88891	2/11	3091,4780	HIF1A,NFE2L2
15_Member	GO Biological Processes	GO:0034616	response to laminar fluid shear stress	-4.74654	-2.78117	2/13	4780,9314	NFE2L2,KLF4
15_Member	GO Biological Processes	GO:1901522	positive regulation of transcription from RNA polymerase II promoter involved in cellular response to chemical stimulus	-4.40639	-2.51277	2/19	3091,4780	HIF1A,NFE2L2
15_Member	GO Biological Processes	GO:0071498	cellular response to fluid shear stress	-4.31741	-2.45593	2/21	4780,9314	NFE2L2,KLF4
15_Member	GO Biological Processes	GO:0010226	response to lithium ion	-4.16301	-2.34599	2/25	1027,4780	CDKN1B,NFE2L2
15_Member	GO Biological Processes	GO:1903034	regulation of response to wounding	-4.11919	-2.3095	3/170	4780,4846,9314	NFE2L2,NOS3,KLF4
15_Member	GO Biological Processes	GO:0009636	response to toxic substance	-3.78799	-2.06678	3/220	4780,4846,5071	NFE2L2,NOS3,PRKN
15_Member	GO Biological Processes	GO:0045454	cell redox homeostasis	-3.74991	-2.03458	2/40	4780,4846	NFE2L2,NOS3
15_Member	GO Biological Processes	GO:0030968	endoplasmic reticulum unfolded protein response	-3.52095	-1.85791	2/52	3309,4780	HSPA5,NFE2L2
15_Member	GO Biological Processes	GO:1904036	negative regulation of epithelial cell apoptotic process	-3.36805	-1.73142	2/62	1027,4780	CDKN1B,NFE2L2
15_Member	GO Biological Processes	GO:0030193	regulation of blood coagulation	-3.26282	-1.65223	2/70	4780,4846	NFE2L2,NOS3
15_Member	GO Biological Processes	GO:1900046	regulation of hemostasis	-3.23843	-1.63013	2/72	4780,4846	NFE2L2,NOS3
15_Member	GO Biological Processes	GO:0050878	regulation of body fluid levels	-3.21587	-1.61434	3/345	3091,4780,4846	HIF1A,NFE2L2,NOS3
15_Member	GO Biological Processes	GO:0050818	regulation of coagulation	-3.2031	-1.60608	2/75	4780,4846	NFE2L2,NOS3
15_Member	GO Biological Processes	GO:1904035	regulation of epithelial cell apoptotic process	-2.88078	-1.35071	2/109	1027,4780	CDKN1B,NFE2L2
15_Member	GO Biological Processes	GO:0098754	detoxification	-2.78411	-1.2718	2/122	4780,4846	NFE2L2,NOS3
15_Member	GO Biological Processes	GO:0061041	regulation of wound healing	-2.68486	-1.19138	2/137	4780,4846	NFE2L2,NOS3
15_Member	GO Biological Processes	GO:0010976	positive regulation of neuron projection development	-2.56858	-1.09817	2/157	3309,4780	HSPA5,NFE2L2
15_Member	GO Biological Processes	GO:0030336	negative regulation of cell migration	-1.83781	-0.440718	2/375	4780,9314	NFE2L2,KLF4
15_Member	GO Biological Processes	GO:2000146	negative regulation of cell motility	-1.80556	-0.41336	2/390	4780,9314	NFE2L2,KLF4
15_Member	GO Biological Processes	GO:0040013	negative regulation of locomotion	-1.73133	-0.344653	2/427	4780,9314	NFE2L2,KLF4
16_Summary	GO Biological Processes	GO:0051348	negative regulation of transferase activity	-6.74163	-4.28813	5/279	836,1027,2932,5071,23411,5111,7099,9314	CASP3,CDKN1B,GSK3B,PRKN,SIRT1,PCNA,TLR4,KLF4
16_Member	GO Biological Processes	GO:0051348	negative regulation of transferase activity	-6.74163	-4.28813	5/279	836,1027,2932,5071,23411	CASP3,CDKN1B,GSK3B,PRKN,SIRT1
16_Member	GO Biological Processes	GO:0045936	negative regulation of phosphate metabolic process	-5.77093	-3.55133	5/439	836,1027,2932,5071,23411	CASP3,CDKN1B,GSK3B,PRKN,SIRT1
16_Member	GO Biological Processes	GO:0010563	negative regulation of phosphorus metabolic process	-5.76609	-3.55113	5/440	836,1027,2932,5071,23411	CASP3,CDKN1B,GSK3B,PRKN,SIRT1
16_Member	GO Biological Processes	GO:0031400	negative regulation of protein modification process	-5.4819	-3.31912	5/503	836,1027,2932,5071,23411	CASP3,CDKN1B,GSK3B,PRKN,SIRT1
16_Member	GO Biological Processes	GO:0051347	positive regulation of transferase activity	-5.40337	-3.27599	5/522	1027,5111,7099,9314,23411	CDKN1B,PCNA,TLR4,KLF4,SIRT1
16_Member	GO Biological Processes	GO:0033673	negative regulation of kinase activity	-5.31096	-3.21278	4/239	836,1027,5071,23411	CASP3,CDKN1B,PRKN,SIRT1
16_Member	GO Biological Processes	GO:0043549	regulation of kinase activity	-4.72681	-2.76918	5/720	836,1027,5071,7099,23411	CASP3,CDKN1B,PRKN,TLR4,SIRT1
16_Member	GO Biological Processes	GO:0001933	negative regulation of protein phosphorylation	-4.70322	-2.74813	4/341	836,1027,5071,23411	CASP3,CDKN1B,PRKN,SIRT1
16_Member	GO Biological Processes	GO:0045348	positive regulation of MHC class II biosynthetic process	-4.67972	-2.72716	2/14	7099,23411	TLR4,SIRT1
16_Member	GO Biological Processes	GO:0071900	regulation of protein serine/threonine kinase activity	-4.56911	-2.6363	4/369	836,1027,7099,23411	CASP3,CDKN1B,TLR4,SIRT1
16_Member	GO Biological Processes	GO:0071901	negative regulation of protein serine/threonine kinase activity	-4.53769	-2.61865	3/123	836,1027,23411	CASP3,CDKN1B,SIRT1
16_Member	GO Biological Processes	GO:0045786	negative regulation of cell cycle	-4.53723	-2.61865	4/376	836,1027,9314,23411	CASP3,CDKN1B,KLF4,SIRT1
16_Member	GO Biological Processes	GO:0042326	negative regulation of phosphorylation	-4.50595	-2.59854	4/383	836,1027,5071,23411	CASP3,CDKN1B,PRKN,SIRT1
16_Member	GO Biological Processes	GO:0045346	regulation of MHC class II biosynthetic process	-4.40639	-2.51277	2/19	7099,23411	TLR4,SIRT1
16_Member	GO Biological Processes	GO:0001558	regulation of cell growth	-4.34986	-2.47564	4/420	1027,2932,5071,23411	CDKN1B,GSK3B,PRKN,SIRT1
16_Member	GO Biological Processes	GO:0060907	positive regulation of macrophage cytokine production	-4.1991	-2.37085	2/24	7099,23411	TLR4,SIRT1
16_Member	GO Biological Processes	GO:0071902	positive regulation of protein serine/threonine kinase activity	-3.94268	-2.18917	3/195	1027,7099,23411	CDKN1B,TLR4,SIRT1
16_Member	GO Biological Processes	GO:0061081	positive regulation of myeloid leukocyte cytokine production involved in immune response	-3.86686	-2.12666	2/35	7099,23411	TLR4,SIRT1
16_Member	GO Biological Processes	GO:0010935	regulation of macrophage cytokine production	-3.81815	-2.08875	2/37	7099,23411	TLR4,SIRT1
16_Member	GO Biological Processes	GO:0006469	negative regulation of protein kinase activity	-3.80558	-2.07839	3/217	836,1027,23411	CASP3,CDKN1B,SIRT1
16_Member	GO Biological Processes	GO:0045859	regulation of protein kinase activity	-3.67815	-1.97579	4/627	836,1027,7099,23411	CASP3,CDKN1B,TLR4,SIRT1
16_Member	GO Biological Processes	GO:0032886	regulation of microtubule-based process	-3.61446	-1.9288	3/252	1027,2932,23411	CDKN1B,GSK3B,SIRT1
16_Member	GO Biological Processes	GO:0090398	cellular senescence	-3.38217	-1.74186	2/61	1027,23411	CDKN1B,SIRT1
16_Member	GO Biological Processes	GO:0031647	regulation of protein stability	-3.30304	-1.68307	3/322	836,5071,23411	CASP3,PRKN,SIRT1
16_Member	GO Biological Processes	GO:0045860	positive regulation of protein kinase activity	-3.14829	-1.56443	3/364	1027,7099,23411	CDKN1B,TLR4,SIRT1
16_Member	GO Biological Processes	GO:0072331	signal transduction by p53 class mediator	-3.06501	-1.49393	2/88	1027,23411	CDKN1B,SIRT1
16_Member	GO Biological Processes	GO:0033674	positive regulation of kinase activity	-2.94503	-1.39941	3/428	1027,7099,23411	CDKN1B,TLR4,SIRT1
16_Member	GO Biological Processes	GO:0030308	negative regulation of cell growth	-2.40205	-0.955122	2/191	1027,23411	CDKN1B,SIRT1
16_Member	GO Biological Processes	GO:0001934	positive regulation of protein phosphorylation	-2.30745	-0.875239	3/718	1027,7099,23411	CDKN1B,TLR4,SIRT1
17_Summary	GO Biological Processes	GO:0062012	regulation of small molecule metabolic process	-6.37431	-4.03133	5/331	3091,4790,4846,5071,23411	HIF1A,NFKB1,NOS3,PRKN,SIRT1
17_Member	GO Biological Processes	GO:0062012	regulation of small molecule metabolic process	-6.37431	-4.03133	5/331	3091,4790,4846,5071,23411	HIF1A,NFKB1,NOS3,PRKN,SIRT1
17_Member	GO Biological Processes	GO:0097237	cellular response to toxic substance	-2.84227	-1.31883	2/114	4846,5071	NOS3,PRKN
17_Member	GO Biological Processes	GO:0051051	negative regulation of transport	-2.79432	-1.27926	3/483	4790,4846,5071	NFKB1,NOS3,PRKN
18_Summary	GO Biological Processes	GO:0043281	regulation of cysteine-type endopeptidase activity involved in apoptotic process	-5.58347	-3.39971	4/204	841,9314,23411,114548,2932,5111,7099,3091,1027	CASP8,KLF4,SIRT1,NLRP3,GSK3B,PCNA,TLR4,HIF1A,CDKN1B
18_Member	GO Biological Processes	GO:0043281	regulation of cysteine-type endopeptidase activity involved in apoptotic process	-5.58347	-3.39971	4/204	841,9314,23411,114548	CASP8,KLF4,SIRT1,NLRP3
18_Member	GO Biological Processes	GO:2000116	regulation of cysteine-type endopeptidase activity	-5.34728	-3.23475	4/234	841,9314,23411,114548	CASP8,KLF4,SIRT1,NLRP3
18_Member	GO Biological Processes	GO:0051345	positive regulation of hydrolase activity	-5.22117	-3.13747	5/569	841,2932,5111,23411,114548	CASP8,GSK3B,PCNA,SIRT1,NLRP3
18_Member	GO Biological Processes	GO:0032088	negative regulation of NF-kappaB transcription factor activity	-4.86012	-2.86236	3/96	9314,23411,114548	KLF4,SIRT1,NLRP3
18_Member	GO Biological Processes	GO:0052548	regulation of endopeptidase activity	-4.72836	-2.76918	4/336	841,9314,23411,114548	CASP8,KLF4,SIRT1,NLRP3
18_Member	GO Biological Processes	GO:0043280	positive regulation of cysteine-type endopeptidase activity involved in apoptotic process	-4.52718	-2.61094	3/124	841,23411,114548	CASP8,SIRT1,NLRP3
18_Member	GO Biological Processes	GO:2001056	positive regulation of cysteine-type endopeptidase activity	-4.35157	-2.47564	3/142	841,23411,114548	CASP8,SIRT1,NLRP3
18_Member	GO Biological Processes	GO:0052547	regulation of peptidase activity	-4.33384	-2.4659	4/424	841,9314,23411,114548	CASP8,KLF4,SIRT1,NLRP3
18_Member	GO Biological Processes	GO:0051090	regulation of DNA-binding transcription factor activity	-4.17818	-2.35558	4/465	7099,9314,23411,114548	TLR4,KLF4,SIRT1,NLRP3
18_Member	GO Biological Processes	GO:0010950	positive regulation of endopeptidase activity	-4.11163	-2.30376	3/171	841,23411,114548	CASP8,SIRT1,NLRP3
18_Member	GO Biological Processes	GO:0070269	pyroptosis	-4.09507	-2.29615	2/27	841,114548	CASP8,NLRP3
18_Member	GO Biological Processes	GO:0010952	positive regulation of peptidase activity	-4.01034	-2.23049	3/185	841,23411,114548	CASP8,SIRT1,NLRP3
18_Member	GO Biological Processes	GO:0043433	negative regulation of DNA-binding transcription factor activity	-3.94929	-2.18934	3/194	9314,23411,114548	KLF4,SIRT1,NLRP3
18_Member	GO Biological Processes	GO:0030225	macrophage differentiation	-3.81815	-2.08875	2/37	841,23411	CASP8,SIRT1
18_Member	GO Biological Processes	GO:0043124	negative regulation of I-kappaB kinase/NF-kappaB signaling	-3.53786	-1.86961	2/51	841,23411	CASP8,SIRT1
18_Member	GO Biological Processes	GO:1990830	cellular response to leukemia inhibitory factor	-2.93784	-1.39419	2/102	9314,23411	KLF4,SIRT1
18_Member	GO Biological Processes	GO:0010720	positive regulation of cell development	-2.9334	-1.39074	3/432	841,3091,114548	CASP8,HIF1A,NLRP3
18_Member	GO Biological Processes	GO:1990823	response to leukemia inhibitory factor	-2.92945	-1.3907	2/103	9314,23411	KLF4,SIRT1
18_Member	GO Biological Processes	GO:0045444	fat cell differentiation	-2.80545	-1.28854	2/119	9314,23411	KLF4,SIRT1
18_Member	GO Biological Processes	GO:0002821	positive regulation of adaptive immune response	-2.73632	-1.23487	2/129	23411,114548	SIRT1,NLRP3
18_Member	GO Biological Processes	GO:0007346	regulation of mitotic cell cycle	-2.70993	-1.21293	3/517	1027,9314,23411	CDKN1B,KLF4,SIRT1
18_Member	GO Biological Processes	GO:0002573	myeloid leukocyte differentiation	-2.66635	-1.17637	2/140	841,23411	CASP8,SIRT1
18_Member	GO Biological Processes	GO:1902107	positive regulation of leukocyte differentiation	-2.4337	-0.98281	2/184	841,114548	CASP8,NLRP3
18_Member	GO Biological Processes	GO:1903708	positive regulation of hemopoiesis	-2.4337	-0.98281	2/184	841,114548	CASP8,NLRP3
18_Member	GO Biological Processes	GO:0002819	regulation of adaptive immune response	-2.3422	-0.904624	2/205	23411,114548	SIRT1,NLRP3
18_Member	GO Biological Processes	GO:0010564	regulation of cell cycle process	-2.25956	-0.835654	3/747	1027,9314,23411	CDKN1B,KLF4,SIRT1
18_Member	GO Biological Processes	GO:0002521	leukocyte differentiation	-1.77258	-0.382459	2/406	841,23411	CASP8,SIRT1
19_Summary	GO Biological Processes	GO:0045732	positive regulation of protein catabolic process	-5.54173	-3.37484	4/209	1027,2932,4780,5071,4790,23411,9314,4846,841,836,114548	CDKN1B,GSK3B,NFE2L2,PRKN,NFKB1,SIRT1,KLF4,NOS3,CASP8,CASP3,NLRP3
19_Member	GO Biological Processes	GO:0045732	positive regulation of protein catabolic process	-5.54173	-3.37484	4/209	1027,2932,4780,5071	CDKN1B,GSK3B,NFE2L2,PRKN
19_Member	GO Biological Processes	GO:0032436	positive regulation of proteasomal ubiquitin-dependent protein catabolic process	-4.90154	-2.88955	3/93	2932,4780,5071	GSK3B,NFE2L2,PRKN
19_Member	GO Biological Processes	GO:0043255	regulation of carbohydrate biosynthetic process	-4.79393	-2.81536	3/101	2932,4790,23411	GSK3B,NFKB1,SIRT1
19_Member	GO Biological Processes	GO:2000060	positive regulation of ubiquitin-dependent protein catabolic process	-4.67104	-2.72351	3/111	2932,4780,5071	GSK3B,NFE2L2,PRKN
19_Member	GO Biological Processes	GO:0042176	regulation of protein catabolic process	-4.60633	-2.66376	4/361	1027,2932,4780,5071	CDKN1B,GSK3B,NFE2L2,PRKN
19_Member	GO Biological Processes	GO:1901800	positive regulation of proteasomal protein catabolic process	-4.60262	-2.66251	3/117	2932,4780,5071	GSK3B,NFE2L2,PRKN
19_Member	GO Biological Processes	GO:1900034	regulation of cellular response to heat	-4.50559	-2.59854	2/17	2932,23411	GSK3B,SIRT1
19_Member	GO Biological Processes	GO:1903052	positive regulation of proteolysis involved in protein catabolic process	-4.39796	-2.50654	3/137	2932,4780,5071	GSK3B,NFE2L2,PRKN
19_Member	GO Biological Processes	GO:0032434	regulation of proteasomal ubiquitin-dependent protein catabolic process	-4.36071	-2.48012	3/141	2932,4780,5071	GSK3B,NFE2L2,PRKN
19_Member	GO Biological Processes	GO:1901984	negative regulation of protein acetylation	-4.23676	-2.40278	2/23	2932,23411	GSK3B,SIRT1
19_Member	GO Biological Processes	GO:2000058	regulation of ubiquitin-dependent protein catabolic process	-4.09665	-2.29615	3/173	2932,4780,5071	GSK3B,NFE2L2,PRKN
19_Member	GO Biological Processes	GO:2000737	negative regulation of stem cell differentiation	-4.09507	-2.29615	2/27	2932,4780	GSK3B,NFE2L2
19_Member	GO Biological Processes	GO:0051099	positive regulation of binding	-4.07451	-2.27912	3/176	2932,5071,9314	GSK3B,PRKN,KLF4
19_Member	GO Biological Processes	GO:1902042	negative regulation of extrinsic apoptotic signaling pathway via death domain receptors	-3.97343	-2.20695	2/31	2932,4846	GSK3B,NOS3
19_Member	GO Biological Processes	GO:0061136	regulation of proteasomal protein catabolic process	-3.94929	-2.18934	3/194	2932,4780,5071	GSK3B,NFE2L2,PRKN
19_Member	GO Biological Processes	GO:0032885	regulation of polysaccharide biosynthetic process	-3.7948	-2.07113	2/38	2932,4790	GSK3B,NFKB1
19_Member	GO Biological Processes	GO:1903050	regulation of proteolysis involved in protein catabolic process	-3.73112	-2.01725	3/230	2932,4780,5071	GSK3B,NFE2L2,PRKN
19_Member	GO Biological Processes	GO:0032881	regulation of polysaccharide metabolic process	-3.66661	-1.97128	2/44	2932,4790	GSK3B,NFKB1
19_Member	GO Biological Processes	GO:0010677	negative regulation of cellular carbohydrate metabolic process	-3.64699	-1.95445	2/45	2932,5071	GSK3B,PRKN
19_Member	GO Biological Processes	GO:0060828	regulation of canonical Wnt signaling pathway	-3.57461	-1.89708	3/260	2932,4790,5071	GSK3B,NFKB1,PRKN
19_Member	GO Biological Processes	GO:1902041	regulation of extrinsic apoptotic signaling pathway via death domain receptors	-3.55511	-1.88158	2/50	2932,4846	GSK3B,NOS3
19_Member	GO Biological Processes	GO:0045912	negative regulation of carbohydrate metabolic process	-3.53786	-1.86961	2/51	2932,5071	GSK3B,PRKN
19_Member	GO Biological Processes	GO:0043388	positive regulation of DNA binding	-3.44109	-1.79458	2/57	5071,9314	PRKN,KLF4
19_Member	GO Biological Processes	GO:0048638	regulation of developmental growth	-3.27969	-1.66448	3/328	1027,2932,5071	CDKN1B,GSK3B,PRKN
19_Member	GO Biological Processes	GO:0030111	regulation of Wnt signaling pathway	-3.24174	-1.6323	3/338	2932,4790,5071	GSK3B,NFKB1,PRKN
19_Member	GO Biological Processes	GO:0003170	heart valve development	-3.22649	-1.62047	2/73	2932,4846	GSK3B,NOS3
19_Member	GO Biological Processes	GO:0051346	negative regulation of hydrolase activity	-3.21953	-1.61464	3/344	2932,4846,9314	GSK3B,NOS3,KLF4
19_Member	GO Biological Processes	GO:1901983	regulation of protein acetylation	-3.18034	-1.58775	2/77	2932,23411	GSK3B,SIRT1
19_Member	GO Biological Processes	GO:2000736	regulation of stem cell differentiation	-3.15817	-1.57215	2/79	2932,4780	GSK3B,NFE2L2
19_Member	GO Biological Processes	GO:0051098	regulation of binding	-3.13111	-1.54941	3/369	2932,5071,9314	GSK3B,PRKN,KLF4
19_Member	GO Biological Processes	GO:1903351	cellular response to dopamine	-3.12597	-1.54534	2/82	2932,5071	GSK3B,PRKN
19_Member	GO Biological Processes	GO:1903350	response to dopamine	-3.1155	-1.53594	2/83	2932,5071	GSK3B,PRKN
19_Member	GO Biological Processes	GO:0032092	positive regulation of protein binding	-3.07487	-1.50168	2/87	2932,5071	GSK3B,PRKN
19_Member	GO Biological Processes	GO:0071868	cellular response to monoamine stimulus	-2.99002	-1.43134	2/96	2932,5071	GSK3B,PRKN
19_Member	GO Biological Processes	GO:0071870	cellular response to catecholamine stimulus	-2.99002	-1.43134	2/96	2932,5071	GSK3B,PRKN
19_Member	GO Biological Processes	GO:0071867	response to monoamine	-2.96352	-1.41293	2/99	2932,5071	GSK3B,PRKN
19_Member	GO Biological Processes	GO:0071869	response to catecholamine	-2.96352	-1.41293	2/99	2932,5071	GSK3B,PRKN
19_Member	GO Biological Processes	GO:2001237	negative regulation of extrinsic apoptotic signaling pathway	-2.96352	-1.41293	2/99	2932,4846	GSK3B,NOS3
19_Member	GO Biological Processes	GO:0060070	canonical Wnt signaling pathway	-2.94631	-1.3997	2/101	2932,9314	GSK3B,KLF4
19_Member	GO Biological Processes	GO:0032526	response to retinoic acid	-2.89669	-1.36439	2/107	2932,9314	GSK3B,KLF4
19_Member	GO Biological Processes	GO:0007005	mitochondrion organization	-2.89638	-1.36439	3/445	2932,4846,5071	GSK3B,NOS3,PRKN
19_Member	GO Biological Processes	GO:0097191	extrinsic apoptotic signaling pathway	-2.86516	-1.33889	2/111	841,2932	CASP8,GSK3B
19_Member	GO Biological Processes	GO:0051101	regulation of DNA binding	-2.79827	-1.28229	2/120	5071,9314	PRKN,KLF4
19_Member	GO Biological Processes	GO:0051493	regulation of cytoskeleton organization	-2.70754	-1.21142	3/518	1027,2932,5071	CDKN1B,GSK3B,PRKN
19_Member	GO Biological Processes	GO:0007623	circadian rhythm	-2.68486	-1.19138	2/137	2932,23411	GSK3B,SIRT1
19_Member	GO Biological Processes	GO:0090090	negative regulation of canonical Wnt signaling pathway	-2.67247	-1.18162	2/139	2932,5071	GSK3B,PRKN
19_Member	GO Biological Processes	GO:0006839	mitochondrial transport	-2.60746	-1.12949	2/150	2932,5071	GSK3B,PRKN
19_Member	GO Biological Processes	GO:0070507	regulation of microtubule cytoskeleton organization	-2.57951	-1.10659	2/155	1027,2932	CDKN1B,GSK3B
19_Member	GO Biological Processes	GO:2001236	regulation of extrinsic apoptotic signaling pathway	-2.57403	-1.10278	2/156	2932,4846	GSK3B,NOS3
19_Member	GO Biological Processes	GO:0030178	negative regulation of Wnt signaling pathway	-2.48113	-1.02383	2/174	2932,5071	GSK3B,PRKN
19_Member	GO Biological Processes	GO:0007167	enzyme-linked receptor protein signaling pathway	-2.4744	-1.01791	3/626	836,2932,23411	CASP3,GSK3B,SIRT1
19_Member	GO Biological Processes	GO:0032388	positive regulation of intracellular transport	-2.37587	-0.935193	2/197	2932,5071	GSK3B,PRKN
19_Member	GO Biological Processes	GO:0043393	regulation of protein binding	-2.35886	-0.919739	2/201	2932,5071	GSK3B,PRKN
19_Member	GO Biological Processes	GO:1903828	negative regulation of protein localization	-2.32184	-0.888868	2/210	2932,5071	GSK3B,PRKN
19_Member	GO Biological Processes	GO:0032868	response to insulin	-2.29416	-0.864234	2/217	2932,23411	GSK3B,SIRT1
19_Member	GO Biological Processes	GO:0033157	regulation of intracellular protein transport	-2.2674	-0.838223	2/224	2932,5071	GSK3B,PRKN
19_Member	GO Biological Processes	GO:0016055	Wnt signaling pathway	-2.07421	-0.663548	2/282	2932,9314	GSK3B,KLF4
19_Member	GO Biological Processes	GO:0198738	cell-cell signaling by wnt	-2.07421	-0.663548	2/282	2932,9314	GSK3B,KLF4
19_Member	GO Biological Processes	GO:0022411	cellular component disassembly	-1.98202	-0.577842	2/315	2932,5071	GSK3B,PRKN
19_Member	GO Biological Processes	GO:0032386	regulation of intracellular transport	-1.93841	-0.537785	2/332	2932,5071	GSK3B,PRKN
19_Member	GO Biological Processes	GO:1905114	cell surface receptor signaling pathway involved in cell-cell signaling	-1.83344	-0.439839	2/377	2932,9314	GSK3B,KLF4
19_Member	GO Biological Processes	GO:0007268	chemical synaptic transmission	-1.76256	-0.374505	2/411	2932,5071	GSK3B,PRKN
19_Member	GO Biological Processes	GO:0098916	anterograde trans-synaptic signaling	-1.76256	-0.374505	2/411	2932,5071	GSK3B,PRKN
19_Member	GO Biological Processes	GO:0099537	trans-synaptic signaling	-1.72942	-0.343429	2/428	2932,5071	GSK3B,PRKN
19_Member	GO Biological Processes	GO:0042391	regulation of membrane potential	-1.71994	-0.335317	2/433	2932,5071	GSK3B,PRKN
19_Member	GO Biological Processes	GO:0099536	synaptic signaling	-1.67601	-0.293429	2/457	2932,5071	GSK3B,PRKN
19_Member	GO Biological Processes	GO:0045785	positive regulation of cell adhesion	-1.6328	-0.252252	2/482	2932,114548	GSK3B,NLRP3
19_Member	GO Biological Processes	GO:0050804	modulation of chemical synaptic transmission	-1.62445	-0.24525	2/487	2932,5071	GSK3B,PRKN
19_Member	GO Biological Processes	GO:0099177	regulation of trans-synaptic signaling	-1.62279	-0.244264	2/488	2932,5071	GSK3B,PRKN
19_Member	GO Biological Processes	GO:0090066	regulation of anatomical structure size	-1.61619	-0.238335	2/492	2932,4846	GSK3B,NOS3
19_Member	GO Biological Processes	GO:2000112	regulation of cellular macromolecule biosynthetic process	-1.46503	-0.0938491	2/594	2932,9314	GSK3B,KLF4
20_Summary	GO Biological Processes	GO:2000630	positive regulation of miRNA metabolic process	-5.47614	-3.31744	3/60	3091,4790,9314,114548,7099,4846	HIF1A,NFKB1,KLF4,NLRP3,TLR4,NOS3
20_Member	GO Biological Processes	GO:2000630	positive regulation of miRNA metabolic process	-5.47614	-3.31744	3/60	3091,4790,9314	HIF1A,NFKB1,KLF4
20_Member	GO Biological Processes	GO:2000628	regulation of miRNA metabolic process	-5.08209	-3.04297	3/81	3091,4790,9314	HIF1A,NFKB1,KLF4
20_Member	GO Biological Processes	GO:0098586	cellular response to virus	-5.01904	-2.98932	3/85	3091,4790,114548	HIF1A,NFKB1,NLRP3
20_Member	GO Biological Processes	GO:0001818	negative regulation of cytokine production	-4.55994	-2.63333	4/371	4790,7099,9314,114548	NFKB1,TLR4,KLF4,NLRP3
20_Member	GO Biological Processes	GO:0050727	regulation of inflammatory response	-4.37418	-2.48929	4/414	4790,7099,9314,114548	NFKB1,TLR4,KLF4,NLRP3
20_Member	GO Biological Processes	GO:0032102	negative regulation of response to external stimulus	-4.25985	-2.41418	4/443	4790,4846,9314,114548	NFKB1,NOS3,KLF4,NLRP3
20_Member	GO Biological Processes	GO:0046885	regulation of hormone biosynthetic process	-4.16301	-2.34599	2/25	3091,4790	HIF1A,NFKB1
20_Member	GO Biological Processes	GO:0050728	negative regulation of inflammatory response	-3.99651	-2.22173	3/187	4790,9314,114548	NFKB1,KLF4,NLRP3
20_Member	GO Biological Processes	GO:0032350	regulation of hormone metabolic process	-3.77206	-2.05527	2/39	3091,4790	HIF1A,NFKB1
20_Member	GO Biological Processes	GO:1902895	positive regulation of miRNA transcription	-3.53786	-1.86961	2/51	3091,9314	HIF1A,KLF4
20_Member	GO Biological Processes	GO:0031348	negative regulation of defense response	-3.46227	-1.80948	3/284	4790,9314,114548	NFKB1,KLF4,NLRP3
20_Member	GO Biological Processes	GO:0032768	regulation of monooxygenase activity	-3.44109	-1.79458	2/57	3091,4790	HIF1A,NFKB1
20_Member	GO Biological Processes	GO:0002067	glandular epithelial cell differentiation	-3.31382	-1.68921	2/66	3091,9314	HIF1A,KLF4
20_Member	GO Biological Processes	GO:1902893	regulation of miRNA transcription	-3.28794	-1.67156	2/68	3091,9314	HIF1A,KLF4
20_Member	GO Biological Processes	GO:0009615	response to virus	-3.15175	-1.56681	3/363	3091,4790,114548	HIF1A,NFKB1,NLRP3
20_Member	GO Biological Processes	GO:0071347	cellular response to interleukin-1	-2.93784	-1.39419	2/102	3091,4790	HIF1A,NFKB1
20_Member	GO Biological Processes	GO:0002065	columnar/cuboidal epithelial cell differentiation	-2.90476	-1.36892	2/106	3091,9314	HIF1A,KLF4
20_Member	GO Biological Processes	GO:0030879	mammary gland development	-2.75647	-1.25143	2/126	3091,4790	HIF1A,NFKB1
20_Member	GO Biological Processes	GO:0070555	response to interleukin-1	-2.71665	-1.21876	2/132	3091,4790	HIF1A,NFKB1
20_Member	GO Biological Processes	GO:0043010	camera-type eye development	-1.95099	-0.549656	2/327	3091,9314	HIF1A,KLF4
20_Member	GO Biological Processes	GO:0006366	transcription by RNA polymerase II	-1.91142	-0.511506	2/343	4790,9314	NFKB1,KLF4
20_Member	GO Biological Processes	GO:0001654	eye development	-1.84222	-0.444417	2/373	3091,9314	HIF1A,KLF4
20_Member	GO Biological Processes	GO:0150063	visual system development	-1.83344	-0.439839	2/377	3091,9314	HIF1A,KLF4
20_Member	GO Biological Processes	GO:0048880	sensory system development	-1.82045	-0.427548	2/383	3091,9314	HIF1A,KLF4
20_Member	GO Biological Processes	GO:0006351	DNA-templated transcription	-1.45836	-0.0878427	2/599	4790,9314	NFKB1,KLF4
20_Member	GO Biological Processes	GO:0097659	nucleic acid-templated transcription	-1.45571	-0.0858531	2/601	4790,9314	NFKB1,KLF4
20_Member	GO Biological Processes	GO:0032774	RNA biosynthetic process	-1.44131	-0.0727659	2/612	4790,9314	NFKB1,KLF4
