# Supplementary material for: Network pharmacology and molecular-docking-based strategy to explore the potential mechanism of salidroside-inhibited oxidative stress in retinal ganglion cell
Source: PLoS One. 2024 Jul 5;19(7):e0305343. doi: 10.1371/journal.pone.0305343 (PMC11226129; doi:10.1371/journal.pone.0305343)
Supplement: S1 File — All raw data required to replicate the results of study were listed in this file. (ZIP) [file pone.0305343.s002.zip › original data/Bright+field ROS+apoptosis counting/Apoptosis staining counting/rgc-║∞╛░╠∞▄╒.csv]

Normal	NaIO3	Salidroside
2.00000	49.00000	20.00000
0.00000	32.00000	35.00000
1.00000	42.00000	36.00000
5.00000	29.00000	36.00000
2.00000	26.00000	17.00000
2.00000	50.00000	30.00000
