# Supplementary material for: Network pharmacology and molecular-docking-based strategy to explore the potential mechanism of salidroside-inhibited oxidative stress in retinal ganglion cell
Source: PLoS One. 2024 Jul 5;19(7):e0305343. doi: 10.1371/journal.pone.0305343 (PMC11226129; doi:10.1371/journal.pone.0305343)
Supplement: S1 File — All raw data required to replicate the results of study were listed in this file. (ZIP) [file pone.0305343.s002.zip › original data/Bright+field ROS+apoptosis counting/Bright field counting/rgc-║∞╛░╠∞▄╒.csv]

Normal	NaIO3	Salidroside
1883.00000	1182.00000	1455.00000
1848.00000	1187.00000	1089.00000
1866.00000	865.00000	1446.00000
1792.00000	955.00000	1409.00000
1781.00000	913.00000	1401.00000
2028.00000	1184.00000	1289.00000
1706.00000	939.00000	971.00000
1974.00000	1009.00000	1207.00000
1709.00000	793.00000	929.00000
