# Supplementary material for: Network pharmacology and molecular-docking-based strategy to explore the potential mechanism of salidroside-inhibited oxidative stress in retinal ganglion cell
Source: PLoS One. 2024 Jul 5;19(7):e0305343. doi: 10.1371/journal.pone.0305343 (PMC11226129; doi:10.1371/journal.pone.0305343)
Supplement: S1 File — All raw data required to replicate the results of study were listed in this file. (ZIP) [file pone.0305343.s002.zip › original data/Bright+field ROS+apoptosis counting/PCR/PCR(RGC-OS-SAL).xlsx]

## Sheet: Sheet1
			N	mean	standard deviation	standard error
Hif1a	RGC-OS-Normal		6	1.04533	0.350398	0.14305	0.899235
	RGC-OS		6	0.936667	0.253632	0.103545
	RGC-OS-SAL		6	0.426833	0.115241	0.0470471	0.00804622
Caps3	RGC-OS-Normal		6	1.021	0.234514	0.0957399	1.14111e-05
	RGC-OS		6	0.338333	0.167832	0.068517
	RGC-OS-SAL		6	0.4475	0.13568	0.0553912	0.320427
Gsk3b	RGC-OS-Normal		6	1.027	0.270664	0.110498	0.246308
	RGC-OS		6	1.26733	0.160303	0.0654434
	RGC-OS-SAL		6	8.445	1.2709	0.518844	8.03229e-05
Mtor	RGC-OS-Normal		6	1.02017	0.236917	0.096721	0.0667276
	RGC-OS		6	0.779833	0.251061	0.102495
	RGC-OS-SAL		6	0.357	0.117671	0.0480389	0.00337117
Nfe2l2	RGC-OS-Normal		6	1.01133	0.161806	0.0660569	1.29636e-06
	RGC-OS		6	0.418667	0.0798891	0.0326146
	RGC-OS-SAL		6	0.889	0.142288	0.058089	1.89148e-05
SIRT1	RGC-OS-Normal		6	1.0945	0.457775	0.186886	0.0313506
	RGC-OS		6	0.385	0.0984053	0.0401738
	RGC-OS-SAL		6	1.64233	0.241274	0.0984996	3.06906e-05
TLR4	RGC-OS-Normal		6	1.00383	0.0934782	0.0381623	0.129994
	RGC-OS		6	1.18217	0.223347	0.0911809
	RGC-OS-SAL		6	1.559	0.230003	0.0938982	0.00407957
HSPA5	RGC-OS-Normal		6	1.01083	0.160282	0.0654347	0.0150638
	RGC-OS		6	0.604833	0.197467	0.0806157
	RGC-OS-SAL		6	2.61133	0.36377	0.148509	7.98415e-10
NOS3	RGC-OS-Normal		6	1.02767	0.275952	0.112657	4.03539e-06
	RGC-OS		6	0.224333	0.15347	0.0626539
	RGC-OS-SAL		6	0.643833	0.132827	0.0542263	0.00225686
CASP8	RGC-OS-Normal		6	1.049	0.34457	0.14067	0.273437
	RGC-OS		6	0.768667	0.149457	0.0610157
	RGC-OS-SAL		6	0.934	0.161873	0.0660843	0.246127
