# Supplementary material for: Network pharmacology and molecular-docking-based strategy to explore the potential mechanism of salidroside-inhibited oxidative stress in retinal ganglion cell
Source: PLoS One. 2024 Jul 5;19(7):e0305343. doi: 10.1371/journal.pone.0305343 (PMC11226129; doi:10.1371/journal.pone.0305343)
Supplement: S1 File — All raw data required to replicate the results of study were listed in this file. (ZIP) [file pone.0305343.s002.zip › original data/Bright+field ROS+apoptosis counting/ROS/rgc-║∞╛░╠∞▄╒.csv]

Normal	NaIO3	Salidroside
6.00000	57.00000	51.00000
5.00000	54.00000	38.00000
2.00000	46.00000	47.00000
10.00000	59.00000	35.00000
9.00000	55.00000	50.00000
9.00000	48.00000	28.00000
5.00000	45.00000	55.00000
6.00000	57.00000	37.00000
2.00000	47.00000	46.00000
