# Supplementary material for: Network pharmacology and molecular-docking-based strategy to explore the potential mechanism of salidroside-inhibited oxidative stress in retinal ganglion cell
Source: PLoS One. 2024 Jul 5;19(7):e0305343. doi: 10.1371/journal.pone.0305343 (PMC11226129; doi:10.1371/journal.pone.0305343)
Supplement: S1 File — All raw data required to replicate the results of study were listed in this file. (ZIP) [file pone.0305343.s002.zip › original data/Bright+field ROS+apoptosis counting/Statistical Analysis/Apoptosis staining counting/ROS Apoptosis staining.xlsx]

## Sheet: Sheet1
RPE明场				RPE明场	normal	HG	黄芪甲苷		normal	HG	红景天苷		normal	HG	灯盏花素		normal	HG	小檗碱		normal	HG	葛根素
	Normal	1		1	1	29	26		1	29	21		1	29	22		1	29	12		1	29	21
	碘酸钠	34		2	2	47	16		2	47	31		2	47	16		2	47	37		2	47	13
	黄芪甲苷	21		3	0	21	20		0	21	15		0	21	20		0	21	11		0	21	20
	红景天苷	18		4	1	28	17		1	28	10		1	28	25		1	28	15		1	28	11
	灯盏花素	22		5	0	41	29		0	41	13		0	41	15		0	41	15		0	41	12
	小檗碱	17		6	2	38	18		2	38	18		2	38	34		2	38	12		2	38	13
	葛根素	15			1	34	21		1	34	18		1	34	22		1	34	17		1	34	15
							0.016				0.009				0.033				0.013				0.001
RGC	Normal	2			normal	HG	黄芪甲苷		normal	HG	红景天苷		normal	HG	灯盏花素		normal	HG	小檗碱		normal	HG	葛根素
	碘酸钠	38		1	2	49	16		2	49	13		2	49	16		2	49	10		2	49	20
	黄芪甲苷	22		2	0	32	11		0	32	16		0	32	13		0	32	16		0	32	29
	红景天苷	23		3	1	42	17		1	42	34		1	42	12		1	42	11		1	42	12
	灯盏花素	17		4	5	29	37		5	29	35		5	29	15		5	29	30		5	29	27
	小檗碱	17		5	2	26	38		2	26	27		2	26	22		2	26	20		2	26	13
	葛根素	19		6	2	50	13		2	50	13		2	50	24		2	50	15		2	50	13
					2	38	22		2	38	23		2	38	17		2	38	17		2	38	19
							0.035				0.031				0.001				0.002				0.005
RMC	Normal	1			normal	HG	黄芪甲苷		normal	HG	红景天苷		normal	HG	灯盏花素		normal	HG	小檗碱		normal	HG	葛根素
	碘酸钠	36		1	1	21	17		1	21	11		1	21	11		1	21	34		1	21	10
	黄芪甲苷	21		2	0	41	33		0	41	23		0	41	10		0	41	16		0	41	15
	红景天苷	20		3	0	33	18		0	33	23		0	33	37		0	33	26		0	33	13
	灯盏花素	19		4	2	37	20		2	37	33		2	37	31		2	37	17		2	37	20
	小檗碱	24		5	2	41	14		2	41	12		2	41	13		2	41	23		2	41	29
	葛根素	18		6	1	43	24		1	43	18		1	43	12		1	43	28		1	43	21
					1	36	21		1	36	20		1	36	19		1	36	24		1	36	18
							0.006				0.007				0.016				0.020				0.002
Muller	Normal	1		Muller明场	normal	HG	黄芪甲苷		normal	HG	红景天苷		normal	HG	灯盏花素		normal	HG	小檗碱		normal	HG	葛根素
	碘酸钠	39		1	0	22	10		0	22	20		0	22	10		0	22	15		0	22	24
	黄芪甲苷	17		2	1	35	11		1	35	11		1	35	17		1	35	10		1	35	10
	红景天苷	21		3	2	43	10		2	43	14		2	43	18		2	43	19		2	43	10
	灯盏花素	16		4	0	47	26		0	47	32		0	47	21		0	47	21		0	47	16
	小檗碱	19		5	1	45	11		1	45	22		1	45	10		1	45	39		1	45	28
	葛根素	17		6	2	42	34		2	42	27		2	42	20		2	42	10		2	42	14
					1	39	17		1	39	21		1	39	16		1	39	19		1	39	17
							0.003				0.005				0.000				0.006				0.001
