# Supplementary material for: Network pharmacology and molecular-docking-based strategy to explore the potential mechanism of salidroside-inhibited oxidative stress in retinal ganglion cell
Source: PLoS One. 2024 Jul 5;19(7):e0305343. doi: 10.1371/journal.pone.0305343 (PMC11226129; doi:10.1371/journal.pone.0305343)
Supplement: S1 File — All raw data required to replicate the results of study were listed in this file. (ZIP) [file pone.0305343.s002.zip › original data/Bright+field ROS+apoptosis counting/Statistical Analysis/Bright field counting/ROS Bright field.xlsx]

## Sheet: Sheet1
RPE明场				RPE明场	normal	HG	黄芪甲苷		normal	HG	红景天苷		normal	HG	灯盏花素		normal	HG	小檗碱		normal	HG	葛根素
	Normal	1983		1	2023	773	1128		2023	773	1499		2023	773	1265		2023	773	1041		2023	773	1355
	碘酸钠	984		2	2217	1127	1223		2217	1127	1346		2217	1127	1351		2217	1127	1498		2217	1127	1168
	黄芪甲苷	1203		3	2005	785	1355		2005	785	1188		2005	785	913		2005	785	1355		2005	785	1341
	红景天苷	1333		4	1779	1031	1065		1779	1031	1326		1779	1031	1222		1779	1031	1191		1779	1031	988
	灯盏花素	1198		5	1892	973	1299		1892	973	1399		1892	973	1253		1892	973	1087		1892	973	1158
	小檗碱	1203		6	1845	1078	949		1845	1078	1141		1845	1078	1149		1845	1078	1125		1845	1078	1127
	葛根素	1187		7	2106	1169	1378		2106	1169	1316		2106	1169	1081		2106	1169	1089		2106	1169	1245
				8	1860	993	1198		1860	993	1458		1860	993	1162		1860	993	1171		1860	993	1125
				9	2120	927	1232		2120	927	1324		2120	927	1386		2120	927	1270		2120	927	1176
					1983	984	1203		1983	984	1333		1983	984	1198		1983	984	1203		1983	984	1187
							0.004				0.000				0.005				0.005				0.004
RGC	Normal	1843			normal	HG	黄芪甲苷		normal	HG	红景天苷		normal	HG	灯盏花素		normal	HG	小檗碱		normal	HG	葛根素
	碘酸钠	1003		1	1883	1182	1634		1883	1182	1455		1883	1182	1353		1883	1182	1488		1883	1182	1268
	黄芪甲苷	1323		2	1848	1187	1124		1848	1187	1089		1848	1187	1384		1848	1187	1007		1848	1187	1483
	红景天苷	1244		3	1866	865	1015		1866	865	1446		1866	865	1102		1866	865	1261		1866	865	1450
	灯盏花素	1283		4	1792	955	1058		1792	955	1409		1792	955	1407		1792	955	1203		1792	955	1375
	小檗碱	1302		5	1781	913	1518		1781	913	1401		1781	913	1123		1781	913	1241		1781	913	997
	葛根素	1264		6	2028	1184	1263		2028	1184	1289		2028	1184	1215		2028	1184	1456		2028	1184	979
				7	1706	939	1485		1706	939	971		1706	939	1126		1706	939	1447		1706	939	1390
				8	1974	1009	1142		1974	1009	1207		1974	1009	1366		1974	1009	1343		1974	1009	1038
				9	1709	793	1668		1709	793	929		1709	793	1471		1709	793	1272		1709	793	1396
				平均数	1843	1003	1323		1843	1003	1244		1843	1003	1283		1843	1003	1302		1843	1003	1264
							0.005				0.012				0.001				0.001				0.007
RMC	Normal	2103			normal	HG	黄芪甲苷		normal	HG	红景天苷		normal	HG	灯盏花素		normal	HG	小檗碱		normal	HG	葛根素
	碘酸钠	1105		1	2126	1019	1265		2126	1019	1314		2126	1019	1396		2126	1019	1464		2126	1019	1186
	黄芪甲苷	1302		2	2022	1236	1312		2022	1236	1439		2022	1236	1504		2022	1236	944		2022	1236	1165
	红景天苷	1442		3	2108	1004	1066		2108	1004	1510		2108	1004	1389		2108	1004	1497		2108	1004	1213
	灯盏花素	1449		4	2211	827	1297		2211	827	1439		2211	827	1207		2211	827	1111		2211	827	1548
	小檗碱	1320		5	1974	1260	1194		1974	1260	1550		1974	1260	1602		1974	1260	1543		1974	1260	992
	葛根素	1299		6	2149	957	1461		2149	957	1538		2149	957	1390		2149	957	1402		2149	957	1584
				7	1886	1247	1381		1886	1247	1374		1886	1247	1500		1886	1247	1475		1886	1247	1569
				8	2242	1137	1253		2242	1137	1489		2242	1137	1478		2242	1137	1440		2242	1137	1182
				9	2209	1258	1489		2209	1258	1325		2209	1258	1575		2209	1258	1004		2209	1258	1252
				平均数	2103	1105	1302		2103	1105	1442		2103	1105	1449		2103	1105	1320		2103	1105	1299
							0.011				0.000				0.000				0.036				0.044
Muller	Normal	1923		Muller明场	normal	HG	黄芪甲苷		normal	HG	红景天苷		normal	HG	灯盏花素		normal	HG	小檗碱		normal	HG	葛根素
	碘酸钠	994		1	1712	1180	1491		1712	1180	1213		1712	1180	1388		1712	1180	1473		1712	1180	1326
	黄芪甲苷	1332		2	1856	956	1345		1856	956	1228		1856	956	1005		1856	956	1402		1856	956	1227
	红景天苷	1285		3	1843	934	966		1843	934	1469		1843	934	1491		1843	934	1315		1843	934	1000
	灯盏花素	1324		4	1704	795	1350		1704	795	1375		1704	795	1425		1704	795	1281		1704	795	1479
	小檗碱	1392		5	1921	1211	1316		1921	1211	1236		1921	1211	1463		1921	1211	1462		1921	1211	1028
	葛根素	1184		6	2019	864	1379		2019	864	1115		2019	864	990		2019	864	1307		2019	864	1070
				7	1836	1004	1458		1836	1004	1447		1836	1004	1465		1836	1004	1484		1836	1004	907
				8	2267	953	1389		2267	953	1025		2267	953	1191		2267	953	1380		2267	953	1119
				9	2149	1049	1294		2149	1049	1457		2149	1049	1498		2149	1049	1424		2149	1049	1500
				平均数	1923	994	1332		1923	994	1285		1923	994	1324		1923	994	1392		1923	994	1184
							0.000				0.001				0.001				0.001				0.038
