# Supplementary material for: Network pharmacology and molecular-docking-based strategy to explore the potential mechanism of salidroside-inhibited oxidative stress in retinal ganglion cell
Source: PLoS One. 2024 Jul 5;19(7):e0305343. doi: 10.1371/journal.pone.0305343 (PMC11226129; doi:10.1371/journal.pone.0305343)
Supplement: S1 File — All raw data required to replicate the results of study were listed in this file. (ZIP) [file pone.0305343.s002.zip › original data/Bright+field ROS+apoptosis counting/Statistical Analysis/ROS/ROS.xlsx]

## Sheet: Sheet1
RPE明场				RPE明场	normal	HG	黄芪甲苷		normal	HG	红景天苷		normal	HG	灯盏花素		normal	HG	小檗碱		normal	HG	葛根素
	Normal	13		1	19	60	23		19	60	28		19	60	20		19	60	52		19	60	35
	碘酸钠	53		2	8	56	24		8	56	46		8	56	49		8	56	50		8	56	38
	黄芪甲苷	38		3	10	54	24		10	54	44		10	54	30		10	54	31		10	54	37
	红景天苷	36		4	7	58	58		7	58	26		7	58	49		7	58	50		7	58	46
	灯盏花素	41		5	20	44	41		20	44	35		20	44	41		20	44	48		20	44	46
	小檗碱	44		6	10	59	60		10	59	60		10	59	43		10	59	31		10	59	22
	葛根素	41		7	19	44	29		19	44	25		19	44	38		19	44	55		19	44	37
				8	5	52	51		5	52	32		5	52	59		5	52	34		5	52	50
				9	19	50	32		19	50	28		19	50	40		19	50	45		19	50	58
					13	53	38		13	53	36		13	53	41		13	53	44		13	53	41
							0.013				0.001				0.002				0.013				0.008
RGC	Normal	6			normal	HG	黄芪甲苷		normal	HG	红景天苷		normal	HG	灯盏花素		normal	HG	小檗碱		normal	HG	葛根素
	碘酸钠	52		1	6	57	24		6	57	51		6	57	47		6	57	43		6	57	58
	黄芪甲苷	41		2	5	54	35		5	54	38		5	54	38		5	54	43		5	54	39
	红景天苷	43		3	2	46	49		2	46	47		2	46	39		2	46	42		2	46	46
	灯盏花素	39		4	10	59	32		10	59	35		10	59	51		10	59	48		10	59	38
	小檗碱	44		5	9	55	58		9	55	50		9	55	33		9	55	38		9	55	44
	葛根素	41		6	9	48	60		9	48	28		9	48	29		9	48	28		9	48	49
				7	5	45	31		5	45	55		5	45	50		5	45	53		5	45	31
				8	6	57	39		6	57	37		6	57	33		6	57	44		6	57	22
				9	2	47	41		2	47	46		2	47	31		2	47	57		2	47	42
				平均数	6	52	41		6	52	43		6	52	39		6	52	44		6	52	41
							0.027				0.02				0.001				0.029				0.012
RMC	Normal	10			normal	HG	黄芪甲苷		normal	HG	红景天苷		normal	HG	灯盏花素		normal	HG	小檗碱		normal	HG	葛根素
	碘酸钠	49		1	19	57	37		19	57	54		19	57	39		19	57	37		19	57	24
	黄芪甲苷	38		2	3	40	26		3	40	29		3	40	44		3	40	37		3	40	41
	红景天苷	41		3	4	56	36		4	56	45		4	56	36		4	56	35		4	56	33
	灯盏花素	38		4	14	47	42		14	47	45		14	47	40		14	47	39		14	47	26
	小檗碱	40		5	7	54	31		7	54	23		7	54	28		7	54	59		7	54	46
	葛根素	37		6	11	48	50		11	48	31		11	48	33		11	48	44		11	48	23
				7	15	40	30		15	40	46		15	40	53		15	40	45		15	40	35
				8	13	41	55		13	41	42		13	41	35		13	41	29		13	41	49
				9	4	58	35		4	58	54		4	58	34		4	58	35		4	58	56
				平均数	10	49	38		10	49	41		10	49	38		10	49	40		10	49	37
							0.015				0.015				0.001				0.031				0.02
Muller	Normal	9		Muller明场	normal	HG	黄芪甲苷		normal	HG	红景天苷		normal	HG	灯盏花素		normal	HG	小檗碱		normal	HG	葛根素
	碘酸钠	51		1	4	52	57		4	52	36		4	52	32		4	52	55		4	52	43
	黄芪甲苷	38		2	1	44	36		1	44	46		1	44	44		1	44	51		1	44	35
	红景天苷	36		3	4	56	24		4	56	39		4	56	55		4	56	37		4	56	41
	灯盏花素	41		4	12	57	35		12	57	57		12	57	34		12	57	51		12	57	40
	小檗碱	42		5	10	49	37		10	49	37		10	49	35		10	49	38		10	49	42
	葛根素	41		6	13	51	35		13	51	40		13	51	44		13	51	57		13	51	53
				7	17	58	55		17	58	22		17	58	31		17	58	23		17	58	34
				8	17	52	29		17	52	21		17	52	45		17	52	29		17	52	58
				9	3	40	34		3	40	26		3	40	49		3	40	55		3	40	23
				平均数	9	51	38		9	51	36		9	51	41		9	51	42		9	51	41
							0.007				0.007				0.01				0.032				0.023
