# Supplementary material for: Network pharmacology and molecular-docking-based strategy to explore the potential mechanism of salidroside-inhibited oxidative stress in retinal ganglion cell
Source: PLoS One. 2024 Jul 5;19(7):e0305343. doi: 10.1371/journal.pone.0305343 (PMC11226129; doi:10.1371/journal.pone.0305343)
Supplement: S1 File — All raw data required to replicate the results of study were listed in this file. (ZIP) [file pone.0305343.s002.zip › original data/CC/Enrichment_GO/_FINAL_GO.csv]

_MEMBER_MyList	_LogP_MyList	GO	_PATTERN_	_RANK_	GiniIndex	Category	CategoryID	Description	PARENT_GO	LogP	P	Enrichment	Z-score	#TotalGeneInLibrary	#GeneInGO	#GeneInHitList	#GeneInGOAndHitList	%InGO	STDV %InGO	GeneID	Hits	Log(q-value)	EvidenceCutoff	GROUP_ID	FirstInGroupByEnrichment	FirstInGroupByLogP	BestLogPInGroup	BestEnrichmentInGroup	URL
1	-5.476143071	GO:0000791	M1	1	0	GO Cellular Components	20	euchromatin		-5.476143071	3.34085E-06	100.6066667	17.22140223	30182	60	15	3	20	10.32795559	3091|9314|23411	HIF1A|KLF4|SIRT1	-2.200831716	0	1	1	1	-5.476143071	100.6066667
1	-2.71472844	GO:0005667	M1	1	0	GO Cellular Components	20	transcription regulator complex		-2.71472844	0.001928731	11.72116505	5.472114311	30182	515	15	3	20	10.32795559	3091|4780|9314	HIF1A|NFE2L2|KLF4	-0.13838709	0	1	0	0	-5.476143071	100.6066667
1	-2.161725395	GO:0090575	M1	1	0	GO Cellular Components	20	RNA polymerase II transcription regulator complex		-2.161725395	0.006890879	15.84356955	5.297399706	30182	254	15	2	13.33333333	8.777074515	3091|4780	HIF1A|NFE2L2	0	0	1	0	0	-5.476143071	100.6066667
1	-5.081832943	GO:0031264	M1	1	0	GO Cellular Components	20	death-inducing signaling complex		-5.081832943	8.28261E-06	447.1407407	29.84903347	30182	9	15	2	13.33333333	8.777074515	836|841	CASP3|CASP8	-2.107551584	0	2	1	1	-5.081832943	447.1407407
1	-3.299119211	GO:0045121	M1	1	0	GO Cellular Components	20	membrane raft		-3.299119211	0.000502205	18.68854489	7.126923883	30182	323	15	3	20	10.32795559	836|841|4846	CASP3|CASP8|NOS3	-0.621957662	0	2	0	0	-5.081832943	447.1407407
1	-3.295209026	GO:0098857	M1	1	0	GO Cellular Components	20	membrane microdomain		-3.295209026	0.000506747	18.6308642	7.114790706	30182	324	15	3	20	10.32795559	836|841|4846	CASP3|CASP8|NOS3	-0.621957662	0	2	0	0	-5.081832943	447.1407407
1	-1.500719824	GO:0044297	M1	1	0	GO Cellular Components	20	cell body		-1.500719824	0.031570407	7.084976526	3.264607091	30182	568	15	2	13.33333333	8.777074515	836|841	CASP3|CASP8	0	0	2	0	0	-5.081832943	447.1407407
1	-1.328731848	GO:0098797	M1	1	0	GO Cellular Components	20	plasma membrane protein complex		-1.328731848	0.046910294	5.700094429	2.817870565	30182	706	15	2	13.33333333	8.777074515	836|841	CASP3|CASP8	0	0	2	0	0	-5.081832943	447.1407407
1	-2.46467197	GO:0005813	M1	1	0	GO Cellular Components	20	centrosome		-2.46467197	0.003430268	9.566402536	4.849237414	30182	631	15	3	20	10.32795559	2932|4780|5111	GSK3B|NFE2L2|PCNA	0	0	3	1	1	-2.46467197	17.88562963
1	-2.263641849	GO:0032993	M1	1	0	GO Cellular Components	20	protein-DNA complex		-2.263641849	0.005449519	17.88562963	5.668990629	30182	225	15	2	13.33333333	8.777074515	4780|5111	NFE2L2|PCNA	0	0	3	0	0	-2.46467197	17.88562963
1	-2.329923517	GO:0005741	M1	1	0	GO Cellular Components	20	mitochondrial outer membrane		-2.329923517	0.004678175	19.3474359	5.92080933	30182	208	15	2	13.33333333	8.777074515	841|5071	CASP8|PRKN	0	0	4	1	1	-2.329923517	19.3474359
1	-2.223460938	GO:0031968	M1	1	0	GO Cellular Components	20	organelle outer membrane		-2.223460938	0.005977768	17.0519774	5.520285147	30182	236	15	2	13.33333333	8.777074515	841|5071	CASP8|PRKN	0	0	4	0	0	-2.329923517	19.3474359
1	-2.216364284	GO:0019867	M1	1	0	GO Cellular Components	20	outer membrane		-2.216364284	0.006076251	16.90868347	5.494323075	30182	238	15	2	13.33333333	8.777074515	841|5071	CASP8|PRKN	0	0	4	0	0	-2.329923517	19.3474359
1	-2.000704023	GO:0000151	M1	1	0	GO Cellular Components	20	ubiquitin ligase complex		-2.000704023	0.009983802	13.06580087	4.746037921	30182	308	15	2	13.33333333	8.777074515	1027|5071	CDKN1B|PRKN	0	0	4	0	0	-2.329923517	19.3474359
1	-1.754633662	GO:0016607	M1	1	0	GO Cellular Components	20	nuclear speck		-1.754633662	0.017594071	9.697028112	3.978082349	30182	415	15	2	13.33333333	8.777074515	3091|5071	HIF1A|PRKN	0	0	4	0	0	-2.329923517	19.3474359
1	-1.301574936	GO:0048471	M1	1	0	GO Cellular Components	20	perinuclear region of cytoplasm		-1.301574936	0.049937301	5.505152759	2.749568651	30182	731	15	2	13.33333333	8.777074515	5071|7099	PRKN|TLR4	0	0	4	0	0	-2.329923517	19.3474359
1	-1.503538635	GO:0098793	M1	1	0	GO Cellular Components	20	presynapse		-1.503538635	0.031366161	7.110011779	3.272151799	30182	566	15	2	13.33333333	8.777074515	2932|5071	GSK3B|PRKN	0	0	5	1	1	-1.503538635	7.110011779
1	-1.414576987	GO:0030424	M1	1	0	GO Cellular Components	20	axon		-1.414576987	0.038496657	6.35745129	3.037631395	30182	633	15	2	13.33333333	8.777074515	2932|3091	GSK3B|HIF1A	0	0	5	0	0	-1.503538635	7.110011779
1	-1.381608631	GO:0098794	M1	1	0	GO Cellular Components	20	postsynapse		-1.381608631	0.041532815	6.097373737	2.952513808	30182	660	15	2	13.33333333	8.777074515	2932|5071	GSK3B|PRKN	0	0	5	0	0	-1.503538635	7.110011779
1	-1.391219843	GO:0000139	M1	1	0	GO Cellular Components	20	Golgi membrane		-1.391219843	0.040623764	6.172188139	2.977232622	30182	652	15	2	13.33333333	8.777074515	4846|114548	NOS3|NLRP3	0	0	6	1	1	-1.391219843	6.172188139
