# Supplementary material for: Network pharmacology and molecular-docking-based strategy to explore the potential mechanism of salidroside-inhibited oxidative stress in retinal ganglion cell
Source: PLoS One. 2024 Jul 5;19(7):e0305343. doi: 10.1371/journal.pone.0305343 (PMC11226129; doi:10.1371/journal.pone.0305343)
Supplement: S1 File — All raw data required to replicate the results of study were listed in this file. (ZIP) [file pone.0305343.s002.zip › original data/CC/Enrichment_GO/GeneGo_membership.csv]

Gene	_SCORE_GRP1_	_SCORE_GRP3_	_SCORE_GRP5_	_SCORE_GRP4_	_SCORE_GRP2_	_SCORE_GRP6_	GRP1|20_GO:0000791|-5.476|euchromatin	GRP1|20_GO:0005667|-2.715|transcription regulator complex	GRP1|20_GO:0090575|-2.162|RNA polymerase II transcription regulator complex	GRP2|20_GO:0098857|-3.295|membrane microdomain	GRP2|20_GO:0045121|-3.299|membrane raft	GRP2|20_GO:0044297|-1.501|cell body	GRP2|20_GO:0031264|-5.082|death-inducing signaling complex	GRP2|20_GO:0098797|-1.329|plasma membrane protein complex	GRP3|20_GO:0005813|-2.465|centrosome	GRP3|20_GO:0032993|-2.264|protein-DNA complex	GRP4|20_GO:0031968|-2.223|organelle outer membrane	GRP4|20_GO:0005741|-2.330|mitochondrial outer membrane	GRP4|20_GO:0019867|-2.216|outer membrane	GRP4|20_GO:0000151|-2.001|ubiquitin ligase complex	GRP4|20_GO:0016607|-1.755|nuclear speck	GRP4|20_GO:0048471|-1.302|perinuclear region of cytoplasm	GRP5|20_GO:0098794|-1.382|postsynapse	GRP5|20_GO:0098793|-1.504|presynapse	GRP5|20_GO:0030424|-1.415|axon	GRP6|20_GO:0000139|-1.391|Golgi membrane	_SORT_	_SORT_GRP1_	_SORT_GRP2_	_SORT_GRP3_	_SORT_GRP4_	_SORT_GRP5_	_SORT_GRP6_
5111	0.0	1.0	0.0	0.0	0.0	0.0	0.0	0.0	0.0	0.0	0.0	0	0.0	0	0.1	0.1	0.0	0.0	0.0	0.0	0	0	0	0	0	0	8	0	0	2	0	0	0
114548	0.0	0.0	0.0	0.0	0.0	1.0	0.0	0.0	0.0	0.0	0.0	0	0.0	0	0.0	0.0	0.0	0.0	0.0	0.0	0	0	0	0	0	0	2	0	0	0	0	0	2
4780	0.6666666666666666	1.0	0.0	0.0	0.0	0.0	0.0	0.1	0.1	0.0	0.0	0	0.0	0	0.1	0.1	0.0	0.0	0.0	0.0	0	0	0	0	0	0	7	2	0	1	0	0	0
841	0.0	0.0	0.0	0.5	1.0	0.0	0.0	0.0	0.0	0.2	0.2	0	0.3	0	0.0	0.0	0.1	0.1	0.1	0.0	0	0	0	0	0	0	3	0	2	0	2	0	0
7099	0.0	0.0	0.0	0.16666666666666666	0.0	0.0	0.0	0.0	0.0	0.0	0.0	0	0.0	0	0.0	0.0	0.0	0.0	0.0	0.0	0	0	0	0	0	0	13	0	0	0	4	0	0
2932	0.0	0.5	1.0	0.0	0.0	0.0	0.0	0.0	0.0	0.0	0.0	0	0.0	0	0.1	0.0	0.0	0.0	0.0	0.0	0	0	0	0	0	0	6	0	0	3	0	1	0
3091	1.0	0.0	0.3333333333333333	0.16666666666666666	0.0	0.0	0.3	0.1	0.1	0.0	0.0	0	0.0	0	0.0	0.0	0.0	0.0	0.0	0.0	0	0	0	0	0	0	9	1	0	0	3	3	0
9314	0.6666666666666666	0.0	0.0	0.0	0.0	0.0	0.3	0.1	0.0	0.0	0.0	0	0.0	0	0.0	0.0	0.0	0.0	0.0	0.0	0	0	0	0	0	0	10	3	0	0	0	0	0
5071	0.0	0.0	0.6666666666666666	1.0	0.0	0.0	0.0	0.0	0.0	0.0	0.0	0	0.0	0	0.0	0.0	0.1	0.1	0.1	0.1	0	0	0	0	0	0	5	0	0	0	1	2	0
836	0.0	0.0	0.0	0.0	1.0	0.0	0.0	0.0	0.0	0.2	0.2	0	0.3	0	0.0	0.0	0.0	0.0	0.0	0.0	0	0	0	0	0	0	4	0	1	0	0	0	0
1027	0.0	0.0	0.0	0.16666666666666666	0.0	0.0	0.0	0.0	0.0	0.0	0.0	0	0.0	0	0.0	0.0	0.0	0.0	0.0	0.1	0	0	0	0	0	0	12	0	0	0	5	0	0
4846	0.0	0.0	0.0	0.0	0.4	1.0	0.0	0.0	0.0	0.2	0.2	0	0.0	0	0.0	0.0	0.0	0.0	0.0	0.0	0	0	0	0	0	0	1	0	3	0	0	0	1
23411	0.3333333333333333	0.0	0.0	0.0	0.0	0.0	0.3	0.0	0.0	0.0	0.0	0	0.0	0	0.0	0.0	0.0	0.0	0.0	0.0	0	0	0	0	0	0	11	4	0	0	0	0	0
