# Supplementary material for: Network pharmacology and molecular-docking-based strategy to explore the potential mechanism of salidroside-inhibited oxidative stress in retinal ganglion cell
Source: PLoS One. 2024 Jul 5;19(7):e0305343. doi: 10.1371/journal.pone.0305343 (PMC11226129; doi:10.1371/journal.pone.0305343)
Supplement: S1 File — All raw data required to replicate the results of study were listed in this file. (ZIP) [file pone.0305343.s002.zip › original data/CC/Enrichment_GO/GO_AllLists.csv]

Category	CategoryID	GO	Description	PARENT_GO	LogP	Enrichment	Z-score	#TotalGeneInLibrary	#GeneInGO	#GeneInHitList	#GeneInGOAndHitList	%InGO	STDV %InGO	GeneID	Hits	Log(q-value)	GeneList
GO Cellular Components	20	GO:0000791	euchromatin		-5.5	1e+02	17	30182	60	15	3	20	10	3091|9314|23411	HIF1A|KLF4|SIRT1	-2.2	MyList
GO Cellular Components	20	GO:0031264	death-inducing signaling complex		-5.1	4.5e+02	30	30182	9	15	2	13	8.8	836|841	CASP3|CASP8	-2.1	MyList
GO Cellular Components	20	GO:0045121	membrane raft		-3.3	19	7.1	30182	323	15	3	20	10	836|841|4846	CASP3|CASP8|NOS3	-0.62	MyList
GO Cellular Components	20	GO:0098857	membrane microdomain		-3.3	19	7.1	30182	324	15	3	20	10	836|841|4846	CASP3|CASP8|NOS3	-0.62	MyList
GO Cellular Components	20	GO:0005667	transcription regulator complex		-2.7	12	5.5	30182	515	15	3	20	10	3091|4780|9314	HIF1A|NFE2L2|KLF4	-0.14	MyList
GO Cellular Components	20	GO:0005813	centrosome		-2.5	9.6	4.8	30182	631	15	3	20	10	2932|4780|5111	GSK3B|NFE2L2|PCNA	0	MyList
GO Cellular Components	20	GO:0005741	mitochondrial outer membrane		-2.3	19	5.9	30182	208	15	2	13	8.8	841|5071	CASP8|PRKN	0	MyList
GO Cellular Components	20	GO:0032993	protein-DNA complex		-2.3	18	5.7	30182	225	15	2	13	8.8	4780|5111	NFE2L2|PCNA	0	MyList
GO Cellular Components	20	GO:0031968	organelle outer membrane		-2.2	17	5.5	30182	236	15	2	13	8.8	841|5071	CASP8|PRKN	0	MyList
GO Cellular Components	20	GO:0019867	outer membrane		-2.2	17	5.5	30182	238	15	2	13	8.8	841|5071	CASP8|PRKN	0	MyList
GO Cellular Components	20	GO:0090575	RNA polymerase II transcription regulator complex		-2.2	16	5.3	30182	254	15	2	13	8.8	3091|4780	HIF1A|NFE2L2	0	MyList
GO Cellular Components	20	GO:0000151	ubiquitin ligase complex		-2	13	4.7	30182	308	15	2	13	8.8	1027|5071	CDKN1B|PRKN	0	MyList
GO Cellular Components	20	GO:0016607	nuclear speck		-1.8	9.7	4	30182	415	15	2	13	8.8	3091|5071	HIF1A|PRKN	0	MyList
GO Cellular Components	20	GO:0098793	presynapse		-1.5	7.1	3.3	30182	566	15	2	13	8.8	2932|5071	GSK3B|PRKN	0	MyList
GO Cellular Components	20	GO:0044297	cell body		-1.5	7.1	3.3	30182	568	15	2	13	8.8	836|841	CASP3|CASP8	0	MyList
GO Cellular Components	20	GO:0030424	axon		-1.4	6.4	3	30182	633	15	2	13	8.8	2932|3091	GSK3B|HIF1A	0	MyList
GO Cellular Components	20	GO:0000139	Golgi membrane		-1.4	6.2	3	30182	652	15	2	13	8.8	4846|114548	NOS3|NLRP3	0	MyList
GO Cellular Components	20	GO:0098794	postsynapse		-1.4	6.1	3	30182	660	15	2	13	8.8	2932|5071	GSK3B|PRKN	0	MyList
GO Cellular Components	20	GO:0098797	plasma membrane protein complex		-1.3	5.7	2.8	30182	706	15	2	13	8.8	836|841	CASP3|CASP8	0	MyList
GO Cellular Components	20	GO:0048471	perinuclear region of cytoplasm		-1.3	5.5	2.7	30182	731	15	2	13	8.8	5071|7099	PRKN|TLR4	0	MyList
