# Supplementary material for: Network pharmacology and molecular-docking-based strategy to explore the potential mechanism of salidroside-inhibited oxidative stress in retinal ganglion cell
Source: PLoS One. 2024 Jul 5;19(7):e0305343. doi: 10.1371/journal.pone.0305343 (PMC11226129; doi:10.1371/journal.pone.0305343)
Supplement: S1 File — All raw data required to replicate the results of study were listed in this file. (ZIP) [file pone.0305343.s002.zip › original data/CC/Enrichment_GO/GO_membership.csv]

_MEMBER_MyList	_LogP_MyList	GO	Description	_PATTERN_	_RANK_	GiniIndex
1	-1.4	GO:0098794	postsynapse	M1	1	0
1	-1.5	GO:0098793	presynapse	M1	1	0
1	-2.2	GO:0031968	organelle outer membrane	M1	1	0
1	-1.4	GO:0030424	axon	M1	1	0
1	-3.3	GO:0045121	membrane raft	M1	1	0
1	-3.3	GO:0098857	membrane microdomain	M1	1	0
1	-2.3	GO:0005741	mitochondrial outer membrane	M1	1	0
1	-5.5	GO:0000791	euchromatin	M1	1	0
1	-1.3	GO:0098797	plasma membrane protein complex	M1	1	0
1	-2.7	GO:0005667	transcription regulator complex	M1	1	0
1	-2.5	GO:0005813	centrosome	M1	1	0
1	-2	GO:0000151	ubiquitin ligase complex	M1	1	0
1	-2.2	GO:0019867	outer membrane	M1	1	0
1	-1.8	GO:0016607	nuclear speck	M1	1	0
1	-1.5	GO:0044297	cell body	M1	1	0
1	-2.3	GO:0032993	protein-DNA complex	M1	1	0
1	-5.1	GO:0031264	death-inducing signaling complex	M1	1	0
1	-2.2	GO:0090575	RNA polymerase II transcription regulator complex	M1	1	0
1	-1.3	GO:0048471	perinuclear region of cytoplasm	M1	1	0
1	-1.4	GO:0000139	Golgi membrane	M1	1	0
