# Supplementary material for: Network pharmacology and molecular-docking-based strategy to explore the potential mechanism of salidroside-inhibited oxidative stress in retinal ganglion cell
Source: PLoS One. 2024 Jul 5;19(7):e0305343. doi: 10.1371/journal.pone.0305343 (PMC11226129; doi:10.1371/journal.pone.0305343)
Supplement: S1 File — All raw data required to replicate the results of study were listed in this file. (ZIP) [file pone.0305343.s002.zip › original data/CC/Enrichment_GO/GONetwork.js]

var networks={"GONetwork": {"format_version": "1.0", "generated_by": "cytoscape-3.9.1", "target_cytoscapejs_version": "~2.1", "data": {"shared_name": "GONetwork", "name": "GONetwork", "SUID": 3650094, "__Annotations": [], "selected": false}, "elements": {"nodes": [{"data": {"id": "3650275", "Enrichment": 7.110011778563015, "BestLogPInGroup": -1.5035386353460332, "_PATTERN_": "M1", "_GeneInGOAndHitList": 2.0, "Hits": "GSK3B|PRKN", "Description": "presynapse", "_GeneInHitList": 15.0, "Category": "GO Cellular Components", "LogP": -1.5035386353460332, "_RANK_": 1.0, "FirstInGroupByEnrichment": 1.0, "_LogP_MyList": -1.5035386353460332, "_TotalGeneInLibrary": 30182.0, "_GeneInGO": 566.0, "shared_name": "20", "Gene": "GO:0098793", "_MEMBER_MyList": 1.0, "STDV_InGO": 8.777074514725111, "_COUNT_001": 2.0, "SUID": 3650275, "id_original": "20", "selected": false, "Log_q_value_": 0.0, "canonicalName": "GO:0098793", "CategoryID": 20.0, "Z_score": 3.2721517989538107, "EvidenceCutoff": 0.0, "PARENT_GO": "", "FirstInGroupByLogP": 1.0, "GROUP_ID": 5.0, "name": "20", "BestEnrichmentInGroup": 7.110011778563015, "CLUSTER_LABEL": "presynapse", "GeneID": "2932|5071", "GiniIndex": 0.0, "_InGO": 13.333333333333334, "_COUNT_001_PCT": 100.0}, "position": {"x": 267.5137086547411, "y": 312.2708594409747}, "selected": false}, {"data": {"id": "3650272", "Enrichment": 19.347435897435897, "BestLogPInGroup": -2.3299235169802546, "_PATTERN_": "M1", "_GeneInGOAndHitList": 2.0, "Hits": "CASP8|PRKN", "Description": "mitochondrial outer membrane", "_GeneInHitList": 15.0, "Category": "GO Cellular Components", "LogP": -2.3299235169802546, "_RANK_": 1.0, "FirstInGroupByEnrichment": 1.0, "_LogP_MyList": -2.3299235169802546, "_TotalGeneInLibrary": 30182.0, "_GeneInGO": 208.0, "shared_name": "19", "Gene": "GO:0005741", "_MEMBER_MyList": 1.0, "STDV_InGO": 8.777074514725111, "_COUNT_001": 2.0, "SUID": 3650272, "id_original": "19", "selected": false, "Log_q_value_": 0.0, "canonicalName": "GO:0005741", "CategoryID": 20.0, "Z_score": 5.920809330203188, "EvidenceCutoff": 0.0, "PARENT_GO": "", "FirstInGroupByLogP": 1.0, "GROUP_ID": 4.0, "name": "19", "BestEnrichmentInGroup": 19.347435897435897, "CLUSTER_LABEL": "mitochondrial outer membrane", "GeneID": "841|5071", "GiniIndex": 0.0, "_InGO": 13.333333333333334, "_COUNT_001_PCT": 100.0}, "position": {"x": 294.8999791778124, "y": 232.1507269946856}, "selected": false}, {"data": {"id": "3650269", "Enrichment": 100.60666666666667, "BestLogPInGroup": -5.476143070950743, "_PATTERN_": "M1", "_GeneInGOAndHitList": 3.0, "Hits": "HIF1A|KLF4|SIRT1", "Description": "euchromatin", "_GeneInHitList": 15.0, "Category": "GO Cellular Components", "LogP": -5.476143070950743, "_RANK_": 1.0, "FirstInGroupByEnrichment": 1.0, "_LogP_MyList": -5.476143070950743, "_TotalGeneInLibrary": 30182.0, "_GeneInGO": 60.0, "shared_name": "18", "Gene": "GO:0000791", "_MEMBER_MyList": 1.0, "STDV_InGO": 10.327955589886445, "_COUNT_001": 3.0, "SUID": 3650269, "id_original": "18", "selected": false, "Log_q_value_": -2.200831716408931, "canonicalName": "GO:0000791", "CategoryID": 20.0, "Z_score": 17.221402227268914, "EvidenceCutoff": 0.0, "PARENT_GO": "", "FirstInGroupByLogP": 1.0, "GROUP_ID": 1.0, "name": "18", "BestEnrichmentInGroup": 100.60666666666667, "CLUSTER_LABEL": "euchromatin", "GeneID": "3091|9314|23411", "GiniIndex": 0.0, "_InGO": 20.0, "_COUNT_001_PCT": 100.0}, "position": {"x": 321.204029623369, "y": 700.162811955623}, "selected": false}, {"data": {"id": "3650266", "Enrichment": 447.14074074074074, "BestLogPInGroup": -5.081832942930595, "_PATTERN_": "M1", "_GeneInGOAndHitList": 2.0, "Hits": "CASP3|CASP8", "Description": "death-inducing signaling complex", "_GeneInHitList": 15.0, "Category": "GO Cellular Components", "LogP": -5.081832942930595, "_RANK_": 1.0, "FirstInGroupByEnrichment": 1.0, "_LogP_MyList": -5.081832942930595, "_TotalGeneInLibrary": 30182.0, "_GeneInGO": 9.0, "shared_name": "17", "Gene": "GO:0031264", "_MEMBER_MyList": 1.0, "STDV_InGO": 8.777074514725111, "_COUNT_001": 2.0, "SUID": 3650266, "id_original": "17", "selected": false, "Log_q_value_": -2.1075515840527648, "canonicalName": "GO:0031264", "CategoryID": 20.0, "Z_score": 29.84903346550242, "EvidenceCutoff": 0.0, "PARENT_GO": "", "FirstInGroupByLogP": 1.0, "GROUP_ID": 2.0, "name": "17", "BestEnrichmentInGroup": 447.14074074074074, "CLUSTER_LABEL": "death-inducing signaling complex", "GeneID": "836|841", "GiniIndex": 0.0, "_InGO": 13.333333333333334, "_COUNT_001_PCT": 100.0}, "position": {"x": 303.97765404353504, "y": 115.82022162359186}, "selected": false}, {"data": {"id": "3650263", "Enrichment": 9.566402535657687, "BestLogPInGroup": -2.46467197037772, "_PATTERN_": "M1", "_GeneInGOAndHitList": 3.0, "Hits": "GSK3B|NFE2L2|PCNA", "Description": "centrosome", "_GeneInHitList": 15.0, "Category": "GO Cellular Components", "LogP": -2.46467197037772, "_RANK_": 1.0, "FirstInGroupByEnrichment": 1.0, "_LogP_MyList": -2.46467197037772, "_TotalGeneInLibrary": 30182.0, "_GeneInGO": 631.0, "shared_name": "16", "Gene": "GO:0005813", "_MEMBER_MyList": 1.0, "STDV_InGO": 10.327955589886445, "_COUNT_001": 3.0, "SUID": 3650263, "id_original": "16", "selected": false, "Log_q_value_": 0.0, "canonicalName": "GO:0005813", "CategoryID": 20.0, "Z_score": 4.849237414046499, "EvidenceCutoff": 0.0, "PARENT_GO": "", "FirstInGroupByLogP": 1.0, "GROUP_ID": 3.0, "name": "16", "BestEnrichmentInGroup": 17.88562962962963, "CLUSTER_LABEL": "centrosome", "GeneID": "2932|4780|5111", "GiniIndex": 0.0, "_InGO": 20.0, "_COUNT_001_PCT": 100.0}, "position": {"x": 7.648705068925665, "y": 641.5162818042559}, "selected": false}, {"data": {"id": "3650260", "Enrichment": 6.172188139059305, "BestLogPInGroup": -1.3912198430747298, "_PATTERN_": "M1", "_GeneInGOAndHitList": 2.0, "Hits": "NOS3|NLRP3", "Description": "Golgi membrane", "_GeneInHitList": 15.0, "Category": "GO Cellular Components", "LogP": -1.3912198430747298, "_RANK_": 1.0, "FirstInGroupByEnrichment": 1.0, "_LogP_MyList": -1.3912198430747298, "_TotalGeneInLibrary": 30182.0, "_GeneInGO": 652.0, "shared_name": "15", "Gene": "GO:0000139", "_MEMBER_MyList": 1.0, "STDV_InGO": 8.777074514725111, "_COUNT_001": 2.0, "SUID": 3650260, "id_original": "15", "selected": false, "Log_q_value_": 0.0, "canonicalName": "GO:0000139", "CategoryID": 20.0, "Z_score": 2.9772326218344203, "EvidenceCutoff": 0.0, "PARENT_GO": "", "FirstInGroupByLogP": 1.0, "GROUP_ID": 6.0, "name": "15", "BestEnrichmentInGroup": 6.172188139059305, "CLUSTER_LABEL": "Golgi membrane", "GeneID": "4846|114548", "GiniIndex": 0.0, "_InGO": 13.333333333333334, "_COUNT_001_PCT": 100.0}, "position": {"x": 545.6432576812304, "y": 41.50476141851374}, "selected": false}, {"data": {"id": "3650257", "Enrichment": 6.097373737373737, "BestLogPInGroup": -1.5035386353460332, "_PATTERN_": "M1", "_GeneInGOAndHitList": 2.0, "Hits": "GSK3B|PRKN", "Description": "postsynapse", "_GeneInHitList": 15.0, "Category": "GO Cellular Components", "LogP": -1.3816086314532265, "_RANK_": 1.0, "FirstInGroupByEnrichment": 0.0, "_LogP_MyList": -1.3816086314532265, "_TotalGeneInLibrary": 30182.0, "_GeneInGO": 660.0, "shared_name": "14", "Gene": "GO:0098794", "_MEMBER_MyList": 1.0, "STDV_InGO": 8.777074514725111, "_COUNT_001": 2.0, "SUID": 3650257, "id_original": "14", "selected": false, "Log_q_value_": 0.0, "canonicalName": "GO:0098794", "CategoryID": 20.0, "Z_score": 2.9525138084962927, "EvidenceCutoff": 0.0, "PARENT_GO": "", "FirstInGroupByLogP": 0.0, "GROUP_ID": 5.0, "name": "14", "BestEnrichmentInGroup": 7.110011778563015, "CLUSTER_LABEL": " ", "GeneID": "2932|5071", "GiniIndex": 0.0, "_InGO": 13.333333333333334, "_COUNT_001_PCT": 100.0}, "position": {"x": 321.1268201507128, "y": 330.4868628589434}, "selected": false}, {"data": {"id": "3650254", "Enrichment": 6.357451290152712, "BestLogPInGroup": -1.5035386353460332, "_PATTERN_": "M1", "_GeneInGOAndHitList": 2.0, "Hits": "GSK3B|HIF1A", "Description": "axon", "_GeneInHitList": 15.0, "Category": "GO Cellular Components", "LogP": -1.4145769867498212, "_RANK_": 1.0, "FirstInGroupByEnrichment": 0.0, "_LogP_MyList": -1.4145769867498212, "_TotalGeneInLibrary": 30182.0, "_GeneInGO": 633.0, "shared_name": "13", "Gene": "GO:0030424", "_MEMBER_MyList": 1.0, "STDV_InGO": 8.777074514725111, "_COUNT_001": 2.0, "SUID": 3650254, "id_original": "13", "selected": false, "Log_q_value_": 0.0, "canonicalName": "GO:0030424", "CategoryID": 20.0, "Z_score": 3.037631394561656, "EvidenceCutoff": 0.0, "PARENT_GO": "", "FirstInGroupByLogP": 0.0, "GROUP_ID": 5.0, "name": "13", "BestEnrichmentInGroup": 7.110011778563015, "CLUSTER_LABEL": " ", "GeneID": "2932|3091", "GiniIndex": 0.0, "_InGO": 13.333333333333334, "_COUNT_001_PCT": 100.0}, "position": {"x": 291.3066373504198, "y": 434.35056372564264}, "selected": false}, {"data": {"id": "3650251", "Enrichment": 5.505152758777929, "BestLogPInGroup": -2.3299235169802546, "_PATTERN_": "M1", "_GeneInGOAndHitList": 2.0, "Hits": "PRKN|TLR4", "Description": "perinuclear region of cytoplasm", "_GeneInHitList": 15.0, "Category": "GO Cellular Components", "LogP": -1.3015749363052962, "_RANK_": 1.0, "FirstInGroupByEnrichment": 0.0, "_LogP_MyList": -1.3015749363052962, "_TotalGeneInLibrary": 30182.0, "_GeneInGO": 731.0, "shared_name": "12", "Gene": "GO:0048471", "_MEMBER_MyList": 1.0, "STDV_InGO": 8.777074514725111, "_COUNT_001": 2.0, "SUID": 3650251, "id_original": "12", "selected": false, "Log_q_value_": 0.0, "canonicalName": "GO:0048471", "CategoryID": 20.0, "Z_score": 2.749568651176817, "EvidenceCutoff": 0.0, "PARENT_GO": "", "FirstInGroupByLogP": 0.0, "GROUP_ID": 4.0, "name": "12", "BestEnrichmentInGroup": 19.347435897435897, "CLUSTER_LABEL": " ", "GeneID": "5071|7099", "GiniIndex": 0.0, "_InGO": 13.333333333333334, "_COUNT_001_PCT": 100.0}, "position": {"x": 195.4337125457323, "y": 294.3705756274981}, "selected": false}, {"data": {"id": "3650248", "Enrichment": 9.697028112449798, "BestLogPInGroup": -2.3299235169802546, "_PATTERN_": "M1", "_GeneInGOAndHitList": 2.0, "Hits": "HIF1A|PRKN", "Description": "nuclear speck", "_GeneInHitList": 15.0, "Category": "GO Cellular Components", "LogP": -1.7546336618703697, "_RANK_": 1.0, "FirstInGroupByEnrichment": 0.0, "_LogP_MyList": -1.7546336618703697, "_TotalGeneInLibrary": 30182.0, "_GeneInGO": 415.0, "shared_name": "11", "Gene": "GO:0016607", "_MEMBER_MyList": 1.0, "STDV_InGO": 8.777074514725111, "_COUNT_001": 2.0, "SUID": 3650248, "id_original": "11", "selected": false, "Log_q_value_": 0.0, "canonicalName": "GO:0016607", "CategoryID": 20.0, "Z_score": 3.9780823490523387, "EvidenceCutoff": 0.0, "PARENT_GO": "", "FirstInGroupByLogP": 0.0, "GROUP_ID": 4.0, "name": "11", "BestEnrichmentInGroup": 19.347435897435897, "CLUSTER_LABEL": " ", "GeneID": "3091|5071", "GiniIndex": 0.0, "_InGO": 13.333333333333334, "_COUNT_001_PCT": 100.0}, "position": {"x": 229.8801637328661, "y": 356.41809149663874}, "selected": false}, {"data": {"id": "3650245", "Enrichment": 13.065800865800865, "BestLogPInGroup": -2.3299235169802546, "_PATTERN_": "M1", "_GeneInGOAndHitList": 2.0, "Hits": "CDKN1B|PRKN", "Description": "ubiquitin ligase complex", "_GeneInHitList": 15.0, "Category": "GO Cellular Components", "LogP": -2.000704022732328, "_RANK_": 1.0, "FirstInGroupByEnrichment": 0.0, "_LogP_MyList": -2.000704022732328, "_TotalGeneInLibrary": 30182.0, "_GeneInGO": 308.0, "shared_name": "10", "Gene": "GO:0000151", "_MEMBER_MyList": 1.0, "STDV_InGO": 8.777074514725111, "_COUNT_001": 2.0, "SUID": 3650245, "id_original": "10", "selected": false, "Log_q_value_": 0.0, "canonicalName": "GO:0000151", "CategoryID": 20.0, "Z_score": 4.746037920852019, "EvidenceCutoff": 0.0, "PARENT_GO": "", "FirstInGroupByLogP": 0.0, "GROUP_ID": 4.0, "name": "10", "BestEnrichmentInGroup": 19.347435897435897, "CLUSTER_LABEL": " ", "GeneID": "1027|5071", "GiniIndex": 0.0, "_InGO": 13.333333333333334, "_COUNT_001_PCT": 100.0}, "position": {"x": 202.89985710749988, "y": 238.22940131109186}, "selected": false}, {"data": {"id": "3650242", "Enrichment": 16.908683473389356, "BestLogPInGroup": -2.3299235169802546, "_PATTERN_": "M1", "_GeneInGOAndHitList": 2.0, "Hits": "CASP8|PRKN", "Description": "outer membrane", "_GeneInHitList": 15.0, "Category": "GO Cellular Components", "LogP": -2.2163642836652744, "_RANK_": 1.0, "FirstInGroupByEnrichment": 0.0, "_LogP_MyList": -2.2163642836652744, "_TotalGeneInLibrary": 30182.0, "_GeneInGO": 238.0, "shared_name": "9", "Gene": "GO:0019867", "_MEMBER_MyList": 1.0, "STDV_InGO": 8.777074514725111, "_COUNT_001": 2.0, "SUID": 3650242, "id_original": "9", "selected": false, "Log_q_value_": 0.0, "canonicalName": "GO:0019867", "CategoryID": 20.0, "Z_score": 5.494323074735401, "EvidenceCutoff": 0.0, "PARENT_GO": "", "FirstInGroupByLogP": 0.0, "GROUP_ID": 4.0, "name": "9", "BestEnrichmentInGroup": 19.347435897435897, "CLUSTER_LABEL": " ", "GeneID": "841|5071", "GiniIndex": 0.0, "_InGO": 13.333333333333334, "_COUNT_001_PCT": 100.0}, "position": {"x": 337.1874395049608, "y": 255.43748541753718}, "selected": false}, {"data": {"id": "3650239", "Enrichment": 17.051977401129943, "BestLogPInGroup": -2.3299235169802546, "_PATTERN_": "M1", "_GeneInGOAndHitList": 2.0, "Hits": "CASP8|PRKN", "Description": "organelle outer membrane", "_GeneInHitList": 15.0, "Category": "GO Cellular Components", "LogP": -2.2234609381361947, "_RANK_": 1.0, "FirstInGroupByEnrichment": 0.0, "_LogP_MyList": -2.2234609381361947, "_TotalGeneInLibrary": 30182.0, "_GeneInGO": 236.0, "shared_name": "8", "Gene": "GO:0031968", "_MEMBER_MyList": 1.0, "STDV_InGO": 8.777074514725111, "_COUNT_001": 2.0, "SUID": 3650239, "id_original": "8", "selected": false, "Log_q_value_": 0.0, "canonicalName": "GO:0031968", "CategoryID": 20.0, "Z_score": 5.5202851472930945, "EvidenceCutoff": 0.0, "PARENT_GO": "", "FirstInGroupByLogP": 0.0, "GROUP_ID": 4.0, "name": "8", "BestEnrichmentInGroup": 19.347435897435897, "CLUSTER_LABEL": " ", "GeneID": "841|5071", "GiniIndex": 0.0, "_InGO": 13.333333333333334, "_COUNT_001_PCT": 100.0}, "position": {"x": 259.30119592318897, "y": 200.734070500545}, "selected": false}, {"data": {"id": "3650236", "Enrichment": 17.88562962962963, "BestLogPInGroup": -2.46467197037772, "_PATTERN_": "M1", "_GeneInGOAndHitList": 2.0, "Hits": "NFE2L2|PCNA", "Description": "protein-DNA complex", "_GeneInHitList": 15.0, "Category": "GO Cellular Components", "LogP": -2.2636418494631942, "_RANK_": 1.0, "FirstInGroupByEnrichment": 0.0, "_LogP_MyList": -2.2636418494631942, "_TotalGeneInLibrary": 30182.0, "_GeneInGO": 225.0, "shared_name": "7", "Gene": "GO:0032993", "_MEMBER_MyList": 1.0, "STDV_InGO": 8.777074514725111, "_COUNT_001": 2.0, "SUID": 3650236, "id_original": "7", "selected": false, "Log_q_value_": 0.0, "canonicalName": "GO:0032993", "CategoryID": 20.0, "Z_score": 5.668990629132208, "EvidenceCutoff": 0.0, "PARENT_GO": "", "FirstInGroupByLogP": 0.0, "GROUP_ID": 3.0, "name": "7", "BestEnrichmentInGroup": 17.88562962962963, "CLUSTER_LABEL": " ", "GeneID": "4780|5111", "GiniIndex": 0.0, "_InGO": 13.333333333333334, "_COUNT_001_PCT": 100.0}, "position": {"x": 96.3015218413866, "y": 567.8181311694902}, "selected": false}, {"data": {"id": "3650233", "Enrichment": 5.700094428706326, "BestLogPInGroup": -5.081832942930595, "_PATTERN_": "M1", "_GeneInGOAndHitList": 2.0, "Hits": "CASP3|CASP8", "Description": "plasma membrane protein complex", "_GeneInHitList": 15.0, "Category": "GO Cellular Components", "LogP": -1.3287318478489725, "_RANK_": 1.0, "FirstInGroupByEnrichment": 0.0, "_LogP_MyList": -1.3287318478489725, "_TotalGeneInLibrary": 30182.0, "_GeneInGO": 706.0, "shared_name": "6", "Gene": "GO:0098797", "_MEMBER_MyList": 1.0, "STDV_InGO": 8.777074514725111, "_COUNT_001": 2.0, "SUID": 3650233, "id_original": "6", "selected": false, "Log_q_value_": 0.0, "canonicalName": "GO:0098797", "CategoryID": 20.0, "Z_score": 2.817870564946229, "EvidenceCutoff": 0.0, "PARENT_GO": "", "FirstInGroupByLogP": 0.0, "GROUP_ID": 2.0, "name": "6", "BestEnrichmentInGroup": 447.14074074074074, "CLUSTER_LABEL": " ", "GeneID": "836|841", "GiniIndex": 0.0, "_InGO": 13.333333333333334, "_COUNT_001_PCT": 100.0}, "position": {"x": 357.75592857966785, "y": 140.0725714771075}, "selected": false}, {"data": {"id": "3650230", "Enrichment": 7.084976525821596, "BestLogPInGroup": -5.081832942930595, "_PATTERN_": "M1", "_GeneInGOAndHitList": 2.0, "Hits": "CASP3|CASP8", "Description": "cell body", "_GeneInHitList": 15.0, "Category": "GO Cellular Components", "LogP": -1.5007198238893027, "_RANK_": 1.0, "FirstInGroupByEnrichment": 0.0, "_LogP_MyList": -1.5007198238893027, "_TotalGeneInLibrary": 30182.0, "_GeneInGO": 568.0, "shared_name": "5", "Gene": "GO:0044297", "_MEMBER_MyList": 1.0, "STDV_InGO": 8.777074514725111, "_COUNT_001": 2.0, "SUID": 3650230, "id_original": "5", "selected": false, "Log_q_value_": 0.0, "canonicalName": "GO:0044297", "CategoryID": 20.0, "Z_score": 3.264607090613411, "EvidenceCutoff": 0.0, "PARENT_GO": "", "FirstInGroupByLogP": 0.0, "GROUP_ID": 2.0, "name": "5", "BestEnrichmentInGroup": 447.14074074074074, "CLUSTER_LABEL": " ", "GeneID": "836|841", "GiniIndex": 0.0, "_InGO": 13.333333333333334, "_COUNT_001_PCT": 100.0}, "position": {"x": 400.11132103572254, "y": 182.01800604742}, "selected": false}, {"data": {"id": "3650227", "Enrichment": 18.630864197530865, "BestLogPInGroup": -5.081832942930595, "_PATTERN_": "M1", "_GeneInGOAndHitList": 3.0, "Hits": "CASP3|CASP8|NOS3", "Description": "membrane microdomain", "_GeneInHitList": 15.0, "Category": "GO Cellular Components", "LogP": -3.2952090255459514, "_RANK_": 1.0, "FirstInGroupByEnrichment": 0.0, "_LogP_MyList": -3.2952090255459514, "_TotalGeneInLibrary": 30182.0, "_GeneInGO": 324.0, "shared_name": "4", "Gene": "GO:0098857", "_MEMBER_MyList": 1.0, "STDV_InGO": 10.327955589886445, "_COUNT_001": 3.0, "SUID": 3650227, "id_original": "4", "selected": false, "Log_q_value_": -0.6219576623321021, "canonicalName": "GO:0098857", "CategoryID": 20.0, "Z_score": 7.114790706056645, "EvidenceCutoff": 0.0, "PARENT_GO": "", "FirstInGroupByLogP": 0.0, "GROUP_ID": 2.0, "name": "4", "BestEnrichmentInGroup": 447.14074074074074, "CLUSTER_LABEL": " ", "GeneID": "836|841|4846", "GiniIndex": 0.0, "_InGO": 20.0, "_COUNT_001_PCT": 100.0}, "position": {"x": 445.64325768123035, "y": 91.08844061773249}, "selected": false}, {"data": {"id": "3650224", "Enrichment": 18.68854489164087, "BestLogPInGroup": -5.081832942930595, "_PATTERN_": "M1", "_GeneInGOAndHitList": 3.0, "Hits": "CASP3|CASP8|NOS3", "Description": "membrane raft", "_GeneInHitList": 15.0, "Category": "GO Cellular Components", "LogP": -3.2991192109092107, "_RANK_": 1.0, "FirstInGroupByEnrichment": 0.0, "_LogP_MyList": -3.2991192109092107, "_TotalGeneInLibrary": 30182.0, "_GeneInGO": 323.0, "shared_name": "3", "Gene": "GO:0045121", "_MEMBER_MyList": 1.0, "STDV_InGO": 10.327955589886445, "_COUNT_001": 3.0, "SUID": 3650224, "id_original": "3", "selected": false, "Log_q_value_": -0.6219576623321021, "canonicalName": "GO:0045121", "CategoryID": 20.0, "Z_score": 7.126923882608294, "EvidenceCutoff": 0.0, "PARENT_GO": "", "FirstInGroupByLogP": 0.0, "GROUP_ID": 2.0, "name": "3", "BestEnrichmentInGroup": 447.14074074074074, "CLUSTER_LABEL": " ", "GeneID": "836|841|4846", "GiniIndex": 0.0, "_InGO": 20.0, "_COUNT_001_PCT": 100.0}, "position": {"x": 372.5139547027147, "y": 41.50476141851374}, "selected": false}, {"data": {"id": "3650221", "Enrichment": 15.843569553805773, "BestLogPInGroup": -5.476143070950743, "_PATTERN_": "M1", "_GeneInGOAndHitList": 2.0, "Hits": "HIF1A|NFE2L2", "Description": "RNA polymerase II transcription regulator complex", "_GeneInHitList": 15.0, "Category": "GO Cellular Components", "LogP": -2.1617253950893556, "_RANK_": 1.0, "FirstInGroupByEnrichment": 0.0, "_LogP_MyList": -2.1617253950893556, "_TotalGeneInLibrary": 30182.0, "_GeneInGO": 254.0, "shared_name": "2", "Gene": "GO:0090575", "_MEMBER_MyList": 1.0, "STDV_InGO": 8.777074514725111, "_COUNT_001": 2.0, "SUID": 3650221, "id_original": "2", "selected": false, "Log_q_value_": 0.0, "canonicalName": "GO:0090575", "CategoryID": 20.0, "Z_score": 5.297399705925413, "EvidenceCutoff": 0.0, "PARENT_GO": "", "FirstInGroupByLogP": 0.0, "GROUP_ID": 1.0, "name": "2", "BestEnrichmentInGroup": 100.60666666666667, "CLUSTER_LABEL": " ", "GeneID": "3091|4780", "GiniIndex": 0.0, "_InGO": 13.333333333333334, "_COUNT_001_PCT": 100.0}, "position": {"x": 197.98359352717762, "y": 494.45275469701716}, "selected": false}, {"data": {"id": "3650122", "Enrichment": 11.721165048543691, "BestLogPInGroup": -5.476143070950743, "_PATTERN_": "M1", "_GeneInGOAndHitList": 3.0, "Hits": "HIF1A|NFE2L2|KLF4", "Description": "transcription regulator complex", "_GeneInHitList": 15.0, "Category": "GO Cellular Components", "LogP": -2.714728440143024, "_RANK_": 1.0, "FirstInGroupByEnrichment": 0.0, "_LogP_MyList": -2.714728440143024, "_TotalGeneInLibrary": 30182.0, "_GeneInGO": 515.0, "shared_name": "1", "Gene": "GO:0005667", "_MEMBER_MyList": 1.0, "STDV_InGO": 10.327955589886445, "_COUNT_001": 3.0, "SUID": 3650122, "id_original": "1", "selected": false, "Log_q_value_": -0.138387089937231, "canonicalName": "GO:0005667", "CategoryID": 20.0, "Z_score": 5.472114311497195, "EvidenceCutoff": 0.0, "PARENT_GO": "", "FirstInGroupByLogP": 0.0, "GROUP_ID": 1.0, "name": "1", "BestEnrichmentInGroup": 100.60666666666667, "CLUSTER_LABEL": " ", "GeneID": "3091|4780|9314", "GiniIndex": 0.0, "_InGO": 20.0, "_COUNT_001_PCT": 100.0}, "position": {"x": 253.8116627372301, "y": 607.0246665088457}, "selected": false}], "edges": [{"data": {"id": "3650455", "source": "3650275", "target": "3650257", "SCORE": 1.0, "shared_interaction": "Direct", "source_original": "20", "Name_B": "GO:0098794", "Name_A": "GO:0098793", "target_original": "14", "Gene_B": "GO:0098794", "interaction": "Direct", "SUID": 3650455, "TYPE": "Direct", "Gene_A": "GO:0098793", "BEND_MAP_ID": 3650455, "selected": false}, "selected": false}, {"data": {"id": "3650371", "source": "3650272", "target": "3650251", "SCORE": 0.4090909091083678, "shared_interaction": "Direct", "source_original": "19", "Name_B": "GO:0048471", "Name_A": "GO:0005741", "target_original": "12", "Gene_B": "GO:0048471", "interaction": "Direct", "SUID": 3650371, "TYPE": "Direct", "Gene_A": "GO:0005741", "BEND_MAP_ID": 3650371, "selected": false}, "selected": false}, {"data": {"id": "3650368", "source": "3650272", "target": "3650233", "SCORE": 0.4090909091083678, "shared_interaction": "Direct", "source_original": "19", "Name_B": "GO:0098797", "Name_A": "GO:0005741", "target_original": "6", "Gene_B": "GO:0098797", "interaction": "Direct", "SUID": 3650368, "TYPE": "Direct", "Gene_A": "GO:0005741", "BEND_MAP_ID": 3650368, "selected": false}, "selected": false}, {"data": {"id": "3650365", "source": "3650272", "target": "3650257", "SCORE": 0.4090909091083678, "shared_interaction": "Direct", "source_original": "19", "Name_B": "GO:0098794", "Name_A": "GO:0005741", "target_original": "14", "Gene_B": "GO:0098794", "interaction": "Direct", "SUID": 3650365, "TYPE": "Direct", "Gene_A": "GO:0005741", "BEND_MAP_ID": 3650365, "selected": false}, "selected": false}, {"data": {"id": "3650362", "source": "3650272", "target": "3650230", "SCORE": 0.4090909091083678, "shared_interaction": "Direct", "source_original": "19", "Name_B": "GO:0044297", "Name_A": "GO:0005741", "target_original": "5", "Gene_B": "GO:0044297", "interaction": "Direct", "SUID": 3650362, "TYPE": "Direct", "Gene_A": "GO:0005741", "BEND_MAP_ID": 3650362, "selected": false}, "selected": false}, {"data": {"id": "3650359", "source": "3650272", "target": "3650275", "SCORE": 0.4090909091083678, "shared_interaction": "Direct", "source_original": "19", "Name_B": "GO:0098793", "Name_A": "GO:0005741", "target_original": "20", "Gene_B": "GO:0098793", "interaction": "Direct", "SUID": 3650359, "TYPE": "Direct", "Gene_A": "GO:0005741", "BEND_MAP_ID": 3650359, "selected": false}, "selected": false}, {"data": {"id": "3650356", "source": "3650272", "target": "3650248", "SCORE": 0.4090909091083678, "shared_interaction": "Direct", "source_original": "19", "Name_B": "GO:0016607", "Name_A": "GO:0005741", "target_original": "11", "Gene_B": "GO:0016607", "interaction": "Direct", "SUID": 3650356, "TYPE": "Direct", "Gene_A": "GO:0005741", "BEND_MAP_ID": 3650356, "selected": false}, "selected": false}, {"data": {"id": "3650350", "source": "3650272", "target": "3650242", "SCORE": 1.0, "shared_interaction": "Direct", "source_original": "19", "Name_B": "GO:0019867", "Name_A": "GO:0005741", "target_original": "9", "Gene_B": "GO:0019867", "interaction": "Direct", "SUID": 3650350, "TYPE": "Direct", "Gene_A": "GO:0005741", "BEND_MAP_ID": 3650350, "selected": false}, "selected": false}, {"data": {"id": "3650347", "source": "3650272", "target": "3650239", "SCORE": 1.0, "shared_interaction": "Direct", "source_original": "19", "Name_B": "GO:0031968", "Name_A": "GO:0005741", "target_original": "8", "Gene_B": "GO:0031968", "interaction": "Direct", "SUID": 3650347, "TYPE": "Direct", "Gene_A": "GO:0005741", "BEND_MAP_ID": 3650347, "selected": false}, "selected": false}, {"data": {"id": "3650311", "source": "3650272", "target": "3650266", "SCORE": 0.4090909091083678, "shared_interaction": "Direct", "source_original": "19", "Name_B": "GO:0031264", "Name_A": "GO:0005741", "target_original": "17", "Gene_B": "GO:0031264", "interaction": "Direct", "SUID": 3650311, "TYPE": "Direct", "Gene_A": "GO:0005741", "BEND_MAP_ID": 3650311, "selected": false}, "selected": false}, {"data": {"id": "3650278", "source": "3650269", "target": "3650122", "SCORE": 0.5666666666760555, "shared_interaction": "Direct", "source_original": "18", "Name_B": "GO:0005667", "Name_A": "GO:0000791", "target_original": "1", "Gene_B": "GO:0005667", "interaction": "Direct", "SUID": 3650278, "TYPE": "Direct", "Gene_A": "GO:0000791", "BEND_MAP_ID": 3650278, "selected": false}, "selected": false}, {"data": {"id": "3650323", "source": "3650266", "target": "3650233", "SCORE": 1.0, "shared_interaction": "Direct", "source_original": "17", "Name_B": "GO:0098797", "Name_A": "GO:0031264", "target_original": "6", "Gene_B": "GO:0098797", "interaction": "Direct", "SUID": 3650323, "TYPE": "Direct", "Gene_A": "GO:0031264", "BEND_MAP_ID": 3650323, "selected": false}, "selected": false}, {"data": {"id": "3650320", "source": "3650266", "target": "3650230", "SCORE": 1.0, "shared_interaction": "Direct", "source_original": "17", "Name_B": "GO:0044297", "Name_A": "GO:0031264", "target_original": "5", "Gene_B": "GO:0044297", "interaction": "Direct", "SUID": 3650320, "TYPE": "Direct", "Gene_A": "GO:0031264", "BEND_MAP_ID": 3650320, "selected": false}, "selected": false}, {"data": {"id": "3650314", "source": "3650266", "target": "3650239", "SCORE": 0.4090909091083678, "shared_interaction": "Direct", "source_original": "17", "Name_B": "GO:0031968", "Name_A": "GO:0031264", "target_original": "8", "Gene_B": "GO:0031968", "interaction": "Direct", "SUID": 3650314, "TYPE": "Direct", "Gene_A": "GO:0031264", "BEND_MAP_ID": 3650314, "selected": false}, "selected": false}, {"data": {"id": "3650308", "source": "3650266", "target": "3650227", "SCORE": 0.7547169811380918, "shared_interaction": "Direct", "source_original": "17", "Name_B": "GO:0098857", "Name_A": "GO:0031264", "target_original": "4", "Gene_B": "GO:0098857", "interaction": "Direct", "SUID": 3650308, "TYPE": "Direct", "Gene_A": "GO:0031264", "BEND_MAP_ID": 3650308, "selected": false}, "selected": false}, {"data": {"id": "3650305", "source": "3650266", "target": "3650224", "SCORE": 0.7547169811380918, "shared_interaction": "Direct", "source_original": "17", "Name_B": "GO:0045121", "Name_A": "GO:0031264", "target_original": "3", "Gene_B": "GO:0045121", "interaction": "Direct", "SUID": 3650305, "TYPE": "Direct", "Gene_A": "GO:0031264", "BEND_MAP_ID": 3650305, "selected": false}, "selected": false}, {"data": {"id": "3650344", "source": "3650263", "target": "3650236", "SCORE": 0.7547169811380918, "shared_interaction": "Direct", "source_original": "16", "Name_B": "GO:0032993", "Name_A": "GO:0005813", "target_original": "7", "Gene_B": "GO:0032993", "interaction": "Direct", "SUID": 3650344, "TYPE": "Direct", "Gene_A": "GO:0005813", "BEND_MAP_ID": 3650344, "selected": false}, "selected": false}, {"data": {"id": "3650470", "source": "3650260", "target": "3650260", "SCORE": 1.0, "shared_interaction": "Direct", "source_original": "15", "Name_B": "GO:0000139", "Name_A": "GO:0000139", "target_original": "15", "Gene_B": "GO:0000139", "interaction": "Direct", "SUID": 3650470, "TYPE": "Direct", "Gene_A": "GO:0000139", "BEND_MAP_ID": 3650470, "selected": false}, "selected": false}, {"data": {"id": "3650464", "source": "3650254", "target": "3650257", "SCORE": 0.4090909091083678, "shared_interaction": "Direct", "source_original": "13", "Name_B": "GO:0098794", "Name_A": "GO:0030424", "target_original": "14", "Gene_B": "GO:0098794", "interaction": "Direct", "SUID": 3650464, "TYPE": "Direct", "Gene_A": "GO:0030424", "BEND_MAP_ID": 3650464, "selected": false}, "selected": false}, {"data": {"id": "3650452", "source": "3650254", "target": "3650275", "SCORE": 0.4090909091083678, "shared_interaction": "Direct", "source_original": "13", "Name_B": "GO:0098793", "Name_A": "GO:0030424", "target_original": "20", "Gene_B": "GO:0098793", "interaction": "Direct", "SUID": 3650452, "TYPE": "Direct", "Gene_A": "GO:0030424", "BEND_MAP_ID": 3650452, "selected": false}, "selected": false}, {"data": {"id": "3650425", "source": "3650254", "target": "3650221", "SCORE": 0.4090909091083678, "shared_interaction": "Direct", "source_original": "13", "Name_B": "GO:0090575", "Name_A": "GO:0030424", "target_original": "2", "Gene_B": "GO:0090575", "interaction": "Direct", "SUID": 3650425, "TYPE": "Direct", "Gene_A": "GO:0030424", "BEND_MAP_ID": 3650425, "selected": false}, "selected": false}, {"data": {"id": "3650467", "source": "3650251", "target": "3650257", "SCORE": 0.4090909091083678, "shared_interaction": "Direct", "source_original": "12", "Name_B": "GO:0098794", "Name_A": "GO:0048471", "target_original": "14", "Gene_B": "GO:0098794", "interaction": "Direct", "SUID": 3650467, "TYPE": "Direct", "Gene_A": "GO:0048471", "BEND_MAP_ID": 3650467, "selected": false}, "selected": false}, {"data": {"id": "3650458", "source": "3650251", "target": "3650275", "SCORE": 0.4090909091083678, "shared_interaction": "Direct", "source_original": "12", "Name_B": "GO:0098793", "Name_A": "GO:0048471", "target_original": "20", "Gene_B": "GO:0098793", "interaction": "Direct", "SUID": 3650458, "TYPE": "Direct", "Gene_A": "GO:0048471", "BEND_MAP_ID": 3650458, "selected": false}, "selected": false}, {"data": {"id": "3650449", "source": "3650248", "target": "3650251", "SCORE": 0.4090909091083678, "shared_interaction": "Direct", "source_original": "11", "Name_B": "GO:0048471", "Name_A": "GO:0016607", "target_original": "12", "Gene_B": "GO:0048471", "interaction": "Direct", "SUID": 3650449, "TYPE": "Direct", "Gene_A": "GO:0016607", "BEND_MAP_ID": 3650449, "selected": false}, "selected": false}, {"data": {"id": "3650446", "source": "3650248", "target": "3650257", "SCORE": 0.4090909091083678, "shared_interaction": "Direct", "source_original": "11", "Name_B": "GO:0098794", "Name_A": "GO:0016607", "target_original": "14", "Gene_B": "GO:0098794", "interaction": "Direct", "SUID": 3650446, "TYPE": "Direct", "Gene_A": "GO:0016607", "BEND_MAP_ID": 3650446, "selected": false}, "selected": false}, {"data": {"id": "3650443", "source": "3650248", "target": "3650254", "SCORE": 0.4090909091083678, "shared_interaction": "Direct", "source_original": "11", "Name_B": "GO:0030424", "Name_A": "GO:0016607", "target_original": "13", "Gene_B": "GO:0030424", "interaction": "Direct", "SUID": 3650443, "TYPE": "Direct", "Gene_A": "GO:0016607", "BEND_MAP_ID": 3650443, "selected": false}, "selected": false}, {"data": {"id": "3650440", "source": "3650248", "target": "3650275", "SCORE": 0.4090909091083678, "shared_interaction": "Direct", "source_original": "11", "Name_B": "GO:0098793", "Name_A": "GO:0016607", "target_original": "20", "Gene_B": "GO:0098793", "interaction": "Direct", "SUID": 3650440, "TYPE": "Direct", "Gene_A": "GO:0016607", "BEND_MAP_ID": 3650440, "selected": false}, "selected": false}, {"data": {"id": "3650422", "source": "3650248", "target": "3650221", "SCORE": 0.4090909091083678, "shared_interaction": "Direct", "source_original": "11", "Name_B": "GO:0090575", "Name_A": "GO:0016607", "target_original": "2", "Gene_B": "GO:0090575", "interaction": "Direct", "SUID": 3650422, "TYPE": "Direct", "Gene_A": "GO:0016607", "BEND_MAP_ID": 3650422, "selected": false}, "selected": false}, {"data": {"id": "3650404", "source": "3650248", "target": "3650242", "SCORE": 0.4090909091083678, "shared_interaction": "Direct", "source_original": "11", "Name_B": "GO:0019867", "Name_A": "GO:0016607", "target_original": "9", "Gene_B": "GO:0019867", "interaction": "Direct", "SUID": 3650404, "TYPE": "Direct", "Gene_A": "GO:0016607", "BEND_MAP_ID": 3650404, "selected": false}, "selected": false}, {"data": {"id": "3650383", "source": "3650248", "target": "3650239", "SCORE": 0.4090909091083678, "shared_interaction": "Direct", "source_original": "11", "Name_B": "GO:0031968", "Name_A": "GO:0016607", "target_original": "8", "Gene_B": "GO:0031968", "interaction": "Direct", "SUID": 3650383, "TYPE": "Direct", "Gene_A": "GO:0016607", "BEND_MAP_ID": 3650383, "selected": false}, "selected": false}, {"data": {"id": "3650437", "source": "3650245", "target": "3650251", "SCORE": 0.4090909091083678, "shared_interaction": "Direct", "source_original": "10", "Name_B": "GO:0048471", "Name_A": "GO:0000151", "target_original": "12", "Gene_B": "GO:0048471", "interaction": "Direct", "SUID": 3650437, "TYPE": "Direct", "Gene_A": "GO:0000151", "BEND_MAP_ID": 3650437, "selected": false}, "selected": false}, {"data": {"id": "3650434", "source": "3650245", "target": "3650257", "SCORE": 0.4090909091083678, "shared_interaction": "Direct", "source_original": "10", "Name_B": "GO:0098794", "Name_A": "GO:0000151", "target_original": "14", "Gene_B": "GO:0098794", "interaction": "Direct", "SUID": 3650434, "TYPE": "Direct", "Gene_A": "GO:0000151", "BEND_MAP_ID": 3650434, "selected": false}, "selected": false}, {"data": {"id": "3650431", "source": "3650245", "target": "3650275", "SCORE": 0.4090909091083678, "shared_interaction": "Direct", "source_original": "10", "Name_B": "GO:0098793", "Name_A": "GO:0000151", "target_original": "20", "Gene_B": "GO:0098793", "interaction": "Direct", "SUID": 3650431, "TYPE": "Direct", "Gene_A": "GO:0000151", "BEND_MAP_ID": 3650431, "selected": false}, "selected": false}, {"data": {"id": "3650428", "source": "3650245", "target": "3650248", "SCORE": 0.4090909091083678, "shared_interaction": "Direct", "source_original": "10", "Name_B": "GO:0016607", "Name_A": "GO:0000151", "target_original": "11", "Gene_B": "GO:0016607", "interaction": "Direct", "SUID": 3650428, "TYPE": "Direct", "Gene_A": "GO:0000151", "BEND_MAP_ID": 3650428, "selected": false}, "selected": false}, {"data": {"id": "3650401", "source": "3650245", "target": "3650242", "SCORE": 0.4090909091083678, "shared_interaction": "Direct", "source_original": "10", "Name_B": "GO:0019867", "Name_A": "GO:0000151", "target_original": "9", "Gene_B": "GO:0019867", "interaction": "Direct", "SUID": 3650401, "TYPE": "Direct", "Gene_A": "GO:0000151", "BEND_MAP_ID": 3650401, "selected": false}, "selected": false}, {"data": {"id": "3650380", "source": "3650245", "target": "3650239", "SCORE": 0.4090909091083678, "shared_interaction": "Direct", "source_original": "10", "Name_B": "GO:0031968", "Name_A": "GO:0000151", "target_original": "8", "Gene_B": "GO:0031968", "interaction": "Direct", "SUID": 3650380, "TYPE": "Direct", "Gene_A": "GO:0000151", "BEND_MAP_ID": 3650380, "selected": false}, "selected": false}, {"data": {"id": "3650353", "source": "3650245", "target": "3650272", "SCORE": 0.4090909091083678, "shared_interaction": "Direct", "source_original": "10", "Name_B": "GO:0005741", "Name_A": "GO:0000151", "target_original": "19", "Gene_B": "GO:0005741", "interaction": "Direct", "SUID": 3650353, "TYPE": "Direct", "Gene_A": "GO:0000151", "BEND_MAP_ID": 3650353, "selected": false}, "selected": false}, {"data": {"id": "3650419", "source": "3650242", "target": "3650251", "SCORE": 0.4090909091083678, "shared_interaction": "Direct", "source_original": "9", "Name_B": "GO:0048471", "Name_A": "GO:0019867", "target_original": "12", "Gene_B": "GO:0048471", "interaction": "Direct", "SUID": 3650419, "TYPE": "Direct", "Gene_A": "GO:0019867", "BEND_MAP_ID": 3650419, "selected": false}, "selected": false}, {"data": {"id": "3650416", "source": "3650242", "target": "3650233", "SCORE": 0.4090909091083678, "shared_interaction": "Direct", "source_original": "9", "Name_B": "GO:0098797", "Name_A": "GO:0019867", "target_original": "6", "Gene_B": "GO:0098797", "interaction": "Direct", "SUID": 3650416, "TYPE": "Direct", "Gene_A": "GO:0019867", "BEND_MAP_ID": 3650416, "selected": false}, "selected": false}, {"data": {"id": "3650413", "source": "3650242", "target": "3650257", "SCORE": 0.4090909091083678, "shared_interaction": "Direct", "source_original": "9", "Name_B": "GO:0098794", "Name_A": "GO:0019867", "target_original": "14", "Gene_B": "GO:0098794", "interaction": "Direct", "SUID": 3650413, "TYPE": "Direct", "Gene_A": "GO:0019867", "BEND_MAP_ID": 3650413, "selected": false}, "selected": false}, {"data": {"id": "3650410", "source": "3650242", "target": "3650230", "SCORE": 0.4090909091083678, "shared_interaction": "Direct", "source_original": "9", "Name_B": "GO:0044297", "Name_A": "GO:0019867", "target_original": "5", "Gene_B": "GO:0044297", "interaction": "Direct", "SUID": 3650410, "TYPE": "Direct", "Gene_A": "GO:0019867", "BEND_MAP_ID": 3650410, "selected": false}, "selected": false}, {"data": {"id": "3650407", "source": "3650242", "target": "3650275", "SCORE": 0.4090909091083678, "shared_interaction": "Direct", "source_original": "9", "Name_B": "GO:0098793", "Name_A": "GO:0019867", "target_original": "20", "Gene_B": "GO:0098793", "interaction": "Direct", "SUID": 3650407, "TYPE": "Direct", "Gene_A": "GO:0019867", "BEND_MAP_ID": 3650407, "selected": false}, "selected": false}, {"data": {"id": "3650377", "source": "3650242", "target": "3650239", "SCORE": 1.0, "shared_interaction": "Direct", "source_original": "9", "Name_B": "GO:0031968", "Name_A": "GO:0019867", "target_original": "8", "Gene_B": "GO:0031968", "interaction": "Direct", "SUID": 3650377, "TYPE": "Direct", "Gene_A": "GO:0019867", "BEND_MAP_ID": 3650377, "selected": false}, "selected": false}, {"data": {"id": "3650317", "source": "3650242", "target": "3650266", "SCORE": 0.4090909091083678, "shared_interaction": "Direct", "source_original": "9", "Name_B": "GO:0031264", "Name_A": "GO:0019867", "target_original": "17", "Gene_B": "GO:0031264", "interaction": "Direct", "SUID": 3650317, "TYPE": "Direct", "Gene_A": "GO:0019867", "BEND_MAP_ID": 3650317, "selected": false}, "selected": false}, {"data": {"id": "3650398", "source": "3650239", "target": "3650251", "SCORE": 0.4090909091083678, "shared_interaction": "Direct", "source_original": "8", "Name_B": "GO:0048471", "Name_A": "GO:0031968", "target_original": "12", "Gene_B": "GO:0048471", "interaction": "Direct", "SUID": 3650398, "TYPE": "Direct", "Gene_A": "GO:0031968", "BEND_MAP_ID": 3650398, "selected": false}, "selected": false}, {"data": {"id": "3650395", "source": "3650239", "target": "3650233", "SCORE": 0.4090909091083678, "shared_interaction": "Direct", "source_original": "8", "Name_B": "GO:0098797", "Name_A": "GO:0031968", "target_original": "6", "Gene_B": "GO:0098797", "interaction": "Direct", "SUID": 3650395, "TYPE": "Direct", "Gene_A": "GO:0031968", "BEND_MAP_ID": 3650395, "selected": false}, "selected": false}, {"data": {"id": "3650392", "source": "3650239", "target": "3650257", "SCORE": 0.4090909091083678, "shared_interaction": "Direct", "source_original": "8", "Name_B": "GO:0098794", "Name_A": "GO:0031968", "target_original": "14", "Gene_B": "GO:0098794", "interaction": "Direct", "SUID": 3650392, "TYPE": "Direct", "Gene_A": "GO:0031968", "BEND_MAP_ID": 3650392, "selected": false}, "selected": false}, {"data": {"id": "3650389", "source": "3650239", "target": "3650230", "SCORE": 0.4090909091083678, "shared_interaction": "Direct", "source_original": "8", "Name_B": "GO:0044297", "Name_A": "GO:0031968", "target_original": "5", "Gene_B": "GO:0044297", "interaction": "Direct", "SUID": 3650389, "TYPE": "Direct", "Gene_A": "GO:0031968", "BEND_MAP_ID": 3650389, "selected": false}, "selected": false}, {"data": {"id": "3650386", "source": "3650239", "target": "3650275", "SCORE": 0.4090909091083678, "shared_interaction": "Direct", "source_original": "8", "Name_B": "GO:0098793", "Name_A": "GO:0031968", "target_original": "20", "Gene_B": "GO:0098793", "interaction": "Direct", "SUID": 3650386, "TYPE": "Direct", "Gene_A": "GO:0031968", "BEND_MAP_ID": 3650386, "selected": false}, "selected": false}, {"data": {"id": "3650374", "source": "3650236", "target": "3650221", "SCORE": 0.4090909091083678, "shared_interaction": "Direct", "source_original": "7", "Name_B": "GO:0090575", "Name_A": "GO:0032993", "target_original": "2", "Gene_B": "GO:0090575", "interaction": "Direct", "SUID": 3650374, "TYPE": "Direct", "Gene_A": "GO:0032993", "BEND_MAP_ID": 3650374, "selected": false}, "selected": false}, {"data": {"id": "3650338", "source": "3650233", "target": "3650227", "SCORE": 0.7547169811380918, "shared_interaction": "Direct", "source_original": "6", "Name_B": "GO:0098857", "Name_A": "GO:0098797", "target_original": "4", "Gene_B": "GO:0098857", "interaction": "Direct", "SUID": 3650338, "TYPE": "Direct", "Gene_A": "GO:0098797", "BEND_MAP_ID": 3650338, "selected": false}, "selected": false}, {"data": {"id": "3650461", "source": "3650230", "target": "3650233", "SCORE": 1.0, "shared_interaction": "Direct", "source_original": "5", "Name_B": "GO:0098797", "Name_A": "GO:0044297", "target_original": "6", "Gene_B": "GO:0098797", "interaction": "Direct", "SUID": 3650461, "TYPE": "Direct", "Gene_A": "GO:0044297", "BEND_MAP_ID": 3650461, "selected": false}, "selected": false}, {"data": {"id": "3650335", "source": "3650230", "target": "3650227", "SCORE": 0.7547169811380918, "shared_interaction": "Direct", "source_original": "5", "Name_B": "GO:0098857", "Name_A": "GO:0044297", "target_original": "4", "Gene_B": "GO:0098857", "interaction": "Direct", "SUID": 3650335, "TYPE": "Direct", "Gene_A": "GO:0044297", "BEND_MAP_ID": 3650335, "selected": false}, "selected": false}, {"data": {"id": "3650329", "source": "3650230", "target": "3650224", "SCORE": 0.7547169811380918, "shared_interaction": "Direct", "source_original": "5", "Name_B": "GO:0045121", "Name_A": "GO:0044297", "target_original": "3", "Gene_B": "GO:0045121", "interaction": "Direct", "SUID": 3650329, "TYPE": "Direct", "Gene_A": "GO:0044297", "BEND_MAP_ID": 3650329, "selected": false}, "selected": false}, {"data": {"id": "3650332", "source": "3650224", "target": "3650233", "SCORE": 0.7547169811380918, "shared_interaction": "Direct", "source_original": "3", "Name_B": "GO:0098797", "Name_A": "GO:0045121", "target_original": "6", "Gene_B": "GO:0098797", "interaction": "Direct", "SUID": 3650332, "TYPE": "Direct", "Gene_A": "GO:0045121", "BEND_MAP_ID": 3650332, "selected": false}, "selected": false}, {"data": {"id": "3650326", "source": "3650224", "target": "3650227", "SCORE": 1.0, "shared_interaction": "Direct", "source_original": "3", "Name_B": "GO:0098857", "Name_A": "GO:0045121", "target_original": "4", "Gene_B": "GO:0098857", "interaction": "Direct", "SUID": 3650326, "TYPE": "Direct", "Gene_A": "GO:0045121", "BEND_MAP_ID": 3650326, "selected": false}, "selected": false}, {"data": {"id": "3650341", "source": "3650122", "target": "3650221", "SCORE": 0.7547169811380918, "shared_interaction": "Direct", "source_original": "1", "Name_B": "GO:0090575", "Name_A": "GO:0005667", "target_original": "2", "Gene_B": "GO:0090575", "interaction": "Direct", "SUID": 3650341, "TYPE": "Direct", "Gene_A": "GO:0005667", "BEND_MAP_ID": 3650341, "selected": false}, "selected": false}]}}};
