# Supplementary material for: Network pharmacology and molecular-docking-based strategy to explore the potential mechanism of salidroside-inhibited oxidative stress in retinal ganglion cell
Source: PLoS One. 2024 Jul 5;19(7):e0305343. doi: 10.1371/journal.pone.0305343 (PMC11226129; doi:10.1371/journal.pone.0305343)
Supplement: S1 File — All raw data required to replicate the results of study were listed in this file. (ZIP) [file pone.0305343.s002.zip › original data/CC/Enrichment_GO/GONetwork.xgmml]

<?xml version="1.0" encoding="UTF-8" standalone="yes"?>
<graph label="GOCluster" xmlns:dc="http://purl.org/dc/elements/1.1/" xmlns:xlink="http://www.w3.org/1999/xlink" xmlns:rdf="http://www.w3.org/1999/02/22-rdf-syntax-ns#" xmlns:cy="http://www.cytoscape.org" xmlns="http://www.cs.rpi.edu/XGMML" >
  <att name="documentVersion" value="1.1"/>
  <att name="networkMetadata">
    <rdf:RDF>
      <rdf:Description rdf:about="http://www.cytoscape.org/">
        <dc:type>Protein-Protein Interaction</dc:type>
        <dc:description>N/A</dc:description>
        <dc:identifier>N/A</dc:identifier>
        <dc:date>2023-02-09 22:10:22</dc:date>
        <dc:title>Cytoscape Network</dc:title>
        <dc:source>http://www.cytoscape.org/</dc:source>
        <dc:format>Cytoscape-XGMML</dc:format>
      </rdf:Description>
    </rdf:RDF>
  </att>
  <att type="string" name="backgroundColor" value="#ffffff"/>
  <att type="real" name="GRAPH_VIEW_ZOOM" value="1.0"/>
  <att type="real" name="GRAPH_VIEW_CENTER_X" value="300.0"/>
  <att type="real" name="GRAPH_VIEW_CENTER_Y" value="300.0"/>
  <node label="GO:0005667" id="1">
    <att type="string" name="canonicalName" value="GO:0005667"/>
    <att type="string" name="Description" value="transcription regulator complex"/>
    <att type="string" name="Category" value="GO Cellular Components"/>
    <att type="real" name="LogP" value="-2.714728440143024"/>
    <att type="real" name="Log(q-value)" value="-0.138387089937231"/>
    <att type="integer" name="GROUP_ID" value="1"/>
    <att type="string" name="Hits" value="HIF1A|NFE2L2|KLF4"/>
    <att type="real" name="Enrichment" value="11.721165048543691"/>
    <att type="real" name="Z-score" value="5.472114311497195"/>
    <att type="integer" name="#GeneInGOAndHitList" value="3"/>
    <att type="integer" name="#GeneInGO" value="515"/>
    <att type="integer" name="#GeneInHitList" value="15"/>
    <att type="integer" name="#TotalGeneInLibrary" value="30182"/>
    <att type="real" name="%InGO" value="20.0"/>
    <att type="real" name="STDV %InGO" value="10.327955589886445"/>
    <att type="real" name="BestLogPInGroup" value="-5.476143070950743"/>
    <att type="real" name="BestEnrichmentInGroup" value="100.60666666666667"/>
    <att type="integer" name="FirstInGroupByEnrichment" value="0"/>
    <att type="integer" name="FirstInGroupByLogP" value="0"/>
    <att type="string" name="GeneID" value="3091|4780|9314"/>
    <att type="integer" name="_RANK_" value="1"/>
    <att type="string" name="_PATTERN_" value="M1"/>
    <att type="string" name="CLUSTER_LABEL" value=" "/>
    <att type="integer" name="#COUNT_001" value="3"/>
    <att type="integer" name="_MEMBER_MyList" value="1"/>
    <att type="real" name="_LogP_MyList" value="-2.714728440143024"/>
    <att type="string" name="Gene" value="GO:0005667"/>
    <att type="integer" name="GiniIndex" value="0"/>
    <att type="integer" name="CategoryID" value="20"/>
    <att type="string" name="PARENT_GO" value=""/>
    <att type="integer" name="EvidenceCutoff" value="0"/>
    <graphics type="CIRCLE" x="427.8929220080309" y="253.5665864758822"/>
  </node>
  <node label="GO:0090575" id="2">
    <att type="string" name="canonicalName" value="GO:0090575"/>
    <att type="string" name="Description" value="RNA polymerase II transcription regulator complex"/>
    <att type="string" name="Category" value="GO Cellular Components"/>
    <att type="real" name="LogP" value="-2.1617253950893556"/>
    <att type="real" name="Log(q-value)" value="0.0"/>
    <att type="integer" name="GROUP_ID" value="1"/>
    <att type="string" name="Hits" value="HIF1A|NFE2L2"/>
    <att type="real" name="Enrichment" value="15.843569553805773"/>
    <att type="real" name="Z-score" value="5.297399705925413"/>
    <att type="integer" name="#GeneInGOAndHitList" value="2"/>
    <att type="integer" name="#GeneInGO" value="254"/>
    <att type="integer" name="#GeneInHitList" value="15"/>
    <att type="integer" name="#TotalGeneInLibrary" value="30182"/>
    <att type="real" name="%InGO" value="13.333333333333334"/>
    <att type="real" name="STDV %InGO" value="8.777074514725111"/>
    <att type="real" name="BestLogPInGroup" value="-5.476143070950743"/>
    <att type="real" name="BestEnrichmentInGroup" value="100.60666666666667"/>
    <att type="integer" name="FirstInGroupByEnrichment" value="0"/>
    <att type="integer" name="FirstInGroupByLogP" value="0"/>
    <att type="string" name="GeneID" value="3091|4780"/>
    <att type="integer" name="_RANK_" value="1"/>
    <att type="string" name="_PATTERN_" value="M1"/>
    <att type="string" name="CLUSTER_LABEL" value=" "/>
    <att type="integer" name="#COUNT_001" value="2"/>
    <att type="integer" name="_MEMBER_MyList" value="1"/>
    <att type="real" name="_LogP_MyList" value="-2.1617253950893556"/>
    <att type="string" name="Gene" value="GO:0090575"/>
    <att type="integer" name="GiniIndex" value="0"/>
    <att type="integer" name="CategoryID" value="20"/>
    <att type="string" name="PARENT_GO" value=""/>
    <att type="integer" name="EvidenceCutoff" value="0"/>
    <graphics type="CIRCLE" x="315.89019395841365" y="423.7288816551466"/>
  </node>
  <node label="GO:0045121" id="3">
    <att type="string" name="canonicalName" value="GO:0045121"/>
    <att type="string" name="Description" value="membrane raft"/>
    <att type="string" name="Category" value="GO Cellular Components"/>
    <att type="real" name="LogP" value="-3.2991192109092107"/>
    <att type="real" name="Log(q-value)" value="-0.6219576623321021"/>
    <att type="integer" name="GROUP_ID" value="2"/>
    <att type="string" name="Hits" value="CASP3|CASP8|NOS3"/>
    <att type="real" name="Enrichment" value="18.68854489164087"/>
    <att type="real" name="Z-score" value="7.126923882608294"/>
    <att type="integer" name="#GeneInGOAndHitList" value="3"/>
    <att type="integer" name="#GeneInGO" value="323"/>
    <att type="integer" name="#GeneInHitList" value="15"/>
    <att type="integer" name="#TotalGeneInLibrary" value="30182"/>
    <att type="real" name="%InGO" value="20.0"/>
    <att type="real" name="STDV %InGO" value="10.327955589886445"/>
    <att type="real" name="BestLogPInGroup" value="-5.081832942930595"/>
    <att type="real" name="BestEnrichmentInGroup" value="447.14074074074074"/>
    <att type="integer" name="FirstInGroupByEnrichment" value="0"/>
    <att type="integer" name="FirstInGroupByLogP" value="0"/>
    <att type="string" name="GeneID" value="836|841|4846"/>
    <att type="integer" name="_RANK_" value="1"/>
    <att type="string" name="_PATTERN_" value="M1"/>
    <att type="string" name="CLUSTER_LABEL" value=" "/>
    <att type="integer" name="#COUNT_001" value="3"/>
    <att type="integer" name="_MEMBER_MyList" value="1"/>
    <att type="real" name="_LogP_MyList" value="-3.2991192109092107"/>
    <att type="string" name="Gene" value="GO:0045121"/>
    <att type="integer" name="GiniIndex" value="0"/>
    <att type="integer" name="CategoryID" value="20"/>
    <att type="string" name="PARENT_GO" value=""/>
    <att type="integer" name="EvidenceCutoff" value="0"/>
    <graphics type="CIRCLE" x="181.5550696907723" y="423.5818809868437"/>
  </node>
  <node label="GO:0098857" id="4">
    <att type="string" name="canonicalName" value="GO:0098857"/>
    <att type="string" name="Description" value="membrane microdomain"/>
    <att type="string" name="Category" value="GO Cellular Components"/>
    <att type="real" name="LogP" value="-3.2952090255459514"/>
    <att type="real" name="Log(q-value)" value="-0.6219576623321021"/>
    <att type="integer" name="GROUP_ID" value="2"/>
    <att type="string" name="Hits" value="CASP3|CASP8|NOS3"/>
    <att type="real" name="Enrichment" value="18.630864197530865"/>
    <att type="real" name="Z-score" value="7.114790706056645"/>
    <att type="integer" name="#GeneInGOAndHitList" value="3"/>
    <att type="integer" name="#GeneInGO" value="324"/>
    <att type="integer" name="#GeneInHitList" value="15"/>
    <att type="integer" name="#TotalGeneInLibrary" value="30182"/>
    <att type="real" name="%InGO" value="20.0"/>
    <att type="real" name="STDV %InGO" value="10.327955589886445"/>
    <att type="real" name="BestLogPInGroup" value="-5.081832942930595"/>
    <att type="real" name="BestEnrichmentInGroup" value="447.14074074074074"/>
    <att type="integer" name="FirstInGroupByEnrichment" value="0"/>
    <att type="integer" name="FirstInGroupByLogP" value="0"/>
    <att type="string" name="GeneID" value="836|841|4846"/>
    <att type="integer" name="_RANK_" value="1"/>
    <att type="string" name="_PATTERN_" value="M1"/>
    <att type="string" name="CLUSTER_LABEL" value=" "/>
    <att type="integer" name="#COUNT_001" value="3"/>
    <att type="integer" name="_MEMBER_MyList" value="1"/>
    <att type="real" name="_LogP_MyList" value="-3.2952090255459514"/>
    <att type="string" name="Gene" value="GO:0098857"/>
    <att type="integer" name="GiniIndex" value="0"/>
    <att type="integer" name="CategoryID" value="20"/>
    <att type="string" name="PARENT_GO" value=""/>
    <att type="integer" name="EvidenceCutoff" value="0"/>
    <graphics type="CIRCLE" x="203.51736988482466" y="162.85281094180658"/>
  </node>
  <node label="GO:0044297" id="5">
    <att type="string" name="canonicalName" value="GO:0044297"/>
    <att type="string" name="Description" value="cell body"/>
    <att type="string" name="Category" value="GO Cellular Components"/>
    <att type="real" name="LogP" value="-1.5007198238893027"/>
    <att type="real" name="Log(q-value)" value="0.0"/>
    <att type="integer" name="GROUP_ID" value="2"/>
    <att type="string" name="Hits" value="CASP3|CASP8"/>
    <att type="real" name="Enrichment" value="7.084976525821596"/>
    <att type="real" name="Z-score" value="3.264607090613411"/>
    <att type="integer" name="#GeneInGOAndHitList" value="2"/>
    <att type="integer" name="#GeneInGO" value="568"/>
    <att type="integer" name="#GeneInHitList" value="15"/>
    <att type="integer" name="#TotalGeneInLibrary" value="30182"/>
    <att type="real" name="%InGO" value="13.333333333333334"/>
    <att type="real" name="STDV %InGO" value="8.777074514725111"/>
    <att type="real" name="BestLogPInGroup" value="-5.081832942930595"/>
    <att type="real" name="BestEnrichmentInGroup" value="447.14074074074074"/>
    <att type="integer" name="FirstInGroupByEnrichment" value="0"/>
    <att type="integer" name="FirstInGroupByLogP" value="0"/>
    <att type="string" name="GeneID" value="836|841"/>
    <att type="integer" name="_RANK_" value="1"/>
    <att type="string" name="_PATTERN_" value="M1"/>
    <att type="string" name="CLUSTER_LABEL" value=" "/>
    <att type="integer" name="#COUNT_001" value="2"/>
    <att type="integer" name="_MEMBER_MyList" value="1"/>
    <att type="real" name="_LogP_MyList" value="-1.5007198238893027"/>
    <att type="string" name="Gene" value="GO:0044297"/>
    <att type="integer" name="GiniIndex" value="0"/>
    <att type="integer" name="CategoryID" value="20"/>
    <att type="string" name="PARENT_GO" value=""/>
    <att type="integer" name="EvidenceCutoff" value="0"/>
    <graphics type="CIRCLE" x="333.77082219068325" y="393.6004307159656"/>
  </node>
  <node label="GO:0098797" id="6">
    <att type="string" name="canonicalName" value="GO:0098797"/>
    <att type="string" name="Description" value="plasma membrane protein complex"/>
    <att type="string" name="Category" value="GO Cellular Components"/>
    <att type="real" name="LogP" value="-1.3287318478489725"/>
    <att type="real" name="Log(q-value)" value="0.0"/>
    <att type="integer" name="GROUP_ID" value="2"/>
    <att type="string" name="Hits" value="CASP3|CASP8"/>
    <att type="real" name="Enrichment" value="5.700094428706326"/>
    <att type="real" name="Z-score" value="2.817870564946229"/>
    <att type="integer" name="#GeneInGOAndHitList" value="2"/>
    <att type="integer" name="#GeneInGO" value="706"/>
    <att type="integer" name="#GeneInHitList" value="15"/>
    <att type="integer" name="#TotalGeneInLibrary" value="30182"/>
    <att type="real" name="%InGO" value="13.333333333333334"/>
    <att type="real" name="STDV %InGO" value="8.777074514725111"/>
    <att type="real" name="BestLogPInGroup" value="-5.081832942930595"/>
    <att type="real" name="BestEnrichmentInGroup" value="447.14074074074074"/>
    <att type="integer" name="FirstInGroupByEnrichment" value="0"/>
    <att type="integer" name="FirstInGroupByLogP" value="0"/>
    <att type="string" name="GeneID" value="836|841"/>
    <att type="integer" name="_RANK_" value="1"/>
    <att type="string" name="_PATTERN_" value="M1"/>
    <att type="string" name="CLUSTER_LABEL" value=" "/>
    <att type="integer" name="#COUNT_001" value="2"/>
    <att type="integer" name="_MEMBER_MyList" value="1"/>
    <att type="real" name="_LogP_MyList" value="-1.3287318478489725"/>
    <att type="string" name="Gene" value="GO:0098797"/>
    <att type="integer" name="GiniIndex" value="0"/>
    <att type="integer" name="CategoryID" value="20"/>
    <att type="string" name="PARENT_GO" value=""/>
    <att type="integer" name="EvidenceCutoff" value="0"/>
    <graphics type="CIRCLE" x="302.96628199639724" y="258.46651947284636"/>
  </node>
  <node label="GO:0032993" id="7">
    <att type="string" name="canonicalName" value="GO:0032993"/>
    <att type="string" name="Description" value="protein-DNA complex"/>
    <att type="string" name="Category" value="GO Cellular Components"/>
    <att type="real" name="LogP" value="-2.2636418494631942"/>
    <att type="real" name="Log(q-value)" value="0.0"/>
    <att type="integer" name="GROUP_ID" value="3"/>
    <att type="string" name="Hits" value="NFE2L2|PCNA"/>
    <att type="real" name="Enrichment" value="17.88562962962963"/>
    <att type="real" name="Z-score" value="5.668990629132208"/>
    <att type="integer" name="#GeneInGOAndHitList" value="2"/>
    <att type="integer" name="#GeneInGO" value="225"/>
    <att type="integer" name="#GeneInHitList" value="15"/>
    <att type="integer" name="#TotalGeneInLibrary" value="30182"/>
    <att type="real" name="%InGO" value="13.333333333333334"/>
    <att type="real" name="STDV %InGO" value="8.777074514725111"/>
    <att type="real" name="BestLogPInGroup" value="-2.46467197037772"/>
    <att type="real" name="BestEnrichmentInGroup" value="17.88562962962963"/>
    <att type="integer" name="FirstInGroupByEnrichment" value="0"/>
    <att type="integer" name="FirstInGroupByLogP" value="0"/>
    <att type="string" name="GeneID" value="4780|5111"/>
    <att type="integer" name="_RANK_" value="1"/>
    <att type="string" name="_PATTERN_" value="M1"/>
    <att type="string" name="CLUSTER_LABEL" value=" "/>
    <att type="integer" name="#COUNT_001" value="2"/>
    <att type="integer" name="_MEMBER_MyList" value="1"/>
    <att type="real" name="_LogP_MyList" value="-2.2636418494631942"/>
    <att type="string" name="Gene" value="GO:0032993"/>
    <att type="integer" name="GiniIndex" value="0"/>
    <att type="integer" name="CategoryID" value="20"/>
    <att type="string" name="PARENT_GO" value=""/>
    <att type="integer" name="EvidenceCutoff" value="0"/>
    <graphics type="CIRCLE" x="395.7584701043168" y="397.66588392766755"/>
  </node>
  <node label="GO:0031968" id="8">
    <att type="string" name="canonicalName" value="GO:0031968"/>
    <att type="string" name="Description" value="organelle outer membrane"/>
    <att type="string" name="Category" value="GO Cellular Components"/>
    <att type="real" name="LogP" value="-2.2234609381361947"/>
    <att type="real" name="Log(q-value)" value="0.0"/>
    <att type="integer" name="GROUP_ID" value="4"/>
    <att type="string" name="Hits" value="CASP8|PRKN"/>
    <att type="real" name="Enrichment" value="17.051977401129943"/>
    <att type="real" name="Z-score" value="5.5202851472930945"/>
    <att type="integer" name="#GeneInGOAndHitList" value="2"/>
    <att type="integer" name="#GeneInGO" value="236"/>
    <att type="integer" name="#GeneInHitList" value="15"/>
    <att type="integer" name="#TotalGeneInLibrary" value="30182"/>
    <att type="real" name="%InGO" value="13.333333333333334"/>
    <att type="real" name="STDV %InGO" value="8.777074514725111"/>
    <att type="real" name="BestLogPInGroup" value="-2.3299235169802546"/>
    <att type="real" name="BestEnrichmentInGroup" value="19.347435897435897"/>
    <att type="integer" name="FirstInGroupByEnrichment" value="0"/>
    <att type="integer" name="FirstInGroupByLogP" value="0"/>
    <att type="string" name="GeneID" value="841|5071"/>
    <att type="integer" name="_RANK_" value="1"/>
    <att type="string" name="_PATTERN_" value="M1"/>
    <att type="string" name="CLUSTER_LABEL" value=" "/>
    <att type="integer" name="#COUNT_001" value="2"/>
    <att type="integer" name="_MEMBER_MyList" value="1"/>
    <att type="real" name="_LogP_MyList" value="-2.2234609381361947"/>
    <att type="string" name="Gene" value="GO:0031968"/>
    <att type="integer" name="GiniIndex" value="0"/>
    <att type="integer" name="CategoryID" value="20"/>
    <att type="string" name="PARENT_GO" value=""/>
    <att type="integer" name="EvidenceCutoff" value="0"/>
    <graphics type="CIRCLE" x="243.7634163696407" y="311.07857237049296"/>
  </node>
  <node label="GO:0019867" id="9">
    <att type="string" name="canonicalName" value="GO:0019867"/>
    <att type="string" name="Description" value="outer membrane"/>
    <att type="string" name="Category" value="GO Cellular Components"/>
    <att type="real" name="LogP" value="-2.2163642836652744"/>
    <att type="real" name="Log(q-value)" value="0.0"/>
    <att type="integer" name="GROUP_ID" value="4"/>
    <att type="string" name="Hits" value="CASP8|PRKN"/>
    <att type="real" name="Enrichment" value="16.908683473389356"/>
    <att type="real" name="Z-score" value="5.494323074735401"/>
    <att type="integer" name="#GeneInGOAndHitList" value="2"/>
    <att type="integer" name="#GeneInGO" value="238"/>
    <att type="integer" name="#GeneInHitList" value="15"/>
    <att type="integer" name="#TotalGeneInLibrary" value="30182"/>
    <att type="real" name="%InGO" value="13.333333333333334"/>
    <att type="real" name="STDV %InGO" value="8.777074514725111"/>
    <att type="real" name="BestLogPInGroup" value="-2.3299235169802546"/>
    <att type="real" name="BestEnrichmentInGroup" value="19.347435897435897"/>
    <att type="integer" name="FirstInGroupByEnrichment" value="0"/>
    <att type="integer" name="FirstInGroupByLogP" value="0"/>
    <att type="string" name="GeneID" value="841|5071"/>
    <att type="integer" name="_RANK_" value="1"/>
    <att type="string" name="_PATTERN_" value="M1"/>
    <att type="string" name="CLUSTER_LABEL" value=" "/>
    <att type="integer" name="#COUNT_001" value="2"/>
    <att type="integer" name="_MEMBER_MyList" value="1"/>
    <att type="real" name="_LogP_MyList" value="-2.2163642836652744"/>
    <att type="string" name="Gene" value="GO:0019867"/>
    <att type="integer" name="GiniIndex" value="0"/>
    <att type="integer" name="CategoryID" value="20"/>
    <att type="string" name="PARENT_GO" value=""/>
    <att type="integer" name="EvidenceCutoff" value="0"/>
    <graphics type="CIRCLE" x="185.27634152175563" y="262.9558389298444"/>
  </node>
  <node label="GO:0000151" id="10">
    <att type="string" name="canonicalName" value="GO:0000151"/>
    <att type="string" name="Description" value="ubiquitin ligase complex"/>
    <att type="string" name="Category" value="GO Cellular Components"/>
    <att type="real" name="LogP" value="-2.000704022732328"/>
    <att type="real" name="Log(q-value)" value="0.0"/>
    <att type="integer" name="GROUP_ID" value="4"/>
    <att type="string" name="Hits" value="CDKN1B|PRKN"/>
    <att type="real" name="Enrichment" value="13.065800865800865"/>
    <att type="real" name="Z-score" value="4.746037920852019"/>
    <att type="integer" name="#GeneInGOAndHitList" value="2"/>
    <att type="integer" name="#GeneInGO" value="308"/>
    <att type="integer" name="#GeneInHitList" value="15"/>
    <att type="integer" name="#TotalGeneInLibrary" value="30182"/>
    <att type="real" name="%InGO" value="13.333333333333334"/>
    <att type="real" name="STDV %InGO" value="8.777074514725111"/>
    <att type="real" name="BestLogPInGroup" value="-2.3299235169802546"/>
    <att type="real" name="BestEnrichmentInGroup" value="19.347435897435897"/>
    <att type="integer" name="FirstInGroupByEnrichment" value="0"/>
    <att type="integer" name="FirstInGroupByLogP" value="0"/>
    <att type="string" name="GeneID" value="1027|5071"/>
    <att type="integer" name="_RANK_" value="1"/>
    <att type="string" name="_PATTERN_" value="M1"/>
    <att type="string" name="CLUSTER_LABEL" value=" "/>
    <att type="integer" name="#COUNT_001" value="2"/>
    <att type="integer" name="_MEMBER_MyList" value="1"/>
    <att type="real" name="_LogP_MyList" value="-2.000704022732328"/>
    <att type="string" name="Gene" value="GO:0000151"/>
    <att type="integer" name="GiniIndex" value="0"/>
    <att type="integer" name="CategoryID" value="20"/>
    <att type="string" name="PARENT_GO" value=""/>
    <att type="integer" name="EvidenceCutoff" value="0"/>
    <graphics type="CIRCLE" x="240.30668282168693" y="337.0290077158934"/>
  </node>
  <node label="GO:0016607" id="11">
    <att type="string" name="canonicalName" value="GO:0016607"/>
    <att type="string" name="Description" value="nuclear speck"/>
    <att type="string" name="Category" value="GO Cellular Components"/>
    <att type="real" name="LogP" value="-1.7546336618703697"/>
    <att type="real" name="Log(q-value)" value="0.0"/>
    <att type="integer" name="GROUP_ID" value="4"/>
    <att type="string" name="Hits" value="HIF1A|PRKN"/>
    <att type="real" name="Enrichment" value="9.697028112449798"/>
    <att type="real" name="Z-score" value="3.9780823490523387"/>
    <att type="integer" name="#GeneInGOAndHitList" value="2"/>
    <att type="integer" name="#GeneInGO" value="415"/>
    <att type="integer" name="#GeneInHitList" value="15"/>
    <att type="integer" name="#TotalGeneInLibrary" value="30182"/>
    <att type="real" name="%InGO" value="13.333333333333334"/>
    <att type="real" name="STDV %InGO" value="8.777074514725111"/>
    <att type="real" name="BestLogPInGroup" value="-2.3299235169802546"/>
    <att type="real" name="BestEnrichmentInGroup" value="19.347435897435897"/>
    <att type="integer" name="FirstInGroupByEnrichment" value="0"/>
    <att type="integer" name="FirstInGroupByLogP" value="0"/>
    <att type="string" name="GeneID" value="3091|5071"/>
    <att type="integer" name="_RANK_" value="1"/>
    <att type="string" name="_PATTERN_" value="M1"/>
    <att type="string" name="CLUSTER_LABEL" value=" "/>
    <att type="integer" name="#COUNT_001" value="2"/>
    <att type="integer" name="_MEMBER_MyList" value="1"/>
    <att type="real" name="_LogP_MyList" value="-1.7546336618703697"/>
    <att type="string" name="Gene" value="GO:0016607"/>
    <att type="integer" name="GiniIndex" value="0"/>
    <att type="integer" name="CategoryID" value="20"/>
    <att type="string" name="PARENT_GO" value=""/>
    <att type="integer" name="EvidenceCutoff" value="0"/>
    <graphics type="CIRCLE" x="211.08822866175666" y="433.79730532640923"/>
  </node>
  <node label="GO:0048471" id="12">
    <att type="string" name="canonicalName" value="GO:0048471"/>
    <att type="string" name="Description" value="perinuclear region of cytoplasm"/>
    <att type="string" name="Category" value="GO Cellular Components"/>
    <att type="real" name="LogP" value="-1.3015749363052962"/>
    <att type="real" name="Log(q-value)" value="0.0"/>
    <att type="integer" name="GROUP_ID" value="4"/>
    <att type="string" name="Hits" value="PRKN|TLR4"/>
    <att type="real" name="Enrichment" value="5.505152758777929"/>
    <att type="real" name="Z-score" value="2.749568651176817"/>
    <att type="integer" name="#GeneInGOAndHitList" value="2"/>
    <att type="integer" name="#GeneInGO" value="731"/>
    <att type="integer" name="#GeneInHitList" value="15"/>
    <att type="integer" name="#TotalGeneInLibrary" value="30182"/>
    <att type="real" name="%InGO" value="13.333333333333334"/>
    <att type="real" name="STDV %InGO" value="8.777074514725111"/>
    <att type="real" name="BestLogPInGroup" value="-2.3299235169802546"/>
    <att type="real" name="BestEnrichmentInGroup" value="19.347435897435897"/>
    <att type="integer" name="FirstInGroupByEnrichment" value="0"/>
    <att type="integer" name="FirstInGroupByLogP" value="0"/>
    <att type="string" name="GeneID" value="5071|7099"/>
    <att type="integer" name="_RANK_" value="1"/>
    <att type="string" name="_PATTERN_" value="M1"/>
    <att type="string" name="CLUSTER_LABEL" value=" "/>
    <att type="integer" name="#COUNT_001" value="2"/>
    <att type="integer" name="_MEMBER_MyList" value="1"/>
    <att type="real" name="_LogP_MyList" value="-1.3015749363052962"/>
    <att type="string" name="Gene" value="GO:0048471"/>
    <att type="integer" name="GiniIndex" value="0"/>
    <att type="integer" name="CategoryID" value="20"/>
    <att type="string" name="PARENT_GO" value=""/>
    <att type="integer" name="EvidenceCutoff" value="0"/>
    <graphics type="CIRCLE" x="356.96366041200815" y="185.0139796086846"/>
  </node>
  <node label="GO:0030424" id="13">
    <att type="string" name="canonicalName" value="GO:0030424"/>
    <att type="string" name="Description" value="axon"/>
    <att type="string" name="Category" value="GO Cellular Components"/>
    <att type="real" name="LogP" value="-1.4145769867498212"/>
    <att type="real" name="Log(q-value)" value="0.0"/>
    <att type="integer" name="GROUP_ID" value="5"/>
    <att type="string" name="Hits" value="GSK3B|HIF1A"/>
    <att type="real" name="Enrichment" value="6.357451290152712"/>
    <att type="real" name="Z-score" value="3.037631394561656"/>
    <att type="integer" name="#GeneInGOAndHitList" value="2"/>
    <att type="integer" name="#GeneInGO" value="633"/>
    <att type="integer" name="#GeneInHitList" value="15"/>
    <att type="integer" name="#TotalGeneInLibrary" value="30182"/>
    <att type="real" name="%InGO" value="13.333333333333334"/>
    <att type="real" name="STDV %InGO" value="8.777074514725111"/>
    <att type="real" name="BestLogPInGroup" value="-1.5035386353460332"/>
    <att type="real" name="BestEnrichmentInGroup" value="7.110011778563015"/>
    <att type="integer" name="FirstInGroupByEnrichment" value="0"/>
    <att type="integer" name="FirstInGroupByLogP" value="0"/>
    <att type="string" name="GeneID" value="2932|3091"/>
    <att type="integer" name="_RANK_" value="1"/>
    <att type="string" name="_PATTERN_" value="M1"/>
    <att type="string" name="CLUSTER_LABEL" value=" "/>
    <att type="integer" name="#COUNT_001" value="2"/>
    <att type="integer" name="_MEMBER_MyList" value="1"/>
    <att type="real" name="_LogP_MyList" value="-1.4145769867498212"/>
    <att type="string" name="Gene" value="GO:0030424"/>
    <att type="integer" name="GiniIndex" value="0"/>
    <att type="integer" name="CategoryID" value="20"/>
    <att type="string" name="PARENT_GO" value=""/>
    <att type="integer" name="EvidenceCutoff" value="0"/>
    <graphics type="CIRCLE" x="348.0844684825129" y="257.4462248461485"/>
  </node>
  <node label="GO:0098794" id="14">
    <att type="string" name="canonicalName" value="GO:0098794"/>
    <att type="string" name="Description" value="postsynapse"/>
    <att type="string" name="Category" value="GO Cellular Components"/>
    <att type="real" name="LogP" value="-1.3816086314532265"/>
    <att type="real" name="Log(q-value)" value="0.0"/>
    <att type="integer" name="GROUP_ID" value="5"/>
    <att type="string" name="Hits" value="GSK3B|PRKN"/>
    <att type="real" name="Enrichment" value="6.097373737373737"/>
    <att type="real" name="Z-score" value="2.9525138084962927"/>
    <att type="integer" name="#GeneInGOAndHitList" value="2"/>
    <att type="integer" name="#GeneInGO" value="660"/>
    <att type="integer" name="#GeneInHitList" value="15"/>
    <att type="integer" name="#TotalGeneInLibrary" value="30182"/>
    <att type="real" name="%InGO" value="13.333333333333334"/>
    <att type="real" name="STDV %InGO" value="8.777074514725111"/>
    <att type="real" name="BestLogPInGroup" value="-1.5035386353460332"/>
    <att type="real" name="BestEnrichmentInGroup" value="7.110011778563015"/>
    <att type="integer" name="FirstInGroupByEnrichment" value="0"/>
    <att type="integer" name="FirstInGroupByLogP" value="0"/>
    <att type="string" name="GeneID" value="2932|5071"/>
    <att type="integer" name="_RANK_" value="1"/>
    <att type="string" name="_PATTERN_" value="M1"/>
    <att type="string" name="CLUSTER_LABEL" value=" "/>
    <att type="integer" name="#COUNT_001" value="2"/>
    <att type="integer" name="_MEMBER_MyList" value="1"/>
    <att type="real" name="_LogP_MyList" value="-1.3816086314532265"/>
    <att type="string" name="Gene" value="GO:0098794"/>
    <att type="integer" name="GiniIndex" value="0"/>
    <att type="integer" name="CategoryID" value="20"/>
    <att type="string" name="PARENT_GO" value=""/>
    <att type="integer" name="EvidenceCutoff" value="0"/>
    <graphics type="CIRCLE" x="150.64472678017802" y="278.64069040874097"/>
  </node>
  <node label="GO:0000139" id="15">
    <att type="string" name="canonicalName" value="GO:0000139"/>
    <att type="string" name="Description" value="Golgi membrane"/>
    <att type="string" name="Category" value="GO Cellular Components"/>
    <att type="real" name="LogP" value="-1.3912198430747298"/>
    <att type="real" name="Log(q-value)" value="0.0"/>
    <att type="integer" name="GROUP_ID" value="6"/>
    <att type="string" name="Hits" value="NOS3|NLRP3"/>
    <att type="real" name="Enrichment" value="6.172188139059305"/>
    <att type="real" name="Z-score" value="2.9772326218344203"/>
    <att type="integer" name="#GeneInGOAndHitList" value="2"/>
    <att type="integer" name="#GeneInGO" value="652"/>
    <att type="integer" name="#GeneInHitList" value="15"/>
    <att type="integer" name="#TotalGeneInLibrary" value="30182"/>
    <att type="real" name="%InGO" value="13.333333333333334"/>
    <att type="real" name="STDV %InGO" value="8.777074514725111"/>
    <att type="real" name="BestLogPInGroup" value="-1.3912198430747298"/>
    <att type="real" name="BestEnrichmentInGroup" value="6.172188139059305"/>
    <att type="integer" name="FirstInGroupByEnrichment" value="1"/>
    <att type="integer" name="FirstInGroupByLogP" value="1"/>
    <att type="string" name="GeneID" value="4846|114548"/>
    <att type="integer" name="_RANK_" value="1"/>
    <att type="string" name="_PATTERN_" value="M1"/>
    <att type="string" name="CLUSTER_LABEL" value="Golgi membrane"/>
    <att type="integer" name="#COUNT_001" value="2"/>
    <att type="integer" name="_MEMBER_MyList" value="1"/>
    <att type="real" name="_LogP_MyList" value="-1.3912198430747298"/>
    <att type="string" name="Gene" value="GO:0000139"/>
    <att type="integer" name="GiniIndex" value="0"/>
    <att type="integer" name="CategoryID" value="20"/>
    <att type="string" name="PARENT_GO" value=""/>
    <att type="integer" name="EvidenceCutoff" value="0"/>
    <graphics type="CIRCLE" x="294.54480327406486" y="220.38474216465727"/>
  </node>
  <node label="GO:0005813" id="16">
    <att type="string" name="canonicalName" value="GO:0005813"/>
    <att type="string" name="Description" value="centrosome"/>
    <att type="string" name="Category" value="GO Cellular Components"/>
    <att type="real" name="LogP" value="-2.46467197037772"/>
    <att type="real" name="Log(q-value)" value="0.0"/>
    <att type="integer" name="GROUP_ID" value="3"/>
    <att type="string" name="Hits" value="GSK3B|NFE2L2|PCNA"/>
    <att type="real" name="Enrichment" value="9.566402535657687"/>
    <att type="real" name="Z-score" value="4.849237414046499"/>
    <att type="integer" name="#GeneInGOAndHitList" value="3"/>
    <att type="integer" name="#GeneInGO" value="631"/>
    <att type="integer" name="#GeneInHitList" value="15"/>
    <att type="integer" name="#TotalGeneInLibrary" value="30182"/>
    <att type="real" name="%InGO" value="20.0"/>
    <att type="real" name="STDV %InGO" value="10.327955589886445"/>
    <att type="real" name="BestLogPInGroup" value="-2.46467197037772"/>
    <att type="real" name="BestEnrichmentInGroup" value="17.88562962962963"/>
    <att type="integer" name="FirstInGroupByEnrichment" value="1"/>
    <att type="integer" name="FirstInGroupByLogP" value="1"/>
    <att type="string" name="GeneID" value="2932|4780|5111"/>
    <att type="integer" name="_RANK_" value="1"/>
    <att type="string" name="_PATTERN_" value="M1"/>
    <att type="string" name="CLUSTER_LABEL" value="centrosome"/>
    <att type="integer" name="#COUNT_001" value="3"/>
    <att type="integer" name="_MEMBER_MyList" value="1"/>
    <att type="real" name="_LogP_MyList" value="-2.46467197037772"/>
    <att type="string" name="Gene" value="GO:0005813"/>
    <att type="integer" name="GiniIndex" value="0"/>
    <att type="integer" name="CategoryID" value="20"/>
    <att type="string" name="PARENT_GO" value=""/>
    <att type="integer" name="EvidenceCutoff" value="0"/>
    <graphics type="CIRCLE" x="368.24931502969116" y="417.8870277074546"/>
  </node>
  <node label="GO:0031264" id="17">
    <att type="string" name="canonicalName" value="GO:0031264"/>
    <att type="string" name="Description" value="death-inducing signaling complex"/>
    <att type="string" name="Category" value="GO Cellular Components"/>
    <att type="real" name="LogP" value="-5.081832942930595"/>
    <att type="real" name="Log(q-value)" value="-2.1075515840527648"/>
    <att type="integer" name="GROUP_ID" value="2"/>
    <att type="string" name="Hits" value="CASP3|CASP8"/>
    <att type="real" name="Enrichment" value="447.14074074074074"/>
    <att type="real" name="Z-score" value="29.84903346550242"/>
    <att type="integer" name="#GeneInGOAndHitList" value="2"/>
    <att type="integer" name="#GeneInGO" value="9"/>
    <att type="integer" name="#GeneInHitList" value="15"/>
    <att type="integer" name="#TotalGeneInLibrary" value="30182"/>
    <att type="real" name="%InGO" value="13.333333333333334"/>
    <att type="real" name="STDV %InGO" value="8.777074514725111"/>
    <att type="real" name="BestLogPInGroup" value="-5.081832942930595"/>
    <att type="real" name="BestEnrichmentInGroup" value="447.14074074074074"/>
    <att type="integer" name="FirstInGroupByEnrichment" value="1"/>
    <att type="integer" name="FirstInGroupByLogP" value="1"/>
    <att type="string" name="GeneID" value="836|841"/>
    <att type="integer" name="_RANK_" value="1"/>
    <att type="string" name="_PATTERN_" value="M1"/>
    <att type="string" name="CLUSTER_LABEL" value="death-inducing signaling complex"/>
    <att type="integer" name="#COUNT_001" value="2"/>
    <att type="integer" name="_MEMBER_MyList" value="1"/>
    <att type="real" name="_LogP_MyList" value="-5.081832942930595"/>
    <att type="string" name="Gene" value="GO:0031264"/>
    <att type="integer" name="GiniIndex" value="0"/>
    <att type="integer" name="CategoryID" value="20"/>
    <att type="string" name="PARENT_GO" value=""/>
    <att type="integer" name="EvidenceCutoff" value="0"/>
    <graphics type="CIRCLE" x="283.11580707352124" y="278.72687194087734"/>
  </node>
  <node label="GO:0000791" id="18">
    <att type="string" name="canonicalName" value="GO:0000791"/>
    <att type="string" name="Description" value="euchromatin"/>
    <att type="string" name="Category" value="GO Cellular Components"/>
    <att type="real" name="LogP" value="-5.476143070950743"/>
    <att type="real" name="Log(q-value)" value="-2.200831716408931"/>
    <att type="integer" name="GROUP_ID" value="1"/>
    <att type="string" name="Hits" value="HIF1A|KLF4|SIRT1"/>
    <att type="real" name="Enrichment" value="100.60666666666667"/>
    <att type="real" name="Z-score" value="17.221402227268914"/>
    <att type="integer" name="#GeneInGOAndHitList" value="3"/>
    <att type="integer" name="#GeneInGO" value="60"/>
    <att type="integer" name="#GeneInHitList" value="15"/>
    <att type="integer" name="#TotalGeneInLibrary" value="30182"/>
    <att type="real" name="%InGO" value="20.0"/>
    <att type="real" name="STDV %InGO" value="10.327955589886445"/>
    <att type="real" name="BestLogPInGroup" value="-5.476143070950743"/>
    <att type="real" name="BestEnrichmentInGroup" value="100.60666666666667"/>
    <att type="integer" name="FirstInGroupByEnrichment" value="1"/>
    <att type="integer" name="FirstInGroupByLogP" value="1"/>
    <att type="string" name="GeneID" value="3091|9314|23411"/>
    <att type="integer" name="_RANK_" value="1"/>
    <att type="string" name="_PATTERN_" value="M1"/>
    <att type="string" name="CLUSTER_LABEL" value="euchromatin"/>
    <att type="integer" name="#COUNT_001" value="3"/>
    <att type="integer" name="_MEMBER_MyList" value="1"/>
    <att type="real" name="_LogP_MyList" value="-5.476143070950743"/>
    <att type="string" name="Gene" value="GO:0000791"/>
    <att type="integer" name="GiniIndex" value="0"/>
    <att type="integer" name="CategoryID" value="20"/>
    <att type="string" name="PARENT_GO" value=""/>
    <att type="integer" name="EvidenceCutoff" value="0"/>
    <graphics type="CIRCLE" x="405.5307753836377" y="267.01660429280207"/>
  </node>
  <node label="GO:0005741" id="19">
    <att type="string" name="canonicalName" value="GO:0005741"/>
    <att type="string" name="Description" value="mitochondrial outer membrane"/>
    <att type="string" name="Category" value="GO Cellular Components"/>
    <att type="real" name="LogP" value="-2.3299235169802546"/>
    <att type="real" name="Log(q-value)" value="0.0"/>
    <att type="integer" name="GROUP_ID" value="4"/>
    <att type="string" name="Hits" value="CASP8|PRKN"/>
    <att type="real" name="Enrichment" value="19.347435897435897"/>
    <att type="real" name="Z-score" value="5.920809330203188"/>
    <att type="integer" name="#GeneInGOAndHitList" value="2"/>
    <att type="integer" name="#GeneInGO" value="208"/>
    <att type="integer" name="#GeneInHitList" value="15"/>
    <att type="integer" name="#TotalGeneInLibrary" value="30182"/>
    <att type="real" name="%InGO" value="13.333333333333334"/>
    <att type="real" name="STDV %InGO" value="8.777074514725111"/>
    <att type="real" name="BestLogPInGroup" value="-2.3299235169802546"/>
    <att type="real" name="BestEnrichmentInGroup" value="19.347435897435897"/>
    <att type="integer" name="FirstInGroupByEnrichment" value="1"/>
    <att type="integer" name="FirstInGroupByLogP" value="1"/>
    <att type="string" name="GeneID" value="841|5071"/>
    <att type="integer" name="_RANK_" value="1"/>
    <att type="string" name="_PATTERN_" value="M1"/>
    <att type="string" name="CLUSTER_LABEL" value="mitochondrial outer membrane"/>
    <att type="integer" name="#COUNT_001" value="2"/>
    <att type="integer" name="_MEMBER_MyList" value="1"/>
    <att type="real" name="_LogP_MyList" value="-2.3299235169802546"/>
    <att type="string" name="Gene" value="GO:0005741"/>
    <att type="integer" name="GiniIndex" value="0"/>
    <att type="integer" name="CategoryID" value="20"/>
    <att type="string" name="PARENT_GO" value=""/>
    <att type="integer" name="EvidenceCutoff" value="0"/>
    <graphics type="CIRCLE" x="270.2781688628934" y="327.9330006862781"/>
  </node>
  <node label="GO:0098793" id="20">
    <att type="string" name="canonicalName" value="GO:0098793"/>
    <att type="string" name="Description" value="presynapse"/>
    <att type="string" name="Category" value="GO Cellular Components"/>
    <att type="real" name="LogP" value="-1.5035386353460332"/>
    <att type="real" name="Log(q-value)" value="0.0"/>
    <att type="integer" name="GROUP_ID" value="5"/>
    <att type="string" name="Hits" value="GSK3B|PRKN"/>
    <att type="real" name="Enrichment" value="7.110011778563015"/>
    <att type="real" name="Z-score" value="3.2721517989538107"/>
    <att type="integer" name="#GeneInGOAndHitList" value="2"/>
    <att type="integer" name="#GeneInGO" value="566"/>
    <att type="integer" name="#GeneInHitList" value="15"/>
    <att type="integer" name="#TotalGeneInLibrary" value="30182"/>
    <att type="real" name="%InGO" value="13.333333333333334"/>
    <att type="real" name="STDV %InGO" value="8.777074514725111"/>
    <att type="real" name="BestLogPInGroup" value="-1.5035386353460332"/>
    <att type="real" name="BestEnrichmentInGroup" value="7.110011778563015"/>
    <att type="integer" name="FirstInGroupByEnrichment" value="1"/>
    <att type="integer" name="FirstInGroupByLogP" value="1"/>
    <att type="string" name="GeneID" value="2932|5071"/>
    <att type="integer" name="_RANK_" value="1"/>
    <att type="string" name="_PATTERN_" value="M1"/>
    <att type="string" name="CLUSTER_LABEL" value="presynapse"/>
    <att type="integer" name="#COUNT_001" value="2"/>
    <att type="integer" name="_MEMBER_MyList" value="1"/>
    <att type="real" name="_LogP_MyList" value="-1.5035386353460332"/>
    <att type="string" name="Gene" value="GO:0098793"/>
    <att type="integer" name="GiniIndex" value="0"/>
    <att type="integer" name="CategoryID" value="20"/>
    <att type="string" name="PARENT_GO" value=""/>
    <att type="integer" name="EvidenceCutoff" value="0"/>
    <graphics type="CIRCLE" x="182.94687616333889" y="386.05918593722765"/>
  </node>
  <edge label="GO:0000791 (pp) GO:0005667" source="18" target="1">
    <att type="string" name="canonicalName" value="GO:0000791 (pp) GO:0005667"/>
    <att type="string" name="interaction" value="pp"/>
    <att type="real" name="SCORE" value="0.5666666666760555"/>
  </edge>
  <edge label="GO:0031264 (pp) GO:0045121" source="17" target="3">
    <att type="string" name="canonicalName" value="GO:0031264 (pp) GO:0045121"/>
    <att type="string" name="interaction" value="pp"/>
    <att type="real" name="SCORE" value="0.7547169811380918"/>
  </edge>
  <edge label="GO:0031264 (pp) GO:0098857" source="17" target="4">
    <att type="string" name="canonicalName" value="GO:0031264 (pp) GO:0098857"/>
    <att type="string" name="interaction" value="pp"/>
    <att type="real" name="SCORE" value="0.7547169811380918"/>
  </edge>
  <edge label="GO:0005741 (pp) GO:0031264" source="19" target="17">
    <att type="string" name="canonicalName" value="GO:0005741 (pp) GO:0031264"/>
    <att type="string" name="interaction" value="pp"/>
    <att type="real" name="SCORE" value="0.4090909091083678"/>
  </edge>
  <edge label="GO:0031264 (pp) GO:0031968" source="17" target="8">
    <att type="string" name="canonicalName" value="GO:0031264 (pp) GO:0031968"/>
    <att type="string" name="interaction" value="pp"/>
    <att type="real" name="SCORE" value="0.4090909091083678"/>
  </edge>
  <edge label="GO:0019867 (pp) GO:0031264" source="9" target="17">
    <att type="string" name="canonicalName" value="GO:0019867 (pp) GO:0031264"/>
    <att type="string" name="interaction" value="pp"/>
    <att type="real" name="SCORE" value="0.4090909091083678"/>
  </edge>
  <edge label="GO:0031264 (pp) GO:0044297" source="17" target="5">
    <att type="string" name="canonicalName" value="GO:0031264 (pp) GO:0044297"/>
    <att type="string" name="interaction" value="pp"/>
    <att type="real" name="SCORE" value="1.0"/>
  </edge>
  <edge label="GO:0031264 (pp) GO:0098797" source="17" target="6">
    <att type="string" name="canonicalName" value="GO:0031264 (pp) GO:0098797"/>
    <att type="string" name="interaction" value="pp"/>
    <att type="real" name="SCORE" value="1.0"/>
  </edge>
  <edge label="GO:0045121 (pp) GO:0098857" source="3" target="4">
    <att type="string" name="canonicalName" value="GO:0045121 (pp) GO:0098857"/>
    <att type="string" name="interaction" value="pp"/>
    <att type="real" name="SCORE" value="1.0"/>
  </edge>
  <edge label="GO:0044297 (pp) GO:0045121" source="5" target="3">
    <att type="string" name="canonicalName" value="GO:0044297 (pp) GO:0045121"/>
    <att type="string" name="interaction" value="pp"/>
    <att type="real" name="SCORE" value="0.7547169811380918"/>
  </edge>
  <edge label="GO:0045121 (pp) GO:0098797" source="3" target="6">
    <att type="string" name="canonicalName" value="GO:0045121 (pp) GO:0098797"/>
    <att type="string" name="interaction" value="pp"/>
    <att type="real" name="SCORE" value="0.7547169811380918"/>
  </edge>
  <edge label="GO:0044297 (pp) GO:0098857" source="5" target="4">
    <att type="string" name="canonicalName" value="GO:0044297 (pp) GO:0098857"/>
    <att type="string" name="interaction" value="pp"/>
    <att type="real" name="SCORE" value="0.7547169811380918"/>
  </edge>
  <edge label="GO:0098797 (pp) GO:0098857" source="6" target="4">
    <att type="string" name="canonicalName" value="GO:0098797 (pp) GO:0098857"/>
    <att type="string" name="interaction" value="pp"/>
    <att type="real" name="SCORE" value="0.7547169811380918"/>
  </edge>
  <edge label="GO:0005667 (pp) GO:0090575" source="1" target="2">
    <att type="string" name="canonicalName" value="GO:0005667 (pp) GO:0090575"/>
    <att type="string" name="interaction" value="pp"/>
    <att type="real" name="SCORE" value="0.7547169811380918"/>
  </edge>
  <edge label="GO:0005813 (pp) GO:0032993" source="16" target="7">
    <att type="string" name="canonicalName" value="GO:0005813 (pp) GO:0032993"/>
    <att type="string" name="interaction" value="pp"/>
    <att type="real" name="SCORE" value="0.7547169811380918"/>
  </edge>
  <edge label="GO:0005741 (pp) GO:0031968" source="19" target="8">
    <att type="string" name="canonicalName" value="GO:0005741 (pp) GO:0031968"/>
    <att type="string" name="interaction" value="pp"/>
    <att type="real" name="SCORE" value="1.0"/>
  </edge>
  <edge label="GO:0005741 (pp) GO:0019867" source="19" target="9">
    <att type="string" name="canonicalName" value="GO:0005741 (pp) GO:0019867"/>
    <att type="string" name="interaction" value="pp"/>
    <att type="real" name="SCORE" value="1.0"/>
  </edge>
  <edge label="GO:0000151 (pp) GO:0005741" source="10" target="19">
    <att type="string" name="canonicalName" value="GO:0000151 (pp) GO:0005741"/>
    <att type="string" name="interaction" value="pp"/>
    <att type="real" name="SCORE" value="0.4090909091083678"/>
  </edge>
  <edge label="GO:0005741 (pp) GO:0016607" source="19" target="11">
    <att type="string" name="canonicalName" value="GO:0005741 (pp) GO:0016607"/>
    <att type="string" name="interaction" value="pp"/>
    <att type="real" name="SCORE" value="0.4090909091083678"/>
  </edge>
  <edge label="GO:0005741 (pp) GO:0098793" source="19" target="20">
    <att type="string" name="canonicalName" value="GO:0005741 (pp) GO:0098793"/>
    <att type="string" name="interaction" value="pp"/>
    <att type="real" name="SCORE" value="0.4090909091083678"/>
  </edge>
  <edge label="GO:0005741 (pp) GO:0044297" source="19" target="5">
    <att type="string" name="canonicalName" value="GO:0005741 (pp) GO:0044297"/>
    <att type="string" name="interaction" value="pp"/>
    <att type="real" name="SCORE" value="0.4090909091083678"/>
  </edge>
  <edge label="GO:0005741 (pp) GO:0098794" source="19" target="14">
    <att type="string" name="canonicalName" value="GO:0005741 (pp) GO:0098794"/>
    <att type="string" name="interaction" value="pp"/>
    <att type="real" name="SCORE" value="0.4090909091083678"/>
  </edge>
  <edge label="GO:0005741 (pp) GO:0098797" source="19" target="6">
    <att type="string" name="canonicalName" value="GO:0005741 (pp) GO:0098797"/>
    <att type="string" name="interaction" value="pp"/>
    <att type="real" name="SCORE" value="0.4090909091083678"/>
  </edge>
  <edge label="GO:0005741 (pp) GO:0048471" source="19" target="12">
    <att type="string" name="canonicalName" value="GO:0005741 (pp) GO:0048471"/>
    <att type="string" name="interaction" value="pp"/>
    <att type="real" name="SCORE" value="0.4090909091083678"/>
  </edge>
  <edge label="GO:0032993 (pp) GO:0090575" source="7" target="2">
    <att type="string" name="canonicalName" value="GO:0032993 (pp) GO:0090575"/>
    <att type="string" name="interaction" value="pp"/>
    <att type="real" name="SCORE" value="0.4090909091083678"/>
  </edge>
  <edge label="GO:0019867 (pp) GO:0031968" source="9" target="8">
    <att type="string" name="canonicalName" value="GO:0019867 (pp) GO:0031968"/>
    <att type="string" name="interaction" value="pp"/>
    <att type="real" name="SCORE" value="1.0"/>
  </edge>
  <edge label="GO:0000151 (pp) GO:0031968" source="10" target="8">
    <att type="string" name="canonicalName" value="GO:0000151 (pp) GO:0031968"/>
    <att type="string" name="interaction" value="pp"/>
    <att type="real" name="SCORE" value="0.4090909091083678"/>
  </edge>
  <edge label="GO:0016607 (pp) GO:0031968" source="11" target="8">
    <att type="string" name="canonicalName" value="GO:0016607 (pp) GO:0031968"/>
    <att type="string" name="interaction" value="pp"/>
    <att type="real" name="SCORE" value="0.4090909091083678"/>
  </edge>
  <edge label="GO:0031968 (pp) GO:0098793" source="8" target="20">
    <att type="string" name="canonicalName" value="GO:0031968 (pp) GO:0098793"/>
    <att type="string" name="interaction" value="pp"/>
    <att type="real" name="SCORE" value="0.4090909091083678"/>
  </edge>
  <edge label="GO:0031968 (pp) GO:0044297" source="8" target="5">
    <att type="string" name="canonicalName" value="GO:0031968 (pp) GO:0044297"/>
    <att type="string" name="interaction" value="pp"/>
    <att type="real" name="SCORE" value="0.4090909091083678"/>
  </edge>
  <edge label="GO:0031968 (pp) GO:0098794" source="8" target="14">
    <att type="string" name="canonicalName" value="GO:0031968 (pp) GO:0098794"/>
    <att type="string" name="interaction" value="pp"/>
    <att type="real" name="SCORE" value="0.4090909091083678"/>
  </edge>
  <edge label="GO:0031968 (pp) GO:0098797" source="8" target="6">
    <att type="string" name="canonicalName" value="GO:0031968 (pp) GO:0098797"/>
    <att type="string" name="interaction" value="pp"/>
    <att type="real" name="SCORE" value="0.4090909091083678"/>
  </edge>
  <edge label="GO:0031968 (pp) GO:0048471" source="8" target="12">
    <att type="string" name="canonicalName" value="GO:0031968 (pp) GO:0048471"/>
    <att type="string" name="interaction" value="pp"/>
    <att type="real" name="SCORE" value="0.4090909091083678"/>
  </edge>
  <edge label="GO:0000151 (pp) GO:0019867" source="10" target="9">
    <att type="string" name="canonicalName" value="GO:0000151 (pp) GO:0019867"/>
    <att type="string" name="interaction" value="pp"/>
    <att type="real" name="SCORE" value="0.4090909091083678"/>
  </edge>
  <edge label="GO:0016607 (pp) GO:0019867" source="11" target="9">
    <att type="string" name="canonicalName" value="GO:0016607 (pp) GO:0019867"/>
    <att type="string" name="interaction" value="pp"/>
    <att type="real" name="SCORE" value="0.4090909091083678"/>
  </edge>
  <edge label="GO:0019867 (pp) GO:0098793" source="9" target="20">
    <att type="string" name="canonicalName" value="GO:0019867 (pp) GO:0098793"/>
    <att type="string" name="interaction" value="pp"/>
    <att type="real" name="SCORE" value="0.4090909091083678"/>
  </edge>
  <edge label="GO:0019867 (pp) GO:0044297" source="9" target="5">
    <att type="string" name="canonicalName" value="GO:0019867 (pp) GO:0044297"/>
    <att type="string" name="interaction" value="pp"/>
    <att type="real" name="SCORE" value="0.4090909091083678"/>
  </edge>
  <edge label="GO:0019867 (pp) GO:0098794" source="9" target="14">
    <att type="string" name="canonicalName" value="GO:0019867 (pp) GO:0098794"/>
    <att type="string" name="interaction" value="pp"/>
    <att type="real" name="SCORE" value="0.4090909091083678"/>
  </edge>
  <edge label="GO:0019867 (pp) GO:0098797" source="9" target="6">
    <att type="string" name="canonicalName" value="GO:0019867 (pp) GO:0098797"/>
    <att type="string" name="interaction" value="pp"/>
    <att type="real" name="SCORE" value="0.4090909091083678"/>
  </edge>
  <edge label="GO:0019867 (pp) GO:0048471" source="9" target="12">
    <att type="string" name="canonicalName" value="GO:0019867 (pp) GO:0048471"/>
    <att type="string" name="interaction" value="pp"/>
    <att type="real" name="SCORE" value="0.4090909091083678"/>
  </edge>
  <edge label="GO:0016607 (pp) GO:0090575" source="11" target="2">
    <att type="string" name="canonicalName" value="GO:0016607 (pp) GO:0090575"/>
    <att type="string" name="interaction" value="pp"/>
    <att type="real" name="SCORE" value="0.4090909091083678"/>
  </edge>
  <edge label="GO:0030424 (pp) GO:0090575" source="13" target="2">
    <att type="string" name="canonicalName" value="GO:0030424 (pp) GO:0090575"/>
    <att type="string" name="interaction" value="pp"/>
    <att type="real" name="SCORE" value="0.4090909091083678"/>
  </edge>
  <edge label="GO:0000151 (pp) GO:0016607" source="10" target="11">
    <att type="string" name="canonicalName" value="GO:0000151 (pp) GO:0016607"/>
    <att type="string" name="interaction" value="pp"/>
    <att type="real" name="SCORE" value="0.4090909091083678"/>
  </edge>
  <edge label="GO:0000151 (pp) GO:0098793" source="10" target="20">
    <att type="string" name="canonicalName" value="GO:0000151 (pp) GO:0098793"/>
    <att type="string" name="interaction" value="pp"/>
    <att type="real" name="SCORE" value="0.4090909091083678"/>
  </edge>
  <edge label="GO:0000151 (pp) GO:0098794" source="10" target="14">
    <att type="string" name="canonicalName" value="GO:0000151 (pp) GO:0098794"/>
    <att type="string" name="interaction" value="pp"/>
    <att type="real" name="SCORE" value="0.4090909091083678"/>
  </edge>
  <edge label="GO:0000151 (pp) GO:0048471" source="10" target="12">
    <att type="string" name="canonicalName" value="GO:0000151 (pp) GO:0048471"/>
    <att type="string" name="interaction" value="pp"/>
    <att type="real" name="SCORE" value="0.4090909091083678"/>
  </edge>
  <edge label="GO:0016607 (pp) GO:0098793" source="11" target="20">
    <att type="string" name="canonicalName" value="GO:0016607 (pp) GO:0098793"/>
    <att type="string" name="interaction" value="pp"/>
    <att type="real" name="SCORE" value="0.4090909091083678"/>
  </edge>
  <edge label="GO:0016607 (pp) GO:0030424" source="11" target="13">
    <att type="string" name="canonicalName" value="GO:0016607 (pp) GO:0030424"/>
    <att type="string" name="interaction" value="pp"/>
    <att type="real" name="SCORE" value="0.4090909091083678"/>
  </edge>
  <edge label="GO:0016607 (pp) GO:0098794" source="11" target="14">
    <att type="string" name="canonicalName" value="GO:0016607 (pp) GO:0098794"/>
    <att type="string" name="interaction" value="pp"/>
    <att type="real" name="SCORE" value="0.4090909091083678"/>
  </edge>
  <edge label="GO:0016607 (pp) GO:0048471" source="11" target="12">
    <att type="string" name="canonicalName" value="GO:0016607 (pp) GO:0048471"/>
    <att type="string" name="interaction" value="pp"/>
    <att type="real" name="SCORE" value="0.4090909091083678"/>
  </edge>
  <edge label="GO:0030424 (pp) GO:0098793" source="13" target="20">
    <att type="string" name="canonicalName" value="GO:0030424 (pp) GO:0098793"/>
    <att type="string" name="interaction" value="pp"/>
    <att type="real" name="SCORE" value="0.4090909091083678"/>
  </edge>
  <edge label="GO:0098793 (pp) GO:0098794" source="20" target="14">
    <att type="string" name="canonicalName" value="GO:0098793 (pp) GO:0098794"/>
    <att type="string" name="interaction" value="pp"/>
    <att type="real" name="SCORE" value="1.0"/>
  </edge>
  <edge label="GO:0048471 (pp) GO:0098793" source="12" target="20">
    <att type="string" name="canonicalName" value="GO:0048471 (pp) GO:0098793"/>
    <att type="string" name="interaction" value="pp"/>
    <att type="real" name="SCORE" value="0.4090909091083678"/>
  </edge>
  <edge label="GO:0044297 (pp) GO:0098797" source="5" target="6">
    <att type="string" name="canonicalName" value="GO:0044297 (pp) GO:0098797"/>
    <att type="string" name="interaction" value="pp"/>
    <att type="real" name="SCORE" value="1.0"/>
  </edge>
  <edge label="GO:0030424 (pp) GO:0098794" source="13" target="14">
    <att type="string" name="canonicalName" value="GO:0030424 (pp) GO:0098794"/>
    <att type="string" name="interaction" value="pp"/>
    <att type="real" name="SCORE" value="0.4090909091083678"/>
  </edge>
  <edge label="GO:0048471 (pp) GO:0098794" source="12" target="14">
    <att type="string" name="canonicalName" value="GO:0048471 (pp) GO:0098794"/>
    <att type="string" name="interaction" value="pp"/>
    <att type="real" name="SCORE" value="0.4090909091083678"/>
  </edge>
  <edge label="GO:0000139 (pp) GO:0000139" source="15" target="15">
    <att type="string" name="canonicalName" value="GO:0000139 (pp) GO:0000139"/>
    <att type="string" name="interaction" value="pp"/>
    <att type="real" name="SCORE" value="1.0"/>
  </edge>
</graph>
