# Supplementary material for: Network pharmacology and molecular-docking-based strategy to explore the potential mechanism of salidroside-inhibited oxidative stress in retinal ganglion cell
Source: PLoS One. 2024 Jul 5;19(7):e0305343. doi: 10.1371/journal.pone.0305343 (PMC11226129; doi:10.1371/journal.pone.0305343)
Supplement: S1 File — All raw data required to replicate the results of study were listed in this file. (ZIP) [file pone.0305343.s002.zip › original data/CC/Evidence/Evidence.csv]

Gene	TotalEvidenceCounts	EvidenceHit:MyList	EvidenceGO:MyList
841	2.0	1	1
9314	2.0	1	1
3091	2.0	1	1
23411	2.0	1	1
836	2.0	1	1
2932	1.0	1	0
4846	1.0	1	0
1027	1.0	1	0
5111	1.0	1	0
7099	1.0	1	0
3309	1.0	1	0
114548	1.0	1	0
4790	1.0	1	0
5071	1.0	1	0
4780	1.0	1	0
