# Supplementary material for: Network pharmacology and molecular-docking-based strategy to explore the potential mechanism of salidroside-inhibited oxidative stress in retinal ganglion cell
Source: PLoS One. 2024 Jul 5;19(7):e0305343. doi: 10.1371/journal.pone.0305343 (PMC11226129; doi:10.1371/journal.pone.0305343)
Supplement: S1 File — All raw data required to replicate the results of study were listed in this file. (ZIP) [file pone.0305343.s002.zip › original data/CC/metascape_result.xlsx]

## Sheet: Annotation
MyList	Gene ID	Type	Tax ID	Homologene Gene ID	Homologene Gene Tax ID	GO:0000791 euchromatin	GO:0031264 death-inducing signaling compl	GO:0005813 centrosome	GO:0005741 mitochondrial outer membrane	GO:0098793 presynapse	GO:0000139 Golgi membrane
CASP8	841	symbol	H. sapiens	841	H. sapiens	0	1	0	1	0	0
CASP3	836	symbol	H. sapiens	836	H. sapiens	0	1	0	0	0	0
HIF1A	3091	symbol	H. sapiens	3091	H. sapiens	1	0	0	1	1	0
CDKN1B	1027	symbol	H. sapiens	1027	H. sapiens	0	0	0	1	0	0
NFKB1	4790	symbol	H. sapiens	4790	H. sapiens	0	0	0	0	0	0
PCNA	5111	symbol	H. sapiens	5111	H. sapiens	0	0	1	0	0	0
NFE2L2	4780	symbol	H. sapiens	4780	H. sapiens	1	0	1	0	0	0
PRKN	5071	symbol	H. sapiens	5071	H. sapiens	0	0	0	1	1	0
TLR4	7099	symbol	H. sapiens	7099	H. sapiens	0	0	0	1	0	0
NOS3	4846	symbol	H. sapiens	4846	H. sapiens	0	1	0	0	0	1
SIRT1	23411	symbol	H. sapiens	23411	H. sapiens	1	0	0	0	0	0
HSPA5	3309	symbol	H. sapiens	3309	H. sapiens	0	0	0	0	0	0
KLF4	9314	symbol	H. sapiens	9314	H. sapiens	1	0	0	0	0	0
NLRP3	114548	symbol	H. sapiens	114548	H. sapiens	0	0	0	0	0	1
GSK3B	2932	symbol	H. sapiens	2932	H. sapiens	0	0	1	0	1	0

## Sheet: Enrichment
GroupID	Category	Term	Description	LogP	Log(q-value)	InTerm_InList	Genes	Symbols
1_Summary	GO Cellular Components	GO:0000791	euchromatin	-5.47614	-2.20083	3/60	3091,9314,23411,4780	HIF1A,KLF4,SIRT1,NFE2L2
1_Member	GO Cellular Components	GO:0000791	euchromatin	-5.47614	-2.20083	3/60	3091,9314,23411	HIF1A,KLF4,SIRT1
1_Member	GO Cellular Components	GO:0005667	transcription regulator complex	-2.71473	-0.138387	3/515	3091,4780,9314	HIF1A,NFE2L2,KLF4
1_Member	GO Cellular Components	GO:0090575	RNA polymerase II transcription regulator complex	-2.16173	0	2/254	3091,4780	HIF1A,NFE2L2
2_Summary	GO Cellular Components	GO:0031264	death-inducing signaling complex	-5.08183	-2.10755	2/9	836,841,4846	CASP3,CASP8,NOS3
2_Member	GO Cellular Components	GO:0031264	death-inducing signaling complex	-5.08183	-2.10755	2/9	836,841	CASP3,CASP8
2_Member	GO Cellular Components	GO:0045121	membrane raft	-3.29912	-0.621958	3/323	836,841,4846	CASP3,CASP8,NOS3
2_Member	GO Cellular Components	GO:0098857	membrane microdomain	-3.29521	-0.621958	3/324	836,841,4846	CASP3,CASP8,NOS3
2_Member	GO Cellular Components	GO:0044297	cell body	-1.50072	0	2/568	836,841	CASP3,CASP8
2_Member	GO Cellular Components	GO:0098797	plasma membrane protein complex	-1.32873	0	2/706	836,841	CASP3,CASP8
3_Summary	GO Cellular Components	GO:0005813	centrosome	-2.46467	0	3/631	2932,4780,5111	GSK3B,NFE2L2,PCNA
3_Member	GO Cellular Components	GO:0005813	centrosome	-2.46467	0	3/631	2932,4780,5111	GSK3B,NFE2L2,PCNA
3_Member	GO Cellular Components	GO:0032993	protein-DNA complex	-2.26364	0	2/225	4780,5111	NFE2L2,PCNA
4_Summary	GO Cellular Components	GO:0005741	mitochondrial outer membrane	-2.32992	0	2/208	841,5071,1027,3091,7099	CASP8,PRKN,CDKN1B,HIF1A,TLR4
4_Member	GO Cellular Components	GO:0005741	mitochondrial outer membrane	-2.32992	0	2/208	841,5071	CASP8,PRKN
4_Member	GO Cellular Components	GO:0031968	organelle outer membrane	-2.22346	0	2/236	841,5071	CASP8,PRKN
4_Member	GO Cellular Components	GO:0019867	outer membrane	-2.21636	0	2/238	841,5071	CASP8,PRKN
4_Member	GO Cellular Components	GO:0000151	ubiquitin ligase complex	-2.0007	0	2/308	1027,5071	CDKN1B,PRKN
4_Member	GO Cellular Components	GO:0016607	nuclear speck	-1.75463	0	2/415	3091,5071	HIF1A,PRKN
4_Member	GO Cellular Components	GO:0048471	perinuclear region of cytoplasm	-1.30157	0	2/731	5071,7099	PRKN,TLR4
5_Summary	GO Cellular Components	GO:0098793	presynapse	-1.50354	0	2/566	2932,5071,3091	GSK3B,PRKN,HIF1A
5_Member	GO Cellular Components	GO:0098793	presynapse	-1.50354	0	2/566	2932,5071	GSK3B,PRKN
5_Member	GO Cellular Components	GO:0030424	axon	-1.41458	0	2/633	2932,3091	GSK3B,HIF1A
5_Member	GO Cellular Components	GO:0098794	postsynapse	-1.38161	0	2/660	2932,5071	GSK3B,PRKN
6_Summary	GO Cellular Components	GO:0000139	Golgi membrane	-1.39122	0	2/652	4846,114548	NOS3,NLRP3
6_Member	GO Cellular Components	GO:0000139	Golgi membrane	-1.39122	0	2/652	4846,114548	NOS3,NLRP3
