# Supplementary material for: Network pharmacology and molecular-docking-based strategy to explore the potential mechanism of salidroside-inhibited oxidative stress in retinal ganglion cell
Source: PLoS One. 2024 Jul 5;19(7):e0305343. doi: 10.1371/journal.pone.0305343 (PMC11226129; doi:10.1371/journal.pone.0305343)
Supplement: S1 File — All raw data required to replicate the results of study were listed in this file. (ZIP) [file pone.0305343.s002.zip › original data/docking/1m9k_NOS3_.pdb]

CRYST1   69.786   91.573  156.096  90.00  90.00  90.00 P 21 21 21    1
ATOM      1  N   LYS A  67      26.927 -10.252  36.891  1.00 49.90           N  
ATOM      2  CA  LYS A  67      27.551 -10.766  38.107  1.00 50.42           C  
ATOM      3  C   LYS A  67      27.527  -9.709  39.210  1.00 49.11           C  
ATOM      4  O   LYS A  67      26.730  -9.789  40.148  1.00 50.16           O  
ATOM      5  CB  LYS A  67      28.995 -11.189  37.818  1.00 51.38           C  
ATOM      6  CG  LYS A  67      29.679 -11.925  38.966  1.00 52.22           C  
ATOM      7  CD  LYS A  67      29.018 -13.271  39.239  1.00 53.39           C  
ATOM      8  CE  LYS A  67      27.853 -13.173  40.219  1.00 54.22           C  
ATOM      9  NZ  LYS A  67      28.292 -12.897  41.613  1.00 53.95           N1+
ATOM     10  N   PHE A  68      28.451  -8.757  39.122  1.00 47.22           N  
ATOM     11  CA  PHE A  68      28.529  -7.657  40.073  1.00 45.22           C  
ATOM     12  C   PHE A  68      28.490  -6.388  39.253  1.00 43.53           C  
ATOM     13  O   PHE A  68      29.338  -6.186  38.384  1.00 43.01           O  
ATOM     14  CB  PHE A  68      29.844  -7.677  40.852  1.00 45.87           C  
ATOM     15  CG  PHE A  68      29.955  -8.795  41.833  1.00 46.14           C  
ATOM     16  CD1 PHE A  68      31.125  -9.543  41.913  1.00 47.53           C  
ATOM     17  CD2 PHE A  68      28.903  -9.093  42.692  1.00 46.35           C  
ATOM     18  CE1 PHE A  68      31.249 -10.575  42.840  1.00 48.15           C  
ATOM     19  CE2 PHE A  68      29.013 -10.121  43.623  1.00 47.93           C  
ATOM     20  CZ  PHE A  68      30.191 -10.866  43.698  1.00 48.44           C  
ATOM     21  N   PRO A  69      27.479  -5.538  39.482  1.00 41.22           N  
ATOM     22  CA  PRO A  69      27.396  -4.294  38.720  1.00 39.36           C  
ATOM     23  C   PRO A  69      28.640  -3.430  38.930  1.00 38.75           C  
ATOM     24  O   PRO A  69      29.117  -3.249  40.054  1.00 36.68           O  
ATOM     25  CB  PRO A  69      26.147  -3.626  39.296  1.00 40.33           C  
ATOM     26  CG  PRO A  69      25.286  -4.801  39.683  1.00 41.59           C  
ATOM     27  CD  PRO A  69      26.296  -5.715  40.342  1.00 40.12           C  
ATOM     28  N   ARG A  70      29.193  -2.954  37.824  1.00 37.69           N  
ATOM     29  CA  ARG A  70      30.359  -2.086  37.838  1.00 37.79           C  
ATOM     30  C   ARG A  70      29.806  -0.661  37.722  1.00 36.35           C  
ATOM     31  O   ARG A  70      29.099  -0.361  36.760  1.00 36.57           O  
ATOM     32  CB  ARG A  70      31.222  -2.428  36.623  1.00 37.82           C  
ATOM     33  CG  ARG A  70      32.547  -1.713  36.536  1.00 42.20           C  
ATOM     34  CD  ARG A  70      33.346  -2.305  35.379  1.00 46.58           C  
ATOM     35  NE  ARG A  70      34.725  -1.825  35.310  1.00 51.80           N  
ATOM     36  CZ  ARG A  70      35.146  -0.878  34.475  1.00 53.56           C  
ATOM     37  NH1 ARG A  70      34.286  -0.308  33.638  1.00 54.08           N1+
ATOM     38  NH2 ARG A  70      36.428  -0.521  34.452  1.00 53.72           N  
ATOM     39  N   VAL A  71      30.060   0.196  38.711  1.00 34.65           N  
ATOM     40  CA  VAL A  71      29.557   1.571  38.657  1.00 32.89           C  
ATOM     41  C   VAL A  71      30.690   2.568  38.663  1.00 33.19           C  
ATOM     42  O   VAL A  71      31.645   2.465  39.443  1.00 31.06           O  
ATOM     43  CB  VAL A  71      28.554   1.919  39.799  1.00 35.03           C  
ATOM     44  CG1 VAL A  71      27.233   1.188  39.587  1.00 37.24           C  
ATOM     45  CG2 VAL A  71      29.133   1.568  41.139  1.00 34.08           C  
ATOM     46  N   LYS A  72      30.543   3.564  37.807  1.00 32.04           N  
ATOM     47  CA  LYS A  72      31.550   4.577  37.627  1.00 32.65           C  
ATOM     48  C   LYS A  72      31.100   5.937  38.104  1.00 32.37           C  
ATOM     49  O   LYS A  72      29.912   6.256  38.056  1.00 31.19           O  
ATOM     50  CB  LYS A  72      31.881   4.663  36.128  1.00 33.03           C  
ATOM     51  CG  LYS A  72      32.958   5.668  35.749  1.00 35.19           C  
ATOM     52  CD  LYS A  72      33.287   5.572  34.256  1.00 36.83           C  
ATOM     53  CE  LYS A  72      34.480   6.448  33.873  1.00 40.37           C  
ATOM     54  NZ  LYS A  72      34.918   6.214  32.462  1.00 41.18           N1+
ATOM     55  N   ASN A  73      32.046   6.690  38.660  1.00 31.61           N  
ATOM     56  CA  ASN A  73      31.772   8.064  39.044  1.00 33.53           C  
ATOM     57  C   ASN A  73      32.387   8.790  37.844  1.00 35.62           C  
ATOM     58  O   ASN A  73      33.570   8.610  37.539  1.00 36.04           O  
ATOM     59  CB  ASN A  73      32.485   8.470  40.330  1.00 34.15           C  
ATOM     60  CG  ASN A  73      32.255   9.935  40.682  1.00 33.88           C  
ATOM     61  ND2 ASN A  73      31.446  10.177  41.702  1.00 33.69           N  
ATOM     62  OD1 ASN A  73      32.790  10.835  40.029  1.00 34.71           O  
ATOM     63  N   TRP A  74      31.578   9.572  37.142  1.00 35.31           N  
ATOM     64  CA  TRP A  74      32.041  10.271  35.950  1.00 37.12           C  
ATOM     65  C   TRP A  74      32.838  11.553  36.164  1.00 38.68           C  
ATOM     66  O   TRP A  74      33.507  12.030  35.249  1.00 40.37           O  
ATOM     67  CB  TRP A  74      30.871  10.500  34.996  1.00 36.31           C  
ATOM     68  CG  TRP A  74      30.414   9.221  34.370  1.00 37.25           C  
ATOM     69  CD1 TRP A  74      29.422   8.388  34.817  1.00 36.09           C  
ATOM     70  CD2 TRP A  74      30.964   8.601  33.205  1.00 38.04           C  
ATOM     71  CE2 TRP A  74      30.262   7.392  33.004  1.00 38.46           C  
ATOM     72  CE3 TRP A  74      31.989   8.948  32.312  1.00 39.95           C  
ATOM     73  NE1 TRP A  74      29.326   7.288  34.001  1.00 35.95           N  
ATOM     74  CZ2 TRP A  74      30.551   6.524  31.943  1.00 39.67           C  
ATOM     75  CZ3 TRP A  74      32.278   8.086  31.258  1.00 40.33           C  
ATOM     76  CH2 TRP A  74      31.560   6.888  31.083  1.00 40.51           C  
ATOM     77  N   GLU A  75      32.778  12.098  37.372  1.00 39.58           N  
ATOM     78  CA  GLU A  75      33.508  13.310  37.702  1.00 41.65           C  
ATOM     79  C   GLU A  75      34.973  12.984  38.010  1.00 43.34           C  
ATOM     80  O   GLU A  75      35.871  13.793  37.747  1.00 43.70           O  
ATOM     81  CB  GLU A  75      32.861  13.990  38.908  1.00 41.43           C  
ATOM     82  CG  GLU A  75      33.588  15.228  39.400  1.00 43.40           C  
ATOM     83  CD  GLU A  75      32.941  15.859  40.627  1.00 43.67           C  
ATOM     84  OE1 GLU A  75      31.735  15.636  40.865  1.00 45.32           O  
ATOM     85  OE2 GLU A  75      33.642  16.600  41.349  1.00 45.22           O1-
ATOM     86  N   VAL A  76      35.205  11.790  38.552  1.00 43.04           N  
ATOM     87  CA  VAL A  76      36.548  11.348  38.922  1.00 43.94           C  
ATOM     88  C   VAL A  76      37.092  10.214  38.042  1.00 43.94           C  
ATOM     89  O   VAL A  76      38.301  10.118  37.811  1.00 44.98           O  
ATOM     90  CB  VAL A  76      36.576  10.917  40.411  1.00 44.65           C  
ATOM     91  CG1 VAL A  76      37.940  10.384  40.785  1.00 46.68           C  
ATOM     92  CG2 VAL A  76      36.210  12.097  41.303  1.00 46.04           C  
ATOM     93  N   GLY A  77      36.201   9.372  37.533  1.00 42.44           N  
ATOM     94  CA  GLY A  77      36.630   8.265  36.698  1.00 41.87           C  
ATOM     95  C   GLY A  77      36.849   6.994  37.500  1.00 41.12           C  
ATOM     96  O   GLY A  77      37.273   5.972  36.957  1.00 43.33           O  
ATOM     97  N   SER A  78      36.578   7.049  38.798  1.00 39.02           N  
ATOM     98  CA  SER A  78      36.741   5.882  39.653  1.00 37.19           C  
ATOM     99  C   SER A  78      35.611   4.871  39.451  1.00 37.97           C  
ATOM    100  O   SER A  78      34.490   5.231  39.070  1.00 37.12           O  
ATOM    101  CB  SER A  78      36.830   6.308  41.118  1.00 37.16           C  
ATOM    102  OG  SER A  78      35.752   7.152  41.469  1.00 36.84           O  
ATOM    103  N   ILE A  79      35.919   3.600  39.681  1.00 36.61           N  
ATOM    104  CA  ILE A  79      34.948   2.523  39.527  1.00 36.35           C  
ATOM    105  C   ILE A  79      34.943   1.663  40.786  1.00 35.12           C  
ATOM    106  O   ILE A  79      35.973   1.515  41.437  1.00 34.19           O  
ATOM    107  CB  ILE A  79      35.298   1.606  38.306  1.00 38.75           C  
ATOM    108  CG1 ILE A  79      34.821   2.237  36.994  1.00 40.41           C  
ATOM    109  CG2 ILE A  79      34.667   0.230  38.455  1.00 40.20           C  
ATOM    110  CD1 ILE A  79      35.718   3.324  36.471  1.00 44.63           C  
ATOM    111  N   THR A  80      33.768   1.128  41.120  1.00 33.24           N  
ATOM    112  CA  THR A  80      33.575   0.236  42.258  1.00 32.28           C  
ATOM    113  C   THR A  80      32.584  -0.820  41.796  1.00 31.52           C  
ATOM    114  O   THR A  80      31.952  -0.669  40.747  1.00 31.10           O  
ATOM    115  CB  THR A  80      32.970   0.960  43.508  1.00 33.89           C  
ATOM    116  CG2 THR A  80      33.943   1.979  44.070  1.00 33.80           C  
ATOM    117  OG1 THR A  80      31.741   1.612  43.155  1.00 34.86           O  
ATOM    118  N   TYR A  81      32.512  -1.922  42.533  1.00 29.66           N  
ATOM    119  CA  TYR A  81      31.574  -2.991  42.226  1.00 30.02           C  
ATOM    120  C   TYR A  81      30.607  -3.078  43.395  1.00 31.28           C  
ATOM    121  O   TYR A  81      31.028  -3.056  44.563  1.00 30.35           O  
ATOM    122  CB  TYR A  81      32.287  -4.338  42.056  1.00 30.37           C  
ATOM    123  CG  TYR A  81      33.221  -4.377  40.870  1.00 31.35           C  
ATOM    124  CD1 TYR A  81      34.567  -4.036  41.007  1.00 31.83           C  
ATOM    125  CD2 TYR A  81      32.748  -4.713  39.597  1.00 31.13           C  
ATOM    126  CE1 TYR A  81      35.424  -4.022  39.897  1.00 33.97           C  
ATOM    127  CE2 TYR A  81      33.595  -4.702  38.488  1.00 32.87           C  
ATOM    128  CZ  TYR A  81      34.925  -4.358  38.649  1.00 33.17           C  
ATOM    129  OH  TYR A  81      35.763  -4.360  37.566  1.00 37.45           O  
ATOM    130  N   ASP A  82      29.315  -3.132  43.082  1.00 30.98           N  
ATOM    131  CA  ASP A  82      28.298  -3.233  44.114  1.00 31.50           C  
ATOM    132  C   ASP A  82      28.015  -4.714  44.339  1.00 31.32           C  
ATOM    133  O   ASP A  82      27.134  -5.295  43.709  1.00 30.72           O  
ATOM    134  CB  ASP A  82      27.021  -2.482  43.706  1.00 31.55           C  
ATOM    135  CG  ASP A  82      26.142  -2.147  44.905  1.00 33.79           C  
ATOM    136  OD1 ASP A  82      25.729  -3.101  45.603  1.00 30.15           O  
ATOM    137  OD2 ASP A  82      25.903  -0.939  45.172  1.00 33.41           O1-
ATOM    138  N   THR A  83      28.823  -5.339  45.189  1.00 30.76           N  
ATOM    139  CA  THR A  83      28.641  -6.760  45.462  1.00 29.37           C  
ATOM    140  C   THR A  83      27.442  -6.995  46.374  1.00 29.80           C  
ATOM    141  O   THR A  83      26.860  -8.077  46.367  1.00 28.51           O  
ATOM    142  CB  THR A  83      29.891  -7.369  46.099  1.00 30.23           C  
ATOM    143  CG2 THR A  83      31.089  -7.206  45.163  1.00 30.16           C  
ATOM    144  OG1 THR A  83      30.168  -6.702  47.337  1.00 30.70           O  
ATOM    145  N   LEU A  84      27.085  -5.984  47.166  1.00 27.53           N  
ATOM    146  CA  LEU A  84      25.932  -6.099  48.064  1.00 27.25           C  
ATOM    147  C   LEU A  84      24.642  -6.397  47.289  1.00 29.20           C  
ATOM    148  O   LEU A  84      23.782  -7.119  47.784  1.00 27.95           O  
ATOM    149  CB  LEU A  84      25.765  -4.822  48.898  1.00 24.89           C  
ATOM    150  CG  LEU A  84      24.592  -4.806  49.884  1.00 24.66           C  
ATOM    151  CD1 LEU A  84      24.726  -5.973  50.889  1.00 25.72           C  
ATOM    152  CD2 LEU A  84      24.538  -3.475  50.607  1.00 25.27           C  
ATOM    153  N   SER A  85      24.521  -5.858  46.072  1.00 29.86           N  
ATOM    154  CA  SER A  85      23.331  -6.078  45.234  1.00 31.76           C  
ATOM    155  C   SER A  85      23.013  -7.550  44.955  1.00 33.63           C  
ATOM    156  O   SER A  85      21.848  -7.915  44.777  1.00 32.87           O  
ATOM    157  CB  SER A  85      23.449  -5.332  43.896  1.00 32.24           C  
ATOM    158  OG  SER A  85      24.575  -5.771  43.150  1.00 31.51           O  
ATOM    159  N   ALA A  86      24.040  -8.396  44.892  1.00 36.70           N  
ATOM    160  CA  ALA A  86      23.809  -9.827  44.638  1.00 40.14           C  
ATOM    161  C   ALA A  86      23.013 -10.431  45.796  1.00 41.61           C  
ATOM    162  O   ALA A  86      22.440 -11.519  45.682  1.00 42.97           O  
ATOM    163  CB  ALA A  86      25.142 -10.563  44.471  1.00 39.99           C  
ATOM    164  N   GLN A  87      22.968  -9.684  46.896  1.00 43.22           N  
ATOM    165  CA  GLN A  87      22.277 -10.047  48.126  1.00 45.26           C  
ATOM    166  C   GLN A  87      20.813  -9.606  48.151  1.00 46.26           C  
ATOM    167  O   GLN A  87      20.099  -9.927  49.105  1.00 45.81           O  
ATOM    168  CB  GLN A  87      22.977  -9.374  49.300  1.00 46.66           C  
ATOM    169  CG  GLN A  87      23.194 -10.238  50.489  1.00 50.48           C  
ATOM    170  CD  GLN A  87      24.662 -10.403  50.771  1.00 52.59           C  
ATOM    171  NE2 GLN A  87      25.126  -9.819  51.875  1.00 52.05           N  
ATOM    172  OE1 GLN A  87      25.385 -11.027  49.991  1.00 55.40           O  
ATOM    173  N   ALA A  88      20.389  -8.837  47.142  1.00 46.52           N  
ATOM    174  CA  ALA A  88      19.014  -8.331  47.058  1.00 47.76           C  
ATOM    175  C   ALA A  88      18.017  -9.456  47.319  1.00 50.00           C  
ATOM    176  O   ALA A  88      18.005 -10.470  46.614  1.00 49.55           O  
ATOM    177  CB  ALA A  88      18.758  -7.685  45.699  1.00 46.06           C  
ATOM    178  N   GLN A  89      17.190  -9.249  48.341  1.00 53.04           N  
ATOM    179  CA  GLN A  89      16.206 -10.228  48.804  1.00 55.23           C  
ATOM    180  C   GLN A  89      14.799 -10.184  48.193  1.00 56.00           C  
ATOM    181  O   GLN A  89      14.051 -11.163  48.287  1.00 56.08           O  
ATOM    182  CB  GLN A  89      16.118 -10.143  50.331  1.00 55.37           C  
ATOM    183  CG  GLN A  89      17.473 -10.327  51.023  1.00 55.64           C  
ATOM    184  CD  GLN A  89      17.605  -9.505  52.297  1.00 54.51           C  
ATOM    185  NE2 GLN A  89      17.421 -10.152  53.444  1.00 53.55           N  
ATOM    186  OE1 GLN A  89      17.877  -8.305  52.247  1.00 53.30           O  
ATOM    187  N   GLN A  90      14.432  -9.059  47.585  1.00 55.55           N  
ATOM    188  CA  GLN A  90      13.112  -8.940  46.962  1.00 55.74           C  
ATOM    189  C   GLN A  90      13.228  -8.407  45.540  1.00 54.77           C  
ATOM    190  O   GLN A  90      14.276  -7.892  45.141  1.00 54.67           O  
ATOM    191  CB  GLN A  90      12.184  -8.050  47.800  1.00 57.05           C  
ATOM    192  CG  GLN A  90      10.751  -7.940  47.274  1.00 58.86           C  
ATOM    193  CD  GLN A  90       9.835  -7.170  48.209  1.00 60.14           C  
ATOM    194  NE2 GLN A  90       8.760  -7.820  48.650  1.00 60.34           N  
ATOM    195  OE1 GLN A  90      10.087  -6.006  48.533  1.00 60.84           O  
ATOM    196  N   ASP A  91      12.155  -8.561  44.772  1.00 53.45           N  
ATOM    197  CA  ASP A  91      12.127  -8.115  43.389  1.00 51.83           C  
ATOM    198  C   ASP A  91      11.629  -6.689  43.178  1.00 50.61           C  
ATOM    199  O   ASP A  91      10.675  -6.238  43.825  1.00 49.76           O  
ATOM    200  CB  ASP A  91      11.287  -9.074  42.538  1.00 53.03           C  
ATOM    201  CG  ASP A  91      11.976 -10.409  42.293  1.00 53.67           C  
ATOM    202  OD1 ASP A  91      13.196 -10.523  42.531  1.00 54.41           O  
ATOM    203  OD2 ASP A  91      11.294 -11.348  41.832  1.00 55.25           O1-
ATOM    204  N   GLY A  92      12.319  -5.985  42.282  1.00 48.52           N  
ATOM    205  CA  GLY A  92      11.952  -4.633  41.914  1.00 44.93           C  
ATOM    206  C   GLY A  92      11.009  -4.729  40.720  1.00 44.07           C  
ATOM    207  O   GLY A  92      10.633  -5.835  40.319  1.00 42.39           O  
ATOM    208  N   PRO A  93      10.629  -3.601  40.111  1.00 42.97           N  
ATOM    209  CA  PRO A  93       9.717  -3.635  38.966  1.00 42.19           C  
ATOM    210  C   PRO A  93      10.375  -3.719  37.578  1.00 41.06           C  
ATOM    211  O   PRO A  93       9.668  -3.822  36.571  1.00 39.43           O  
ATOM    212  CB  PRO A  93       8.939  -2.342  39.136  1.00 41.78           C  
ATOM    213  CG  PRO A  93      10.021  -1.395  39.596  1.00 43.03           C  
ATOM    214  CD  PRO A  93      10.840  -2.216  40.581  1.00 42.35           C  
ATOM    215  N   CYS A  94      11.709  -3.668  37.527  1.00 39.65           N  
ATOM    216  CA  CYS A  94      12.436  -3.736  36.245  1.00 37.88           C  
ATOM    217  C   CYS A  94      12.627  -5.171  35.741  1.00 38.42           C  
ATOM    218  O   CYS A  94      12.628  -6.128  36.528  1.00 36.50           O  
ATOM    219  CB  CYS A  94      13.826  -3.088  36.353  1.00 36.50           C  
ATOM    220  SG  CYS A  94      13.818  -1.387  36.810  1.00 32.97           S  
ATOM    221  N   THR A  95      12.790  -5.298  34.423  1.00 37.31           N  
ATOM    222  CA  THR A  95      13.048  -6.580  33.755  1.00 37.88           C  
ATOM    223  C   THR A  95      14.068  -6.269  32.657  1.00 38.25           C  
ATOM    224  O   THR A  95      14.317  -5.093  32.355  1.00 37.70           O  
ATOM    225  CB  THR A  95      11.781  -7.169  33.063  1.00 38.19           C  
ATOM    226  CG2 THR A  95      10.643  -7.372  34.073  1.00 37.35           C  
ATOM    227  OG1 THR A  95      11.352  -6.285  32.014  1.00 36.95           O  
ATOM    228  N   PRO A  96      14.698  -7.297  32.068  1.00 39.01           N  
ATOM    229  CA  PRO A  96      15.671  -7.000  31.011  1.00 39.77           C  
ATOM    230  C   PRO A  96      14.999  -6.313  29.810  1.00 40.27           C  
ATOM    231  O   PRO A  96      15.662  -5.627  29.036  1.00 40.38           O  
ATOM    232  CB  PRO A  96      16.223  -8.377  30.644  1.00 40.03           C  
ATOM    233  CG  PRO A  96      16.108  -9.140  31.933  1.00 39.36           C  
ATOM    234  CD  PRO A  96      14.732  -8.733  32.419  1.00 38.73           C  
ATOM    235  N   ARG A  97      13.683  -6.475  29.675  1.00 40.63           N  
ATOM    236  CA  ARG A  97      12.948  -5.854  28.563  1.00 40.42           C  
ATOM    237  C   ARG A  97      12.619  -4.369  28.741  1.00 39.12           C  
ATOM    238  O   ARG A  97      12.546  -3.632  27.755  1.00 37.98           O  
ATOM    239  CB  ARG A  97      11.672  -6.648  28.243  1.00 42.36           C  
ATOM    240  CG  ARG A  97      11.949  -7.905  27.432  1.00 44.70           C  
ATOM    241  CD  ARG A  97      12.656  -7.552  26.119  1.00 48.77           C  
ATOM    242  NE  ARG A  97      13.565  -8.616  25.696  1.00 51.84           N  
ATOM    243  CZ  ARG A  97      13.913  -8.866  24.436  1.00 53.03           C  
ATOM    244  NH1 ARG A  97      13.429  -8.129  23.444  1.00 53.10           N1+
ATOM    245  NH2 ARG A  97      14.745  -9.864  24.168  1.00 52.79           N  
ATOM    246  N   ARG A  98      12.384  -3.935  29.979  1.00 37.30           N  
ATOM    247  CA  ARG A  98      12.087  -2.525  30.229  1.00 37.30           C  
ATOM    248  C   ARG A  98      12.338  -2.089  31.667  1.00 36.01           C  
ATOM    249  O   ARG A  98      12.069  -2.839  32.611  1.00 35.40           O  
ATOM    250  CB  ARG A  98      10.649  -2.161  29.801  1.00 37.58           C  
ATOM    251  CG  ARG A  98       9.537  -2.519  30.782  1.00 38.88           C  
ATOM    252  CD  ARG A  98       9.337  -4.022  30.923  1.00 39.44           C  
ATOM    253  NE  ARG A  98       8.232  -4.324  31.834  1.00 39.87           N  
ATOM    254  CZ  ARG A  98       8.334  -4.329  33.160  1.00 42.23           C  
ATOM    255  NH1 ARG A  98       9.495  -4.048  33.744  1.00 39.62           N1+
ATOM    256  NH2 ARG A  98       7.271  -4.619  33.905  1.00 42.17           N  
ATOM    257  N   CYS A  99      12.861  -0.873  31.822  1.00 35.03           N  
ATOM    258  CA  CYS A  99      13.154  -0.300  33.137  1.00 34.09           C  
ATOM    259  C   CYS A  99      12.004   0.583  33.620  1.00 34.17           C  
ATOM    260  O   CYS A  99      11.533   1.460  32.894  1.00 32.91           O  
ATOM    261  CB  CYS A  99      14.448   0.526  33.071  1.00 34.52           C  
ATOM    262  SG  CYS A  99      14.937   1.352  34.575  1.00 34.19           S  
ATOM    263  N   LEU A 100      11.574   0.342  34.856  1.00 33.98           N  
ATOM    264  CA  LEU A 100      10.492   1.102  35.483  1.00 34.55           C  
ATOM    265  C   LEU A 100      11.048   1.833  36.711  1.00 33.94           C  
ATOM    266  O   LEU A 100      10.330   2.100  37.677  1.00 33.19           O  
ATOM    267  CB  LEU A 100       9.350   0.161  35.910  1.00 34.07           C  
ATOM    268  CG  LEU A 100       8.589  -0.548  34.781  1.00 35.42           C  
ATOM    269  CD1 LEU A 100       7.539  -1.479  35.373  1.00 35.69           C  
ATOM    270  CD2 LEU A 100       7.934   0.498  33.860  1.00 35.48           C  
ATOM    271  N   GLY A 101      12.336   2.161  36.654  1.00 34.46           N  
ATOM    272  CA  GLY A 101      12.983   2.841  37.762  1.00 34.43           C  
ATOM    273  C   GLY A 101      12.365   4.166  38.182  1.00 35.19           C  
ATOM    274  O   GLY A 101      12.454   4.547  39.346  1.00 34.78           O  
ATOM    275  N   SER A 102      11.728   4.870  37.252  1.00 33.88           N  
ATOM    276  CA  SER A 102      11.132   6.164  37.576  1.00 33.91           C  
ATOM    277  C   SER A 102       9.743   6.116  38.237  1.00 34.11           C  
ATOM    278  O   SER A 102       9.200   7.161  38.609  1.00 34.12           O  
ATOM    279  CB  SER A 102      11.071   7.039  36.323  1.00 33.69           C  
ATOM    280  OG  SER A 102      10.075   6.571  35.431  1.00 36.13           O  
ATOM    281  N   LEU A 103       9.165   4.928  38.394  1.00 33.84           N  
ATOM    282  CA  LEU A 103       7.832   4.842  39.005  1.00 35.54           C  
ATOM    283  C   LEU A 103       7.881   5.102  40.512  1.00 34.80           C  
ATOM    284  O   LEU A 103       8.715   4.537  41.222  1.00 31.61           O  
ATOM    285  CB  LEU A 103       7.169   3.485  38.721  1.00 38.40           C  
ATOM    286  CG  LEU A 103       7.001   2.986  37.274  1.00 42.18           C  
ATOM    287  CD1 LEU A 103       5.679   2.241  37.151  1.00 41.94           C  
ATOM    288  CD2 LEU A 103       7.050   4.124  36.264  1.00 41.56           C  
ATOM    289  N   VAL A 104       7.002   5.981  40.988  1.00 34.96           N  
ATOM    290  CA  VAL A 104       6.946   6.325  42.409  1.00 36.75           C  
ATOM    291  C   VAL A 104       6.565   5.107  43.271  1.00 39.05           C  
ATOM    292  O   VAL A 104       7.205   4.830  44.291  1.00 37.19           O  
ATOM    293  CB  VAL A 104       5.948   7.489  42.656  1.00 37.45           C  
ATOM    294  CG1 VAL A 104       5.819   7.785  44.163  1.00 36.55           C  
ATOM    295  CG2 VAL A 104       6.402   8.740  41.887  1.00 37.84           C  
ATOM    296  N   PHE A 105       5.541   4.372  42.847  1.00 41.09           N  
ATOM    297  CA  PHE A 105       5.095   3.189  43.583  1.00 46.16           C  
ATOM    298  C   PHE A 105       5.306   1.908  42.777  1.00 48.38           C  
ATOM    299  O   PHE A 105       4.604   1.672  41.789  1.00 50.53           O  
ATOM    300  CB  PHE A 105       3.619   3.333  43.984  1.00 46.29           C  
ATOM    301  CG  PHE A 105       3.356   4.483  44.931  1.00 47.60           C  
ATOM    302  CD1 PHE A 105       2.664   5.614  44.507  1.00 48.00           C  
ATOM    303  CD2 PHE A 105       3.801   4.434  46.245  1.00 49.54           C  
ATOM    304  CE1 PHE A 105       2.417   6.679  45.378  1.00 49.66           C  
ATOM    305  CE2 PHE A 105       3.559   5.498  47.131  1.00 50.60           C  
ATOM    306  CZ  PHE A 105       2.866   6.622  46.694  1.00 50.06           C  
ATOM    307  N   PRO A 120       4.294 -18.285  56.243  1.00 53.29           N  
ATOM    308  CA  PRO A 120       4.490 -19.234  57.365  1.00 52.72           C  
ATOM    309  C   PRO A 120       5.929 -19.734  57.311  1.00 51.29           C  
ATOM    310  O   PRO A 120       6.727 -19.494  58.224  1.00 49.71           O  
ATOM    311  CB  PRO A 120       3.499 -20.352  57.062  1.00 53.35           C  
ATOM    312  CG  PRO A 120       2.440 -19.660  56.248  1.00 53.64           C  
ATOM    313  CD  PRO A 120       3.248 -18.784  55.331  1.00 54.33           C  
ATOM    314  N   GLU A 121       6.230 -20.464  56.241  1.00 50.01           N  
ATOM    315  CA  GLU A 121       7.575 -20.975  56.010  1.00 48.49           C  
ATOM    316  C   GLU A 121       8.331 -19.765  55.467  1.00 47.00           C  
ATOM    317  O   GLU A 121       9.546 -19.640  55.635  1.00 46.00           O  
ATOM    318  CB  GLU A 121       7.547 -22.104  54.973  1.00 48.56           C  
ATOM    319  N   GLN A 122       7.572 -18.869  54.834  1.00 45.85           N  
ATOM    320  CA  GLN A 122       8.112 -17.638  54.276  1.00 44.74           C  
ATOM    321  C   GLN A 122       8.483 -16.709  55.428  1.00 42.35           C  
ATOM    322  O   GLN A 122       9.559 -16.114  55.429  1.00 42.03           O  
ATOM    323  CB  GLN A 122       7.084 -16.956  53.374  1.00 46.95           C  
ATOM    324  CG  GLN A 122       7.625 -15.733  52.651  1.00 49.15           C  
ATOM    325  CD  GLN A 122       8.909 -16.028  51.889  1.00 51.73           C  
ATOM    326  NE2 GLN A 122       9.900 -15.147  52.034  1.00 51.55           N  
ATOM    327  OE1 GLN A 122       9.013 -17.039  51.182  1.00 53.28           O  
ATOM    328  N   LEU A 123       7.580 -16.590  56.398  1.00 38.39           N  
ATOM    329  CA  LEU A 123       7.824 -15.760  57.570  1.00 37.09           C  
ATOM    330  C   LEU A 123       9.097 -16.269  58.254  1.00 36.25           C  
ATOM    331  O   LEU A 123       9.973 -15.497  58.638  1.00 33.64           O  
ATOM    332  CB  LEU A 123       6.646 -15.853  58.548  1.00 36.83           C  
ATOM    333  CG  LEU A 123       6.835 -15.180  59.914  1.00 38.40           C  
ATOM    334  CD1 LEU A 123       7.158 -13.703  59.731  1.00 37.36           C  
ATOM    335  CD2 LEU A 123       5.588 -15.353  60.777  1.00 38.53           C  
ATOM    336  N   LEU A 124       9.202 -17.588  58.345  1.00 34.71           N  
ATOM    337  CA  LEU A 124      10.342 -18.225  58.980  1.00 35.49           C  
ATOM    338  C   LEU A 124      11.673 -17.970  58.270  1.00 34.70           C  
ATOM    339  O   LEU A 124      12.679 -17.727  58.929  1.00 31.88           O  
ATOM    340  CB  LEU A 124      10.088 -19.726  59.098  1.00 38.67           C  
ATOM    341  CG  LEU A 124      10.583 -20.375  60.385  1.00 42.78           C  
ATOM    342  CD1 LEU A 124       9.936 -19.692  61.581  1.00 42.81           C  
ATOM    343  CD2 LEU A 124      10.250 -21.862  60.372  1.00 44.71           C  
ATOM    344  N   SER A 125      11.692 -18.026  56.939  1.00 33.06           N  
ATOM    345  CA  SER A 125      12.953 -17.789  56.235  1.00 33.70           C  
ATOM    346  C   SER A 125      13.391 -16.341  56.402  1.00 31.04           C  
ATOM    347  O   SER A 125      14.580 -16.056  56.527  1.00 27.69           O  
ATOM    348  CB  SER A 125      12.878 -18.200  54.756  1.00 35.63           C  
ATOM    349  OG  SER A 125      11.849 -17.518  54.068  1.00 42.28           O  
ATOM    350  N   GLN A 126      12.425 -15.431  56.471  1.00 29.95           N  
ATOM    351  CA  GLN A 126      12.735 -14.018  56.665  1.00 29.17           C  
ATOM    352  C   GLN A 126      13.219 -13.788  58.106  1.00 27.07           C  
ATOM    353  O   GLN A 126      14.154 -13.024  58.338  1.00 26.52           O  
ATOM    354  CB  GLN A 126      11.499 -13.147  56.414  1.00 30.77           C  
ATOM    355  CG  GLN A 126      10.963 -13.149  54.988  1.00 32.06           C  
ATOM    356  CD  GLN A 126       9.739 -12.252  54.847  1.00 36.78           C  
ATOM    357  NE2 GLN A 126       8.555 -12.841  54.959  1.00 38.81           N  
ATOM    358  OE1 GLN A 126       9.861 -11.040  54.670  1.00 38.13           O  
ATOM    359  N   ALA A 127      12.576 -14.455  59.062  1.00 26.12           N  
ATOM    360  CA  ALA A 127      12.928 -14.315  60.477  1.00 25.10           C  
ATOM    361  C   ALA A 127      14.350 -14.808  60.754  1.00 24.86           C  
ATOM    362  O   ALA A 127      15.124 -14.135  61.437  1.00 24.41           O  
ATOM    363  CB  ALA A 127      11.922 -15.074  61.356  1.00 25.06           C  
ATOM    364  N   ARG A 128      14.689 -15.974  60.207  1.00 25.34           N  
ATOM    365  CA  ARG A 128      16.018 -16.556  60.390  1.00 26.55           C  
ATOM    366  C   ARG A 128      17.105 -15.655  59.810  1.00 26.63           C  
ATOM    367  O   ARG A 128      18.151 -15.451  60.424  1.00 24.44           O  
ATOM    368  CB  ARG A 128      16.110 -17.906  59.698  1.00 27.58           C  
ATOM    369  CG  ARG A 128      15.350 -19.027  60.370  1.00 34.30           C  
ATOM    370  CD  ARG A 128      15.692 -20.324  59.660  1.00 38.90           C  
ATOM    371  NE  ARG A 128      14.642 -21.320  59.811  1.00 46.67           N  
ATOM    372  CZ  ARG A 128      13.794 -21.668  58.847  1.00 48.56           C  
ATOM    373  NH1 ARG A 128      13.856 -21.101  57.645  1.00 50.75           N1+
ATOM    374  NH2 ARG A 128      12.875 -22.591  59.094  1.00 52.30           N  
ATOM    375  N   ASP A 129      16.869 -15.173  58.594  1.00 25.67           N  
ATOM    376  CA  ASP A 129      17.820 -14.288  57.941  1.00 25.96           C  
ATOM    377  C   ASP A 129      18.084 -13.066  58.820  1.00 25.45           C  
ATOM    378  O   ASP A 129      19.230 -12.645  58.977  1.00 24.88           O  
ATOM    379  CB  ASP A 129      17.283 -13.822  56.593  1.00 26.28           C  
ATOM    380  CG  ASP A 129      18.163 -12.761  55.974  1.00 29.94           C  
ATOM    381  OD1 ASP A 129      17.800 -11.568  56.046  1.00 33.94           O  
ATOM    382  OD2 ASP A 129      19.245 -13.118  55.465  1.00 31.06           O1-
ATOM    383  N   PHE A 130      17.010 -12.484  59.356  1.00 24.20           N  
ATOM    384  CA  PHE A 130      17.135 -11.313  60.216  1.00 23.40           C  
ATOM    385  C   PHE A 130      17.899 -11.638  61.507  1.00 23.35           C  
ATOM    386  O   PHE A 130      18.738 -10.859  61.943  1.00 21.81           O  
ATOM    387  CB  PHE A 130      15.769 -10.724  60.561  1.00 21.14           C  
ATOM    388  CG  PHE A 130      15.849  -9.651  61.592  1.00 23.70           C  
ATOM    389  CD1 PHE A 130      16.392  -8.410  61.271  1.00 24.09           C  
ATOM    390  CD2 PHE A 130      15.504  -9.917  62.915  1.00 22.17           C  
ATOM    391  CE1 PHE A 130      16.602  -7.466  62.242  1.00 23.28           C  
ATOM    392  CE2 PHE A 130      15.711  -8.968  63.896  1.00 24.88           C  
ATOM    393  CZ  PHE A 130      16.265  -7.738  63.559  1.00 22.63           C  
ATOM    394  N   ILE A 131      17.552 -12.749  62.150  1.00 23.09           N  
ATOM    395  CA  ILE A 131      18.262 -13.163  63.362  1.00 23.03           C  
ATOM    396  C   ILE A 131      19.743 -13.364  63.007  1.00 23.07           C  
ATOM    397  O   ILE A 131      20.623 -12.969  63.767  1.00 23.88           O  
ATOM    398  CB  ILE A 131      17.656 -14.479  63.956  1.00 24.31           C  
ATOM    399  CG1 ILE A 131      16.223 -14.230  64.431  1.00 22.72           C  
ATOM    400  CG2 ILE A 131      18.493 -14.982  65.139  1.00 23.42           C  
ATOM    401  CD1 ILE A 131      16.112 -13.065  65.409  1.00 22.72           C  
ATOM    402  N   ASN A 132      20.013 -13.946  61.837  1.00 23.33           N  
ATOM    403  CA  ASN A 132      21.394 -14.158  61.385  1.00 25.27           C  
ATOM    404  C   ASN A 132      22.101 -12.801  61.238  1.00 26.11           C  
ATOM    405  O   ASN A 132      23.269 -12.648  61.623  1.00 25.09           O  
ATOM    406  CB  ASN A 132      21.424 -14.920  60.048  1.00 26.04           C  
ATOM    407  CG  ASN A 132      21.000 -16.384  60.191  1.00 27.92           C  
ATOM    408  ND2 ASN A 132      20.733 -17.032  59.066  1.00 27.70           N  
ATOM    409  OD1 ASN A 132      20.927 -16.920  61.299  1.00 27.40           O  
ATOM    410  N   GLN A 133      21.386 -11.818  60.688  1.00 23.82           N  
ATOM    411  CA  GLN A 133      21.934 -10.478  60.513  1.00 26.06           C  
ATOM    412  C   GLN A 133      22.250  -9.884  61.879  1.00 26.57           C  
ATOM    413  O   GLN A 133      23.281  -9.253  62.070  1.00 25.36           O  
ATOM    414  CB  GLN A 133      20.931  -9.547  59.819  1.00 26.74           C  
ATOM    415  CG  GLN A 133      20.746  -9.741  58.313  1.00 25.74           C  
ATOM    416  CD  GLN A 133      19.825  -8.671  57.720  1.00 28.76           C  
ATOM    417  NE2 GLN A 133      20.185  -7.406  57.919  1.00 24.88           N  
ATOM    418  OE1 GLN A 133      18.794  -8.982  57.119  1.00 31.12           O  
ATOM    419  N   TYR A 134      21.327 -10.055  62.818  1.00 24.68           N  
ATOM    420  CA  TYR A 134      21.535  -9.507  64.139  1.00 25.89           C  
ATOM    421  C   TYR A 134      22.773 -10.091  64.831  1.00 25.36           C  
ATOM    422  O   TYR A 134      23.601  -9.352  65.357  1.00 26.32           O  
ATOM    423  CB  TYR A 134      20.296  -9.692  65.007  1.00 23.98           C  
ATOM    424  CG  TYR A 134      20.519  -9.161  66.393  1.00 24.99           C  
ATOM    425  CD1 TYR A 134      20.864 -10.021  67.435  1.00 26.96           C  
ATOM    426  CD2 TYR A 134      20.483  -7.793  66.652  1.00 26.39           C  
ATOM    427  CE1 TYR A 134      21.176  -9.534  68.696  1.00 28.22           C  
ATOM    428  CE2 TYR A 134      20.793  -7.290  67.911  1.00 27.26           C  
ATOM    429  CZ  TYR A 134      21.141  -8.171  68.930  1.00 29.15           C  
ATOM    430  OH  TYR A 134      21.468  -7.692  70.178  1.00 31.36           O  
ATOM    431  N   TYR A 135      22.902 -11.413  64.834  1.00 25.87           N  
ATOM    432  CA  TYR A 135      24.068 -12.018  65.480  1.00 26.15           C  
ATOM    433  C   TYR A 135      25.388 -11.688  64.796  1.00 27.17           C  
ATOM    434  O   TYR A 135      26.427 -11.629  65.455  1.00 27.60           O  
ATOM    435  CB  TYR A 135      23.875 -13.519  65.681  1.00 24.59           C  
ATOM    436  CG  TYR A 135      23.055 -13.768  66.914  1.00 24.77           C  
ATOM    437  CD1 TYR A 135      21.664 -13.706  66.870  1.00 25.80           C  
ATOM    438  CD2 TYR A 135      23.670 -13.904  68.159  1.00 25.67           C  
ATOM    439  CE1 TYR A 135      20.897 -13.758  68.040  1.00 25.89           C  
ATOM    440  CE2 TYR A 135      22.915 -13.957  69.344  1.00 26.20           C  
ATOM    441  CZ  TYR A 135      21.526 -13.879  69.269  1.00 27.00           C  
ATOM    442  OH  TYR A 135      20.762 -13.889  70.411  1.00 25.95           O  
ATOM    443  N   SER A 136      25.348 -11.487  63.481  1.00 27.02           N  
ATOM    444  CA  SER A 136      26.553 -11.093  62.761  1.00 29.06           C  
ATOM    445  C   SER A 136      26.945  -9.691  63.226  1.00 29.24           C  
ATOM    446  O   SER A 136      28.127  -9.434  63.453  1.00 28.35           O  
ATOM    447  CB  SER A 136      26.331 -11.063  61.250  1.00 30.17           C  
ATOM    448  OG  SER A 136      26.402 -12.369  60.713  1.00 37.78           O  
ATOM    449  N   SER A 137      25.946  -8.809  63.397  1.00 27.16           N  
ATOM    450  CA  SER A 137      26.192  -7.427  63.830  1.00 28.25           C  
ATOM    451  C   SER A 137      26.843  -7.311  65.201  1.00 27.63           C  
ATOM    452  O   SER A 137      27.475  -6.304  65.507  1.00 26.77           O  
ATOM    453  CB  SER A 137      24.912  -6.571  63.797  1.00 27.92           C  
ATOM    454  OG  SER A 137      24.065  -6.797  64.917  1.00 28.70           O  
ATOM    455  N   ILE A 138      26.642  -8.297  66.062  1.00 26.83           N  
ATOM    456  CA  ILE A 138      27.279  -8.219  67.370  1.00 27.64           C  
ATOM    457  C   ILE A 138      28.478  -9.164  67.444  1.00 28.02           C  
ATOM    458  O   ILE A 138      29.034  -9.391  68.513  1.00 28.82           O  
ATOM    459  CB  ILE A 138      26.299  -8.482  68.536  1.00 28.19           C  
ATOM    460  CG1 ILE A 138      25.615  -9.839  68.383  1.00 27.32           C  
ATOM    461  CG2 ILE A 138      25.256  -7.354  68.617  1.00 28.77           C  
ATOM    462  CD1 ILE A 138      24.908 -10.289  69.653  1.00 29.92           C  
ATOM    463  N   LYS A 139      28.858  -9.706  66.290  1.00 28.74           N  
ATOM    464  CA  LYS A 139      29.994 -10.610  66.170  1.00 30.57           C  
ATOM    465  C   LYS A 139      29.861 -11.899  66.986  1.00 31.08           C  
ATOM    466  O   LYS A 139      30.842 -12.418  67.514  1.00 30.21           O  
ATOM    467  CB  LYS A 139      31.279  -9.855  66.516  1.00 32.79           C  
ATOM    468  CG  LYS A 139      31.488  -8.651  65.600  1.00 37.95           C  
ATOM    469  CD  LYS A 139      32.364  -7.598  66.240  1.00 43.07           C  
ATOM    470  CE  LYS A 139      32.567  -6.405  65.309  1.00 44.83           C  
ATOM    471  NZ  LYS A 139      33.554  -5.437  65.876  1.00 48.48           N1+
ATOM    472  N   ARG A 140      28.639 -12.425  67.048  1.00 28.90           N  
ATOM    473  CA  ARG A 140      28.362 -13.657  67.786  1.00 28.46           C  
ATOM    474  C   ARG A 140      27.703 -14.714  66.901  1.00 26.35           C  
ATOM    475  O   ARG A 140      27.044 -15.626  67.400  1.00 26.83           O  
ATOM    476  CB  ARG A 140      27.452 -13.379  68.994  1.00 29.20           C  
ATOM    477  CG  ARG A 140      27.965 -12.352  69.986  1.00 31.99           C  
ATOM    478  CD  ARG A 140      29.201 -12.825  70.705  1.00 35.64           C  
ATOM    479  NE  ARG A 140      28.962 -14.064  71.443  1.00 36.73           N  
ATOM    480  CZ  ARG A 140      29.928 -14.874  71.863  1.00 38.11           C  
ATOM    481  NH1 ARG A 140      31.203 -14.566  71.618  1.00 36.87           N1+
ATOM    482  NH2 ARG A 140      29.622 -15.999  72.504  1.00 37.18           N  
ATOM    483  N   SER A 141      27.837 -14.580  65.587  1.00 26.05           N  
ATOM    484  CA  SER A 141      27.245 -15.570  64.697  1.00 26.35           C  
ATOM    485  C   SER A 141      27.873 -16.950  64.935  1.00 28.21           C  
ATOM    486  O   SER A 141      29.095 -17.065  65.111  1.00 25.83           O  
ATOM    487  CB  SER A 141      27.417 -15.151  63.244  1.00 26.61           C  
ATOM    488  OG  SER A 141      26.821 -16.100  62.376  1.00 30.16           O  
ATOM    489  N   GLY A 142      27.029 -17.985  64.915  1.00 28.41           N  
ATOM    490  CA  GLY A 142      27.467 -19.354  65.146  1.00 29.44           C  
ATOM    491  C   GLY A 142      27.530 -19.750  66.621  1.00 31.33           C  
ATOM    492  O   GLY A 142      27.899 -20.883  66.948  1.00 33.33           O  
ATOM    493  N   SER A 143      27.191 -18.823  67.513  1.00 30.69           N  
ATOM    494  CA  SER A 143      27.218 -19.079  68.953  1.00 32.19           C  
ATOM    495  C   SER A 143      26.006 -19.882  69.420  1.00 32.20           C  
ATOM    496  O   SER A 143      25.028 -20.023  68.697  1.00 30.23           O  
ATOM    497  CB  SER A 143      27.265 -17.761  69.735  1.00 32.02           C  
ATOM    498  OG  SER A 143      26.042 -17.042  69.631  1.00 33.87           O  
ATOM    499  N   GLN A 144      26.081 -20.417  70.634  1.00 32.11           N  
ATOM    500  CA  GLN A 144      24.952 -21.168  71.175  1.00 33.16           C  
ATOM    501  C   GLN A 144      23.769 -20.207  71.402  1.00 31.86           C  
ATOM    502  O   GLN A 144      22.618 -20.606  71.281  1.00 32.35           O  
ATOM    503  CB  GLN A 144      25.339 -21.879  72.479  1.00 35.81           C  
ATOM    504  CG  GLN A 144      24.208 -22.708  73.101  1.00 37.10           C  
ATOM    505  CD  GLN A 144      23.658 -23.767  72.159  1.00 39.79           C  
ATOM    506  NE2 GLN A 144      22.352 -23.726  71.918  1.00 42.13           N  
ATOM    507  OE1 GLN A 144      24.396 -24.608  71.650  1.00 42.53           O  
ATOM    508  N   ALA A 145      24.060 -18.946  71.722  1.00 30.28           N  
ATOM    509  CA  ALA A 145      23.003 -17.942  71.916  1.00 29.79           C  
ATOM    510  C   ALA A 145      22.285 -17.690  70.585  1.00 29.28           C  
ATOM    511  O   ALA A 145      21.066 -17.531  70.546  1.00 28.29           O  
ATOM    512  CB  ALA A 145      23.589 -16.633  72.455  1.00 29.89           C  
ATOM    513  N   HIS A 146      23.042 -17.672  69.493  1.00 27.88           N  
ATOM    514  CA  HIS A 146      22.478 -17.459  68.161  1.00 25.79           C  
ATOM    515  C   HIS A 146      21.549 -18.636  67.817  1.00 26.72           C  
ATOM    516  O   HIS A 146      20.402 -18.445  67.397  1.00 25.85           O  
ATOM    517  CB  HIS A 146      23.628 -17.358  67.152  1.00 25.29           C  
ATOM    518  CG  HIS A 146      23.199 -17.143  65.733  1.00 24.83           C  
ATOM    519  CD2 HIS A 146      21.989 -16.860  65.189  1.00 25.26           C  
ATOM    520  ND1 HIS A 146      24.076 -17.266  64.677  1.00 24.44           N  
ATOM    521  CE1 HIS A 146      23.424 -17.078  63.541  1.00 27.93           C  
ATOM    522  NE2 HIS A 146      22.155 -16.831  63.824  1.00 26.52           N  
ATOM    523  N   GLU A 147      22.053 -19.853  68.004  1.00 26.05           N  
ATOM    524  CA  GLU A 147      21.287 -21.065  67.725  1.00 28.15           C  
ATOM    525  C   GLU A 147      20.006 -21.086  68.561  1.00 28.82           C  
ATOM    526  O   GLU A 147      18.931 -21.355  68.046  1.00 29.10           O  
ATOM    527  CB  GLU A 147      22.132 -22.310  68.021  1.00 29.06           C  
ATOM    528  CG  GLU A 147      21.386 -23.639  67.883  1.00 30.97           C  
ATOM    529  CD  GLU A 147      21.039 -24.004  66.440  1.00 33.32           C  
ATOM    530  OE1 GLU A 147      21.452 -23.283  65.499  1.00 31.17           O  
ATOM    531  OE2 GLU A 147      20.361 -25.037  66.248  1.00 33.41           O1-
ATOM    532  N   GLN A 148      20.141 -20.754  69.842  1.00 30.52           N  
ATOM    533  CA  GLN A 148      19.024 -20.712  70.775  1.00 32.80           C  
ATOM    534  C   GLN A 148      17.939 -19.733  70.319  1.00 32.86           C  
ATOM    535  O   GLN A 148      16.741 -20.011  70.449  1.00 31.25           O  
ATOM    536  CB  GLN A 148      19.539 -20.298  72.147  1.00 36.40           C  
ATOM    537  CG  GLN A 148      19.135 -21.228  73.254  1.00 44.90           C  
ATOM    538  CD  GLN A 148      20.314 -21.656  74.108  1.00 49.69           C  
ATOM    539  NE2 GLN A 148      21.011 -20.683  74.692  1.00 51.26           N  
ATOM    540  OE1 GLN A 148      20.596 -22.851  74.242  1.00 52.48           O  
ATOM    541  N   ARG A 149      18.365 -18.578  69.808  1.00 31.43           N  
ATOM    542  CA  ARG A 149      17.430 -17.564  69.324  1.00 30.71           C  
ATOM    543  C   ARG A 149      16.661 -18.108  68.131  1.00 28.94           C  
ATOM    544  O   ARG A 149      15.446 -17.955  68.058  1.00 30.64           O  
ATOM    545  CB  ARG A 149      18.178 -16.296  68.902  1.00 32.36           C  
ATOM    546  CG  ARG A 149      17.810 -15.042  69.662  1.00 35.72           C  
ATOM    547  CD  ARG A 149      16.584 -14.300  69.111  1.00 36.69           C  
ATOM    548  NE  ARG A 149      15.366 -14.664  69.801  1.00 34.39           N  
ATOM    549  CZ  ARG A 149      14.186 -14.043  69.728  1.00 34.81           C  
ATOM    550  NH1 ARG A 149      13.978 -12.970  68.971  1.00 32.91           N1+
ATOM    551  NH2 ARG A 149      13.140 -14.613  70.322  1.00 29.63           N  
ATOM    552  N   LEU A 150      17.378 -18.725  67.191  1.00 27.16           N  
ATOM    553  CA  LEU A 150      16.763 -19.295  65.995  1.00 27.82           C  
ATOM    554  C   LEU A 150      15.686 -20.313  66.358  1.00 29.26           C  
ATOM    555  O   LEU A 150      14.595 -20.310  65.788  1.00 28.93           O  
ATOM    556  CB  LEU A 150      17.824 -19.961  65.113  1.00 25.91           C  
ATOM    557  CG  LEU A 150      18.798 -19.032  64.370  1.00 27.11           C  
ATOM    558  CD1 LEU A 150      19.914 -19.862  63.734  1.00 26.10           C  
ATOM    559  CD2 LEU A 150      18.048 -18.241  63.307  1.00 24.84           C  
ATOM    560  N   GLN A 151      15.998 -21.173  67.321  1.00 29.71           N  
ATOM    561  CA  GLN A 151      15.055 -22.202  67.764  1.00 32.04           C  
ATOM    562  C   GLN A 151      13.880 -21.569  68.483  1.00 32.45           C  
ATOM    563  O   GLN A 151      12.750 -22.027  68.358  1.00 32.54           O  
ATOM    564  CB  GLN A 151      15.749 -23.196  68.692  1.00 32.86           C  
ATOM    565  CG  GLN A 151      16.836 -24.006  68.009  1.00 34.42           C  
ATOM    566  CD  GLN A 151      17.628 -24.861  68.989  1.00 36.09           C  
ATOM    567  NE2 GLN A 151      18.201 -25.951  68.491  1.00 34.92           N  
ATOM    568  OE1 GLN A 151      17.736 -24.535  70.174  1.00 37.59           O  
ATOM    569  N   GLU A 152      14.166 -20.519  69.243  1.00 33.67           N  
ATOM    570  CA  GLU A 152      13.144 -19.797  69.979  1.00 35.09           C  
ATOM    571  C   GLU A 152      12.105 -19.220  69.017  1.00 34.85           C  
ATOM    572  O   GLU A 152      10.896 -19.383  69.227  1.00 34.39           O  
ATOM    573  CB  GLU A 152      13.786 -18.670  70.777  1.00 38.36           C  
ATOM    574  CG  GLU A 152      12.986 -18.227  71.964  1.00 43.60           C  
ATOM    575  CD  GLU A 152      13.441 -16.887  72.506  1.00 47.15           C  
ATOM    576  OE1 GLU A 152      14.633 -16.536  72.350  1.00 46.97           O  
ATOM    577  OE2 GLU A 152      12.589 -16.175  73.081  1.00 49.24           O1-
ATOM    578  N   VAL A 153      12.558 -18.572  67.947  1.00 33.11           N  
ATOM    579  CA  VAL A 153      11.617 -17.993  66.991  1.00 33.44           C  
ATOM    580  C   VAL A 153      10.833 -19.071  66.229  1.00 34.35           C  
ATOM    581  O   VAL A 153       9.629 -18.924  65.992  1.00 32.97           O  
ATOM    582  CB  VAL A 153      12.312 -17.016  65.989  1.00 34.52           C  
ATOM    583  CG1 VAL A 153      13.141 -15.979  66.744  1.00 32.65           C  
ATOM    584  CG2 VAL A 153      13.182 -17.775  65.019  1.00 37.23           C  
ATOM    585  N   GLU A 154      11.504 -20.159  65.856  1.00 34.48           N  
ATOM    586  CA  GLU A 154      10.828 -21.233  65.136  1.00 37.77           C  
ATOM    587  C   GLU A 154       9.712 -21.804  66.006  1.00 37.17           C  
ATOM    588  O   GLU A 154       8.612 -22.070  65.521  1.00 37.58           O  
ATOM    589  CB  GLU A 154      11.816 -22.334  64.727  1.00 39.33           C  
ATOM    590  CG  GLU A 154      12.781 -21.922  63.606  1.00 44.41           C  
ATOM    591  CD  GLU A 154      13.811 -22.996  63.269  1.00 46.23           C  
ATOM    592  OE1 GLU A 154      14.481 -23.503  64.195  1.00 48.36           O  
ATOM    593  OE2 GLU A 154      13.968 -23.324  62.073  1.00 48.86           O1-
ATOM    594  N   ALA A 155       9.999 -21.954  67.298  1.00 36.19           N  
ATOM    595  CA  ALA A 155       9.030 -22.477  68.256  1.00 37.82           C  
ATOM    596  C   ALA A 155       7.831 -21.545  68.378  1.00 38.45           C  
ATOM    597  O   ALA A 155       6.687 -21.996  68.317  1.00 38.35           O  
ATOM    598  CB  ALA A 155       9.686 -22.676  69.631  1.00 38.17           C  
ATOM    599  N   GLU A 156       8.097 -20.250  68.550  1.00 37.02           N  
ATOM    600  CA  GLU A 156       7.035 -19.252  68.676  1.00 38.88           C  
ATOM    601  C   GLU A 156       6.123 -19.224  67.464  1.00 38.88           C  
ATOM    602  O   GLU A 156       4.908 -19.084  67.602  1.00 39.34           O  
ATOM    603  CB  GLU A 156       7.609 -17.852  68.864  1.00 39.84           C  
ATOM    604  CG  GLU A 156       7.963 -17.488  70.278  1.00 44.17           C  
ATOM    605  CD  GLU A 156       8.567 -16.097  70.379  1.00 46.82           C  
ATOM    606  OE1 GLU A 156       7.891 -15.123  69.982  1.00 46.70           O  
ATOM    607  OE2 GLU A 156       9.720 -15.983  70.849  1.00 49.42           O1-
ATOM    608  N   VAL A 157       6.713 -19.319  66.279  1.00 38.20           N  
ATOM    609  CA  VAL A 157       5.942 -19.290  65.051  1.00 38.88           C  
ATOM    610  C   VAL A 157       5.055 -20.527  64.929  1.00 40.94           C  
ATOM    611  O   VAL A 157       3.900 -20.425  64.523  1.00 41.36           O  
ATOM    612  CB  VAL A 157       6.863 -19.145  63.817  1.00 37.80           C  
ATOM    613  CG1 VAL A 157       6.094 -19.403  62.530  1.00 37.34           C  
ATOM    614  CG2 VAL A 157       7.455 -17.739  63.793  1.00 35.61           C  
ATOM    615  N   ALA A 158       5.588 -21.684  65.308  1.00 42.09           N  
ATOM    616  CA  ALA A 158       4.813 -22.918  65.235  1.00 44.37           C  
ATOM    617  C   ALA A 158       3.625 -22.824  66.179  1.00 44.53           C  
ATOM    618  O   ALA A 158       2.508 -23.172  65.809  1.00 46.31           O  
ATOM    619  CB  ALA A 158       5.682 -24.125  65.600  1.00 43.17           C  
ATOM    620  N   ALA A 159       3.872 -22.302  67.378  1.00 43.65           N  
ATOM    621  CA  ALA A 159       2.847 -22.157  68.404  1.00 43.67           C  
ATOM    622  C   ALA A 159       1.844 -21.008  68.251  1.00 44.97           C  
ATOM    623  O   ALA A 159       0.693 -21.138  68.683  1.00 46.72           O  
ATOM    624  CB  ALA A 159       3.504 -22.083  69.776  1.00 43.09           C  
ATOM    625  N   THR A 160       2.254 -19.893  67.647  1.00 42.49           N  
ATOM    626  CA  THR A 160       1.360 -18.741  67.503  1.00 40.72           C  
ATOM    627  C   THR A 160       1.180 -18.192  66.089  1.00 39.76           C  
ATOM    628  O   THR A 160       0.304 -17.364  65.853  1.00 40.97           O  
ATOM    629  CB  THR A 160       1.824 -17.572  68.399  1.00 42.04           C  
ATOM    630  CG2 THR A 160       2.042 -18.047  69.821  1.00 41.27           C  
ATOM    631  OG1 THR A 160       3.063 -17.049  67.899  1.00 41.22           O  
ATOM    632  N   GLY A 161       2.001 -18.633  65.148  1.00 39.10           N  
ATOM    633  CA  GLY A 161       1.878 -18.112  63.800  1.00 37.52           C  
ATOM    634  C   GLY A 161       2.671 -16.828  63.635  1.00 36.48           C  
ATOM    635  O   GLY A 161       2.703 -16.241  62.548  1.00 36.97           O  
ATOM    636  N   THR A 162       3.316 -16.392  64.715  1.00 35.05           N  
ATOM    637  CA  THR A 162       4.129 -15.176  64.694  1.00 33.61           C  
ATOM    638  C   THR A 162       5.190 -15.230  65.792  1.00 32.50           C  
ATOM    639  O   THR A 162       5.352 -16.256  66.457  1.00 32.21           O  
ATOM    640  CB  THR A 162       3.248 -13.907  64.874  1.00 34.64           C  
ATOM    641  CG2 THR A 162       2.699 -13.823  66.297  1.00 34.18           C  
ATOM    642  OG1 THR A 162       4.036 -12.735  64.617  1.00 34.56           O  
ATOM    643  N   TYR A 163       5.949 -14.151  65.951  1.00 31.26           N  
ATOM    644  CA  TYR A 163       6.971 -14.101  66.990  1.00 29.84           C  
ATOM    645  C   TYR A 163       7.253 -12.675  67.434  1.00 29.70           C  
ATOM    646  O   TYR A 163       6.791 -11.718  66.814  1.00 28.73           O  
ATOM    647  CB  TYR A 163       8.266 -14.808  66.541  1.00 28.60           C  
ATOM    648  CG  TYR A 163       9.125 -14.033  65.556  1.00 26.23           C  
ATOM    649  CD1 TYR A 163      10.297 -13.398  65.970  1.00 28.38           C  
ATOM    650  CD2 TYR A 163       8.769 -13.943  64.210  1.00 26.84           C  
ATOM    651  CE1 TYR A 163      11.100 -12.688  65.058  1.00 26.85           C  
ATOM    652  CE2 TYR A 163       9.558 -13.241  63.296  1.00 27.37           C  
ATOM    653  CZ  TYR A 163      10.720 -12.619  63.723  1.00 26.04           C  
ATOM    654  OH  TYR A 163      11.506 -11.962  62.804  1.00 26.98           O  
ATOM    655  N   GLN A 164       8.012 -12.540  68.516  1.00 28.84           N  
ATOM    656  CA  GLN A 164       8.349 -11.237  69.064  1.00 29.94           C  
ATOM    657  C   GLN A 164       9.847 -10.954  69.042  1.00 29.13           C  
ATOM    658  O   GLN A 164      10.660 -11.830  69.339  1.00 27.63           O  
ATOM    659  CB  GLN A 164       7.860 -11.136  70.502  1.00 34.48           C  
ATOM    660  CG  GLN A 164       6.368 -11.304  70.648  1.00 41.21           C  
ATOM    661  CD  GLN A 164       5.747 -10.132  71.362  1.00 44.80           C  
ATOM    662  NE2 GLN A 164       5.312  -9.131  70.596  1.00 46.64           N  
ATOM    663  OE1 GLN A 164       5.675 -10.111  72.593  1.00 45.24           O  
ATOM    664  N   LEU A 165      10.192  -9.721  68.687  1.00 26.89           N  
ATOM    665  CA  LEU A 165      11.582  -9.283  68.649  1.00 25.79           C  
ATOM    666  C   LEU A 165      12.004  -8.811  70.030  1.00 25.31           C  
ATOM    667  O   LEU A 165      11.201  -8.257  70.784  1.00 25.62           O  
ATOM    668  CB  LEU A 165      11.743  -8.087  67.692  1.00 26.70           C  
ATOM    669  CG  LEU A 165      11.507  -8.314  66.196  1.00 25.54           C  
ATOM    670  CD1 LEU A 165      11.444  -6.982  65.470  1.00 27.31           C  
ATOM    671  CD2 LEU A 165      12.616  -9.175  65.634  1.00 26.40           C  
ATOM    672  N   ARG A 166      13.264  -9.047  70.370  1.00 24.40           N  
ATOM    673  CA  ARG A 166      13.806  -8.560  71.628  1.00 24.82           C  
ATOM    674  C   ARG A 166      14.111  -7.086  71.384  1.00 25.39           C  
ATOM    675  O   ARG A 166      14.274  -6.662  70.238  1.00 22.40           O  
ATOM    676  CB  ARG A 166      15.082  -9.305  71.977  1.00 28.07           C  
ATOM    677  CG  ARG A 166      14.819 -10.777  72.192  1.00 32.68           C  
ATOM    678  CD  ARG A 166      16.028 -11.466  72.730  1.00 36.76           C  
ATOM    679  NE  ARG A 166      15.714 -12.841  73.108  1.00 40.82           N  
ATOM    680  CZ  ARG A 166      16.637 -13.755  73.377  1.00 43.22           C  
ATOM    681  NH1 ARG A 166      17.922 -13.427  73.315  1.00 44.05           N1+
ATOM    682  NH2 ARG A 166      16.282 -14.991  73.708  1.00 42.26           N  
ATOM    683  N   GLU A 167      14.140  -6.294  72.445  1.00 23.65           N  
ATOM    684  CA  GLU A 167      14.410  -4.869  72.304  1.00 24.37           C  
ATOM    685  C   GLU A 167      15.664  -4.547  71.477  1.00 24.74           C  
ATOM    686  O   GLU A 167      15.623  -3.690  70.604  1.00 24.92           O  
ATOM    687  CB  GLU A 167      14.512  -4.210  73.677  1.00 25.22           C  
ATOM    688  CG  GLU A 167      14.759  -2.705  73.622  1.00 26.25           C  
ATOM    689  CD  GLU A 167      15.046  -2.096  74.988  1.00 27.71           C  
ATOM    690  OE1 GLU A 167      14.962  -0.853  75.122  1.00 28.28           O  
ATOM    691  OE2 GLU A 167      15.365  -2.853  75.928  1.00 27.63           O1-
ATOM    692  N   SER A 168      16.770  -5.231  71.746  1.00 24.31           N  
ATOM    693  CA  SER A 168      18.013  -4.973  71.017  1.00 25.50           C  
ATOM    694  C   SER A 168      17.891  -5.268  69.521  1.00 24.71           C  
ATOM    695  O   SER A 168      18.536  -4.608  68.703  1.00 23.66           O  
ATOM    696  CB  SER A 168      19.148  -5.785  71.628  1.00 26.51           C  
ATOM    697  OG  SER A 168      18.788  -7.151  71.648  1.00 27.97           O  
ATOM    698  N   GLU A 169      17.063  -6.254  69.173  1.00 25.14           N  
ATOM    699  CA  GLU A 169      16.831  -6.632  67.778  1.00 25.86           C  
ATOM    700  C   GLU A 169      15.985  -5.575  67.076  1.00 25.06           C  
ATOM    701  O   GLU A 169      16.194  -5.278  65.898  1.00 24.86           O  
ATOM    702  CB  GLU A 169      16.123  -7.988  67.692  1.00 24.44           C  
ATOM    703  CG  GLU A 169      16.969  -9.160  68.176  1.00 25.76           C  
ATOM    704  CD  GLU A 169      16.151 -10.427  68.452  1.00 26.05           C  
ATOM    705  OE1 GLU A 169      16.769 -11.479  68.726  1.00 25.68           O  
ATOM    706  OE2 GLU A 169      14.903 -10.380  68.406  1.00 25.30           O1-
ATOM    707  N   LEU A 170      15.018  -5.020  67.795  1.00 23.36           N  
ATOM    708  CA  LEU A 170      14.161  -3.982  67.226  1.00 24.42           C  
ATOM    709  C   LEU A 170      15.000  -2.747  66.885  1.00 24.38           C  
ATOM    710  O   LEU A 170      14.824  -2.128  65.833  1.00 22.32           O  
ATOM    711  CB  LEU A 170      13.074  -3.579  68.224  1.00 24.44           C  
ATOM    712  CG  LEU A 170      12.205  -2.386  67.799  1.00 24.47           C  
ATOM    713  CD1 LEU A 170      11.372  -2.783  66.603  1.00 24.81           C  
ATOM    714  CD2 LEU A 170      11.310  -1.925  68.935  1.00 26.76           C  
ATOM    715  N   VAL A 171      15.883  -2.381  67.812  1.00 23.10           N  
ATOM    716  CA  VAL A 171      16.754  -1.222  67.651  1.00 24.04           C  
ATOM    717  C   VAL A 171      17.670  -1.410  66.441  1.00 24.23           C  
ATOM    718  O   VAL A 171      17.807  -0.505  65.622  1.00 23.22           O  
ATOM    719  CB  VAL A 171      17.597  -0.972  68.926  1.00 25.87           C  
ATOM    720  CG1 VAL A 171      18.572   0.188  68.696  1.00 24.81           C  
ATOM    721  CG2 VAL A 171      16.669  -0.686  70.135  1.00 24.96           C  
ATOM    722  N   PHE A 172      18.293  -2.583  66.340  1.00 23.69           N  
ATOM    723  CA  PHE A 172      19.164  -2.905  65.208  1.00 23.94           C  
ATOM    724  C   PHE A 172      18.359  -2.883  63.902  1.00 24.52           C  
ATOM    725  O   PHE A 172      18.800  -2.311  62.910  1.00 22.05           O  
ATOM    726  CB  PHE A 172      19.804  -4.288  65.412  1.00 23.38           C  
ATOM    727  CG  PHE A 172      20.405  -4.878  64.168  1.00 22.49           C  
ATOM    728  CD1 PHE A 172      21.614  -4.405  63.671  1.00 23.10           C  
ATOM    729  CD2 PHE A 172      19.766  -5.912  63.494  1.00 22.42           C  
ATOM    730  CE1 PHE A 172      22.181  -4.954  62.511  1.00 23.18           C  
ATOM    731  CE2 PHE A 172      20.325  -6.475  62.332  1.00 23.22           C  
ATOM    732  CZ  PHE A 172      21.537  -5.988  61.843  1.00 23.26           C  
ATOM    733  N   GLY A 173      17.182  -3.513  63.917  1.00 23.50           N  
ATOM    734  CA  GLY A 173      16.327  -3.572  62.739  1.00 22.41           C  
ATOM    735  C   GLY A 173      15.840  -2.231  62.206  1.00 21.59           C  
ATOM    736  O   GLY A 173      15.780  -2.035  60.989  1.00 22.05           O  
ATOM    737  N   ALA A 174      15.443  -1.328  63.104  1.00 21.45           N  
ATOM    738  CA  ALA A 174      14.972   0.008  62.706  1.00 22.48           C  
ATOM    739  C   ALA A 174      16.127   0.798  62.072  1.00 22.34           C  
ATOM    740  O   ALA A 174      15.937   1.505  61.078  1.00 20.65           O  
ATOM    741  CB  ALA A 174      14.394   0.765  63.918  1.00 22.01           C  
ATOM    742  N   LYS A 175      17.328   0.664  62.634  1.00 20.64           N  
ATOM    743  CA  LYS A 175      18.492   1.355  62.070  1.00 21.87           C  
ATOM    744  C   LYS A 175      18.804   0.790  60.687  1.00 23.40           C  
ATOM    745  O   LYS A 175      19.092   1.545  59.754  1.00 22.76           O  
ATOM    746  CB  LYS A 175      19.706   1.225  62.986  1.00 21.20           C  
ATOM    747  CG  LYS A 175      19.567   1.982  64.296  1.00 22.19           C  
ATOM    748  CD  LYS A 175      20.716   1.641  65.226  1.00 25.63           C  
ATOM    749  CE  LYS A 175      20.683   2.469  66.504  1.00 27.55           C  
ATOM    750  NZ  LYS A 175      21.734   1.986  67.449  1.00 30.55           N1+
ATOM    751  N   GLN A 176      18.738  -0.535  60.549  1.00 22.09           N  
ATOM    752  CA  GLN A 176      18.984  -1.169  59.258  1.00 23.51           C  
ATOM    753  C   GLN A 176      17.961  -0.726  58.200  1.00 22.82           C  
ATOM    754  O   GLN A 176      18.311  -0.560  57.033  1.00 22.40           O  
ATOM    755  CB  GLN A 176      18.948  -2.695  59.369  1.00 26.04           C  
ATOM    756  CG  GLN A 176      20.157  -3.315  60.033  1.00 30.06           C  
ATOM    757  CD  GLN A 176      21.460  -3.022  59.305  1.00 29.49           C  
ATOM    758  NE2 GLN A 176      22.312  -2.242  59.934  1.00 30.32           N  
ATOM    759  OE1 GLN A 176      21.706  -3.520  58.208  1.00 35.11           O  
ATOM    760  N   ALA A 177      16.698  -0.575  58.593  1.00 21.14           N  
ATOM    761  CA  ALA A 177      15.660  -0.153  57.650  1.00 22.91           C  
ATOM    762  C   ALA A 177      15.992   1.221  57.047  1.00 22.37           C  
ATOM    763  O   ALA A 177      15.811   1.450  55.851  1.00 21.36           O  
ATOM    764  CB  ALA A 177      14.284  -0.136  58.337  1.00 20.50           C  
ATOM    765  N   TRP A 178      16.503   2.122  57.874  1.00 22.00           N  
ATOM    766  CA  TRP A 178      16.880   3.452  57.394  1.00 23.50           C  
ATOM    767  C   TRP A 178      18.105   3.314  56.494  1.00 23.35           C  
ATOM    768  O   TRP A 178      18.146   3.866  55.402  1.00 21.64           O  
ATOM    769  CB  TRP A 178      17.211   4.366  58.568  1.00 21.92           C  
ATOM    770  CG  TRP A 178      17.574   5.795  58.185  1.00 20.51           C  
ATOM    771  CD1 TRP A 178      17.482   6.380  56.942  1.00 22.89           C  
ATOM    772  CD2 TRP A 178      18.093   6.791  59.058  1.00 22.20           C  
ATOM    773  CE2 TRP A 178      18.301   7.963  58.288  1.00 22.83           C  
ATOM    774  CE3 TRP A 178      18.404   6.815  60.428  1.00 22.02           C  
ATOM    775  NE1 TRP A 178      17.920   7.687  57.001  1.00 22.55           N  
ATOM    776  CZ2 TRP A 178      18.807   9.143  58.845  1.00 23.41           C  
ATOM    777  CZ3 TRP A 178      18.906   7.991  60.978  1.00 22.86           C  
ATOM    778  CH2 TRP A 178      19.104   9.138  60.191  1.00 21.73           C  
ATOM    779  N   ARG A 179      19.087   2.557  56.972  1.00 22.20           N  
ATOM    780  CA  ARG A 179      20.316   2.322  56.236  1.00 22.14           C  
ATOM    781  C   ARG A 179      20.003   1.754  54.851  1.00 22.45           C  
ATOM    782  O   ARG A 179      20.680   2.084  53.885  1.00 19.51           O  
ATOM    783  CB  ARG A 179      21.175   1.323  57.000  1.00 24.12           C  
ATOM    784  CG  ARG A 179      22.572   1.097  56.456  1.00 21.57           C  
ATOM    785  CD  ARG A 179      23.224  -0.107  57.145  1.00 22.79           C  
ATOM    786  NE  ARG A 179      24.644  -0.216  56.814  1.00 21.68           N  
ATOM    787  CZ  ARG A 179      25.491  -1.067  57.388  1.00 27.23           C  
ATOM    788  NH1 ARG A 179      25.078  -1.894  58.351  1.00 24.04           N1+
ATOM    789  NH2 ARG A 179      26.782  -0.998  57.087  1.00 26.11           N  
ATOM    790  N   ASN A 180      18.970   0.908  54.775  1.00 20.16           N  
ATOM    791  CA  ASN A 180      18.559   0.252  53.524  1.00 22.55           C  
ATOM    792  C   ASN A 180      17.648   1.049  52.561  1.00 21.96           C  
ATOM    793  O   ASN A 180      17.444   0.623  51.436  1.00 22.55           O  
ATOM    794  CB  ASN A 180      17.883  -1.108  53.833  1.00 21.40           C  
ATOM    795  CG  ASN A 180      18.867  -2.165  54.372  1.00 24.07           C  
ATOM    796  ND2 ASN A 180      18.329  -3.219  54.997  1.00 20.53           N  
ATOM    797  OD1 ASN A 180      20.080  -2.033  54.224  1.00 21.91           O  
ATOM    798  N   ALA A 181      17.112   2.187  53.002  1.00 21.24           N  
ATOM    799  CA  ALA A 181      16.211   3.010  52.181  1.00 21.90           C  
ATOM    800  C   ALA A 181      16.937   3.654  51.008  1.00 22.16           C  
ATOM    801  O   ALA A 181      17.628   4.665  51.171  1.00 22.75           O  
ATOM    802  CB  ALA A 181      15.537   4.080  53.051  1.00 21.16           C  
ATOM    803  N   PRO A 182      16.713   3.134  49.794  1.00 22.68           N  
ATOM    804  CA  PRO A 182      17.348   3.621  48.562  1.00 23.14           C  
ATOM    805  C   PRO A 182      17.123   5.090  48.193  1.00 24.26           C  
ATOM    806  O   PRO A 182      17.953   5.690  47.515  1.00 23.13           O  
ATOM    807  CB  PRO A 182      16.750   2.719  47.475  1.00 23.77           C  
ATOM    808  CG  PRO A 182      16.213   1.527  48.220  1.00 26.16           C  
ATOM    809  CD  PRO A 182      15.680   2.123  49.483  1.00 23.02           C  
ATOM    810  N   ARG A 183      15.987   5.642  48.592  1.00 23.83           N  
ATOM    811  CA  ARG A 183      15.653   7.017  48.249  1.00 24.78           C  
ATOM    812  C   ARG A 183      16.099   8.100  49.230  1.00 24.69           C  
ATOM    813  O   ARG A 183      15.880   9.284  48.967  1.00 25.85           O  
ATOM    814  CB  ARG A 183      14.143   7.126  47.986  1.00 25.96           C  
ATOM    815  CG  ARG A 183      13.690   6.299  46.786  1.00 25.68           C  
ATOM    816  CD  ARG A 183      12.168   6.329  46.554  1.00 28.80           C  
ATOM    817  NE  ARG A 183      11.805   5.715  45.275  1.00 29.58           N  
ATOM    818  CZ  ARG A 183      10.552   5.505  44.872  1.00 32.68           C  
ATOM    819  NH1 ARG A 183       9.543   5.858  45.647  1.00 31.57           N1+
ATOM    820  NH2 ARG A 183      10.305   4.946  43.690  1.00 32.12           N  
ATOM    821  N   CYS A 184      16.748   7.715  50.331  1.00 22.08           N  
ATOM    822  CA  CYS A 184      17.176   8.688  51.344  1.00 22.22           C  
ATOM    823  C   CYS A 184      18.610   9.160  51.192  1.00 22.35           C  
ATOM    824  O   CYS A 184      19.552   8.364  51.282  1.00 19.81           O  
ATOM    825  CB  CYS A 184      16.969   8.128  52.762  1.00 22.35           C  
ATOM    826  SG  CYS A 184      17.289   9.312  54.065  1.00 24.75           S  
ATOM    827  N   VAL A 185      18.764  10.470  51.020  1.00 20.92           N  
ATOM    828  CA  VAL A 185      20.078  11.078  50.866  1.00 23.10           C  
ATOM    829  C   VAL A 185      20.719  11.380  52.231  1.00 23.40           C  
ATOM    830  O   VAL A 185      21.905  11.680  52.305  1.00 24.53           O  
ATOM    831  CB  VAL A 185      19.984  12.409  50.034  1.00 25.34           C  
ATOM    832  CG1 VAL A 185      19.231  13.470  50.817  1.00 22.93           C  
ATOM    833  CG2 VAL A 185      21.379  12.920  49.654  1.00 23.44           C  
ATOM    834  N   GLY A 186      19.942  11.288  53.306  1.00 24.15           N  
ATOM    835  CA  GLY A 186      20.478  11.587  54.626  1.00 24.43           C  
ATOM    836  C   GLY A 186      20.989  10.408  55.430  1.00 24.21           C  
ATOM    837  O   GLY A 186      21.182  10.513  56.643  1.00 24.15           O  
ATOM    838  N   ARG A 187      21.291   9.308  54.755  1.00 22.98           N  
ATOM    839  CA  ARG A 187      21.750   8.107  55.448  1.00 23.57           C  
ATOM    840  C   ARG A 187      23.099   8.084  56.157  1.00 24.85           C  
ATOM    841  O   ARG A 187      23.375   7.139  56.889  1.00 24.71           O  
ATOM    842  CB  ARG A 187      21.625   6.891  54.537  1.00 23.40           C  
ATOM    843  CG  ARG A 187      20.184   6.439  54.353  1.00 20.22           C  
ATOM    844  CD  ARG A 187      20.124   5.285  53.376  1.00 20.47           C  
ATOM    845  NE  ARG A 187      20.286   5.717  51.993  1.00 21.47           N  
ATOM    846  CZ  ARG A 187      20.512   4.892  50.969  1.00 22.36           C  
ATOM    847  NH1 ARG A 187      20.624   3.588  51.182  1.00 21.28           N1+
ATOM    848  NH2 ARG A 187      20.574   5.368  49.726  1.00 20.02           N  
ATOM    849  N   ILE A 188      23.958   9.079  55.946  1.00 24.72           N  
ATOM    850  CA  ILE A 188      25.234   9.068  56.663  1.00 26.84           C  
ATOM    851  C   ILE A 188      24.950   9.066  58.193  1.00 26.78           C  
ATOM    852  O   ILE A 188      25.738   8.581  58.995  1.00 26.85           O  
ATOM    853  CB  ILE A 188      26.114  10.293  56.275  1.00 28.82           C  
ATOM    854  CG1 ILE A 188      27.571  10.034  56.668  1.00 29.39           C  
ATOM    855  CG2 ILE A 188      25.593  11.561  56.939  1.00 28.72           C  
ATOM    856  CD1 ILE A 188      28.554  10.991  56.033  1.00 32.12           C  
ATOM    857  N   GLN A 189      23.773   9.543  58.564  1.00 27.63           N  
ATOM    858  CA  GLN A 189      23.333   9.617  59.953  1.00 29.24           C  
ATOM    859  C   GLN A 189      22.675   8.329  60.492  1.00 27.78           C  
ATOM    860  O   GLN A 189      22.284   8.284  61.663  1.00 27.74           O  
ATOM    861  CB  GLN A 189      22.294  10.743  60.053  1.00 32.48           C  
ATOM    862  CG  GLN A 189      22.796  12.132  59.698  1.00 35.64           C  
ATOM    863  CD  GLN A 189      23.592  12.736  60.838  1.00 40.27           C  
ATOM    864  NE2 GLN A 189      24.496  13.654  60.517  1.00 42.42           N  
ATOM    865  OE1 GLN A 189      23.395  12.375  62.000  1.00 41.29           O  
ATOM    866  N   TRP A 190      22.596   7.277  59.679  1.00 26.02           N  
ATOM    867  CA  TRP A 190      21.874   6.061  60.085  1.00 26.46           C  
ATOM    868  C   TRP A 190      22.164   5.442  61.455  1.00 27.23           C  
ATOM    869  O   TRP A 190      21.236   5.066  62.178  1.00 27.56           O  
ATOM    870  CB  TRP A 190      21.923   4.996  58.976  1.00 25.81           C  
ATOM    871  CG  TRP A 190      23.188   4.202  58.921  1.00 26.21           C  
ATOM    872  CD1 TRP A 190      24.314   4.483  58.198  1.00 25.72           C  
ATOM    873  CD2 TRP A 190      23.452   2.984  59.628  1.00 26.36           C  
ATOM    874  CE2 TRP A 190      24.763   2.586  59.292  1.00 27.70           C  
ATOM    875  CE3 TRP A 190      22.710   2.198  60.516  1.00 27.64           C  
ATOM    876  NE1 TRP A 190      25.272   3.516  58.415  1.00 25.44           N  
ATOM    877  CZ2 TRP A 190      25.348   1.430  59.814  1.00 27.39           C  
ATOM    878  CZ3 TRP A 190      23.294   1.045  61.041  1.00 28.33           C  
ATOM    879  CH2 TRP A 190      24.597   0.675  60.686  1.00 28.44           C  
ATOM    880  N   GLY A 191      23.439   5.372  61.824  1.00 27.44           N  
ATOM    881  CA  GLY A 191      23.819   4.784  63.096  1.00 28.63           C  
ATOM    882  C   GLY A 191      23.418   5.549  64.343  1.00 28.58           C  
ATOM    883  O   GLY A 191      23.426   4.991  65.447  1.00 27.70           O  
ATOM    884  N   LYS A 192      23.028   6.807  64.177  1.00 27.86           N  
ATOM    885  CA  LYS A 192      22.656   7.643  65.311  1.00 29.01           C  
ATOM    886  C   LYS A 192      21.153   7.735  65.596  1.00 28.73           C  
ATOM    887  O   LYS A 192      20.722   8.503  66.455  1.00 29.63           O  
ATOM    888  CB  LYS A 192      23.267   9.034  65.128  1.00 31.97           C  
ATOM    889  CG  LYS A 192      24.797   8.979  64.966  1.00 35.32           C  
ATOM    890  CD  LYS A 192      25.266   9.722  63.700  1.00 41.54           C  
ATOM    891  CE  LYS A 192      26.676   9.290  63.251  1.00 42.27           C  
ATOM    892  NZ  LYS A 192      26.740   7.848  62.831  1.00 44.37           N1+
ATOM    893  N   LEU A 193      20.358   6.930  64.901  1.00 27.28           N  
ATOM    894  CA  LEU A 193      18.912   6.924  65.102  1.00 24.83           C  
ATOM    895  C   LEU A 193      18.517   6.525  66.529  1.00 26.33           C  
ATOM    896  O   LEU A 193      19.052   5.561  67.072  1.00 24.21           O  
ATOM    897  CB  LEU A 193      18.268   5.937  64.120  1.00 24.98           C  
ATOM    898  CG  LEU A 193      16.744   5.779  64.149  1.00 23.86           C  
ATOM    899  CD1 LEU A 193      16.079   7.095  63.752  1.00 22.38           C  
ATOM    900  CD2 LEU A 193      16.326   4.637  63.212  1.00 23.53           C  
ATOM    901  N   GLN A 194      17.605   7.278  67.139  1.00 25.68           N  
ATOM    902  CA  GLN A 194      17.115   6.940  68.478  1.00 27.12           C  
ATOM    903  C   GLN A 194      15.811   6.168  68.286  1.00 27.51           C  
ATOM    904  O   GLN A 194      14.857   6.699  67.725  1.00 24.83           O  
ATOM    905  CB  GLN A 194      16.841   8.194  69.305  1.00 28.02           C  
ATOM    906  CG  GLN A 194      16.189   7.910  70.664  1.00 30.72           C  
ATOM    907  CD  GLN A 194      16.945   6.875  71.487  1.00 31.24           C  
ATOM    908  NE2 GLN A 194      16.213   5.925  72.062  1.00 33.70           N  
ATOM    909  OE1 GLN A 194      18.164   6.923  71.597  1.00 31.64           O  
ATOM    910  N   VAL A 195      15.778   4.920  68.746  1.00 26.04           N  
ATOM    911  CA  VAL A 195      14.594   4.075  68.597  1.00 26.81           C  
ATOM    912  C   VAL A 195      13.752   3.944  69.877  1.00 27.91           C  
ATOM    913  O   VAL A 195      14.238   3.452  70.904  1.00 28.58           O  
ATOM    914  CB  VAL A 195      14.996   2.664  68.113  1.00 26.14           C  
ATOM    915  CG1 VAL A 195      13.758   1.823  67.837  1.00 25.45           C  
ATOM    916  CG2 VAL A 195      15.864   2.766  66.865  1.00 26.69           C  
ATOM    917  N   PHE A 196      12.502   4.406  69.810  1.00 27.56           N  
ATOM    918  CA  PHE A 196      11.573   4.323  70.935  1.00 28.32           C  
ATOM    919  C   PHE A 196      10.661   3.116  70.752  1.00 27.97           C  
ATOM    920  O   PHE A 196       9.998   2.950  69.724  1.00 25.64           O  
ATOM    921  CB  PHE A 196      10.748   5.612  71.076  1.00 27.17           C  
ATOM    922  CG  PHE A 196      11.561   6.803  71.503  1.00 28.73           C  
ATOM    923  CD1 PHE A 196      11.601   7.954  70.719  1.00 27.32           C  
ATOM    924  CD2 PHE A 196      12.317   6.762  72.673  1.00 29.02           C  
ATOM    925  CE1 PHE A 196      12.387   9.049  71.092  1.00 27.74           C  
ATOM    926  CE2 PHE A 196      13.109   7.851  73.060  1.00 30.17           C  
ATOM    927  CZ  PHE A 196      13.146   9.001  72.266  1.00 29.54           C  
ATOM    928  N   ASP A 197      10.656   2.256  71.757  1.00 27.26           N  
ATOM    929  CA  ASP A 197       9.859   1.045  71.717  1.00 28.55           C  
ATOM    930  C   ASP A 197       8.470   1.329  72.278  1.00 28.20           C  
ATOM    931  O   ASP A 197       8.324   1.554  73.465  1.00 27.88           O  
ATOM    932  CB  ASP A 197      10.560  -0.054  72.528  1.00 27.12           C  
ATOM    933  CG  ASP A 197       9.840  -1.401  72.465  1.00 28.53           C  
ATOM    934  OD1 ASP A 197       8.834  -1.535  71.742  1.00 28.57           O  
ATOM    935  OD2 ASP A 197      10.301  -2.342  73.146  1.00 29.27           O1-
ATOM    936  N   ALA A 198       7.471   1.350  71.401  1.00 27.98           N  
ATOM    937  CA  ALA A 198       6.091   1.587  71.806  1.00 26.81           C  
ATOM    938  C   ALA A 198       5.246   0.337  71.580  1.00 26.82           C  
ATOM    939  O   ALA A 198       4.025   0.419  71.442  1.00 27.21           O  
ATOM    940  CB  ALA A 198       5.499   2.772  71.024  1.00 27.52           C  
ATOM    941  N   ARG A 199       5.889  -0.828  71.570  1.00 26.87           N  
ATOM    942  CA  ARG A 199       5.159  -2.075  71.351  1.00 27.09           C  
ATOM    943  C   ARG A 199       4.247  -2.449  72.512  1.00 28.26           C  
ATOM    944  O   ARG A 199       3.514  -3.429  72.440  1.00 28.58           O  
ATOM    945  CB  ARG A 199       6.124  -3.214  71.024  1.00 27.04           C  
ATOM    946  CG  ARG A 199       6.751  -3.073  69.639  1.00 27.24           C  
ATOM    947  CD  ARG A 199       7.791  -4.143  69.411  1.00 27.88           C  
ATOM    948  NE  ARG A 199       8.844  -4.053  70.417  1.00 28.39           N  
ATOM    949  CZ  ARG A 199       9.673  -5.042  70.731  1.00 28.28           C  
ATOM    950  NH1 ARG A 199      10.598  -4.851  71.666  1.00 29.38           N1+
ATOM    951  NH2 ARG A 199       9.586  -6.214  70.116  1.00 29.81           N  
ATOM    952  N   ASP A 200       4.306  -1.663  73.581  1.00 29.14           N  
ATOM    953  CA  ASP A 200       3.471  -1.873  74.754  1.00 33.14           C  
ATOM    954  C   ASP A 200       2.219  -0.975  74.686  1.00 33.47           C  
ATOM    955  O   ASP A 200       1.430  -0.922  75.635  1.00 34.05           O  
ATOM    956  CB  ASP A 200       4.266  -1.541  76.020  1.00 36.63           C  
ATOM    957  CG  ASP A 200       4.714  -0.081  76.067  1.00 41.78           C  
ATOM    958  OD1 ASP A 200       5.407   0.377  75.133  1.00 43.53           O  
ATOM    959  OD2 ASP A 200       4.371   0.610  77.044  1.00 45.31           O1-
ATOM    960  N   CYS A 201       2.031  -0.285  73.561  1.00 32.96           N  
ATOM    961  CA  CYS A 201       0.894   0.628  73.402  1.00 32.39           C  
ATOM    962  C   CYS A 201      -0.448  -0.111  73.398  1.00 32.94           C  
ATOM    963  O   CYS A 201      -0.631  -1.057  72.644  1.00 31.57           O  
ATOM    964  CB  CYS A 201       1.042   1.450  72.121  1.00 31.72           C  
ATOM    965  SG  CYS A 201      -0.122   2.809  72.003  1.00 29.72           S  
ATOM    966  N   ARG A 202      -1.384   0.357  74.224  1.00 33.89           N  
ATOM    967  CA  ARG A 202      -2.697  -0.286  74.343  1.00 37.20           C  
ATOM    968  C   ARG A 202      -3.892   0.449  73.731  1.00 37.36           C  
ATOM    969  O   ARG A 202      -4.938  -0.166  73.514  1.00 37.58           O  
ATOM    970  CB  ARG A 202      -3.008  -0.584  75.821  1.00 38.93           C  
ATOM    971  CG  ARG A 202      -1.852  -1.214  76.585  1.00 39.72           C  
ATOM    972  CD  ARG A 202      -2.319  -2.141  77.695  1.00 44.20           C  
ATOM    973  NE  ARG A 202      -3.233  -1.504  78.632  1.00 43.40           N  
ATOM    974  CZ  ARG A 202      -4.336  -2.069  79.114  1.00 44.10           C  
ATOM    975  NH1 ARG A 202      -4.682  -3.306  78.757  1.00 43.47           N1+
ATOM    976  NH2 ARG A 202      -5.075  -1.410  79.991  1.00 42.31           N  
ATOM    977  N   SER A 203      -3.759   1.746  73.463  1.00 36.21           N  
ATOM    978  CA  SER A 203      -4.884   2.494  72.899  1.00 36.69           C  
ATOM    979  C   SER A 203      -4.478   3.700  72.067  1.00 37.02           C  
ATOM    980  O   SER A 203      -3.303   4.068  72.026  1.00 34.91           O  
ATOM    981  CB  SER A 203      -5.810   2.967  74.021  1.00 35.31           C  
ATOM    982  OG  SER A 203      -5.134   3.896  74.855  1.00 35.22           O  
ATOM    983  N   ALA A 204      -5.473   4.311  71.419  1.00 36.21           N  
ATOM    984  CA  ALA A 204      -5.260   5.496  70.590  1.00 36.76           C  
ATOM    985  C   ALA A 204      -4.710   6.630  71.456  1.00 36.88           C  
ATOM    986  O   ALA A 204      -3.855   7.404  71.019  1.00 36.57           O  
ATOM    987  CB  ALA A 204      -6.567   5.918  69.933  1.00 38.19           C  
ATOM    988  N   GLN A 205      -5.181   6.698  72.699  1.00 35.80           N  
ATOM    989  CA  GLN A 205      -4.745   7.716  73.650  1.00 36.61           C  
ATOM    990  C   GLN A 205      -3.270   7.535  74.017  1.00 36.21           C  
ATOM    991  O   GLN A 205      -2.524   8.511  74.156  1.00 36.03           O  
ATOM    992  CB  GLN A 205      -5.618   7.651  74.903  1.00 39.59           C  
ATOM    993  CG  GLN A 205      -5.237   8.631  75.981  1.00 44.05           C  
ATOM    994  CD  GLN A 205      -5.313  10.064  75.506  1.00 48.57           C  
ATOM    995  NE2 GLN A 205      -4.179  10.759  75.544  1.00 48.79           N  
ATOM    996  OE1 GLN A 205      -6.377  10.543  75.104  1.00 50.55           O  
ATOM    997  N   GLU A 206      -2.856   6.284  74.202  1.00 34.54           N  
ATOM    998  CA  GLU A 206      -1.463   5.994  74.521  1.00 32.68           C  
ATOM    999  C   GLU A 206      -0.583   6.298  73.307  1.00 31.88           C  
ATOM   1000  O   GLU A 206       0.561   6.723  73.460  1.00 31.07           O  
ATOM   1001  CB  GLU A 206      -1.302   4.546  74.980  1.00 33.80           C  
ATOM   1002  CG  GLU A 206      -1.716   4.368  76.432  1.00 36.76           C  
ATOM   1003  CD  GLU A 206      -1.512   2.962  76.967  1.00 38.63           C  
ATOM   1004  OE1 GLU A 206      -0.854   2.133  76.310  1.00 35.45           O  
ATOM   1005  OE2 GLU A 206      -2.022   2.689  78.073  1.00 41.65           O1-
ATOM   1006  N   MET A 207      -1.130   6.066  72.115  1.00 29.86           N  
ATOM   1007  CA  MET A 207      -0.443   6.360  70.856  1.00 32.71           C  
ATOM   1008  C   MET A 207      -0.134   7.862  70.846  1.00 32.53           C  
ATOM   1009  O   MET A 207       0.992   8.289  70.583  1.00 32.98           O  
ATOM   1010  CB  MET A 207      -1.365   6.073  69.671  1.00 34.28           C  
ATOM   1011  CG  MET A 207      -1.147   4.791  68.936  1.00 37.96           C  
ATOM   1012  SD  MET A 207      -2.090   4.848  67.386  1.00 43.36           S  
ATOM   1013  CE  MET A 207      -0.758   4.758  66.166  1.00 38.83           C  
ATOM   1014  N   PHE A 208      -1.164   8.660  71.112  1.00 32.56           N  
ATOM   1015  CA  PHE A 208      -1.036  10.108  71.146  1.00 31.86           C  
ATOM   1016  C   PHE A 208       0.068  10.551  72.094  1.00 31.96           C  
ATOM   1017  O   PHE A 208       0.879  11.417  71.751  1.00 30.26           O  
ATOM   1018  CB  PHE A 208      -2.363  10.747  71.551  1.00 33.49           C  
ATOM   1019  CG  PHE A 208      -2.333  12.237  71.535  1.00 35.55           C  
ATOM   1020  CD1 PHE A 208      -2.040  12.922  70.361  1.00 36.55           C  
ATOM   1021  CD2 PHE A 208      -2.575  12.963  72.693  1.00 38.30           C  
ATOM   1022  CE1 PHE A 208      -1.984  14.305  70.337  1.00 35.39           C  
ATOM   1023  CE2 PHE A 208      -2.525  14.358  72.681  1.00 38.52           C  
ATOM   1024  CZ  PHE A 208      -2.228  15.026  71.497  1.00 37.58           C  
ATOM   1025  N   THR A 209       0.107   9.965  73.288  1.00 29.85           N  
ATOM   1026  CA  THR A 209       1.147  10.304  74.250  1.00 30.38           C  
ATOM   1027  C   THR A 209       2.531   9.992  73.649  1.00 29.27           C  
ATOM   1028  O   THR A 209       3.471  10.769  73.802  1.00 28.79           O  
ATOM   1029  CB  THR A 209       0.968   9.528  75.583  1.00 31.60           C  
ATOM   1030  CG2 THR A 209       2.097   9.856  76.543  1.00 32.81           C  
ATOM   1031  OG1 THR A 209      -0.268   9.904  76.199  1.00 31.98           O  
ATOM   1032  N   TYR A 210       2.651   8.853  72.968  1.00 29.28           N  
ATOM   1033  CA  TYR A 210       3.924   8.487  72.343  1.00 29.11           C  
ATOM   1034  C   TYR A 210       4.314   9.489  71.261  1.00 28.27           C  
ATOM   1035  O   TYR A 210       5.474   9.883  71.159  1.00 27.38           O  
ATOM   1036  CB  TYR A 210       3.853   7.092  71.733  1.00 28.35           C  
ATOM   1037  CG  TYR A 210       4.339   6.012  72.669  1.00 31.36           C  
ATOM   1038  CD1 TYR A 210       3.455   5.078  73.214  1.00 30.78           C  
ATOM   1039  CD2 TYR A 210       5.682   5.947  73.039  1.00 31.00           C  
ATOM   1040  CE1 TYR A 210       3.904   4.101  74.113  1.00 32.59           C  
ATOM   1041  CE2 TYR A 210       6.140   4.984  73.928  1.00 31.89           C  
ATOM   1042  CZ  TYR A 210       5.252   4.070  74.459  1.00 32.46           C  
ATOM   1043  OH  TYR A 210       5.721   3.131  75.335  1.00 32.34           O  
ATOM   1044  N   ILE A 211       3.327   9.899  70.469  1.00 28.52           N  
ATOM   1045  CA  ILE A 211       3.549  10.844  69.384  1.00 27.85           C  
ATOM   1046  C   ILE A 211       3.973  12.220  69.898  1.00 29.02           C  
ATOM   1047  O   ILE A 211       4.906  12.827  69.362  1.00 27.83           O  
ATOM   1048  CB  ILE A 211       2.317  10.919  68.464  1.00 26.58           C  
ATOM   1049  CG1 ILE A 211       2.170   9.592  67.722  1.00 26.59           C  
ATOM   1050  CG2 ILE A 211       2.459  12.058  67.448  1.00 25.16           C  
ATOM   1051  CD1 ILE A 211       0.891   9.455  66.949  1.00 25.00           C  
ATOM   1052  N   CYS A 212       3.328  12.698  70.962  1.00 29.61           N  
ATOM   1053  CA  CYS A 212       3.704  13.990  71.533  1.00 29.62           C  
ATOM   1054  C   CYS A 212       5.108  13.913  72.112  1.00 28.99           C  
ATOM   1055  O   CYS A 212       5.879  14.867  72.016  1.00 28.76           O  
ATOM   1056  CB  CYS A 212       2.709  14.432  72.613  1.00 30.68           C  
ATOM   1057  SG  CYS A 212       1.143  14.964  71.913  1.00 34.77           S  
ATOM   1058  N   ASN A 213       5.443  12.775  72.714  1.00 29.04           N  
ATOM   1059  CA  ASN A 213       6.770  12.590  73.293  1.00 28.31           C  
ATOM   1060  C   ASN A 213       7.837  12.571  72.190  1.00 28.35           C  
ATOM   1061  O   ASN A 213       8.895  13.188  72.335  1.00 26.64           O  
ATOM   1062  CB  ASN A 213       6.837  11.303  74.128  1.00 29.68           C  
ATOM   1063  CG  ASN A 213       6.162  11.457  75.491  1.00 32.23           C  
ATOM   1064  ND2 ASN A 213       5.850  10.341  76.128  1.00 33.78           N  
ATOM   1065  OD1 ASN A 213       5.948  12.567  75.963  1.00 32.16           O  
ATOM   1066  N   HIS A 214       7.550  11.866  71.098  1.00 26.70           N  
ATOM   1067  CA  HIS A 214       8.474  11.800  69.959  1.00 26.97           C  
ATOM   1068  C   HIS A 214       8.728  13.233  69.448  1.00 27.02           C  
ATOM   1069  O   HIS A 214       9.868  13.652  69.320  1.00 25.74           O  
ATOM   1070  CB  HIS A 214       7.858  10.938  68.852  1.00 25.60           C  
ATOM   1071  CG  HIS A 214       8.702  10.817  67.616  1.00 27.84           C  
ATOM   1072  CD2 HIS A 214       9.225  11.756  66.789  1.00 26.31           C  
ATOM   1073  ND1 HIS A 214       9.046   9.596  67.074  1.00 26.15           N  
ATOM   1074  CE1 HIS A 214       9.739   9.788  65.967  1.00 27.29           C  
ATOM   1075  NE2 HIS A 214       9.862  11.089  65.771  1.00 27.76           N  
ATOM   1076  N   ILE A 215       7.654  13.976  69.183  1.00 27.42           N  
ATOM   1077  CA  ILE A 215       7.779  15.346  68.687  1.00 27.93           C  
ATOM   1078  C   ILE A 215       8.613  16.238  69.613  1.00 28.32           C  
ATOM   1079  O   ILE A 215       9.461  17.004  69.145  1.00 27.72           O  
ATOM   1080  CB  ILE A 215       6.384  15.973  68.422  1.00 27.65           C  
ATOM   1081  CG1 ILE A 215       5.660  15.180  67.337  1.00 27.78           C  
ATOM   1082  CG2 ILE A 215       6.532  17.436  67.981  1.00 27.56           C  
ATOM   1083  CD1 ILE A 215       4.191  15.559  67.161  1.00 26.96           C  
ATOM   1084  N   LYS A 216       8.391  16.127  70.922  1.00 27.88           N  
ATOM   1085  CA  LYS A 216       9.153  16.915  71.890  1.00 28.90           C  
ATOM   1086  C   LYS A 216      10.630  16.530  71.883  1.00 28.57           C  
ATOM   1087  O   LYS A 216      11.506  17.399  71.890  1.00 28.38           O  
ATOM   1088  CB  LYS A 216       8.582  16.746  73.303  1.00 30.67           C  
ATOM   1089  CG  LYS A 216       7.239  17.443  73.485  1.00 35.32           C  
ATOM   1090  CD  LYS A 216       6.698  17.325  74.904  1.00 38.54           C  
ATOM   1091  CE  LYS A 216       6.046  15.965  75.162  1.00 39.31           C  
ATOM   1092  NZ  LYS A 216       5.632  15.824  76.593  1.00 40.40           N1+
ATOM   1093  N   TYR A 217      10.900  15.227  71.892  1.00 26.35           N  
ATOM   1094  CA  TYR A 217      12.271  14.733  71.884  1.00 26.35           C  
ATOM   1095  C   TYR A 217      12.998  15.102  70.586  1.00 26.09           C  
ATOM   1096  O   TYR A 217      14.123  15.598  70.612  1.00 26.08           O  
ATOM   1097  CB  TYR A 217      12.295  13.206  72.031  1.00 25.56           C  
ATOM   1098  CG  TYR A 217      13.685  12.599  71.857  1.00 27.04           C  
ATOM   1099  CD1 TYR A 217      14.555  12.490  72.935  1.00 26.26           C  
ATOM   1100  CD2 TYR A 217      14.132  12.170  70.605  1.00 27.81           C  
ATOM   1101  CE1 TYR A 217      15.840  11.974  72.781  1.00 27.18           C  
ATOM   1102  CE2 TYR A 217      15.420  11.652  70.437  1.00 26.97           C  
ATOM   1103  CZ  TYR A 217      16.266  11.559  71.532  1.00 27.02           C  
ATOM   1104  OH  TYR A 217      17.536  11.058  71.392  1.00 26.43           O  
ATOM   1105  N   ALA A 218      12.345  14.815  69.463  1.00 25.87           N  
ATOM   1106  CA  ALA A 218      12.920  15.058  68.143  1.00 27.17           C  
ATOM   1107  C   ALA A 218      13.129  16.526  67.812  1.00 27.83           C  
ATOM   1108  O   ALA A 218      14.189  16.898  67.317  1.00 27.93           O  
ATOM   1109  CB  ALA A 218      12.068  14.403  67.075  1.00 24.86           C  
ATOM   1110  N   THR A 219      12.126  17.356  68.099  1.00 27.91           N  
ATOM   1111  CA  THR A 219      12.220  18.787  67.798  1.00 28.71           C  
ATOM   1112  C   THR A 219      13.311  19.431  68.627  1.00 29.17           C  
ATOM   1113  O   THR A 219      14.127  20.188  68.103  1.00 30.07           O  
ATOM   1114  CB  THR A 219      10.863  19.506  67.998  1.00 29.28           C  
ATOM   1115  CG2 THR A 219      10.959  20.977  67.562  1.00 30.46           C  
ATOM   1116  OG1 THR A 219       9.872  18.859  67.192  1.00 28.55           O  
ATOM   1117  N   ASN A 220      13.331  19.126  69.921  1.00 29.77           N  
ATOM   1118  CA  ASN A 220      14.362  19.624  70.830  1.00 29.40           C  
ATOM   1119  C   ASN A 220      14.630  21.127  70.658  1.00 30.59           C  
ATOM   1120  O   ASN A 220      15.782  21.568  70.590  1.00 29.31           O  
ATOM   1121  CB  ASN A 220      15.645  18.801  70.606  1.00 29.24           C  
ATOM   1122  CG  ASN A 220      16.724  19.085  71.635  1.00 31.03           C  
ATOM   1123  ND2 ASN A 220      17.986  18.961  71.220  1.00 28.28           N  
ATOM   1124  OD1 ASN A 220      16.429  19.399  72.796  1.00 30.00           O  
ATOM   1125  N   ARG A 221      13.555  21.897  70.532  1.00 30.77           N  
ATOM   1126  CA  ARG A 221      13.634  23.347  70.369  1.00 33.62           C  
ATOM   1127  C   ARG A 221      14.467  23.852  69.192  1.00 33.80           C  
ATOM   1128  O   ARG A 221      15.041  24.950  69.249  1.00 34.65           O  
ATOM   1129  CB  ARG A 221      14.117  23.994  71.666  1.00 34.37           C  
ATOM   1130  CG  ARG A 221      13.159  23.784  72.824  1.00 39.15           C  
ATOM   1131  CD  ARG A 221      13.688  24.391  74.113  1.00 43.71           C  
ATOM   1132  NE  ARG A 221      12.590  24.645  75.043  1.00 50.03           N  
ATOM   1133  CZ  ARG A 221      11.591  25.495  74.802  1.00 52.75           C  
ATOM   1134  NH1 ARG A 221      11.551  26.177  73.660  1.00 55.94           N1+
ATOM   1135  NH2 ARG A 221      10.619  25.656  75.694  1.00 55.30           N  
ATOM   1136  N   GLY A 222      14.535  23.067  68.125  1.00 32.04           N  
ATOM   1137  CA  GLY A 222      15.289  23.512  66.967  1.00 30.91           C  
ATOM   1138  C   GLY A 222      16.528  22.705  66.672  1.00 31.19           C  
ATOM   1139  O   GLY A 222      17.017  22.734  65.546  1.00 31.83           O  
ATOM   1140  N   ASN A 223      17.066  22.018  67.676  1.00 30.94           N  
ATOM   1141  CA  ASN A 223      18.249  21.188  67.476  1.00 30.58           C  
ATOM   1142  C   ASN A 223      17.725  19.769  67.300  1.00 29.69           C  
ATOM   1143  O   ASN A 223      17.774  18.947  68.222  1.00 27.24           O  
ATOM   1144  CB  ASN A 223      19.189  21.293  68.679  1.00 30.83           C  
ATOM   1145  CG  ASN A 223      20.465  20.517  68.477  1.00 34.37           C  
ATOM   1146  ND2 ASN A 223      21.101  20.130  69.583  1.00 34.24           N  
ATOM   1147  OD1 ASN A 223      20.872  20.248  67.342  1.00 33.48           O  
ATOM   1148  N   LEU A 224      17.206  19.510  66.101  1.00 28.22           N  
ATOM   1149  CA  LEU A 224      16.587  18.233  65.759  1.00 27.83           C  
ATOM   1150  C   LEU A 224      17.427  16.983  65.981  1.00 26.84           C  
ATOM   1151  O   LEU A 224      18.640  16.979  65.769  1.00 25.55           O  
ATOM   1152  CB  LEU A 224      16.086  18.250  64.306  1.00 25.88           C  
ATOM   1153  CG  LEU A 224      15.114  19.323  63.772  1.00 31.48           C  
ATOM   1154  CD1 LEU A 224      13.988  18.660  63.011  1.00 29.30           C  
ATOM   1155  CD2 LEU A 224      14.551  20.204  64.881  1.00 29.22           C  
ATOM   1156  N   ARG A 225      16.749  15.919  66.400  1.00 26.88           N  
ATOM   1157  CA  ARG A 225      17.388  14.625  66.636  1.00 27.59           C  
ATOM   1158  C   ARG A 225      16.573  13.566  65.905  1.00 26.55           C  
ATOM   1159  O   ARG A 225      15.348  13.516  66.045  1.00 26.57           O  
ATOM   1160  CB  ARG A 225      17.428  14.311  68.140  1.00 27.55           C  
ATOM   1161  CG  ARG A 225      18.309  15.274  68.939  1.00 31.74           C  
ATOM   1162  CD  ARG A 225      18.447  14.873  70.418  1.00 33.18           C  
ATOM   1163  NE  ARG A 225      17.222  15.146  71.156  1.00 34.21           N  
ATOM   1164  CZ  ARG A 225      17.167  15.760  72.334  1.00 31.73           C  
ATOM   1165  NH1 ARG A 225      15.996  15.955  72.913  1.00 31.63           N1+
ATOM   1166  NH2 ARG A 225      18.270  16.157  72.949  1.00 32.62           N  
ATOM   1167  N   SER A 226      17.248  12.717  65.134  1.00 25.50           N  
ATOM   1168  CA  SER A 226      16.555  11.674  64.391  1.00 25.79           C  
ATOM   1169  C   SER A 226      15.951  10.652  65.356  1.00 24.69           C  
ATOM   1170  O   SER A 226      16.586  10.275  66.348  1.00 24.16           O  
ATOM   1171  CB  SER A 226      17.511  10.993  63.406  1.00 24.52           C  
ATOM   1172  OG  SER A 226      18.509  10.263  64.096  1.00 30.33           O  
ATOM   1173  N   ALA A 227      14.730  10.208  65.066  1.00 24.11           N  
ATOM   1174  CA  ALA A 227      14.052   9.240  65.925  1.00 23.70           C  
ATOM   1175  C   ALA A 227      12.920   8.485  65.250  1.00 24.34           C  
ATOM   1176  O   ALA A 227      12.374   8.922  64.244  1.00 24.01           O  
ATOM   1177  CB  ALA A 227      13.503   9.939  67.158  1.00 25.08           C  
ATOM   1178  N   ILE A 228      12.573   7.343  65.826  1.00 21.49           N  
ATOM   1179  CA  ILE A 228      11.473   6.536  65.329  1.00 22.73           C  
ATOM   1180  C   ILE A 228      10.782   5.904  66.537  1.00 24.47           C  
ATOM   1181  O   ILE A 228      11.442   5.529  67.511  1.00 24.22           O  
ATOM   1182  CB  ILE A 228      11.937   5.423  64.343  1.00 21.64           C  
ATOM   1183  CG1 ILE A 228      10.727   4.602  63.877  1.00 22.85           C  
ATOM   1184  CG2 ILE A 228      12.975   4.498  65.008  1.00 20.53           C  
ATOM   1185  CD1 ILE A 228      11.038   3.587  62.789  1.00 23.69           C  
ATOM   1186  N   THR A 229       9.455   5.859  66.490  1.00 24.10           N  
ATOM   1187  CA  THR A 229       8.655   5.252  67.546  1.00 26.05           C  
ATOM   1188  C   THR A 229       7.910   4.100  66.897  1.00 26.37           C  
ATOM   1189  O   THR A 229       7.144   4.298  65.943  1.00 25.72           O  
ATOM   1190  CB  THR A 229       7.651   6.251  68.156  1.00 25.94           C  
ATOM   1191  CG2 THR A 229       6.823   5.587  69.238  1.00 22.81           C  
ATOM   1192  OG1 THR A 229       8.369   7.346  68.740  1.00 26.67           O  
ATOM   1193  N   VAL A 230       8.169   2.890  67.394  1.00 26.01           N  
ATOM   1194  CA  VAL A 230       7.554   1.693  66.837  1.00 25.07           C  
ATOM   1195  C   VAL A 230       6.382   1.150  67.669  1.00 26.87           C  
ATOM   1196  O   VAL A 230       6.549   0.708  68.811  1.00 24.88           O  
ATOM   1197  CB  VAL A 230       8.612   0.571  66.634  1.00 25.76           C  
ATOM   1198  CG1 VAL A 230       7.984  -0.613  65.901  1.00 24.57           C  
ATOM   1199  CG2 VAL A 230       9.845   1.119  65.854  1.00 23.54           C  
ATOM   1200  N   PHE A 231       5.197   1.186  67.069  1.00 27.46           N  
ATOM   1201  CA  PHE A 231       3.988   0.694  67.712  1.00 26.49           C  
ATOM   1202  C   PHE A 231       3.860  -0.815  67.472  1.00 27.43           C  
ATOM   1203  O   PHE A 231       4.596  -1.380  66.659  1.00 26.55           O  
ATOM   1204  CB  PHE A 231       2.783   1.489  67.195  1.00 26.65           C  
ATOM   1205  CG  PHE A 231       2.803   2.935  67.618  1.00 27.88           C  
ATOM   1206  CD1 PHE A 231       3.197   3.938  66.731  1.00 27.41           C  
ATOM   1207  CD2 PHE A 231       2.478   3.289  68.925  1.00 28.72           C  
ATOM   1208  CE1 PHE A 231       3.269   5.271  67.145  1.00 28.34           C  
ATOM   1209  CE2 PHE A 231       2.549   4.622  69.348  1.00 29.72           C  
ATOM   1210  CZ  PHE A 231       2.945   5.614  68.455  1.00 28.00           C  
ATOM   1211  N   PRO A 232       2.935  -1.495  68.185  1.00 27.40           N  
ATOM   1212  CA  PRO A 232       2.736  -2.947  68.044  1.00 26.18           C  
ATOM   1213  C   PRO A 232       2.622  -3.475  66.623  1.00 26.25           C  
ATOM   1214  O   PRO A 232       1.981  -2.869  65.761  1.00 28.61           O  
ATOM   1215  CB  PRO A 232       1.456  -3.193  68.849  1.00 26.18           C  
ATOM   1216  CG  PRO A 232       1.572  -2.167  69.946  1.00 26.09           C  
ATOM   1217  CD  PRO A 232       1.978  -0.936  69.156  1.00 26.55           C  
ATOM   1218  N   GLN A 233       3.233  -4.628  66.393  1.00 27.04           N  
ATOM   1219  CA  GLN A 233       3.231  -5.275  65.094  1.00 27.98           C  
ATOM   1220  C   GLN A 233       1.856  -5.768  64.635  1.00 29.32           C  
ATOM   1221  O   GLN A 233       0.930  -5.943  65.441  1.00 28.51           O  
ATOM   1222  CB  GLN A 233       4.188  -6.462  65.126  1.00 27.85           C  
ATOM   1223  CG  GLN A 233       3.741  -7.598  66.058  1.00 30.84           C  
ATOM   1224  CD  GLN A 233       4.892  -8.504  66.455  1.00 30.68           C  
ATOM   1225  NE2 GLN A 233       5.872  -7.933  67.137  1.00 30.88           N  
ATOM   1226  OE1 GLN A 233       4.906  -9.695  66.143  1.00 31.65           O  
ATOM   1227  N   ARG A 234       1.738  -5.978  63.327  1.00 29.39           N  
ATOM   1228  CA  ARG A 234       0.526  -6.510  62.732  1.00 31.12           C  
ATOM   1229  C   ARG A 234       0.436  -7.931  63.271  1.00 33.80           C  
ATOM   1230  O   ARG A 234       1.444  -8.638  63.360  1.00 31.95           O  
ATOM   1231  CB  ARG A 234       0.659  -6.533  61.207  1.00 30.22           C  
ATOM   1232  CG  ARG A 234      -0.393  -7.368  60.473  1.00 31.29           C  
ATOM   1233  CD  ARG A 234      -0.380  -7.049  58.978  1.00 29.90           C  
ATOM   1234  NE  ARG A 234      -0.816  -5.675  58.726  1.00 27.44           N  
ATOM   1235  CZ  ARG A 234      -0.485  -4.944  57.660  1.00 28.45           C  
ATOM   1236  NH1 ARG A 234       0.293  -5.440  56.703  1.00 28.96           N1+
ATOM   1237  NH2 ARG A 234      -0.996  -3.730  57.525  1.00 29.01           N  
ATOM   1238  N   CYS A 235      -0.768  -8.322  63.664  1.00 37.03           N  
ATOM   1239  CA  CYS A 235      -1.019  -9.643  64.214  1.00 42.45           C  
ATOM   1240  C   CYS A 235      -2.270 -10.227  63.542  1.00 42.46           C  
ATOM   1241  O   CYS A 235      -3.258  -9.519  63.330  1.00 41.87           O  
ATOM   1242  CB  CYS A 235      -1.215  -9.519  65.729  1.00 43.97           C  
ATOM   1243  SG  CYS A 235      -1.129 -11.071  66.604  1.00 55.13           S  
ATOM   1244  N   PRO A 236      -2.233 -11.517  63.178  1.00 44.91           N  
ATOM   1245  CA  PRO A 236      -3.363 -12.192  62.522  1.00 46.95           C  
ATOM   1246  C   PRO A 236      -4.604 -12.211  63.408  1.00 48.58           C  
ATOM   1247  O   PRO A 236      -4.513 -12.477  64.607  1.00 48.00           O  
ATOM   1248  CB  PRO A 236      -2.836 -13.610  62.287  1.00 47.49           C  
ATOM   1249  CG  PRO A 236      -1.325 -13.442  62.302  1.00 46.88           C  
ATOM   1250  CD  PRO A 236      -1.134 -12.469  63.422  1.00 45.50           C  
ATOM   1251  N   GLY A 237      -5.761 -11.923  62.819  1.00 49.88           N  
ATOM   1252  CA  GLY A 237      -6.988 -11.921  63.596  1.00 51.02           C  
ATOM   1253  C   GLY A 237      -6.961 -10.819  64.637  1.00 51.78           C  
ATOM   1254  O   GLY A 237      -7.169 -11.060  65.831  1.00 52.47           O  
ATOM   1255  N   ARG A 238      -6.671  -9.610  64.166  1.00 50.78           N  
ATOM   1256  CA  ARG A 238      -6.593  -8.420  65.004  1.00 47.56           C  
ATOM   1257  C   ARG A 238      -6.252  -7.248  64.092  1.00 45.09           C  
ATOM   1258  O   ARG A 238      -5.381  -7.365  63.233  1.00 44.87           O  
ATOM   1259  CB  ARG A 238      -5.504  -8.601  66.060  1.00 48.86           C  
ATOM   1260  CG  ARG A 238      -5.347  -7.441  67.007  1.00 49.76           C  
ATOM   1261  CD  ARG A 238      -4.358  -7.787  68.107  1.00 52.03           C  
ATOM   1262  NE  ARG A 238      -2.957  -7.576  67.734  1.00 53.43           N  
ATOM   1263  CZ  ARG A 238      -2.264  -6.482  68.041  1.00 53.01           C  
ATOM   1264  NH1 ARG A 238      -2.843  -5.499  68.718  1.00 54.88           N1+
ATOM   1265  NH2 ARG A 238      -0.993  -6.367  67.678  1.00 53.42           N  
ATOM   1266  N   GLY A 239      -6.966  -6.136  64.252  1.00 42.41           N  
ATOM   1267  CA  GLY A 239      -6.715  -4.968  63.423  1.00 40.04           C  
ATOM   1268  C   GLY A 239      -5.358  -4.333  63.689  1.00 38.11           C  
ATOM   1269  O   GLY A 239      -4.694  -4.660  64.674  1.00 37.31           O  
ATOM   1270  N   ASP A 240      -4.959  -3.404  62.825  1.00 36.76           N  
ATOM   1271  CA  ASP A 240      -3.669  -2.727  62.954  1.00 35.48           C  
ATOM   1272  C   ASP A 240      -3.718  -1.383  63.655  1.00 34.63           C  
ATOM   1273  O   ASP A 240      -4.770  -0.733  63.730  1.00 33.18           O  
ATOM   1274  CB  ASP A 240      -3.072  -2.438  61.568  1.00 36.18           C  
ATOM   1275  CG  ASP A 240      -2.795  -3.682  60.759  1.00 37.81           C  
ATOM   1276  OD1 ASP A 240      -2.178  -4.615  61.297  1.00 39.03           O  
ATOM   1277  OD2 ASP A 240      -3.160  -3.708  59.565  1.00 40.42           O1-
ATOM   1278  N   PHE A 241      -2.571  -0.973  64.193  1.00 31.57           N  
ATOM   1279  CA  PHE A 241      -2.451   0.367  64.755  1.00 30.35           C  
ATOM   1280  C   PHE A 241      -2.108   1.134  63.467  1.00 30.41           C  
ATOM   1281  O   PHE A 241      -1.333   0.633  62.638  1.00 28.91           O  
ATOM   1282  CB  PHE A 241      -1.260   0.479  65.715  1.00 31.28           C  
ATOM   1283  CG  PHE A 241      -1.578   0.115  67.146  1.00 31.03           C  
ATOM   1284  CD1 PHE A 241      -1.494  -1.200  67.577  1.00 30.87           C  
ATOM   1285  CD2 PHE A 241      -1.939   1.099  68.059  1.00 32.04           C  
ATOM   1286  CE1 PHE A 241      -1.766  -1.540  68.910  1.00 29.80           C  
ATOM   1287  CE2 PHE A 241      -2.215   0.775  69.395  1.00 33.36           C  
ATOM   1288  CZ  PHE A 241      -2.128  -0.549  69.819  1.00 31.77           C  
ATOM   1289  N   ARG A 242      -2.709   2.304  63.256  1.00 30.42           N  
ATOM   1290  CA  ARG A 242      -2.418   3.104  62.065  1.00 30.54           C  
ATOM   1291  C   ARG A 242      -2.547   4.586  62.366  1.00 30.01           C  
ATOM   1292  O   ARG A 242      -3.360   4.995  63.209  1.00 29.96           O  
ATOM   1293  CB  ARG A 242      -3.367   2.784  60.886  1.00 32.44           C  
ATOM   1294  CG  ARG A 242      -3.220   1.421  60.207  1.00 34.83           C  
ATOM   1295  CD  ARG A 242      -1.872   1.241  59.487  1.00 37.39           C  
ATOM   1296  NE  ARG A 242      -1.624   2.207  58.418  1.00 37.22           N  
ATOM   1297  CZ  ARG A 242      -2.014   2.058  57.152  1.00 39.37           C  
ATOM   1298  NH1 ARG A 242      -2.682   0.976  56.778  1.00 39.13           N1+
ATOM   1299  NH2 ARG A 242      -1.699   2.979  56.246  1.00 38.39           N  
ATOM   1300  N   ILE A 243      -1.667   5.369  61.750  1.00 28.14           N  
ATOM   1301  CA  ILE A 243      -1.696   6.817  61.853  1.00 29.13           C  
ATOM   1302  C   ILE A 243      -2.207   7.196  60.467  1.00 30.39           C  
ATOM   1303  O   ILE A 243      -1.535   6.956  59.471  1.00 30.41           O  
ATOM   1304  CB  ILE A 243      -0.290   7.438  62.078  1.00 28.66           C  
ATOM   1305  CG1 ILE A 243       0.249   7.018  63.448  1.00 28.29           C  
ATOM   1306  CG2 ILE A 243      -0.372   8.963  62.019  1.00 27.03           C  
ATOM   1307  CD1 ILE A 243       1.690   7.403  63.691  1.00 29.19           C  
ATOM   1308  N   TRP A 244      -3.420   7.733  60.402  1.00 30.69           N  
ATOM   1309  CA  TRP A 244      -4.002   8.102  59.108  1.00 31.18           C  
ATOM   1310  C   TRP A 244      -3.241   9.191  58.350  1.00 29.13           C  
ATOM   1311  O   TRP A 244      -3.146   9.149  57.129  1.00 28.60           O  
ATOM   1312  CB  TRP A 244      -5.482   8.479  59.289  1.00 32.27           C  
ATOM   1313  CG  TRP A 244      -6.358   7.269  59.551  1.00 33.40           C  
ATOM   1314  CD1 TRP A 244      -6.011   6.142  60.244  1.00 34.18           C  
ATOM   1315  CD2 TRP A 244      -7.689   7.042  59.061  1.00 34.78           C  
ATOM   1316  CE2 TRP A 244      -8.075   5.747  59.489  1.00 35.20           C  
ATOM   1317  CE3 TRP A 244      -8.592   7.803  58.301  1.00 34.26           C  
ATOM   1318  NE1 TRP A 244      -7.032   5.226  60.208  1.00 35.12           N  
ATOM   1319  CZ2 TRP A 244      -9.327   5.190  59.179  1.00 35.27           C  
ATOM   1320  CZ3 TRP A 244      -9.837   7.251  57.993  1.00 36.50           C  
ATOM   1321  CH2 TRP A 244     -10.192   5.954  58.432  1.00 37.38           C  
ATOM   1322  N   ASN A 245      -2.675  10.139  59.083  1.00 28.94           N  
ATOM   1323  CA  ASN A 245      -1.918  11.245  58.487  1.00 30.23           C  
ATOM   1324  C   ASN A 245      -0.619  10.729  57.855  1.00 30.24           C  
ATOM   1325  O   ASN A 245      -0.024   9.772  58.359  1.00 29.85           O  
ATOM   1326  CB  ASN A 245      -1.582  12.269  59.565  1.00 30.20           C  
ATOM   1327  CG  ASN A 245      -2.806  12.727  60.334  1.00 34.55           C  
ATOM   1328  ND2 ASN A 245      -3.084  14.032  60.280  1.00 32.11           N  
ATOM   1329  OD1 ASN A 245      -3.492  11.919  60.977  1.00 34.58           O  
ATOM   1330  N   SER A 246      -0.182  11.373  56.772  1.00 27.96           N  
ATOM   1331  CA  SER A 246       1.048  10.984  56.061  1.00 29.48           C  
ATOM   1332  C   SER A 246       2.312  11.434  56.804  1.00 28.97           C  
ATOM   1333  O   SER A 246       3.388  10.845  56.643  1.00 31.24           O  
ATOM   1334  CB  SER A 246       1.025  11.561  54.649  1.00 28.77           C  
ATOM   1335  OG  SER A 246       0.913  12.963  54.733  1.00 29.33           O  
ATOM   1336  N   GLN A 247       2.190  12.532  57.544  1.00 27.26           N  
ATOM   1337  CA  GLN A 247       3.262  13.068  58.384  1.00 28.53           C  
ATOM   1338  C   GLN A 247       2.599  13.547  59.676  1.00 28.83           C  
ATOM   1339  O   GLN A 247       1.403  13.875  59.679  1.00 27.40           O  
ATOM   1340  CB  GLN A 247       3.989  14.254  57.735  1.00 29.37           C  
ATOM   1341  CG  GLN A 247       4.786  13.928  56.478  1.00 30.67           C  
ATOM   1342  CD  GLN A 247       5.538  15.138  55.937  1.00 33.24           C  
ATOM   1343  NE2 GLN A 247       5.697  15.196  54.617  1.00 34.70           N  
ATOM   1344  OE1 GLN A 247       5.976  16.005  56.697  1.00 34.38           O  
ATOM   1345  N   LEU A 248       3.359  13.579  60.771  1.00 28.18           N  
ATOM   1346  CA  LEU A 248       2.814  14.032  62.047  1.00 27.55           C  
ATOM   1347  C   LEU A 248       2.370  15.495  61.945  1.00 30.09           C  
ATOM   1348  O   LEU A 248       1.389  15.899  62.571  1.00 29.27           O  
ATOM   1349  CB  LEU A 248       3.832  13.848  63.178  1.00 26.83           C  
ATOM   1350  CG  LEU A 248       4.246  12.398  63.451  1.00 25.98           C  
ATOM   1351  CD1 LEU A 248       5.142  12.362  64.668  1.00 23.99           C  
ATOM   1352  CD2 LEU A 248       3.016  11.504  63.653  1.00 25.20           C  
ATOM   1353  N   VAL A 249       3.087  16.280  61.141  1.00 29.19           N  
ATOM   1354  CA  VAL A 249       2.748  17.682  60.944  1.00 29.14           C  
ATOM   1355  C   VAL A 249       2.532  17.943  59.461  1.00 30.44           C  
ATOM   1356  O   VAL A 249       3.435  17.723  58.649  1.00 29.87           O  
ATOM   1357  CB  VAL A 249       3.870  18.619  61.441  1.00 29.63           C  
ATOM   1358  CG1 VAL A 249       3.412  20.074  61.362  1.00 29.08           C  
ATOM   1359  CG2 VAL A 249       4.269  18.265  62.848  1.00 29.29           C  
ATOM   1360  N   ARG A 250       1.315  18.360  59.116  1.00 30.08           N  
ATOM   1361  CA  ARG A 250       0.926  18.686  57.747  1.00 31.98           C  
ATOM   1362  C   ARG A 250      -0.066  19.849  57.803  1.00 32.32           C  
ATOM   1363  O   ARG A 250      -0.733  20.058  58.823  1.00 30.48           O  
ATOM   1364  CB  ARG A 250       0.236  17.507  57.034  1.00 35.20           C  
ATOM   1365  CG  ARG A 250       1.111  16.295  56.696  1.00 39.33           C  
ATOM   1366  CD  ARG A 250       2.443  16.654  56.021  1.00 41.48           C  
ATOM   1367  NE  ARG A 250       2.406  16.938  54.580  1.00 43.68           N  
ATOM   1368  CZ  ARG A 250       1.680  16.277  53.690  1.00 44.22           C  
ATOM   1369  NH1 ARG A 250       0.904  15.268  54.066  1.00 47.08           N1+
ATOM   1370  NH2 ARG A 250       1.764  16.579  52.405  1.00 44.56           N  
ATOM   1371  N   TYR A 251      -0.146  20.595  56.706  1.00 30.21           N  
ATOM   1372  CA  TYR A 251      -1.058  21.727  56.590  1.00 30.30           C  
ATOM   1373  C   TYR A 251      -2.313  21.299  55.850  1.00 31.00           C  
ATOM   1374  O   TYR A 251      -2.240  20.553  54.887  1.00 29.71           O  
ATOM   1375  CB  TYR A 251      -0.380  22.867  55.829  1.00 30.18           C  
ATOM   1376  CG  TYR A 251       0.757  23.494  56.593  1.00 29.28           C  
ATOM   1377  CD1 TYR A 251       2.014  23.653  56.006  1.00 29.44           C  
ATOM   1378  CD2 TYR A 251       0.578  23.937  57.902  1.00 27.86           C  
ATOM   1379  CE1 TYR A 251       3.064  24.245  56.704  1.00 28.79           C  
ATOM   1380  CE2 TYR A 251       1.620  24.529  58.614  1.00 28.55           C  
ATOM   1381  CZ  TYR A 251       2.867  24.682  58.003  1.00 29.06           C  
ATOM   1382  OH  TYR A 251       3.909  25.281  58.689  1.00 28.00           O  
ATOM   1383  N   ALA A 252      -3.461  21.794  56.297  1.00 31.07           N  
ATOM   1384  CA  ALA A 252      -4.736  21.457  55.673  1.00 31.62           C  
ATOM   1385  C   ALA A 252      -4.845  21.965  54.246  1.00 32.01           C  
ATOM   1386  O   ALA A 252      -4.221  22.963  53.879  1.00 31.98           O  
ATOM   1387  CB  ALA A 252      -5.890  22.031  56.502  1.00 33.02           C  
ATOM   1388  N   GLY A 253      -5.650  21.256  53.459  1.00 32.61           N  
ATOM   1389  CA  GLY A 253      -5.918  21.616  52.076  1.00 36.05           C  
ATOM   1390  C   GLY A 253      -7.435  21.697  51.954  1.00 38.14           C  
ATOM   1391  O   GLY A 253      -8.120  20.677  52.047  1.00 36.39           O  
ATOM   1392  N   TYR A 254      -7.958  22.907  51.762  1.00 39.96           N  
ATOM   1393  CA  TYR A 254      -9.406  23.122  51.675  1.00 41.93           C  
ATOM   1394  C   TYR A 254      -9.929  23.338  50.261  1.00 43.75           C  
ATOM   1395  O   TYR A 254      -9.520  24.282  49.579  1.00 43.20           O  
ATOM   1396  CB  TYR A 254      -9.816  24.340  52.513  1.00 40.02           C  
ATOM   1397  CG  TYR A 254      -9.323  24.365  53.942  1.00 38.11           C  
ATOM   1398  CD1 TYR A 254      -9.840  23.488  54.901  1.00 38.42           C  
ATOM   1399  CD2 TYR A 254      -8.382  25.307  54.354  1.00 38.47           C  
ATOM   1400  CE1 TYR A 254      -9.426  23.560  56.239  1.00 36.73           C  
ATOM   1401  CE2 TYR A 254      -7.969  25.385  55.682  1.00 35.72           C  
ATOM   1402  CZ  TYR A 254      -8.496  24.511  56.618  1.00 36.59           C  
ATOM   1403  OH  TYR A 254      -8.095  24.612  57.932  1.00 36.10           O  
ATOM   1404  N   ARG A 255     -10.840  22.469  49.830  1.00 46.56           N  
ATOM   1405  CA  ARG A 255     -11.458  22.595  48.512  1.00 49.93           C  
ATOM   1406  C   ARG A 255     -12.324  23.855  48.555  1.00 51.30           C  
ATOM   1407  O   ARG A 255     -13.191  23.985  49.422  1.00 51.12           O  
ATOM   1408  CB  ARG A 255     -12.353  21.383  48.219  1.00 51.72           C  
ATOM   1409  CG  ARG A 255     -11.663  20.226  47.529  1.00 53.66           C  
ATOM   1410  CD  ARG A 255     -12.101  20.125  46.071  1.00 54.93           C  
ATOM   1411  NE  ARG A 255     -10.988  19.739  45.212  1.00 57.94           N  
ATOM   1412  CZ  ARG A 255     -10.022  20.574  44.844  1.00 59.27           C  
ATOM   1413  NH1 ARG A 255     -10.056  21.839  45.251  1.00 59.80           N1+
ATOM   1414  NH2 ARG A 255      -9.025  20.152  44.077  1.00 60.92           N  
ATOM   1415  N   GLN A 256     -12.041  24.807  47.669  1.00 52.78           N  
ATOM   1416  CA  GLN A 256     -12.811  26.050  47.612  1.00 55.27           C  
ATOM   1417  C   GLN A 256     -13.838  25.912  46.503  1.00 56.48           C  
ATOM   1418  O   GLN A 256     -13.774  24.973  45.702  1.00 56.42           O  
ATOM   1419  CB  GLN A 256     -11.903  27.236  47.270  1.00 55.27           C  
ATOM   1420  CG  GLN A 256     -10.721  27.423  48.196  1.00 56.20           C  
ATOM   1421  CD  GLN A 256     -11.140  27.793  49.604  1.00 56.86           C  
ATOM   1422  NE2 GLN A 256     -11.386  29.082  49.829  1.00 55.97           N  
ATOM   1423  OE1 GLN A 256     -11.239  26.933  50.482  1.00 56.78           O  
ATOM   1424  N   GLN A 257     -14.817  26.808  46.466  1.00 57.82           N  
ATOM   1425  CA  GLN A 257     -15.747  26.710  45.362  1.00 59.58           C  
ATOM   1426  C   GLN A 257     -15.188  27.520  44.205  1.00 60.71           C  
ATOM   1427  O   GLN A 257     -14.983  28.735  44.301  1.00 61.45           O  
ATOM   1428  CB  GLN A 257     -17.169  27.122  45.704  1.00 60.42           C  
ATOM   1429  CG  GLN A 257     -18.121  26.648  44.610  1.00 61.46           C  
ATOM   1430  CD  GLN A 257     -17.732  25.263  44.079  1.00 62.48           C  
ATOM   1431  NE2 GLN A 257     -16.992  25.236  42.965  1.00 61.01           N  
ATOM   1432  OE1 GLN A 257     -18.069  24.237  44.680  1.00 62.96           O  
ATOM   1433  N   ASP A 258     -14.830  26.765  43.172  1.00 60.98           N  
ATOM   1434  CA  ASP A 258     -14.235  27.200  41.909  1.00 61.34           C  
ATOM   1435  C   ASP A 258     -13.263  26.072  41.563  1.00 60.66           C  
ATOM   1436  O   ASP A 258     -12.667  26.048  40.487  1.00 61.55           O  
ATOM   1437  CB  ASP A 258     -13.506  28.563  42.002  1.00 62.10           C  
ATOM   1438  CG  ASP A 258     -12.446  28.620  43.107  1.00 63.52           C  
ATOM   1439  OD1 ASP A 258     -11.962  29.737  43.391  1.00 62.80           O  
ATOM   1440  OD2 ASP A 258     -12.110  27.576  43.708  1.00 64.44           O1-
ATOM   1441  N   GLY A 259     -13.140  25.125  42.495  1.00 59.74           N  
ATOM   1442  CA  GLY A 259     -12.264  23.980  42.314  1.00 58.57           C  
ATOM   1443  C   GLY A 259     -10.834  24.172  42.792  1.00 56.77           C  
ATOM   1444  O   GLY A 259     -10.020  23.256  42.693  1.00 56.86           O  
ATOM   1445  N   SER A 260     -10.523  25.349  43.323  1.00 54.80           N  
ATOM   1446  CA  SER A 260      -9.171  25.616  43.793  1.00 52.63           C  
ATOM   1447  C   SER A 260      -8.964  25.074  45.200  1.00 51.09           C  
ATOM   1448  O   SER A 260      -9.915  24.655  45.862  1.00 52.08           O  
ATOM   1449  CB  SER A 260      -8.866  27.117  43.760  1.00 51.98           C  
ATOM   1450  OG  SER A 260      -9.446  27.791  44.865  1.00 53.53           O  
ATOM   1451  N   VAL A 261      -7.714  25.066  45.646  1.00 48.95           N  
ATOM   1452  CA  VAL A 261      -7.395  24.586  46.985  1.00 46.38           C  
ATOM   1453  C   VAL A 261      -6.710  25.678  47.782  1.00 44.40           C  
ATOM   1454  O   VAL A 261      -5.830  26.371  47.278  1.00 43.49           O  
ATOM   1455  CB  VAL A 261      -6.453  23.353  46.961  1.00 46.58           C  
ATOM   1456  CG1 VAL A 261      -6.161  22.881  48.387  1.00 45.90           C  
ATOM   1457  CG2 VAL A 261      -7.068  22.231  46.163  1.00 46.03           C  
ATOM   1458  N   ARG A 262      -7.154  25.859  49.016  1.00 42.87           N  
ATOM   1459  CA  ARG A 262      -6.549  26.832  49.902  1.00 42.39           C  
ATOM   1460  C   ARG A 262      -5.701  25.981  50.838  1.00 41.66           C  
ATOM   1461  O   ARG A 262      -6.214  25.064  51.480  1.00 42.11           O  
ATOM   1462  CB  ARG A 262      -7.617  27.592  50.682  1.00 43.72           C  
ATOM   1463  CG  ARG A 262      -7.054  28.613  51.641  1.00 46.18           C  
ATOM   1464  CD  ARG A 262      -7.858  29.910  51.619  1.00 50.28           C  
ATOM   1465  NE  ARG A 262      -6.993  31.049  51.297  1.00 53.54           N  
ATOM   1466  CZ  ARG A 262      -6.205  31.675  52.172  1.00 54.40           C  
ATOM   1467  NH1 ARG A 262      -6.150  31.274  53.438  1.00 54.00           N1+
ATOM   1468  NH2 ARG A 262      -5.425  32.669  51.763  1.00 54.69           N  
ATOM   1469  N   GLY A 263      -4.407  26.267  50.907  1.00 39.76           N  
ATOM   1470  CA  GLY A 263      -3.538  25.464  51.749  1.00 38.74           C  
ATOM   1471  C   GLY A 263      -2.746  24.498  50.884  1.00 38.04           C  
ATOM   1472  O   GLY A 263      -2.406  24.827  49.746  1.00 37.05           O  
ATOM   1473  N   ASP A 264      -2.477  23.303  51.405  1.00 36.67           N  
ATOM   1474  CA  ASP A 264      -1.696  22.291  50.689  1.00 34.99           C  
ATOM   1475  C   ASP A 264      -2.600  21.339  49.918  1.00 35.86           C  
ATOM   1476  O   ASP A 264      -3.355  20.569  50.512  1.00 35.98           O  
ATOM   1477  CB  ASP A 264      -0.825  21.508  51.687  1.00 33.21           C  
ATOM   1478  CG  ASP A 264       0.256  20.668  51.007  1.00 32.26           C  
ATOM   1479  OD1 ASP A 264       0.095  20.310  49.826  1.00 31.18           O  
ATOM   1480  OD2 ASP A 264       1.276  20.365  51.666  1.00 33.49           O1-
ATOM   1481  N   PRO A 265      -2.516  21.356  48.580  1.00 36.87           N  
ATOM   1482  CA  PRO A 265      -3.331  20.494  47.723  1.00 37.23           C  
ATOM   1483  C   PRO A 265      -3.119  19.012  47.972  1.00 37.77           C  
ATOM   1484  O   PRO A 265      -4.023  18.211  47.755  1.00 38.63           O  
ATOM   1485  CB  PRO A 265      -2.892  20.889  46.312  1.00 37.60           C  
ATOM   1486  CG  PRO A 265      -2.522  22.326  46.476  1.00 37.20           C  
ATOM   1487  CD  PRO A 265      -1.719  22.287  47.758  1.00 37.32           C  
ATOM   1488  N   ALA A 266      -1.923  18.647  48.421  1.00 37.96           N  
ATOM   1489  CA  ALA A 266      -1.609  17.252  48.699  1.00 38.17           C  
ATOM   1490  C   ALA A 266      -2.439  16.672  49.846  1.00 38.03           C  
ATOM   1491  O   ALA A 266      -2.622  15.459  49.929  1.00 37.25           O  
ATOM   1492  CB  ALA A 266      -0.129  17.111  49.025  1.00 37.11           C  
ATOM   1493  N   ASN A 267      -2.967  17.538  50.706  1.00 38.06           N  
ATOM   1494  CA  ASN A 267      -3.719  17.084  51.877  1.00 38.17           C  
ATOM   1495  C   ASN A 267      -5.237  17.283  51.883  1.00 38.70           C  
ATOM   1496  O   ASN A 267      -5.853  17.293  52.950  1.00 38.65           O  
ATOM   1497  CB  ASN A 267      -3.126  17.737  53.127  1.00 35.86           C  
ATOM   1498  CG  ASN A 267      -1.649  17.451  53.284  1.00 34.91           C  
ATOM   1499  ND2 ASN A 267      -0.893  18.445  53.730  1.00 30.41           N  
ATOM   1500  OD1 ASN A 267      -1.195  16.344  53.008  1.00 35.20           O  
ATOM   1501  N   VAL A 268      -5.840  17.405  50.706  1.00 39.31           N  
ATOM   1502  CA  VAL A 268      -7.283  17.612  50.620  1.00 40.73           C  
ATOM   1503  C   VAL A 268      -8.079  16.454  51.208  1.00 40.90           C  
ATOM   1504  O   VAL A 268      -8.998  16.669  51.992  1.00 41.53           O  
ATOM   1505  CB  VAL A 268      -7.735  17.874  49.159  1.00 40.40           C  
ATOM   1506  CG1 VAL A 268      -9.252  17.820  49.056  1.00 41.81           C  
ATOM   1507  CG2 VAL A 268      -7.247  19.248  48.702  1.00 41.38           C  
ATOM   1508  N   GLU A 269      -7.693  15.230  50.864  1.00 41.75           N  
ATOM   1509  CA  GLU A 269      -8.397  14.052  51.349  1.00 41.62           C  
ATOM   1510  C   GLU A 269      -8.316  13.860  52.864  1.00 40.81           C  
ATOM   1511  O   GLU A 269      -9.334  13.605  53.512  1.00 39.18           O  
ATOM   1512  CB  GLU A 269      -7.909  12.801  50.612  1.00 43.91           C  
ATOM   1513  CG  GLU A 269      -8.681  11.527  50.959  1.00 47.27           C  
ATOM   1514  CD  GLU A 269      -8.356  10.357  50.037  1.00 49.66           C  
ATOM   1515  OE1 GLU A 269      -7.263  10.344  49.429  1.00 51.79           O  
ATOM   1516  OE2 GLU A 269      -9.202   9.442  49.921  1.00 51.52           O1-
ATOM   1517  N   ILE A 270      -7.119  13.993  53.434  1.00 39.06           N  
ATOM   1518  CA  ILE A 270      -6.944  13.829  54.876  1.00 37.46           C  
ATOM   1519  C   ILE A 270      -7.656  14.955  55.644  1.00 37.37           C  
ATOM   1520  O   ILE A 270      -8.205  14.730  56.725  1.00 35.02           O  
ATOM   1521  CB  ILE A 270      -5.427  13.759  55.273  1.00 37.34           C  
ATOM   1522  CG1 ILE A 270      -5.263  13.474  56.774  1.00 38.60           C  
ATOM   1523  CG2 ILE A 270      -4.714  15.051  54.921  1.00 37.05           C  
ATOM   1524  CD1 ILE A 270      -5.723  12.086  57.201  1.00 39.81           C  
ATOM   1525  N   THR A 271      -7.671  16.151  55.057  1.00 37.89           N  
ATOM   1526  CA  THR A 271      -8.315  17.321  55.651  1.00 37.23           C  
ATOM   1527  C   THR A 271      -9.818  17.078  55.764  1.00 39.17           C  
ATOM   1528  O   THR A 271     -10.440  17.380  56.789  1.00 37.97           O  
ATOM   1529  CB  THR A 271      -8.090  18.589  54.789  1.00 36.64           C  
ATOM   1530  CG2 THR A 271      -8.889  19.758  55.332  1.00 37.19           C  
ATOM   1531  OG1 THR A 271      -6.703  18.945  54.794  1.00 36.44           O  
ATOM   1532  N   GLU A 272     -10.395  16.524  54.705  1.00 40.13           N  
ATOM   1533  CA  GLU A 272     -11.821  16.244  54.685  1.00 42.73           C  
ATOM   1534  C   GLU A 272     -12.183  15.092  55.615  1.00 42.81           C  
ATOM   1535  O   GLU A 272     -13.270  15.075  56.190  1.00 41.58           O  
ATOM   1536  CB  GLU A 272     -12.281  16.001  53.250  1.00 44.94           C  
ATOM   1537  CG  GLU A 272     -12.131  17.266  52.399  1.00 49.32           C  
ATOM   1538  CD  GLU A 272     -12.536  17.096  50.944  1.00 51.45           C  
ATOM   1539  OE1 GLU A 272     -12.381  15.987  50.385  1.00 53.15           O  
ATOM   1540  OE2 GLU A 272     -12.994  18.096  50.348  1.00 54.81           O1-
ATOM   1541  N   LEU A 273     -11.250  14.160  55.805  1.00 41.52           N  
ATOM   1542  CA  LEU A 273     -11.490  13.034  56.701  1.00 40.38           C  
ATOM   1543  C   LEU A 273     -11.501  13.536  58.131  1.00 39.78           C  
ATOM   1544  O   LEU A 273     -12.270  13.050  58.960  1.00 38.14           O  
ATOM   1545  CB  LEU A 273     -10.427  11.948  56.528  1.00 40.56           C  
ATOM   1546  CG  LEU A 273     -10.549  11.132  55.242  1.00 41.37           C  
ATOM   1547  CD1 LEU A 273      -9.325  10.252  55.055  1.00 40.91           C  
ATOM   1548  CD2 LEU A 273     -11.830  10.298  55.290  1.00 42.62           C  
ATOM   1549  N   CYS A 274     -10.651  14.521  58.412  1.00 39.32           N  
ATOM   1550  CA  CYS A 274     -10.568  15.115  59.735  1.00 40.47           C  
ATOM   1551  C   CYS A 274     -11.864  15.871  60.051  1.00 43.07           C  
ATOM   1552  O   CYS A 274     -12.379  15.803  61.170  1.00 42.36           O  
ATOM   1553  CB  CYS A 274      -9.388  16.077  59.825  1.00 39.48           C  
ATOM   1554  SG  CYS A 274      -7.751  15.301  59.986  1.00 38.58           S  
ATOM   1555  N   ILE A 275     -12.366  16.607  59.061  1.00 43.81           N  
ATOM   1556  CA  ILE A 275     -13.602  17.366  59.219  1.00 46.35           C  
ATOM   1557  C   ILE A 275     -14.758  16.389  59.484  1.00 46.85           C  
ATOM   1558  O   ILE A 275     -15.557  16.594  60.398  1.00 47.62           O  
ATOM   1559  CB  ILE A 275     -13.889  18.229  57.963  1.00 46.38           C  
ATOM   1560  CG1 ILE A 275     -12.787  19.282  57.792  1.00 47.49           C  
ATOM   1561  CG2 ILE A 275     -15.242  18.917  58.092  1.00 46.97           C  
ATOM   1562  CD1 ILE A 275     -12.890  20.108  56.509  1.00 46.77           C  
ATOM   1563  N   GLN A 276     -14.805  15.307  58.710  1.00 47.94           N  
ATOM   1564  CA  GLN A 276     -15.837  14.287  58.871  1.00 49.30           C  
ATOM   1565  C   GLN A 276     -15.810  13.673  60.271  1.00 49.92           C  
ATOM   1566  O   GLN A 276     -16.858  13.375  60.845  1.00 49.74           O  
ATOM   1567  CB  GLN A 276     -15.663  13.175  57.837  1.00 50.74           C  
ATOM   1568  CG  GLN A 276     -16.024  13.569  56.418  1.00 53.13           C  
ATOM   1569  CD  GLN A 276     -15.712  12.472  55.413  1.00 55.69           C  
ATOM   1570  NE2 GLN A 276     -15.502  12.864  54.157  1.00 56.69           N  
ATOM   1571  OE1 GLN A 276     -15.659  11.284  55.760  1.00 56.36           O  
ATOM   1572  N   HIS A 277     -14.610  13.479  60.812  1.00 48.77           N  
ATOM   1573  CA  HIS A 277     -14.473  12.900  62.142  1.00 47.87           C  
ATOM   1574  C   HIS A 277     -14.571  13.921  63.273  1.00 48.29           C  
ATOM   1575  O   HIS A 277     -14.100  13.679  64.383  1.00 49.25           O  
ATOM   1576  CB  HIS A 277     -13.195  12.055  62.241  1.00 46.20           C  
ATOM   1577  CG  HIS A 277     -13.344  10.679  61.663  1.00 45.18           C  
ATOM   1578  CD2 HIS A 277     -13.643   9.496  62.250  1.00 44.27           C  
ATOM   1579  ND1 HIS A 277     -13.249  10.420  60.313  1.00 45.08           N  
ATOM   1580  CE1 HIS A 277     -13.487   9.139  60.091  1.00 43.67           C  
ATOM   1581  NE2 HIS A 277     -13.729   8.557  61.251  1.00 44.69           N  
ATOM   1582  N   GLY A 278     -15.153  15.079  62.975  1.00 47.81           N  
ATOM   1583  CA  GLY A 278     -15.342  16.083  64.007  1.00 46.80           C  
ATOM   1584  C   GLY A 278     -14.421  17.280  64.154  1.00 47.28           C  
ATOM   1585  O   GLY A 278     -14.604  18.061  65.090  1.00 48.00           O  
ATOM   1586  N   TRP A 279     -13.443  17.452  63.271  1.00 45.70           N  
ATOM   1587  CA  TRP A 279     -12.556  18.609  63.399  1.00 44.55           C  
ATOM   1588  C   TRP A 279     -13.208  19.874  62.845  1.00 45.18           C  
ATOM   1589  O   TRP A 279     -13.838  19.845  61.786  1.00 43.93           O  
ATOM   1590  CB  TRP A 279     -11.221  18.365  62.675  1.00 42.68           C  
ATOM   1591  CG  TRP A 279     -10.230  19.521  62.766  1.00 40.43           C  
ATOM   1592  CD1 TRP A 279      -9.747  20.102  63.903  1.00 40.22           C  
ATOM   1593  CD2 TRP A 279      -9.597  20.211  61.665  1.00 38.98           C  
ATOM   1594  CE2 TRP A 279      -8.746  21.190  62.222  1.00 38.54           C  
ATOM   1595  CE3 TRP A 279      -9.670  20.095  60.274  1.00 40.05           C  
ATOM   1596  NE1 TRP A 279      -8.853  21.105  63.588  1.00 39.63           N  
ATOM   1597  CZ2 TRP A 279      -7.970  22.051  61.431  1.00 39.21           C  
ATOM   1598  CZ3 TRP A 279      -8.892  20.959  59.482  1.00 37.92           C  
ATOM   1599  CH2 TRP A 279      -8.058  21.918  60.069  1.00 37.48           C  
ATOM   1600  N   THR A 280     -13.095  20.968  63.592  1.00 45.59           N  
ATOM   1601  CA  THR A 280     -13.625  22.242  63.124  1.00 48.07           C  
ATOM   1602  C   THR A 280     -12.478  22.824  62.298  1.00 47.49           C  
ATOM   1603  O   THR A 280     -11.422  23.159  62.837  1.00 47.12           O  
ATOM   1604  CB  THR A 280     -13.958  23.201  64.279  1.00 49.29           C  
ATOM   1605  CG2 THR A 280     -14.620  24.466  63.733  1.00 50.33           C  
ATOM   1606  OG1 THR A 280     -14.861  22.559  65.189  1.00 50.97           O  
ATOM   1607  N   PRO A 281     -12.671  22.937  60.975  1.00 46.79           N  
ATOM   1608  CA  PRO A 281     -11.637  23.469  60.083  1.00 46.64           C  
ATOM   1609  C   PRO A 281     -11.326  24.943  60.231  1.00 46.54           C  
ATOM   1610  O   PRO A 281     -12.147  25.722  60.712  1.00 47.82           O  
ATOM   1611  CB  PRO A 281     -12.205  23.164  58.702  1.00 47.08           C  
ATOM   1612  CG  PRO A 281     -13.668  23.348  58.910  1.00 47.52           C  
ATOM   1613  CD  PRO A 281     -13.900  22.628  60.223  1.00 46.96           C  
ATOM   1614  N   GLY A 282     -10.103  25.309  59.863  1.00 45.45           N  
ATOM   1615  CA  GLY A 282      -9.707  26.701  59.892  1.00 43.59           C  
ATOM   1616  C   GLY A 282      -9.986  27.200  58.486  1.00 42.84           C  
ATOM   1617  O   GLY A 282     -10.794  26.609  57.765  1.00 41.94           O  
ATOM   1618  N   ASN A 283      -9.313  28.265  58.072  1.00 43.71           N  
ATOM   1619  CA  ASN A 283      -9.505  28.791  56.724  1.00 44.22           C  
ATOM   1620  C   ASN A 283      -8.224  29.427  56.212  1.00 44.12           C  
ATOM   1621  O   ASN A 283      -8.254  30.236  55.287  1.00 44.89           O  
ATOM   1622  CB  ASN A 283     -10.649  29.810  56.701  1.00 44.99           C  
ATOM   1623  N   GLY A 284      -7.100  29.063  56.826  1.00 44.26           N  
ATOM   1624  CA  GLY A 284      -5.816  29.607  56.426  1.00 42.46           C  
ATOM   1625  C   GLY A 284      -5.059  28.753  55.422  1.00 42.04           C  
ATOM   1626  O   GLY A 284      -5.544  27.720  54.951  1.00 41.68           O  
ATOM   1627  N   ARG A 285      -3.865  29.212  55.071  1.00 41.05           N  
ATOM   1628  CA  ARG A 285      -3.016  28.497  54.129  1.00 40.99           C  
ATOM   1629  C   ARG A 285      -2.109  27.525  54.864  1.00 38.78           C  
ATOM   1630  O   ARG A 285      -1.635  26.550  54.287  1.00 38.59           O  
ATOM   1631  CB  ARG A 285      -2.137  29.472  53.341  1.00 42.71           C  
ATOM   1632  CG  ARG A 285      -2.739  30.003  52.053  1.00 44.61           C  
ATOM   1633  CD  ARG A 285      -1.699  30.802  51.264  1.00 46.15           C  
ATOM   1634  NE  ARG A 285      -1.231  30.102  50.064  1.00 47.53           N  
ATOM   1635  CZ  ARG A 285      -0.234  30.521  49.285  1.00 47.10           C  
ATOM   1636  NH1 ARG A 285       0.414  31.644  49.574  1.00 44.88           N1+
ATOM   1637  NH2 ARG A 285       0.096  29.832  48.199  1.00 47.15           N  
ATOM   1638  N   PHE A 286      -1.858  27.807  56.135  1.00 37.30           N  
ATOM   1639  CA  PHE A 286      -0.968  26.972  56.924  1.00 36.21           C  
ATOM   1640  C   PHE A 286      -1.570  26.551  58.263  1.00 35.27           C  
ATOM   1641  O   PHE A 286      -1.001  26.822  59.319  1.00 34.97           O  
ATOM   1642  CB  PHE A 286       0.363  27.704  57.144  1.00 36.52           C  
ATOM   1643  CG  PHE A 286       1.060  28.094  55.864  1.00 36.66           C  
ATOM   1644  CD1 PHE A 286       1.833  27.172  55.169  1.00 36.25           C  
ATOM   1645  CD2 PHE A 286       0.910  29.373  55.337  1.00 36.51           C  
ATOM   1646  CE1 PHE A 286       2.442  27.515  53.965  1.00 36.55           C  
ATOM   1647  CE2 PHE A 286       1.521  29.725  54.128  1.00 35.66           C  
ATOM   1648  CZ  PHE A 286       2.287  28.793  53.442  1.00 35.44           C  
ATOM   1649  N   ASP A 287      -2.739  25.922  58.209  1.00 34.89           N  
ATOM   1650  CA  ASP A 287      -3.409  25.425  59.409  1.00 34.29           C  
ATOM   1651  C   ASP A 287      -2.910  24.009  59.680  1.00 33.56           C  
ATOM   1652  O   ASP A 287      -3.092  23.123  58.849  1.00 31.88           O  
ATOM   1653  CB  ASP A 287      -4.928  25.385  59.208  1.00 35.29           C  
ATOM   1654  CG  ASP A 287      -5.542  26.774  59.030  1.00 36.74           C  
ATOM   1655  OD1 ASP A 287      -4.990  27.744  59.588  1.00 34.94           O  
ATOM   1656  OD2 ASP A 287      -6.575  26.883  58.333  1.00 37.01           O1-
ATOM   1657  N   VAL A 288      -2.280  23.808  60.837  1.00 34.06           N  
ATOM   1658  CA  VAL A 288      -1.754  22.494  61.217  1.00 34.48           C  
ATOM   1659  C   VAL A 288      -2.910  21.519  61.439  1.00 35.28           C  
ATOM   1660  O   VAL A 288      -3.818  21.784  62.228  1.00 34.79           O  
ATOM   1661  CB  VAL A 288      -0.887  22.585  62.493  1.00 34.59           C  
ATOM   1662  CG1 VAL A 288      -0.422  21.188  62.940  1.00 32.70           C  
ATOM   1663  CG2 VAL A 288       0.308  23.478  62.236  1.00 33.97           C  
ATOM   1664  N   LEU A 289      -2.881  20.405  60.717  1.00 34.69           N  
ATOM   1665  CA  LEU A 289      -3.937  19.403  60.816  1.00 35.18           C  
ATOM   1666  C   LEU A 289      -3.888  18.612  62.117  1.00 36.29           C  
ATOM   1667  O   LEU A 289      -2.858  18.568  62.791  1.00 36.57           O  
ATOM   1668  CB  LEU A 289      -3.836  18.422  59.641  1.00 34.57           C  
ATOM   1669  CG  LEU A 289      -4.421  18.784  58.275  1.00 34.53           C  
ATOM   1670  CD1 LEU A 289      -3.959  17.793  57.220  1.00 33.07           C  
ATOM   1671  CD2 LEU A 289      -5.937  18.769  58.375  1.00 33.62           C  
ATOM   1672  N   PRO A 290      -5.035  18.048  62.537  1.00 36.86           N  
ATOM   1673  CA  PRO A 290      -5.060  17.256  63.767  1.00 36.62           C  
ATOM   1674  C   PRO A 290      -4.684  15.822  63.383  1.00 35.85           C  
ATOM   1675  O   PRO A 290      -4.611  15.486  62.196  1.00 33.96           O  
ATOM   1676  CB  PRO A 290      -6.521  17.335  64.189  1.00 38.50           C  
ATOM   1677  CG  PRO A 290      -7.231  17.325  62.877  1.00 39.22           C  
ATOM   1678  CD  PRO A 290      -6.407  18.310  62.058  1.00 37.66           C  
ATOM   1679  N   LEU A 291      -4.467  14.976  64.377  1.00 34.44           N  
ATOM   1680  CA  LEU A 291      -4.119  13.593  64.097  1.00 34.23           C  
ATOM   1681  C   LEU A 291      -5.309  12.650  64.194  1.00 33.97           C  
ATOM   1682  O   LEU A 291      -6.151  12.794  65.080  1.00 34.50           O  
ATOM   1683  CB  LEU A 291      -3.049  13.114  65.071  1.00 33.70           C  
ATOM   1684  CG  LEU A 291      -1.693  13.804  65.014  1.00 34.44           C  
ATOM   1685  CD1 LEU A 291      -0.879  13.349  66.194  1.00 32.33           C  
ATOM   1686  CD2 LEU A 291      -0.996  13.461  63.715  1.00 34.31           C  
ATOM   1687  N   LEU A 292      -5.385  11.713  63.255  1.00 33.01           N  
ATOM   1688  CA  LEU A 292      -6.420  10.686  63.253  1.00 34.07           C  
ATOM   1689  C   LEU A 292      -5.648   9.411  63.580  1.00 34.42           C  
ATOM   1690  O   LEU A 292      -4.917   8.880  62.737  1.00 33.58           O  
ATOM   1691  CB  LEU A 292      -7.098  10.572  61.881  1.00 35.54           C  
ATOM   1692  CG  LEU A 292      -8.291  11.515  61.664  1.00 37.67           C  
ATOM   1693  CD1 LEU A 292      -8.791  11.435  60.223  1.00 36.84           C  
ATOM   1694  CD2 LEU A 292      -9.408  11.141  62.652  1.00 38.82           C  
ATOM   1695  N   LEU A 293      -5.762   8.967  64.831  1.00 33.77           N  
ATOM   1696  CA  LEU A 293      -5.054   7.777  65.306  1.00 33.39           C  
ATOM   1697  C   LEU A 293      -5.980   6.591  65.498  1.00 34.74           C  
ATOM   1698  O   LEU A 293      -6.974   6.678  66.218  1.00 34.60           O  
ATOM   1699  CB  LEU A 293      -4.334   8.098  66.615  1.00 32.15           C  
ATOM   1700  CG  LEU A 293      -3.453   9.348  66.555  1.00 31.27           C  
ATOM   1701  CD1 LEU A 293      -2.779   9.579  67.899  1.00 31.98           C  
ATOM   1702  CD2 LEU A 293      -2.425   9.202  65.438  1.00 30.61           C  
ATOM   1703  N   GLN A 294      -5.597   5.461  64.916  1.00 35.04           N  
ATOM   1704  CA  GLN A 294      -6.401   4.256  64.968  1.00 35.62           C  
ATOM   1705  C   GLN A 294      -5.767   3.121  65.743  1.00 35.71           C  
ATOM   1706  O   GLN A 294      -4.624   2.735  65.484  1.00 34.08           O  
ATOM   1707  CB  GLN A 294      -6.729   3.804  63.541  1.00 37.05           C  
ATOM   1708  CG  GLN A 294      -7.501   2.501  63.441  1.00 40.41           C  
ATOM   1709  CD  GLN A 294      -8.095   2.272  62.064  1.00 43.03           C  
ATOM   1710  NE2 GLN A 294      -9.409   2.029  62.021  1.00 44.01           N  
ATOM   1711  OE1 GLN A 294      -7.390   2.309  61.050  1.00 43.62           O  
ATOM   1712  N   ALA A 295      -6.520   2.621  66.721  1.00 35.35           N  
ATOM   1713  CA  ALA A 295      -6.118   1.496  67.553  1.00 35.75           C  
ATOM   1714  C   ALA A 295      -6.772   0.271  66.902  1.00 36.08           C  
ATOM   1715  O   ALA A 295      -7.746   0.408  66.157  1.00 35.77           O  
ATOM   1716  CB  ALA A 295      -6.619   1.695  68.986  1.00 36.21           C  
ATOM   1717  N   PRO A 296      -6.253  -0.941  67.168  1.00 36.99           N  
ATOM   1718  CA  PRO A 296      -6.812  -2.162  66.576  1.00 37.72           C  
ATOM   1719  C   PRO A 296      -8.324  -2.313  66.712  1.00 39.50           C  
ATOM   1720  O   PRO A 296      -8.877  -2.205  67.815  1.00 38.19           O  
ATOM   1721  CB  PRO A 296      -6.075  -3.272  67.318  1.00 37.87           C  
ATOM   1722  CG  PRO A 296      -4.751  -2.649  67.615  1.00 36.91           C  
ATOM   1723  CD  PRO A 296      -5.141  -1.268  68.076  1.00 37.05           C  
ATOM   1724  N   ASP A 297      -8.977  -2.531  65.571  1.00 39.79           N  
ATOM   1725  CA  ASP A 297     -10.422  -2.729  65.496  1.00 41.71           C  
ATOM   1726  C   ASP A 297     -11.239  -1.599  66.120  1.00 43.52           C  
ATOM   1727  O   ASP A 297     -12.280  -1.829  66.740  1.00 44.70           O  
ATOM   1728  CB  ASP A 297     -10.789  -4.074  66.126  1.00 41.05           C  
ATOM   1729  CG  ASP A 297      -9.969  -5.209  65.558  1.00 41.32           C  
ATOM   1730  OD1 ASP A 297     -10.152  -5.536  64.365  1.00 41.92           O  
ATOM   1731  OD2 ASP A 297      -9.116  -5.752  66.293  1.00 42.27           O1-
ATOM   1732  N   GLU A 298     -10.750  -0.377  65.964  1.00 43.62           N  
ATOM   1733  CA  GLU A 298     -11.433   0.794  66.482  1.00 44.17           C  
ATOM   1734  C   GLU A 298     -11.444   1.835  65.387  1.00 44.11           C  
ATOM   1735  O   GLU A 298     -10.552   1.857  64.540  1.00 43.61           O  
ATOM   1736  CB  GLU A 298     -10.699   1.370  67.693  1.00 45.26           C  
ATOM   1737  CG  GLU A 298     -10.934   0.631  68.993  1.00 48.67           C  
ATOM   1738  CD  GLU A 298     -12.401   0.632  69.415  1.00 51.67           C  
ATOM   1739  OE1 GLU A 298     -13.073   1.682  69.286  1.00 52.44           O  
ATOM   1740  OE2 GLU A 298     -12.879  -0.424  69.883  1.00 53.66           O1-
ATOM   1741  N   PRO A 299     -12.497   2.662  65.335  1.00 43.52           N  
ATOM   1742  CA  PRO A 299     -12.522   3.690  64.291  1.00 42.36           C  
ATOM   1743  C   PRO A 299     -11.443   4.700  64.668  1.00 41.13           C  
ATOM   1744  O   PRO A 299     -11.024   4.751  65.830  1.00 39.73           O  
ATOM   1745  CB  PRO A 299     -13.924   4.284  64.433  1.00 42.44           C  
ATOM   1746  CG  PRO A 299     -14.223   4.104  65.886  1.00 42.77           C  
ATOM   1747  CD  PRO A 299     -13.723   2.704  66.151  1.00 42.82           C  
ATOM   1748  N   PRO A 300     -10.941   5.475  63.694  1.00 41.14           N  
ATOM   1749  CA  PRO A 300      -9.904   6.466  64.000  1.00 41.72           C  
ATOM   1750  C   PRO A 300     -10.399   7.509  64.991  1.00 43.14           C  
ATOM   1751  O   PRO A 300     -11.564   7.916  64.948  1.00 44.77           O  
ATOM   1752  CB  PRO A 300      -9.585   7.076  62.633  1.00 41.40           C  
ATOM   1753  CG  PRO A 300     -10.853   6.853  61.840  1.00 41.95           C  
ATOM   1754  CD  PRO A 300     -11.244   5.461  62.251  1.00 41.88           C  
ATOM   1755  N   GLU A 301      -9.517   7.911  65.900  1.00 43.02           N  
ATOM   1756  CA  GLU A 301      -9.842   8.898  66.923  1.00 44.41           C  
ATOM   1757  C   GLU A 301      -9.076  10.205  66.675  1.00 43.43           C  
ATOM   1758  O   GLU A 301      -7.873  10.193  66.395  1.00 42.79           O  
ATOM   1759  CB  GLU A 301      -9.509   8.329  68.305  1.00 45.70           C  
ATOM   1760  CG  GLU A 301     -10.164   9.055  69.466  1.00 49.32           C  
ATOM   1761  CD  GLU A 301      -9.787   8.469  70.825  1.00 52.09           C  
ATOM   1762  OE1 GLU A 301      -9.586   7.236  70.929  1.00 52.11           O  
ATOM   1763  OE2 GLU A 301      -9.691   9.250  71.798  1.00 53.50           O1-
ATOM   1764  N   LEU A 302      -9.776  11.331  66.793  1.00 41.88           N  
ATOM   1765  CA  LEU A 302      -9.185  12.647  66.555  1.00 40.51           C  
ATOM   1766  C   LEU A 302      -8.405  13.226  67.738  1.00 39.71           C  
ATOM   1767  O   LEU A 302      -8.873  13.205  68.874  1.00 39.49           O  
ATOM   1768  CB  LEU A 302     -10.278  13.629  66.138  1.00 40.38           C  
ATOM   1769  CG  LEU A 302      -9.845  14.919  65.443  1.00 41.08           C  
ATOM   1770  CD1 LEU A 302      -9.493  14.621  63.985  1.00 41.41           C  
ATOM   1771  CD2 LEU A 302     -10.979  15.931  65.515  1.00 41.50           C  
ATOM   1772  N   PHE A 303      -7.223  13.771  67.462  1.00 37.96           N  
ATOM   1773  CA  PHE A 303      -6.388  14.371  68.500  1.00 37.70           C  
ATOM   1774  C   PHE A 303      -5.732  15.647  67.991  1.00 38.32           C  
ATOM   1775  O   PHE A 303      -5.105  15.651  66.928  1.00 37.90           O  
ATOM   1776  CB  PHE A 303      -5.277  13.414  68.948  1.00 36.78           C  
ATOM   1777  CG  PHE A 303      -5.768  12.184  69.652  1.00 36.73           C  
ATOM   1778  CD1 PHE A 303      -6.116  11.049  68.934  1.00 36.02           C  
ATOM   1779  CD2 PHE A 303      -5.851  12.152  71.038  1.00 36.70           C  
ATOM   1780  CE1 PHE A 303      -6.537   9.897  69.584  1.00 36.47           C  
ATOM   1781  CE2 PHE A 303      -6.271  11.003  71.701  1.00 34.93           C  
ATOM   1782  CZ  PHE A 303      -6.613   9.875  70.974  1.00 35.43           C  
ATOM   1783  N   LEU A 304      -5.845  16.719  68.767  1.00 38.06           N  
ATOM   1784  CA  LEU A 304      -5.238  17.986  68.380  1.00 39.49           C  
ATOM   1785  C   LEU A 304      -3.847  18.120  68.980  1.00 39.41           C  
ATOM   1786  O   LEU A 304      -3.655  17.923  70.177  1.00 37.83           O  
ATOM   1787  CB  LEU A 304      -6.093  19.171  68.829  1.00 41.45           C  
ATOM   1788  CG  LEU A 304      -7.557  19.227  68.388  1.00 42.69           C  
ATOM   1789  CD1 LEU A 304      -8.063  20.644  68.575  1.00 45.00           C  
ATOM   1790  CD2 LEU A 304      -7.710  18.830  66.942  1.00 43.73           C  
ATOM   1791  N   LEU A 305      -2.873  18.440  68.136  1.00 38.97           N  
ATOM   1792  CA  LEU A 305      -1.512  18.616  68.599  1.00 38.92           C  
ATOM   1793  C   LEU A 305      -1.412  19.967  69.289  1.00 40.16           C  
ATOM   1794  O   LEU A 305      -1.872  20.980  68.755  1.00 39.84           O  
ATOM   1795  CB  LEU A 305      -0.531  18.581  67.422  1.00 38.45           C  
ATOM   1796  CG  LEU A 305      -0.253  17.237  66.756  1.00 37.69           C  
ATOM   1797  CD1 LEU A 305       0.511  17.446  65.443  1.00 36.63           C  
ATOM   1798  CD2 LEU A 305       0.543  16.376  67.709  1.00 36.96           C  
ATOM   1799  N   PRO A 306      -0.872  19.992  70.514  1.00 40.91           N  
ATOM   1800  CA  PRO A 306      -0.731  21.257  71.240  1.00 42.11           C  
ATOM   1801  C   PRO A 306       0.185  22.141  70.395  1.00 43.13           C  
ATOM   1802  O   PRO A 306       1.276  21.715  70.005  1.00 42.85           O  
ATOM   1803  CB  PRO A 306      -0.048  20.828  72.533  1.00 41.73           C  
ATOM   1804  CG  PRO A 306      -0.582  19.453  72.749  1.00 41.42           C  
ATOM   1805  CD  PRO A 306      -0.483  18.856  71.369  1.00 40.64           C  
ATOM   1806  N   PRO A 307      -0.273  23.355  70.047  1.00 43.13           N  
ATOM   1807  CA  PRO A 307       0.518  24.284  69.235  1.00 42.42           C  
ATOM   1808  C   PRO A 307       1.924  24.546  69.769  1.00 41.04           C  
ATOM   1809  O   PRO A 307       2.836  24.843  69.005  1.00 40.95           O  
ATOM   1810  CB  PRO A 307      -0.343  25.543  69.230  1.00 43.45           C  
ATOM   1811  CG  PRO A 307      -1.738  24.973  69.248  1.00 44.20           C  
ATOM   1812  CD  PRO A 307      -1.620  23.902  70.309  1.00 43.25           C  
ATOM   1813  N   GLU A 308       2.114  24.401  71.076  1.00 40.29           N  
ATOM   1814  CA  GLU A 308       3.431  24.629  71.660  1.00 39.82           C  
ATOM   1815  C   GLU A 308       4.440  23.522  71.328  1.00 37.80           C  
ATOM   1816  O   GLU A 308       5.642  23.679  71.557  1.00 35.66           O  
ATOM   1817  CB  GLU A 308       3.331  24.819  73.177  1.00 43.03           C  
ATOM   1818  CG  GLU A 308       2.641  23.686  73.928  1.00 46.81           C  
ATOM   1819  CD  GLU A 308       1.117  23.819  73.978  1.00 50.65           C  
ATOM   1820  OE1 GLU A 308       0.545  24.699  73.290  1.00 50.66           O  
ATOM   1821  OE2 GLU A 308       0.486  23.032  74.722  1.00 52.67           O1-
ATOM   1822  N   LEU A 309       3.942  22.401  70.812  1.00 36.78           N  
ATOM   1823  CA  LEU A 309       4.816  21.284  70.450  1.00 37.24           C  
ATOM   1824  C   LEU A 309       5.208  21.349  68.984  1.00 34.63           C  
ATOM   1825  O   LEU A 309       6.171  20.714  68.578  1.00 35.17           O  
ATOM   1826  CB  LEU A 309       4.130  19.933  70.697  1.00 36.77           C  
ATOM   1827  CG  LEU A 309       3.699  19.587  72.120  1.00 40.97           C  
ATOM   1828  CD1 LEU A 309       3.286  18.112  72.194  1.00 40.42           C  
ATOM   1829  CD2 LEU A 309       4.834  19.876  73.085  1.00 41.17           C  
ATOM   1830  N   VAL A 310       4.425  22.075  68.189  1.00 33.06           N  
ATOM   1831  CA  VAL A 310       4.675  22.199  66.751  1.00 33.39           C  
ATOM   1832  C   VAL A 310       5.515  23.428  66.416  1.00 32.58           C  
ATOM   1833  O   VAL A 310       4.983  24.528  66.255  1.00 34.80           O  
ATOM   1834  CB  VAL A 310       3.341  22.260  65.960  1.00 33.83           C  
ATOM   1835  CG1 VAL A 310       3.599  22.180  64.452  1.00 35.26           C  
ATOM   1836  CG2 VAL A 310       2.421  21.126  66.390  1.00 35.05           C  
ATOM   1837  N   LEU A 311       6.827  23.247  66.312  1.00 31.02           N  
ATOM   1838  CA  LEU A 311       7.718  24.355  65.981  1.00 30.43           C  
ATOM   1839  C   LEU A 311       7.608  24.702  64.487  1.00 32.13           C  
ATOM   1840  O   LEU A 311       7.688  23.820  63.627  1.00 30.21           O  
ATOM   1841  CB  LEU A 311       9.163  23.999  66.342  1.00 31.04           C  
ATOM   1842  CG  LEU A 311      10.273  25.028  66.068  1.00 30.46           C  
ATOM   1843  CD1 LEU A 311       9.987  26.334  66.794  1.00 31.97           C  
ATOM   1844  CD2 LEU A 311      11.613  24.461  66.512  1.00 27.95           C  
ATOM   1845  N   GLU A 312       7.381  25.984  64.193  1.00 31.96           N  
ATOM   1846  CA  GLU A 312       7.255  26.459  62.811  1.00 32.63           C  
ATOM   1847  C   GLU A 312       8.235  27.586  62.531  1.00 32.33           C  
ATOM   1848  O   GLU A 312       8.683  28.265  63.455  1.00 32.59           O  
ATOM   1849  CB  GLU A 312       5.837  26.939  62.527  1.00 31.80           C  
ATOM   1850  CG  GLU A 312       4.841  25.834  62.286  1.00 34.55           C  
ATOM   1851  CD  GLU A 312       3.435  26.367  62.077  1.00 35.82           C  
ATOM   1852  OE1 GLU A 312       2.943  26.329  60.934  1.00 36.53           O  
ATOM   1853  OE2 GLU A 312       2.826  26.836  63.060  1.00 39.03           O1-
ATOM   1854  N   VAL A 313       8.538  27.797  61.250  1.00 32.21           N  
ATOM   1855  CA  VAL A 313       9.485  28.829  60.829  1.00 30.74           C  
ATOM   1856  C   VAL A 313       8.893  29.806  59.817  1.00 32.17           C  
ATOM   1857  O   VAL A 313       8.548  29.422  58.693  1.00 34.27           O  
ATOM   1858  CB  VAL A 313      10.745  28.210  60.180  1.00 31.12           C  
ATOM   1859  CG1 VAL A 313      11.741  29.312  59.798  1.00 28.32           C  
ATOM   1860  CG2 VAL A 313      11.384  27.179  61.108  1.00 27.87           C  
ATOM   1861  N   PRO A 314       8.738  31.076  60.205  1.00 33.38           N  
ATOM   1862  CA  PRO A 314       8.189  32.073  59.280  1.00 33.04           C  
ATOM   1863  C   PRO A 314       9.278  32.338  58.236  1.00 30.76           C  
ATOM   1864  O   PRO A 314      10.448  32.487  58.577  1.00 30.07           O  
ATOM   1865  CB  PRO A 314       7.950  33.289  60.173  1.00 34.64           C  
ATOM   1866  CG  PRO A 314       9.052  33.150  61.227  1.00 36.62           C  
ATOM   1867  CD  PRO A 314       9.003  31.670  61.537  1.00 35.37           C  
ATOM   1868  N   LEU A 315       8.898  32.370  56.969  1.00 30.98           N  
ATOM   1869  CA  LEU A 315       9.885  32.586  55.922  1.00 31.74           C  
ATOM   1870  C   LEU A 315      10.149  34.046  55.527  1.00 32.05           C  
ATOM   1871  O   LEU A 315       9.228  34.817  55.269  1.00 33.18           O  
ATOM   1872  CB  LEU A 315       9.518  31.765  54.686  1.00 30.07           C  
ATOM   1873  CG  LEU A 315       9.321  30.261  54.923  1.00 30.64           C  
ATOM   1874  CD1 LEU A 315       9.006  29.584  53.585  1.00 29.44           C  
ATOM   1875  CD2 LEU A 315      10.564  29.658  55.582  1.00 27.46           C  
ATOM   1876  N   GLU A 316      11.426  34.408  55.502  1.00 33.33           N  
ATOM   1877  CA  GLU A 316      11.853  35.743  55.099  1.00 34.67           C  
ATOM   1878  C   GLU A 316      13.101  35.583  54.247  1.00 32.95           C  
ATOM   1879  O   GLU A 316      13.792  34.558  54.319  1.00 30.54           O  
ATOM   1880  CB  GLU A 316      12.144  36.632  56.311  1.00 36.94           C  
ATOM   1881  CG  GLU A 316      13.492  36.408  56.962  1.00 41.51           C  
ATOM   1882  CD  GLU A 316      13.779  37.420  58.067  1.00 44.52           C  
ATOM   1883  OE1 GLU A 316      14.939  37.889  58.167  1.00 44.75           O  
ATOM   1884  OE2 GLU A 316      12.841  37.743  58.833  1.00 45.12           O1-
ATOM   1885  N   HIS A 317      13.364  36.578  53.408  1.00 32.68           N  
ATOM   1886  CA  HIS A 317      14.522  36.561  52.525  1.00 33.66           C  
ATOM   1887  C   HIS A 317      15.538  37.562  53.065  1.00 33.96           C  
ATOM   1888  O   HIS A 317      15.164  38.625  53.559  1.00 33.65           O  
ATOM   1889  CB  HIS A 317      14.105  36.921  51.096  1.00 32.10           C  
ATOM   1890  CG  HIS A 317      15.200  36.759  50.093  1.00 31.67           C  
ATOM   1891  CD2 HIS A 317      15.480  35.748  49.233  1.00 31.89           C  
ATOM   1892  ND1 HIS A 317      16.210  37.687  49.938  1.00 30.68           N  
ATOM   1893  CE1 HIS A 317      17.069  37.250  49.032  1.00 32.00           C  
ATOM   1894  NE2 HIS A 317      16.650  36.076  48.589  1.00 31.62           N  
ATOM   1895  N   PRO A 318      16.836  37.233  52.984  1.00 35.13           N  
ATOM   1896  CA  PRO A 318      17.879  38.131  53.487  1.00 36.67           C  
ATOM   1897  C   PRO A 318      18.008  39.512  52.835  1.00 37.88           C  
ATOM   1898  O   PRO A 318      18.503  40.436  53.475  1.00 38.07           O  
ATOM   1899  CB  PRO A 318      19.153  37.294  53.351  1.00 36.10           C  
ATOM   1900  CG  PRO A 318      18.847  36.373  52.221  1.00 36.16           C  
ATOM   1901  CD  PRO A 318      17.421  35.971  52.504  1.00 34.27           C  
ATOM   1902  N   THR A 319      17.574  39.658  51.583  1.00 38.54           N  
ATOM   1903  CA  THR A 319      17.659  40.955  50.902  1.00 39.56           C  
ATOM   1904  C   THR A 319      16.327  41.434  50.302  1.00 40.67           C  
ATOM   1905  O   THR A 319      16.090  42.637  50.190  1.00 41.59           O  
ATOM   1906  CB  THR A 319      18.732  40.951  49.805  1.00 38.51           C  
ATOM   1907  CG2 THR A 319      20.100  40.620  50.393  1.00 38.55           C  
ATOM   1908  OG1 THR A 319      18.395  39.978  48.817  1.00 37.20           O  
ATOM   1909  N   LEU A 320      15.478  40.503  49.880  1.00 40.10           N  
ATOM   1910  CA  LEU A 320      14.177  40.865  49.324  1.00 38.46           C  
ATOM   1911  C   LEU A 320      13.235  41.121  50.507  1.00 39.02           C  
ATOM   1912  O   LEU A 320      12.596  40.202  51.039  1.00 37.34           O  
ATOM   1913  CB  LEU A 320      13.664  39.753  48.405  1.00 37.94           C  
ATOM   1914  CG  LEU A 320      14.573  39.454  47.211  1.00 37.22           C  
ATOM   1915  CD1 LEU A 320      14.162  38.165  46.531  1.00 37.43           C  
ATOM   1916  CD2 LEU A 320      14.540  40.617  46.226  1.00 38.04           C  
ATOM   1917  N   GLU A 321      13.190  42.385  50.932  1.00 38.45           N  
ATOM   1918  CA  GLU A 321      12.396  42.822  52.082  1.00 38.17           C  
ATOM   1919  C   GLU A 321      10.929  42.468  52.059  1.00 37.12           C  
ATOM   1920  O   GLU A 321      10.338  42.256  53.112  1.00 38.27           O  
ATOM   1921  CB  GLU A 321      12.565  44.333  52.307  1.00 40.36           C  
ATOM   1922  N   TRP A 322      10.345  42.400  50.868  1.00 35.91           N  
ATOM   1923  CA  TRP A 322       8.931  42.065  50.705  1.00 35.54           C  
ATOM   1924  C   TRP A 322       8.594  40.579  50.884  1.00 34.63           C  
ATOM   1925  O   TRP A 322       7.421  40.222  51.016  1.00 32.67           O  
ATOM   1926  CB  TRP A 322       8.454  42.496  49.312  1.00 36.85           C  
ATOM   1927  CG  TRP A 322       9.359  42.031  48.186  1.00 37.94           C  
ATOM   1928  CD1 TRP A 322      10.313  42.772  47.549  1.00 38.22           C  
ATOM   1929  CD2 TRP A 322       9.403  40.726  47.584  1.00 38.59           C  
ATOM   1930  CE2 TRP A 322      10.412  40.758  46.592  1.00 39.08           C  
ATOM   1931  CE3 TRP A 322       8.693  39.533  47.788  1.00 38.61           C  
ATOM   1932  NE1 TRP A 322      10.949  42.018  46.594  1.00 37.61           N  
ATOM   1933  CZ2 TRP A 322      10.731  39.643  45.804  1.00 39.75           C  
ATOM   1934  CZ3 TRP A 322       9.013  38.420  47.004  1.00 40.72           C  
ATOM   1935  CH2 TRP A 322      10.026  38.489  46.024  1.00 39.32           C  
ATOM   1936  N   PHE A 323       9.607  39.716  50.843  1.00 33.64           N  
ATOM   1937  CA  PHE A 323       9.355  38.275  50.951  1.00 34.30           C  
ATOM   1938  C   PHE A 323       8.578  37.924  52.213  1.00 33.92           C  
ATOM   1939  O   PHE A 323       7.584  37.210  52.151  1.00 35.17           O  
ATOM   1940  CB  PHE A 323      10.665  37.473  50.880  1.00 32.68           C  
ATOM   1941  CG  PHE A 323      10.473  36.028  50.485  1.00 34.18           C  
ATOM   1942  CD1 PHE A 323      10.694  35.615  49.169  1.00 35.20           C  
ATOM   1943  CD2 PHE A 323      10.053  35.083  51.418  1.00 33.96           C  
ATOM   1944  CE1 PHE A 323      10.496  34.283  48.789  1.00 34.53           C  
ATOM   1945  CE2 PHE A 323       9.853  33.750  51.052  1.00 34.23           C  
ATOM   1946  CZ  PHE A 323      10.076  33.349  49.733  1.00 34.14           C  
ATOM   1947  N   ALA A 324       9.010  38.469  53.345  1.00 34.54           N  
ATOM   1948  CA  ALA A 324       8.368  38.213  54.630  1.00 36.32           C  
ATOM   1949  C   ALA A 324       6.865  38.452  54.579  1.00 37.64           C  
ATOM   1950  O   ALA A 324       6.093  37.705  55.181  1.00 37.25           O  
ATOM   1951  CB  ALA A 324       8.994  39.091  55.712  1.00 35.31           C  
ATOM   1952  N   ALA A 325       6.460  39.474  53.826  1.00 38.46           N  
ATOM   1953  CA  ALA A 325       5.053  39.845  53.697  1.00 38.74           C  
ATOM   1954  C   ALA A 325       4.168  38.811  53.013  1.00 38.57           C  
ATOM   1955  O   ALA A 325       2.945  38.870  53.135  1.00 39.56           O  
ATOM   1956  CB  ALA A 325       4.928  41.191  52.989  1.00 40.39           C  
ATOM   1957  N   LEU A 326       4.777  37.865  52.302  1.00 37.65           N  
ATOM   1958  CA  LEU A 326       4.013  36.824  51.624  1.00 36.57           C  
ATOM   1959  C   LEU A 326       3.332  35.910  52.646  1.00 35.44           C  
ATOM   1960  O   LEU A 326       2.407  35.177  52.310  1.00 34.79           O  
ATOM   1961  CB  LEU A 326       4.914  36.019  50.688  1.00 37.16           C  
ATOM   1962  CG  LEU A 326       5.602  36.871  49.609  1.00 38.82           C  
ATOM   1963  CD1 LEU A 326       6.471  36.001  48.715  1.00 37.50           C  
ATOM   1964  CD2 LEU A 326       4.548  37.598  48.788  1.00 39.33           C  
ATOM   1965  N   GLY A 327       3.797  35.978  53.893  1.00 35.17           N  
ATOM   1966  CA  GLY A 327       3.216  35.183  54.967  1.00 34.44           C  
ATOM   1967  C   GLY A 327       3.459  33.687  54.875  1.00 34.65           C  
ATOM   1968  O   GLY A 327       2.691  32.894  55.421  1.00 35.66           O  
ATOM   1969  N   LEU A 328       4.526  33.302  54.186  1.00 32.51           N  
ATOM   1970  CA  LEU A 328       4.857  31.894  54.027  1.00 33.24           C  
ATOM   1971  C   LEU A 328       5.574  31.368  55.272  1.00 31.68           C  
ATOM   1972  O   LEU A 328       6.307  32.101  55.943  1.00 31.01           O  
ATOM   1973  CB  LEU A 328       5.758  31.698  52.796  1.00 33.73           C  
ATOM   1974  CG  LEU A 328       5.285  32.269  51.456  1.00 33.64           C  
ATOM   1975  CD1 LEU A 328       6.383  32.095  50.431  1.00 35.64           C  
ATOM   1976  CD2 LEU A 328       4.010  31.577  50.984  1.00 34.67           C  
ATOM   1977  N   ARG A 329       5.362  30.089  55.560  1.00 31.85           N  
ATOM   1978  CA  ARG A 329       5.995  29.432  56.698  1.00 32.13           C  
ATOM   1979  C   ARG A 329       6.032  27.930  56.454  1.00 30.58           C  
ATOM   1980  O   ARG A 329       5.378  27.428  55.546  1.00 30.89           O  
ATOM   1981  CB  ARG A 329       5.195  29.712  57.976  1.00 35.57           C  
ATOM   1982  CG  ARG A 329       3.728  29.319  57.866  1.00 40.43           C  
ATOM   1983  CD  ARG A 329       2.844  30.046  58.884  1.00 45.65           C  
ATOM   1984  NE  ARG A 329       2.943  29.501  60.236  1.00 48.13           N  
ATOM   1985  CZ  ARG A 329       3.216  30.223  61.321  1.00 49.66           C  
ATOM   1986  NH1 ARG A 329       3.421  31.531  61.217  1.00 50.86           N1+
ATOM   1987  NH2 ARG A 329       3.266  29.645  62.515  1.00 47.11           N  
ATOM   1988  N   TRP A 330       6.846  27.227  57.229  1.00 28.86           N  
ATOM   1989  CA  TRP A 330       6.900  25.772  57.136  1.00 29.05           C  
ATOM   1990  C   TRP A 330       7.285  25.229  58.509  1.00 29.04           C  
ATOM   1991  O   TRP A 330       7.806  25.957  59.351  1.00 29.07           O  
ATOM   1992  CB  TRP A 330       7.866  25.273  56.046  1.00 28.92           C  
ATOM   1993  CG  TRP A 330       7.454  23.895  55.546  1.00 27.48           C  
ATOM   1994  CD1 TRP A 330       8.006  22.689  55.900  1.00 28.16           C  
ATOM   1995  CD2 TRP A 330       6.343  23.588  54.702  1.00 28.22           C  
ATOM   1996  CE2 TRP A 330       6.270  22.179  54.592  1.00 27.48           C  
ATOM   1997  CE3 TRP A 330       5.389  24.370  54.028  1.00 25.73           C  
ATOM   1998  NE1 TRP A 330       7.296  21.658  55.331  1.00 28.67           N  
ATOM   1999  CZ2 TRP A 330       5.280  21.536  53.840  1.00 26.77           C  
ATOM   2000  CZ3 TRP A 330       4.408  23.724  53.280  1.00 26.24           C  
ATOM   2001  CH2 TRP A 330       4.358  22.323  53.194  1.00 26.25           C  
ATOM   2002  N   TYR A 331       6.987  23.962  58.752  1.00 27.81           N  
ATOM   2003  CA  TYR A 331       7.292  23.371  60.048  1.00 27.50           C  
ATOM   2004  C   TYR A 331       8.712  22.853  60.164  1.00 26.88           C  
ATOM   2005  O   TYR A 331       9.366  22.548  59.163  1.00 27.28           O  
ATOM   2006  CB  TYR A 331       6.276  22.278  60.389  1.00 26.66           C  
ATOM   2007  CG  TYR A 331       5.997  21.308  59.265  1.00 27.82           C  
ATOM   2008  CD1 TYR A 331       6.702  20.108  59.164  1.00 26.31           C  
ATOM   2009  CD2 TYR A 331       5.027  21.587  58.301  1.00 25.78           C  
ATOM   2010  CE1 TYR A 331       6.448  19.210  58.122  1.00 28.69           C  
ATOM   2011  CE2 TYR A 331       4.767  20.691  57.256  1.00 28.93           C  
ATOM   2012  CZ  TYR A 331       5.488  19.504  57.173  1.00 28.60           C  
ATOM   2013  OH  TYR A 331       5.277  18.627  56.126  1.00 27.29           O  
ATOM   2014  N   ALA A 332       9.182  22.730  61.398  1.00 26.01           N  
ATOM   2015  CA  ALA A 332      10.537  22.270  61.658  1.00 28.23           C  
ATOM   2016  C   ALA A 332      10.755  20.764  61.525  1.00 28.02           C  
ATOM   2017  O   ALA A 332      11.805  20.333  61.064  1.00 27.99           O  
ATOM   2018  CB  ALA A 332      10.968  22.708  63.053  1.00 29.24           C  
ATOM   2019  N   LEU A 333       9.739  19.986  61.882  1.00 27.25           N  
ATOM   2020  CA  LEU A 333       9.856  18.538  61.910  1.00 27.33           C  
ATOM   2021  C   LEU A 333       9.244  17.692  60.797  1.00 25.80           C  
ATOM   2022  O   LEU A 333       8.022  17.582  60.684  1.00 24.23           O  
ATOM   2023  CB  LEU A 333       9.323  18.026  63.263  1.00 27.86           C  
ATOM   2024  CG  LEU A 333       9.580  16.548  63.582  1.00 27.92           C  
ATOM   2025  CD1 LEU A 333      11.057  16.341  63.890  1.00 27.65           C  
ATOM   2026  CD2 LEU A 333       8.739  16.103  64.762  1.00 27.30           C  
ATOM   2027  N   PRO A 334      10.096  17.085  59.959  1.00 25.55           N  
ATOM   2028  CA  PRO A 334       9.589  16.234  58.879  1.00 27.12           C  
ATOM   2029  C   PRO A 334       9.435  14.841  59.494  1.00 27.61           C  
ATOM   2030  O   PRO A 334      10.425  14.137  59.732  1.00 28.43           O  
ATOM   2031  CB  PRO A 334      10.710  16.297  57.843  1.00 28.52           C  
ATOM   2032  CG  PRO A 334      11.950  16.390  58.690  1.00 27.33           C  
ATOM   2033  CD  PRO A 334      11.546  17.319  59.829  1.00 26.92           C  
ATOM   2034  N   ALA A 335       8.198  14.434  59.749  1.00 27.49           N  
ATOM   2035  CA  ALA A 335       7.954  13.152  60.395  1.00 27.38           C  
ATOM   2036  C   ALA A 335       6.999  12.255  59.628  1.00 27.71           C  
ATOM   2037  O   ALA A 335       5.790  12.321  59.826  1.00 28.64           O  
ATOM   2038  CB  ALA A 335       7.434  13.405  61.817  1.00 26.94           C  
ATOM   2039  N   VAL A 336       7.548  11.426  58.740  1.00 26.89           N  
ATOM   2040  CA  VAL A 336       6.751  10.516  57.930  1.00 26.18           C  
ATOM   2041  C   VAL A 336       6.055   9.532  58.865  1.00 26.12           C  
ATOM   2042  O   VAL A 336       6.697   8.911  59.712  1.00 24.93           O  
ATOM   2043  CB  VAL A 336       7.634   9.780  56.916  1.00 26.69           C  
ATOM   2044  CG1 VAL A 336       6.798   8.794  56.097  1.00 24.67           C  
ATOM   2045  CG2 VAL A 336       8.330  10.813  55.990  1.00 26.07           C  
ATOM   2046  N   SER A 337       4.744   9.381  58.690  1.00 26.10           N  
ATOM   2047  CA  SER A 337       3.970   8.512  59.574  1.00 26.02           C  
ATOM   2048  C   SER A 337       3.067   7.477  58.912  1.00 26.89           C  
ATOM   2049  O   SER A 337       2.312   6.792  59.603  1.00 27.85           O  
ATOM   2050  CB  SER A 337       3.144   9.389  60.535  1.00 25.96           C  
ATOM   2051  OG  SER A 337       2.277  10.269  59.825  1.00 22.74           O  
ATOM   2052  N   ASN A 338       3.149   7.344  57.591  1.00 26.95           N  
ATOM   2053  CA  ASN A 338       2.310   6.386  56.878  1.00 28.24           C  
ATOM   2054  C   ASN A 338       3.025   5.194  56.253  1.00 27.13           C  
ATOM   2055  O   ASN A 338       2.405   4.403  55.538  1.00 28.94           O  
ATOM   2056  CB  ASN A 338       1.447   7.092  55.818  1.00 30.88           C  
ATOM   2057  CG  ASN A 338       2.262   7.666  54.663  1.00 33.60           C  
ATOM   2058  ND2 ASN A 338       1.565   8.071  53.605  1.00 35.54           N  
ATOM   2059  OD1 ASN A 338       3.488   7.760  54.722  1.00 33.57           O  
ATOM   2060  N   MET A 339       4.311   5.038  56.540  1.00 24.92           N  
ATOM   2061  CA  MET A 339       5.062   3.917  55.982  1.00 25.36           C  
ATOM   2062  C   MET A 339       5.097   2.714  56.900  1.00 24.63           C  
ATOM   2063  O   MET A 339       5.000   2.847  58.115  1.00 26.02           O  
ATOM   2064  CB  MET A 339       6.477   4.348  55.609  1.00 24.03           C  
ATOM   2065  CG  MET A 339       6.481   5.359  54.475  1.00 27.35           C  
ATOM   2066  SD  MET A 339       8.141   5.725  53.917  1.00 27.94           S  
ATOM   2067  CE  MET A 339       8.430   4.360  52.756  1.00 28.39           C  
ATOM   2068  N   LEU A 340       5.249   1.538  56.309  1.00 23.53           N  
ATOM   2069  CA  LEU A 340       5.288   0.307  57.071  1.00 24.89           C  
ATOM   2070  C   LEU A 340       6.732  -0.143  57.285  1.00 24.37           C  
ATOM   2071  O   LEU A 340       7.522  -0.161  56.342  1.00 26.67           O  
ATOM   2072  CB  LEU A 340       4.498  -0.782  56.332  1.00 25.50           C  
ATOM   2073  CG  LEU A 340       4.373  -2.180  56.963  1.00 26.13           C  
ATOM   2074  CD1 LEU A 340       3.011  -2.785  56.597  1.00 26.34           C  
ATOM   2075  CD2 LEU A 340       5.509  -3.105  56.516  1.00 24.98           C  
ATOM   2076  N   LEU A 341       7.066  -0.483  58.527  1.00 23.76           N  
ATOM   2077  CA  LEU A 341       8.404  -0.974  58.886  1.00 23.97           C  
ATOM   2078  C   LEU A 341       8.383  -2.502  58.924  1.00 25.23           C  
ATOM   2079  O   LEU A 341       7.604  -3.103  59.669  1.00 25.30           O  
ATOM   2080  CB  LEU A 341       8.815  -0.442  60.260  1.00 22.98           C  
ATOM   2081  CG  LEU A 341      10.072  -1.056  60.885  1.00 23.06           C  
ATOM   2082  CD1 LEU A 341      11.285  -0.789  59.967  1.00 23.91           C  
ATOM   2083  CD2 LEU A 341      10.278  -0.439  62.279  1.00 22.15           C  
ATOM   2084  N   GLU A 342       9.227  -3.128  58.114  1.00 24.29           N  
ATOM   2085  CA  GLU A 342       9.301  -4.575  58.059  1.00 26.04           C  
ATOM   2086  C   GLU A 342      10.644  -5.060  58.610  1.00 26.27           C  
ATOM   2087  O   GLU A 342      11.699  -4.616  58.167  1.00 24.10           O  
ATOM   2088  CB  GLU A 342       9.093  -5.063  56.624  1.00 29.86           C  
ATOM   2089  CG  GLU A 342       9.057  -6.578  56.480  1.00 36.02           C  
ATOM   2090  CD  GLU A 342      10.383  -7.171  56.041  1.00 41.00           C  
ATOM   2091  OE1 GLU A 342      10.862  -6.801  54.944  1.00 42.02           O  
ATOM   2092  OE2 GLU A 342      10.937  -8.029  56.774  1.00 42.14           O1-
ATOM   2093  N   ILE A 343      10.585  -5.957  59.597  1.00 24.96           N  
ATOM   2094  CA  ILE A 343      11.793  -6.508  60.228  1.00 25.39           C  
ATOM   2095  C   ILE A 343      11.621  -8.012  60.423  1.00 26.36           C  
ATOM   2096  O   ILE A 343      10.724  -8.444  61.143  1.00 27.29           O  
ATOM   2097  CB  ILE A 343      12.045  -5.875  61.629  1.00 23.71           C  
ATOM   2098  CG1 ILE A 343      12.286  -4.362  61.495  1.00 24.53           C  
ATOM   2099  CG2 ILE A 343      13.237  -6.554  62.317  1.00 23.43           C  
ATOM   2100  CD1 ILE A 343      12.288  -3.625  62.815  1.00 24.73           C  
ATOM   2101  N   GLY A 344      12.469  -8.789  59.755  1.00 27.00           N  
ATOM   2102  CA  GLY A 344      12.431 -10.236  59.865  1.00 27.68           C  
ATOM   2103  C   GLY A 344      11.069 -10.862  59.617  1.00 28.04           C  
ATOM   2104  O   GLY A 344      10.677 -11.779  60.328  1.00 27.90           O  
ATOM   2105  N   GLY A 345      10.354 -10.370  58.610  1.00 27.72           N  
ATOM   2106  CA  GLY A 345       9.039 -10.918  58.325  1.00 28.76           C  
ATOM   2107  C   GLY A 345       7.908 -10.260  59.104  1.00 29.06           C  
ATOM   2108  O   GLY A 345       6.752 -10.396  58.725  1.00 29.61           O  
ATOM   2109  N   LEU A 346       8.232  -9.575  60.203  1.00 27.35           N  
ATOM   2110  CA  LEU A 346       7.210  -8.886  61.003  1.00 27.75           C  
ATOM   2111  C   LEU A 346       6.898  -7.540  60.368  1.00 28.10           C  
ATOM   2112  O   LEU A 346       7.779  -6.920  59.771  1.00 29.15           O  
ATOM   2113  CB  LEU A 346       7.693  -8.673  62.448  1.00 25.75           C  
ATOM   2114  CG  LEU A 346       8.020  -9.958  63.220  1.00 26.60           C  
ATOM   2115  CD1 LEU A 346       8.468  -9.629  64.649  1.00 24.28           C  
ATOM   2116  CD2 LEU A 346       6.783 -10.877  63.221  1.00 24.91           C  
ATOM   2117  N   GLU A 347       5.654  -7.082  60.506  1.00 27.98           N  
ATOM   2118  CA  GLU A 347       5.236  -5.805  59.927  1.00 28.42           C  
ATOM   2119  C   GLU A 347       4.727  -4.848  60.997  1.00 28.32           C  
ATOM   2120  O   GLU A 347       3.980  -5.243  61.885  1.00 27.32           O  
ATOM   2121  CB  GLU A 347       4.150  -6.029  58.865  1.00 29.91           C  
ATOM   2122  CG  GLU A 347       4.638  -6.781  57.633  1.00 30.73           C  
ATOM   2123  CD  GLU A 347       3.521  -7.118  56.668  1.00 31.67           C  
ATOM   2124  OE1 GLU A 347       3.730  -6.986  55.445  1.00 32.24           O  
ATOM   2125  OE2 GLU A 347       2.437  -7.535  57.131  1.00 33.63           O1-
ATOM   2126  N   PHE A 348       5.179  -3.600  60.929  1.00 25.67           N  
ATOM   2127  CA  PHE A 348       4.773  -2.561  61.869  1.00 26.68           C  
ATOM   2128  C   PHE A 348       4.144  -1.429  61.050  1.00 26.51           C  
ATOM   2129  O   PHE A 348       4.837  -0.513  60.608  1.00 25.08           O  
ATOM   2130  CB  PHE A 348       5.988  -2.056  62.656  1.00 26.31           C  
ATOM   2131  CG  PHE A 348       6.687  -3.133  63.454  1.00 26.30           C  
ATOM   2132  CD1 PHE A 348       7.662  -3.936  62.867  1.00 25.95           C  
ATOM   2133  CD2 PHE A 348       6.340  -3.364  64.785  1.00 27.39           C  
ATOM   2134  CE1 PHE A 348       8.286  -4.959  63.592  1.00 27.20           C  
ATOM   2135  CE2 PHE A 348       6.956  -4.384  65.523  1.00 25.86           C  
ATOM   2136  CZ  PHE A 348       7.928  -5.182  64.930  1.00 25.86           C  
ATOM   2137  N   PRO A 349       2.820  -1.492  60.831  1.00 26.99           N  
ATOM   2138  CA  PRO A 349       2.043  -0.508  60.065  1.00 26.63           C  
ATOM   2139  C   PRO A 349       2.110   0.904  60.621  1.00 25.97           C  
ATOM   2140  O   PRO A 349       1.829   1.865  59.905  1.00 27.78           O  
ATOM   2141  CB  PRO A 349       0.617  -1.065  60.126  1.00 26.69           C  
ATOM   2142  CG  PRO A 349       0.816  -2.527  60.304  1.00 28.53           C  
ATOM   2143  CD  PRO A 349       1.936  -2.564  61.328  1.00 26.52           C  
ATOM   2144  N   ALA A 350       2.455   1.027  61.901  1.00 25.68           N  
ATOM   2145  CA  ALA A 350       2.588   2.320  62.560  1.00 24.63           C  
ATOM   2146  C   ALA A 350       3.968   2.438  63.212  1.00 24.16           C  
ATOM   2147  O   ALA A 350       4.250   1.796  64.230  1.00 23.80           O  
ATOM   2148  CB  ALA A 350       1.490   2.503  63.611  1.00 24.82           C  
ATOM   2149  N   ALA A 351       4.825   3.262  62.619  1.00 22.61           N  
ATOM   2150  CA  ALA A 351       6.172   3.466  63.126  1.00 23.24           C  
ATOM   2151  C   ALA A 351       6.721   4.777  62.577  1.00 22.43           C  
ATOM   2152  O   ALA A 351       7.655   4.791  61.782  1.00 22.51           O  
ATOM   2153  CB  ALA A 351       7.071   2.272  62.722  1.00 21.27           C  
ATOM   2154  N   PRO A 352       6.167   5.909  63.033  1.00 23.45           N  
ATOM   2155  CA  PRO A 352       6.611   7.223  62.567  1.00 21.49           C  
ATOM   2156  C   PRO A 352       8.069   7.529  62.878  1.00 23.10           C  
ATOM   2157  O   PRO A 352       8.568   7.237  63.983  1.00 22.69           O  
ATOM   2158  CB  PRO A 352       5.656   8.183  63.281  1.00 24.10           C  
ATOM   2159  CG  PRO A 352       5.366   7.467  64.576  1.00 23.82           C  
ATOM   2160  CD  PRO A 352       5.160   6.040  64.107  1.00 21.53           C  
ATOM   2161  N   PHE A 353       8.760   8.081  61.885  1.00 21.43           N  
ATOM   2162  CA  PHE A 353      10.171   8.439  62.016  1.00 22.42           C  
ATOM   2163  C   PHE A 353      10.377   9.879  61.575  1.00 23.24           C  
ATOM   2164  O   PHE A 353       9.591  10.410  60.794  1.00 24.84           O  
ATOM   2165  CB  PHE A 353      11.049   7.497  61.166  1.00 21.83           C  
ATOM   2166  CG  PHE A 353      10.718   7.505  59.684  1.00 22.00           C  
ATOM   2167  CD1 PHE A 353      11.277   8.456  58.830  1.00 23.12           C  
ATOM   2168  CD2 PHE A 353       9.888   6.530  59.143  1.00 21.39           C  
ATOM   2169  CE1 PHE A 353      11.019   8.426  57.451  1.00 21.98           C  
ATOM   2170  CE2 PHE A 353       9.623   6.490  57.760  1.00 25.17           C  
ATOM   2171  CZ  PHE A 353      10.192   7.437  56.918  1.00 22.13           C  
ATOM   2172  N   SER A 354      11.446  10.504  62.046  1.00 23.89           N  
ATOM   2173  CA  SER A 354      11.743  11.878  61.668  1.00 23.08           C  
ATOM   2174  C   SER A 354      13.231  12.197  61.784  1.00 23.92           C  
ATOM   2175  O   SER A 354      13.940  11.603  62.604  1.00 23.71           O  
ATOM   2176  CB  SER A 354      10.952  12.844  62.556  1.00 23.71           C  
ATOM   2177  OG  SER A 354      11.355  12.709  63.911  1.00 25.34           O  
ATOM   2178  N   GLY A 355      13.703  13.113  60.933  1.00 23.27           N  
ATOM   2179  CA  GLY A 355      15.090  13.549  60.958  1.00 24.40           C  
ATOM   2180  C   GLY A 355      15.064  15.070  60.939  1.00 24.07           C  
ATOM   2181  O   GLY A 355      14.638  15.702  61.897  1.00 25.42           O  
ATOM   2182  N   TRP A 356      15.568  15.660  59.867  1.00 24.78           N  
ATOM   2183  CA  TRP A 356      15.527  17.106  59.690  1.00 24.78           C  
ATOM   2184  C   TRP A 356      15.452  17.354  58.202  1.00 26.07           C  
ATOM   2185  O   TRP A 356      15.754  16.466  57.403  1.00 24.73           O  
ATOM   2186  CB  TRP A 356      16.709  17.836  60.327  1.00 24.25           C  
ATOM   2187  CG  TRP A 356      18.040  17.308  59.953  1.00 27.39           C  
ATOM   2188  CD1 TRP A 356      18.758  17.595  58.821  1.00 28.30           C  
ATOM   2189  CD2 TRP A 356      18.847  16.435  60.734  1.00 27.36           C  
ATOM   2190  CE2 TRP A 356      20.053  16.228  60.024  1.00 28.64           C  
ATOM   2191  CE3 TRP A 356      18.668  15.798  61.976  1.00 29.14           C  
ATOM   2192  NE1 TRP A 356      19.973  16.946  58.860  1.00 29.05           N  
ATOM   2193  CZ2 TRP A 356      21.080  15.416  60.512  1.00 29.37           C  
ATOM   2194  CZ3 TRP A 356      19.692  14.985  62.462  1.00 29.36           C  
ATOM   2195  CH2 TRP A 356      20.885  14.804  61.730  1.00 30.63           C  
ATOM   2196  N   TYR A 357      15.057  18.561  57.831  1.00 25.34           N  
ATOM   2197  CA  TYR A 357      14.872  18.890  56.428  1.00 26.50           C  
ATOM   2198  C   TYR A 357      16.064  19.201  55.544  1.00 25.47           C  
ATOM   2199  O   TYR A 357      17.033  19.835  55.982  1.00 25.01           O  
ATOM   2200  CB  TYR A 357      13.920  20.080  56.312  1.00 24.17           C  
ATOM   2201  CG  TYR A 357      12.466  19.729  56.190  1.00 24.56           C  
ATOM   2202  CD1 TYR A 357      11.991  19.049  55.070  1.00 26.72           C  
ATOM   2203  CD2 TYR A 357      11.554  20.111  57.164  1.00 24.23           C  
ATOM   2204  CE1 TYR A 357      10.632  18.759  54.923  1.00 26.94           C  
ATOM   2205  CE2 TYR A 357      10.192  19.833  57.030  1.00 25.07           C  
ATOM   2206  CZ  TYR A 357       9.740  19.156  55.909  1.00 25.46           C  
ATOM   2207  OH  TYR A 357       8.406  18.855  55.763  1.00 25.93           O  
ATOM   2208  N   MET A 358      15.995  18.710  54.304  1.00 25.32           N  
ATOM   2209  CA  MET A 358      16.976  19.082  53.285  1.00 26.26           C  
ATOM   2210  C   MET A 358      16.185  20.249  52.677  1.00 26.36           C  
ATOM   2211  O   MET A 358      15.008  20.092  52.320  1.00 24.78           O  
ATOM   2212  CB  MET A 358      17.215  18.014  52.227  1.00 28.28           C  
ATOM   2213  CG  MET A 358      18.047  18.588  51.058  1.00 31.35           C  
ATOM   2214  SD  MET A 358      18.922  17.383  50.138  1.00 37.19           S  
ATOM   2215  CE  MET A 358      17.674  16.938  48.926  1.00 33.41           C  
ATOM   2216  N   SER A 359      16.810  21.420  52.596  1.00 25.53           N  
ATOM   2217  CA  SER A 359      16.108  22.626  52.140  1.00 26.05           C  
ATOM   2218  C   SER A 359      15.281  22.580  50.857  1.00 25.19           C  
ATOM   2219  O   SER A 359      14.226  23.208  50.786  1.00 25.02           O  
ATOM   2220  CB  SER A 359      17.065  23.822  52.128  1.00 24.81           C  
ATOM   2221  OG  SER A 359      18.157  23.570  51.272  1.00 24.77           O  
ATOM   2222  N   THR A 360      15.748  21.852  49.849  1.00 24.46           N  
ATOM   2223  CA  THR A 360      15.010  21.748  48.592  1.00 25.47           C  
ATOM   2224  C   THR A 360      13.623  21.117  48.741  1.00 25.90           C  
ATOM   2225  O   THR A 360      12.704  21.446  47.982  1.00 25.52           O  
ATOM   2226  CB  THR A 360      15.823  20.973  47.519  1.00 26.65           C  
ATOM   2227  CG2 THR A 360      16.996  21.798  47.055  1.00 26.61           C  
ATOM   2228  OG1 THR A 360      16.320  19.750  48.070  1.00 25.74           O  
ATOM   2229  N   GLU A 361      13.449  20.228  49.718  1.00 26.72           N  
ATOM   2230  CA  GLU A 361      12.139  19.592  49.917  1.00 26.99           C  
ATOM   2231  C   GLU A 361      11.071  20.654  50.204  1.00 26.72           C  
ATOM   2232  O   GLU A 361       9.953  20.591  49.692  1.00 27.94           O  
ATOM   2233  CB  GLU A 361      12.194  18.589  51.065  1.00 27.78           C  
ATOM   2234  CG  GLU A 361      11.072  17.566  51.050  1.00 30.26           C  
ATOM   2235  CD  GLU A 361      11.233  16.513  49.953  1.00 31.57           C  
ATOM   2236  OE1 GLU A 361      12.268  16.496  49.248  1.00 29.19           O  
ATOM   2237  OE2 GLU A 361      10.313  15.685  49.818  1.00 33.55           O1-
ATOM   2238  N   ILE A 362      11.435  21.643  51.005  1.00 26.20           N  
ATOM   2239  CA  ILE A 362      10.526  22.732  51.342  1.00 26.79           C  
ATOM   2240  C   ILE A 362      10.488  23.788  50.219  1.00 27.98           C  
ATOM   2241  O   ILE A 362       9.429  24.091  49.660  1.00 27.97           O  
ATOM   2242  CB  ILE A 362      10.987  23.459  52.616  1.00 27.86           C  
ATOM   2243  CG1 ILE A 362      11.073  22.489  53.801  1.00 27.71           C  
ATOM   2244  CG2 ILE A 362      10.041  24.613  52.929  1.00 27.02           C  
ATOM   2245  CD1 ILE A 362      11.791  23.091  55.008  1.00 25.53           C  
ATOM   2246  N   GLY A 363      11.648  24.363  49.920  1.00 28.21           N  
ATOM   2247  CA  GLY A 363      11.725  25.405  48.905  1.00 29.81           C  
ATOM   2248  C   GLY A 363      11.316  25.035  47.494  1.00 30.52           C  
ATOM   2249  O   GLY A 363      10.593  25.777  46.826  1.00 32.25           O  
ATOM   2250  N   THR A 364      11.767  23.881  47.032  1.00 30.18           N  
ATOM   2251  CA  THR A 364      11.466  23.450  45.674  1.00 29.28           C  
ATOM   2252  C   THR A 364      10.210  22.592  45.526  1.00 29.47           C  
ATOM   2253  O   THR A 364       9.307  22.930  44.751  1.00 30.43           O  
ATOM   2254  CB  THR A 364      12.684  22.705  45.072  1.00 29.27           C  
ATOM   2255  CG2 THR A 364      12.465  22.410  43.604  1.00 28.72           C  
ATOM   2256  OG1 THR A 364      13.846  23.530  45.200  1.00 29.31           O  
ATOM   2257  N   ARG A 365      10.132  21.495  46.271  1.00 27.75           N  
ATOM   2258  CA  ARG A 365       8.984  20.609  46.147  1.00 28.62           C  
ATOM   2259  C   ARG A 365       7.697  21.118  46.802  1.00 29.03           C  
ATOM   2260  O   ARG A 365       6.700  21.379  46.114  1.00 28.47           O  
ATOM   2261  CB  ARG A 365       9.352  19.193  46.626  1.00 29.31           C  
ATOM   2262  CG  ARG A 365      10.417  18.501  45.747  1.00 30.35           C  
ATOM   2263  CD  ARG A 365       9.830  17.986  44.411  1.00 34.65           C  
ATOM   2264  NE  ARG A 365       9.822  16.519  44.385  1.00 42.28           N  
ATOM   2265  CZ  ARG A 365       8.808  15.775  43.958  1.00 40.40           C  
ATOM   2266  NH1 ARG A 365       7.697  16.339  43.517  1.00 40.30           N1+
ATOM   2267  NH2 ARG A 365       8.907  14.449  43.984  1.00 45.11           N  
ATOM   2268  N   ASN A 366       7.724  21.326  48.110  1.00 27.98           N  
ATOM   2269  CA  ASN A 366       6.527  21.767  48.817  1.00 28.09           C  
ATOM   2270  C   ASN A 366       6.003  23.128  48.373  1.00 27.88           C  
ATOM   2271  O   ASN A 366       4.811  23.288  48.157  1.00 28.25           O  
ATOM   2272  CB  ASN A 366       6.754  21.764  50.332  1.00 27.73           C  
ATOM   2273  CG  ASN A 366       7.136  20.394  50.862  1.00 28.16           C  
ATOM   2274  ND2 ASN A 366       7.625  20.346  52.099  1.00 26.67           N  
ATOM   2275  OD1 ASN A 366       7.011  19.396  50.157  1.00 25.68           O  
ATOM   2276  N   LEU A 367       6.895  24.094  48.194  1.00 28.53           N  
ATOM   2277  CA  LEU A 367       6.465  25.431  47.801  1.00 30.13           C  
ATOM   2278  C   LEU A 367       6.356  25.699  46.303  1.00 31.19           C  
ATOM   2279  O   LEU A 367       5.562  26.542  45.882  1.00 30.62           O  
ATOM   2280  CB  LEU A 367       7.375  26.480  48.446  1.00 28.93           C  
ATOM   2281  CG  LEU A 367       7.365  26.570  49.978  1.00 28.96           C  
ATOM   2282  CD1 LEU A 367       8.352  27.642  50.428  1.00 26.98           C  
ATOM   2283  CD2 LEU A 367       5.961  26.893  50.478  1.00 28.77           C  
ATOM   2284  N   CYS A 368       7.128  24.982  45.491  1.00 31.65           N  
ATOM   2285  CA  CYS A 368       7.102  25.236  44.055  1.00 32.98           C  
ATOM   2286  C   CYS A 368       6.502  24.201  43.116  1.00 32.90           C  
ATOM   2287  O   CYS A 368       6.344  24.497  41.940  1.00 34.82           O  
ATOM   2288  CB  CYS A 368       8.496  25.611  43.552  1.00 33.04           C  
ATOM   2289  SG  CYS A 368       9.177  27.124  44.251  1.00 35.59           S  
ATOM   2290  N   ASP A 369       6.217  22.990  43.589  1.00 33.02           N  
ATOM   2291  CA  ASP A 369       5.615  21.982  42.713  1.00 32.90           C  
ATOM   2292  C   ASP A 369       4.312  22.561  42.165  1.00 34.41           C  
ATOM   2293  O   ASP A 369       3.549  23.191  42.899  1.00 33.48           O  
ATOM   2294  CB  ASP A 369       5.292  20.695  43.481  1.00 31.91           C  
ATOM   2295  CG  ASP A 369       6.401  19.640  43.404  1.00 32.39           C  
ATOM   2296  OD1 ASP A 369       7.516  19.897  42.882  1.00 32.82           O  
ATOM   2297  OD2 ASP A 369       6.135  18.521  43.875  1.00 33.08           O1-
ATOM   2298  N   PRO A 370       4.043  22.365  40.868  1.00 35.60           N  
ATOM   2299  CA  PRO A 370       2.808  22.898  40.279  1.00 36.73           C  
ATOM   2300  C   PRO A 370       1.540  22.425  41.003  1.00 37.22           C  
ATOM   2301  O   PRO A 370       0.578  23.183  41.143  1.00 36.43           O  
ATOM   2302  CB  PRO A 370       2.885  22.414  38.824  1.00 37.59           C  
ATOM   2303  CG  PRO A 370       3.764  21.181  38.909  1.00 37.81           C  
ATOM   2304  CD  PRO A 370       4.826  21.612  39.874  1.00 35.64           C  
ATOM   2305  N   HIS A 371       1.578  21.196  41.519  1.00 36.91           N  
ATOM   2306  CA  HIS A 371       0.451  20.615  42.244  1.00 36.14           C  
ATOM   2307  C   HIS A 371       0.525  20.786  43.770  1.00 36.25           C  
ATOM   2308  O   HIS A 371      -0.196  20.113  44.506  1.00 37.36           O  
ATOM   2309  CB  HIS A 371       0.292  19.132  41.881  1.00 37.20           C  
ATOM   2310  CG  HIS A 371       1.540  18.326  42.068  1.00 38.76           C  
ATOM   2311  CD2 HIS A 371       1.797  17.245  42.844  1.00 39.48           C  
ATOM   2312  ND1 HIS A 371       2.716  18.608  41.404  1.00 36.88           N  
ATOM   2313  CE1 HIS A 371       3.642  17.734  41.760  1.00 39.27           C  
ATOM   2314  NE2 HIS A 371       3.110  16.897  42.633  1.00 39.46           N  
ATOM   2315  N   ARG A 372       1.405  21.664  44.249  1.00 34.84           N  
ATOM   2316  CA  ARG A 372       1.527  21.923  45.688  1.00 33.73           C  
ATOM   2317  C   ARG A 372       1.210  23.407  45.923  1.00 33.89           C  
ATOM   2318  O   ARG A 372       0.231  23.900  45.377  1.00 33.91           O  
ATOM   2319  CB  ARG A 372       2.919  21.540  46.212  1.00 32.51           C  
ATOM   2320  CG  ARG A 372       3.237  20.028  46.138  1.00 31.60           C  
ATOM   2321  CD  ARG A 372       2.308  19.175  47.024  1.00 31.35           C  
ATOM   2322  NE  ARG A 372       2.482  19.449  48.452  1.00 30.64           N  
ATOM   2323  CZ  ARG A 372       3.559  19.105  49.156  1.00 31.93           C  
ATOM   2324  NH1 ARG A 372       4.566  18.469  48.568  1.00 31.43           N1+
ATOM   2325  NH2 ARG A 372       3.644  19.421  50.441  1.00 31.29           N  
ATOM   2326  N   TYR A 373       2.011  24.127  46.708  1.00 32.66           N  
ATOM   2327  CA  TYR A 373       1.726  25.553  46.942  1.00 33.01           C  
ATOM   2328  C   TYR A 373       1.878  26.432  45.687  1.00 34.22           C  
ATOM   2329  O   TYR A 373       1.338  27.544  45.624  1.00 34.70           O  
ATOM   2330  CB  TYR A 373       2.534  26.091  48.124  1.00 31.84           C  
ATOM   2331  CG  TYR A 373       1.914  25.741  49.470  1.00 31.41           C  
ATOM   2332  CD1 TYR A 373       2.156  24.509  50.080  1.00 30.38           C  
ATOM   2333  CD2 TYR A 373       1.059  26.638  50.119  1.00 31.10           C  
ATOM   2334  CE1 TYR A 373       1.561  24.170  51.309  1.00 31.29           C  
ATOM   2335  CE2 TYR A 373       0.455  26.314  51.347  1.00 32.01           C  
ATOM   2336  CZ  TYR A 373       0.710  25.077  51.936  1.00 32.34           C  
ATOM   2337  OH  TYR A 373       0.113  24.752  53.140  1.00 30.06           O  
ATOM   2338  N   ASN A 374       2.634  25.931  44.707  1.00 34.23           N  
ATOM   2339  CA  ASN A 374       2.822  26.585  43.409  1.00 34.17           C  
ATOM   2340  C   ASN A 374       3.053  28.099  43.490  1.00 33.76           C  
ATOM   2341  O   ASN A 374       2.377  28.864  42.801  1.00 35.21           O  
ATOM   2342  CB  ASN A 374       1.573  26.268  42.562  1.00 36.28           C  
ATOM   2343  CG  ASN A 374       1.746  26.575  41.081  1.00 38.01           C  
ATOM   2344  ND2 ASN A 374       0.647  26.915  40.426  1.00 39.04           N  
ATOM   2345  OD1 ASN A 374       2.838  26.473  40.528  1.00 39.68           O  
ATOM   2346  N   ILE A 375       4.020  28.538  44.290  1.00 31.86           N  
ATOM   2347  CA  ILE A 375       4.270  29.969  44.456  1.00 33.42           C  
ATOM   2348  C   ILE A 375       5.262  30.630  43.486  1.00 34.41           C  
ATOM   2349  O   ILE A 375       5.471  31.842  43.550  1.00 34.00           O  
ATOM   2350  CB  ILE A 375       4.762  30.293  45.879  1.00 32.91           C  
ATOM   2351  CG1 ILE A 375       6.212  29.818  46.052  1.00 32.57           C  
ATOM   2352  CG2 ILE A 375       3.873  29.618  46.907  1.00 34.99           C  
ATOM   2353  CD1 ILE A 375       6.871  30.271  47.334  1.00 30.32           C  
ATOM   2354  N   LEU A 376       5.847  29.842  42.592  1.00 34.73           N  
ATOM   2355  CA  LEU A 376       6.849  30.331  41.647  1.00 35.98           C  
ATOM   2356  C   LEU A 376       6.491  31.634  40.919  1.00 36.16           C  
ATOM   2357  O   LEU A 376       7.189  32.639  41.064  1.00 33.76           O  
ATOM   2358  CB  LEU A 376       7.169  29.222  40.648  1.00 36.68           C  
ATOM   2359  CG  LEU A 376       8.610  28.884  40.263  1.00 38.80           C  
ATOM   2360  CD1 LEU A 376       9.554  28.984  41.449  1.00 37.46           C  
ATOM   2361  CD2 LEU A 376       8.613  27.482  39.676  1.00 37.30           C  
ATOM   2362  N   GLU A 377       5.388  31.626  40.174  1.00 37.15           N  
ATOM   2363  CA  GLU A 377       4.971  32.815  39.436  1.00 39.26           C  
ATOM   2364  C   GLU A 377       4.728  34.001  40.365  1.00 39.04           C  
ATOM   2365  O   GLU A 377       5.159  35.114  40.073  1.00 40.42           O  
ATOM   2366  CB  GLU A 377       3.719  32.529  38.602  1.00 41.50           C  
ATOM   2367  CG  GLU A 377       3.489  33.551  37.486  1.00 46.10           C  
ATOM   2368  CD  GLU A 377       2.330  33.187  36.572  1.00 50.06           C  
ATOM   2369  OE1 GLU A 377       2.379  32.114  35.930  1.00 50.62           O  
ATOM   2370  OE2 GLU A 377       1.371  33.986  36.488  1.00 53.26           O1-
ATOM   2371  N   ASP A 378       4.056  33.761  41.489  1.00 38.94           N  
ATOM   2372  CA  ASP A 378       3.787  34.826  42.449  1.00 39.77           C  
ATOM   2373  C   ASP A 378       5.084  35.504  42.888  1.00 38.75           C  
ATOM   2374  O   ASP A 378       5.156  36.730  42.950  1.00 39.68           O  
ATOM   2375  CB  ASP A 378       3.036  34.283  43.675  1.00 43.02           C  
ATOM   2376  CG  ASP A 378       1.514  34.308  43.505  1.00 46.47           C  
ATOM   2377  OD1 ASP A 378       1.016  34.298  42.358  1.00 47.30           O  
ATOM   2378  OD2 ASP A 378       0.809  34.338  44.538  1.00 49.60           O1-
ATOM   2379  N   VAL A 379       6.119  34.709  43.157  1.00 37.17           N  
ATOM   2380  CA  VAL A 379       7.411  35.233  43.588  1.00 34.61           C  
ATOM   2381  C   VAL A 379       8.172  35.939  42.465  1.00 35.34           C  
ATOM   2382  O   VAL A 379       8.770  36.994  42.690  1.00 34.85           O  
ATOM   2383  CB  VAL A 379       8.294  34.119  44.200  1.00 35.17           C  
ATOM   2384  CG1 VAL A 379       9.694  34.636  44.470  1.00 32.69           C  
ATOM   2385  CG2 VAL A 379       7.670  33.622  45.503  1.00 36.64           C  
ATOM   2386  N   ALA A 380       8.154  35.360  41.267  1.00 35.16           N  
ATOM   2387  CA  ALA A 380       8.839  35.948  40.117  1.00 37.01           C  
ATOM   2388  C   ALA A 380       8.267  37.338  39.817  1.00 37.79           C  
ATOM   2389  O   ALA A 380       9.002  38.264  39.467  1.00 38.19           O  
ATOM   2390  CB  ALA A 380       8.689  35.050  38.902  1.00 36.14           C  
ATOM   2391  N   VAL A 381       6.951  37.466  39.961  1.00 38.88           N  
ATOM   2392  CA  VAL A 381       6.269  38.737  39.726  1.00 39.70           C  
ATOM   2393  C   VAL A 381       6.759  39.786  40.725  1.00 40.08           C  
ATOM   2394  O   VAL A 381       7.033  40.924  40.345  1.00 41.05           O  
ATOM   2395  CB  VAL A 381       4.727  38.557  39.794  1.00 40.98           C  
ATOM   2396  CG1 VAL A 381       4.019  39.909  39.845  1.00 40.62           C  
ATOM   2397  CG2 VAL A 381       4.254  37.780  38.576  1.00 39.73           C  
ATOM   2398  N   CYS A 382       6.923  39.390  41.986  1.00 39.80           N  
ATOM   2399  CA  CYS A 382       7.421  40.295  43.022  1.00 40.19           C  
ATOM   2400  C   CYS A 382       8.872  40.679  42.759  1.00 39.66           C  
ATOM   2401  O   CYS A 382       9.297  41.782  43.103  1.00 40.38           O  
ATOM   2402  CB  CYS A 382       7.327  39.660  44.408  1.00 41.26           C  
ATOM   2403  SG  CYS A 382       5.662  39.370  45.022  1.00 46.30           S  
ATOM   2404  N   MET A 383       9.649  39.758  42.195  1.00 38.86           N  
ATOM   2405  CA  MET A 383      11.054  40.033  41.883  1.00 39.12           C  
ATOM   2406  C   MET A 383      11.140  40.849  40.596  1.00 39.47           C  
ATOM   2407  O   MET A 383      12.220  41.265  40.183  1.00 39.67           O  
ATOM   2408  CB  MET A 383      11.827  38.726  41.692  1.00 37.59           C  
ATOM   2409  CG  MET A 383      12.021  37.920  42.953  1.00 37.33           C  
ATOM   2410  SD  MET A 383      12.782  36.336  42.578  1.00 36.19           S  
ATOM   2411  CE  MET A 383      14.405  36.845  41.999  1.00 31.92           C  
ATOM   2412  N   ASP A 384       9.982  41.040  39.969  1.00 41.89           N  
ATOM   2413  CA  ASP A 384       9.839  41.774  38.717  1.00 43.86           C  
ATOM   2414  C   ASP A 384      10.631  41.149  37.573  1.00 43.76           C  
ATOM   2415  O   ASP A 384      11.447  41.814  36.934  1.00 44.54           O  
ATOM   2416  CB  ASP A 384      10.218  43.252  38.890  1.00 46.49           C  
ATOM   2417  CG  ASP A 384       9.906  44.084  37.646  1.00 50.38           C  
ATOM   2418  OD1 ASP A 384       8.730  44.104  37.208  1.00 51.71           O  
ATOM   2419  OD2 ASP A 384      10.843  44.705  37.094  1.00 52.40           O1-
ATOM   2420  N   LEU A 385      10.380  39.869  37.312  1.00 42.71           N  
ATOM   2421  CA  LEU A 385      11.061  39.162  36.232  1.00 42.24           C  
ATOM   2422  C   LEU A 385      10.117  39.080  35.038  1.00 42.39           C  
ATOM   2423  O   LEU A 385       8.901  39.219  35.188  1.00 42.14           O  
ATOM   2424  CB  LEU A 385      11.451  37.745  36.685  1.00 40.21           C  
ATOM   2425  CG  LEU A 385      12.233  37.623  37.998  1.00 37.96           C  
ATOM   2426  CD1 LEU A 385      12.434  36.157  38.369  1.00 36.66           C  
ATOM   2427  CD2 LEU A 385      13.566  38.335  37.867  1.00 38.71           C  
ATOM   2428  N   ASP A 386      10.671  38.861  33.850  1.00 43.98           N  
ATOM   2429  CA  ASP A 386       9.844  38.743  32.656  1.00 44.83           C  
ATOM   2430  C   ASP A 386       9.267  37.335  32.613  1.00 44.68           C  
ATOM   2431  O   ASP A 386       9.947  36.381  32.220  1.00 44.68           O  
ATOM   2432  CB  ASP A 386      10.669  39.017  31.394  1.00 47.14           C  
ATOM   2433  CG  ASP A 386       9.843  38.928  30.112  1.00 49.71           C  
ATOM   2434  OD1 ASP A 386       8.634  38.604  30.175  1.00 50.85           O  
ATOM   2435  OD2 ASP A 386      10.414  39.182  29.026  1.00 51.85           O1-
ATOM   2436  N   THR A 387       8.010  37.208  33.025  1.00 44.20           N  
ATOM   2437  CA  THR A 387       7.352  35.913  33.032  1.00 44.87           C  
ATOM   2438  C   THR A 387       6.675  35.613  31.703  1.00 45.59           C  
ATOM   2439  O   THR A 387       5.967  34.613  31.577  1.00 46.93           O  
ATOM   2440  CB  THR A 387       6.303  35.815  34.157  1.00 45.50           C  
ATOM   2441  CG2 THR A 387       6.959  36.035  35.526  1.00 43.83           C  
ATOM   2442  OG1 THR A 387       5.275  36.795  33.941  1.00 45.45           O  
ATOM   2443  N   ARG A 388       6.907  36.473  30.712  1.00 45.50           N  
ATOM   2444  CA  ARG A 388       6.312  36.309  29.389  1.00 45.27           C  
ATOM   2445  C   ARG A 388       7.034  35.261  28.545  1.00 44.92           C  
ATOM   2446  O   ARG A 388       6.425  34.619  27.692  1.00 44.14           O  
ATOM   2447  CB  ARG A 388       6.290  37.643  28.649  1.00 46.30           C  
ATOM   2448  N   THR A 389       8.327  35.085  28.792  1.00 42.85           N  
ATOM   2449  CA  THR A 389       9.103  34.121  28.029  1.00 42.92           C  
ATOM   2450  C   THR A 389       9.915  33.156  28.898  1.00 41.31           C  
ATOM   2451  O   THR A 389      10.539  33.552  29.879  1.00 40.59           O  
ATOM   2452  CB  THR A 389      10.029  34.837  27.006  1.00 43.60           C  
ATOM   2453  CG2 THR A 389      10.735  36.017  27.641  1.00 43.62           C  
ATOM   2454  OG1 THR A 389      10.996  33.913  26.488  1.00 45.59           O  
ATOM   2455  N   THR A 390       9.895  31.884  28.514  1.00 39.73           N  
ATOM   2456  CA  THR A 390      10.628  30.853  29.238  1.00 39.33           C  
ATOM   2457  C   THR A 390      12.136  31.141  29.256  1.00 37.22           C  
ATOM   2458  O   THR A 390      12.794  30.958  30.277  1.00 35.52           O  
ATOM   2459  CB  THR A 390      10.394  29.464  28.607  1.00 39.41           C  
ATOM   2460  CG2 THR A 390       8.907  29.114  28.610  1.00 41.87           C  
ATOM   2461  OG1 THR A 390      10.852  29.470  27.253  1.00 39.80           O  
ATOM   2462  N   SER A 391      12.658  31.671  28.149  1.00 36.70           N  
ATOM   2463  CA  SER A 391      14.096  31.939  28.030  1.00 36.09           C  
ATOM   2464  C   SER A 391      14.721  32.940  29.002  1.00 34.66           C  
ATOM   2465  O   SER A 391      15.943  33.052  29.068  1.00 33.75           O  
ATOM   2466  CB  SER A 391      14.471  32.286  26.581  1.00 37.55           C  
ATOM   2467  OG  SER A 391      13.796  33.443  26.133  1.00 39.13           O  
ATOM   2468  N   SER A 392      13.898  33.671  29.750  1.00 33.42           N  
ATOM   2469  CA  SER A 392      14.418  34.619  30.735  1.00 33.43           C  
ATOM   2470  C   SER A 392      14.870  33.837  31.984  1.00 31.78           C  
ATOM   2471  O   SER A 392      15.563  34.372  32.856  1.00 29.17           O  
ATOM   2472  CB  SER A 392      13.330  35.617  31.147  1.00 34.84           C  
ATOM   2473  OG  SER A 392      12.348  34.999  31.962  1.00 35.47           O  
ATOM   2474  N   LEU A 393      14.482  32.561  32.037  1.00 30.98           N  
ATOM   2475  CA  LEU A 393      14.789  31.687  33.163  1.00 29.84           C  
ATOM   2476  C   LEU A 393      14.238  32.292  34.451  1.00 30.41           C  
ATOM   2477  O   LEU A 393      14.887  32.265  35.500  1.00 28.25           O  
ATOM   2478  CB  LEU A 393      16.297  31.419  33.276  1.00 28.06           C  
ATOM   2479  CG  LEU A 393      16.906  30.767  32.025  1.00 28.42           C  
ATOM   2480  CD1 LEU A 393      18.310  30.277  32.334  1.00 26.51           C  
ATOM   2481  CD2 LEU A 393      16.045  29.614  31.545  1.00 27.85           C  
ATOM   2482  N   TRP A 394      13.033  32.852  34.355  1.00 30.09           N  
ATOM   2483  CA  TRP A 394      12.389  33.454  35.520  1.00 32.02           C  
ATOM   2484  C   TRP A 394      12.035  32.403  36.588  1.00 31.55           C  
ATOM   2485  O   TRP A 394      12.129  32.677  37.786  1.00 30.98           O  
ATOM   2486  CB  TRP A 394      11.144  34.254  35.102  1.00 31.33           C  
ATOM   2487  CG  TRP A 394      10.049  33.470  34.398  1.00 32.28           C  
ATOM   2488  CD1 TRP A 394       9.880  33.322  33.041  1.00 32.63           C  
ATOM   2489  CD2 TRP A 394       8.940  32.806  35.010  1.00 32.68           C  
ATOM   2490  CE2 TRP A 394       8.130  32.287  33.970  1.00 33.27           C  
ATOM   2491  CE3 TRP A 394       8.542  32.602  36.345  1.00 34.58           C  
ATOM   2492  NE1 TRP A 394       8.728  32.616  32.782  1.00 33.92           N  
ATOM   2493  CZ2 TRP A 394       6.946  31.580  34.221  1.00 34.06           C  
ATOM   2494  CZ3 TRP A 394       7.363  31.898  36.594  1.00 33.37           C  
ATOM   2495  CH2 TRP A 394       6.578  31.395  35.533  1.00 33.88           C  
ATOM   2496  N   LYS A 395      11.615  31.217  36.144  1.00 31.12           N  
ATOM   2497  CA  LYS A 395      11.278  30.133  37.065  1.00 32.16           C  
ATOM   2498  C   LYS A 395      12.503  29.742  37.886  1.00 31.77           C  
ATOM   2499  O   LYS A 395      12.417  29.605  39.104  1.00 31.40           O  
ATOM   2500  CB  LYS A 395      10.767  28.895  36.313  1.00 32.62           C  
ATOM   2501  CG  LYS A 395       9.386  29.034  35.699  1.00 34.91           C  
ATOM   2502  CD  LYS A 395       8.897  27.695  35.127  1.00 36.74           C  
ATOM   2503  CE  LYS A 395       7.552  27.839  34.416  1.00 39.27           C  
ATOM   2504  NZ  LYS A 395       7.081  26.562  33.795  1.00 41.10           N1+
ATOM   2505  N   ASP A 396      13.641  29.584  37.208  1.00 30.42           N  
ATOM   2506  CA  ASP A 396      14.904  29.192  37.844  1.00 30.51           C  
ATOM   2507  C   ASP A 396      15.385  30.229  38.852  1.00 30.33           C  
ATOM   2508  O   ASP A 396      15.863  29.883  39.938  1.00 28.96           O  
ATOM   2509  CB  ASP A 396      15.993  28.989  36.781  1.00 32.68           C  
ATOM   2510  CG  ASP A 396      15.501  28.192  35.582  1.00 33.69           C  
ATOM   2511  OD1 ASP A 396      15.920  27.031  35.420  1.00 33.71           O  
ATOM   2512  OD2 ASP A 396      14.699  28.737  34.797  1.00 34.37           O1-
ATOM   2513  N   LYS A 397      15.273  31.502  38.477  1.00 30.01           N  
ATOM   2514  CA  LYS A 397      15.682  32.599  39.341  1.00 29.95           C  
ATOM   2515  C   LYS A 397      14.815  32.695  40.584  1.00 29.21           C  
ATOM   2516  O   LYS A 397      15.321  32.943  41.669  1.00 29.67           O  
ATOM   2517  CB  LYS A 397      15.619  33.927  38.599  1.00 33.41           C  
ATOM   2518  CG  LYS A 397      16.722  34.151  37.605  1.00 35.16           C  
ATOM   2519  CD  LYS A 397      16.495  35.482  36.916  1.00 38.24           C  
ATOM   2520  CE  LYS A 397      17.413  35.656  35.732  1.00 42.51           C  
ATOM   2521  NZ  LYS A 397      16.971  36.811  34.886  1.00 46.39           N1+
ATOM   2522  N   ALA A 398      13.503  32.563  40.406  1.00 27.94           N  
ATOM   2523  CA  ALA A 398      12.572  32.622  41.525  1.00 28.95           C  
ATOM   2524  C   ALA A 398      12.837  31.446  42.466  1.00 29.03           C  
ATOM   2525  O   ALA A 398      12.945  31.629  43.674  1.00 28.85           O  
ATOM   2526  CB  ALA A 398      11.145  32.567  41.021  1.00 28.38           C  
ATOM   2527  N   ALA A 399      12.963  30.251  41.891  1.00 27.45           N  
ATOM   2528  CA  ALA A 399      13.218  29.034  42.662  1.00 28.07           C  
ATOM   2529  C   ALA A 399      14.450  29.167  43.558  1.00 28.55           C  
ATOM   2530  O   ALA A 399      14.399  28.826  44.739  1.00 27.83           O  
ATOM   2531  CB  ALA A 399      13.372  27.842  41.719  1.00 26.58           C  
ATOM   2532  N   VAL A 400      15.548  29.681  42.999  1.00 29.06           N  
ATOM   2533  CA  VAL A 400      16.776  29.840  43.775  1.00 29.76           C  
ATOM   2534  C   VAL A 400      16.569  30.753  44.981  1.00 30.15           C  
ATOM   2535  O   VAL A 400      17.014  30.426  46.078  1.00 28.71           O  
ATOM   2536  CB  VAL A 400      17.964  30.364  42.924  1.00 30.89           C  
ATOM   2537  CG1 VAL A 400      19.179  30.580  43.801  1.00 31.36           C  
ATOM   2538  CG2 VAL A 400      18.328  29.355  41.863  1.00 31.35           C  
ATOM   2539  N   GLU A 401      15.863  31.869  44.791  1.00 29.50           N  
ATOM   2540  CA  GLU A 401      15.622  32.795  45.902  1.00 30.10           C  
ATOM   2541  C   GLU A 401      14.675  32.232  46.956  1.00 28.96           C  
ATOM   2542  O   GLU A 401      14.758  32.598  48.130  1.00 27.66           O  
ATOM   2543  CB  GLU A 401      15.112  34.157  45.409  1.00 30.17           C  
ATOM   2544  CG  GLU A 401      16.088  34.926  44.507  1.00 31.34           C  
ATOM   2545  CD  GLU A 401      17.514  34.983  45.058  1.00 34.30           C  
ATOM   2546  OE1 GLU A 401      17.684  35.150  46.286  1.00 33.76           O  
ATOM   2547  OE2 GLU A 401      18.473  34.855  44.262  1.00 35.72           O1-
ATOM   2548  N   ILE A 402      13.756  31.368  46.535  1.00 28.79           N  
ATOM   2549  CA  ILE A 402      12.825  30.754  47.470  1.00 29.02           C  
ATOM   2550  C   ILE A 402      13.639  29.810  48.363  1.00 29.14           C  
ATOM   2551  O   ILE A 402      13.458  29.784  49.583  1.00 29.28           O  
ATOM   2552  CB  ILE A 402      11.696  30.013  46.726  1.00 29.40           C  
ATOM   2553  CG1 ILE A 402      10.794  31.042  46.013  1.00 29.43           C  
ATOM   2554  CG2 ILE A 402      10.881  29.170  47.700  1.00 27.21           C  
ATOM   2555  CD1 ILE A 402       9.787  30.432  45.029  1.00 27.33           C  
ATOM   2556  N   ASN A 403      14.586  29.094  47.766  1.00 27.61           N  
ATOM   2557  CA  ASN A 403      15.437  28.183  48.539  1.00 27.61           C  
ATOM   2558  C   ASN A 403      16.367  28.962  49.462  1.00 27.79           C  
ATOM   2559  O   ASN A 403      16.673  28.514  50.579  1.00 25.89           O  
ATOM   2560  CB  ASN A 403      16.231  27.266  47.606  1.00 27.18           C  
ATOM   2561  CG  ASN A 403      15.408  26.075  47.132  1.00 27.69           C  
ATOM   2562  ND2 ASN A 403      14.563  26.291  46.128  1.00 26.19           N  
ATOM   2563  OD1 ASN A 403      15.526  24.976  47.677  1.00 29.24           O  
ATOM   2564  N   VAL A 404      16.804  30.137  49.008  1.00 25.66           N  
ATOM   2565  CA  VAL A 404      17.657  30.994  49.825  1.00 26.98           C  
ATOM   2566  C   VAL A 404      16.832  31.452  51.043  1.00 26.92           C  
ATOM   2567  O   VAL A 404      17.313  31.443  52.177  1.00 27.13           O  
ATOM   2568  CB  VAL A 404      18.155  32.236  49.031  1.00 29.87           C  
ATOM   2569  CG1 VAL A 404      18.764  33.266  49.975  1.00 27.41           C  
ATOM   2570  CG2 VAL A 404      19.169  31.823  47.986  1.00 26.79           C  
ATOM   2571  N   ALA A 405      15.577  31.817  50.803  1.00 26.63           N  
ATOM   2572  CA  ALA A 405      14.688  32.255  51.872  1.00 27.54           C  
ATOM   2573  C   ALA A 405      14.495  31.145  52.913  1.00 28.69           C  
ATOM   2574  O   ALA A 405      14.527  31.406  54.117  1.00 28.43           O  
ATOM   2575  CB  ALA A 405      13.349  32.678  51.300  1.00 28.12           C  
ATOM   2576  N   VAL A 406      14.327  29.910  52.444  1.00 27.50           N  
ATOM   2577  CA  VAL A 406      14.143  28.779  53.354  1.00 27.91           C  
ATOM   2578  C   VAL A 406      15.365  28.594  54.254  1.00 27.09           C  
ATOM   2579  O   VAL A 406      15.247  28.609  55.482  1.00 27.22           O  
ATOM   2580  CB  VAL A 406      13.850  27.465  52.586  1.00 27.42           C  
ATOM   2581  CG1 VAL A 406      13.984  26.252  53.524  1.00 26.41           C  
ATOM   2582  CG2 VAL A 406      12.441  27.512  52.004  1.00 26.48           C  
ATOM   2583  N   LEU A 407      16.541  28.505  53.634  1.00 27.39           N  
ATOM   2584  CA  LEU A 407      17.794  28.303  54.347  1.00 27.54           C  
ATOM   2585  C   LEU A 407      18.090  29.421  55.347  1.00 28.96           C  
ATOM   2586  O   LEU A 407      18.419  29.170  56.512  1.00 26.69           O  
ATOM   2587  CB  LEU A 407      18.944  28.146  53.344  1.00 27.37           C  
ATOM   2588  CG  LEU A 407      19.030  26.773  52.659  1.00 25.35           C  
ATOM   2589  CD1 LEU A 407      19.872  26.864  51.384  1.00 24.39           C  
ATOM   2590  CD2 LEU A 407      19.618  25.738  53.642  1.00 23.91           C  
ATOM   2591  N   HIS A 408      17.940  30.655  54.883  1.00 29.10           N  
ATOM   2592  CA  HIS A 408      18.185  31.815  55.719  1.00 28.94           C  
ATOM   2593  C   HIS A 408      17.241  31.847  56.917  1.00 29.22           C  
ATOM   2594  O   HIS A 408      17.664  32.142  58.034  1.00 29.44           O  
ATOM   2595  CB  HIS A 408      18.026  33.097  54.896  1.00 30.18           C  
ATOM   2596  CG  HIS A 408      17.812  34.320  55.727  1.00 31.94           C  
ATOM   2597  CD2 HIS A 408      16.685  35.013  56.016  1.00 33.09           C  
ATOM   2598  ND1 HIS A 408      18.829  34.934  56.423  1.00 33.97           N  
ATOM   2599  CE1 HIS A 408      18.339  35.952  57.107  1.00 34.08           C  
ATOM   2600  NE2 HIS A 408      17.041  36.022  56.877  1.00 34.61           N  
ATOM   2601  N   SER A 409      15.969  31.542  56.677  1.00 27.94           N  
ATOM   2602  CA  SER A 409      14.960  31.553  57.725  1.00 29.99           C  
ATOM   2603  C   SER A 409      15.141  30.487  58.799  1.00 30.94           C  
ATOM   2604  O   SER A 409      14.971  30.772  59.990  1.00 28.44           O  
ATOM   2605  CB  SER A 409      13.571  31.459  57.122  1.00 29.47           C  
ATOM   2606  OG  SER A 409      13.308  32.613  56.337  1.00 30.65           O  
ATOM   2607  N   TYR A 410      15.482  29.267  58.386  1.00 29.09           N  
ATOM   2608  CA  TYR A 410      15.690  28.192  59.354  1.00 29.88           C  
ATOM   2609  C   TYR A 410      16.943  28.465  60.176  1.00 29.58           C  
ATOM   2610  O   TYR A 410      16.962  28.257  61.393  1.00 28.69           O  
ATOM   2611  CB  TYR A 410      15.771  26.823  58.658  1.00 27.03           C  
ATOM   2612  CG  TYR A 410      14.411  26.200  58.423  1.00 28.67           C  
ATOM   2613  CD1 TYR A 410      13.451  26.831  57.633  1.00 27.16           C  
ATOM   2614  CD2 TYR A 410      14.070  24.984  59.025  1.00 27.57           C  
ATOM   2615  CE1 TYR A 410      12.176  26.269  57.449  1.00 27.78           C  
ATOM   2616  CE2 TYR A 410      12.808  24.419  58.850  1.00 26.54           C  
ATOM   2617  CZ  TYR A 410      11.867  25.061  58.069  1.00 26.81           C  
ATOM   2618  OH  TYR A 410      10.620  24.499  57.932  1.00 25.05           O  
ATOM   2619  N   GLN A 411      17.980  28.965  59.516  1.00 29.78           N  
ATOM   2620  CA  GLN A 411      19.219  29.268  60.210  1.00 32.74           C  
ATOM   2621  C   GLN A 411      18.989  30.396  61.222  1.00 33.66           C  
ATOM   2622  O   GLN A 411      19.527  30.370  62.320  1.00 33.33           O  
ATOM   2623  CB  GLN A 411      20.320  29.651  59.211  1.00 34.32           C  
ATOM   2624  CG  GLN A 411      20.951  28.460  58.497  1.00 35.35           C  
ATOM   2625  CD  GLN A 411      21.829  28.860  57.313  1.00 38.33           C  
ATOM   2626  NE2 GLN A 411      22.255  27.870  56.537  1.00 37.77           N  
ATOM   2627  OE1 GLN A 411      22.108  30.042  57.095  1.00 39.16           O  
ATOM   2628  N   LEU A 412      18.164  31.367  60.846  1.00 34.41           N  
ATOM   2629  CA  LEU A 412      17.857  32.495  61.714  1.00 35.81           C  
ATOM   2630  C   LEU A 412      17.066  32.017  62.933  1.00 35.53           C  
ATOM   2631  O   LEU A 412      17.318  32.450  64.070  1.00 32.77           O  
ATOM   2632  CB  LEU A 412      17.055  33.541  60.940  1.00 36.85           C  
ATOM   2633  CG  LEU A 412      16.715  34.820  61.696  1.00 40.16           C  
ATOM   2634  CD1 LEU A 412      18.015  35.524  62.092  1.00 40.10           C  
ATOM   2635  CD2 LEU A 412      15.826  35.725  60.832  1.00 39.07           C  
ATOM   2636  N   ALA A 413      16.120  31.114  62.684  1.00 33.69           N  
ATOM   2637  CA  ALA A 413      15.282  30.547  63.732  1.00 33.54           C  
ATOM   2638  C   ALA A 413      16.018  29.485  64.564  1.00 33.28           C  
ATOM   2639  O   ALA A 413      15.478  28.977  65.545  1.00 34.16           O  
ATOM   2640  CB  ALA A 413      14.026  29.946  63.111  1.00 32.34           C  
ATOM   2641  N   LYS A 414      17.258  29.178  64.188  1.00 33.62           N  
ATOM   2642  CA  LYS A 414      18.075  28.172  64.875  1.00 34.07           C  
ATOM   2643  C   LYS A 414      17.429  26.783  64.811  1.00 33.07           C  
ATOM   2644  O   LYS A 414      17.385  26.058  65.815  1.00 30.38           O  
ATOM   2645  CB  LYS A 414      18.321  28.568  66.337  1.00 36.37           C  
ATOM   2646  CG  LYS A 414      18.850  29.979  66.512  1.00 39.48           C  
ATOM   2647  CD  LYS A 414      20.298  30.098  66.105  1.00 43.49           C  
ATOM   2648  CE  LYS A 414      20.769  31.546  66.185  1.00 45.77           C  
ATOM   2649  NZ  LYS A 414      20.431  32.166  67.502  1.00 47.58           N1+
ATOM   2650  N   VAL A 415      16.871  26.458  63.645  1.00 30.77           N  
ATOM   2651  CA  VAL A 415      16.250  25.162  63.403  1.00 29.98           C  
ATOM   2652  C   VAL A 415      17.128  24.425  62.391  1.00 30.17           C  
ATOM   2653  O   VAL A 415      17.454  24.964  61.328  1.00 28.67           O  
ATOM   2654  CB  VAL A 415      14.833  25.275  62.799  1.00 29.06           C  
ATOM   2655  CG1 VAL A 415      14.275  23.872  62.556  1.00 29.57           C  
ATOM   2656  CG2 VAL A 415      13.908  26.050  63.726  1.00 28.96           C  
ATOM   2657  N   THR A 416      17.501  23.198  62.736  1.00 27.68           N  
ATOM   2658  CA  THR A 416      18.342  22.357  61.889  1.00 27.81           C  
ATOM   2659  C   THR A 416      17.825  22.261  60.448  1.00 27.40           C  
ATOM   2660  O   THR A 416      16.644  21.984  60.212  1.00 29.39           O  
ATOM   2661  CB  THR A 416      18.435  20.927  62.479  1.00 27.82           C  
ATOM   2662  CG2 THR A 416      19.458  20.076  61.714  1.00 25.30           C  
ATOM   2663  OG1 THR A 416      18.825  21.016  63.858  1.00 27.73           O  
ATOM   2664  N   ILE A 417      18.720  22.496  59.495  1.00 27.69           N  
ATOM   2665  CA  ILE A 417      18.389  22.412  58.073  1.00 26.37           C  
ATOM   2666  C   ILE A 417      19.682  22.119  57.305  1.00 26.97           C  
ATOM   2667  O   ILE A 417      20.757  22.523  57.738  1.00 26.18           O  
ATOM   2668  CB  ILE A 417      17.759  23.740  57.540  1.00 27.77           C  
ATOM   2669  CG1 ILE A 417      17.276  23.557  56.096  1.00 27.55           C  
ATOM   2670  CG2 ILE A 417      18.782  24.900  57.594  1.00 23.37           C  
ATOM   2671  CD1 ILE A 417      15.791  23.409  55.966  1.00 29.20           C  
ATOM   2672  N   VAL A 418      19.596  21.376  56.204  1.00 26.68           N  
ATOM   2673  CA  VAL A 418      20.800  21.090  55.423  1.00 26.49           C  
ATOM   2674  C   VAL A 418      20.516  21.437  53.963  1.00 26.34           C  
ATOM   2675  O   VAL A 418      19.449  21.110  53.449  1.00 24.30           O  
ATOM   2676  CB  VAL A 418      21.273  19.597  55.585  1.00 26.56           C  
ATOM   2677  CG1 VAL A 418      20.228  18.636  55.094  1.00 25.67           C  
ATOM   2678  CG2 VAL A 418      22.594  19.362  54.840  1.00 25.46           C  
ATOM   2679  N   ASP A 419      21.430  22.166  53.325  1.00 25.26           N  
ATOM   2680  CA  ASP A 419      21.226  22.524  51.924  1.00 25.76           C  
ATOM   2681  C   ASP A 419      21.593  21.317  51.045  1.00 25.37           C  
ATOM   2682  O   ASP A 419      22.290  20.411  51.502  1.00 24.00           O  
ATOM   2683  CB  ASP A 419      22.009  23.794  51.552  1.00 25.98           C  
ATOM   2684  CG  ASP A 419      23.515  23.595  51.515  1.00 27.48           C  
ATOM   2685  OD1 ASP A 419      24.017  23.012  50.536  1.00 27.83           O  
ATOM   2686  OD2 ASP A 419      24.206  24.075  52.431  1.00 27.94           O1-
ATOM   2687  N   HIS A 420      21.092  21.297  49.809  1.00 24.31           N  
ATOM   2688  CA  HIS A 420      21.330  20.186  48.885  1.00 26.45           C  
ATOM   2689  C   HIS A 420      22.801  19.896  48.536  1.00 26.78           C  
ATOM   2690  O   HIS A 420      23.150  18.752  48.238  1.00 24.74           O  
ATOM   2691  CB  HIS A 420      20.470  20.329  47.612  1.00 26.00           C  
ATOM   2692  CG  HIS A 420      20.649  21.629  46.883  1.00 28.35           C  
ATOM   2693  CD2 HIS A 420      21.184  21.908  45.667  1.00 28.60           C  
ATOM   2694  ND1 HIS A 420      20.207  22.834  47.389  1.00 29.55           N  
ATOM   2695  CE1 HIS A 420      20.458  23.799  46.517  1.00 26.83           C  
ATOM   2696  NE2 HIS A 420      21.050  23.265  45.463  1.00 23.82           N  
ATOM   2697  N   HIS A 421      23.658  20.919  48.603  1.00 25.65           N  
ATOM   2698  CA  HIS A 421      25.086  20.728  48.309  1.00 25.59           C  
ATOM   2699  C   HIS A 421      25.742  19.972  49.465  1.00 24.40           C  
ATOM   2700  O   HIS A 421      26.483  19.021  49.252  1.00 24.63           O  
ATOM   2701  CB  HIS A 421      25.799  22.078  48.101  1.00 25.95           C  
ATOM   2702  CG  HIS A 421      25.244  22.882  46.967  1.00 27.44           C  
ATOM   2703  CD2 HIS A 421      24.488  24.006  46.955  1.00 26.73           C  
ATOM   2704  ND1 HIS A 421      25.416  22.517  45.648  1.00 27.00           N  
ATOM   2705  CE1 HIS A 421      24.786  23.382  44.872  1.00 29.01           C  
ATOM   2706  NE2 HIS A 421      24.215  24.294  45.641  1.00 28.57           N  
ATOM   2707  N   ALA A 422      25.473  20.413  50.689  1.00 24.00           N  
ATOM   2708  CA  ALA A 422      26.032  19.771  51.874  1.00 22.72           C  
ATOM   2709  C   ALA A 422      25.507  18.338  51.996  1.00 23.83           C  
ATOM   2710  O   ALA A 422      26.266  17.410  52.268  1.00 22.18           O  
ATOM   2711  CB  ALA A 422      25.674  20.577  53.125  1.00 21.72           C  
ATOM   2712  N   ALA A 423      24.206  18.170  51.769  1.00 23.64           N  
ATOM   2713  CA  ALA A 423      23.570  16.862  51.860  1.00 24.03           C  
ATOM   2714  C   ALA A 423      24.113  15.851  50.855  1.00 25.20           C  
ATOM   2715  O   ALA A 423      24.418  14.709  51.223  1.00 23.37           O  
ATOM   2716  CB  ALA A 423      22.061  17.007  51.725  1.00 22.33           C  
ATOM   2717  N   THR A 424      24.270  16.262  49.595  1.00 24.52           N  
ATOM   2718  CA  THR A 424      24.782  15.342  48.594  1.00 23.12           C  
ATOM   2719  C   THR A 424      26.243  14.997  48.848  1.00 23.46           C  
ATOM   2720  O   THR A 424      26.661  13.868  48.597  1.00 22.91           O  
ATOM   2721  CB  THR A 424      24.602  15.870  47.157  1.00 22.45           C  
ATOM   2722  CG2 THR A 424      23.129  15.868  46.777  1.00 22.24           C  
ATOM   2723  OG1 THR A 424      25.132  17.196  47.057  1.00 23.53           O  
ATOM   2724  N   ALA A 425      27.018  15.962  49.348  1.00 24.33           N  
ATOM   2725  CA  ALA A 425      28.424  15.701  49.648  1.00 25.87           C  
ATOM   2726  C   ALA A 425      28.512  14.679  50.782  1.00 26.05           C  
ATOM   2727  O   ALA A 425      29.354  13.779  50.754  1.00 25.63           O  
ATOM   2728  CB  ALA A 425      29.157  17.001  50.030  1.00 26.07           C  
ATOM   2729  N   SER A 426      27.629  14.807  51.771  1.00 25.03           N  
ATOM   2730  CA  SER A 426      27.628  13.853  52.878  1.00 25.75           C  
ATOM   2731  C   SER A 426      27.185  12.461  52.375  1.00 25.13           C  
ATOM   2732  O   SER A 426      27.673  11.444  52.863  1.00 24.25           O  
ATOM   2733  CB  SER A 426      26.743  14.344  54.037  1.00 27.75           C  
ATOM   2734  OG  SER A 426      25.364  14.130  53.773  1.00 33.07           O  
ATOM   2735  N   PHE A 427      26.326  12.410  51.354  1.00 24.65           N  
ATOM   2736  CA  PHE A 427      25.888  11.112  50.832  1.00 24.32           C  
ATOM   2737  C   PHE A 427      27.015  10.399  50.096  1.00 25.67           C  
ATOM   2738  O   PHE A 427      27.082   9.172  50.109  1.00 26.25           O  
ATOM   2739  CB  PHE A 427      24.664  11.247  49.919  1.00 23.97           C  
ATOM   2740  CG  PHE A 427      24.088   9.921  49.482  1.00 25.75           C  
ATOM   2741  CD1 PHE A 427      24.289   9.449  48.179  1.00 23.93           C  
ATOM   2742  CD2 PHE A 427      23.372   9.128  50.375  1.00 25.07           C  
ATOM   2743  CE1 PHE A 427      23.780   8.205  47.778  1.00 22.98           C  
ATOM   2744  CE2 PHE A 427      22.859   7.879  49.986  1.00 23.60           C  
ATOM   2745  CZ  PHE A 427      23.063   7.418  48.683  1.00 23.63           C  
ATOM   2746  N   MET A 428      27.894  11.161  49.445  1.00 25.74           N  
ATOM   2747  CA  MET A 428      29.019  10.561  48.724  1.00 25.85           C  
ATOM   2748  C   MET A 428      29.936   9.912  49.752  1.00 25.51           C  
ATOM   2749  O   MET A 428      30.508   8.853  49.509  1.00 25.45           O  
ATOM   2750  CB  MET A 428      29.789  11.610  47.904  1.00 25.37           C  
ATOM   2751  CG  MET A 428      29.007  12.192  46.715  1.00 26.63           C  
ATOM   2752  SD  MET A 428      28.516  10.950  45.501  1.00 25.37           S  
ATOM   2753  CE  MET A 428      30.136  10.426  44.866  1.00 25.49           C  
ATOM   2754  N   LYS A 429      30.061  10.553  50.910  1.00 26.74           N  
ATOM   2755  CA  LYS A 429      30.881  10.017  51.990  1.00 27.85           C  
ATOM   2756  C   LYS A 429      30.210   8.736  52.511  1.00 27.50           C  
ATOM   2757  O   LYS A 429      30.889   7.767  52.840  1.00 26.29           O  
ATOM   2758  CB  LYS A 429      31.021  11.056  53.111  1.00 30.61           C  
ATOM   2759  CG  LYS A 429      31.802  10.570  54.327  1.00 34.91           C  
ATOM   2760  CD  LYS A 429      33.217  10.159  53.955  1.00 37.94           C  
ATOM   2761  CE  LYS A 429      34.011   9.804  55.203  1.00 41.43           C  
ATOM   2762  NZ  LYS A 429      35.439   9.530  54.893  1.00 42.97           N1+
ATOM   2763  N   HIS A 430      28.878   8.746  52.597  1.00 25.91           N  
ATOM   2764  CA  HIS A 430      28.128   7.578  53.055  1.00 25.97           C  
ATOM   2765  C   HIS A 430      28.363   6.402  52.098  1.00 25.46           C  
ATOM   2766  O   HIS A 430      28.579   5.279  52.538  1.00 24.78           O  
ATOM   2767  CB  HIS A 430      26.635   7.895  53.134  1.00 25.22           C  
ATOM   2768  CG  HIS A 430      25.774   6.690  53.364  1.00 26.15           C  
ATOM   2769  CD2 HIS A 430      24.886   6.062  52.557  1.00 25.50           C  
ATOM   2770  ND1 HIS A 430      25.766   5.994  54.556  1.00 26.18           N  
ATOM   2771  CE1 HIS A 430      24.910   4.991  54.472  1.00 25.67           C  
ATOM   2772  NE2 HIS A 430      24.362   5.011  53.270  1.00 25.97           N  
ATOM   2773  N   LEU A 431      28.335   6.670  50.793  1.00 24.10           N  
ATOM   2774  CA  LEU A 431      28.563   5.621  49.794  1.00 24.53           C  
ATOM   2775  C   LEU A 431      29.929   4.968  49.997  1.00 25.03           C  
ATOM   2776  O   LEU A 431      30.078   3.749  49.895  1.00 24.24           O  
ATOM   2777  CB  LEU A 431      28.472   6.189  48.372  1.00 24.97           C  
ATOM   2778  CG  LEU A 431      27.083   6.603  47.863  1.00 23.04           C  
ATOM   2779  CD1 LEU A 431      27.189   7.132  46.433  1.00 24.21           C  
ATOM   2780  CD2 LEU A 431      26.141   5.416  47.910  1.00 23.47           C  
ATOM   2781  N   GLU A 432      30.920   5.804  50.277  1.00 26.46           N  
ATOM   2782  CA  GLU A 432      32.281   5.351  50.513  1.00 29.73           C  
ATOM   2783  C   GLU A 432      32.330   4.509  51.796  1.00 28.56           C  
ATOM   2784  O   GLU A 432      32.953   3.448  51.828  1.00 28.03           O  
ATOM   2785  CB  GLU A 432      33.184   6.574  50.627  1.00 32.64           C  
ATOM   2786  CG  GLU A 432      34.617   6.301  51.016  1.00 41.00           C  
ATOM   2787  CD  GLU A 432      35.387   7.597  51.209  1.00 43.65           C  
ATOM   2788  OE1 GLU A 432      35.573   8.329  50.214  1.00 47.23           O  
ATOM   2789  OE2 GLU A 432      35.775   7.899  52.357  1.00 47.54           O1-
ATOM   2790  N   ASN A 433      31.668   4.983  52.849  1.00 27.18           N  
ATOM   2791  CA  ASN A 433      31.633   4.238  54.104  1.00 27.67           C  
ATOM   2792  C   ASN A 433      31.000   2.869  53.888  1.00 26.09           C  
ATOM   2793  O   ASN A 433      31.505   1.856  54.385  1.00 26.29           O  
ATOM   2794  CB  ASN A 433      30.837   4.993  55.174  1.00 27.52           C  
ATOM   2795  CG  ASN A 433      31.553   6.231  55.666  1.00 28.72           C  
ATOM   2796  ND2 ASN A 433      30.800   7.170  56.224  1.00 27.35           N  
ATOM   2797  OD1 ASN A 433      32.765   6.349  55.535  1.00 30.55           O  
ATOM   2798  N   GLU A 434      29.915   2.839  53.115  1.00 25.65           N  
ATOM   2799  CA  GLU A 434      29.187   1.600  52.833  1.00 25.73           C  
ATOM   2800  C   GLU A 434      29.926   0.632  51.918  1.00 26.87           C  
ATOM   2801  O   GLU A 434      29.747  -0.584  52.022  1.00 25.10           O  
ATOM   2802  CB  GLU A 434      27.803   1.904  52.266  1.00 27.43           C  
ATOM   2803  CG  GLU A 434      26.858   2.556  53.281  1.00 27.54           C  
ATOM   2804  CD  GLU A 434      26.485   1.635  54.446  1.00 29.68           C  
ATOM   2805  OE1 GLU A 434      27.319   1.425  55.356  1.00 31.10           O  
ATOM   2806  OE2 GLU A 434      25.346   1.127  54.460  1.00 30.55           O1-
ATOM   2807  N   GLN A 435      30.705   1.174  50.985  1.00 27.76           N  
ATOM   2808  CA  GLN A 435      31.490   0.333  50.092  1.00 28.60           C  
ATOM   2809  C   GLN A 435      32.451  -0.482  50.975  1.00 29.10           C  
ATOM   2810  O   GLN A 435      32.648  -1.675  50.760  1.00 28.55           O  
ATOM   2811  CB  GLN A 435      32.283   1.201  49.109  1.00 28.43           C  
ATOM   2812  CG  GLN A 435      32.876   0.432  47.936  1.00 31.43           C  
ATOM   2813  CD  GLN A 435      31.829  -0.380  47.190  1.00 30.98           C  
ATOM   2814  NE2 GLN A 435      32.220  -1.558  46.725  1.00 30.35           N  
ATOM   2815  OE1 GLN A 435      30.683   0.044  47.045  1.00 28.70           O  
ATOM   2816  N   LYS A 436      32.995   0.163  52.005  1.00 29.10           N  
ATOM   2817  CA  LYS A 436      33.928  -0.495  52.926  1.00 31.18           C  
ATOM   2818  C   LYS A 436      33.227  -1.446  53.890  1.00 31.73           C  
ATOM   2819  O   LYS A 436      33.709  -2.548  54.141  1.00 30.71           O  
ATOM   2820  CB  LYS A 436      34.716   0.552  53.721  1.00 33.92           C  
ATOM   2821  CG  LYS A 436      35.562   1.454  52.839  1.00 38.16           C  
ATOM   2822  CD  LYS A 436      36.160   2.626  53.613  1.00 42.47           C  
ATOM   2823  CE  LYS A 436      36.761   3.651  52.662  1.00 43.87           C  
ATOM   2824  NZ  LYS A 436      37.261   4.870  53.365  1.00 46.13           N1+
ATOM   2825  N   ALA A 437      32.083  -1.016  54.420  1.00 30.57           N  
ATOM   2826  CA  ALA A 437      31.319  -1.812  55.372  1.00 30.87           C  
ATOM   2827  C   ALA A 437      30.548  -3.008  54.805  1.00 30.59           C  
ATOM   2828  O   ALA A 437      30.567  -4.080  55.403  1.00 29.73           O  
ATOM   2829  CB  ALA A 437      30.361  -0.909  56.166  1.00 30.91           C  
ATOM   2830  N   ARG A 438      29.878  -2.834  53.664  1.00 29.83           N  
ATOM   2831  CA  ARG A 438      29.072  -3.920  53.092  1.00 29.70           C  
ATOM   2832  C   ARG A 438      29.330  -4.232  51.623  1.00 28.05           C  
ATOM   2833  O   ARG A 438      28.692  -5.116  51.074  1.00 28.21           O  
ATOM   2834  CB  ARG A 438      27.566  -3.619  53.256  1.00 30.56           C  
ATOM   2835  CG  ARG A 438      27.094  -3.368  54.691  1.00 32.50           C  
ATOM   2836  CD  ARG A 438      25.580  -3.535  54.841  1.00 30.81           C  
ATOM   2837  NE  ARG A 438      24.803  -2.523  54.125  1.00 30.89           N  
ATOM   2838  CZ  ARG A 438      23.476  -2.429  54.172  1.00 31.93           C  
ATOM   2839  NH1 ARG A 438      22.770  -3.285  54.900  1.00 30.74           N1+
ATOM   2840  NH2 ARG A 438      22.847  -1.483  53.484  1.00 30.61           N  
ATOM   2841  N   GLY A 439      30.237  -3.499  50.981  1.00 27.19           N  
ATOM   2842  CA  GLY A 439      30.501  -3.746  49.572  1.00 27.27           C  
ATOM   2843  C   GLY A 439      29.433  -3.209  48.629  1.00 27.41           C  
ATOM   2844  O   GLY A 439      29.268  -3.707  47.509  1.00 28.90           O  
ATOM   2845  N   GLY A 440      28.704  -2.190  49.070  1.00 26.90           N  
ATOM   2846  CA  GLY A 440      27.678  -1.614  48.220  1.00 26.16           C  
ATOM   2847  C   GLY A 440      26.688  -0.787  49.005  1.00 25.87           C  
ATOM   2848  O   GLY A 440      26.795  -0.672  50.229  1.00 26.16           O  
ATOM   2849  N   CYS A 441      25.729  -0.207  48.292  1.00 24.88           N  
ATOM   2850  CA  CYS A 441      24.696   0.614  48.904  1.00 24.30           C  
ATOM   2851  C   CYS A 441      23.531   0.808  47.933  1.00 25.42           C  
ATOM   2852  O   CYS A 441      23.711   1.335  46.831  1.00 24.97           O  
ATOM   2853  CB  CYS A 441      25.257   1.976  49.310  1.00 24.06           C  
ATOM   2854  SG  CYS A 441      24.007   3.129  49.965  1.00 25.09           S  
ATOM   2855  N   PRO A 442      22.333   0.327  48.301  1.00 23.97           N  
ATOM   2856  CA  PRO A 442      21.190   0.502  47.401  1.00 24.50           C  
ATOM   2857  C   PRO A 442      20.847   2.000  47.359  1.00 24.97           C  
ATOM   2858  O   PRO A 442      20.698   2.634  48.401  1.00 24.28           O  
ATOM   2859  CB  PRO A 442      20.087  -0.325  48.071  1.00 25.25           C  
ATOM   2860  CG  PRO A 442      20.421  -0.251  49.525  1.00 24.09           C  
ATOM   2861  CD  PRO A 442      21.940  -0.355  49.550  1.00 24.82           C  
ATOM   2862  N   ALA A 443      20.761   2.548  46.153  1.00 23.88           N  
ATOM   2863  CA  ALA A 443      20.473   3.965  45.959  1.00 24.16           C  
ATOM   2864  C   ALA A 443      19.670   4.168  44.682  1.00 24.93           C  
ATOM   2865  O   ALA A 443      19.944   3.550  43.639  1.00 24.80           O  
ATOM   2866  CB  ALA A 443      21.782   4.771  45.909  1.00 24.00           C  
ATOM   2867  N   ASP A 444      18.642   4.999  44.805  1.00 24.52           N  
ATOM   2868  CA  ASP A 444      17.734   5.335  43.716  1.00 26.38           C  
ATOM   2869  C   ASP A 444      18.158   6.718  43.204  1.00 26.33           C  
ATOM   2870  O   ASP A 444      17.803   7.743  43.792  1.00 24.04           O  
ATOM   2871  CB  ASP A 444      16.308   5.391  44.259  1.00 27.02           C  
ATOM   2872  CG  ASP A 444      15.269   5.512  43.167  1.00 32.86           C  
ATOM   2873  OD1 ASP A 444      15.550   6.142  42.123  1.00 32.81           O  
ATOM   2874  OD2 ASP A 444      14.162   4.969  43.361  1.00 33.15           O1-
ATOM   2875  N   TRP A 445      18.899   6.716  42.099  1.00 25.54           N  
ATOM   2876  CA  TRP A 445      19.440   7.944  41.498  1.00 25.30           C  
ATOM   2877  C   TRP A 445      18.459   9.101  41.350  1.00 25.45           C  
ATOM   2878  O   TRP A 445      18.783  10.240  41.699  1.00 24.70           O  
ATOM   2879  CB  TRP A 445      20.068   7.627  40.134  1.00 22.47           C  
ATOM   2880  CG  TRP A 445      20.933   8.742  39.570  1.00 23.47           C  
ATOM   2881  CD1 TRP A 445      22.290   8.861  39.677  1.00 23.90           C  
ATOM   2882  CD2 TRP A 445      20.500   9.838  38.745  1.00 24.07           C  
ATOM   2883  CE2 TRP A 445      21.655  10.569  38.378  1.00 24.80           C  
ATOM   2884  CE3 TRP A 445      19.253  10.267  38.279  1.00 25.83           C  
ATOM   2885  NE1 TRP A 445      22.734   9.954  38.959  1.00 23.08           N  
ATOM   2886  CZ2 TRP A 445      21.600  11.706  37.559  1.00 24.98           C  
ATOM   2887  CZ3 TRP A 445      19.195  11.405  37.461  1.00 26.83           C  
ATOM   2888  CH2 TRP A 445      20.369  12.105  37.110  1.00 26.65           C  
ATOM   2889  N   ALA A 446      17.277   8.814  40.811  1.00 24.65           N  
ATOM   2890  CA  ALA A 446      16.259   9.835  40.592  1.00 26.30           C  
ATOM   2891  C   ALA A 446      15.793  10.548  41.873  1.00 27.44           C  
ATOM   2892  O   ALA A 446      15.357  11.696  41.819  1.00 27.88           O  
ATOM   2893  CB  ALA A 446      15.072   9.231  39.859  1.00 26.90           C  
ATOM   2894  N   TRP A 447      15.905   9.881  43.020  1.00 26.67           N  
ATOM   2895  CA  TRP A 447      15.493  10.479  44.290  1.00 26.50           C  
ATOM   2896  C   TRP A 447      16.667  11.084  45.064  1.00 27.52           C  
ATOM   2897  O   TRP A 447      16.484  11.997  45.882  1.00 27.98           O  
ATOM   2898  CB  TRP A 447      14.758   9.457  45.158  1.00 27.47           C  
ATOM   2899  CG  TRP A 447      13.342   9.206  44.713  1.00 31.25           C  
ATOM   2900  CD1 TRP A 447      12.925   8.735  43.497  1.00 31.90           C  
ATOM   2901  CD2 TRP A 447      12.159   9.452  45.476  1.00 34.26           C  
ATOM   2902  CE2 TRP A 447      11.053   9.118  44.663  1.00 33.73           C  
ATOM   2903  CE3 TRP A 447      11.927   9.918  46.779  1.00 38.03           C  
ATOM   2904  NE1 TRP A 447      11.544   8.682  43.462  1.00 34.88           N  
ATOM   2905  CZ2 TRP A 447       9.733   9.241  45.104  1.00 40.15           C  
ATOM   2906  CZ3 TRP A 447      10.610  10.036  47.225  1.00 41.94           C  
ATOM   2907  CH2 TRP A 447       9.527   9.700  46.385  1.00 42.05           C  
ATOM   2908  N   ILE A 448      17.872  10.580  44.803  1.00 25.00           N  
ATOM   2909  CA  ILE A 448      19.058  11.085  45.475  1.00 24.50           C  
ATOM   2910  C   ILE A 448      19.456  12.441  44.896  1.00 24.94           C  
ATOM   2911  O   ILE A 448      19.827  13.346  45.642  1.00 24.94           O  
ATOM   2912  CB  ILE A 448      20.244  10.094  45.368  1.00 23.73           C  
ATOM   2913  CG1 ILE A 448      19.886   8.779  46.077  1.00 23.20           C  
ATOM   2914  CG2 ILE A 448      21.490  10.707  46.005  1.00 20.37           C  
ATOM   2915  CD1 ILE A 448      19.571   8.942  47.571  1.00 23.46           C  
ATOM   2916  N   VAL A 449      19.402  12.564  43.570  1.00 23.36           N  
ATOM   2917  CA  VAL A 449      19.715  13.825  42.904  1.00 24.74           C  
ATOM   2918  C   VAL A 449      18.620  14.830  43.269  1.00 24.49           C  
ATOM   2919  O   VAL A 449      17.428  14.532  43.145  1.00 24.95           O  
ATOM   2920  CB  VAL A 449      19.773  13.636  41.363  1.00 26.80           C  
ATOM   2921  CG1 VAL A 449      19.968  14.982  40.642  1.00 25.43           C  
ATOM   2922  CG2 VAL A 449      20.922  12.711  41.024  1.00 25.67           C  
ATOM   2923  N   PRO A 450      19.003  16.009  43.773  1.00 24.99           N  
ATOM   2924  CA  PRO A 450      18.064  17.067  44.172  1.00 26.04           C  
ATOM   2925  C   PRO A 450      17.208  17.601  43.017  1.00 27.89           C  
ATOM   2926  O   PRO A 450      17.654  17.626  41.877  1.00 27.85           O  
ATOM   2927  CB  PRO A 450      18.972  18.144  44.771  1.00 26.90           C  
ATOM   2928  CG  PRO A 450      20.301  17.903  44.084  1.00 28.99           C  
ATOM   2929  CD  PRO A 450      20.403  16.406  44.042  1.00 25.48           C  
ATOM   2930  N   PRO A 451      15.984  18.086  43.321  1.00 28.03           N  
ATOM   2931  CA  PRO A 451      15.043  18.622  42.322  1.00 28.58           C  
ATOM   2932  C   PRO A 451      15.494  19.891  41.576  1.00 28.94           C  
ATOM   2933  O   PRO A 451      14.903  20.264  40.561  1.00 30.52           O  
ATOM   2934  CB  PRO A 451      13.763  18.804  43.133  1.00 26.42           C  
ATOM   2935  CG  PRO A 451      14.287  19.199  44.480  1.00 28.12           C  
ATOM   2936  CD  PRO A 451      15.447  18.237  44.685  1.00 26.25           C  
ATOM   2937  N   ILE A 452      16.516  20.567  42.091  1.00 29.66           N  
ATOM   2938  CA  ILE A 452      17.089  21.727  41.407  1.00 30.47           C  
ATOM   2939  C   ILE A 452      18.602  21.546  41.424  1.00 31.02           C  
ATOM   2940  O   ILE A 452      19.149  20.856  42.299  1.00 27.81           O  
ATOM   2941  CB  ILE A 452      16.776  23.110  42.064  1.00 30.89           C  
ATOM   2942  CG1 ILE A 452      17.188  23.114  43.537  1.00 32.71           C  
ATOM   2943  CG2 ILE A 452      15.299  23.482  41.866  1.00 30.15           C  
ATOM   2944  CD1 ILE A 452      17.297  24.497  44.162  1.00 33.11           C  
ATOM   2945  N   SER A 453      19.247  22.076  40.390  1.00 31.14           N  
ATOM   2946  CA  SER A 453      20.699  22.053  40.269  1.00 31.35           C  
ATOM   2947  C   SER A 453      21.334  20.677  40.404  1.00 29.51           C  
ATOM   2948  O   SER A 453      22.415  20.542  40.976  1.00 28.54           O  
ATOM   2949  CB  SER A 453      21.291  22.988  41.312  1.00 32.10           C  
ATOM   2950  OG  SER A 453      20.693  24.265  41.210  1.00 37.00           O  
ATOM   2951  N   GLY A 454      20.679  19.674  39.835  1.00 28.38           N  
ATOM   2952  CA  GLY A 454      21.186  18.315  39.924  1.00 27.62           C  
ATOM   2953  C   GLY A 454      22.652  18.109  39.578  1.00 26.80           C  
ATOM   2954  O   GLY A 454      23.416  17.614  40.411  1.00 24.53           O  
ATOM   2955  N   SER A 455      23.054  18.516  38.373  1.00 25.57           N  
ATOM   2956  CA  SER A 455      24.439  18.317  37.944  1.00 27.84           C  
ATOM   2957  C   SER A 455      25.472  19.147  38.698  1.00 27.07           C  
ATOM   2958  O   SER A 455      26.674  18.949  38.508  1.00 27.38           O  
ATOM   2959  CB  SER A 455      24.591  18.536  36.435  1.00 28.29           C  
ATOM   2960  OG  SER A 455      24.492  19.907  36.109  1.00 27.13           O  
ATOM   2961  N   LEU A 456      25.015  20.078  39.541  1.00 27.27           N  
ATOM   2962  CA  LEU A 456      25.929  20.910  40.330  1.00 25.98           C  
ATOM   2963  C   LEU A 456      26.334  20.179  41.615  1.00 27.54           C  
ATOM   2964  O   LEU A 456      27.185  20.657  42.376  1.00 26.06           O  
ATOM   2965  CB  LEU A 456      25.287  22.257  40.680  1.00 24.77           C  
ATOM   2966  CG  LEU A 456      24.716  23.061  39.501  1.00 26.54           C  
ATOM   2967  CD1 LEU A 456      24.216  24.428  39.981  1.00 25.53           C  
ATOM   2968  CD2 LEU A 456      25.787  23.224  38.422  1.00 23.30           C  
ATOM   2969  N   THR A 457      25.717  19.016  41.843  1.00 26.66           N  
ATOM   2970  CA  THR A 457      26.008  18.193  43.020  1.00 26.75           C  
ATOM   2971  C   THR A 457      26.777  16.944  42.570  1.00 26.67           C  
ATOM   2972  O   THR A 457      26.617  16.485  41.436  1.00 25.48           O  
ATOM   2973  CB  THR A 457      24.707  17.785  43.780  1.00 27.14           C  
ATOM   2974  CG2 THR A 457      23.881  19.014  44.105  1.00 29.28           C  
ATOM   2975  OG1 THR A 457      23.926  16.897  42.979  1.00 26.26           O  
ATOM   2976  N   PRO A 458      27.592  16.356  43.462  1.00 25.74           N  
ATOM   2977  CA  PRO A 458      28.378  15.171  43.117  1.00 25.77           C  
ATOM   2978  C   PRO A 458      27.618  13.876  42.829  1.00 26.45           C  
ATOM   2979  O   PRO A 458      28.075  13.059  42.023  1.00 26.29           O  
ATOM   2980  CB  PRO A 458      29.344  15.039  44.297  1.00 25.42           C  
ATOM   2981  CG  PRO A 458      28.543  15.575  45.457  1.00 26.37           C  
ATOM   2982  CD  PRO A 458      27.867  16.795  44.849  1.00 26.63           C  
ATOM   2983  N   VAL A 459      26.442  13.712  43.433  1.00 24.93           N  
ATOM   2984  CA  VAL A 459      25.650  12.505  43.220  1.00 24.59           C  
ATOM   2985  C   VAL A 459      25.157  12.321  41.784  1.00 25.05           C  
ATOM   2986  O   VAL A 459      25.004  11.189  41.313  1.00 23.96           O  
ATOM   2987  CB  VAL A 459      24.465  12.411  44.222  1.00 24.18           C  
ATOM   2988  CG1 VAL A 459      25.009  12.360  45.644  1.00 20.55           C  
ATOM   2989  CG2 VAL A 459      23.500  13.606  44.055  1.00 23.94           C  
ATOM   2990  N   PHE A 460      24.965  13.427  41.070  1.00 25.98           N  
ATOM   2991  CA  PHE A 460      24.493  13.377  39.681  1.00 26.01           C  
ATOM   2992  C   PHE A 460      25.452  12.582  38.801  1.00 25.89           C  
ATOM   2993  O   PHE A 460      25.033  11.815  37.928  1.00 25.57           O  
ATOM   2994  CB  PHE A 460      24.368  14.804  39.122  1.00 25.24           C  
ATOM   2995  CG  PHE A 460      23.861  14.877  37.695  1.00 25.62           C  
ATOM   2996  CD1 PHE A 460      24.729  14.718  36.619  1.00 23.49           C  
ATOM   2997  CD2 PHE A 460      22.516  15.140  37.437  1.00 23.62           C  
ATOM   2998  CE1 PHE A 460      24.266  14.820  35.299  1.00 24.98           C  
ATOM   2999  CE2 PHE A 460      22.043  15.244  36.121  1.00 26.04           C  
ATOM   3000  CZ  PHE A 460      22.922  15.084  35.049  1.00 23.01           C  
ATOM   3001  N   HIS A 461      26.742  12.775  39.053  1.00 25.54           N  
ATOM   3002  CA  HIS A 461      27.801  12.139  38.275  1.00 26.17           C  
ATOM   3003  C   HIS A 461      28.190  10.751  38.775  1.00 26.57           C  
ATOM   3004  O   HIS A 461      29.149  10.150  38.272  1.00 26.30           O  
ATOM   3005  CB  HIS A 461      29.033  13.055  38.261  1.00 28.95           C  
ATOM   3006  CG  HIS A 461      28.722  14.467  37.868  1.00 28.33           C  
ATOM   3007  CD2 HIS A 461      28.538  15.582  38.615  1.00 29.67           C  
ATOM   3008  ND1 HIS A 461      28.469  14.835  36.564  1.00 28.62           N  
ATOM   3009  CE1 HIS A 461      28.136  16.113  36.523  1.00 30.87           C  
ATOM   3010  NE2 HIS A 461      28.169  16.590  37.756  1.00 30.94           N  
ATOM   3011  N   GLN A 462      27.448  10.249  39.757  1.00 23.14           N  
ATOM   3012  CA  GLN A 462      27.728   8.934  40.330  1.00 24.99           C  
ATOM   3013  C   GLN A 462      26.684   7.907  39.909  1.00 25.38           C  
ATOM   3014  O   GLN A 462      25.495   8.087  40.170  1.00 26.30           O  
ATOM   3015  CB  GLN A 462      27.765   9.016  41.870  1.00 25.10           C  
ATOM   3016  CG  GLN A 462      27.843   7.655  42.594  1.00 25.11           C  
ATOM   3017  CD  GLN A 462      29.174   6.948  42.379  1.00 25.81           C  
ATOM   3018  NE2 GLN A 462      30.249   7.606  42.766  1.00 21.69           N  
ATOM   3019  OE1 GLN A 462      29.231   5.834  41.846  1.00 28.78           O  
ATOM   3020  N   GLU A 463      27.122   6.851  39.229  1.00 24.46           N  
ATOM   3021  CA  GLU A 463      26.198   5.788  38.848  1.00 25.48           C  
ATOM   3022  C   GLU A 463      25.791   5.063  40.131  1.00 24.15           C  
ATOM   3023  O   GLU A 463      26.595   4.911  41.042  1.00 22.38           O  
ATOM   3024  CB  GLU A 463      26.859   4.823  37.869  1.00 25.75           C  
ATOM   3025  CG  GLU A 463      27.129   5.482  36.512  1.00 27.51           C  
ATOM   3026  CD  GLU A 463      27.778   4.557  35.510  1.00 30.46           C  
ATOM   3027  OE1 GLU A 463      27.800   4.921  34.315  1.00 32.29           O  
ATOM   3028  OE2 GLU A 463      28.266   3.476  35.904  1.00 32.36           O1-
ATOM   3029  N   MET A 464      24.546   4.611  40.191  1.00 24.36           N  
ATOM   3030  CA  MET A 464      24.050   3.939  41.386  1.00 26.86           C  
ATOM   3031  C   MET A 464      23.318   2.663  41.017  1.00 25.84           C  
ATOM   3032  O   MET A 464      22.974   2.456  39.858  1.00 25.27           O  
ATOM   3033  CB  MET A 464      23.105   4.874  42.155  1.00 26.86           C  
ATOM   3034  CG  MET A 464      23.735   6.203  42.501  1.00 27.89           C  
ATOM   3035  SD  MET A 464      22.657   7.342  43.394  1.00 29.82           S  
ATOM   3036  CE  MET A 464      23.769   8.811  43.512  1.00 28.44           C  
ATOM   3037  N   VAL A 465      23.144   1.789  42.006  1.00 25.69           N  
ATOM   3038  CA  VAL A 465      22.442   0.524  41.823  1.00 25.29           C  
ATOM   3039  C   VAL A 465      21.296   0.497  42.833  1.00 25.80           C  
ATOM   3040  O   VAL A 465      21.509   0.680  44.040  1.00 26.06           O  
ATOM   3041  CB  VAL A 465      23.373  -0.681  42.064  1.00 26.27           C  
ATOM   3042  CG1 VAL A 465      22.639  -1.980  41.708  1.00 27.61           C  
ATOM   3043  CG2 VAL A 465      24.651  -0.537  41.239  1.00 26.32           C  
ATOM   3044  N   ASN A 466      20.086   0.281  42.339  1.00 24.00           N  
ATOM   3045  CA  ASN A 466      18.892   0.269  43.180  1.00 26.63           C  
ATOM   3046  C   ASN A 466      18.392  -1.159  43.398  1.00 27.63           C  
ATOM   3047  O   ASN A 466      18.181  -1.906  42.438  1.00 26.25           O  
ATOM   3048  CB  ASN A 466      17.796   1.124  42.513  1.00 27.76           C  
ATOM   3049  CG  ASN A 466      16.601   1.388  43.421  1.00 30.01           C  
ATOM   3050  ND2 ASN A 466      16.765   1.144  44.709  1.00 24.94           N  
ATOM   3051  OD1 ASN A 466      15.540   1.821  42.957  1.00 34.19           O  
ATOM   3052  N   TYR A 467      18.227  -1.542  44.662  1.00 27.00           N  
ATOM   3053  CA  TYR A 467      17.736  -2.877  44.998  1.00 26.64           C  
ATOM   3054  C   TYR A 467      17.113  -2.899  46.389  1.00 27.97           C  
ATOM   3055  O   TYR A 467      17.353  -2.007  47.196  1.00 28.08           O  
ATOM   3056  CB  TYR A 467      18.849  -3.928  44.878  1.00 25.31           C  
ATOM   3057  CG  TYR A 467      20.148  -3.558  45.550  1.00 25.57           C  
ATOM   3058  CD1 TYR A 467      21.099  -2.764  44.903  1.00 26.87           C  
ATOM   3059  CD2 TYR A 467      20.439  -4.017  46.837  1.00 26.23           C  
ATOM   3060  CE1 TYR A 467      22.314  -2.435  45.524  1.00 26.34           C  
ATOM   3061  CE2 TYR A 467      21.641  -3.695  47.461  1.00 25.67           C  
ATOM   3062  CZ  TYR A 467      22.569  -2.909  46.806  1.00 26.60           C  
ATOM   3063  OH  TYR A 467      23.746  -2.603  47.448  1.00 28.36           O  
ATOM   3064  N   PHE A 468      16.329  -3.936  46.660  1.00 28.15           N  
ATOM   3065  CA  PHE A 468      15.642  -4.062  47.941  1.00 29.43           C  
ATOM   3066  C   PHE A 468      16.320  -4.990  48.944  1.00 28.39           C  
ATOM   3067  O   PHE A 468      16.605  -6.156  48.652  1.00 29.85           O  
ATOM   3068  CB  PHE A 468      14.193  -4.527  47.724  1.00 31.43           C  
ATOM   3069  CG  PHE A 468      13.425  -4.762  49.014  1.00 34.55           C  
ATOM   3070  CD1 PHE A 468      12.579  -3.788  49.523  1.00 35.02           C  
ATOM   3071  CD2 PHE A 468      13.575  -5.955  49.722  1.00 37.28           C  
ATOM   3072  CE1 PHE A 468      11.886  -3.997  50.727  1.00 36.18           C  
ATOM   3073  CE2 PHE A 468      12.891  -6.176  50.921  1.00 36.49           C  
ATOM   3074  CZ  PHE A 468      12.047  -5.196  51.422  1.00 35.38           C  
ATOM   3075  N   LEU A 469      16.570  -4.454  50.129  1.00 25.96           N  
ATOM   3076  CA  LEU A 469      17.147  -5.217  51.223  1.00 25.59           C  
ATOM   3077  C   LEU A 469      16.184  -5.049  52.394  1.00 26.15           C  
ATOM   3078  O   LEU A 469      15.497  -4.029  52.489  1.00 25.61           O  
ATOM   3079  CB  LEU A 469      18.508  -4.656  51.631  1.00 25.44           C  
ATOM   3080  CG  LEU A 469      19.674  -4.746  50.652  1.00 23.09           C  
ATOM   3081  CD1 LEU A 469      20.884  -4.100  51.307  1.00 23.47           C  
ATOM   3082  CD2 LEU A 469      19.955  -6.213  50.275  1.00 25.37           C  
ATOM   3083  N   SER A 470      16.142  -6.043  53.280  1.00 26.36           N  
ATOM   3084  CA  SER A 470      15.290  -6.008  54.476  1.00 25.42           C  
ATOM   3085  C   SER A 470      16.214  -6.186  55.688  1.00 23.92           C  
ATOM   3086  O   SER A 470      17.210  -6.891  55.589  1.00 23.31           O  
ATOM   3087  CB  SER A 470      14.272  -7.155  54.435  1.00 28.74           C  
ATOM   3088  OG  SER A 470      13.486  -7.171  55.623  1.00 30.33           O  
ATOM   3089  N   PRO A 471      15.900  -5.554  56.845  1.00 22.97           N  
ATOM   3090  CA  PRO A 471      14.771  -4.675  57.180  1.00 23.33           C  
ATOM   3091  C   PRO A 471      14.558  -3.506  56.205  1.00 24.66           C  
ATOM   3092  O   PRO A 471      15.515  -3.014  55.599  1.00 23.30           O  
ATOM   3093  CB  PRO A 471      15.139  -4.154  58.571  1.00 23.53           C  
ATOM   3094  CG  PRO A 471      15.888  -5.301  59.172  1.00 23.25           C  
ATOM   3095  CD  PRO A 471      16.775  -5.747  58.020  1.00 22.36           C  
ATOM   3096  N   ALA A 472      13.319  -3.020  56.128  1.00 23.31           N  
ATOM   3097  CA  ALA A 472      12.995  -1.932  55.208  1.00 24.43           C  
ATOM   3098  C   ALA A 472      11.743  -1.156  55.562  1.00 24.69           C  
ATOM   3099  O   ALA A 472      10.911  -1.607  56.347  1.00 24.76           O  
ATOM   3100  CB  ALA A 472      12.825  -2.496  53.797  1.00 25.49           C  
ATOM   3101  N   PHE A 473      11.632   0.029  54.976  1.00 25.10           N  
ATOM   3102  CA  PHE A 473      10.441   0.868  55.114  1.00 25.10           C  
ATOM   3103  C   PHE A 473       9.717   0.687  53.776  1.00 27.37           C  
ATOM   3104  O   PHE A 473      10.347   0.786  52.719  1.00 27.82           O  
ATOM   3105  CB  PHE A 473      10.816   2.341  55.284  1.00 23.15           C  
ATOM   3106  CG  PHE A 473      11.365   2.672  56.642  1.00 23.53           C  
ATOM   3107  CD1 PHE A 473      12.721   2.907  56.818  1.00 22.23           C  
ATOM   3108  CD2 PHE A 473      10.515   2.753  57.742  1.00 21.87           C  
ATOM   3109  CE1 PHE A 473      13.232   3.219  58.075  1.00 22.76           C  
ATOM   3110  CE2 PHE A 473      11.012   3.066  59.002  1.00 23.03           C  
ATOM   3111  CZ  PHE A 473      12.377   3.299  59.169  1.00 22.56           C  
ATOM   3112  N   ARG A 474       8.410   0.432  53.808  1.00 28.42           N  
ATOM   3113  CA  ARG A 474       7.658   0.228  52.566  1.00 30.42           C  
ATOM   3114  C   ARG A 474       6.408   1.086  52.550  1.00 29.60           C  
ATOM   3115  O   ARG A 474       5.912   1.474  53.601  1.00 27.46           O  
ATOM   3116  CB  ARG A 474       7.188  -1.230  52.427  1.00 32.74           C  
ATOM   3117  CG  ARG A 474       8.201  -2.322  52.777  1.00 37.63           C  
ATOM   3118  CD  ARG A 474       7.767  -3.675  52.212  1.00 42.24           C  
ATOM   3119  NE  ARG A 474       6.308  -3.828  52.179  1.00 45.12           N  
ATOM   3120  CZ  ARG A 474       5.621  -4.739  52.867  1.00 47.03           C  
ATOM   3121  NH1 ARG A 474       6.249  -5.601  53.665  1.00 46.72           N1+
ATOM   3122  NH2 ARG A 474       4.297  -4.783  52.758  1.00 46.67           N  
ATOM   3123  N   TYR A 475       5.902   1.374  51.353  1.00 28.11           N  
ATOM   3124  CA  TYR A 475       4.658   2.122  51.239  1.00 28.52           C  
ATOM   3125  C   TYR A 475       3.553   1.104  51.528  1.00 28.76           C  
ATOM   3126  O   TYR A 475       3.749  -0.095  51.367  1.00 27.35           O  
ATOM   3127  CB  TYR A 475       4.470   2.650  49.817  1.00 32.73           C  
ATOM   3128  CG  TYR A 475       5.431   3.742  49.410  1.00 37.86           C  
ATOM   3129  CD1 TYR A 475       6.159   3.634  48.227  1.00 42.06           C  
ATOM   3130  CD2 TYR A 475       5.542   4.918  50.149  1.00 37.21           C  
ATOM   3131  CE1 TYR A 475       6.963   4.676  47.775  1.00 44.96           C  
ATOM   3132  CE2 TYR A 475       6.349   5.971  49.708  1.00 43.16           C  
ATOM   3133  CZ  TYR A 475       7.051   5.841  48.509  1.00 45.60           C  
ATOM   3134  OH  TYR A 475       7.786   6.883  47.992  1.00 48.27           O  
ATOM   3135  N   GLN A 476       2.398   1.580  51.963  1.00 28.49           N  
ATOM   3136  CA  GLN A 476       1.271   0.698  52.246  1.00 30.08           C  
ATOM   3137  C   GLN A 476       0.028   1.499  51.863  1.00 32.40           C  
ATOM   3138  O   GLN A 476       0.067   2.729  51.834  1.00 29.95           O  
ATOM   3139  CB  GLN A 476       1.233   0.310  53.733  1.00 27.95           C  
ATOM   3140  CG  GLN A 476       1.190   1.484  54.688  1.00 26.19           C  
ATOM   3141  CD  GLN A 476       1.093   1.058  56.144  1.00 25.74           C  
ATOM   3142  NE2 GLN A 476       1.532   1.931  57.050  1.00 23.41           N  
ATOM   3143  OE1 GLN A 476       0.614  -0.040  56.455  1.00 26.54           O  
ATOM   3144  N   PRO A 477      -1.083   0.814  51.532  1.00 34.07           N  
ATOM   3145  CA  PRO A 477      -2.273   1.593  51.165  1.00 36.19           C  
ATOM   3146  C   PRO A 477      -2.882   2.317  52.359  1.00 36.74           C  
ATOM   3147  O   PRO A 477      -2.702   1.908  53.507  1.00 35.05           O  
ATOM   3148  CB  PRO A 477      -3.210   0.531  50.594  1.00 37.09           C  
ATOM   3149  CG  PRO A 477      -2.842  -0.694  51.357  1.00 38.04           C  
ATOM   3150  CD  PRO A 477      -1.328  -0.630  51.405  1.00 35.29           C  
ATOM   3151  N   ASP A 478      -3.547   3.437  52.088  1.00 37.96           N  
ATOM   3152  CA  ASP A 478      -4.195   4.210  53.142  1.00 40.62           C  
ATOM   3153  C   ASP A 478      -5.231   3.328  53.841  1.00 41.53           C  
ATOM   3154  O   ASP A 478      -5.887   2.505  53.202  1.00 41.20           O  
ATOM   3155  CB  ASP A 478      -4.857   5.452  52.554  1.00 41.31           C  
ATOM   3156  CG  ASP A 478      -3.851   6.405  51.952  1.00 44.07           C  
ATOM   3157  OD1 ASP A 478      -2.876   6.763  52.653  1.00 44.85           O  
ATOM   3158  OD2 ASP A 478      -4.031   6.792  50.780  1.00 44.87           O1-
ATOM   3159  N   PRO A 479      -5.397   3.501  55.160  1.00 42.02           N  
ATOM   3160  CA  PRO A 479      -6.341   2.725  55.971  1.00 44.70           C  
ATOM   3161  C   PRO A 479      -7.824   2.818  55.605  1.00 46.44           C  
ATOM   3162  O   PRO A 479      -8.608   1.955  55.997  1.00 48.24           O  
ATOM   3163  CB  PRO A 479      -6.074   3.237  57.385  1.00 43.55           C  
ATOM   3164  CG  PRO A 479      -5.666   4.647  57.151  1.00 43.02           C  
ATOM   3165  CD  PRO A 479      -4.735   4.531  55.978  1.00 42.62           C  
ATOM   3166  N   TRP A 480      -8.199   3.842  54.849  1.00 48.04           N  
ATOM   3167  CA  TRP A 480      -9.593   4.020  54.464  1.00 48.99           C  
ATOM   3168  C   TRP A 480      -9.865   3.568  53.033  1.00 50.06           C  
ATOM   3169  O   TRP A 480     -10.986   3.714  52.540  1.00 50.89           O  
ATOM   3170  CB  TRP A 480     -10.003   5.486  54.649  1.00 48.01           C  
ATOM   3171  CG  TRP A 480      -9.244   6.436  53.770  1.00 47.18           C  
ATOM   3172  CD1 TRP A 480      -9.545   6.780  52.487  1.00 46.80           C  
ATOM   3173  CD2 TRP A 480      -8.035   7.137  54.100  1.00 46.81           C  
ATOM   3174  CE2 TRP A 480      -7.661   7.882  52.960  1.00 45.83           C  
ATOM   3175  CE3 TRP A 480      -7.230   7.205  55.247  1.00 45.01           C  
ATOM   3176  NE1 TRP A 480      -8.598   7.645  51.990  1.00 47.35           N  
ATOM   3177  CZ2 TRP A 480      -6.516   8.686  52.931  1.00 44.93           C  
ATOM   3178  CZ3 TRP A 480      -6.091   8.005  55.216  1.00 44.40           C  
ATOM   3179  CH2 TRP A 480      -5.746   8.733  54.066  1.00 44.60           C  
TER   
ATOM   3180  N   LYS B  67       0.957  -6.786  33.055  1.00 54.81           N  
ATOM   3181  CA  LYS B  67       1.576  -7.123  31.771  1.00 54.27           C  
ATOM   3182  C   LYS B  67       1.994  -5.854  31.004  1.00 53.82           C  
ATOM   3183  O   LYS B  67       3.017  -5.849  30.314  1.00 54.89           O  
ATOM   3184  CB  LYS B  67       0.609  -7.983  30.945  1.00 55.64           C  
ATOM   3185  CG  LYS B  67       1.259  -8.790  29.831  1.00 55.90           C  
ATOM   3186  CD  LYS B  67       1.470  -7.956  28.582  1.00 55.71           C  
ATOM   3187  CE  LYS B  67       0.145  -7.596  27.944  1.00 54.48           C  
ATOM   3188  NZ  LYS B  67      -0.529  -8.793  27.369  1.00 54.21           N1+
ATOM   3189  N   PHE B  68       1.190  -4.795  31.099  1.00 51.63           N  
ATOM   3190  CA  PHE B  68       1.509  -3.515  30.466  1.00 49.99           C  
ATOM   3191  C   PHE B  68       1.790  -2.524  31.600  1.00 48.87           C  
ATOM   3192  O   PHE B  68       0.983  -2.393  32.532  1.00 49.39           O  
ATOM   3193  CB  PHE B  68       0.348  -3.000  29.606  1.00 49.91           C  
ATOM   3194  CG  PHE B  68       0.183  -3.722  28.296  1.00 50.91           C  
ATOM   3195  CD1 PHE B  68      -1.087  -4.071  27.837  1.00 51.38           C  
ATOM   3196  CD2 PHE B  68       1.289  -4.028  27.501  1.00 50.69           C  
ATOM   3197  CE1 PHE B  68      -1.253  -4.712  26.604  1.00 51.04           C  
ATOM   3198  CE2 PHE B  68       1.132  -4.669  26.266  1.00 50.92           C  
ATOM   3199  CZ  PHE B  68      -0.142  -5.010  25.818  1.00 50.60           C  
ATOM   3200  N   PRO B  69       2.946  -1.836  31.554  1.00 46.38           N  
ATOM   3201  CA  PRO B  69       3.319  -0.863  32.590  1.00 44.47           C  
ATOM   3202  C   PRO B  69       2.373   0.329  32.707  1.00 42.83           C  
ATOM   3203  O   PRO B  69       2.083   0.996  31.718  1.00 42.35           O  
ATOM   3204  CB  PRO B  69       4.713  -0.408  32.149  1.00 44.89           C  
ATOM   3205  CG  PRO B  69       5.241  -1.589  31.387  1.00 45.89           C  
ATOM   3206  CD  PRO B  69       4.035  -1.993  30.574  1.00 45.10           C  
ATOM   3207  N   ARG B  70       1.894   0.578  33.924  1.00 41.18           N  
ATOM   3208  CA  ARG B  70       1.018   1.715  34.198  1.00 42.21           C  
ATOM   3209  C   ARG B  70       1.930   2.871  34.589  1.00 42.28           C  
ATOM   3210  O   ARG B  70       2.732   2.746  35.521  1.00 41.37           O  
ATOM   3211  CB  ARG B  70       0.062   1.398  35.350  1.00 40.17           C  
ATOM   3212  N   VAL B  71       1.840   3.970  33.849  1.00 40.70           N  
ATOM   3213  CA  VAL B  71       2.661   5.138  34.126  1.00 41.89           C  
ATOM   3214  C   VAL B  71       1.770   6.319  34.446  1.00 41.27           C  
ATOM   3215  O   VAL B  71       0.762   6.566  33.778  1.00 39.66           O  
ATOM   3216  CB  VAL B  71       3.623   5.482  32.952  1.00 43.97           C  
ATOM   3217  CG1 VAL B  71       4.656   4.378  32.785  1.00 44.97           C  
ATOM   3218  CG2 VAL B  71       2.852   5.685  31.663  1.00 45.12           C  
ATOM   3219  N   LYS B  72       2.154   7.043  35.487  1.00 40.32           N  
ATOM   3220  CA  LYS B  72       1.386   8.181  35.946  1.00 39.91           C  
ATOM   3221  C   LYS B  72       2.131   9.508  35.906  1.00 40.02           C  
ATOM   3222  O   LYS B  72       3.359   9.564  36.053  1.00 39.43           O  
ATOM   3223  CB  LYS B  72       0.916   7.897  37.376  1.00 40.56           C  
ATOM   3224  CG  LYS B  72       0.184   9.034  38.047  1.00 41.84           C  
ATOM   3225  CD  LYS B  72      -0.238   8.617  39.440  1.00 43.77           C  
ATOM   3226  CE  LYS B  72      -1.016   9.706  40.140  1.00 44.29           C  
ATOM   3227  NZ  LYS B  72      -1.420   9.248  41.501  1.00 46.09           N1+
ATOM   3228  N   ASN B  73       1.373  10.569  35.648  1.00 39.17           N  
ATOM   3229  CA  ASN B  73       1.906  11.918  35.649  1.00 41.08           C  
ATOM   3230  C   ASN B  73       1.406  12.474  36.984  1.00 42.51           C  
ATOM   3231  O   ASN B  73       0.196  12.529  37.230  1.00 41.64           O  
ATOM   3232  CB  ASN B  73       1.350  12.739  34.487  1.00 42.24           C  
ATOM   3233  CG  ASN B  73       1.861  14.164  34.496  1.00 44.24           C  
ATOM   3234  ND2 ASN B  73       2.671  14.515  33.499  1.00 43.45           N  
ATOM   3235  OD1 ASN B  73       1.544  14.938  35.399  1.00 44.83           O  
ATOM   3236  N   TRP B  74       2.334  12.870  37.848  1.00 42.14           N  
ATOM   3237  CA  TRP B  74       1.981  13.370  39.172  1.00 43.76           C  
ATOM   3238  C   TRP B  74       1.490  14.809  39.257  1.00 45.06           C  
ATOM   3239  O   TRP B  74       0.917  15.220  40.270  1.00 45.99           O  
ATOM   3240  CB  TRP B  74       3.134  13.110  40.143  1.00 42.30           C  
ATOM   3241  CG  TRP B  74       3.342  11.645  40.342  1.00 40.71           C  
ATOM   3242  CD1 TRP B  74       4.114  10.813  39.582  1.00 41.29           C  
ATOM   3243  CD2 TRP B  74       2.689  10.816  41.307  1.00 42.62           C  
ATOM   3244  CE2 TRP B  74       3.104   9.488  41.067  1.00 42.72           C  
ATOM   3245  CE3 TRP B  74       1.786  11.066  42.353  1.00 44.79           C  
ATOM   3246  NE1 TRP B  74       3.971   9.515  40.008  1.00 41.60           N  
ATOM   3247  CZ2 TRP B  74       2.649   8.407  41.835  1.00 44.56           C  
ATOM   3248  CZ3 TRP B  74       1.334   9.989  43.118  1.00 45.71           C  
ATOM   3249  CH2 TRP B  74       1.768   8.677  42.852  1.00 45.36           C  
ATOM   3250  N   GLU B  75       1.714  15.575  38.198  1.00 46.77           N  
ATOM   3251  CA  GLU B  75       1.266  16.958  38.170  1.00 47.36           C  
ATOM   3252  C   GLU B  75      -0.217  17.001  37.781  1.00 48.14           C  
ATOM   3253  O   GLU B  75      -1.013  17.692  38.414  1.00 47.07           O  
ATOM   3254  CB  GLU B  75       2.093  17.767  37.174  1.00 48.21           C  
ATOM   3255  CG  GLU B  75       1.666  19.227  37.065  1.00 50.32           C  
ATOM   3256  CD  GLU B  75       2.469  20.022  36.042  1.00 51.38           C  
ATOM   3257  OE1 GLU B  75       3.561  19.564  35.634  1.00 50.59           O  
ATOM   3258  OE2 GLU B  75       2.009  21.120  35.656  1.00 51.60           O1-
ATOM   3259  N   VAL B  76      -0.574  16.230  36.758  1.00 47.84           N  
ATOM   3260  CA  VAL B  76      -1.945  16.169  36.253  1.00 49.40           C  
ATOM   3261  C   VAL B  76      -2.778  15.075  36.937  1.00 49.40           C  
ATOM   3262  O   VAL B  76      -3.983  15.234  37.133  1.00 48.79           O  
ATOM   3263  CB  VAL B  76      -1.943  15.933  34.709  1.00 50.08           C  
ATOM   3264  CG1 VAL B  76      -3.364  15.753  34.180  1.00 50.40           C  
ATOM   3265  CG2 VAL B  76      -1.264  17.102  33.996  1.00 50.26           C  
ATOM   3266  N   GLY B  77      -2.120  13.979  37.311  1.00 48.66           N  
ATOM   3267  CA  GLY B  77      -2.808  12.863  37.945  1.00 47.71           C  
ATOM   3268  C   GLY B  77      -3.156  11.779  36.936  1.00 47.06           C  
ATOM   3269  O   GLY B  77      -3.401  10.626  37.299  1.00 48.64           O  
ATOM   3270  N   SER B  78      -3.153  12.156  35.660  1.00 45.68           N  
ATOM   3271  CA  SER B  78      -3.469  11.257  34.548  1.00 44.63           C  
ATOM   3272  C   SER B  78      -2.601   9.989  34.474  1.00 44.23           C  
ATOM   3273  O   SER B  78      -1.433   9.995  34.870  1.00 42.59           O  
ATOM   3274  CB  SER B  78      -3.378  12.035  33.237  1.00 44.96           C  
ATOM   3275  OG  SER B  78      -2.138  12.714  33.147  1.00 46.48           O  
ATOM   3276  N   ILE B  79      -3.189   8.918  33.939  1.00 42.93           N  
ATOM   3277  CA  ILE B  79      -2.527   7.622  33.805  1.00 42.96           C  
ATOM   3278  C   ILE B  79      -2.629   7.031  32.392  1.00 42.97           C  
ATOM   3279  O   ILE B  79      -3.662   7.155  31.730  1.00 42.48           O  
ATOM   3280  CB  ILE B  79      -3.142   6.601  34.796  1.00 44.59           C  
ATOM   3281  CG1 ILE B  79      -2.862   7.033  36.239  1.00 45.63           C  
ATOM   3282  CG2 ILE B  79      -2.603   5.198  34.526  1.00 43.90           C  
ATOM   3283  CD1 ILE B  79      -3.540   6.174  37.279  1.00 48.28           C  
ATOM   3284  N   THR B  80      -1.542   6.404  31.937  1.00 41.10           N  
ATOM   3285  CA  THR B  80      -1.489   5.742  30.629  1.00 39.88           C  
ATOM   3286  C   THR B  80      -0.747   4.423  30.808  1.00 39.72           C  
ATOM   3287  O   THR B  80      -0.151   4.173  31.859  1.00 37.67           O  
ATOM   3288  CB  THR B  80      -0.731   6.578  29.550  1.00 39.71           C  
ATOM   3289  CG2 THR B  80      -1.411   7.921  29.304  1.00 38.76           C  
ATOM   3290  OG1 THR B  80       0.623   6.792  29.965  1.00 38.16           O  
ATOM   3291  N   TYR B  81      -0.827   3.562  29.802  1.00 39.24           N  
ATOM   3292  CA  TYR B  81      -0.144   2.276  29.838  1.00 40.10           C  
ATOM   3293  C   TYR B  81       0.754   2.226  28.619  1.00 40.40           C  
ATOM   3294  O   TYR B  81       0.319   2.549  27.508  1.00 38.77           O  
ATOM   3295  CB  TYR B  81      -1.140   1.109  29.794  1.00 41.45           C  
ATOM   3296  CG  TYR B  81      -2.021   1.023  31.016  1.00 44.03           C  
ATOM   3297  CD1 TYR B  81      -3.092   1.903  31.185  1.00 45.14           C  
ATOM   3298  CD2 TYR B  81      -1.756   0.104  32.029  1.00 44.83           C  
ATOM   3299  CE1 TYR B  81      -3.874   1.875  32.337  1.00 47.57           C  
ATOM   3300  CE2 TYR B  81      -2.535   0.067  33.188  1.00 46.73           C  
ATOM   3301  CZ  TYR B  81      -3.589   0.957  33.334  1.00 47.51           C  
ATOM   3302  OH  TYR B  81      -4.355   0.946  34.478  1.00 49.57           O  
ATOM   3303  N   ASP B  82       2.014   1.858  28.828  1.00 40.09           N  
ATOM   3304  CA  ASP B  82       2.949   1.775  27.719  1.00 40.01           C  
ATOM   3305  C   ASP B  82       2.885   0.375  27.113  1.00 40.04           C  
ATOM   3306  O   ASP B  82       3.577  -0.545  27.561  1.00 40.15           O  
ATOM   3307  CB  ASP B  82       4.378   2.119  28.174  1.00 39.29           C  
ATOM   3308  CG  ASP B  82       5.284   2.513  27.005  1.00 40.40           C  
ATOM   3309  OD1 ASP B  82       5.424   1.699  26.068  1.00 37.39           O  
ATOM   3310  OD2 ASP B  82       5.841   3.638  27.012  1.00 40.15           O1-
ATOM   3311  N   THR B  83       2.009   0.216  26.123  1.00 38.94           N  
ATOM   3312  CA  THR B  83       1.855  -1.063  25.438  1.00 38.57           C  
ATOM   3313  C   THR B  83       2.991  -1.279  24.438  1.00 38.63           C  
ATOM   3314  O   THR B  83       3.342  -2.419  24.129  1.00 38.29           O  
ATOM   3315  CB  THR B  83       0.495  -1.167  24.702  1.00 38.89           C  
ATOM   3316  CG2 THR B  83      -0.654  -1.113  25.700  1.00 38.57           C  
ATOM   3317  OG1 THR B  83       0.362  -0.090  23.764  1.00 38.51           O  
ATOM   3318  N   LEU B  84       3.571  -0.185  23.949  1.00 37.33           N  
ATOM   3319  CA  LEU B  84       4.684  -0.268  23.000  1.00 37.32           C  
ATOM   3320  C   LEU B  84       5.880  -1.002  23.619  1.00 37.48           C  
ATOM   3321  O   LEU B  84       6.632  -1.682  22.916  1.00 37.52           O  
ATOM   3322  CB  LEU B  84       5.113   1.138  22.554  1.00 35.67           C  
ATOM   3323  CG  LEU B  84       6.264   1.235  21.542  1.00 37.01           C  
ATOM   3324  CD1 LEU B  84       5.897   0.484  20.268  1.00 35.99           C  
ATOM   3325  CD2 LEU B  84       6.600   2.699  21.236  1.00 35.22           C  
ATOM   3326  N   SER B  85       6.026  -0.890  24.941  1.00 37.13           N  
ATOM   3327  CA  SER B  85       7.129  -1.523  25.660  1.00 38.12           C  
ATOM   3328  C   SER B  85       7.160  -3.041  25.512  1.00 39.82           C  
ATOM   3329  O   SER B  85       8.235  -3.645  25.500  1.00 38.46           O  
ATOM   3330  CB  SER B  85       7.108  -1.136  27.147  1.00 39.41           C  
ATOM   3331  OG  SER B  85       5.914  -1.562  27.791  1.00 39.16           O  
ATOM   3332  N   ALA B  86       5.985  -3.653  25.382  1.00 40.78           N  
ATOM   3333  CA  ALA B  86       5.885  -5.103  25.228  1.00 42.83           C  
ATOM   3334  C   ALA B  86       6.582  -5.574  23.951  1.00 44.49           C  
ATOM   3335  O   ALA B  86       6.896  -6.755  23.805  1.00 44.80           O  
ATOM   3336  CB  ALA B  86       4.417  -5.536  25.213  1.00 42.74           C  
ATOM   3337  N   GLN B  87       6.841  -4.635  23.044  1.00 45.51           N  
ATOM   3338  CA  GLN B  87       7.496  -4.928  21.776  1.00 46.19           C  
ATOM   3339  C   GLN B  87       9.002  -4.658  21.806  1.00 47.03           C  
ATOM   3340  O   GLN B  87       9.648  -4.638  20.755  1.00 47.68           O  
ATOM   3341  CB  GLN B  87       6.833  -4.118  20.660  1.00 47.17           C  
ATOM   3342  CG  GLN B  87       5.357  -4.461  20.470  1.00 50.28           C  
ATOM   3343  CD  GLN B  87       4.649  -3.540  19.492  1.00 51.58           C  
ATOM   3344  NE2 GLN B  87       3.470  -3.059  19.881  1.00 51.94           N  
ATOM   3345  OE1 GLN B  87       5.153  -3.266  18.400  1.00 53.33           O  
ATOM   3346  N   ALA B  88       9.552  -4.445  23.004  1.00 46.09           N  
ATOM   3347  CA  ALA B  88      10.985  -4.187  23.166  1.00 47.15           C  
ATOM   3348  C   ALA B  88      11.761  -5.293  22.455  1.00 48.75           C  
ATOM   3349  O   ALA B  88      11.580  -6.478  22.745  1.00 47.55           O  
ATOM   3350  CB  ALA B  88      11.360  -4.138  24.649  1.00 45.98           C  
ATOM   3351  N   GLN B  89      12.616  -4.887  21.522  1.00 51.10           N  
ATOM   3352  CA  GLN B  89      13.397  -5.814  20.709  1.00 53.19           C  
ATOM   3353  C   GLN B  89      14.699  -6.372  21.294  1.00 53.39           C  
ATOM   3354  O   GLN B  89      15.182  -7.415  20.843  1.00 53.22           O  
ATOM   3355  CB  GLN B  89      13.647  -5.183  19.335  1.00 53.79           C  
ATOM   3356  CG  GLN B  89      12.392  -5.166  18.460  1.00 55.20           C  
ATOM   3357  CD  GLN B  89      12.328  -3.974  17.522  1.00 55.57           C  
ATOM   3358  NE2 GLN B  89      12.219  -4.245  16.229  1.00 55.97           N  
ATOM   3359  OE1 GLN B  89      12.347  -2.824  17.958  1.00 54.77           O  
ATOM   3360  N   GLN B  90      15.242  -5.707  22.310  1.00 53.15           N  
ATOM   3361  CA  GLN B  90      16.492  -6.152  22.934  1.00 53.10           C  
ATOM   3362  C   GLN B  90      16.485  -5.908  24.445  1.00 52.44           C  
ATOM   3363  O   GLN B  90      15.669  -5.143  24.958  1.00 51.45           O  
ATOM   3364  CB  GLN B  90      17.680  -5.441  22.280  1.00 55.18           C  
ATOM   3365  CG  GLN B  90      19.054  -5.819  22.806  1.00 58.82           C  
ATOM   3366  CD  GLN B  90      20.155  -4.996  22.164  1.00 61.44           C  
ATOM   3367  NE2 GLN B  90      20.888  -4.241  22.980  1.00 61.83           N  
ATOM   3368  OE1 GLN B  90      20.337  -5.029  20.943  1.00 63.34           O  
ATOM   3369  N   ASP B  91      17.402  -6.567  25.145  1.00 50.91           N  
ATOM   3370  CA  ASP B  91      17.497  -6.451  26.593  1.00 50.07           C  
ATOM   3371  C   ASP B  91      18.334  -5.293  27.136  1.00 48.69           C  
ATOM   3372  O   ASP B  91      19.434  -5.013  26.654  1.00 48.18           O  
ATOM   3373  CB  ASP B  91      18.031  -7.755  27.197  1.00 51.48           C  
ATOM   3374  CG  ASP B  91      17.021  -8.891  27.152  1.00 52.58           C  
ATOM   3375  OD1 ASP B  91      15.800  -8.633  27.159  1.00 53.31           O  
ATOM   3376  OD2 ASP B  91      17.462 -10.059  27.138  1.00 55.44           O1-
ATOM   3377  N   GLY B  92      17.792  -4.637  28.157  1.00 47.14           N  
ATOM   3378  CA  GLY B  92      18.500  -3.560  28.821  1.00 45.18           C  
ATOM   3379  C   GLY B  92      19.356  -4.173  29.927  1.00 44.15           C  
ATOM   3380  O   GLY B  92      19.460  -5.404  30.023  1.00 43.14           O  
ATOM   3381  N   PRO B  93      19.947  -3.354  30.805  1.00 43.16           N  
ATOM   3382  CA  PRO B  93      20.799  -3.835  31.899  1.00 41.66           C  
ATOM   3383  C   PRO B  93      20.089  -4.213  33.215  1.00 41.29           C  
ATOM   3384  O   PRO B  93      20.705  -4.835  34.086  1.00 40.65           O  
ATOM   3385  CB  PRO B  93      21.744  -2.664  32.111  1.00 42.75           C  
ATOM   3386  CG  PRO B  93      20.799  -1.484  31.944  1.00 43.13           C  
ATOM   3387  CD  PRO B  93      19.983  -1.875  30.719  1.00 42.96           C  
ATOM   3388  N   CYS B  94      18.819  -3.829  33.363  1.00 39.22           N  
ATOM   3389  CA  CYS B  94      18.052  -4.117  34.589  1.00 38.67           C  
ATOM   3390  C   CYS B  94      17.527  -5.559  34.716  1.00 39.19           C  
ATOM   3391  O   CYS B  94      17.331  -6.258  33.717  1.00 38.75           O  
ATOM   3392  CB  CYS B  94      16.857  -3.158  34.734  1.00 36.29           C  
ATOM   3393  SG  CYS B  94      17.259  -1.428  34.840  1.00 34.27           S  
ATOM   3394  N   THR B  95      17.310  -5.990  35.960  1.00 38.60           N  
ATOM   3395  CA  THR B  95      16.754  -7.314  36.276  1.00 39.77           C  
ATOM   3396  C   THR B  95      15.834  -7.112  37.480  1.00 39.97           C  
ATOM   3397  O   THR B  95      15.875  -6.058  38.121  1.00 39.95           O  
ATOM   3398  CB  THR B  95      17.839  -8.358  36.705  1.00 40.69           C  
ATOM   3399  CG2 THR B  95      18.886  -8.563  35.612  1.00 37.69           C  
ATOM   3400  OG1 THR B  95      18.464  -7.925  37.923  1.00 38.84           O  
ATOM   3401  N   PRO B  96      14.969  -8.095  37.786  1.00 39.70           N  
ATOM   3402  CA  PRO B  96      14.069  -7.958  38.936  1.00 39.26           C  
ATOM   3403  C   PRO B  96      14.848  -7.734  40.250  1.00 38.74           C  
ATOM   3404  O   PRO B  96      14.332  -7.133  41.184  1.00 39.21           O  
ATOM   3405  CB  PRO B  96      13.318  -9.295  38.942  1.00 39.43           C  
ATOM   3406  CG  PRO B  96      13.235  -9.631  37.475  1.00 39.97           C  
ATOM   3407  CD  PRO B  96      14.641  -9.308  37.005  1.00 39.74           C  
ATOM   3408  N   ARG B  97      16.104  -8.179  40.295  1.00 39.15           N  
ATOM   3409  CA  ARG B  97      16.934  -8.028  41.495  1.00 40.23           C  
ATOM   3410  C   ARG B  97      17.540  -6.644  41.697  1.00 38.47           C  
ATOM   3411  O   ARG B  97      17.639  -6.177  42.829  1.00 37.66           O  
ATOM   3412  CB  ARG B  97      18.036  -9.094  41.537  1.00 42.31           C  
ATOM   3413  CG  ARG B  97      17.520 -10.472  41.924  1.00 46.11           C  
ATOM   3414  CD  ARG B  97      16.963 -10.464  43.351  1.00 49.24           C  
ATOM   3415  NE  ARG B  97      15.657 -11.120  43.449  1.00 52.07           N  
ATOM   3416  CZ  ARG B  97      15.153 -11.644  44.565  1.00 53.64           C  
ATOM   3417  NH1 ARG B  97      15.840 -11.596  45.699  1.00 54.21           N1+
ATOM   3418  NH2 ARG B  97      13.962 -12.232  44.545  1.00 53.57           N  
ATOM   3419  N   ARG B  98      17.963  -6.001  40.611  1.00 37.92           N  
ATOM   3420  CA  ARG B  98      18.541  -4.664  40.714  1.00 35.90           C  
ATOM   3421  C   ARG B  98      18.377  -3.818  39.455  1.00 35.53           C  
ATOM   3422  O   ARG B  98      18.458  -4.329  38.330  1.00 34.24           O  
ATOM   3423  CB  ARG B  98      20.026  -4.721  41.130  1.00 36.38           C  
ATOM   3424  CG  ARG B  98      21.038  -5.032  40.025  1.00 37.96           C  
ATOM   3425  CD  ARG B  98      20.997  -6.492  39.582  1.00 37.46           C  
ATOM   3426  NE  ARG B  98      22.035  -6.793  38.594  1.00 38.04           N  
ATOM   3427  CZ  ARG B  98      21.964  -6.492  37.299  1.00 40.73           C  
ATOM   3428  NH1 ARG B  98      20.897  -5.872  36.801  1.00 39.89           N1+
ATOM   3429  NH2 ARG B  98      22.975  -6.799  36.497  1.00 40.32           N  
ATOM   3430  N   CYS B  99      18.135  -2.522  39.659  1.00 34.00           N  
ATOM   3431  CA  CYS B  99      17.972  -1.561  38.567  1.00 34.29           C  
ATOM   3432  C   CYS B  99      19.294  -0.852  38.304  1.00 35.05           C  
ATOM   3433  O   CYS B  99      19.938  -0.345  39.234  1.00 32.29           O  
ATOM   3434  CB  CYS B  99      16.893  -0.525  38.914  1.00 33.70           C  
ATOM   3435  SG  CYS B  99      16.671   0.810  37.716  1.00 32.40           S  
ATOM   3436  N   LEU B 100      19.677  -0.814  37.028  1.00 34.17           N  
ATOM   3437  CA  LEU B 100      20.914  -0.167  36.598  1.00 34.48           C  
ATOM   3438  C   LEU B 100      20.646   0.947  35.573  1.00 34.77           C  
ATOM   3439  O   LEU B 100      21.502   1.270  34.751  1.00 33.85           O  
ATOM   3440  CB  LEU B 100      21.867  -1.212  36.002  1.00 36.10           C  
ATOM   3441  CG  LEU B 100      22.439  -2.250  36.975  1.00 37.79           C  
ATOM   3442  CD1 LEU B 100      23.192  -3.317  36.191  1.00 37.25           C  
ATOM   3443  CD2 LEU B 100      23.347  -1.559  38.004  1.00 36.19           C  
ATOM   3444  N   GLY B 101      19.478   1.576  35.671  1.00 34.42           N  
ATOM   3445  CA  GLY B 101      19.130   2.628  34.731  1.00 35.48           C  
ATOM   3446  C   GLY B 101      20.033   3.851  34.707  1.00 36.43           C  
ATOM   3447  O   GLY B 101      20.113   4.534  33.686  1.00 35.69           O  
ATOM   3448  N   SER B 102      20.710   4.140  35.818  1.00 35.17           N  
ATOM   3449  CA  SER B 102      21.586   5.311  35.874  1.00 35.79           C  
ATOM   3450  C   SER B 102      22.946   5.119  35.202  1.00 35.97           C  
ATOM   3451  O   SER B 102      23.709   6.081  35.076  1.00 37.22           O  
ATOM   3452  CB  SER B 102      21.785   5.775  37.321  1.00 36.64           C  
ATOM   3453  OG  SER B 102      22.607   4.879  38.054  1.00 36.50           O  
ATOM   3454  N   LEU B 103      23.254   3.890  34.787  1.00 36.26           N  
ATOM   3455  CA  LEU B 103      24.532   3.590  34.121  1.00 38.28           C  
ATOM   3456  C   LEU B 103      24.531   4.214  32.723  1.00 37.71           C  
ATOM   3457  O   LEU B 103      23.591   4.011  31.949  1.00 35.42           O  
ATOM   3458  CB  LEU B 103      24.754   2.072  34.007  1.00 38.95           C  
ATOM   3459  CG  LEU B 103      24.901   1.153  35.234  1.00 44.01           C  
ATOM   3460  CD1 LEU B 103      26.310   0.611  35.294  1.00 44.45           C  
ATOM   3461  CD2 LEU B 103      24.535   1.846  36.544  1.00 42.23           C  
ATOM   3462  N   VAL B 104      25.575   4.981  32.414  1.00 37.38           N  
ATOM   3463  CA  VAL B 104      25.684   5.656  31.118  1.00 38.43           C  
ATOM   3464  C   VAL B 104      25.817   4.687  29.948  1.00 40.15           C  
ATOM   3465  O   VAL B 104      25.137   4.834  28.929  1.00 38.73           O  
ATOM   3466  CB  VAL B 104      26.876   6.659  31.100  1.00 37.93           C  
ATOM   3467  CG1 VAL B 104      27.020   7.305  29.702  1.00 37.85           C  
ATOM   3468  CG2 VAL B 104      26.673   7.735  32.173  1.00 36.81           C  
ATOM   3469  N   PHE B 105      26.674   3.684  30.102  1.00 42.04           N  
ATOM   3470  CA  PHE B 105      26.889   2.693  29.053  1.00 45.52           C  
ATOM   3471  C   PHE B 105      26.436   1.305  29.497  1.00 47.25           C  
ATOM   3472  O   PHE B 105      27.076   0.686  30.351  1.00 50.08           O  
ATOM   3473  CB  PHE B 105      28.365   2.676  28.638  1.00 45.73           C  
ATOM   3474  CG  PHE B 105      28.841   3.980  28.054  1.00 46.54           C  
ATOM   3475  CD1 PHE B 105      29.628   4.853  28.800  1.00 46.46           C  
ATOM   3476  CD2 PHE B 105      28.466   4.360  26.767  1.00 46.06           C  
ATOM   3477  CE1 PHE B 105      30.030   6.086  28.274  1.00 47.01           C  
ATOM   3478  CE2 PHE B 105      28.864   5.588  26.236  1.00 46.51           C  
ATOM   3479  CZ  PHE B 105      29.645   6.454  26.988  1.00 46.48           C  
ATOM   3480  N   PRO B 120      23.194 -14.801  11.147  1.00 56.04           N  
ATOM   3481  CA  PRO B 120      22.483 -14.835   9.853  1.00 55.24           C  
ATOM   3482  C   PRO B 120      20.984 -14.971  10.095  1.00 54.68           C  
ATOM   3483  O   PRO B 120      20.183 -14.216   9.536  1.00 53.70           O  
ATOM   3484  CB  PRO B 120      23.057 -16.072   9.166  1.00 56.16           C  
ATOM   3485  CG  PRO B 120      24.436 -16.170   9.758  1.00 55.19           C  
ATOM   3486  CD  PRO B 120      24.178 -15.897  11.214  1.00 55.78           C  
ATOM   3487  N   GLU B 121      20.618 -15.957  10.914  1.00 53.89           N  
ATOM   3488  CA  GLU B 121      19.219 -16.189  11.269  1.00 52.95           C  
ATOM   3489  C   GLU B 121      18.789 -14.981  12.097  1.00 51.80           C  
ATOM   3490  O   GLU B 121      17.631 -14.559  12.070  1.00 53.03           O  
ATOM   3491  CB  GLU B 121      19.092 -17.470  12.088  1.00 52.79           C  
ATOM   3492  N   GLN B 122      19.765 -14.420  12.806  1.00 50.34           N  
ATOM   3493  CA  GLN B 122      19.581 -13.240  13.639  1.00 48.50           C  
ATOM   3494  C   GLN B 122      19.344 -12.032  12.721  1.00 45.18           C  
ATOM   3495  O   GLN B 122      18.411 -11.254  12.923  1.00 44.40           O  
ATOM   3496  CB  GLN B 122      20.851 -13.010  14.459  1.00 50.49           C  
ATOM   3497  CG  GLN B 122      20.777 -11.860  15.431  1.00 55.50           C  
ATOM   3498  CD  GLN B 122      20.236 -12.288  16.771  1.00 58.35           C  
ATOM   3499  NE2 GLN B 122      19.088 -11.733  17.154  1.00 59.58           N  
ATOM   3500  OE1 GLN B 122      20.845 -13.114  17.461  1.00 60.19           O  
ATOM   3501  N   LEU B 123      20.215 -11.884  11.726  1.00 42.06           N  
ATOM   3502  CA  LEU B 123      20.126 -10.801  10.750  1.00 40.09           C  
ATOM   3503  C   LEU B 123      18.783 -10.863  10.031  1.00 38.49           C  
ATOM   3504  O   LEU B 123      18.098  -9.856   9.883  1.00 37.47           O  
ATOM   3505  CB  LEU B 123      21.266 -10.922   9.735  1.00 38.61           C  
ATOM   3506  CG  LEU B 123      21.271 -10.059   8.467  1.00 39.62           C  
ATOM   3507  CD1 LEU B 123      21.007  -8.594   8.781  1.00 38.42           C  
ATOM   3508  CD2 LEU B 123      22.619 -10.231   7.785  1.00 37.36           C  
ATOM   3509  N   LEU B 124      18.391 -12.071   9.644  1.00 38.47           N  
ATOM   3510  CA  LEU B 124      17.135 -12.275   8.940  1.00 39.30           C  
ATOM   3511  C   LEU B 124      15.903 -11.821   9.703  1.00 37.53           C  
ATOM   3512  O   LEU B 124      15.045 -11.162   9.128  1.00 37.07           O  
ATOM   3513  CB  LEU B 124      16.964 -13.743   8.542  1.00 41.28           C  
ATOM   3514  CG  LEU B 124      16.705 -13.985   7.056  1.00 44.64           C  
ATOM   3515  CD1 LEU B 124      15.579 -13.079   6.547  1.00 45.74           C  
ATOM   3516  CD2 LEU B 124      17.974 -13.713   6.285  1.00 44.92           C  
ATOM   3517  N   SER B 125      15.792 -12.182  10.979  1.00 37.00           N  
ATOM   3518  CA  SER B 125      14.607 -11.779  11.738  1.00 37.33           C  
ATOM   3519  C   SER B 125      14.567 -10.268  11.938  1.00 34.81           C  
ATOM   3520  O   SER B 125      13.502  -9.655  11.857  1.00 33.79           O  
ATOM   3521  CB  SER B 125      14.501 -12.527  13.075  1.00 38.34           C  
ATOM   3522  OG  SER B 125      15.530 -12.158  13.967  1.00 42.84           O  
ATOM   3523  N   GLN B 126      15.728  -9.660  12.169  1.00 33.50           N  
ATOM   3524  CA  GLN B 126      15.779  -8.211  12.333  1.00 32.76           C  
ATOM   3525  C   GLN B 126      15.416  -7.529  11.008  1.00 31.80           C  
ATOM   3526  O   GLN B 126      14.699  -6.527  10.993  1.00 31.78           O  
ATOM   3527  CB  GLN B 126      17.170  -7.761  12.776  1.00 34.78           C  
ATOM   3528  CG  GLN B 126      17.494  -8.052  14.228  1.00 37.34           C  
ATOM   3529  CD  GLN B 126      18.920  -7.666  14.582  1.00 40.01           C  
ATOM   3530  NE2 GLN B 126      19.761  -8.664  14.816  1.00 42.39           N  
ATOM   3531  OE1 GLN B 126      19.262  -6.484  14.635  1.00 40.22           O  
ATOM   3532  N   ALA B 127      15.913  -8.082   9.902  1.00 30.77           N  
ATOM   3533  CA  ALA B 127      15.651  -7.544   8.568  1.00 31.66           C  
ATOM   3534  C   ALA B 127      14.162  -7.614   8.230  1.00 31.52           C  
ATOM   3535  O   ALA B 127      13.560  -6.620   7.814  1.00 30.11           O  
ATOM   3536  CB  ALA B 127      16.489  -8.298   7.526  1.00 30.05           C  
ATOM   3537  N   ARG B 128      13.558  -8.779   8.461  1.00 33.32           N  
ATOM   3538  CA  ARG B 128      12.133  -8.965   8.203  1.00 33.53           C  
ATOM   3539  C   ARG B 128      11.299  -8.016   9.066  1.00 33.11           C  
ATOM   3540  O   ARG B 128      10.342  -7.401   8.581  1.00 33.02           O  
ATOM   3541  CB  ARG B 128      11.735 -10.421   8.449  1.00 36.23           C  
ATOM   3542  CG  ARG B 128      12.469 -11.394   7.531  1.00 40.90           C  
ATOM   3543  CD  ARG B 128      12.078 -12.847   7.769  1.00 46.13           C  
ATOM   3544  NE  ARG B 128      10.711 -13.125   7.338  1.00 53.00           N  
ATOM   3545  CZ  ARG B 128      10.314 -13.190   6.068  1.00 57.18           C  
ATOM   3546  NH1 ARG B 128      11.177 -12.991   5.076  1.00 60.22           N1+
ATOM   3547  NH2 ARG B 128       9.045 -13.457   5.788  1.00 58.93           N  
ATOM   3548  N   ASP B 129      11.668  -7.868  10.337  1.00 32.67           N  
ATOM   3549  CA  ASP B 129      10.921  -6.949  11.194  1.00 32.86           C  
ATOM   3550  C   ASP B 129      11.024  -5.521  10.661  1.00 30.83           C  
ATOM   3551  O   ASP B 129      10.050  -4.776  10.692  1.00 30.48           O  
ATOM   3552  CB  ASP B 129      11.413  -6.984  12.646  1.00 35.23           C  
ATOM   3553  CG  ASP B 129      10.825  -5.847  13.482  1.00 37.12           C  
ATOM   3554  OD1 ASP B 129      11.488  -4.796  13.606  1.00 39.79           O  
ATOM   3555  OD2 ASP B 129       9.692  -5.987  13.989  1.00 39.58           O1-
ATOM   3556  N   PHE B 130      12.211  -5.127  10.204  1.00 29.46           N  
ATOM   3557  CA  PHE B 130      12.378  -3.776   9.677  1.00 28.10           C  
ATOM   3558  C   PHE B 130      11.534  -3.566   8.418  1.00 26.39           C  
ATOM   3559  O   PHE B 130      10.897  -2.523   8.255  1.00 26.48           O  
ATOM   3560  CB  PHE B 130      13.844  -3.476   9.361  1.00 27.32           C  
ATOM   3561  CG  PHE B 130      14.031  -2.178   8.641  1.00 28.06           C  
ATOM   3562  CD1 PHE B 130      13.823  -0.977   9.303  1.00 27.29           C  
ATOM   3563  CD2 PHE B 130      14.295  -2.157   7.269  1.00 28.20           C  
ATOM   3564  CE1 PHE B 130      13.861   0.231   8.615  1.00 28.26           C  
ATOM   3565  CE2 PHE B 130      14.336  -0.949   6.575  1.00 29.95           C  
ATOM   3566  CZ  PHE B 130      14.116   0.245   7.251  1.00 28.20           C  
ATOM   3567  N   ILE B 131      11.552  -4.553   7.528  1.00 27.16           N  
ATOM   3568  CA  ILE B 131      10.776  -4.471   6.290  1.00 28.23           C  
ATOM   3569  C   ILE B 131       9.298  -4.354   6.626  1.00 29.13           C  
ATOM   3570  O   ILE B 131       8.579  -3.581   5.996  1.00 30.09           O  
ATOM   3571  CB  ILE B 131      11.050  -5.690   5.370  1.00 27.01           C  
ATOM   3572  CG1 ILE B 131      12.502  -5.647   4.885  1.00 26.92           C  
ATOM   3573  CG2 ILE B 131      10.092  -5.701   4.179  1.00 27.36           C  
ATOM   3574  CD1 ILE B 131      12.900  -4.324   4.253  1.00 26.41           C  
ATOM   3575  N   ASN B 132       8.859  -5.089   7.651  1.00 31.06           N  
ATOM   3576  CA  ASN B 132       7.469  -5.029   8.092  1.00 30.90           C  
ATOM   3577  C   ASN B 132       7.155  -3.619   8.569  1.00 30.53           C  
ATOM   3578  O   ASN B 132       6.090  -3.082   8.264  1.00 29.52           O  
ATOM   3579  CB  ASN B 132       7.190  -6.035   9.219  1.00 32.19           C  
ATOM   3580  CG  ASN B 132       7.203  -7.473   8.733  1.00 34.89           C  
ATOM   3581  ND2 ASN B 132       7.414  -8.409   9.656  1.00 34.86           N  
ATOM   3582  OD1 ASN B 132       7.037  -7.739   7.539  1.00 33.54           O  
ATOM   3583  N   GLN B 133       8.087  -3.013   9.305  1.00 28.71           N  
ATOM   3584  CA  GLN B 133       7.888  -1.652   9.801  1.00 28.74           C  
ATOM   3585  C   GLN B 133       7.730  -0.669   8.644  1.00 28.54           C  
ATOM   3586  O   GLN B 133       6.834   0.172   8.650  1.00 29.00           O  
ATOM   3587  CB  GLN B 133       9.070  -1.202  10.673  1.00 29.03           C  
ATOM   3588  CG  GLN B 133       9.156  -1.891  12.027  1.00 28.42           C  
ATOM   3589  CD  GLN B 133      10.217  -1.272  12.942  1.00 31.11           C  
ATOM   3590  NE2 GLN B 133      10.207   0.054  13.058  1.00 27.59           N  
ATOM   3591  OE1 GLN B 133      11.025  -1.982  13.537  1.00 30.35           O  
ATOM   3592  N   TYR B 134       8.633  -0.762   7.674  1.00 28.63           N  
ATOM   3593  CA  TYR B 134       8.602   0.117   6.516  1.00 28.94           C  
ATOM   3594  C   TYR B 134       7.274   0.005   5.760  1.00 30.00           C  
ATOM   3595  O   TYR B 134       6.641   1.018   5.439  1.00 30.30           O  
ATOM   3596  CB  TYR B 134       9.771  -0.206   5.580  1.00 29.59           C  
ATOM   3597  CG  TYR B 134       9.755   0.621   4.320  1.00 30.92           C  
ATOM   3598  CD1 TYR B 134       9.358   0.066   3.109  1.00 32.08           C  
ATOM   3599  CD2 TYR B 134      10.098   1.972   4.349  1.00 31.17           C  
ATOM   3600  CE1 TYR B 134       9.297   0.834   1.952  1.00 34.61           C  
ATOM   3601  CE2 TYR B 134      10.044   2.756   3.199  1.00 34.58           C  
ATOM   3602  CZ  TYR B 134       9.643   2.183   2.003  1.00 35.84           C  
ATOM   3603  OH  TYR B 134       9.589   2.952   0.863  1.00 37.55           O  
ATOM   3604  N   TYR B 135       6.838  -1.219   5.484  1.00 31.06           N  
ATOM   3605  CA  TYR B 135       5.583  -1.386   4.759  1.00 33.61           C  
ATOM   3606  C   TYR B 135       4.350  -0.917   5.516  1.00 35.29           C  
ATOM   3607  O   TYR B 135       3.411  -0.401   4.904  1.00 34.98           O  
ATOM   3608  CB  TYR B 135       5.440  -2.804   4.195  1.00 32.72           C  
ATOM   3609  CG  TYR B 135       6.192  -2.923   2.890  1.00 34.01           C  
ATOM   3610  CD1 TYR B 135       7.512  -3.371   2.858  1.00 33.99           C  
ATOM   3611  CD2 TYR B 135       5.628  -2.451   1.697  1.00 32.74           C  
ATOM   3612  CE1 TYR B 135       8.261  -3.333   1.675  1.00 32.42           C  
ATOM   3613  CE2 TYR B 135       6.367  -2.413   0.510  1.00 32.87           C  
ATOM   3614  CZ  TYR B 135       7.684  -2.851   0.512  1.00 32.21           C  
ATOM   3615  OH  TYR B 135       8.432  -2.783  -0.641  1.00 33.62           O  
ATOM   3616  N   SER B 136       4.355  -1.053   6.840  1.00 36.65           N  
ATOM   3617  CA  SER B 136       3.214  -0.577   7.629  1.00 37.78           C  
ATOM   3618  C   SER B 136       3.201   0.948   7.549  1.00 37.46           C  
ATOM   3619  O   SER B 136       2.141   1.564   7.423  1.00 36.19           O  
ATOM   3620  CB  SER B 136       3.332  -0.989   9.100  1.00 39.64           C  
ATOM   3621  OG  SER B 136       3.321  -2.399   9.238  1.00 45.10           O  
ATOM   3622  N   SER B 137       4.392   1.547   7.578  1.00 36.24           N  
ATOM   3623  CA  SER B 137       4.521   3.001   7.532  1.00 36.05           C  
ATOM   3624  C   SER B 137       3.950   3.633   6.258  1.00 37.79           C  
ATOM   3625  O   SER B 137       3.504   4.785   6.279  1.00 36.55           O  
ATOM   3626  CB  SER B 137       5.979   3.425   7.752  1.00 35.43           C  
ATOM   3627  OG  SER B 137       6.738   3.388   6.557  1.00 31.39           O  
ATOM   3628  N   ILE B 138       3.976   2.897   5.147  1.00 38.62           N  
ATOM   3629  CA  ILE B 138       3.425   3.410   3.892  1.00 39.62           C  
ATOM   3630  C   ILE B 138       2.075   2.769   3.569  1.00 41.90           C  
ATOM   3631  O   ILE B 138       1.590   2.851   2.439  1.00 41.42           O  
ATOM   3632  CB  ILE B 138       4.393   3.230   2.698  1.00 37.87           C  
ATOM   3633  CG1 ILE B 138       4.746   1.754   2.493  1.00 38.34           C  
ATOM   3634  CG2 ILE B 138       5.658   4.060   2.926  1.00 38.37           C  
ATOM   3635  CD1 ILE B 138       5.522   1.485   1.211  1.00 37.62           C  
ATOM   3636  N   LYS B 139       1.486   2.117   4.570  1.00 42.24           N  
ATOM   3637  CA  LYS B 139       0.182   1.466   4.442  1.00 43.86           C  
ATOM   3638  C   LYS B 139       0.067   0.490   3.268  1.00 43.23           C  
ATOM   3639  O   LYS B 139      -0.856   0.572   2.459  1.00 43.86           O  
ATOM   3640  CB  LYS B 139      -0.922   2.526   4.373  1.00 44.92           C  
ATOM   3641  CG  LYS B 139      -0.841   3.520   5.510  1.00 46.30           C  
ATOM   3642  CD  LYS B 139      -1.923   4.572   5.428  1.00 48.93           C  
ATOM   3643  CE  LYS B 139      -1.756   5.599   6.542  1.00 50.52           C  
ATOM   3644  NZ  LYS B 139      -2.848   6.616   6.551  1.00 51.86           N1+
ATOM   3645  N   ARG B 140       1.014  -0.434   3.189  1.00 42.15           N  
ATOM   3646  CA  ARG B 140       1.027  -1.438   2.137  1.00 41.99           C  
ATOM   3647  C   ARG B 140       1.382  -2.790   2.735  1.00 40.70           C  
ATOM   3648  O   ARG B 140       1.963  -3.635   2.063  1.00 40.51           O  
ATOM   3649  CB  ARG B 140       2.028  -1.054   1.043  1.00 43.31           C  
ATOM   3650  CG  ARG B 140       1.664   0.214   0.285  1.00 46.16           C  
ATOM   3651  CD  ARG B 140       0.493  -0.008  -0.669  1.00 49.85           C  
ATOM   3652  NE  ARG B 140       0.921  -0.566  -1.957  1.00 53.55           N  
ATOM   3653  CZ  ARG B 140       0.186  -1.382  -2.714  1.00 54.62           C  
ATOM   3654  NH1 ARG B 140      -1.031  -1.749  -2.327  1.00 54.02           N1+
ATOM   3655  NH2 ARG B 140       0.665  -1.821  -3.876  1.00 54.57           N  
ATOM   3656  N   SER B 141       1.044  -2.984   4.010  1.00 40.99           N  
ATOM   3657  CA  SER B 141       1.318  -4.249   4.694  1.00 42.54           C  
ATOM   3658  C   SER B 141       0.607  -5.396   3.983  1.00 42.96           C  
ATOM   3659  O   SER B 141      -0.569  -5.282   3.646  1.00 42.87           O  
ATOM   3660  CB  SER B 141       0.841  -4.196   6.147  1.00 44.11           C  
ATOM   3661  OG  SER B 141       1.651  -3.339   6.924  1.00 46.96           O  
ATOM   3662  N   GLY B 142       1.324  -6.489   3.749  1.00 43.26           N  
ATOM   3663  CA  GLY B 142       0.732  -7.634   3.080  1.00 44.49           C  
ATOM   3664  C   GLY B 142       0.569  -7.510   1.570  1.00 45.37           C  
ATOM   3665  O   GLY B 142       0.081  -8.439   0.930  1.00 46.28           O  
ATOM   3666  N   SER B 143       0.963  -6.376   0.994  1.00 44.99           N  
ATOM   3667  CA  SER B 143       0.853  -6.187  -0.453  1.00 44.46           C  
ATOM   3668  C   SER B 143       1.862  -7.087  -1.161  1.00 43.42           C  
ATOM   3669  O   SER B 143       2.735  -7.673  -0.522  1.00 42.31           O  
ATOM   3670  CB  SER B 143       1.102  -4.724  -0.834  1.00 45.71           C  
ATOM   3671  OG  SER B 143       2.418  -4.315  -0.495  1.00 47.83           O  
ATOM   3672  N   GLN B 144       1.742  -7.206  -2.480  1.00 43.11           N  
ATOM   3673  CA  GLN B 144       2.673  -8.050  -3.218  1.00 43.09           C  
ATOM   3674  C   GLN B 144       4.081  -7.461  -3.136  1.00 40.65           C  
ATOM   3675  O   GLN B 144       5.070  -8.196  -3.075  1.00 40.40           O  
ATOM   3676  CB  GLN B 144       2.230  -8.214  -4.674  1.00 45.27           C  
ATOM   3677  CG  GLN B 144       3.006  -9.287  -5.426  1.00 49.90           C  
ATOM   3678  CD  GLN B 144       3.205 -10.568  -4.607  1.00 53.72           C  
ATOM   3679  NE2 GLN B 144       4.454 -10.827  -4.213  1.00 54.32           N  
ATOM   3680  OE1 GLN B 144       2.252 -11.315  -4.338  1.00 55.63           O  
ATOM   3681  N   ALA B 145       4.147  -6.133  -3.100  1.00 38.32           N  
ATOM   3682  CA  ALA B 145       5.410  -5.408  -3.003  1.00 38.06           C  
ATOM   3683  C   ALA B 145       6.096  -5.767  -1.685  1.00 36.87           C  
ATOM   3684  O   ALA B 145       7.297  -6.030  -1.654  1.00 36.16           O  
ATOM   3685  CB  ALA B 145       5.157  -3.907  -3.090  1.00 37.48           C  
ATOM   3686  N   HIS B 146       5.307  -5.829  -0.614  1.00 36.22           N  
ATOM   3687  CA  HIS B 146       5.802  -6.185   0.719  1.00 36.73           C  
ATOM   3688  C   HIS B 146       6.387  -7.602   0.679  1.00 37.04           C  
ATOM   3689  O   HIS B 146       7.511  -7.846   1.137  1.00 35.26           O  
ATOM   3690  CB  HIS B 146       4.637  -6.106   1.729  1.00 34.34           C  
ATOM   3691  CG  HIS B 146       5.014  -6.420   3.146  1.00 35.56           C  
ATOM   3692  CD2 HIS B 146       6.204  -6.739   3.710  1.00 35.35           C  
ATOM   3693  ND1 HIS B 146       4.089  -6.440   4.169  1.00 34.46           N  
ATOM   3694  CE1 HIS B 146       4.690  -6.761   5.300  1.00 36.32           C  
ATOM   3695  NE2 HIS B 146       5.975  -6.948   5.050  1.00 36.96           N  
ATOM   3696  N   GLU B 147       5.637  -8.521   0.074  1.00 37.78           N  
ATOM   3697  CA  GLU B 147       6.057  -9.915  -0.025  1.00 38.74           C  
ATOM   3698  C   GLU B 147       7.329 -10.125  -0.848  1.00 37.26           C  
ATOM   3699  O   GLU B 147       8.199 -10.897  -0.449  1.00 36.93           O  
ATOM   3700  CB  GLU B 147       4.909 -10.765  -0.577  1.00 43.28           C  
ATOM   3701  CG  GLU B 147       4.712 -12.074   0.165  1.00 49.05           C  
ATOM   3702  CD  GLU B 147       4.603 -11.881   1.669  1.00 52.42           C  
ATOM   3703  OE1 GLU B 147       3.649 -11.213   2.128  1.00 53.62           O  
ATOM   3704  OE2 GLU B 147       5.483 -12.398   2.392  1.00 55.45           O1-
ATOM   3705  N   GLN B 148       7.436  -9.431  -1.981  1.00 36.11           N  
ATOM   3706  CA  GLN B 148       8.617  -9.540  -2.839  1.00 37.54           C  
ATOM   3707  C   GLN B 148       9.831  -9.007  -2.069  1.00 35.57           C  
ATOM   3708  O   GLN B 148      10.901  -9.604  -2.104  1.00 35.09           O  
ATOM   3709  CB  GLN B 148       8.438  -8.711  -4.119  1.00 40.21           C  
ATOM   3710  CG  GLN B 148       9.269  -9.169  -5.349  1.00 45.60           C  
ATOM   3711  CD  GLN B 148      10.743  -9.489  -5.061  1.00 49.54           C  
ATOM   3712  NE2 GLN B 148      11.625  -8.518  -5.299  1.00 49.51           N  
ATOM   3713  OE1 GLN B 148      11.083 -10.616  -4.673  1.00 51.96           O  
ATOM   3714  N   ARG B 149       9.646  -7.875  -1.390  1.00 36.92           N  
ATOM   3715  CA  ARG B 149      10.705  -7.236  -0.600  1.00 35.86           C  
ATOM   3716  C   ARG B 149      11.310  -8.236   0.368  1.00 34.84           C  
ATOM   3717  O   ARG B 149      12.527  -8.422   0.402  1.00 34.40           O  
ATOM   3718  CB  ARG B 149      10.128  -6.069   0.196  1.00 38.15           C  
ATOM   3719  CG  ARG B 149      10.687  -4.710  -0.162  1.00 42.40           C  
ATOM   3720  CD  ARG B 149      12.081  -4.490   0.364  1.00 41.74           C  
ATOM   3721  NE  ARG B 149      13.114  -4.904  -0.577  1.00 40.32           N  
ATOM   3722  CZ  ARG B 149      14.392  -4.532  -0.508  1.00 39.96           C  
ATOM   3723  NH1 ARG B 149      14.813  -3.748   0.469  1.00 39.81           N1+
ATOM   3724  NH2 ARG B 149      15.274  -5.017  -1.375  1.00 38.18           N  
ATOM   3725  N   LEU B 150      10.448  -8.882   1.149  1.00 33.91           N  
ATOM   3726  CA  LEU B 150      10.880  -9.881   2.116  1.00 33.23           C  
ATOM   3727  C   LEU B 150      11.687 -10.980   1.441  1.00 32.93           C  
ATOM   3728  O   LEU B 150      12.747 -11.373   1.931  1.00 31.48           O  
ATOM   3729  CB  LEU B 150       9.672 -10.486   2.846  1.00 33.19           C  
ATOM   3730  CG  LEU B 150       8.954  -9.551   3.832  1.00 34.53           C  
ATOM   3731  CD1 LEU B 150       7.627 -10.168   4.316  1.00 32.57           C  
ATOM   3732  CD2 LEU B 150       9.887  -9.261   5.005  1.00 33.63           C  
ATOM   3733  N   GLN B 151      11.199 -11.458   0.300  1.00 33.73           N  
ATOM   3734  CA  GLN B 151      11.892 -12.518  -0.433  1.00 34.56           C  
ATOM   3735  C   GLN B 151      13.253 -12.057  -0.949  1.00 31.84           C  
ATOM   3736  O   GLN B 151      14.224 -12.801  -0.894  1.00 32.36           O  
ATOM   3737  CB  GLN B 151      11.033 -13.023  -1.604  1.00 36.65           C  
ATOM   3738  CG  GLN B 151       9.847 -13.875  -1.182  1.00 42.93           C  
ATOM   3739  CD  GLN B 151       9.040 -14.387  -2.365  1.00 47.85           C  
ATOM   3740  NE2 GLN B 151       7.713 -14.320  -2.251  1.00 48.96           N  
ATOM   3741  OE1 GLN B 151       9.601 -14.846  -3.367  1.00 51.25           O  
ATOM   3742  N   GLU B 152      13.324 -10.824  -1.435  1.00 31.43           N  
ATOM   3743  CA  GLU B 152      14.582 -10.309  -1.956  1.00 31.46           C  
ATOM   3744  C   GLU B 152      15.623 -10.200  -0.845  1.00 31.32           C  
ATOM   3745  O   GLU B 152      16.768 -10.635  -1.008  1.00 30.15           O  
ATOM   3746  CB  GLU B 152      14.376  -8.948  -2.630  1.00 31.65           C  
ATOM   3747  CG  GLU B 152      15.656  -8.304  -3.188  1.00 32.16           C  
ATOM   3748  CD  GLU B 152      16.447  -9.228  -4.117  1.00 32.28           C  
ATOM   3749  OE1 GLU B 152      15.838 -10.080  -4.798  1.00 33.22           O  
ATOM   3750  OE2 GLU B 152      17.686  -9.107  -4.172  1.00 31.76           O1-
ATOM   3751  N   VAL B 153      15.217  -9.625   0.285  1.00 32.38           N  
ATOM   3752  CA  VAL B 153      16.131  -9.472   1.417  1.00 31.76           C  
ATOM   3753  C   VAL B 153      16.628 -10.847   1.860  1.00 31.29           C  
ATOM   3754  O   VAL B 153      17.820 -11.037   2.099  1.00 31.51           O  
ATOM   3755  CB  VAL B 153      15.457  -8.698   2.577  1.00 32.35           C  
ATOM   3756  CG1 VAL B 153      16.322  -8.738   3.823  1.00 34.28           C  
ATOM   3757  CG2 VAL B 153      15.238  -7.252   2.154  1.00 30.90           C  
ATOM   3758  N   GLU B 154      15.726 -11.823   1.905  1.00 33.03           N  
ATOM   3759  CA  GLU B 154      16.100 -13.181   2.285  1.00 33.42           C  
ATOM   3760  C   GLU B 154      17.095 -13.766   1.289  1.00 33.47           C  
ATOM   3761  O   GLU B 154      18.071 -14.410   1.686  1.00 31.66           O  
ATOM   3762  CB  GLU B 154      14.881 -14.091   2.348  1.00 37.46           C  
ATOM   3763  CG  GLU B 154      13.916 -13.762   3.462  1.00 46.21           C  
ATOM   3764  CD  GLU B 154      13.030 -14.940   3.830  1.00 49.78           C  
ATOM   3765  OE1 GLU B 154      12.346 -15.482   2.931  1.00 50.93           O  
ATOM   3766  OE2 GLU B 154      13.027 -15.321   5.023  1.00 53.74           O1-
ATOM   3767  N   ALA B 155      16.818 -13.575  -0.005  1.00 30.82           N  
ATOM   3768  CA  ALA B 155      17.701 -14.069  -1.058  1.00 30.03           C  
ATOM   3769  C   ALA B 155      19.102 -13.468  -0.924  1.00 30.16           C  
ATOM   3770  O   ALA B 155      20.097 -14.180  -1.038  1.00 29.73           O  
ATOM   3771  CB  ALA B 155      17.119 -13.741  -2.453  1.00 30.70           C  
ATOM   3772  N   GLU B 156      19.180 -12.158  -0.685  1.00 30.88           N  
ATOM   3773  CA  GLU B 156      20.479 -11.497  -0.539  1.00 31.67           C  
ATOM   3774  C   GLU B 156      21.277 -11.999   0.662  1.00 32.48           C  
ATOM   3775  O   GLU B 156      22.449 -12.345   0.529  1.00 32.77           O  
ATOM   3776  CB  GLU B 156      20.309  -9.979  -0.490  1.00 31.50           C  
ATOM   3777  CG  GLU B 156      19.959  -9.388  -1.859  1.00 31.16           C  
ATOM   3778  CD  GLU B 156      19.728  -7.899  -1.815  1.00 31.19           C  
ATOM   3779  OE1 GLU B 156      20.459  -7.204  -1.091  1.00 31.21           O  
ATOM   3780  OE2 GLU B 156      18.817  -7.412  -2.509  1.00 32.89           O1-
ATOM   3781  N   VAL B 157      20.633 -12.074   1.822  1.00 33.17           N  
ATOM   3782  CA  VAL B 157      21.313 -12.561   3.016  1.00 35.34           C  
ATOM   3783  C   VAL B 157      21.786 -14.003   2.833  1.00 35.85           C  
ATOM   3784  O   VAL B 157      22.917 -14.329   3.187  1.00 36.01           O  
ATOM   3785  CB  VAL B 157      20.417 -12.461   4.267  1.00 35.70           C  
ATOM   3786  CG1 VAL B 157      21.129 -13.088   5.473  1.00 37.28           C  
ATOM   3787  CG2 VAL B 157      20.093 -10.999   4.551  1.00 34.08           C  
ATOM   3788  N   ALA B 158      20.943 -14.845   2.232  1.00 37.15           N  
ATOM   3789  CA  ALA B 158      21.297 -16.246   1.983  1.00 37.78           C  
ATOM   3790  C   ALA B 158      22.512 -16.367   1.074  1.00 38.10           C  
ATOM   3791  O   ALA B 158      23.340 -17.259   1.258  1.00 37.98           O  
ATOM   3792  CB  ALA B 158      20.119 -17.007   1.364  1.00 37.27           C  
ATOM   3793  N   ALA B 159      22.628 -15.460   0.108  1.00 38.36           N  
ATOM   3794  CA  ALA B 159      23.747 -15.492  -0.832  1.00 39.02           C  
ATOM   3795  C   ALA B 159      24.979 -14.666  -0.459  1.00 40.00           C  
ATOM   3796  O   ALA B 159      26.099 -15.024  -0.835  1.00 40.37           O  
ATOM   3797  CB  ALA B 159      23.265 -15.085  -2.232  1.00 39.15           C  
ATOM   3798  N   THR B 160      24.797 -13.589   0.299  1.00 39.77           N  
ATOM   3799  CA  THR B 160      25.927 -12.717   0.625  1.00 41.05           C  
ATOM   3800  C   THR B 160      26.240 -12.414   2.097  1.00 41.25           C  
ATOM   3801  O   THR B 160      27.303 -11.863   2.393  1.00 41.86           O  
ATOM   3802  CB  THR B 160      25.776 -11.364  -0.099  1.00 40.77           C  
ATOM   3803  CG2 THR B 160      25.392 -11.573  -1.561  1.00 42.15           C  
ATOM   3804  OG1 THR B 160      24.740 -10.609   0.536  1.00 40.56           O  
ATOM   3805  N   GLY B 161      25.323 -12.732   3.004  1.00 41.18           N  
ATOM   3806  CA  GLY B 161      25.555 -12.457   4.416  1.00 40.44           C  
ATOM   3807  C   GLY B 161      25.155 -11.043   4.814  1.00 40.14           C  
ATOM   3808  O   GLY B 161      25.371 -10.612   5.950  1.00 39.83           O  
ATOM   3809  N   THR B 162      24.576 -10.314   3.867  1.00 37.49           N  
ATOM   3810  CA  THR B 162      24.129  -8.950   4.104  1.00 35.68           C  
ATOM   3811  C   THR B 162      23.129  -8.596   3.005  1.00 34.01           C  
ATOM   3812  O   THR B 162      22.724  -9.464   2.226  1.00 34.25           O  
ATOM   3813  CB  THR B 162      25.334  -7.965   4.097  1.00 36.81           C  
ATOM   3814  CG2 THR B 162      25.957  -7.887   2.710  1.00 38.18           C  
ATOM   3815  OG1 THR B 162      24.901  -6.659   4.486  1.00 38.36           O  
ATOM   3816  N   TYR B 163      22.670  -7.352   2.976  1.00 32.21           N  
ATOM   3817  CA  TYR B 163      21.734  -6.947   1.939  1.00 32.43           C  
ATOM   3818  C   TYR B 163      21.780  -5.462   1.680  1.00 33.16           C  
ATOM   3819  O   TYR B 163      22.378  -4.692   2.437  1.00 33.11           O  
ATOM   3820  CB  TYR B 163      20.295  -7.420   2.232  1.00 30.47           C  
ATOM   3821  CG  TYR B 163      19.601  -6.761   3.401  1.00 29.40           C  
ATOM   3822  CD1 TYR B 163      18.722  -5.697   3.205  1.00 27.53           C  
ATOM   3823  CD2 TYR B 163      19.809  -7.213   4.705  1.00 30.46           C  
ATOM   3824  CE1 TYR B 163      18.065  -5.099   4.274  1.00 28.38           C  
ATOM   3825  CE2 TYR B 163      19.153  -6.617   5.783  1.00 29.53           C  
ATOM   3826  CZ  TYR B 163      18.281  -5.565   5.559  1.00 27.39           C  
ATOM   3827  OH  TYR B 163      17.597  -4.991   6.612  1.00 29.63           O  
ATOM   3828  N   GLN B 164      21.131  -5.073   0.596  1.00 32.14           N  
ATOM   3829  CA  GLN B 164      21.092  -3.700   0.161  1.00 31.97           C  
ATOM   3830  C   GLN B 164      19.769  -3.037   0.515  1.00 32.05           C  
ATOM   3831  O   GLN B 164      18.704  -3.527   0.144  1.00 30.25           O  
ATOM   3832  CB  GLN B 164      21.315  -3.675  -1.358  1.00 33.43           C  
ATOM   3833  CG  GLN B 164      21.341  -2.310  -2.016  1.00 33.56           C  
ATOM   3834  CD  GLN B 164      21.595  -2.421  -3.513  1.00 34.98           C  
ATOM   3835  NE2 GLN B 164      22.860  -2.580  -3.886  1.00 32.16           N  
ATOM   3836  OE1 GLN B 164      20.662  -2.395  -4.320  1.00 35.43           O  
ATOM   3837  N   LEU B 165      19.837  -1.922   1.237  1.00 28.90           N  
ATOM   3838  CA  LEU B 165      18.631  -1.186   1.592  1.00 29.72           C  
ATOM   3839  C   LEU B 165      18.275  -0.256   0.445  1.00 30.62           C  
ATOM   3840  O   LEU B 165      19.157   0.203  -0.288  1.00 29.46           O  
ATOM   3841  CB  LEU B 165      18.862  -0.304   2.829  1.00 28.32           C  
ATOM   3842  CG  LEU B 165      18.901  -0.929   4.220  1.00 28.97           C  
ATOM   3843  CD1 LEU B 165      19.302   0.135   5.260  1.00 30.14           C  
ATOM   3844  CD2 LEU B 165      17.532  -1.498   4.535  1.00 28.30           C  
ATOM   3845  N   ARG B 166      16.988   0.045   0.305  1.00 30.84           N  
ATOM   3846  CA  ARG B 166      16.546   0.989  -0.711  1.00 31.79           C  
ATOM   3847  C   ARG B 166      16.726   2.352  -0.082  1.00 32.60           C  
ATOM   3848  O   ARG B 166      16.723   2.482   1.146  1.00 33.50           O  
ATOM   3849  CB  ARG B 166      15.064   0.809  -1.045  1.00 32.59           C  
ATOM   3850  CG  ARG B 166      14.726  -0.470  -1.792  1.00 36.89           C  
ATOM   3851  CD  ARG B 166      13.276  -0.419  -2.269  1.00 42.16           C  
ATOM   3852  NE  ARG B 166      12.856  -1.668  -2.902  1.00 47.24           N  
ATOM   3853  CZ  ARG B 166      11.587  -2.018  -3.115  1.00 48.72           C  
ATOM   3854  NH1 ARG B 166      10.598  -1.213  -2.747  1.00 48.78           N1+
ATOM   3855  NH2 ARG B 166      11.306  -3.174  -3.704  1.00 48.24           N  
ATOM   3856  N   GLU B 167      16.835   3.372  -0.919  1.00 31.81           N  
ATOM   3857  CA  GLU B 167      16.999   4.743  -0.466  1.00 32.65           C  
ATOM   3858  C   GLU B 167      15.881   5.185   0.500  1.00 32.89           C  
ATOM   3859  O   GLU B 167      16.140   5.755   1.567  1.00 30.27           O  
ATOM   3860  CB  GLU B 167      17.005   5.640  -1.696  1.00 34.51           C  
ATOM   3861  CG  GLU B 167      17.595   7.001  -1.500  1.00 34.51           C  
ATOM   3862  CD  GLU B 167      17.744   7.754  -2.817  1.00 36.66           C  
ATOM   3863  OE1 GLU B 167      17.909   8.993  -2.760  1.00 34.88           O  
ATOM   3864  OE2 GLU B 167      17.697   7.114  -3.902  1.00 32.26           O1-
ATOM   3865  N   SER B 168      14.635   4.911   0.123  1.00 31.98           N  
ATOM   3866  CA  SER B 168      13.489   5.295   0.942  1.00 31.56           C  
ATOM   3867  C   SER B 168      13.493   4.577   2.287  1.00 29.50           C  
ATOM   3868  O   SER B 168      13.010   5.109   3.280  1.00 28.25           O  
ATOM   3869  CB  SER B 168      12.188   4.996   0.201  1.00 32.36           C  
ATOM   3870  OG  SER B 168      12.168   3.625  -0.172  1.00 34.24           O  
ATOM   3871  N   GLU B 169      14.008   3.355   2.296  1.00 28.14           N  
ATOM   3872  CA  GLU B 169      14.086   2.574   3.530  1.00 27.97           C  
ATOM   3873  C   GLU B 169      15.130   3.178   4.478  1.00 28.22           C  
ATOM   3874  O   GLU B 169      14.916   3.245   5.684  1.00 28.74           O  
ATOM   3875  CB  GLU B 169      14.449   1.125   3.203  1.00 27.36           C  
ATOM   3876  CG  GLU B 169      13.370   0.387   2.398  1.00 29.47           C  
ATOM   3877  CD  GLU B 169      13.834  -0.961   1.864  1.00 29.40           C  
ATOM   3878  OE1 GLU B 169      12.989  -1.704   1.321  1.00 33.16           O  
ATOM   3879  OE2 GLU B 169      15.036  -1.289   1.976  1.00 29.04           O1-
ATOM   3880  N   LEU B 170      16.270   3.582   3.924  1.00 28.20           N  
ATOM   3881  CA  LEU B 170      17.328   4.198   4.712  1.00 27.81           C  
ATOM   3882  C   LEU B 170      16.787   5.462   5.382  1.00 27.60           C  
ATOM   3883  O   LEU B 170      17.006   5.680   6.583  1.00 26.71           O  
ATOM   3884  CB  LEU B 170      18.520   4.547   3.818  1.00 27.13           C  
ATOM   3885  CG  LEU B 170      19.664   5.299   4.512  1.00 26.71           C  
ATOM   3886  CD1 LEU B 170      20.395   4.364   5.485  1.00 25.30           C  
ATOM   3887  CD2 LEU B 170      20.615   5.860   3.463  1.00 27.22           C  
ATOM   3888  N   VAL B 171      16.053   6.271   4.616  1.00 27.28           N  
ATOM   3889  CA  VAL B 171      15.460   7.503   5.133  1.00 27.70           C  
ATOM   3890  C   VAL B 171      14.493   7.186   6.274  1.00 28.39           C  
ATOM   3891  O   VAL B 171      14.574   7.782   7.356  1.00 27.44           O  
ATOM   3892  CB  VAL B 171      14.719   8.306   4.020  1.00 29.36           C  
ATOM   3893  CG1 VAL B 171      13.934   9.465   4.628  1.00 27.24           C  
ATOM   3894  CG2 VAL B 171      15.723   8.841   2.992  1.00 29.35           C  
ATOM   3895  N   PHE B 172      13.603   6.222   6.039  1.00 28.27           N  
ATOM   3896  CA  PHE B 172      12.626   5.810   7.042  1.00 27.16           C  
ATOM   3897  C   PHE B 172      13.354   5.308   8.278  1.00 26.95           C  
ATOM   3898  O   PHE B 172      13.015   5.681   9.401  1.00 25.01           O  
ATOM   3899  CB  PHE B 172      11.725   4.697   6.497  1.00 27.83           C  
ATOM   3900  CG  PHE B 172      10.924   3.992   7.560  1.00 28.94           C  
ATOM   3901  CD1 PHE B 172       9.822   4.611   8.143  1.00 30.01           C  
ATOM   3902  CD2 PHE B 172      11.279   2.716   7.979  1.00 29.57           C  
ATOM   3903  CE1 PHE B 172       9.083   3.962   9.131  1.00 31.19           C  
ATOM   3904  CE2 PHE B 172      10.548   2.057   8.965  1.00 31.84           C  
ATOM   3905  CZ  PHE B 172       9.446   2.684   9.541  1.00 29.10           C  
ATOM   3906  N   GLY B 173      14.356   4.463   8.046  1.00 26.30           N  
ATOM   3907  CA  GLY B 173      15.142   3.896   9.124  1.00 27.75           C  
ATOM   3908  C   GLY B 173      15.857   4.916   9.997  1.00 28.20           C  
ATOM   3909  O   GLY B 173      15.882   4.767  11.216  1.00 27.74           O  
ATOM   3910  N   ALA B 174      16.464   5.930   9.382  1.00 28.59           N  
ATOM   3911  CA  ALA B 174      17.170   6.973  10.133  1.00 27.12           C  
ATOM   3912  C   ALA B 174      16.217   7.748  11.047  1.00 28.30           C  
ATOM   3913  O   ALA B 174      16.550   8.046  12.204  1.00 26.53           O  
ATOM   3914  CB  ALA B 174      17.879   7.932   9.174  1.00 27.51           C  
ATOM   3915  N   LYS B 175      15.032   8.078  10.533  1.00 27.84           N  
ATOM   3916  CA  LYS B 175      14.051   8.805  11.328  1.00 27.88           C  
ATOM   3917  C   LYS B 175      13.559   7.955  12.500  1.00 27.78           C  
ATOM   3918  O   LYS B 175      13.447   8.465  13.611  1.00 27.49           O  
ATOM   3919  CB  LYS B 175      12.878   9.285  10.465  1.00 29.37           C  
ATOM   3920  CG  LYS B 175      13.251  10.333   9.431  1.00 31.27           C  
ATOM   3921  CD  LYS B 175      12.053  10.659   8.535  1.00 34.39           C  
ATOM   3922  CE  LYS B 175      12.463  11.505   7.348  1.00 36.44           C  
ATOM   3923  NZ  LYS B 175      11.314  11.801   6.430  1.00 37.36           N1+
ATOM   3924  N   GLN B 176      13.304   6.662  12.269  1.00 26.92           N  
ATOM   3925  CA  GLN B 176      12.854   5.766  13.346  1.00 26.47           C  
ATOM   3926  C   GLN B 176      13.906   5.659  14.455  1.00 25.49           C  
ATOM   3927  O   GLN B 176      13.567   5.590  15.633  1.00 25.53           O  
ATOM   3928  CB  GLN B 176      12.565   4.348  12.835  1.00 28.18           C  
ATOM   3929  CG  GLN B 176      11.288   4.193  12.019  1.00 33.50           C  
ATOM   3930  CD  GLN B 176      10.039   4.566  12.796  1.00 34.30           C  
ATOM   3931  NE2 GLN B 176       9.460   5.705  12.462  1.00 34.47           N  
ATOM   3932  OE1 GLN B 176       9.599   3.835  13.679  1.00 39.16           O  
ATOM   3933  N   ALA B 177      15.175   5.593  14.065  1.00 23.32           N  
ATOM   3934  CA  ALA B 177      16.265   5.495  15.038  1.00 22.56           C  
ATOM   3935  C   ALA B 177      16.254   6.696  15.990  1.00 22.31           C  
ATOM   3936  O   ALA B 177      16.443   6.548  17.197  1.00 21.09           O  
ATOM   3937  CB  ALA B 177      17.600   5.395  14.315  1.00 21.23           C  
ATOM   3938  N   TRP B 178      16.029   7.885  15.433  1.00 22.96           N  
ATOM   3939  CA  TRP B 178      15.973   9.107  16.229  1.00 24.56           C  
ATOM   3940  C   TRP B 178      14.718   9.032  17.088  1.00 26.08           C  
ATOM   3941  O   TRP B 178      14.753   9.311  18.296  1.00 24.39           O  
ATOM   3942  CB  TRP B 178      15.924  10.331  15.313  1.00 23.61           C  
ATOM   3943  CG  TRP B 178      15.862  11.647  16.031  1.00 24.11           C  
ATOM   3944  CD1 TRP B 178      16.037  11.873  17.372  1.00 24.99           C  
ATOM   3945  CD2 TRP B 178      15.594  12.923  15.439  1.00 23.66           C  
ATOM   3946  CE2 TRP B 178      15.617  13.878  16.481  1.00 24.03           C  
ATOM   3947  CE3 TRP B 178      15.336  13.352  14.127  1.00 23.60           C  
ATOM   3948  NE1 TRP B 178      15.889  13.213  17.651  1.00 23.82           N  
ATOM   3949  CZ2 TRP B 178      15.391  15.234  16.252  1.00 22.17           C  
ATOM   3950  CZ3 TRP B 178      15.114  14.699  13.897  1.00 22.48           C  
ATOM   3951  CH2 TRP B 178      15.141  15.627  14.954  1.00 24.97           C  
ATOM   3952  N   ARG B 179      13.617   8.639  16.458  1.00 24.44           N  
ATOM   3953  CA  ARG B 179      12.330   8.483  17.137  1.00 26.65           C  
ATOM   3954  C   ARG B 179      12.453   7.534  18.332  1.00 25.56           C  
ATOM   3955  O   ARG B 179      11.841   7.758  19.379  1.00 25.77           O  
ATOM   3956  CB  ARG B 179      11.309   7.905  16.149  1.00 26.52           C  
ATOM   3957  CG  ARG B 179       9.885   7.815  16.671  1.00 28.87           C  
ATOM   3958  CD  ARG B 179       8.960   7.134  15.646  1.00 29.81           C  
ATOM   3959  NE  ARG B 179       7.552   7.236  16.022  1.00 30.27           N  
ATOM   3960  CZ  ARG B 179       6.537   6.810  15.277  1.00 33.08           C  
ATOM   3961  NH1 ARG B 179       6.763   6.247  14.099  1.00 32.83           N1+
ATOM   3962  NH2 ARG B 179       5.287   7.022  15.677  1.00 32.64           N  
ATOM   3963  N   ASN B 180      13.270   6.493  18.176  1.00 25.14           N  
ATOM   3964  CA  ASN B 180      13.467   5.485  19.220  1.00 26.08           C  
ATOM   3965  C   ASN B 180      14.502   5.804  20.313  1.00 26.35           C  
ATOM   3966  O   ASN B 180      14.569   5.094  21.323  1.00 26.72           O  
ATOM   3967  CB  ASN B 180      13.796   4.126  18.582  1.00 26.53           C  
ATOM   3968  CG  ASN B 180      12.617   3.538  17.776  1.00 28.70           C  
ATOM   3969  ND2 ASN B 180      12.924   2.604  16.873  1.00 26.79           N  
ATOM   3970  OD1 ASN B 180      11.457   3.926  17.963  1.00 26.77           O  
ATOM   3971  N   ALA B 181      15.282   6.871  20.125  1.00 25.52           N  
ATOM   3972  CA  ALA B 181      16.316   7.262  21.083  1.00 25.97           C  
ATOM   3973  C   ALA B 181      15.717   7.687  22.427  1.00 24.51           C  
ATOM   3974  O   ALA B 181      15.237   8.813  22.592  1.00 25.05           O  
ATOM   3975  CB  ALA B 181      17.196   8.362  20.491  1.00 23.66           C  
ATOM   3976  N   PRO B 182      15.804   6.801  23.428  1.00 25.92           N  
ATOM   3977  CA  PRO B 182      15.264   7.041  24.773  1.00 27.79           C  
ATOM   3978  C   PRO B 182      15.761   8.287  25.501  1.00 28.65           C  
ATOM   3979  O   PRO B 182      15.003   8.914  26.254  1.00 29.00           O  
ATOM   3980  CB  PRO B 182      15.651   5.768  25.537  1.00 30.16           C  
ATOM   3981  CG  PRO B 182      15.884   4.743  24.440  1.00 30.37           C  
ATOM   3982  CD  PRO B 182      16.580   5.550  23.398  1.00 26.38           C  
ATOM   3983  N   ARG B 183      17.022   8.642  25.268  1.00 26.94           N  
ATOM   3984  CA  ARG B 183      17.644   9.783  25.929  1.00 27.83           C  
ATOM   3985  C   ARG B 183      17.471  11.145  25.254  1.00 28.20           C  
ATOM   3986  O   ARG B 183      17.888  12.157  25.813  1.00 27.51           O  
ATOM   3987  CB  ARG B 183      19.141   9.498  26.140  1.00 28.46           C  
ATOM   3988  CG  ARG B 183      19.375   8.341  27.094  1.00 29.21           C  
ATOM   3989  CD  ARG B 183      20.809   7.857  27.147  1.00 30.53           C  
ATOM   3990  NE  ARG B 183      20.935   6.862  28.211  1.00 32.80           N  
ATOM   3991  CZ  ARG B 183      22.074   6.279  28.574  1.00 33.67           C  
ATOM   3992  NH1 ARG B 183      23.207   6.588  27.959  1.00 33.24           N1+
ATOM   3993  NH2 ARG B 183      22.075   5.376  29.549  1.00 31.00           N  
ATOM   3994  N   CYS B 184      16.844  11.179  24.081  1.00 27.06           N  
ATOM   3995  CA  CYS B 184      16.671  12.441  23.362  1.00 26.11           C  
ATOM   3996  C   CYS B 184      15.385  13.181  23.702  1.00 26.17           C  
ATOM   3997  O   CYS B 184      14.275  12.679  23.472  1.00 25.81           O  
ATOM   3998  CB  CYS B 184      16.770  12.223  21.847  1.00 24.09           C  
ATOM   3999  SG  CYS B 184      16.695  13.748  20.905  1.00 25.05           S  
ATOM   4000  N   VAL B 185      15.551  14.392  24.230  1.00 25.23           N  
ATOM   4001  CA  VAL B 185      14.431  15.246  24.602  1.00 25.05           C  
ATOM   4002  C   VAL B 185      13.888  16.049  23.396  1.00 26.33           C  
ATOM   4003  O   VAL B 185      12.823  16.656  23.476  1.00 25.80           O  
ATOM   4004  CB  VAL B 185      14.857  16.228  25.738  1.00 26.47           C  
ATOM   4005  CG1 VAL B 185      15.849  17.268  25.211  1.00 25.80           C  
ATOM   4006  CG2 VAL B 185      13.631  16.887  26.370  1.00 24.59           C  
ATOM   4007  N   GLY B 186      14.611  16.045  22.280  1.00 26.25           N  
ATOM   4008  CA  GLY B 186      14.156  16.803  21.123  1.00 27.47           C  
ATOM   4009  C   GLY B 186      13.409  16.012  20.067  1.00 28.26           C  
ATOM   4010  O   GLY B 186      13.253  16.488  18.946  1.00 29.23           O  
ATOM   4011  N   ARG B 187      12.884  14.846  20.440  1.00 27.47           N  
ATOM   4012  CA  ARG B 187      12.180  13.985  19.488  1.00 28.22           C  
ATOM   4013  C   ARG B 187      10.878  14.480  18.850  1.00 29.23           C  
ATOM   4014  O   ARG B 187      10.352  13.814  17.959  1.00 29.60           O  
ATOM   4015  CB  ARG B 187      11.985  12.585  20.075  1.00 28.11           C  
ATOM   4016  CG  ARG B 187      13.269  11.750  20.063  1.00 25.89           C  
ATOM   4017  CD  ARG B 187      13.051  10.389  20.707  1.00 26.50           C  
ATOM   4018  NE  ARG B 187      12.958  10.489  22.167  1.00 25.32           N  
ATOM   4019  CZ  ARG B 187      12.498   9.531  22.967  1.00 25.93           C  
ATOM   4020  NH1 ARG B 187      12.085   8.367  22.468  1.00 26.07           N1+
ATOM   4021  NH2 ARG B 187      12.511   9.718  24.282  1.00 26.76           N  
ATOM   4022  N   ILE B 188      10.353  15.622  19.296  1.00 28.71           N  
ATOM   4023  CA  ILE B 188       9.135  16.176  18.693  1.00 29.88           C  
ATOM   4024  C   ILE B 188       9.447  16.466  17.222  1.00 30.43           C  
ATOM   4025  O   ILE B 188       8.570  16.422  16.356  1.00 28.98           O  
ATOM   4026  CB  ILE B 188       8.665  17.496  19.403  1.00 30.54           C  
ATOM   4027  CG1 ILE B 188       7.232  17.848  18.984  1.00 31.01           C  
ATOM   4028  CG2 ILE B 188       9.568  18.674  19.043  1.00 29.55           C  
ATOM   4029  CD1 ILE B 188       6.232  16.801  19.379  1.00 33.53           C  
ATOM   4030  N   GLN B 189      10.731  16.675  16.947  1.00 30.20           N  
ATOM   4031  CA  GLN B 189      11.232  16.972  15.611  1.00 32.48           C  
ATOM   4032  C   GLN B 189      11.603  15.753  14.752  1.00 31.14           C  
ATOM   4033  O   GLN B 189      12.046  15.934  13.622  1.00 29.64           O  
ATOM   4034  CB  GLN B 189      12.503  17.828  15.738  1.00 33.49           C  
ATOM   4035  CG  GLN B 189      12.290  19.236  16.221  1.00 33.87           C  
ATOM   4036  CD  GLN B 189      11.663  20.101  15.154  1.00 36.30           C  
ATOM   4037  NE2 GLN B 189      10.764  20.979  15.562  1.00 37.32           N  
ATOM   4038  OE1 GLN B 189      11.978  19.975  13.973  1.00 36.46           O  
ATOM   4039  N   TRP B 190      11.409  14.535  15.263  1.00 30.60           N  
ATOM   4040  CA  TRP B 190      11.839  13.321  14.550  1.00 30.16           C  
ATOM   4041  C   TRP B 190      11.491  13.157  13.071  1.00 31.04           C  
ATOM   4042  O   TRP B 190      12.276  12.596  12.311  1.00 30.06           O  
ATOM   4043  CB  TRP B 190      11.473  12.048  15.334  1.00 28.01           C  
ATOM   4044  CG  TRP B 190      10.053  11.603  15.202  1.00 28.80           C  
ATOM   4045  CD1 TRP B 190       9.002  11.932  16.016  1.00 28.73           C  
ATOM   4046  CD2 TRP B 190       9.522  10.746  14.186  1.00 28.51           C  
ATOM   4047  CE2 TRP B 190       8.141  10.600  14.443  1.00 30.22           C  
ATOM   4048  CE3 TRP B 190      10.080  10.092  13.080  1.00 29.20           C  
ATOM   4049  NE1 TRP B 190       7.849  11.332  15.566  1.00 29.87           N  
ATOM   4050  CZ2 TRP B 190       7.305   9.823  13.630  1.00 31.37           C  
ATOM   4051  CZ3 TRP B 190       9.247   9.319  12.266  1.00 31.50           C  
ATOM   4052  CH2 TRP B 190       7.874   9.194  12.550  1.00 32.07           C  
ATOM   4053  N   GLY B 191      10.322  13.647  12.672  1.00 32.77           N  
ATOM   4054  CA  GLY B 191       9.905  13.524  11.284  1.00 33.59           C  
ATOM   4055  C   GLY B 191      10.609  14.463  10.322  1.00 34.06           C  
ATOM   4056  O   GLY B 191      10.573  14.253   9.107  1.00 32.97           O  
ATOM   4057  N   LYS B 192      11.218  15.518  10.858  1.00 33.57           N  
ATOM   4058  CA  LYS B 192      11.925  16.502  10.043  1.00 34.34           C  
ATOM   4059  C   LYS B 192      13.419  16.248  10.164  1.00 34.61           C  
ATOM   4060  O   LYS B 192      14.081  16.783  11.055  1.00 35.86           O  
ATOM   4061  CB  LYS B 192      11.603  17.916  10.529  1.00 37.64           C  
ATOM   4062  CG  LYS B 192      10.108  18.185  10.674  1.00 43.22           C  
ATOM   4063  CD  LYS B 192       9.810  19.122  11.848  1.00 48.21           C  
ATOM   4064  CE  LYS B 192       8.435  18.832  12.462  1.00 48.75           C  
ATOM   4065  NZ  LYS B 192       8.331  17.419  12.946  1.00 51.30           N1+
ATOM   4066  N   LEU B 193      13.941  15.403   9.289  1.00 32.89           N  
ATOM   4067  CA  LEU B 193      15.359  15.068   9.306  1.00 30.42           C  
ATOM   4068  C   LEU B 193      15.851  14.905   7.880  1.00 29.83           C  
ATOM   4069  O   LEU B 193      15.296  14.121   7.112  1.00 29.68           O  
ATOM   4070  CB  LEU B 193      15.589  13.766  10.085  1.00 26.67           C  
ATOM   4071  CG  LEU B 193      16.996  13.156  10.117  1.00 25.30           C  
ATOM   4072  CD1 LEU B 193      17.953  14.075  10.894  1.00 23.69           C  
ATOM   4073  CD2 LEU B 193      16.943  11.759  10.739  1.00 24.64           C  
ATOM   4074  N   GLN B 194      16.880  15.666   7.529  1.00 29.20           N  
ATOM   4075  CA  GLN B 194      17.454  15.577   6.194  1.00 29.82           C  
ATOM   4076  C   GLN B 194      18.468  14.447   6.203  1.00 28.83           C  
ATOM   4077  O   GLN B 194      19.393  14.434   7.014  1.00 28.75           O  
ATOM   4078  CB  GLN B 194      18.123  16.900   5.801  1.00 30.01           C  
ATOM   4079  CG  GLN B 194      18.899  16.843   4.481  1.00 33.89           C  
ATOM   4080  CD  GLN B 194      18.045  16.422   3.296  1.00 37.25           C  
ATOM   4081  NE2 GLN B 194      18.604  15.571   2.433  1.00 39.02           N  
ATOM   4082  OE1 GLN B 194      16.898  16.853   3.157  1.00 37.82           O  
ATOM   4083  N   VAL B 195      18.286  13.488   5.309  1.00 27.11           N  
ATOM   4084  CA  VAL B 195      19.180  12.346   5.237  1.00 28.17           C  
ATOM   4085  C   VAL B 195      20.082  12.374   4.009  1.00 29.27           C  
ATOM   4086  O   VAL B 195      19.597  12.302   2.878  1.00 29.26           O  
ATOM   4087  CB  VAL B 195      18.376  11.037   5.222  1.00 27.88           C  
ATOM   4088  CG1 VAL B 195      19.307   9.842   5.135  1.00 29.69           C  
ATOM   4089  CG2 VAL B 195      17.501  10.955   6.451  1.00 27.27           C  
ATOM   4090  N   PHE B 196      21.390  12.489   4.237  1.00 27.56           N  
ATOM   4091  CA  PHE B 196      22.372  12.488   3.155  1.00 28.01           C  
ATOM   4092  C   PHE B 196      22.907  11.072   2.983  1.00 27.95           C  
ATOM   4093  O   PHE B 196      23.517  10.496   3.896  1.00 24.77           O  
ATOM   4094  CB  PHE B 196      23.518  13.459   3.454  1.00 29.68           C  
ATOM   4095  CG  PHE B 196      23.100  14.897   3.442  1.00 30.85           C  
ATOM   4096  CD1 PHE B 196      22.998  15.619   4.630  1.00 30.69           C  
ATOM   4097  CD2 PHE B 196      22.781  15.527   2.243  1.00 31.55           C  
ATOM   4098  CE1 PHE B 196      22.578  16.952   4.623  1.00 30.60           C  
ATOM   4099  CE2 PHE B 196      22.362  16.858   2.225  1.00 34.06           C  
ATOM   4100  CZ  PHE B 196      22.260  17.573   3.418  1.00 32.82           C  
ATOM   4101  N   ASP B 197      22.675  10.499   1.811  1.00 26.92           N  
ATOM   4102  CA  ASP B 197      23.119   9.139   1.545  1.00 27.30           C  
ATOM   4103  C   ASP B 197      24.578   9.167   1.083  1.00 27.43           C  
ATOM   4104  O   ASP B 197      24.895   9.740   0.049  1.00 28.79           O  
ATOM   4105  CB  ASP B 197      22.207   8.496   0.488  1.00 26.21           C  
ATOM   4106  CG  ASP B 197      22.527   7.034   0.234  1.00 27.09           C  
ATOM   4107  OD1 ASP B 197      23.390   6.458   0.928  1.00 26.59           O  
ATOM   4108  OD2 ASP B 197      21.903   6.449  -0.681  1.00 28.55           O1-
ATOM   4109  N   ALA B 198      25.458   8.553   1.865  1.00 26.30           N  
ATOM   4110  CA  ALA B 198      26.877   8.516   1.522  1.00 26.46           C  
ATOM   4111  C   ALA B 198      27.381   7.076   1.515  1.00 27.11           C  
ATOM   4112  O   ALA B 198      28.570   6.818   1.714  1.00 26.29           O  
ATOM   4113  CB  ALA B 198      27.679   9.369   2.513  1.00 26.14           C  
ATOM   4114  N   ARG B 199      26.477   6.141   1.224  1.00 25.50           N  
ATOM   4115  CA  ARG B 199      26.830   4.722   1.213  1.00 26.50           C  
ATOM   4116  C   ARG B 199      27.796   4.291   0.111  1.00 26.05           C  
ATOM   4117  O   ARG B 199      28.318   3.178   0.139  1.00 27.74           O  
ATOM   4118  CB  ARG B 199      25.572   3.854   1.225  1.00 26.94           C  
ATOM   4119  CG  ARG B 199      24.808   3.887   2.565  1.00 25.29           C  
ATOM   4120  CD  ARG B 199      23.487   3.135   2.448  1.00 26.49           C  
ATOM   4121  NE  ARG B 199      22.572   3.804   1.522  1.00 28.80           N  
ATOM   4122  CZ  ARG B 199      21.551   3.213   0.908  1.00 27.98           C  
ATOM   4123  NH1 ARG B 199      20.785   3.919   0.087  1.00 29.23           N1+
ATOM   4124  NH2 ARG B 199      21.300   1.925   1.104  1.00 27.82           N  
ATOM   4125  N   ASP B 200      28.044   5.161  -0.854  1.00 24.77           N  
ATOM   4126  CA  ASP B 200      28.999   4.823  -1.894  1.00 27.22           C  
ATOM   4127  C   ASP B 200      30.325   5.587  -1.738  1.00 27.75           C  
ATOM   4128  O   ASP B 200      31.140   5.636  -2.668  1.00 27.21           O  
ATOM   4129  CB  ASP B 200      28.394   5.008  -3.284  1.00 27.62           C  
ATOM   4130  CG  ASP B 200      27.328   3.954  -3.591  1.00 32.05           C  
ATOM   4131  OD1 ASP B 200      27.522   2.781  -3.194  1.00 29.81           O  
ATOM   4132  OD2 ASP B 200      26.297   4.305  -4.211  1.00 32.42           O1-
ATOM   4133  N   CYS B 201      30.542   6.156  -0.551  1.00 26.68           N  
ATOM   4134  CA  CYS B 201      31.779   6.886  -0.236  1.00 28.47           C  
ATOM   4135  C   CYS B 201      32.947   5.893  -0.330  1.00 28.02           C  
ATOM   4136  O   CYS B 201      32.854   4.782   0.184  1.00 28.55           O  
ATOM   4137  CB  CYS B 201      31.697   7.455   1.189  1.00 28.72           C  
ATOM   4138  SG  CYS B 201      33.087   8.497   1.667  1.00 28.50           S  
ATOM   4139  N   ARG B 202      34.048   6.293  -0.966  1.00 29.74           N  
ATOM   4140  CA  ARG B 202      35.185   5.387  -1.130  1.00 31.68           C  
ATOM   4141  C   ARG B 202      36.506   5.768  -0.476  1.00 32.76           C  
ATOM   4142  O   ARG B 202      37.481   5.024  -0.589  1.00 33.38           O  
ATOM   4143  CB  ARG B 202      35.412   5.100  -2.624  1.00 32.96           C  
ATOM   4144  CG  ARG B 202      34.252   4.344  -3.268  1.00 34.94           C  
ATOM   4145  CD  ARG B 202      34.606   3.792  -4.639  1.00 39.45           C  
ATOM   4146  NE  ARG B 202      34.864   4.850  -5.599  1.00 42.20           N  
ATOM   4147  CZ  ARG B 202      36.022   5.031  -6.224  1.00 45.93           C  
ATOM   4148  NH1 ARG B 202      37.054   4.219  -5.993  1.00 45.18           N1+
ATOM   4149  NH2 ARG B 202      36.147   6.040  -7.075  1.00 47.75           N  
ATOM   4150  N   SER B 203      36.564   6.914   0.198  1.00 31.39           N  
ATOM   4151  CA  SER B 203      37.812   7.312   0.837  1.00 30.89           C  
ATOM   4152  C   SER B 203      37.609   8.285   1.987  1.00 29.56           C  
ATOM   4153  O   SER B 203      36.524   8.850   2.141  1.00 28.61           O  
ATOM   4154  CB  SER B 203      38.755   7.940  -0.190  1.00 29.93           C  
ATOM   4155  OG  SER B 203      38.256   9.184  -0.632  1.00 31.21           O  
ATOM   4156  N   ALA B 204      38.666   8.474   2.787  1.00 28.54           N  
ATOM   4157  CA  ALA B 204      38.624   9.409   3.920  1.00 28.50           C  
ATOM   4158  C   ALA B 204      38.430  10.834   3.388  1.00 28.09           C  
ATOM   4159  O   ALA B 204      37.673  11.626   3.963  1.00 28.95           O  
ATOM   4160  CB  ALA B 204      39.921   9.309   4.750  1.00 26.10           C  
ATOM   4161  N   GLN B 205      39.085  11.139   2.264  1.00 28.82           N  
ATOM   4162  CA  GLN B 205      38.976  12.452   1.627  1.00 30.10           C  
ATOM   4163  C   GLN B 205      37.534  12.716   1.198  1.00 29.41           C  
ATOM   4164  O   GLN B 205      37.006  13.808   1.420  1.00 28.12           O  
ATOM   4165  CB  GLN B 205      39.923  12.561   0.423  1.00 32.84           C  
ATOM   4166  CG  GLN B 205      39.688  13.790  -0.459  1.00 37.75           C  
ATOM   4167  CD  GLN B 205      39.885  15.101   0.279  1.00 42.50           C  
ATOM   4168  NE2 GLN B 205      38.829  15.926   0.326  1.00 43.51           N  
ATOM   4169  OE1 GLN B 205      40.975  15.379   0.794  1.00 43.07           O  
ATOM   4170  N   GLU B 206      36.894  11.718   0.589  1.00 29.37           N  
ATOM   4171  CA  GLU B 206      35.498  11.862   0.176  1.00 29.41           C  
ATOM   4172  C   GLU B 206      34.610  11.977   1.433  1.00 28.89           C  
ATOM   4173  O   GLU B 206      33.607  12.691   1.439  1.00 27.66           O  
ATOM   4174  CB  GLU B 206      35.058  10.665  -0.672  1.00 31.94           C  
ATOM   4175  CG  GLU B 206      33.713  10.881  -1.352  1.00 36.02           C  
ATOM   4176  CD  GLU B 206      33.275   9.726  -2.255  1.00 38.14           C  
ATOM   4177  OE1 GLU B 206      32.110   9.766  -2.705  1.00 39.51           O  
ATOM   4178  OE2 GLU B 206      34.074   8.795  -2.519  1.00 37.98           O1-
ATOM   4179  N   MET B 207      34.979  11.268   2.495  1.00 28.96           N  
ATOM   4180  CA  MET B 207      34.219  11.333   3.740  1.00 28.58           C  
ATOM   4181  C   MET B 207      34.275  12.777   4.258  1.00 28.88           C  
ATOM   4182  O   MET B 207      33.277  13.313   4.744  1.00 27.37           O  
ATOM   4183  CB  MET B 207      34.816  10.362   4.761  1.00 31.17           C  
ATOM   4184  CG  MET B 207      33.978  10.133   6.007  1.00 35.98           C  
ATOM   4185  SD  MET B 207      34.656   8.878   7.157  1.00 40.60           S  
ATOM   4186  CE  MET B 207      35.819   8.113   6.182  1.00 33.45           C  
ATOM   4187  N   PHE B 208      35.434  13.422   4.097  1.00 27.46           N  
ATOM   4188  CA  PHE B 208      35.610  14.799   4.540  1.00 26.96           C  
ATOM   4189  C   PHE B 208      34.682  15.724   3.762  1.00 27.06           C  
ATOM   4190  O   PHE B 208      34.064  16.611   4.339  1.00 26.23           O  
ATOM   4191  CB  PHE B 208      37.062  15.258   4.371  1.00 27.46           C  
ATOM   4192  CG  PHE B 208      37.312  16.651   4.871  1.00 27.23           C  
ATOM   4193  CD1 PHE B 208      36.992  17.001   6.178  1.00 28.84           C  
ATOM   4194  CD2 PHE B 208      37.865  17.610   4.037  1.00 29.03           C  
ATOM   4195  CE1 PHE B 208      37.220  18.292   6.654  1.00 28.86           C  
ATOM   4196  CE2 PHE B 208      38.098  18.908   4.499  1.00 30.98           C  
ATOM   4197  CZ  PHE B 208      37.776  19.246   5.810  1.00 30.02           C  
ATOM   4198  N   THR B 209      34.580  15.507   2.452  1.00 27.03           N  
ATOM   4199  CA  THR B 209      33.701  16.328   1.623  1.00 27.93           C  
ATOM   4200  C   THR B 209      32.253  16.176   2.076  1.00 26.48           C  
ATOM   4201  O   THR B 209      31.542  17.169   2.218  1.00 26.35           O  
ATOM   4202  CB  THR B 209      33.821  15.965   0.132  1.00 30.18           C  
ATOM   4203  CG2 THR B 209      32.871  16.824  -0.721  1.00 29.33           C  
ATOM   4204  OG1 THR B 209      35.169  16.183  -0.291  1.00 32.57           O  
ATOM   4205  N   TYR B 210      31.824  14.937   2.320  1.00 26.51           N  
ATOM   4206  CA  TYR B 210      30.460  14.690   2.786  1.00 26.05           C  
ATOM   4207  C   TYR B 210      30.196  15.397   4.109  1.00 25.37           C  
ATOM   4208  O   TYR B 210      29.120  15.969   4.323  1.00 24.58           O  
ATOM   4209  CB  TYR B 210      30.209  13.195   2.964  1.00 26.82           C  
ATOM   4210  CG  TYR B 210      29.692  12.515   1.712  1.00 27.21           C  
ATOM   4211  CD1 TYR B 210      30.475  11.596   1.018  1.00 27.61           C  
ATOM   4212  CD2 TYR B 210      28.405  12.782   1.239  1.00 29.09           C  
ATOM   4213  CE1 TYR B 210      29.988  10.944  -0.128  1.00 30.78           C  
ATOM   4214  CE2 TYR B 210      27.905  12.140   0.094  1.00 29.65           C  
ATOM   4215  CZ  TYR B 210      28.699  11.226  -0.579  1.00 31.37           C  
ATOM   4216  OH  TYR B 210      28.214  10.597  -1.700  1.00 34.81           O  
ATOM   4217  N   ILE B 211      31.180  15.347   5.002  1.00 24.15           N  
ATOM   4218  CA  ILE B 211      31.042  15.988   6.303  1.00 23.65           C  
ATOM   4219  C   ILE B 211      30.934  17.509   6.156  1.00 23.30           C  
ATOM   4220  O   ILE B 211      30.063  18.117   6.757  1.00 23.84           O  
ATOM   4221  CB  ILE B 211      32.195  15.599   7.254  1.00 23.75           C  
ATOM   4222  CG1 ILE B 211      32.064  14.108   7.602  1.00 25.37           C  
ATOM   4223  CG2 ILE B 211      32.141  16.456   8.536  1.00 21.63           C  
ATOM   4224  CD1 ILE B 211      33.163  13.541   8.462  1.00 26.42           C  
ATOM   4225  N   CYS B 212      31.794  18.111   5.336  1.00 23.33           N  
ATOM   4226  CA  CYS B 212      31.745  19.561   5.117  1.00 25.14           C  
ATOM   4227  C   CYS B 212      30.397  19.998   4.535  1.00 26.16           C  
ATOM   4228  O   CYS B 212      29.868  21.050   4.889  1.00 25.26           O  
ATOM   4229  CB  CYS B 212      32.874  20.021   4.194  1.00 24.08           C  
ATOM   4230  SG  CYS B 212      34.508  20.033   4.999  1.00 28.18           S  
ATOM   4231  N   ASN B 213      29.846  19.176   3.649  1.00 25.58           N  
ATOM   4232  CA  ASN B 213      28.555  19.494   3.040  1.00 27.90           C  
ATOM   4233  C   ASN B 213      27.431  19.387   4.077  1.00 26.56           C  
ATOM   4234  O   ASN B 213      26.500  20.191   4.081  1.00 25.30           O  
ATOM   4235  CB  ASN B 213      28.304  18.585   1.833  1.00 27.85           C  
ATOM   4236  CG  ASN B 213      29.190  18.941   0.640  1.00 32.27           C  
ATOM   4237  ND2 ASN B 213      29.213  18.069  -0.363  1.00 35.18           N  
ATOM   4238  OD1 ASN B 213      29.824  20.002   0.614  1.00 35.53           O  
ATOM   4239  N   HIS B 214      27.536  18.404   4.967  1.00 24.88           N  
ATOM   4240  CA  HIS B 214      26.558  18.217   6.039  1.00 23.35           C  
ATOM   4241  C   HIS B 214      26.587  19.452   6.958  1.00 22.79           C  
ATOM   4242  O   HIS B 214      25.550  20.059   7.242  1.00 21.42           O  
ATOM   4243  CB  HIS B 214      26.922  16.955   6.837  1.00 24.35           C  
ATOM   4244  CG  HIS B 214      26.039  16.687   8.022  1.00 27.18           C  
ATOM   4245  CD2 HIS B 214      25.633  17.488   9.039  1.00 24.79           C  
ATOM   4246  ND1 HIS B 214      25.519  15.437   8.289  1.00 26.35           N  
ATOM   4247  CE1 HIS B 214      24.836  15.477   9.420  1.00 26.70           C  
ATOM   4248  NE2 HIS B 214      24.889  16.710   9.895  1.00 27.19           N  
ATOM   4249  N   ILE B 215      27.781  19.822   7.409  1.00 22.57           N  
ATOM   4250  CA  ILE B 215      27.922  20.973   8.303  1.00 23.89           C  
ATOM   4251  C   ILE B 215      27.346  22.248   7.675  1.00 26.33           C  
ATOM   4252  O   ILE B 215      26.654  23.017   8.337  1.00 25.50           O  
ATOM   4253  CB  ILE B 215      29.404  21.161   8.726  1.00 23.78           C  
ATOM   4254  CG1 ILE B 215      29.821  20.005   9.649  1.00 21.09           C  
ATOM   4255  CG2 ILE B 215      29.597  22.490   9.465  1.00 21.67           C  
ATOM   4256  CD1 ILE B 215      31.314  19.977   9.978  1.00 21.98           C  
ATOM   4257  N   LYS B 216      27.585  22.425   6.379  1.00 26.80           N  
ATOM   4258  CA  LYS B 216      27.079  23.586   5.664  1.00 28.62           C  
ATOM   4259  C   LYS B 216      25.557  23.619   5.637  1.00 27.49           C  
ATOM   4260  O   LYS B 216      24.949  24.639   5.944  1.00 26.41           O  
ATOM   4261  CB  LYS B 216      27.604  23.594   4.228  1.00 32.03           C  
ATOM   4262  CG  LYS B 216      28.765  24.533   4.013  1.00 37.30           C  
ATOM   4263  CD  LYS B 216      29.190  24.568   2.540  1.00 42.14           C  
ATOM   4264  CE  LYS B 216      28.034  24.992   1.626  1.00 44.60           C  
ATOM   4265  NZ  LYS B 216      27.546  26.382   1.888  1.00 48.25           N1+
ATOM   4266  N   TYR B 217      24.950  22.497   5.270  1.00 25.80           N  
ATOM   4267  CA  TYR B 217      23.494  22.426   5.195  1.00 26.65           C  
ATOM   4268  C   TYR B 217      22.842  22.600   6.560  1.00 25.21           C  
ATOM   4269  O   TYR B 217      21.880  23.360   6.716  1.00 25.39           O  
ATOM   4270  CB  TYR B 217      23.062  21.087   4.579  1.00 26.06           C  
ATOM   4271  CG  TYR B 217      21.563  20.835   4.615  1.00 28.98           C  
ATOM   4272  CD1 TYR B 217      20.750  21.212   3.546  1.00 29.78           C  
ATOM   4273  CD2 TYR B 217      20.958  20.260   5.733  1.00 26.89           C  
ATOM   4274  CE1 TYR B 217      19.359  21.030   3.594  1.00 32.22           C  
ATOM   4275  CE2 TYR B 217      19.571  20.076   5.798  1.00 31.37           C  
ATOM   4276  CZ  TYR B 217      18.776  20.468   4.719  1.00 33.06           C  
ATOM   4277  OH  TYR B 217      17.404  20.320   4.776  1.00 34.94           O  
ATOM   4278  N   ALA B 218      23.370  21.878   7.541  1.00 23.75           N  
ATOM   4279  CA  ALA B 218      22.845  21.874   8.893  1.00 23.08           C  
ATOM   4280  C   ALA B 218      22.944  23.211   9.591  1.00 23.55           C  
ATOM   4281  O   ALA B 218      22.006  23.637  10.285  1.00 23.04           O  
ATOM   4282  CB  ALA B 218      23.553  20.774   9.716  1.00 23.91           C  
ATOM   4283  N   THR B 219      24.060  23.899   9.384  1.00 24.24           N  
ATOM   4284  CA  THR B 219      24.251  25.191  10.024  1.00 25.50           C  
ATOM   4285  C   THR B 219      23.334  26.250   9.397  1.00 26.25           C  
ATOM   4286  O   THR B 219      22.707  27.035  10.119  1.00 24.59           O  
ATOM   4287  CB  THR B 219      25.722  25.601  10.004  1.00 25.16           C  
ATOM   4288  CG2 THR B 219      25.911  26.911  10.740  1.00 24.68           C  
ATOM   4289  OG1 THR B 219      26.495  24.574  10.650  1.00 26.48           O  
ATOM   4290  N   ASN B 220      23.247  26.264   8.068  1.00 26.22           N  
ATOM   4291  CA  ASN B 220      22.338  27.185   7.368  1.00 26.90           C  
ATOM   4292  C   ASN B 220      22.418  28.614   7.926  1.00 27.90           C  
ATOM   4293  O   ASN B 220      21.398  29.261   8.179  1.00 26.67           O  
ATOM   4294  CB  ASN B 220      20.902  26.634   7.501  1.00 27.66           C  
ATOM   4295  CG  ASN B 220      19.906  27.333   6.586  1.00 28.39           C  
ATOM   4296  ND2 ASN B 220      18.655  27.383   7.010  1.00 27.79           N  
ATOM   4297  OD1 ASN B 220      20.262  27.809   5.515  1.00 25.97           O  
ATOM   4298  N   ARG B 221      23.646  29.066   8.170  1.00 27.58           N  
ATOM   4299  CA  ARG B 221      23.915  30.391   8.706  1.00 31.64           C  
ATOM   4300  C   ARG B 221      23.216  30.733  10.028  1.00 31.60           C  
ATOM   4301  O   ARG B 221      22.949  31.900  10.306  1.00 31.01           O  
ATOM   4302  CB  ARG B 221      23.615  31.449   7.642  1.00 35.05           C  
ATOM   4303  CG  ARG B 221      24.599  31.394   6.479  1.00 39.40           C  
ATOM   4304  CD  ARG B 221      23.958  31.843   5.183  1.00 44.47           C  
ATOM   4305  NE  ARG B 221      23.648  33.267   5.172  1.00 49.54           N  
ATOM   4306  CZ  ARG B 221      22.864  33.849   4.268  1.00 53.57           C  
ATOM   4307  NH1 ARG B 221      22.308  33.123   3.300  1.00 54.00           N1+
ATOM   4308  NH2 ARG B 221      22.645  35.162   4.320  1.00 53.39           N  
ATOM   4309  N   GLY B 222      22.922  29.717  10.842  1.00 28.68           N  
ATOM   4310  CA  GLY B 222      22.283  29.991  12.117  1.00 26.74           C  
ATOM   4311  C   GLY B 222      20.873  29.454  12.271  1.00 27.61           C  
ATOM   4312  O   GLY B 222      20.393  29.315  13.392  1.00 25.90           O  
ATOM   4313  N   ASN B 223      20.198  29.200  11.152  1.00 27.72           N  
ATOM   4314  CA  ASN B 223      18.843  28.645  11.176  1.00 29.25           C  
ATOM   4315  C   ASN B 223      19.075  27.149  11.006  1.00 27.19           C  
ATOM   4316  O   ASN B 223      18.901  26.594   9.917  1.00 25.84           O  
ATOM   4317  CB  ASN B 223      18.016  29.224  10.016  1.00 31.86           C  
ATOM   4318  CG  ASN B 223      16.557  28.763  10.041  1.00 36.79           C  
ATOM   4319  ND2 ASN B 223      15.851  28.980   8.929  1.00 37.93           N  
ATOM   4320  OD1 ASN B 223      16.079  28.212  11.038  1.00 36.88           O  
ATOM   4321  N   LEU B 224      19.499  26.506  12.095  1.00 26.10           N  
ATOM   4322  CA  LEU B 224      19.841  25.082  12.057  1.00 25.09           C  
ATOM   4323  C   LEU B 224      18.754  24.130  11.588  1.00 25.07           C  
ATOM   4324  O   LEU B 224      17.575  24.292  11.915  1.00 25.08           O  
ATOM   4325  CB  LEU B 224      20.397  24.609  13.410  1.00 25.53           C  
ATOM   4326  CG  LEU B 224      21.496  25.424  14.114  1.00 28.54           C  
ATOM   4327  CD1 LEU B 224      22.257  24.525  15.101  1.00 28.60           C  
ATOM   4328  CD2 LEU B 224      22.442  26.051  13.120  1.00 27.25           C  
ATOM   4329  N   ARG B 225      19.185  23.122  10.835  1.00 23.96           N  
ATOM   4330  CA  ARG B 225      18.306  22.101  10.288  1.00 24.37           C  
ATOM   4331  C   ARG B 225      18.876  20.736  10.648  1.00 24.51           C  
ATOM   4332  O   ARG B 225      20.075  20.496  10.481  1.00 23.92           O  
ATOM   4333  CB  ARG B 225      18.222  22.225   8.756  1.00 24.23           C  
ATOM   4334  CG  ARG B 225      17.635  23.543   8.256  1.00 25.84           C  
ATOM   4335  CD  ARG B 225      17.637  23.632   6.708  1.00 26.95           C  
ATOM   4336  NE  ARG B 225      18.976  23.820   6.153  1.00 25.87           N  
ATOM   4337  CZ  ARG B 225      19.226  24.255   4.918  1.00 28.51           C  
ATOM   4338  NH1 ARG B 225      20.474  24.397   4.500  1.00 26.16           N1+
ATOM   4339  NH2 ARG B 225      18.224  24.542   4.097  1.00 30.12           N  
ATOM   4340  N   SER B 226      18.021  19.851  11.147  1.00 25.08           N  
ATOM   4341  CA  SER B 226      18.435  18.501  11.524  1.00 25.65           C  
ATOM   4342  C   SER B 226      18.901  17.711  10.312  1.00 26.61           C  
ATOM   4343  O   SER B 226      18.286  17.767   9.235  1.00 26.17           O  
ATOM   4344  CB  SER B 226      17.275  17.749  12.188  1.00 27.14           C  
ATOM   4345  OG  SER B 226      16.805  18.445  13.326  1.00 31.62           O  
ATOM   4346  N   ALA B 227      19.975  16.950  10.494  1.00 24.40           N  
ATOM   4347  CA  ALA B 227      20.503  16.140   9.410  1.00 24.38           C  
ATOM   4348  C   ALA B 227      21.375  14.976   9.872  1.00 24.68           C  
ATOM   4349  O   ALA B 227      21.885  14.961  10.994  1.00 22.01           O  
ATOM   4350  CB  ALA B 227      21.292  17.029   8.429  1.00 24.41           C  
ATOM   4351  N   ILE B 228      21.480  13.974   9.009  1.00 22.87           N  
ATOM   4352  CA  ILE B 228      22.317  12.820   9.254  1.00 23.00           C  
ATOM   4353  C   ILE B 228      22.942  12.423   7.923  1.00 24.66           C  
ATOM   4354  O   ILE B 228      22.296  12.561   6.871  1.00 24.67           O  
ATOM   4355  CB  ILE B 228      21.535  11.619   9.850  1.00 23.40           C  
ATOM   4356  CG1 ILE B 228      22.493  10.438  10.032  1.00 21.37           C  
ATOM   4357  CG2 ILE B 228      20.356  11.233   8.953  1.00 22.56           C  
ATOM   4358  CD1 ILE B 228      21.943   9.293  10.868  1.00 22.72           C  
ATOM   4359  N   THR B 229      24.210  12.002   7.954  1.00 23.22           N  
ATOM   4360  CA  THR B 229      24.924  11.546   6.754  1.00 24.71           C  
ATOM   4361  C   THR B 229      25.286  10.097   7.036  1.00 25.74           C  
ATOM   4362  O   THR B 229      25.899   9.797   8.063  1.00 26.71           O  
ATOM   4363  CB  THR B 229      26.212  12.374   6.486  1.00 25.31           C  
ATOM   4364  CG2 THR B 229      26.995  11.800   5.306  1.00 25.81           C  
ATOM   4365  OG1 THR B 229      25.852  13.725   6.170  1.00 25.93           O  
ATOM   4366  N   VAL B 230      24.892   9.194   6.144  1.00 24.07           N  
ATOM   4367  CA  VAL B 230      25.140   7.780   6.353  1.00 23.20           C  
ATOM   4368  C   VAL B 230      26.219   7.206   5.438  1.00 24.59           C  
ATOM   4369  O   VAL B 230      26.048   7.133   4.222  1.00 22.46           O  
ATOM   4370  CB  VAL B 230      23.833   6.957   6.170  1.00 24.20           C  
ATOM   4371  CG1 VAL B 230      24.073   5.511   6.537  1.00 20.07           C  
ATOM   4372  CG2 VAL B 230      22.704   7.535   7.043  1.00 24.92           C  
ATOM   4373  N   PHE B 231      27.329   6.793   6.045  1.00 25.00           N  
ATOM   4374  CA  PHE B 231      28.445   6.213   5.306  1.00 25.35           C  
ATOM   4375  C   PHE B 231      28.249   4.706   5.096  1.00 24.14           C  
ATOM   4376  O   PHE B 231      27.349   4.125   5.691  1.00 23.84           O  
ATOM   4377  CB  PHE B 231      29.744   6.563   6.024  1.00 25.63           C  
ATOM   4378  CG  PHE B 231      30.058   8.020   5.955  1.00 26.01           C  
ATOM   4379  CD1 PHE B 231      29.834   8.846   7.046  1.00 25.35           C  
ATOM   4380  CD2 PHE B 231      30.530   8.578   4.769  1.00 25.80           C  
ATOM   4381  CE1 PHE B 231      30.074  10.208   6.959  1.00 25.86           C  
ATOM   4382  CE2 PHE B 231      30.769   9.932   4.675  1.00 26.17           C  
ATOM   4383  CZ  PHE B 231      30.541  10.752   5.771  1.00 26.19           C  
ATOM   4384  N   PRO B 232      29.078   4.065   4.252  1.00 24.72           N  
ATOM   4385  CA  PRO B 232      28.949   2.625   3.974  1.00 24.67           C  
ATOM   4386  C   PRO B 232      28.744   1.733   5.177  1.00 25.89           C  
ATOM   4387  O   PRO B 232      29.382   1.904   6.211  1.00 25.13           O  
ATOM   4388  CB  PRO B 232      30.242   2.296   3.233  1.00 23.88           C  
ATOM   4389  CG  PRO B 232      30.499   3.563   2.473  1.00 23.18           C  
ATOM   4390  CD  PRO B 232      30.258   4.608   3.550  1.00 24.12           C  
ATOM   4391  N   GLN B 233      27.844   0.766   5.020  1.00 25.81           N  
ATOM   4392  CA  GLN B 233      27.525  -0.171   6.076  1.00 26.86           C  
ATOM   4393  C   GLN B 233      28.660  -1.139   6.339  1.00 26.70           C  
ATOM   4394  O   GLN B 233      29.551  -1.317   5.513  1.00 26.72           O  
ATOM   4395  CB  GLN B 233      26.270  -0.975   5.706  1.00 26.60           C  
ATOM   4396  CG  GLN B 233      26.457  -1.930   4.519  1.00 26.73           C  
ATOM   4397  CD  GLN B 233      25.135  -2.345   3.892  1.00 25.00           C  
ATOM   4398  NE2 GLN B 233      24.389  -1.370   3.404  1.00 23.46           N  
ATOM   4399  OE1 GLN B 233      24.790  -3.529   3.852  1.00 27.90           O  
ATOM   4400  N   ARG B 234      28.646  -1.719   7.527  1.00 27.65           N  
ATOM   4401  CA  ARG B 234      29.622  -2.732   7.887  1.00 29.42           C  
ATOM   4402  C   ARG B 234      29.248  -3.946   7.017  1.00 32.08           C  
ATOM   4403  O   ARG B 234      28.064  -4.198   6.768  1.00 31.16           O  
ATOM   4404  CB  ARG B 234      29.467  -3.085   9.367  1.00 28.55           C  
ATOM   4405  CG  ARG B 234      30.212  -4.328   9.822  1.00 28.45           C  
ATOM   4406  CD  ARG B 234      30.137  -4.454  11.337  1.00 28.77           C  
ATOM   4407  NE  ARG B 234      30.952  -3.435  11.999  1.00 27.82           N  
ATOM   4408  CZ  ARG B 234      30.778  -3.019  13.251  1.00 29.48           C  
ATOM   4409  NH1 ARG B 234      29.818  -3.531  14.007  1.00 28.95           N1+
ATOM   4410  NH2 ARG B 234      31.600  -2.113  13.761  1.00 29.73           N  
ATOM   4411  N   CYS B 235      30.247  -4.673   6.538  1.00 33.33           N  
ATOM   4412  CA  CYS B 235      29.978  -5.841   5.707  1.00 37.43           C  
ATOM   4413  C   CYS B 235      31.121  -6.851   5.765  1.00 38.30           C  
ATOM   4414  O   CYS B 235      32.251  -6.510   6.118  1.00 38.69           O  
ATOM   4415  CB  CYS B 235      29.691  -5.417   4.255  1.00 38.88           C  
ATOM   4416  SG  CYS B 235      31.014  -4.491   3.452  1.00 43.71           S  
ATOM   4417  N   PRO B 236      30.835  -8.123   5.437  1.00 39.90           N  
ATOM   4418  CA  PRO B 236      31.890  -9.139   5.476  1.00 40.36           C  
ATOM   4419  C   PRO B 236      32.935  -8.828   4.409  1.00 41.15           C  
ATOM   4420  O   PRO B 236      32.605  -8.289   3.344  1.00 41.96           O  
ATOM   4421  CB  PRO B 236      31.135 -10.434   5.140  1.00 41.31           C  
ATOM   4422  CG  PRO B 236      29.682 -10.108   5.444  1.00 39.51           C  
ATOM   4423  CD  PRO B 236      29.574  -8.699   4.946  1.00 39.39           C  
ATOM   4424  N   GLY B 237      34.194  -9.133   4.695  1.00 40.36           N  
ATOM   4425  CA  GLY B 237      35.226  -8.884   3.712  1.00 40.91           C  
ATOM   4426  C   GLY B 237      36.092  -7.655   3.911  1.00 40.57           C  
ATOM   4427  O   GLY B 237      37.142  -7.561   3.282  1.00 41.51           O  
ATOM   4428  N   ARG B 238      35.675  -6.710   4.754  1.00 40.15           N  
ATOM   4429  CA  ARG B 238      36.492  -5.512   4.980  1.00 37.58           C  
ATOM   4430  C   ARG B 238      36.217  -4.792   6.299  1.00 37.54           C  
ATOM   4431  O   ARG B 238      35.234  -5.075   6.986  1.00 36.23           O  
ATOM   4432  CB  ARG B 238      36.336  -4.525   3.816  1.00 37.49           C  
ATOM   4433  CG  ARG B 238      34.978  -3.818   3.742  1.00 37.25           C  
ATOM   4434  CD  ARG B 238      34.968  -2.801   2.609  1.00 38.02           C  
ATOM   4435  NE  ARG B 238      33.790  -1.934   2.623  1.00 38.07           N  
ATOM   4436  CZ  ARG B 238      33.596  -0.928   1.773  1.00 39.50           C  
ATOM   4437  NH1 ARG B 238      34.495  -0.667   0.827  1.00 38.03           N1+
ATOM   4438  NH2 ARG B 238      32.507  -0.175   1.874  1.00 40.24           N  
ATOM   4439  N   GLY B 239      37.116  -3.865   6.643  1.00 36.80           N  
ATOM   4440  CA  GLY B 239      36.986  -3.079   7.860  1.00 34.36           C  
ATOM   4441  C   GLY B 239      35.907  -2.024   7.700  1.00 32.71           C  
ATOM   4442  O   GLY B 239      35.320  -1.912   6.626  1.00 33.81           O  
ATOM   4443  N   ASP B 240      35.677  -1.229   8.741  1.00 32.04           N  
ATOM   4444  CA  ASP B 240      34.637  -0.192   8.727  1.00 31.65           C  
ATOM   4445  C   ASP B 240      35.133   1.222   8.482  1.00 30.87           C  
ATOM   4446  O   ASP B 240      36.296   1.539   8.732  1.00 31.76           O  
ATOM   4447  CB  ASP B 240      33.935  -0.130  10.094  1.00 32.93           C  
ATOM   4448  CG  ASP B 240      33.414  -1.465  10.562  1.00 33.70           C  
ATOM   4449  OD1 ASP B 240      32.805  -2.176   9.747  1.00 33.39           O  
ATOM   4450  OD2 ASP B 240      33.583  -1.782  11.758  1.00 35.90           O1-
ATOM   4451  N   PHE B 241      34.226   2.078   8.017  1.00 28.44           N  
ATOM   4452  CA  PHE B 241      34.528   3.495   7.869  1.00 28.09           C  
ATOM   4453  C   PHE B 241      34.266   3.975   9.307  1.00 26.70           C  
ATOM   4454  O   PHE B 241      33.295   3.546   9.927  1.00 26.70           O  
ATOM   4455  CB  PHE B 241      33.525   4.190   6.945  1.00 29.14           C  
ATOM   4456  CG  PHE B 241      33.913   4.169   5.494  1.00 30.26           C  
ATOM   4457  CD1 PHE B 241      33.547   3.110   4.678  1.00 29.57           C  
ATOM   4458  CD2 PHE B 241      34.616   5.234   4.941  1.00 29.68           C  
ATOM   4459  CE1 PHE B 241      33.874   3.113   3.321  1.00 29.85           C  
ATOM   4460  CE2 PHE B 241      34.943   5.247   3.589  1.00 31.59           C  
ATOM   4461  CZ  PHE B 241      34.570   4.185   2.777  1.00 29.42           C  
ATOM   4462  N   ARG B 242      35.141   4.804   9.863  1.00 25.30           N  
ATOM   4463  CA  ARG B 242      34.921   5.287  11.225  1.00 25.74           C  
ATOM   4464  C   ARG B 242      35.323   6.746  11.368  1.00 25.26           C  
ATOM   4465  O   ARG B 242      36.215   7.230  10.670  1.00 25.96           O  
ATOM   4466  CB  ARG B 242      35.725   4.479  12.268  1.00 26.29           C  
ATOM   4467  CG  ARG B 242      35.388   2.985  12.443  1.00 30.80           C  
ATOM   4468  CD  ARG B 242      33.988   2.760  12.984  1.00 31.24           C  
ATOM   4469  NE  ARG B 242      33.797   3.332  14.312  1.00 33.53           N  
ATOM   4470  CZ  ARG B 242      34.119   2.722  15.449  1.00 32.55           C  
ATOM   4471  NH1 ARG B 242      34.654   1.505  15.441  1.00 32.16           N1+
ATOM   4472  NH2 ARG B 242      33.848   3.306  16.602  1.00 33.43           N  
ATOM   4473  N   ILE B 243      34.616   7.452  12.241  1.00 23.29           N  
ATOM   4474  CA  ILE B 243      34.956   8.839  12.551  1.00 21.98           C  
ATOM   4475  C   ILE B 243      35.499   8.728  13.975  1.00 22.87           C  
ATOM   4476  O   ILE B 243      34.806   8.260  14.871  1.00 22.58           O  
ATOM   4477  CB  ILE B 243      33.728   9.768  12.549  1.00 21.79           C  
ATOM   4478  CG1 ILE B 243      33.148   9.854  11.130  1.00 22.66           C  
ATOM   4479  CG2 ILE B 243      34.124  11.158  13.043  1.00 21.77           C  
ATOM   4480  CD1 ILE B 243      31.861  10.651  11.063  1.00 21.94           C  
ATOM   4481  N   TRP B 244      36.766   9.088  14.156  1.00 23.36           N  
ATOM   4482  CA  TRP B 244      37.403   9.001  15.468  1.00 25.22           C  
ATOM   4483  C   TRP B 244      36.910  10.049  16.477  1.00 25.07           C  
ATOM   4484  O   TRP B 244      36.824   9.768  17.667  1.00 26.62           O  
ATOM   4485  CB  TRP B 244      38.929   9.040  15.309  1.00 24.41           C  
ATOM   4486  CG  TRP B 244      39.486   7.783  14.716  1.00 27.48           C  
ATOM   4487  CD1 TRP B 244      38.895   6.980  13.774  1.00 28.96           C  
ATOM   4488  CD2 TRP B 244      40.718   7.146  15.065  1.00 27.77           C  
ATOM   4489  CE2 TRP B 244      40.804   5.956  14.307  1.00 27.73           C  
ATOM   4490  CE3 TRP B 244      41.757   7.462  15.954  1.00 27.49           C  
ATOM   4491  NE1 TRP B 244      39.680   5.883  13.529  1.00 28.14           N  
ATOM   4492  CZ2 TRP B 244      41.891   5.075  14.412  1.00 28.96           C  
ATOM   4493  CZ3 TRP B 244      42.842   6.584  16.059  1.00 28.13           C  
ATOM   4494  CH2 TRP B 244      42.896   5.404  15.290  1.00 29.24           C  
ATOM   4495  N   ASN B 245      36.562  11.236  15.993  1.00 24.74           N  
ATOM   4496  CA  ASN B 245      36.052  12.312  16.858  1.00 24.83           C  
ATOM   4497  C   ASN B 245      34.684  11.918  17.417  1.00 24.63           C  
ATOM   4498  O   ASN B 245      33.944  11.187  16.761  1.00 23.65           O  
ATOM   4499  CB  ASN B 245      35.889  13.596  16.048  1.00 25.81           C  
ATOM   4500  CG  ASN B 245      37.130  13.952  15.267  1.00 28.73           C  
ATOM   4501  ND2 ASN B 245      37.715  15.106  15.582  1.00 26.18           N  
ATOM   4502  OD1 ASN B 245      37.557  13.206  14.377  1.00 27.43           O  
ATOM   4503  N   SER B 246      34.353  12.396  18.619  1.00 23.96           N  
ATOM   4504  CA  SER B 246      33.060  12.093  19.245  1.00 25.36           C  
ATOM   4505  C   SER B 246      31.929  12.992  18.691  1.00 24.68           C  
ATOM   4506  O   SER B 246      30.766  12.604  18.715  1.00 25.55           O  
ATOM   4507  CB  SER B 246      33.159  12.201  20.769  1.00 26.51           C  
ATOM   4508  OG  SER B 246      33.538  13.505  21.159  1.00 28.24           O  
ATOM   4509  N   GLN B 247      32.290  14.202  18.252  1.00 24.77           N  
ATOM   4510  CA  GLN B 247      31.363  15.159  17.611  1.00 23.62           C  
ATOM   4511  C   GLN B 247      32.165  15.767  16.457  1.00 23.92           C  
ATOM   4512  O   GLN B 247      33.392  15.783  16.504  1.00 23.59           O  
ATOM   4513  CB  GLN B 247      30.908  16.295  18.545  1.00 21.89           C  
ATOM   4514  CG  GLN B 247      29.970  15.876  19.670  1.00 24.59           C  
ATOM   4515  CD  GLN B 247      29.540  17.052  20.532  1.00 27.86           C  
ATOM   4516  NE2 GLN B 247      29.353  16.796  21.823  1.00 30.11           N  
ATOM   4517  OE1 GLN B 247      29.379  18.177  20.050  1.00 28.11           O  
ATOM   4518  N   LEU B 248      31.486  16.281  15.437  1.00 20.69           N  
ATOM   4519  CA  LEU B 248      32.195  16.873  14.297  1.00 23.48           C  
ATOM   4520  C   LEU B 248      32.954  18.142  14.704  1.00 22.32           C  
ATOM   4521  O   LEU B 248      34.015  18.436  14.157  1.00 22.87           O  
ATOM   4522  CB  LEU B 248      31.225  17.178  13.155  1.00 21.24           C  
ATOM   4523  CG  LEU B 248      30.500  15.949  12.598  1.00 22.65           C  
ATOM   4524  CD1 LEU B 248      29.518  16.389  11.503  1.00 22.84           C  
ATOM   4525  CD2 LEU B 248      31.521  14.924  12.059  1.00 20.93           C  
ATOM   4526  N   VAL B 249      32.386  18.885  15.648  1.00 22.55           N  
ATOM   4527  CA  VAL B 249      32.995  20.108  16.167  1.00 24.61           C  
ATOM   4528  C   VAL B 249      33.214  19.934  17.673  1.00 24.93           C  
ATOM   4529  O   VAL B 249      32.252  19.751  18.424  1.00 23.63           O  
ATOM   4530  CB  VAL B 249      32.091  21.366  15.951  1.00 24.09           C  
ATOM   4531  CG1 VAL B 249      32.823  22.620  16.402  1.00 25.83           C  
ATOM   4532  CG2 VAL B 249      31.720  21.527  14.501  1.00 26.27           C  
ATOM   4533  N   ARG B 250      34.482  19.941  18.091  1.00 24.28           N  
ATOM   4534  CA  ARG B 250      34.870  19.821  19.502  1.00 24.72           C  
ATOM   4535  C   ARG B 250      36.152  20.630  19.751  1.00 25.31           C  
ATOM   4536  O   ARG B 250      36.959  20.809  18.838  1.00 25.02           O  
ATOM   4537  CB  ARG B 250      35.089  18.349  19.909  1.00 29.64           C  
ATOM   4538  CG  ARG B 250      33.799  17.554  20.205  1.00 31.34           C  
ATOM   4539  CD  ARG B 250      33.864  16.805  21.538  1.00 34.83           C  
ATOM   4540  NE  ARG B 250      32.954  17.313  22.571  1.00 40.75           N  
ATOM   4541  CZ  ARG B 250      32.443  18.549  22.610  1.00 47.04           C  
ATOM   4542  NH1 ARG B 250      32.738  19.440  21.672  1.00 51.15           N1+
ATOM   4543  NH2 ARG B 250      31.647  18.915  23.605  1.00 48.34           N  
ATOM   4544  N   TYR B 251      36.313  21.141  20.972  1.00 22.86           N  
ATOM   4545  CA  TYR B 251      37.489  21.926  21.322  1.00 22.34           C  
ATOM   4546  C   TYR B 251      38.588  21.052  21.906  1.00 22.84           C  
ATOM   4547  O   TYR B 251      38.325  20.123  22.668  1.00 21.68           O  
ATOM   4548  CB  TYR B 251      37.132  23.036  22.308  1.00 21.59           C  
ATOM   4549  CG  TYR B 251      36.167  24.057  21.738  1.00 23.52           C  
ATOM   4550  CD1 TYR B 251      35.016  24.431  22.439  1.00 23.07           C  
ATOM   4551  CD2 TYR B 251      36.413  24.656  20.504  1.00 22.22           C  
ATOM   4552  CE1 TYR B 251      34.134  25.388  21.915  1.00 21.72           C  
ATOM   4553  CE2 TYR B 251      35.545  25.606  19.975  1.00 23.91           C  
ATOM   4554  CZ  TYR B 251      34.408  25.970  20.687  1.00 23.93           C  
ATOM   4555  OH  TYR B 251      33.565  26.926  20.159  1.00 24.32           O  
ATOM   4556  N   ALA B 252      39.825  21.378  21.553  1.00 22.40           N  
ATOM   4557  CA  ALA B 252      40.980  20.627  22.016  1.00 24.01           C  
ATOM   4558  C   ALA B 252      41.182  20.736  23.529  1.00 24.58           C  
ATOM   4559  O   ALA B 252      40.760  21.708  24.155  1.00 24.82           O  
ATOM   4560  CB  ALA B 252      42.220  21.103  21.281  1.00 23.79           C  
ATOM   4561  N   GLY B 253      41.788  19.704  24.103  1.00 25.91           N  
ATOM   4562  CA  GLY B 253      42.074  19.682  25.527  1.00 27.26           C  
ATOM   4563  C   GLY B 253      43.554  19.388  25.658  1.00 28.77           C  
ATOM   4564  O   GLY B 253      43.972  18.252  25.463  1.00 29.38           O  
ATOM   4565  N   TYR B 254      44.339  20.416  25.972  1.00 29.08           N  
ATOM   4566  CA  TYR B 254      45.788  20.293  26.087  1.00 31.12           C  
ATOM   4567  C   TYR B 254      46.307  20.088  27.502  1.00 33.95           C  
ATOM   4568  O   TYR B 254      46.098  20.928  28.384  1.00 33.69           O  
ATOM   4569  CB  TYR B 254      46.468  21.535  25.519  1.00 28.86           C  
ATOM   4570  CG  TYR B 254      46.037  21.931  24.126  1.00 29.17           C  
ATOM   4571  CD1 TYR B 254      46.322  21.126  23.025  1.00 26.91           C  
ATOM   4572  CD2 TYR B 254      45.398  23.153  23.901  1.00 28.53           C  
ATOM   4573  CE1 TYR B 254      45.988  21.533  21.735  1.00 27.96           C  
ATOM   4574  CE2 TYR B 254      45.060  23.565  22.616  1.00 27.88           C  
ATOM   4575  CZ  TYR B 254      45.363  22.748  21.536  1.00 27.74           C  
ATOM   4576  OH  TYR B 254      45.073  23.168  20.256  1.00 26.89           O  
ATOM   4577  N   ARG B 255      47.016  18.982  27.702  1.00 36.71           N  
ATOM   4578  CA  ARG B 255      47.608  18.674  29.000  1.00 40.27           C  
ATOM   4579  C   ARG B 255      48.772  19.628  29.230  1.00 41.57           C  
ATOM   4580  O   ARG B 255      49.696  19.689  28.421  1.00 41.62           O  
ATOM   4581  CB  ARG B 255      48.143  17.249  29.003  1.00 42.39           C  
ATOM   4582  CG  ARG B 255      47.162  16.229  29.475  1.00 45.50           C  
ATOM   4583  CD  ARG B 255      47.224  16.051  30.978  1.00 47.81           C  
ATOM   4584  NE  ARG B 255      46.372  14.933  31.371  1.00 50.90           N  
ATOM   4585  CZ  ARG B 255      45.396  15.014  32.269  1.00 52.67           C  
ATOM   4586  NH1 ARG B 255      45.143  16.169  32.874  1.00 52.22           N1+
ATOM   4587  NH2 ARG B 255      44.650  13.945  32.534  1.00 53.69           N  
ATOM   4588  N   GLN B 256      48.713  20.390  30.313  1.00 43.98           N  
ATOM   4589  CA  GLN B 256      49.782  21.330  30.619  1.00 47.76           C  
ATOM   4590  C   GLN B 256      50.784  20.644  31.522  1.00 50.06           C  
ATOM   4591  O   GLN B 256      50.426  19.741  32.280  1.00 49.72           O  
ATOM   4592  CB  GLN B 256      49.236  22.565  31.332  1.00 47.99           C  
ATOM   4593  CG  GLN B 256      48.198  23.334  30.551  1.00 48.63           C  
ATOM   4594  CD  GLN B 256      48.721  23.817  29.215  1.00 49.25           C  
ATOM   4595  NE2 GLN B 256      49.376  24.972  29.220  1.00 50.13           N  
ATOM   4596  OE1 GLN B 256      48.536  23.162  28.187  1.00 49.49           O  
ATOM   4597  N   GLN B 257      52.048  21.035  31.417  1.00 53.28           N  
ATOM   4598  CA  GLN B 257      53.023  20.426  32.295  1.00 55.86           C  
ATOM   4599  C   GLN B 257      52.802  21.108  33.630  1.00 56.50           C  
ATOM   4600  O   GLN B 257      53.273  22.220  33.867  1.00 58.36           O  
ATOM   4601  CB  GLN B 257      54.457  20.600  31.791  1.00 57.83           C  
ATOM   4602  CG  GLN B 257      55.429  19.616  32.456  1.00 60.46           C  
ATOM   4603  CD  GLN B 257      54.825  18.218  32.616  1.00 61.57           C  
ATOM   4604  NE2 GLN B 257      54.327  17.919  33.818  1.00 61.74           N  
ATOM   4605  OE1 GLN B 257      54.787  17.429  31.666  1.00 62.33           O  
ATOM   4606  N   ASP B 258      51.912  20.488  34.399  1.00 56.28           N  
ATOM   4607  CA  ASP B 258      51.498  20.905  35.734  1.00 55.44           C  
ATOM   4608  C   ASP B 258      50.261  20.062  36.082  1.00 54.29           C  
ATOM   4609  O   ASP B 258      49.668  20.205  37.153  1.00 54.18           O  
ATOM   4610  CB  ASP B 258      51.195  22.418  35.800  1.00 56.85           C  
ATOM   4611  CG  ASP B 258      49.879  22.813  35.121  1.00 58.57           C  
ATOM   4612  OD1 ASP B 258      49.437  23.965  35.338  1.00 59.72           O  
ATOM   4613  OD2 ASP B 258      49.288  21.995  34.382  1.00 59.56           O1-
ATOM   4614  N   GLY B 259      49.876  19.192  35.148  1.00 52.22           N  
ATOM   4615  CA  GLY B 259      48.735  18.321  35.355  1.00 50.06           C  
ATOM   4616  C   GLY B 259      47.377  18.889  34.983  1.00 48.37           C  
ATOM   4617  O   GLY B 259      46.420  18.131  34.830  1.00 48.38           O  
ATOM   4618  N   SER B 260      47.281  20.210  34.840  1.00 45.93           N  
ATOM   4619  CA  SER B 260      46.005  20.831  34.486  1.00 43.91           C  
ATOM   4620  C   SER B 260      45.738  20.698  32.990  1.00 42.31           C  
ATOM   4621  O   SER B 260      46.585  20.211  32.244  1.00 41.11           O  
ATOM   4622  CB  SER B 260      45.969  22.308  34.903  1.00 43.41           C  
ATOM   4623  OG  SER B 260      46.731  23.131  34.034  1.00 43.00           O  
ATOM   4624  N   VAL B 261      44.548  21.116  32.565  1.00 39.46           N  
ATOM   4625  CA  VAL B 261      44.184  21.041  31.156  1.00 36.75           C  
ATOM   4626  C   VAL B 261      43.723  22.390  30.630  1.00 35.39           C  
ATOM   4627  O   VAL B 261      42.965  23.105  31.297  1.00 36.89           O  
ATOM   4628  CB  VAL B 261      43.039  20.017  30.923  1.00 37.40           C  
ATOM   4629  CG1 VAL B 261      42.680  19.942  29.436  1.00 34.33           C  
ATOM   4630  CG2 VAL B 261      43.437  18.650  31.452  1.00 37.18           C  
ATOM   4631  N   ARG B 262      44.224  22.767  29.463  1.00 33.17           N  
ATOM   4632  CA  ARG B 262      43.787  24.004  28.831  1.00 32.23           C  
ATOM   4633  C   ARG B 262      42.819  23.541  27.750  1.00 31.09           C  
ATOM   4634  O   ARG B 262      43.151  22.656  26.958  1.00 30.20           O  
ATOM   4635  CB  ARG B 262      44.947  24.759  28.193  1.00 31.39           C  
ATOM   4636  CG  ARG B 262      44.491  25.984  27.415  1.00 35.44           C  
ATOM   4637  CD  ARG B 262      45.666  26.726  26.794  1.00 38.80           C  
ATOM   4638  NE  ARG B 262      46.570  27.232  27.822  1.00 42.12           N  
ATOM   4639  CZ  ARG B 262      47.719  27.863  27.583  1.00 44.97           C  
ATOM   4640  NH1 ARG B 262      48.130  28.080  26.339  1.00 43.01           N1+
ATOM   4641  NH2 ARG B 262      48.465  28.279  28.602  1.00 45.85           N  
ATOM   4642  N   GLY B 263      41.630  24.136  27.716  1.00 29.88           N  
ATOM   4643  CA  GLY B 263      40.642  23.727  26.732  1.00 28.40           C  
ATOM   4644  C   GLY B 263      39.632  22.791  27.371  1.00 28.17           C  
ATOM   4645  O   GLY B 263      39.345  22.906  28.567  1.00 27.93           O  
ATOM   4646  N   ASP B 264      39.110  21.847  26.596  1.00 26.40           N  
ATOM   4647  CA  ASP B 264      38.105  20.911  27.100  1.00 25.92           C  
ATOM   4648  C   ASP B 264      38.731  19.609  27.618  1.00 26.92           C  
ATOM   4649  O   ASP B 264      39.212  18.788  26.827  1.00 26.67           O  
ATOM   4650  CB  ASP B 264      37.090  20.609  25.985  1.00 25.41           C  
ATOM   4651  CG  ASP B 264      35.819  19.918  26.500  1.00 25.80           C  
ATOM   4652  OD1 ASP B 264      35.811  19.420  27.649  1.00 26.13           O  
ATOM   4653  OD2 ASP B 264      34.822  19.880  25.745  1.00 26.34           O1-
ATOM   4654  N   PRO B 265      38.708  19.392  28.953  1.00 26.99           N  
ATOM   4655  CA  PRO B 265      39.275  18.186  29.577  1.00 27.59           C  
ATOM   4656  C   PRO B 265      38.681  16.886  29.040  1.00 29.62           C  
ATOM   4657  O   PRO B 265      39.339  15.850  29.065  1.00 30.60           O  
ATOM   4658  CB  PRO B 265      38.948  18.376  31.066  1.00 28.02           C  
ATOM   4659  CG  PRO B 265      38.894  19.856  31.220  1.00 26.23           C  
ATOM   4660  CD  PRO B 265      38.123  20.270  29.980  1.00 26.14           C  
ATOM   4661  N   ALA B 266      37.434  16.923  28.576  1.00 28.75           N  
ATOM   4662  CA  ALA B 266      36.826  15.716  28.025  1.00 30.10           C  
ATOM   4663  C   ALA B 266      37.534  15.248  26.753  1.00 30.01           C  
ATOM   4664  O   ALA B 266      37.485  14.067  26.407  1.00 29.67           O  
ATOM   4665  CB  ALA B 266      35.351  15.949  27.723  1.00 28.74           C  
ATOM   4666  N   ASN B 267      38.211  16.171  26.074  1.00 28.63           N  
ATOM   4667  CA  ASN B 267      38.872  15.863  24.808  1.00 29.07           C  
ATOM   4668  C   ASN B 267      40.383  15.639  24.818  1.00 28.35           C  
ATOM   4669  O   ASN B 267      41.030  15.710  23.769  1.00 28.40           O  
ATOM   4670  CB  ASN B 267      38.516  16.946  23.778  1.00 27.50           C  
ATOM   4671  CG  ASN B 267      37.028  17.042  23.544  1.00 26.87           C  
ATOM   4672  ND2 ASN B 267      36.546  18.224  23.188  1.00 26.11           N  
ATOM   4673  OD1 ASN B 267      36.320  16.062  23.708  1.00 25.44           O  
ATOM   4674  N   VAL B 268      40.945  15.325  25.979  1.00 28.32           N  
ATOM   4675  CA  VAL B 268      42.380  15.102  26.066  1.00 29.40           C  
ATOM   4676  C   VAL B 268      42.881  13.927  25.211  1.00 28.82           C  
ATOM   4677  O   VAL B 268      43.869  14.062  24.494  1.00 26.27           O  
ATOM   4678  CB  VAL B 268      42.830  14.927  27.538  1.00 31.08           C  
ATOM   4679  CG1 VAL B 268      44.284  14.478  27.608  1.00 33.21           C  
ATOM   4680  CG2 VAL B 268      42.683  16.251  28.274  1.00 31.62           C  
ATOM   4681  N   GLU B 269      42.164  12.805  25.239  1.00 29.37           N  
ATOM   4682  CA  GLU B 269      42.596  11.632  24.475  1.00 29.49           C  
ATOM   4683  C   GLU B 269      42.563  11.859  22.963  1.00 27.64           C  
ATOM   4684  O   GLU B 269      43.564  11.632  22.286  1.00 26.03           O  
ATOM   4685  CB  GLU B 269      41.782  10.384  24.876  1.00 30.99           C  
ATOM   4686  CG  GLU B 269      42.265   9.084  24.218  1.00 37.08           C  
ATOM   4687  CD  GLU B 269      41.613   7.815  24.791  1.00 39.79           C  
ATOM   4688  OE1 GLU B 269      40.505   7.893  25.364  1.00 41.67           O  
ATOM   4689  OE2 GLU B 269      42.214   6.727  24.647  1.00 41.45           O1-
ATOM   4690  N   ILE B 270      41.440  12.358  22.445  1.00 25.81           N  
ATOM   4691  CA  ILE B 270      41.329  12.600  21.006  1.00 26.54           C  
ATOM   4692  C   ILE B 270      42.324  13.672  20.563  1.00 26.69           C  
ATOM   4693  O   ILE B 270      42.896  13.581  19.473  1.00 27.48           O  
ATOM   4694  CB  ILE B 270      39.866  12.967  20.576  1.00 26.87           C  
ATOM   4695  CG1 ILE B 270      39.770  13.133  19.047  1.00 27.16           C  
ATOM   4696  CG2 ILE B 270      39.381  14.239  21.289  1.00 27.08           C  
ATOM   4697  CD1 ILE B 270      40.064  11.857  18.250  1.00 27.86           C  
ATOM   4698  N   THR B 271      42.576  14.653  21.433  1.00 26.43           N  
ATOM   4699  CA  THR B 271      43.525  15.719  21.128  1.00 26.91           C  
ATOM   4700  C   THR B 271      44.912  15.102  20.932  1.00 26.53           C  
ATOM   4701  O   THR B 271      45.608  15.400  19.963  1.00 25.16           O  
ATOM   4702  CB  THR B 271      43.616  16.782  22.269  1.00 25.11           C  
ATOM   4703  CG2 THR B 271      44.642  17.838  21.921  1.00 24.14           C  
ATOM   4704  OG1 THR B 271      42.348  17.428  22.447  1.00 27.19           O  
ATOM   4705  N   GLU B 272      45.291  14.225  21.852  1.00 27.10           N  
ATOM   4706  CA  GLU B 272      46.589  13.573  21.773  1.00 30.12           C  
ATOM   4707  C   GLU B 272      46.704  12.661  20.557  1.00 28.81           C  
ATOM   4708  O   GLU B 272      47.779  12.544  19.972  1.00 27.89           O  
ATOM   4709  CB  GLU B 272      46.883  12.827  23.076  1.00 34.41           C  
ATOM   4710  CG  GLU B 272      47.345  13.775  24.182  1.00 41.05           C  
ATOM   4711  CD  GLU B 272      47.216  13.196  25.582  1.00 45.95           C  
ATOM   4712  OE1 GLU B 272      46.865  12.002  25.730  1.00 47.12           O  
ATOM   4713  OE2 GLU B 272      47.459  13.957  26.548  1.00 50.11           O1-
ATOM   4714  N   LEU B 273      45.589  12.045  20.166  1.00 27.57           N  
ATOM   4715  CA  LEU B 273      45.574  11.171  18.998  1.00 26.85           C  
ATOM   4716  C   LEU B 273      45.789  11.988  17.723  1.00 26.67           C  
ATOM   4717  O   LEU B 273      46.518  11.568  16.823  1.00 26.36           O  
ATOM   4718  CB  LEU B 273      44.265  10.370  18.942  1.00 25.95           C  
ATOM   4719  CG  LEU B 273      44.157   9.226  19.962  1.00 27.31           C  
ATOM   4720  CD1 LEU B 273      42.743   8.658  20.004  1.00 29.23           C  
ATOM   4721  CD2 LEU B 273      45.171   8.127  19.620  1.00 28.12           C  
ATOM   4722  N   CYS B 274      45.170  13.164  17.642  1.00 26.20           N  
ATOM   4723  CA  CYS B 274      45.342  14.020  16.474  1.00 25.83           C  
ATOM   4724  C   CYS B 274      46.808  14.413  16.333  1.00 28.09           C  
ATOM   4725  O   CYS B 274      47.378  14.368  15.238  1.00 28.60           O  
ATOM   4726  CB  CYS B 274      44.474  15.269  16.588  1.00 26.97           C  
ATOM   4727  SG  CYS B 274      42.705  14.932  16.368  1.00 29.07           S  
ATOM   4728  N   ILE B 275      47.417  14.788  17.453  1.00 29.12           N  
ATOM   4729  CA  ILE B 275      48.826  15.172  17.477  1.00 30.12           C  
ATOM   4730  C   ILE B 275      49.695  13.983  17.046  1.00 31.90           C  
ATOM   4731  O   ILE B 275      50.586  14.134  16.211  1.00 33.48           O  
ATOM   4732  CB  ILE B 275      49.252  15.646  18.887  1.00 28.59           C  
ATOM   4733  CG1 ILE B 275      48.516  16.952  19.241  1.00 25.79           C  
ATOM   4734  CG2 ILE B 275      50.778  15.851  18.944  1.00 28.65           C  
ATOM   4735  CD1 ILE B 275      48.519  17.280  20.728  1.00 25.01           C  
ATOM   4736  N   GLN B 276      49.422  12.805  17.599  1.00 32.57           N  
ATOM   4737  CA  GLN B 276      50.187  11.611  17.233  1.00 35.02           C  
ATOM   4738  C   GLN B 276      50.117  11.352  15.732  1.00 35.14           C  
ATOM   4739  O   GLN B 276      51.093  10.918  15.121  1.00 34.74           O  
ATOM   4740  CB  GLN B 276      49.647  10.370  17.943  1.00 37.65           C  
ATOM   4741  CG  GLN B 276      49.888  10.303  19.438  1.00 43.58           C  
ATOM   4742  CD  GLN B 276      49.225   9.084  20.075  1.00 46.82           C  
ATOM   4743  NE2 GLN B 276      48.754   9.245  21.309  1.00 48.35           N  
ATOM   4744  OE1 GLN B 276      49.129   8.014  19.458  1.00 48.99           O  
ATOM   4745  N   HIS B 277      48.955  11.618  15.142  1.00 33.86           N  
ATOM   4746  CA  HIS B 277      48.762  11.380  13.718  1.00 33.43           C  
ATOM   4747  C   HIS B 277      49.196  12.500  12.769  1.00 33.30           C  
ATOM   4748  O   HIS B 277      48.916  12.453  11.570  1.00 33.40           O  
ATOM   4749  CB  HIS B 277      47.329  10.903  13.450  1.00 34.50           C  
ATOM   4750  CG  HIS B 277      47.065   9.506  13.933  1.00 34.07           C  
ATOM   4751  CD2 HIS B 277      46.620   9.040  15.126  1.00 35.25           C  
ATOM   4752  ND1 HIS B 277      47.301   8.392  13.154  1.00 35.74           N  
ATOM   4753  CE1 HIS B 277      47.015   7.303  13.845  1.00 35.54           C  
ATOM   4754  NE2 HIS B 277      46.598   7.668  15.046  1.00 37.62           N  
ATOM   4755  N   GLY B 278      49.888  13.507  13.296  1.00 33.65           N  
ATOM   4756  CA  GLY B 278      50.381  14.557  12.423  1.00 31.63           C  
ATOM   4757  C   GLY B 278      49.922  15.988  12.636  1.00 31.42           C  
ATOM   4758  O   GLY B 278      50.436  16.896  11.993  1.00 31.60           O  
ATOM   4759  N   TRP B 279      48.989  16.210  13.551  1.00 30.17           N  
ATOM   4760  CA  TRP B 279      48.498  17.571  13.769  1.00 29.63           C  
ATOM   4761  C   TRP B 279      49.363  18.401  14.724  1.00 29.75           C  
ATOM   4762  O   TRP B 279      49.622  17.986  15.853  1.00 29.18           O  
ATOM   4763  CB  TRP B 279      47.051  17.528  14.290  1.00 28.09           C  
ATOM   4764  CG  TRP B 279      46.423  18.887  14.576  1.00 25.71           C  
ATOM   4765  CD1 TRP B 279      46.230  19.908  13.691  1.00 25.61           C  
ATOM   4766  CD2 TRP B 279      45.891  19.336  15.830  1.00 25.53           C  
ATOM   4767  CE2 TRP B 279      45.385  20.641  15.628  1.00 27.55           C  
ATOM   4768  CE3 TRP B 279      45.788  18.758  17.105  1.00 26.52           C  
ATOM   4769  NE1 TRP B 279      45.604  20.967  14.314  1.00 27.16           N  
ATOM   4770  CZ2 TRP B 279      44.786  21.382  16.655  1.00 27.05           C  
ATOM   4771  CZ3 TRP B 279      45.190  19.495  18.128  1.00 26.45           C  
ATOM   4772  CH2 TRP B 279      44.699  20.796  17.895  1.00 25.52           C  
ATOM   4773  N   THR B 280      49.866  19.534  14.239  1.00 29.68           N  
ATOM   4774  CA  THR B 280      50.629  20.441  15.102  1.00 30.69           C  
ATOM   4775  C   THR B 280      49.506  21.218  15.793  1.00 28.38           C  
ATOM   4776  O   THR B 280      48.731  21.907  15.143  1.00 28.18           O  
ATOM   4777  CB  THR B 280      51.530  21.388  14.278  1.00 32.03           C  
ATOM   4778  CG2 THR B 280      52.067  22.526  15.143  1.00 32.22           C  
ATOM   4779  OG1 THR B 280      52.629  20.639  13.751  1.00 32.71           O  
ATOM   4780  N   PRO B 281      49.396  21.094  17.123  1.00 29.27           N  
ATOM   4781  CA  PRO B 281      48.357  21.761  17.912  1.00 29.39           C  
ATOM   4782  C   PRO B 281      48.418  23.281  18.030  1.00 30.61           C  
ATOM   4783  O   PRO B 281      49.408  23.912  17.656  1.00 29.91           O  
ATOM   4784  CB  PRO B 281      48.509  21.107  19.275  1.00 29.06           C  
ATOM   4785  CG  PRO B 281      50.003  20.932  19.376  1.00 29.14           C  
ATOM   4786  CD  PRO B 281      50.346  20.384  18.002  1.00 27.89           C  
ATOM   4787  N   GLY B 282      47.320  23.848  18.524  1.00 30.31           N  
ATOM   4788  CA  GLY B 282      47.255  25.281  18.765  1.00 30.39           C  
ATOM   4789  C   GLY B 282      47.572  25.415  20.246  1.00 31.28           C  
ATOM   4790  O   GLY B 282      48.107  24.481  20.850  1.00 30.39           O  
ATOM   4791  N   ASN B 283      47.234  26.548  20.850  1.00 31.50           N  
ATOM   4792  CA  ASN B 283      47.490  26.729  22.271  1.00 31.83           C  
ATOM   4793  C   ASN B 283      46.384  27.543  22.928  1.00 31.23           C  
ATOM   4794  O   ASN B 283      46.605  28.214  23.928  1.00 30.75           O  
ATOM   4795  CB  ASN B 283      48.881  27.359  22.502  1.00 35.25           C  
ATOM   4796  CG  ASN B 283      48.906  28.890  22.321  1.00 39.09           C  
ATOM   4797  ND2 ASN B 283      49.740  29.548  23.127  1.00 38.99           N  
ATOM   4798  OD1 ASN B 283      48.215  29.467  21.468  1.00 37.98           O  
ATOM   4799  N   GLY B 284      45.184  27.461  22.356  1.00 29.61           N  
ATOM   4800  CA  GLY B 284      44.054  28.196  22.887  1.00 27.69           C  
ATOM   4801  C   GLY B 284      43.117  27.354  23.733  1.00 28.37           C  
ATOM   4802  O   GLY B 284      43.313  26.152  23.911  1.00 27.68           O  
ATOM   4803  N   ARG B 285      42.081  27.997  24.250  1.00 27.94           N  
ATOM   4804  CA  ARG B 285      41.105  27.328  25.091  1.00 27.77           C  
ATOM   4805  C   ARG B 285      39.919  26.815  24.268  1.00 25.88           C  
ATOM   4806  O   ARG B 285      39.125  26.002  24.742  1.00 25.37           O  
ATOM   4807  CB  ARG B 285      40.624  28.308  26.159  1.00 30.37           C  
ATOM   4808  CG  ARG B 285      40.256  27.646  27.454  1.00 35.10           C  
ATOM   4809  CD  ARG B 285      39.725  28.625  28.493  1.00 36.38           C  
ATOM   4810  NE  ARG B 285      39.208  27.879  29.640  1.00 37.87           N  
ATOM   4811  CZ  ARG B 285      38.423  28.385  30.586  1.00 40.15           C  
ATOM   4812  NH1 ARG B 285      38.055  29.661  30.529  1.00 39.08           N1+
ATOM   4813  NH2 ARG B 285      38.009  27.609  31.590  1.00 40.35           N  
ATOM   4814  N   PHE B 286      39.799  27.310  23.039  1.00 25.75           N  
ATOM   4815  CA  PHE B 286      38.697  26.910  22.162  1.00 24.85           C  
ATOM   4816  C   PHE B 286      39.190  26.635  20.753  1.00 24.75           C  
ATOM   4817  O   PHE B 286      38.757  27.287  19.799  1.00 23.11           O  
ATOM   4818  CB  PHE B 286      37.620  28.004  22.123  1.00 24.38           C  
ATOM   4819  CG  PHE B 286      37.027  28.310  23.467  1.00 25.96           C  
ATOM   4820  CD1 PHE B 286      36.046  27.496  24.010  1.00 25.04           C  
ATOM   4821  CD2 PHE B 286      37.494  29.392  24.216  1.00 28.50           C  
ATOM   4822  CE1 PHE B 286      35.535  27.740  25.281  1.00 26.66           C  
ATOM   4823  CE2 PHE B 286      36.986  29.646  25.492  1.00 25.93           C  
ATOM   4824  CZ  PHE B 286      36.005  28.815  26.024  1.00 27.83           C  
ATOM   4825  N   ASP B 287      40.135  25.705  20.632  1.00 24.81           N  
ATOM   4826  CA  ASP B 287      40.679  25.329  19.326  1.00 24.13           C  
ATOM   4827  C   ASP B 287      39.866  24.178  18.733  1.00 23.92           C  
ATOM   4828  O   ASP B 287      39.814  23.083  19.306  1.00 22.91           O  
ATOM   4829  CB  ASP B 287      42.145  24.890  19.447  1.00 24.33           C  
ATOM   4830  CG  ASP B 287      43.112  26.066  19.657  1.00 26.22           C  
ATOM   4831  OD1 ASP B 287      42.797  27.212  19.246  1.00 27.99           O  
ATOM   4832  OD2 ASP B 287      44.202  25.828  20.220  1.00 26.44           O1-
ATOM   4833  N   VAL B 288      39.218  24.432  17.600  1.00 24.11           N  
ATOM   4834  CA  VAL B 288      38.428  23.400  16.933  1.00 24.03           C  
ATOM   4835  C   VAL B 288      39.388  22.291  16.488  1.00 24.28           C  
ATOM   4836  O   VAL B 288      40.387  22.551  15.824  1.00 24.74           O  
ATOM   4837  CB  VAL B 288      37.678  23.967  15.708  1.00 23.05           C  
ATOM   4838  CG1 VAL B 288      36.983  22.842  14.923  1.00 23.15           C  
ATOM   4839  CG2 VAL B 288      36.664  25.013  16.165  1.00 23.57           C  
ATOM   4840  N   LEU B 289      39.102  21.064  16.905  1.00 23.56           N  
ATOM   4841  CA  LEU B 289      39.952  19.925  16.554  1.00 23.22           C  
ATOM   4842  C   LEU B 289      39.789  19.505  15.105  1.00 23.03           C  
ATOM   4843  O   LEU B 289      38.743  19.730  14.501  1.00 22.47           O  
ATOM   4844  CB  LEU B 289      39.601  18.720  17.438  1.00 23.20           C  
ATOM   4845  CG  LEU B 289      40.127  18.717  18.872  1.00 24.07           C  
ATOM   4846  CD1 LEU B 289      39.324  17.736  19.729  1.00 23.99           C  
ATOM   4847  CD2 LEU B 289      41.625  18.392  18.862  1.00 23.56           C  
ATOM   4848  N   PRO B 290      40.851  18.964  14.501  1.00 23.69           N  
ATOM   4849  CA  PRO B 290      40.721  18.524  13.109  1.00 25.67           C  
ATOM   4850  C   PRO B 290      39.952  17.197  13.145  1.00 24.86           C  
ATOM   4851  O   PRO B 290      39.795  16.598  14.214  1.00 24.75           O  
ATOM   4852  CB  PRO B 290      42.172  18.287  12.679  1.00 27.56           C  
ATOM   4853  CG  PRO B 290      42.848  17.881  13.953  1.00 26.75           C  
ATOM   4854  CD  PRO B 290      42.254  18.869  14.957  1.00 25.00           C  
ATOM   4855  N   LEU B 291      39.430  16.769  12.003  1.00 25.14           N  
ATOM   4856  CA  LEU B 291      38.729  15.489  11.944  1.00 25.10           C  
ATOM   4857  C   LEU B 291      39.750  14.390  11.672  1.00 25.91           C  
ATOM   4858  O   LEU B 291      40.694  14.579  10.908  1.00 25.29           O  
ATOM   4859  CB  LEU B 291      37.674  15.491  10.833  1.00 25.75           C  
ATOM   4860  CG  LEU B 291      36.490  16.428  11.082  1.00 27.01           C  
ATOM   4861  CD1 LEU B 291      35.600  16.482   9.866  1.00 28.25           C  
ATOM   4862  CD2 LEU B 291      35.728  15.946  12.306  1.00 27.24           C  
ATOM   4863  N   LEU B 292      39.570  13.258  12.340  1.00 26.05           N  
ATOM   4864  CA  LEU B 292      40.435  12.096  12.167  1.00 26.83           C  
ATOM   4865  C   LEU B 292      39.482  11.045  11.583  1.00 26.47           C  
ATOM   4866  O   LEU B 292      38.710  10.409  12.306  1.00 25.63           O  
ATOM   4867  CB  LEU B 292      40.988  11.682  13.533  1.00 27.87           C  
ATOM   4868  CG  LEU B 292      42.206  10.780  13.644  1.00 30.03           C  
ATOM   4869  CD1 LEU B 292      43.268  11.134  12.591  1.00 29.06           C  
ATOM   4870  CD2 LEU B 292      42.748  10.887  15.076  1.00 29.34           C  
ATOM   4871  N   LEU B 293      39.515  10.925  10.259  1.00 26.46           N  
ATOM   4872  CA  LEU B 293      38.639  10.037   9.503  1.00 27.42           C  
ATOM   4873  C   LEU B 293      39.318   8.769   8.995  1.00 27.23           C  
ATOM   4874  O   LEU B 293      40.417   8.825   8.443  1.00 27.44           O  
ATOM   4875  CB  LEU B 293      38.056  10.810   8.324  1.00 25.64           C  
ATOM   4876  CG  LEU B 293      37.435  12.151   8.710  1.00 24.20           C  
ATOM   4877  CD1 LEU B 293      36.973  12.868   7.463  1.00 21.44           C  
ATOM   4878  CD2 LEU B 293      36.277  11.942   9.684  1.00 20.37           C  
ATOM   4879  N   GLN B 294      38.607   7.648   9.093  1.00 26.77           N  
ATOM   4880  CA  GLN B 294      39.157   6.366   8.681  1.00 28.36           C  
ATOM   4881  C   GLN B 294      38.331   5.570   7.669  1.00 27.73           C  
ATOM   4882  O   GLN B 294      37.141   5.319   7.882  1.00 26.47           O  
ATOM   4883  CB  GLN B 294      39.404   5.514   9.930  1.00 29.10           C  
ATOM   4884  CG  GLN B 294      40.001   4.143   9.672  1.00 29.96           C  
ATOM   4885  CD  GLN B 294      40.348   3.408  10.958  1.00 31.83           C  
ATOM   4886  NE2 GLN B 294      41.532   2.794  10.992  1.00 33.48           N  
ATOM   4887  OE1 GLN B 294      39.563   3.384  11.906  1.00 30.72           O  
ATOM   4888  N   ALA B 295      38.982   5.206   6.563  1.00 28.08           N  
ATOM   4889  CA  ALA B 295      38.392   4.378   5.503  1.00 28.13           C  
ATOM   4890  C   ALA B 295      38.763   2.928   5.893  1.00 31.21           C  
ATOM   4891  O   ALA B 295      39.743   2.715   6.617  1.00 29.08           O  
ATOM   4892  CB  ALA B 295      39.000   4.754   4.140  1.00 28.38           C  
ATOM   4893  N   PRO B 296      38.014   1.914   5.401  1.00 31.62           N  
ATOM   4894  CA  PRO B 296      38.273   0.508   5.721  1.00 31.94           C  
ATOM   4895  C   PRO B 296      39.718   0.008   5.652  1.00 32.12           C  
ATOM   4896  O   PRO B 296      40.376   0.113   4.618  1.00 31.89           O  
ATOM   4897  CB  PRO B 296      37.375  -0.241   4.731  1.00 32.38           C  
ATOM   4898  CG  PRO B 296      36.198   0.680   4.607  1.00 33.39           C  
ATOM   4899  CD  PRO B 296      36.908   2.023   4.431  1.00 31.43           C  
ATOM   4900  N   ASP B 297      40.180  -0.529   6.780  1.00 32.22           N  
ATOM   4901  CA  ASP B 297      41.516  -1.113   6.943  1.00 34.73           C  
ATOM   4902  C   ASP B 297      42.717  -0.215   6.659  1.00 36.15           C  
ATOM   4903  O   ASP B 297      43.782  -0.713   6.288  1.00 35.78           O  
ATOM   4904  CB  ASP B 297      41.630  -2.391   6.104  1.00 34.95           C  
ATOM   4905  CG  ASP B 297      40.452  -3.317   6.304  1.00 38.87           C  
ATOM   4906  OD1 ASP B 297      40.282  -3.814   7.438  1.00 39.24           O  
ATOM   4907  OD2 ASP B 297      39.679  -3.520   5.341  1.00 38.36           O1-
ATOM   4908  N   GLU B 298      42.557   1.095   6.838  1.00 36.10           N  
ATOM   4909  CA  GLU B 298      43.652   2.040   6.603  1.00 36.49           C  
ATOM   4910  C   GLU B 298      43.846   2.946   7.821  1.00 35.48           C  
ATOM   4911  O   GLU B 298      42.915   3.139   8.605  1.00 34.57           O  
ATOM   4912  CB  GLU B 298      43.346   2.908   5.374  1.00 39.57           C  
ATOM   4913  CG  GLU B 298      43.125   2.122   4.096  1.00 45.57           C  
ATOM   4914  CD  GLU B 298      42.805   3.004   2.902  1.00 49.49           C  
ATOM   4915  OE1 GLU B 298      42.994   2.534   1.760  1.00 53.54           O  
ATOM   4916  OE2 GLU B 298      42.362   4.159   3.095  1.00 50.39           O1-
ATOM   4917  N   PRO B 299      45.064   3.471   8.033  1.00 35.22           N  
ATOM   4918  CA  PRO B 299      45.261   4.352   9.188  1.00 35.16           C  
ATOM   4919  C   PRO B 299      44.389   5.593   8.971  1.00 33.66           C  
ATOM   4920  O   PRO B 299      44.115   5.968   7.826  1.00 34.08           O  
ATOM   4921  CB  PRO B 299      46.756   4.694   9.126  1.00 35.74           C  
ATOM   4922  CG  PRO B 299      47.083   4.552   7.660  1.00 38.17           C  
ATOM   4923  CD  PRO B 299      46.324   3.300   7.280  1.00 36.47           C  
ATOM   4924  N   PRO B 300      43.917   6.221  10.053  1.00 32.37           N  
ATOM   4925  CA  PRO B 300      43.075   7.415   9.909  1.00 32.00           C  
ATOM   4926  C   PRO B 300      43.841   8.588   9.307  1.00 32.23           C  
ATOM   4927  O   PRO B 300      45.073   8.638   9.377  1.00 32.45           O  
ATOM   4928  CB  PRO B 300      42.619   7.690  11.343  1.00 31.42           C  
ATOM   4929  CG  PRO B 300      43.798   7.220  12.151  1.00 32.67           C  
ATOM   4930  CD  PRO B 300      44.162   5.914  11.476  1.00 31.86           C  
ATOM   4931  N   GLU B 301      43.101   9.501   8.683  1.00 31.92           N  
ATOM   4932  CA  GLU B 301      43.662  10.683   8.039  1.00 31.07           C  
ATOM   4933  C   GLU B 301      43.089  11.962   8.665  1.00 30.56           C  
ATOM   4934  O   GLU B 301      41.918  12.007   9.053  1.00 29.51           O  
ATOM   4935  CB  GLU B 301      43.385  10.630   6.528  1.00 34.34           C  
ATOM   4936  CG  GLU B 301      44.058   9.441   5.817  1.00 38.01           C  
ATOM   4937  CD  GLU B 301      43.660   9.290   4.344  1.00 42.55           C
[truncated: 115,923 more chars]
