# Supplementary material for: Network pharmacology and molecular-docking-based strategy to explore the potential mechanism of salidroside-inhibited oxidative stress in retinal ganglion cell
Source: PLoS One. 2024 Jul 5;19(7):e0305343. doi: 10.1371/journal.pone.0305343 (PMC11226129; doi:10.1371/journal.pone.0305343)
Supplement: S1 File — All raw data required to replicate the results of study were listed in this file. (ZIP) [file pone.0305343.s002.zip › original data/docking/3wn7_keap1NRF2_.pdb]

CRYST1   66.138   84.394   69.818  90.00 116.89  90.00 P 1 21 1      1
ATOM      1  N   VAL A 324      19.551 -17.742  -5.007  1.00 53.43           N  
ATOM      2  CA  VAL A 324      19.736 -16.782  -6.133  1.00 53.03           C  
ATOM      3  C   VAL A 324      18.555 -15.800  -6.265  1.00 49.06           C  
ATOM      4  O   VAL A 324      18.785 -14.656  -6.635  1.00 55.61           O  
ATOM      5  CB  VAL A 324      20.101 -17.496  -7.488  1.00 54.75           C  
ATOM      6  CG1 VAL A 324      18.888 -18.173  -8.139  1.00 55.18           C  
ATOM      7  CG2 VAL A 324      20.808 -16.534  -8.455  1.00 52.40           C  
ATOM      8  N   GLY A 325      17.317 -16.239  -5.958  1.00 43.91           N  
ATOM      9  CA  GLY A 325      16.076 -15.426  -6.121  1.00 36.92           C  
ATOM     10  C   GLY A 325      15.989 -14.201  -5.186  1.00 30.92           C  
ATOM     11  O   GLY A 325      16.887 -13.975  -4.394  1.00 29.51           O  
ATOM     12  N   ARG A 326      14.906 -13.418  -5.290  1.00 25.05           N  
ATOM     13  CA  ARG A 326      14.787 -12.171  -4.479  1.00 20.30           C  
ATOM     14  C   ARG A 326      14.621 -12.569  -3.003  1.00 18.26           C  
ATOM     15  O   ARG A 326      13.998 -13.609  -2.692  1.00 17.49           O  
ATOM     16  CB  ARG A 326      13.580 -11.337  -4.953  1.00 23.40           C  
ATOM     17  CG  ARG A 326      13.724 -10.767  -6.384  1.00 30.51           C  
ATOM     18  CD  ARG A 326      12.423 -10.048  -6.823  1.00 32.72           C  
ATOM     19  NE  ARG A 326      12.485  -8.584  -6.680  1.00 45.76           N  
ATOM     20  CZ  ARG A 326      11.447  -7.768  -6.404  1.00 47.58           C  
ATOM     21  NH1 ARG A 326      10.211  -8.235  -6.217  1.00 48.68           N1+
ATOM     22  NH2 ARG A 326      11.649  -6.465  -6.288  1.00 52.32           N  
ATOM     23  N   LEU A 327      15.174 -11.737  -2.091  1.00 17.18           N  
ATOM     24  CA  LEU A 327      15.048 -11.994  -0.625  1.00 14.05           C  
ATOM     25  C   LEU A 327      14.211 -10.916   0.029  1.00 11.95           C  
ATOM     26  O   LEU A 327      14.095  -9.822  -0.512  1.00 15.52           O  
ATOM     27  CB  LEU A 327      16.426 -12.012   0.040  1.00 14.30           C  
ATOM     28  CG  LEU A 327      17.297 -13.028  -0.698  1.00 15.38           C  
ATOM     29  CD1 LEU A 327      18.731 -12.783  -0.156  1.00 17.07           C  
ATOM     30  CD2 LEU A 327      16.792 -14.411  -0.349  1.00 15.22           C  
ATOM     31  N   ILE A 328      13.545 -11.241   1.133  1.00 12.70           N  
ATOM     32  CA  ILE A 328      12.818 -10.267   1.976  1.00 12.68           C  
ATOM     33  C   ILE A 328      13.829  -9.836   3.057  1.00 12.21           C  
ATOM     34  O   ILE A 328      14.248 -10.655   3.809  1.00 13.19           O  
ATOM     35  CB  ILE A 328      11.572 -10.883   2.600  1.00 14.39           C  
ATOM     36  CG1 ILE A 328      10.629 -11.238   1.435  1.00 14.09           C  
ATOM     37  CG2 ILE A 328      10.919  -9.919   3.593  1.00 13.08           C  
ATOM     38  CD1 ILE A 328       9.372 -12.015   1.949  1.00 16.30           C  
ATOM     39  N   TYR A 329      14.086  -8.533   3.082  1.00 10.92           N  
ATOM     40  CA  TYR A 329      14.962  -7.933   4.117  1.00 12.13           C  
ATOM     41  C   TYR A 329      14.142  -7.353   5.249  1.00 12.98           C  
ATOM     42  O   TYR A 329      13.168  -6.619   5.009  1.00 12.80           O  
ATOM     43  CB  TYR A 329      15.842  -6.856   3.480  1.00 12.11           C  
ATOM     44  CG  TYR A 329      16.876  -7.447   2.519  1.00 12.65           C  
ATOM     45  CD1 TYR A 329      16.537  -7.750   1.193  1.00 14.98           C  
ATOM     46  CD2 TYR A 329      18.194  -7.723   2.948  1.00 15.62           C  
ATOM     47  CE1 TYR A 329      17.434  -8.278   0.279  1.00 16.96           C  
ATOM     48  CE2 TYR A 329      19.087  -8.292   2.066  1.00 14.05           C  
ATOM     49  CZ  TYR A 329      18.709  -8.556   0.745  1.00 16.55           C  
ATOM     50  OH  TYR A 329      19.608  -9.112  -0.107  1.00 18.30           O  
ATOM     51  N   THR A 330      14.507  -7.615   6.510  1.00 12.31           N  
ATOM     52  CA  THR A 330      13.838  -6.940   7.638  1.00 11.16           C  
ATOM     53  C   THR A 330      14.981  -6.200   8.393  1.00 12.91           C  
ATOM     54  O   THR A 330      16.006  -6.790   8.718  1.00 14.57           O  
ATOM     55  CB  THR A 330      13.175  -7.973   8.603  1.00 14.20           C  
ATOM     56  CG2 THR A 330      14.208  -9.044   9.112  1.00 14.84           C  
ATOM     57  OG1 THR A 330      12.650  -7.283   9.756  1.00 18.29           O  
ATOM     58  N   ALA A 331      14.721  -4.968   8.739  1.00  9.76           N  
ATOM     59  CA  ALA A 331      15.713  -4.087   9.367  1.00 11.74           C  
ATOM     60  C   ALA A 331      15.102  -3.457  10.599  1.00 11.79           C  
ATOM     61  O   ALA A 331      13.950  -2.933  10.596  1.00 10.98           O  
ATOM     62  CB  ALA A 331      16.155  -3.039   8.363  1.00 11.98           C  
ATOM     63  N   GLY A 332      15.900  -3.511  11.713  1.00 12.00           N  
ATOM     64  CA  GLY A 332      15.398  -2.822  12.884  1.00 12.03           C  
ATOM     65  C   GLY A 332      14.243  -3.454  13.569  1.00 10.46           C  
ATOM     66  O   GLY A 332      14.065  -4.717  13.480  1.00 12.18           O  
ATOM     67  N   GLY A 333      13.601  -2.676  14.392  1.00 10.15           N  
ATOM     68  CA  GLY A 333      12.390  -3.147  15.083  1.00 11.18           C  
ATOM     69  C   GLY A 333      12.486  -2.896  16.635  1.00 12.71           C  
ATOM     70  O   GLY A 333      13.352  -2.177  17.084  1.00 11.48           O  
ATOM     71  N   TYR A 334      11.621  -3.529  17.369  1.00 11.55           N  
ATOM     72  CA  TYR A 334      11.558  -3.322  18.877  1.00 12.91           C  
ATOM     73  C   TYR A 334      11.335  -4.682  19.522  1.00 15.52           C  
ATOM     74  O   TYR A 334      10.429  -5.420  19.119  1.00 14.46           O  
ATOM     75  CB  TYR A 334      10.382  -2.385  19.298  1.00 12.14           C  
ATOM     76  CG  TYR A 334      10.500  -1.988  20.783  1.00 13.00           C  
ATOM     77  CD1 TYR A 334      11.298  -0.897  21.192  1.00 14.81           C  
ATOM     78  CD2 TYR A 334       9.843  -2.832  21.751  1.00 14.41           C  
ATOM     79  CE1 TYR A 334      11.410  -0.590  22.549  1.00 15.07           C  
ATOM     80  CE2 TYR A 334       9.950  -2.509  23.119  1.00 15.53           C  
ATOM     81  CZ  TYR A 334      10.734  -1.384  23.470  1.00 16.89           C  
ATOM     82  OH  TYR A 334      10.850  -1.096  24.827  1.00 16.90           O  
ATOM     83  N   PHE A 335      12.161  -5.014  20.513  1.00 14.70           N  
ATOM     84  CA  PHE A 335      11.873  -6.089  21.511  1.00 15.40           C  
ATOM     85  C   PHE A 335      12.824  -5.715  22.659  1.00 15.64           C  
ATOM     86  O   PHE A 335      14.103  -5.820  22.516  1.00 15.98           O  
ATOM     87  CB  PHE A 335      12.217  -7.496  20.988  1.00 14.11           C  
ATOM     88  CG  PHE A 335      11.978  -8.544  22.053  1.00 15.55           C  
ATOM     89  CD1 PHE A 335      10.630  -8.783  22.478  1.00 17.18           C  
ATOM     90  CD2 PHE A 335      13.053  -9.278  22.601  1.00 15.71           C  
ATOM     91  CE1 PHE A 335      10.349  -9.687  23.486  1.00 20.01           C  
ATOM     92  CE2 PHE A 335      12.747 -10.203  23.634  1.00 18.10           C  
ATOM     93  CZ  PHE A 335      11.415 -10.389  24.066  1.00 19.22           C  
ATOM     94  N   ARG A 336      12.185  -5.307  23.754  1.00 16.99           N  
ATOM     95  CA  ARG A 336      12.916  -4.771  24.938  1.00 17.24           C  
ATOM     96  C   ARG A 336      13.599  -3.434  24.755  1.00 19.00           C  
ATOM     97  O   ARG A 336      13.559  -2.629  25.662  1.00 18.85           O  
ATOM     98  CB  ARG A 336      13.919  -5.795  25.537  1.00 17.61           C  
ATOM     99  CG  ARG A 336      13.164  -7.030  26.023  1.00 21.60           C  
ATOM    100  CD  ARG A 336      14.113  -8.134  26.437  1.00 25.02           C  
ATOM    101  NE  ARG A 336      13.330  -9.236  26.981  1.00 28.35           N  
ATOM    102  CZ  ARG A 336      13.789 -10.461  27.142  1.00 29.67           C  
ATOM    103  NH1 ARG A 336      15.054 -10.735  26.846  1.00 32.04           N1+
ATOM    104  NH2 ARG A 336      12.986 -11.406  27.671  1.00 31.58           N  
ATOM    105  N   GLN A 337      14.149  -3.171  23.571  1.00 14.26           N  
ATOM    106  CA  GLN A 337      14.578  -1.868  23.184  1.00 15.02           C  
ATOM    107  C   GLN A 337      14.561  -1.920  21.625  1.00 14.18           C  
ATOM    108  O   GLN A 337      14.396  -2.980  21.011  1.00 12.75           O  
ATOM    109  CB  GLN A 337      15.987  -1.538  23.681  1.00 18.96           C  
ATOM    110  CG  GLN A 337      16.996  -2.563  23.297  1.00 22.12           C  
ATOM    111  CD  GLN A 337      18.272  -2.275  24.018  1.00 33.30           C  
ATOM    112  NE2 GLN A 337      19.349  -2.223  23.284  1.00 33.68           N  
ATOM    113  OE1 GLN A 337      18.262  -2.050  25.240  1.00 36.24           O  
ATOM    114  N   SER A 338      14.802  -0.784  21.021  1.00 13.68           N  
ATOM    115  CA  SER A 338      14.982  -0.750  19.576  1.00 12.30           C  
ATOM    116  C   SER A 338      16.139  -1.519  19.139  1.00 14.80           C  
ATOM    117  O   SER A 338      17.228  -1.548  19.804  1.00 14.69           O  
ATOM    118  CB  SER A 338      15.076   0.707  19.087  1.00 11.28           C  
ATOM    119  OG  SER A 338      13.935   1.407  19.479  1.00 13.17           O  
ATOM    120  N   LEU A 339      15.961  -2.137  17.959  1.00 12.15           N  
ATOM    121  CA  LEU A 339      16.896  -3.166  17.489  1.00 12.61           C  
ATOM    122  C   LEU A 339      17.701  -2.679  16.300  1.00 11.55           C  
ATOM    123  O   LEU A 339      17.365  -1.778  15.594  1.00 12.13           O  
ATOM    124  CB  LEU A 339      16.089  -4.463  17.090  1.00 12.71           C  
ATOM    125  CG  LEU A 339      15.087  -4.920  18.137  1.00 13.39           C  
ATOM    126  CD1 LEU A 339      14.170  -6.025  17.568  1.00 14.40           C  
ATOM    127  CD2 LEU A 339      15.915  -5.464  19.354  1.00 14.19           C  
ATOM    128  N   SER A 340      18.807  -3.337  16.059  1.00 11.47           N  
ATOM    129  CA  SER A 340      19.718  -3.121  14.927  1.00 13.67           C  
ATOM    130  C   SER A 340      19.788  -4.188  13.852  1.00 12.70           C  
ATOM    131  O   SER A 340      20.581  -4.071  12.955  1.00 14.43           O  
ATOM    132  CB  SER A 340      21.153  -2.794  15.435  1.00 14.32           C  
ATOM    133  OG  SER A 340      20.993  -1.717  16.388  0.55 12.28           O  
ATOM    134  N   TYR A 341      19.029  -5.269  14.002  1.00 14.66           N  
ATOM    135  CA  TYR A 341      19.087  -6.396  13.123  1.00 13.67           C  
ATOM    136  C   TYR A 341      18.825  -6.031  11.703  1.00 12.16           C  
ATOM    137  O   TYR A 341      17.846  -5.340  11.388  1.00 13.09           O  
ATOM    138  CB  TYR A 341      18.057  -7.472  13.531  1.00 14.46           C  
ATOM    139  CG  TYR A 341      18.121  -8.029  14.934  1.00 16.05           C  
ATOM    140  CD1 TYR A 341      16.984  -8.206  15.649  1.00 16.64           C  
ATOM    141  CD2 TYR A 341      19.348  -8.183  15.584  1.00 21.66           C  
ATOM    142  CE1 TYR A 341      16.976  -8.657  16.962  1.00 19.41           C  
ATOM    143  CE2 TYR A 341      19.405  -8.606  16.949  1.00 22.27           C  
ATOM    144  CZ  TYR A 341      18.218  -8.905  17.586  1.00 22.49           C  
ATOM    145  OH  TYR A 341      18.243  -9.273  18.940  1.00 23.33           O  
ATOM    146  N   LEU A 342      19.619  -6.627  10.802  1.00 11.98           N  
ATOM    147  CA  LEU A 342      19.242  -6.764   9.369  1.00  9.97           C  
ATOM    148  C   LEU A 342      19.320  -8.241   9.077  1.00 12.95           C  
ATOM    149  O   LEU A 342      20.420  -8.868   9.280  1.00 15.34           O  
ATOM    150  CB  LEU A 342      20.199  -5.994   8.510  1.00 13.61           C  
ATOM    151  CG  LEU A 342      19.979  -6.236   6.992  1.00 13.27           C  
ATOM    152  CD1 LEU A 342      18.602  -5.556   6.614  1.00 12.49           C  
ATOM    153  CD2 LEU A 342      21.069  -5.613   6.150  1.00 13.01           C  
ATOM    154  N   GLU A 343      18.243  -8.882   8.632  1.00 11.89           N  
ATOM    155  CA  GLU A 343      18.243 -10.260   8.304  1.00 13.23           C  
ATOM    156  C   GLU A 343      17.532 -10.429   6.953  1.00 13.85           C  
ATOM    157  O   GLU A 343      16.663  -9.614   6.643  1.00 13.84           O  
ATOM    158  CB  GLU A 343      17.467 -11.013   9.362  1.00 12.86           C  
ATOM    159  CG  GLU A 343      18.214 -11.046  10.701  1.00 14.21           C  
ATOM    160  CD  GLU A 343      17.415 -11.828  11.708  1.00 18.43           C  
ATOM    161  OE1 GLU A 343      16.313 -11.362  12.060  1.00 17.60           O  
ATOM    162  OE2 GLU A 343      17.857 -12.922  12.183  1.00 21.03           O1-
ATOM    163  N   ALA A 344      17.920 -11.426   6.176  1.00 13.29           N  
ATOM    164  CA  ALA A 344      17.323 -11.666   4.845  1.00 13.66           C  
ATOM    165  C   ALA A 344      16.687 -12.995   4.863  1.00 14.45           C  
ATOM    166  O   ALA A 344      17.282 -13.954   5.275  1.00 16.01           O  
ATOM    167  CB  ALA A 344      18.385 -11.630   3.777  1.00 16.19           C  
ATOM    168  N   TYR A 345      15.472 -13.064   4.321  1.00 13.63           N  
ATOM    169  CA  TYR A 345      14.665 -14.283   4.313  1.00 14.66           C  
ATOM    170  C   TYR A 345      14.469 -14.739   2.897  1.00 13.63           C  
ATOM    171  O   TYR A 345      14.163 -13.935   2.006  1.00 13.33           O  
ATOM    172  CB  TYR A 345      13.250 -13.984   4.793  1.00 15.19           C  
ATOM    173  CG  TYR A 345      12.238 -15.013   4.960  1.00 18.58           C  
ATOM    174  CD1 TYR A 345      12.433 -16.149   5.783  1.00 17.93           C  
ATOM    175  CD2 TYR A 345      10.955 -14.761   4.501  1.00 20.91           C  
ATOM    176  CE1 TYR A 345      11.373 -16.986   6.116  1.00 20.42           C  
ATOM    177  CE2 TYR A 345       9.899 -15.589   4.761  1.00 22.15           C  
ATOM    178  CZ  TYR A 345      10.087 -16.700   5.590  1.00 22.13           C  
ATOM    179  OH  TYR A 345       9.039 -17.498   5.905  1.00 26.93           O  
ATOM    180  N   ASN A 346      14.713 -16.032   2.725  1.00 14.56           N  
ATOM    181  CA  ASN A 346      14.489 -16.616   1.401  1.00 17.65           C  
ATOM    182  C   ASN A 346      13.199 -17.423   1.418  1.00 17.78           C  
ATOM    183  O   ASN A 346      13.153 -18.497   2.004  1.00 19.22           O  
ATOM    184  CB  ASN A 346      15.717 -17.473   1.007  1.00 17.15           C  
ATOM    185  CG  ASN A 346      15.537 -18.057  -0.370  1.00 23.27           C  
ATOM    186  ND2 ASN A 346      16.596 -18.577  -0.934  1.00 26.59           N  
ATOM    187  OD1 ASN A 346      14.437 -18.007  -0.922  1.00 21.81           O  
ATOM    188  N   PRO A 347      12.113 -16.875   0.772  1.00 17.65           N  
ATOM    189  CA  PRO A 347      10.888 -17.594   0.956  1.00 19.57           C  
ATOM    190  C   PRO A 347      10.835 -18.944   0.229  1.00 21.00           C  
ATOM    191  O   PRO A 347       9.894 -19.694   0.506  1.00 24.90           O  
ATOM    192  CB  PRO A 347       9.830 -16.679   0.327  1.00 20.36           C  
ATOM    193  CG  PRO A 347      10.401 -15.321   0.312  1.00 19.15           C  
ATOM    194  CD  PRO A 347      11.907 -15.540   0.142  1.00 18.09           C  
ATOM    195  N   SER A 348      11.771 -19.196  -0.676  1.00 22.47           N  
ATOM    196  CA  SER A 348      11.776 -20.508  -1.349  1.00 26.27           C  
ATOM    197  C   SER A 348      12.071 -21.619  -0.391  1.00 29.43           C  
ATOM    198  O   SER A 348      11.724 -22.765  -0.699  1.00 31.47           O  
ATOM    199  CB  SER A 348      12.927 -20.607  -2.337  1.00 31.20           C  
ATOM    200  OG  SER A 348      12.864 -19.605  -3.291  1.00 39.84           O  
ATOM    201  N   ASN A 349      12.799 -21.351   0.710  1.00 29.27           N  
ATOM    202  CA  ASN A 349      13.132 -22.416   1.702  1.00 29.57           C  
ATOM    203  C   ASN A 349      12.943 -22.043   3.177  1.00 30.08           C  
ATOM    204  O   ASN A 349      13.167 -22.852   4.067  1.00 33.79           O  
ATOM    205  CB  ASN A 349      14.540 -22.972   1.440  1.00 29.54           C  
ATOM    206  CG  ASN A 349      15.607 -21.928   1.609  1.00 34.39           C  
ATOM    207  ND2 ASN A 349      16.843 -22.235   1.217  1.00 34.23           N  
ATOM    208  OD1 ASN A 349      15.339 -20.856   2.137  1.00 26.53           O  
ATOM    209  N   GLY A 350      12.500 -20.832   3.457  1.00 25.78           N  
ATOM    210  CA  GLY A 350      12.333 -20.372   4.876  1.00 23.42           C  
ATOM    211  C   GLY A 350      13.591 -20.023   5.627  1.00 24.33           C  
ATOM    212  O   GLY A 350      13.527 -19.661   6.810  1.00 26.21           O  
ATOM    213  N   SER A 351      14.696 -20.036   4.953  1.00 20.44           N  
ATOM    214  CA  SER A 351      15.987 -19.706   5.656  1.00 22.23           C  
ATOM    215  C   SER A 351      16.174 -18.204   5.877  1.00 20.19           C  
ATOM    216  O   SER A 351      15.703 -17.365   5.108  1.00 18.31           O  
ATOM    217  CB  SER A 351      17.207 -20.195   4.885  1.00 19.84           C  
ATOM    218  OG  SER A 351      17.352 -19.589   3.601  1.00 25.41           O  
ATOM    219  N   TRP A 352      16.903 -17.900   6.924  1.00 18.53           N  
ATOM    220  CA  TRP A 352      17.289 -16.562   7.310  1.00 16.75           C  
ATOM    221  C   TRP A 352      18.791 -16.401   7.352  1.00 18.79           C  
ATOM    222  O   TRP A 352      19.462 -17.326   7.792  1.00 20.58           O  
ATOM    223  CB  TRP A 352      16.772 -16.259   8.701  1.00 18.21           C  
ATOM    224  CG  TRP A 352      15.283 -15.994   8.798  1.00 18.43           C  
ATOM    225  CD1 TRP A 352      14.307 -16.895   9.108  1.00 21.31           C  
ATOM    226  CD2 TRP A 352      14.595 -14.724   8.561  1.00 16.85           C  
ATOM    227  CE2 TRP A 352      13.223 -14.968   8.743  1.00 18.94           C  
ATOM    228  CE3 TRP A 352      14.995 -13.478   8.172  1.00 17.04           C  
ATOM    229  NE1 TRP A 352      13.107 -16.299   9.106  1.00 18.50           N  
ATOM    230  CZ2 TRP A 352      12.266 -13.962   8.603  1.00 14.92           C  
ATOM    231  CZ3 TRP A 352      14.077 -12.447   8.086  1.00 17.82           C  
ATOM    232  CH2 TRP A 352      12.716 -12.686   8.268  1.00 14.80           C  
ATOM    233  N  ALEU A 353      19.311 -15.292   6.924  0.47 16.96           N  
ATOM    234  N  BLEU A 353      19.292 -15.264   6.836  0.53 16.29           N  
ATOM    235  CA ALEU A 353      20.722 -15.139   7.146  0.47 18.46           C  
ATOM    236  CA BLEU A 353      20.753 -14.906   6.781  0.53 17.63           C  
ATOM    237  C  ALEU A 353      20.758 -13.812   7.842  0.47 17.69           C  
ATOM    238  C  BLEU A 353      20.955 -13.625   7.616  0.53 16.93           C  
ATOM    239  O  ALEU A 353      19.914 -12.955   7.626  0.47 17.41           O  
ATOM    240  O  BLEU A 353      20.421 -12.542   7.217  0.53 13.24           O  
ATOM    241  CB ALEU A 353      21.410 -15.189   5.798  0.47 18.75           C  
ATOM    242  CB BLEU A 353      21.126 -14.573   5.313  0.53 19.40           C  
ATOM    243  CG ALEU A 353      22.934 -15.126   5.679  0.47 23.39           C  
ATOM    244  CG BLEU A 353      22.475 -14.996   4.758  0.53 24.23           C  
ATOM    245  CD1ALEU A 353      23.306 -13.675   5.751  0.47 24.81           C  
ATOM    246  CD1BLEU A 353      22.170 -16.448   4.412  0.53 21.55           C  
ATOM    247  CD2ALEU A 353      23.529 -15.945   6.801  0.47 22.72           C  
ATOM    248  CD2BLEU A 353      22.898 -14.153   3.560  0.53 22.29           C  
ATOM    249  N   ARG A 354      21.709 -13.643   8.749  1.00 16.67           N  
ATOM    250  CA  ARG A 354      21.957 -12.364   9.407  1.00 16.03           C  
ATOM    251  C   ARG A 354      23.036 -11.564   8.750  1.00 17.73           C  
ATOM    252  O   ARG A 354      24.117 -12.118   8.404  1.00 20.73           O  
ATOM    253  CB  ARG A 354      22.272 -12.566  10.892  1.00 20.11           C  
ATOM    254  CG  ARG A 354      22.301 -11.188  11.553  1.00 18.68           C  
ATOM    255  CD  ARG A 354      22.034 -11.346  12.930  1.00 22.10           C  
ATOM    256  NE  ARG A 354      22.246 -10.043  13.531  1.00 18.54           N  
ATOM    257  CZ  ARG A 354      22.427  -9.948  14.825  1.00 21.48           C  
ATOM    258  NH1 ARG A 354      22.352 -11.049  15.577  1.00 26.07           N1+
ATOM    259  NH2 ARG A 354      22.655  -8.761  15.367  1.00 18.66           N  
ATOM    260  N   LEU A 355      22.757 -10.284   8.529  1.00 16.34           N  
ATOM    261  CA  LEU A 355      23.642  -9.406   7.762  1.00 15.38           C  
ATOM    262  C   LEU A 355      24.180  -8.354   8.653  1.00 13.03           C  
ATOM    263  O   LEU A 355      23.989  -8.429   9.896  1.00 15.50           O  
ATOM    264  CB  LEU A 355      22.887  -8.813   6.525  1.00 15.73           C  
ATOM    265  CG  LEU A 355      22.294  -9.946   5.626  1.00 15.12           C  
ATOM    266  CD1 LEU A 355      21.374  -9.366   4.565  1.00 15.97           C  
ATOM    267  CD2 LEU A 355      23.476 -10.602   4.908  1.00 17.43           C  
ATOM    268  N   ALA A 356      24.838  -7.392   8.075  1.00 13.70           N  
ATOM    269  CA  ALA A 356      25.412  -6.286   8.883  1.00 13.83           C  
ATOM    270  C   ALA A 356      24.409  -5.531   9.679  1.00 15.13           C  
ATOM    271  O   ALA A 356      23.347  -5.129   9.131  1.00 14.85           O  
ATOM    272  CB  ALA A 356      26.274  -5.371   8.059  1.00 19.34           C  
ATOM    273  N   ASP A 357      24.584  -5.343  10.984  1.00 14.86           N  
ATOM    274  CA  ASP A 357      23.663  -4.517  11.776  1.00 14.49           C  
ATOM    275  C   ASP A 357      23.604  -3.097  11.310  1.00 13.57           C  
ATOM    276  O   ASP A 357      24.602  -2.468  10.805  1.00 13.50           O  
ATOM    277  CB  ASP A 357      24.160  -4.348  13.279  1.00 15.45           C  
ATOM    278  CG  ASP A 357      23.715  -5.424  14.174  1.00 17.48           C  
ATOM    279  OD1 ASP A 357      23.303  -6.533  13.783  1.00 19.79           O  
ATOM    280  OD2 ASP A 357      23.759  -5.247  15.445  1.00 21.37           O1-
ATOM    281  N   LEU A 358      22.447  -2.463  11.516  1.00 13.67           N  
ATOM    282  CA  LEU A 358      22.315  -1.023  11.354  1.00 12.48           C  
ATOM    283  C   LEU A 358      23.359  -0.329  12.333  1.00 13.00           C  
ATOM    284  O   LEU A 358      23.645  -0.919  13.439  1.00 15.05           O  
ATOM    285  CB  LEU A 358      20.940  -0.522  11.832  1.00 14.14           C  
ATOM    286  CG  LEU A 358      19.714  -0.886  10.872  1.00 11.58           C  
ATOM    287  CD1 LEU A 358      18.465  -0.794  11.668  1.00 13.99           C  
ATOM    288  CD2 LEU A 358      19.753   0.144   9.826  1.00 15.15           C  
ATOM    289  N   GLN A 359      23.858   0.807  11.919  1.00 15.12           N  
ATOM    290  CA  GLN A 359      24.845   1.481  12.839  1.00 17.14           C  
ATOM    291  C   GLN A 359      24.219   2.121  14.100  1.00 17.63           C  
ATOM    292  O   GLN A 359      24.911   2.353  15.137  1.00 17.69           O  
ATOM    293  CB  GLN A 359      25.643   2.465  12.049  1.00 18.96           C  
ATOM    294  CG  GLN A 359      26.556   1.702  11.085  1.00 24.41           C  
ATOM    295  CD  GLN A 359      27.078   2.496   9.935  1.00 31.39           C  
ATOM    296  NE2 GLN A 359      26.646   3.777   9.770  1.00 37.30           N  
ATOM    297  OE1 GLN A 359      27.893   1.976   9.197  1.00 32.02           O  
ATOM    298  N   VAL A 360      22.901   2.340  14.095  1.00 15.21           N  
ATOM    299  CA  VAL A 360      22.182   2.953  15.178  1.00 14.75           C  
ATOM    300  C   VAL A 360      20.844   2.134  15.234  1.00 12.82           C  
ATOM    301  O   VAL A 360      20.159   2.027  14.179  1.00 14.33           O  
ATOM    302  CB  VAL A 360      21.822   4.451  14.901  1.00 16.68           C  
ATOM    303  CG1 VAL A 360      21.006   5.041  16.052  1.00 13.74           C  
ATOM    304  CG2 VAL A 360      23.100   5.277  14.593  1.00 17.83           C  
ATOM    305  N   PRO A 361      20.475   1.611  16.395  1.00 13.63           N  
ATOM    306  CA  PRO A 361      19.174   0.885  16.499  1.00 13.31           C  
ATOM    307  C   PRO A 361      18.029   1.772  16.209  1.00 12.35           C  
ATOM    308  O   PRO A 361      18.010   2.972  16.488  1.00 12.88           O  
ATOM    309  CB  PRO A 361      19.014   0.512  17.971  1.00 16.17           C  
ATOM    310  CG  PRO A 361      20.390   0.789  18.589  1.00 18.13           C  
ATOM    311  CD  PRO A 361      21.142   1.759  17.744  1.00 16.20           C  
ATOM    312  N   ARG A 362      16.977   1.206  15.587  1.00 10.85           N  
ATOM    313  CA  ARG A 362      15.764   2.012  15.461  1.00 12.75           C  
ATOM    314  C   ARG A 362      14.560   1.081  15.288  1.00 10.31           C  
ATOM    315  O   ARG A 362      14.672  -0.028  14.655  1.00 11.97           O  
ATOM    316  CB  ARG A 362      15.773   2.978  14.222  1.00 15.24           C  
ATOM    317  CG  ARG A 362      16.840   2.822  13.195  1.00 20.42           C  
ATOM    318  CD  ARG A 362      16.577   3.842  12.108  1.00 21.46           C  
ATOM    319  NE  ARG A 362      17.633   3.723  11.179  1.00 22.18           N  
ATOM    320  CZ  ARG A 362      17.666   4.372  10.055  1.00 16.11           C  
ATOM    321  NH1 ARG A 362      18.723   4.246   9.312  1.00 20.02           N1+
ATOM    322  NH2 ARG A 362      16.665   5.192   9.727  1.00 14.24           N  
ATOM    323  N   SER A 363      13.445   1.532  15.870  1.00  9.80           N  
ATOM    324  CA  SER A 363      12.141   0.888  15.639  1.00  9.84           C  
ATOM    325  C   SER A 363      11.267   1.935  14.965  1.00  9.33           C  
ATOM    326  O   SER A 363      11.520   3.111  14.948  1.00  9.89           O  
ATOM    327  CB  SER A 363      11.464   0.516  17.016  1.00 10.59           C  
ATOM    328  OG  SER A 363      11.464   1.650  17.912  1.00 11.90           O  
ATOM    329  N   GLY A 364      10.158   1.511  14.341  1.00 10.40           N  
ATOM    330  CA  GLY A 364       9.246   2.453  13.769  1.00 11.60           C  
ATOM    331  C   GLY A 364       9.822   3.082  12.498  1.00 11.81           C  
ATOM    332  O   GLY A 364       9.306   4.106  12.056  1.00 11.15           O  
ATOM    333  N   LEU A 365      10.799   2.430  11.866  1.00  9.98           N  
ATOM    334  CA  LEU A 365      11.446   2.927  10.635  1.00 10.01           C  
ATOM    335  C   LEU A 365      10.664   2.304   9.443  1.00  8.81           C  
ATOM    336  O   LEU A 365       9.849   1.417   9.612  1.00 12.71           O  
ATOM    337  CB  LEU A 365      12.911   2.473  10.646  1.00 10.34           C  
ATOM    338  CG  LEU A 365      13.085   0.962  10.424  1.00 10.83           C  
ATOM    339  CD1 LEU A 365      14.538   0.727  10.005  1.00 14.52           C  
ATOM    340  CD2 LEU A 365      12.816   0.062  11.605  1.00 10.64           C  
ATOM    341  N   ALA A 366      11.074   2.698   8.232  1.00 10.30           N  
ATOM    342  CA  ALA A 366      10.591   2.015   6.970  1.00  9.82           C  
ATOM    343  C   ALA A 366      11.739   1.577   6.151  1.00 12.85           C  
ATOM    344  O   ALA A 366      12.840   2.188   6.200  1.00 12.37           O  
ATOM    345  CB  ALA A 366       9.672   2.961   6.160  1.00 11.14           C  
ATOM    346  N   GLY A 367      11.530   0.585   5.310  1.00 10.36           N  
ATOM    347  CA  GLY A 367      12.544   0.141   4.356  1.00 13.08           C  
ATOM    348  C   GLY A 367      11.998   0.329   2.914  1.00 12.39           C  
ATOM    349  O   GLY A 367      10.736   0.413   2.721  1.00 14.13           O  
ATOM    350  N   CYS A 368      12.902   0.481   1.963  1.00 11.27           N  
ATOM    351  CA  CYS A 368      12.545   0.387   0.584  1.00 11.20           C  
ATOM    352  C   CYS A 368      13.765   0.071  -0.216  1.00 13.47           C  
ATOM    353  O   CYS A 368      14.871  -0.021   0.320  1.00 12.52           O  
ATOM    354  CB  CYS A 368      11.964   1.751   0.129  1.00 12.14           C  
ATOM    355  SG  CYS A 368      13.156   3.124   0.184  1.00 15.38           S  
ATOM    356  N   VAL A 369      13.570  -0.214  -1.487  1.00 12.45           N  
ATOM    357  CA  VAL A 369      14.694  -0.538  -2.383  1.00 12.77           C  
ATOM    358  C   VAL A 369      14.650   0.369  -3.583  1.00 13.91           C  
ATOM    359  O   VAL A 369      13.546   0.684  -4.140  1.00 14.55           O  
ATOM    360  CB  VAL A 369      14.637  -2.001  -2.826  1.00 13.90           C  
ATOM    361  CG1 VAL A 369      15.676  -2.311  -3.904  1.00 17.49           C  
ATOM    362  CG2 VAL A 369      15.010  -2.860  -1.639  1.00 14.71           C  
ATOM    363  N   VAL A 370      15.819   0.866  -3.944  1.00 12.19           N  
ATOM    364  CA  VAL A 370      15.923   1.652  -5.217  1.00 13.38           C  
ATOM    365  C   VAL A 370      17.198   1.176  -5.899  1.00 14.56           C  
ATOM    366  O   VAL A 370      18.263   1.162  -5.230  1.00 15.13           O  
ATOM    367  CB  VAL A 370      16.011   3.154  -5.000  1.00 13.56           C  
ATOM    368  CG1 VAL A 370      16.148   3.845  -6.352  1.00 15.66           C  
ATOM    369  CG2 VAL A 370      14.719   3.662  -4.300  1.00 14.50           C  
ATOM    370  N   GLY A 371      17.134   0.780  -7.167  1.00 15.80           N  
ATOM    371  CA  GLY A 371      18.404   0.351  -7.851  1.00 17.40           C  
ATOM    372  C   GLY A 371      19.195  -0.766  -7.174  1.00 18.72           C  
ATOM    373  O   GLY A 371      20.416  -0.759  -7.205  1.00 21.37           O  
ATOM    374  N   GLY A 372      18.454  -1.674  -6.577  1.00 14.90           N  
ATOM    375  CA  GLY A 372      19.020  -2.878  -5.965  1.00 15.43           C  
ATOM    376  C   GLY A 372      19.647  -2.577  -4.612  1.00 16.44           C  
ATOM    377  O   GLY A 372      20.189  -3.523  -3.964  1.00 19.42           O  
ATOM    378  N   LEU A 373      19.561  -1.341  -4.158  1.00 14.96           N  
ATOM    379  CA  LEU A 373      20.105  -0.943  -2.804  1.00 13.93           C  
ATOM    380  C   LEU A 373      18.929  -0.844  -1.801  1.00 13.07           C  
ATOM    381  O   LEU A 373      17.843  -0.319  -2.173  1.00 14.05           O  
ATOM    382  CB  LEU A 373      20.900   0.344  -2.809  1.00 13.20           C  
ATOM    383  CG  LEU A 373      22.002   0.334  -3.883  1.00 14.74           C  
ATOM    384  CD1 LEU A 373      22.613   1.667  -4.035  1.00 15.67           C  
ATOM    385  CD2 LEU A 373      23.054  -0.715  -3.464  1.00 17.35           C  
ATOM    386  N   LEU A 374      19.126  -1.300  -0.564  1.00 11.64           N  
ATOM    387  CA  LEU A 374      18.113  -1.198   0.521  1.00 11.28           C  
ATOM    388  C   LEU A 374      18.354   0.102   1.257  1.00 12.10           C  
ATOM    389  O   LEU A 374      19.456   0.466   1.586  1.00 13.94           O  
ATOM    390  CB  LEU A 374      18.329  -2.430   1.480  1.00 11.92           C  
ATOM    391  CG  LEU A 374      17.478  -2.385   2.715  1.00 13.55           C  
ATOM    392  CD1 LEU A 374      15.999  -2.715   2.461  1.00 17.91           C  
ATOM    393  CD2 LEU A 374      18.016  -3.532   3.644  1.00 15.97           C  
ATOM    394  N   TYR A 375      17.254   0.782   1.570  1.00 10.99           N  
ATOM    395  CA  TYR A 375      17.337   1.962   2.409  1.00 10.90           C  
ATOM    396  C   TYR A 375      16.508   1.787   3.657  1.00 11.64           C  
ATOM    397  O   TYR A 375      15.442   1.205   3.635  1.00 12.01           O  
ATOM    398  CB  TYR A 375      16.784   3.177   1.666  1.00 11.70           C  
ATOM    399  CG  TYR A 375      17.713   3.591   0.512  1.00 10.90           C  
ATOM    400  CD1 TYR A 375      18.640   4.606   0.639  1.00 11.55           C  
ATOM    401  CD2 TYR A 375      17.542   2.986  -0.752  1.00 12.49           C  
ATOM    402  CE1 TYR A 375      19.408   4.966  -0.453  1.00 11.60           C  
ATOM    403  CE2 TYR A 375      18.317   3.316  -1.854  1.00 12.76           C  
ATOM    404  CZ  TYR A 375      19.251   4.316  -1.687  1.00 12.86           C  
ATOM    405  OH  TYR A 375      20.018   4.703  -2.730  1.00 15.65           O  
ATOM    406  N   ALA A 376      17.020   2.321   4.770  1.00 11.01           N  
ATOM    407  CA  ALA A 376      16.315   2.351   6.049  1.00  9.69           C  
ATOM    408  C   ALA A 376      16.125   3.815   6.424  1.00 10.21           C  
ATOM    409  O   ALA A 376      17.095   4.633   6.417  1.00 11.50           O  
ATOM    410  CB  ALA A 376      17.235   1.650   7.112  1.00 10.64           C  
ATOM    411  N   VAL A 377      14.892   4.203   6.759  1.00  9.49           N  
ATOM    412  CA  VAL A 377      14.486   5.573   6.829  1.00  9.76           C  
ATOM    413  C   VAL A 377      13.717   5.843   8.121  1.00  9.79           C  
ATOM    414  O   VAL A 377      12.719   5.176   8.451  1.00 10.21           O  
ATOM    415  CB  VAL A 377      13.528   5.972   5.691  1.00 10.02           C  
ATOM    416  CG1 VAL A 377      13.575   7.510   5.452  1.00 13.73           C  
ATOM    417  CG2 VAL A 377      13.835   5.210   4.397  1.00 12.91           C  
ATOM    418  N   GLY A 378      14.170   6.863   8.871  1.00  9.88           N  
ATOM    419  CA  GLY A 378      13.413   7.363  10.022  1.00 10.68           C  
ATOM    420  C   GLY A 378      13.428   6.363  11.173  1.00 11.17           C  
ATOM    421  O   GLY A 378      14.341   5.529  11.346  1.00 10.52           O  
ATOM    422  N   GLY A 379      12.409   6.492  12.013  1.00  8.90           N  
ATOM    423  CA  GLY A 379      12.253   5.612  13.262  1.00 10.68           C  
ATOM    424  C   GLY A 379      12.628   6.378  14.528  1.00 11.42           C  
ATOM    425  O   GLY A 379      12.611   7.606  14.523  1.00 12.84           O  
ATOM    426  N   ARG A 380      12.855   5.573  15.553  1.00 10.64           N  
ATOM    427  CA  ARG A 380      13.226   6.114  16.907  1.00 11.44           C  
ATOM    428  C   ARG A 380      14.040   5.058  17.559  1.00 11.12           C  
ATOM    429  O   ARG A 380      13.785   3.880  17.413  1.00 12.45           O  
ATOM    430  CB  ARG A 380      11.929   6.396  17.687  1.00 13.43           C  
ATOM    431  CG  ARG A 380      12.120   6.800  19.181  1.00 17.82           C  
ATOM    432  CD  ARG A 380      10.758   6.549  19.888  1.00 20.11           C  
ATOM    433  NE  ARG A 380      10.220   7.804  20.056  1.00 18.47           N  
ATOM    434  CZ  ARG A 380       9.022   8.134  20.542  1.00 16.91           C  
ATOM    435  NH1 ARG A 380       8.789   9.440  20.688  1.00 19.67           N1+
ATOM    436  NH2 ARG A 380       8.045   7.195  20.788  1.00 14.81           N  
ATOM    437  N   ASN A 381      15.075   5.506  18.354  1.00 11.53           N  
ATOM    438  CA  ASN A 381      15.880   4.602  19.155  1.00 13.53           C  
ATOM    439  C   ASN A 381      15.344   4.659  20.570  1.00 15.15           C  
ATOM    440  O   ASN A 381      15.608   5.661  21.297  1.00 15.66           O  
ATOM    441  CB  ASN A 381      17.363   5.008  19.111  1.00 13.48           C  
ATOM    442  CG  ASN A 381      18.223   4.042  19.855  1.00 14.24           C  
ATOM    443  ND2 ASN A 381      19.521   4.316  19.959  1.00 16.26           N  
ATOM    444  OD1 ASN A 381      17.707   3.028  20.354  1.00 16.51           O  
ATOM    445  N   ASN A 382      14.499   3.705  20.917  1.00 14.97           N  
ATOM    446  CA  ASN A 382      14.004   3.584  22.288  1.00 14.67           C  
ATOM    447  C   ASN A 382      15.014   2.706  23.040  1.00 16.02           C  
ATOM    448  O   ASN A 382      15.168   1.553  22.800  1.00 15.57           O  
ATOM    449  CB  ASN A 382      12.577   2.929  22.295  1.00 13.00           C  
ATOM    450  CG  ASN A 382      11.518   3.824  21.745  1.00 17.18           C  
ATOM    451  ND2 ASN A 382      10.696   3.295  20.817  1.00 16.47           N  
ATOM    452  OD1 ASN A 382      11.339   4.942  22.228  1.00 20.73           O  
ATOM    453  N   SER A 383      15.749   3.269  23.997  1.00 18.07           N  
ATOM    454  CA  SER A 383      16.862   2.481  24.540  1.00 20.14           C  
ATOM    455  C   SER A 383      16.801   2.783  26.051  1.00 22.74           C  
ATOM    456  O   SER A 383      16.012   3.647  26.482  1.00 18.61           O  
ATOM    457  CB  SER A 383      18.215   2.934  24.004  1.00 20.00           C  
ATOM    458  OG  SER A 383      18.478   4.274  24.453  1.00 20.38           O  
ATOM    459  N   PRO A 384      17.685   2.095  26.863  1.00 24.87           N  
ATOM    460  CA  PRO A 384      17.662   2.473  28.284  1.00 28.64           C  
ATOM    461  C   PRO A 384      18.020   3.960  28.528  1.00 29.78           C  
ATOM    462  O   PRO A 384      17.667   4.504  29.575  1.00 31.80           O  
ATOM    463  CB  PRO A 384      18.658   1.485  28.928  1.00 30.43           C  
ATOM    464  CG  PRO A 384      18.644   0.303  28.010  1.00 35.00           C  
ATOM    465  CD  PRO A 384      18.470   0.880  26.631  1.00 28.20           C  
ATOM    466  N   ASP A 385      18.661   4.634  27.544  1.00 25.16           N  
ATOM    467  CA  ASP A 385      18.984   6.099  27.639  1.00 22.88           C  
ATOM    468  C   ASP A 385      18.050   7.164  27.137  1.00 30.40           C  
ATOM    469  O   ASP A 385      18.278   8.320  27.490  1.00 32.61           O  
ATOM    470  CB  ASP A 385      20.203   6.390  26.866  1.00 28.16           C  
ATOM    471  CG  ASP A 385      21.334   5.586  27.331  1.00 29.92           C  
ATOM    472  OD1 ASP A 385      22.134   5.222  26.454  1.00 30.36           O  
ATOM    473  OD2 ASP A 385      21.331   5.233  28.517  1.00 31.80           O1-
ATOM    474  N   GLY A 386      17.057   6.868  26.290  1.00 21.34           N  
ATOM    475  CA  GLY A 386      16.321   8.006  25.726  1.00 21.63           C  
ATOM    476  C   GLY A 386      15.374   7.423  24.661  1.00 19.09           C  
ATOM    477  O   GLY A 386      15.251   6.186  24.573  1.00 18.81           O  
ATOM    478  N   ASN A 387      14.625   8.292  24.030  1.00 20.33           N  
ATOM    479  CA  ASN A 387      13.638   7.918  23.031  1.00 17.58           C  
ATOM    480  C   ASN A 387      13.952   8.863  21.868  1.00 19.07           C  
ATOM    481  O   ASN A 387      13.230   9.849  21.671  1.00 24.81           O  
ATOM    482  CB  ASN A 387      12.206   8.109  23.488  1.00 19.12           C  
ATOM    483  CG  ASN A 387      11.942   7.394  24.811  1.00 25.55           C  
ATOM    484  ND2 ASN A 387      11.848   8.169  25.877  1.00 23.70           N  
ATOM    485  OD1 ASN A 387      11.845   6.176  24.862  1.00 27.51           O  
ATOM    486  N   THR A 388      15.022   8.623  21.135  1.00 17.15           N  
ATOM    487  CA  THR A 388      15.525   9.688  20.207  1.00 16.30           C  
ATOM    488  C   THR A 388      14.983   9.375  18.790  1.00 14.55           C  
ATOM    489  O   THR A 388      15.330   8.342  18.239  1.00 14.87           O  
ATOM    490  CB  THR A 388      17.044   9.598  20.157  1.00 19.53           C  
ATOM    491  CG2 THR A 388      17.665  10.620  19.229  1.00 19.35           C  
ATOM    492  OG1 THR A 388      17.576   9.877  21.501  1.00 22.76           O  
ATOM    493  N   ASP A 389      14.207  10.318  18.280  1.00 15.60           N  
ATOM    494  CA  ASP A 389      13.675  10.137  16.920  1.00 12.64           C  
ATOM    495  C   ASP A 389      14.783  10.322  15.908  1.00 14.46           C  
ATOM    496  O   ASP A 389      15.822  11.046  16.132  1.00 14.02           O  
ATOM    497  CB  ASP A 389      12.619  11.194  16.712  1.00 14.02           C  
ATOM    498  CG  ASP A 389      11.493  11.089  17.665  1.00 17.67           C  
ATOM    499  OD1 ASP A 389      10.919  10.004  17.750  1.00 16.49           O  
ATOM    500  OD2 ASP A 389      11.179  12.118  18.309  1.00 18.28           O1-
ATOM    501  N   SER A 390      14.605   9.603  14.768  1.00 12.23           N  
ATOM    502  CA  SER A 390      15.641   9.529  13.752  1.00 12.28           C  
ATOM    503  C   SER A 390      15.220  10.340  12.486  1.00 12.25           C  
ATOM    504  O   SER A 390      14.138  10.071  11.939  1.00 12.08           O  
ATOM    505  CB  SER A 390      16.006   8.091  13.348  1.00 13.03           C  
ATOM    506  OG  SER A 390      16.902   8.046  12.227  1.00 12.95           O  
ATOM    507  N   SER A 391      16.174  11.096  11.931  1.00 11.46           N  
ATOM    508  CA  SER A 391      16.057  11.679  10.618  1.00 11.94           C  
ATOM    509  C   SER A 391      16.946  10.927   9.653  1.00 10.51           C  
ATOM    510  O   SER A 391      17.088  11.368   8.486  1.00 12.05           O  
ATOM    511  CB  SER A 391      16.417  13.169  10.631  1.00 12.70           C  
ATOM    512  OG  SER A 391      17.774  13.300  11.013  1.00 14.14           O  
ATOM    513  N   ALA A 392      17.529   9.791  10.063  1.00 10.34           N  
ATOM    514  CA  ALA A 392      18.557   9.171   9.233  1.00 11.66           C  
ATOM    515  C   ALA A 392      17.992   8.449   8.000  1.00 12.21           C  
ATOM    516  O   ALA A 392      16.889   7.847   8.048  1.00 11.28           O  
ATOM    517  CB  ALA A 392      19.360   8.137  10.011  1.00 13.49           C  
ATOM    518  N   LEU A 393      18.748   8.475   6.927  1.00 11.70           N  
ATOM    519  CA  LEU A 393      18.635   7.598   5.765  1.00 10.97           C  
ATOM    520  C   LEU A 393      19.934   6.853   5.626  1.00 12.24           C  
ATOM    521  O   LEU A 393      21.034   7.489   5.533  1.00 12.91           O  
ATOM    522  CB  LEU A 393      18.391   8.467   4.510  1.00 10.76           C  
ATOM    523  CG  LEU A 393      18.263   7.615   3.247  1.00 10.05           C  
ATOM    524  CD1 LEU A 393      16.997   6.736   3.178  1.00  9.69           C  
ATOM    525  CD2 LEU A 393      18.202   8.544   1.983  1.00 10.50           C  
ATOM    526  N   ASP A 394      19.878   5.513   5.678  1.00 12.53           N  
ATOM    527  CA  ASP A 394      21.075   4.639   5.520  1.00 13.45           C  
ATOM    528  C   ASP A 394      20.839   3.690   4.403  1.00 14.33           C  
ATOM    529  O   ASP A 394      19.687   3.280   4.150  1.00 11.94           O  
ATOM    530  CB  ASP A 394      21.344   3.891   6.843  1.00 13.38           C  
ATOM    531  CG  ASP A 394      21.674   4.933   7.999  1.00 17.70           C  
ATOM    532  OD1 ASP A 394      22.700   5.594   7.873  1.00 15.93           O  
ATOM    533  OD2 ASP A 394      20.806   5.196   8.812  1.00 27.12           O1-
ATOM    534  N   CYS A 395      21.898   3.380   3.647  1.00 11.92           N  
ATOM    535  CA  CYS A 395      21.772   2.600   2.419  1.00 12.88           C  
ATOM    536  C   CYS A 395      22.620   1.353   2.642  1.00 15.05           C  
ATOM    537  O   CYS A 395      23.826   1.435   3.072  1.00 15.89           O  
ATOM    538  CB  CYS A 395      22.323   3.453   1.276  1.00 15.01           C  
ATOM    539  SG  CYS A 395      22.209   2.547  -0.275  1.00 18.26           S  
ATOM    540  N   TYR A 396      22.047   0.231   2.367  1.00 12.96           N  
ATOM    541  CA  TYR A 396      22.709  -1.064   2.468  1.00 11.83           C  
ATOM    542  C   TYR A 396      22.883  -1.708   1.119  1.00 15.03           C  
ATOM    543  O   TYR A 396      21.925  -1.869   0.353  1.00 13.61           O  
ATOM    544  CB  TYR A 396      21.862  -2.003   3.336  1.00 13.06           C  
ATOM    545  CG  TYR A 396      22.455  -3.410   3.399  1.00 11.74           C  
ATOM    546  CD1 TYR A 396      23.519  -3.732   4.311  1.00 13.38           C  
ATOM    547  CD2 TYR A 396      21.930  -4.456   2.607  1.00 11.60           C  
ATOM    548  CE1 TYR A 396      24.021  -4.995   4.359  1.00 12.40           C  
ATOM    549  CE2 TYR A 396      22.454  -5.755   2.610  1.00 12.23           C  
ATOM    550  CZ  TYR A 396      23.492  -6.029   3.530  1.00 13.70           C  
ATOM    551  OH  TYR A 396      23.955  -7.339   3.554  1.00 15.09           O  
ATOM    552  N   ASN A 397      24.139  -2.096   0.775  1.00 14.65           N  
ATOM    553  CA  ASN A 397      24.398  -2.772  -0.453  1.00 16.55           C  
ATOM    554  C   ASN A 397      24.527  -4.253  -0.305  1.00 17.95           C  
ATOM    555  O   ASN A 397      25.451  -4.684   0.388  1.00 18.87           O  
ATOM    556  CB  ASN A 397      25.718  -2.180  -1.053  1.00 18.15           C  
ATOM    557  CG  ASN A 397      26.029  -2.781  -2.389  1.00 20.22           C  
ATOM    558  ND2 ASN A 397      26.827  -2.101  -3.126  1.00 22.02           N  
ATOM    559  OD1 ASN A 397      25.495  -3.825  -2.783  1.00 22.74           O  
ATOM    560  N   PRO A 398      23.601  -5.064  -0.765  1.00 17.52           N  
ATOM    561  CA  PRO A 398      23.625  -6.544  -0.505  1.00 17.55           C  
ATOM    562  C   PRO A 398      24.828  -7.217  -1.148  1.00 20.23           C  
ATOM    563  O   PRO A 398      25.186  -8.285  -0.631  1.00 19.20           O  
ATOM    564  CB  PRO A 398      22.354  -7.081  -1.142  1.00 20.38           C  
ATOM    565  CG  PRO A 398      21.476  -5.814  -1.353  1.00 21.02           C  
ATOM    566  CD  PRO A 398      22.424  -4.663  -1.590  1.00 16.77           C  
ATOM    567  N   MET A 399      25.419  -6.586  -2.178  1.00 23.16           N  
ATOM    568  CA AMET A 399      26.586  -7.209  -2.816  0.55 24.54           C  
ATOM    569  CA BMET A 399      26.645  -7.077  -2.876  0.45 25.73           C  
ATOM    570  C   MET A 399      27.815  -7.057  -1.913  1.00 26.17           C  
ATOM    571  O   MET A 399      28.669  -7.955  -1.899  1.00 31.82           O  
ATOM    572  CB AMET A 399      26.821  -6.651  -4.226  0.55 25.21           C  
ATOM    573  CB BMET A 399      27.014  -6.138  -4.052  0.45 27.62           C  
ATOM    574  CG AMET A 399      25.778  -7.099  -5.251  0.55 29.59           C  
ATOM    575  CG BMET A 399      26.881  -6.675  -5.463  0.45 34.74           C  
ATOM    576  SD AMET A 399      25.559  -8.897  -5.466  0.55 40.29           S  
ATOM    577  SD BMET A 399      28.509  -7.103  -6.129  0.45 38.02           S  
ATOM    578  CE AMET A 399      26.776  -9.283  -6.732  0.55 31.87           C  
ATOM    579  CE BMET A 399      29.169  -5.488  -6.567  0.45 33.73           C  
ATOM    580  N   THR A 400      27.926  -5.998  -1.133  1.00 22.43           N  
ATOM    581  CA  THR A 400      29.091  -5.854  -0.221  1.00 20.78           C  
ATOM    582  C   THR A 400      28.777  -6.030   1.259  1.00 24.52           C  
ATOM    583  O   THR A 400      29.697  -5.918   2.126  1.00 24.09           O  
ATOM    584  CB  THR A 400      29.646  -4.432  -0.321  1.00 23.58           C  
ATOM    585  CG2 THR A 400      30.136  -4.127  -1.755  1.00 26.36           C  
ATOM    586  OG1 THR A 400      28.610  -3.501  -0.015  1.00 22.57           O  
ATOM    587  N   ASN A 401      27.482  -6.156   1.602  1.00 19.36           N  
ATOM    588  CA  ASN A 401      27.116  -6.275   3.025  1.00 19.47           C  
ATOM    589  C   ASN A 401      27.569  -5.097   3.864  1.00 19.18           C  
ATOM    590  O   ASN A 401      27.902  -5.215   5.079  1.00 19.57           O  
ATOM    591  CB  ASN A 401      27.573  -7.642   3.661  1.00 18.92           C  
ATOM    592  CG  ASN A 401      27.006  -7.894   5.047  1.00 20.85           C  
ATOM    593  ND2 ASN A 401      27.871  -8.404   5.950  1.00 18.41           N  
ATOM    594  OD1 ASN A 401      25.828  -7.654   5.357  1.00 17.33           O  
ATOM    595  N   GLN A 402      27.502  -3.910   3.279  1.00 20.58           N  
ATOM    596  CA  GLN A 402      27.822  -2.674   3.972  1.00 19.71           C  
ATOM    597  C   GLN A 402      26.726  -1.643   4.031  1.00 19.23           C  
ATOM    598  O   GLN A 402      26.105  -1.385   2.997  1.00 16.51           O  
ATOM    599  CB  GLN A 402      28.993  -2.009   3.264  1.00 24.71           C  
ATOM    600  CG  GLN A 402      30.213  -2.923   3.368  1.00 33.33           C  
ATOM    601  CD  GLN A 402      31.501  -2.152   3.403  1.00 41.04           C  
ATOM    602  NE2 GLN A 402      32.600  -2.881   3.545  1.00 39.97           N  
ATOM    603  OE1 GLN A 402      31.523  -0.919   3.280  1.00 45.79           O  
ATOM    604  N   TRP A 403      26.543  -1.053   5.204  1.00 16.53           N  
ATOM    605  CA  TRP A 403      25.694   0.155   5.412  1.00 16.74           C  
ATOM    606  C   TRP A 403      26.446   1.424   5.230  1.00 21.63           C  
ATOM    607  O   TRP A 403      27.634   1.531   5.714  1.00 21.52           O  
ATOM    608  CB  TRP A 403      25.071   0.179   6.796  1.00 15.31           C  
ATOM    609  CG  TRP A 403      24.008  -0.844   7.011  1.00 15.97           C  
ATOM    610  CD1 TRP A 403      24.075  -2.121   7.637  1.00 14.07           C  
ATOM    611  CD2 TRP A 403      22.625  -0.657   6.691  1.00 14.43           C  
ATOM    612  CE2 TRP A 403      21.935  -1.855   7.101  1.00 13.55           C  
ATOM    613  CE3 TRP A 403      21.876   0.403   6.010  1.00 16.01           C  
ATOM    614  NE1 TRP A 403      22.834  -2.686   7.736  1.00 14.65           N  
ATOM    615  CZ2 TRP A 403      20.553  -1.992   6.960  1.00 15.30           C  
ATOM    616  CZ3 TRP A 403      20.506   0.207   5.887  1.00 15.99           C  
ATOM    617  CH2 TRP A 403      19.876  -0.947   6.336  1.00 14.59           C  
ATOM    618  N  ASER A 404      25.839   2.380   4.507  0.54 18.28           N  
ATOM    619  N  BSER A 404      25.837   2.431   4.618  0.46 18.95           N  
ATOM    620  CA ASER A 404      26.434   3.716   4.330  0.54 19.86           C  
ATOM    621  CA BSER A 404      26.548   3.695   4.526  0.46 19.95           C  
ATOM    622  C  ASER A 404      25.435   4.792   4.736  0.54 17.75           C  
ATOM    623  C  BSER A 404      25.576   4.838   4.550  0.46 17.56           C  
ATOM    624  O  ASER A 404      24.244   4.653   4.530  0.54 15.46           O  
ATOM    625  O  BSER A 404      24.532   4.779   3.878  0.46 15.48           O  
ATOM    626  CB ASER A 404      26.843   3.945   2.879  0.54 19.39           C  
ATOM    627  CB BSER A 404      27.354   3.764   3.247  0.46 21.80           C  
ATOM    628  OG ASER A 404      27.890   3.037   2.456  0.54 22.27           O  
ATOM    629  OG BSER A 404      26.501   3.797   2.105  0.46 22.36           O  
ATOM    630  N   PRO A 405      25.899   5.889   5.329  1.00 17.23           N  
ATOM    631  CA  PRO A 405      25.009   6.990   5.584  1.00 15.88           C  
ATOM    632  C   PRO A 405      24.706   7.774   4.314  1.00 13.67           C  
ATOM    633  O   PRO A 405      25.576   7.900   3.398  1.00 16.22           O  
ATOM    634  CB  PRO A 405      25.758   7.873   6.605  1.00 18.28           C  
ATOM    635  CG  PRO A 405      27.227   7.466   6.431  1.00 21.92           C  
ATOM    636  CD  PRO A 405      27.163   6.012   6.114  1.00 17.57           C  
ATOM    637  N   CYS A 406      23.431   8.200   4.184  1.00 13.82           N  
ATOM    638  CA  CYS A 406      23.051   9.124   3.170  1.00 12.93           C  
ATOM    639  C   CYS A 406      22.669  10.438   3.824  1.00 12.97           C  
ATOM    640  O   CYS A 406      22.701  10.617   5.112  1.00 13.47           O  
ATOM    641  CB  CYS A 406      21.809   8.556   2.437  1.00 12.45           C  
ATOM    642  SG  CYS A 406      22.177   7.108   1.525  1.00 16.37           S  
ATOM    643  N   ALA A 407      22.267  11.429   3.057  1.00 13.36           N  
ATOM    644  CA  ALA A 407      21.788  12.678   3.651  1.00 12.91           C  
ATOM    645  C   ALA A 407      20.560  12.448   4.564  1.00 13.77           C  
ATOM    646  O   ALA A 407      19.706  11.635   4.192  1.00 12.64           O  
ATOM    647  CB  ALA A 407      21.471  13.724   2.551  1.00 15.55           C  
ATOM    648  N   SER A 408      20.548  13.100   5.733  1.00 13.32           N  
ATOM    649  CA  SER A 408      19.413  12.995   6.671  1.00 11.93           C  
ATOM    650  C   SER A 408      18.270  13.863   6.131  1.00 13.17           C  
ATOM    651  O   SER A 408      18.437  14.853   5.335  1.00 12.10           O  
ATOM    652  CB  SER A 408      19.775  13.476   8.097  1.00 13.42           C  
ATOM    653  OG  SER A 408      20.723  12.576   8.658  1.00 16.34           O  
ATOM    654  N   MET A 409      17.053  13.422   6.567  1.00 12.25           N  
ATOM    655  CA  MET A 409      15.870  14.189   6.293  1.00 12.70           C  
ATOM    656  C   MET A 409      15.843  15.543   6.957  1.00 11.89           C  
ATOM    657  O   MET A 409      16.654  15.829   7.894  1.00 12.94           O  
ATOM    658  CB  MET A 409      14.590  13.398   6.718  1.00 12.02           C  
ATOM    659  CG  MET A 409      14.425  12.148   5.859  1.00 11.89           C  
ATOM    660  SD  MET A 409      12.996  11.163   6.387  1.00 12.08           S  
ATOM    661  CE  MET A 409      13.444  10.776   8.152  1.00 12.85           C  
ATOM    662  N   SER A 410      14.905  16.376   6.511  1.00 11.29           N  
ATOM    663  CA  SER A 410      14.736  17.727   7.089  1.00 14.46           C  
ATOM    664  C   SER A 410      14.355  17.624   8.578  1.00 15.69           C  
ATOM    665  O   SER A 410      14.536  18.593   9.333  1.00 16.60           O  
ATOM    666  CB  SER A 410      13.636  18.506   6.392  1.00 13.72           C  
ATOM    667  OG  SER A 410      12.301  18.007   6.687  1.00 13.58           O  
ATOM    668  N   VAL A 411      13.740  16.507   8.967  1.00 13.63           N  
ATOM    669  CA  VAL A 411      13.228  16.454  10.354  1.00 14.45           C  
ATOM    670  C   VAL A 411      13.215  14.948  10.719  1.00 13.53           C  
ATOM    671  O   VAL A 411      13.062  14.084   9.829  1.00 12.51           O  
ATOM    672  CB  VAL A 411      11.823  17.091  10.477  1.00 14.67           C  
ATOM    673  CG1 VAL A 411      10.834  16.324   9.551  1.00 12.52           C  
ATOM    674  CG2 VAL A 411      11.385  17.130  11.924  1.00 18.88           C  
ATOM    675  N   PRO A 412      13.392  14.580  12.023  1.00 13.58           N  
ATOM    676  CA  PRO A 412      13.151  13.177  12.409  1.00 11.80           C  
ATOM    677  C   PRO A 412      11.685  12.768  12.179  1.00 11.50           C  
ATOM    678  O   PRO A 412      10.740  13.604  12.303  1.00 11.42           O  
ATOM    679  CB  PRO A 412      13.492  13.184  13.931  1.00 12.90           C  
ATOM    680  CG  PRO A 412      14.342  14.472  14.139  1.00 11.71           C  
ATOM    681  CD  PRO A 412      13.872  15.436  13.151  1.00 13.86           C  
ATOM    682  N   ARG A 413      11.514  11.496  11.829  1.00 10.15           N  
ATOM    683  CA  ARG A 413      10.229  10.878  11.569  1.00 10.76           C  
ATOM    684  C   ARG A 413      10.117   9.506  12.119  1.00  9.92           C  
ATOM    685  O   ARG A 413      10.474   8.501  11.433  1.00 11.09           O  
ATOM    686  CB  ARG A 413       9.960  10.827  10.080  1.00 10.36           C  
ATOM    687  CG  ARG A 413       9.986  12.218   9.385  1.00 10.96           C  
ATOM    688  CD  ARG A 413       9.686  12.073   7.820  1.00 10.14           C  
ATOM    689  NE  ARG A 413       9.780  13.405   7.185  1.00 11.77           N  
ATOM    690  CZ  ARG A 413       8.759  14.248   7.083  1.00 10.87           C  
ATOM    691  NH1 ARG A 413       7.550  13.933   7.511  1.00 12.02           N1+
ATOM    692  NH2 ARG A 413       8.923  15.396   6.390  1.00 12.21           N  
ATOM    693  N   ASN A 414       9.662   9.389  13.355  1.00 11.84           N  
ATOM    694  CA  ASN A 414       9.305   8.045  13.884  1.00 11.32           C  
ATOM    695  C   ASN A 414       7.993   7.643  13.346  1.00 11.33           C  
ATOM    696  O   ASN A 414       7.149   8.501  13.093  1.00 11.96           O  
ATOM    697  CB  ASN A 414       9.211   8.113  15.409  1.00 11.84           C  
ATOM    698  CG  ASN A 414       8.963   6.765  16.028  1.00 12.30           C  
ATOM    699  ND2 ASN A 414       8.319   6.760  17.181  1.00 15.29           N  
ATOM    700  OD1 ASN A 414       9.385   5.768  15.520  1.00 11.94           O  
ATOM    701  N   ARG A 415       7.789   6.348  13.106  1.00 10.77           N  
ATOM    702  CA  ARG A 415       6.455   5.865  12.576  1.00 11.16           C  
ATOM    703  C   ARG A 415       6.190   6.551  11.225  1.00  9.72           C  
ATOM    704  O   ARG A 415       5.101   6.852  10.923  1.00 10.56           O  
ATOM    705  CB  ARG A 415       5.294   6.095  13.506  1.00 10.70           C  
ATOM    706  CG  ARG A 415       5.579   5.636  14.962  1.00 11.62           C  
ATOM    707  CD  ARG A 415       5.965   4.167  15.154  1.00 12.52           C  
ATOM    708  NE  ARG A 415       5.084   3.241  14.398  1.00 12.70           N  
ATOM    709  CZ  ARG A 415       3.898   2.897  14.893  1.00 14.94           C  
ATOM    710  NH1 ARG A 415       3.536   3.378  16.109  1.00 15.20           N1+
ATOM    711  NH2 ARG A 415       3.066   2.036  14.208  1.00 14.78           N  
ATOM    712  N   ILE A 416       7.253   6.604  10.427  1.00 12.10           N  
ATOM    713  CA  ILE A 416       7.254   7.138   9.084  1.00 10.46           C  
ATOM    714  C   ILE A 416       6.574   6.120   8.110  1.00  9.35           C  
ATOM    715  O   ILE A 416       6.540   4.908   8.386  1.00 11.58           O  
ATOM    716  CB  ILE A 416       8.738   7.277   8.676  1.00 10.40           C  
ATOM    717  CG1 ILE A 416       8.880   8.120   7.424  1.00 10.78           C  
ATOM    718  CG2 ILE A 416       9.441   5.871   8.536  1.00 12.48           C  
ATOM    719  CD1 ILE A 416      10.421   8.322   7.085  1.00 11.59           C  
ATOM    720  N   GLY A 417       6.092   6.665   6.994  1.00 10.82           N  
ATOM    721  CA  GLY A 417       5.711   5.767   5.856  1.00 12.28           C  
ATOM    722  C   GLY A 417       6.527   6.158   4.664  1.00 10.98           C  
ATOM    723  O   GLY A 417       6.985   7.303   4.551  1.00 10.44           O  
ATOM    724  N   VAL A 418       6.877   5.166   3.827  1.00 10.90           N  
ATOM    725  CA  VAL A 418       7.791   5.438   2.680  1.00 11.45           C  
ATOM    726  C   VAL A 418       7.250   4.714   1.468  1.00 10.43           C  
ATOM    727  O   VAL A 418       6.705   3.595   1.556  1.00 13.54           O  
ATOM    728  CB  VAL A 418       9.163   4.862   2.998  1.00 12.99           C  
ATOM    729  CG1 VAL A 418      10.066   4.768   1.752  1.00 15.31           C  
ATOM    730  CG2 VAL A 418       9.883   5.797   4.023  1.00 11.72           C  
ATOM    731  N   GLY A 419       7.382   5.450   0.340  1.00 11.08           N  
ATOM    732  CA  GLY A 419       7.068   4.811  -0.934  1.00 12.45           C  
ATOM    733  C   GLY A 419       8.069   5.317  -1.972  1.00 12.97           C  
ATOM    734  O   GLY A 419       8.727   6.318  -1.782  1.00 13.83           O  
ATOM    735  N   VAL A 420       8.208   4.582  -3.061  1.00 12.36           N  
ATOM    736  CA  VAL A 420       9.140   4.937  -4.138  1.00 12.34           C  
ATOM    737  C   VAL A 420       8.355   5.304  -5.410  1.00 13.53           C  
ATOM    738  O   VAL A 420       7.500   4.501  -5.796  1.00 14.15           O  
ATOM    739  CB  VAL A 420      10.138   3.758  -4.403  1.00 13.62           C  
ATOM    740  CG1 VAL A 420      11.077   4.179  -5.539  1.00 14.88           C  
ATOM    741  CG2 VAL A 420      10.982   3.527  -3.178  1.00 14.74           C  
ATOM    742  N   ILE A 421       8.700   6.470  -5.970  1.00 12.58           N  
ATOM    743  CA  ILE A 421       8.141   6.786  -7.353  1.00 14.79           C  
ATOM    744  C   ILE A 421       9.348   7.120  -8.236  1.00 16.42           C  
ATOM    745  O   ILE A 421      10.055   8.079  -7.898  1.00 17.20           O  
ATOM    746  CB  ILE A 421       7.216   7.968  -7.319  1.00 13.80           C  
ATOM    747  CG1 ILE A 421       6.145   7.840  -6.230  1.00 15.89           C  
ATOM    748  CG2 ILE A 421       6.461   8.025  -8.695  1.00 19.17           C  
ATOM    749  CD1 ILE A 421       5.080   8.954  -6.255  1.00 18.13           C  
ATOM    750  N   ASP A 422       9.495   6.380  -9.351  1.00 19.24           N  
ATOM    751  CA  ASP A 422      10.531   6.707 -10.363  1.00 18.76           C  
ATOM    752  C   ASP A 422      11.879   6.967  -9.706  1.00 17.52           C  
ATOM    753  O   ASP A 422      12.563   7.930  -9.980  1.00 20.04           O  
ATOM    754  CB  ASP A 422      10.091   7.856 -11.207  1.00 22.35           C  
ATOM    755  CG  ASP A 422       8.955   7.460 -12.137  1.00 27.29           C  
ATOM    756  OD1 ASP A 422       8.982   6.338 -12.729  1.00 28.39           O  
ATOM    757  OD2 ASP A 422       7.971   8.198 -12.199  1.00 33.87           O1-
ATOM    758  N   GLY A 423      12.222   6.014  -8.875  1.00 15.71           N  
ATOM    759  CA  GLY A 423      13.603   6.027  -8.330  1.00 15.65           C  
ATOM    760  C   GLY A 423      13.857   7.036  -7.198  1.00 14.13           C  
ATOM    761  O   GLY A 423      15.007   7.213  -6.836  1.00 13.37           O  
ATOM    762  N   HIS A 424      12.835   7.785  -6.776  1.00 14.40           N  
ATOM    763  CA  HIS A 424      12.914   8.654  -5.631  1.00 13.26           C  
ATOM    764  C   HIS A 424      12.135   8.179  -4.434  1.00 11.10           C  
ATOM    765  O   HIS A 424      11.187   7.430  -4.539  1.00 12.60           O  
ATOM    766  CB  HIS A 424      12.300  10.008  -6.005  1.00 15.55           C  
ATOM    767  CG  HIS A 424      13.026  10.655  -7.165  1.00 20.14           C  
ATOM    768  CD2 HIS A 424      14.221  10.334  -7.793  1.00 25.58           C  
ATOM    769  ND1 HIS A 424      12.567  11.763  -7.742  1.00 30.88           N  
ATOM    770  CE1 HIS A 424      13.444  12.187  -8.704  1.00 28.36           C  
ATOM    771  NE2 HIS A 424      14.431  11.302  -8.782  1.00 27.12           N  
ATOM    772  N   ILE A 425      12.714   8.357  -3.263  1.00 10.89           N  
ATOM    773  CA  ILE A 425      12.114   7.841  -2.023  1.00 10.42           C  
ATOM    774  C   ILE A 425      11.266   8.949  -1.408  1.00 10.85           C  
ATOM    775  O   ILE A 425      11.749  10.069  -1.172  1.00 12.50           O  
ATOM    776  CB  ILE A 425      13.260   7.511  -1.034  1.00 11.01           C  
ATOM    777  CG1 ILE A 425      14.108   6.399  -1.637  1.00 11.33           C  
ATOM    778  CG2 ILE A 425      12.595   6.999   0.254  1.00 10.44           C  
ATOM    779  CD1 ILE A 425      15.312   5.941  -0.780  1.00 16.52           C  
ATOM    780  N   TYR A 426       9.991   8.701  -1.130  1.00  9.56           N  
ATOM    781  CA  TYR A 426       9.160   9.681  -0.430  1.00 10.22           C  
ATOM    782  C   TYR A 426       8.966   9.233   1.022  1.00 10.21           C  
ATOM    783  O   TYR A 426       8.627   8.096   1.340  1.00 11.14           O  
ATOM    784  CB  TYR A 426       7.769   9.685  -1.070  1.00 10.95           C  
ATOM    785  CG  TYR A 426       7.735  10.378  -2.420  1.00 10.64           C  
ATOM    786  CD1 TYR A 426       7.231  11.691  -2.502  1.00 11.42           C  
ATOM    787  CD2 TYR A 426       8.212   9.734  -3.562  1.00 15.28           C  
ATOM    788  CE1 TYR A 426       7.197  12.362  -3.730  1.00 15.79           C  
ATOM    789  CE2 TYR A 426       8.113  10.404  -4.805  1.00 16.58           C  
ATOM    790  CZ  TYR A 426       7.657  11.721  -4.842  1.00 16.98           C  
ATOM    791  OH  TYR A 426       7.574  12.367  -6.070  1.00 19.15           O  
ATOM    792  N   ALA A 427       9.311  10.178   1.886  1.00 10.24           N  
ATOM    793  CA  ALA A 427       9.128  10.053   3.382  1.00 12.08           C  
ATOM    794  C   ALA A 427       7.906  10.803   3.797  1.00 11.33           C  
ATOM    795  O   ALA A 427       7.808  12.053   3.546  1.00 10.68           O  
ATOM    796  CB  ALA A 427      10.352  10.679   4.086  1.00 10.46           C  
ATOM    797  N   VAL A 428       6.959  10.073   4.404  1.00  9.92           N  
ATOM    798  CA  VAL A 428       5.618  10.611   4.621  1.00 11.24           C  
ATOM    799  C   VAL A 428       5.309  10.605   6.134  1.00 10.77           C  
ATOM    800  O   VAL A 428       5.381   9.588   6.771  1.00 11.18           O  
ATOM    801  CB  VAL A 428       4.611   9.653   3.961  1.00 14.02           C  
ATOM    802  CG1 VAL A 428       3.184  10.078   4.259  1.00 12.95           C  
ATOM    803  CG2 VAL A 428       4.904   9.629   2.411  1.00 14.05           C  
ATOM    804  N   GLY A 429       4.948  11.767   6.682  1.00 10.17           N  
ATOM    805  CA  GLY A 429       4.415  11.829   8.034  1.00 10.33           C  
ATOM    806  C   GLY A 429       5.442  11.452   9.113  1.00 11.10           C  
ATOM    807  O   GLY A 429       6.649  11.779   9.029  1.00 11.60           O  
ATOM    808  N   GLY A 430       4.928  10.741  10.152  1.00 11.62           N  
ATOM    809  CA  GLY A 430       5.790  10.436  11.265  1.00 10.39           C  
ATOM    810  C   GLY A 430       5.838  11.533  12.334  1.00 11.72           C  
ATOM    811  O   GLY A 430       5.110  12.553  12.166  1.00 12.36           O  
ATOM    812  N   SER A 431       6.644  11.275  13.336  1.00 12.85           N  
ATOM    813  CA  SER A 431       6.660  12.227  14.494  1.00 12.85           C  
ATOM    814  C   SER A 431       8.078  12.581  14.849  1.00 11.54           C  
ATOM    815  O   SER A 431       9.012  11.753  14.774  1.00 12.20           O  
ATOM    816  CB  SER A 431       5.847  11.637  15.695  1.00 14.50           C  
ATOM    817  OG  SER A 431       6.306  10.308  16.021  1.00 15.81           O  
ATOM    818  N   HIS A 432       8.133  13.780  15.505  1.00 13.89           N  
ATOM    819  CA  HIS A 432       9.382  14.250  16.128  1.00 13.55           C  
ATOM    820  C   HIS A 432       8.986  14.880  17.461  1.00 14.41           C  
ATOM    821  O   HIS A 432       8.364  15.926  17.474  1.00 16.46           O  
ATOM    822  CB  HIS A 432      10.086  15.341  15.252  1.00 14.88           C  
ATOM    823  CG  HIS A 432      11.317  15.865  15.865  1.00 13.64           C  
ATOM    824  CD2 HIS A 432      12.162  15.288  16.795  1.00 13.74           C  
ATOM    825  ND1 HIS A 432      11.814  17.118  15.560  1.00 15.54           N  
ATOM    826  CE1 HIS A 432      12.960  17.304  16.277  1.00 14.97           C  
ATOM    827  NE2 HIS A 432      13.167  16.202  17.040  1.00 17.37           N  
ATOM    828  N   GLY A 433       9.290  14.173  18.540  1.00 15.31           N  
ATOM    829  CA  GLY A 433       8.827  14.680  19.855  1.00 18.14           C  
ATOM    830  C   GLY A 433       7.368  14.749  19.880  1.00 19.28           C  
ATOM    831  O   GLY A 433       6.710  13.824  19.388  1.00 20.36           O  
ATOM    832  N   CYS A 434       6.782  15.827  20.387  1.00 19.66           N  
ATOM    833  CA  CYS A 434       5.334  15.929  20.363  1.00 23.12           C  
ATOM    834  C   CYS A 434       4.671  16.313  19.067  1.00 19.28           C  
ATOM    835  O   CYS A 434       3.438  16.392  18.986  1.00 23.57           O  
ATOM    836  CB  CYS A 434       4.842  16.905  21.433  1.00 26.90           C  
ATOM    837  SG  CYS A 434       5.045  18.618  20.986  0.50 33.88           S  
ATOM    838  N   ILE A 435       5.490  16.475  17.995  1.00 17.45           N  
ATOM    839  CA  ILE A 435       4.972  16.949  16.726  1.00 15.55           C  
ATOM    840  C   ILE A 435       4.604  15.742  15.836  1.00 13.99           C  
ATOM    841  O   ILE A 435       5.479  14.946  15.588  1.00 18.10           O  
ATOM    842  CB  ILE A 435       5.989  17.871  15.984  1.00 17.24           C  
ATOM    843  CG1 ILE A 435       6.237  19.113  16.904  1.00 17.20           C  
ATOM    844  CG2 ILE A 435       5.505  18.280  14.591  1.00 16.87           C  
ATOM    845  CD1 ILE A 435       7.205  20.115  16.249  1.00 22.50           C  
ATOM    846  N   HIS A 436       3.382  15.695  15.336  1.00 14.40           N  
ATOM    847  CA  HIS A 436       2.928  14.641  14.413  1.00 13.82           C  
ATOM    848  C   HIS A 436       2.816  15.343  13.073  1.00 12.82           C  
ATOM    849  O   HIS A 436       2.050  16.299  12.895  1.00 14.75           O  
ATOM    850  CB  HIS A 436       1.524  14.204  14.876  1.00 13.44           C  
ATOM    851  CG  HIS A 436       1.557  13.651  16.270  1.00 16.06           C  
ATOM    852  CD2 HIS A 436       1.604  12.335  16.749  1.00 17.10           C  
ATOM    853  ND1 HIS A 436       1.590  14.472  17.367  1.00 18.58           N  
ATOM    854  CE1 HIS A 436       1.695  13.714  18.498  1.00 16.56           C  
ATOM    855  NE2 HIS A 436       1.672  12.414  18.152  1.00 17.88           N  
ATOM    856  N   HIS A 437       3.672  14.888  12.114  1.00 11.67           N  
ATOM    857  CA  HIS A 437       3.782  15.616  10.869  1.00 11.79           C  
ATOM    858  C   HIS A 437       2.734  15.275   9.870  1.00 12.28           C  
ATOM    859  O   HIS A 437       2.335  14.132   9.737  1.00 13.35           O  
ATOM    860  CB  HIS A 437       5.139  15.204  10.162  1.00 10.84           C  
ATOM    861  CG  HIS A 437       6.338  15.331  10.992  1.00 12.86           C  
ATOM    862  CD2 HIS A 437       7.360  14.416  11.239  1.00 13.69           C  
ATOM    863  ND1 HIS A 437       6.727  16.537  11.530  1.00 14.08           N  
ATOM    864  CE1 HIS A 437       7.922  16.347  12.157  1.00 13.98           C  
ATOM    865  NE2 HIS A 437       8.313  15.080  11.973  1.00 13.29           N  
ATOM    866  N   SER A 438       2.360  16.307   9.094  1.00 11.97           N  
ATOM    867  CA  SER A 438       1.704  16.136   7.825  1.00 11.06           C  
ATOM    868  C   SER A 438       2.690  16.301   6.630  1.00 10.91           C  
ATOM    869  O   SER A 438       2.362  15.955   5.509  1.00 12.49           O  
ATOM    870  CB  SER A 438       0.482  17.115   7.568  1.00 12.95           C  
ATOM    871  OG  SER A 438       0.958  18.487   7.684  1.00 16.23           O  
ATOM    872  N   SER A 439       3.851  16.816   6.900  1.00 10.07           N  
ATOM    873  CA  SER A 439       4.824  17.082   5.823  1.00 10.65           C  
ATOM    874  C   SER A 439       5.402  15.838   5.185  1.00 10.18           C  
ATOM    875  O   SER A 439       5.327  14.704   5.732  1.00 11.44           O  
ATOM    876  CB  SER A 439       5.953  17.924   6.335  1.00 10.82           C  
ATOM    877  OG  SER A 439       6.750  17.175   7.326  1.00 12.72           O  
ATOM    878  N   VAL A 440       5.901  16.036   3.974  1.00 10.16           N  
ATOM    879  CA  VAL A 440       6.371  14.899   3.163  1.00 11.23           C  
ATOM    880  C   VAL A 440       7.607  15.404   2.427  1.00 10.69           C  
ATOM    881  O   VAL A 440       7.608  16.589   1.982  1.00 11.59           O  
ATOM    882  CB  VAL A 440       5.310  14.593   2.121  1.00 11.65           C  
ATOM    883  CG1 VAL A 440       5.781  13.460   1.145  1.00 12.07           C  
ATOM    884  CG2 VAL A 440       4.001  14.204   2.788  1.00 11.70           C  
ATOM    885  N   GLU A 441       8.619  14.589   2.314  1.00 10.75           N  
ATOM    886  CA  GLU A 441       9.854  14.958   1.539  1.00 11.25           C  
ATOM    887  C   GLU A 441      10.321  13.826   0.642  1.00 11.42           C  
ATOM    888  O   GLU A 441      10.007  12.691   0.849  1.00 11.75           O  
ATOM    889  CB  GLU A 441      10.966  15.518   2.470  1.00 12.09           C  
ATOM    890  CG  GLU A 441      11.352  14.531   3.666  1.00 13.47           C  
ATOM    891  CD  GLU A 441      12.151  15.329   4.697  1.00 13.44           C  
ATOM    892  OE1 GLU A 441      11.689  15.524   5.847  1.00 13.63           O  
ATOM    893  OE2 GLU A 441      13.291  15.748   4.311  1.00 14.92           O1-
ATOM    894  N  AARG A 442      11.087  14.160  -0.374  0.51 11.41           N  
ATOM    895  N  BARG A 442      11.130  14.205  -0.343  0.49 11.58           N  
ATOM    896  CA AARG A 442      11.503  13.170  -1.337  0.51 11.36           C  
ATOM    897  CA BARG A 442      11.527  13.378  -1.478  0.49 11.49           C  
ATOM    898  C  AARG A 442      13.000  13.246  -1.494  0.51 11.37           C  
ATOM    899  C  BARG A 442      13.058  13.288  -1.564  0.49 11.47           C  
ATOM    900  O  AARG A 442      13.571  14.355  -1.560  0.51 12.88           O  
ATOM    901  O  BARG A 442      13.737  14.337  -1.650  0.49 12.97           O  
ATOM    902  CB AARG A 442      10.774  13.446  -2.655  0.51 12.19           C  
ATOM    903  CB BARG A 442      10.976  14.047  -2.767  0.49 12.02           C  
ATOM    904  CG AARG A 442      11.074  12.508  -3.822  0.51 14.09           C  
ATOM    905  CG BARG A 442      11.124  13.260  -4.028  0.49 14.29           C  
ATOM    906  CD AARG A 442      10.532  13.115  -5.152  0.51 16.77           C  
ATOM    907  CD BARG A 442      10.454  14.034  -5.192  0.49 13.41           C  
ATOM    908  NE AARG A 442      11.471  14.114  -5.647  0.51 20.30           N  
ATOM    909  NE BARG A 442      11.010  15.356  -5.080  0.49 19.31           N  
ATOM    910  CZ AARG A 442      11.529  14.544  -6.898  0.51 26.26           C  
ATOM    911  CZ BARG A 442      10.543  16.531  -5.466  0.49 19.11           C  
ATOM    912  NH1AARG A 442      10.660  14.094  -7.811  0.51 26.32           N1+
ATOM    913  NH1BARG A 442       9.467  16.677  -6.260  0.49 17.41           N1+
ATOM    914  NH2AARG A 442      12.453  15.422  -7.228  0.51 27.29           N  
ATOM    915  NH2BARG A 442      11.290  17.600  -5.114  0.49 22.39           N  
ATOM    916  N   TYR A 443      13.600  12.071  -1.606  1.00  9.85           N  
ATOM    917  CA  TYR A 443      15.058  11.902  -1.803  1.00 10.51           C  
ATOM    918  C   TYR A 443      15.390  11.482  -3.187  1.00 11.98           C  
ATOM    919  O   TYR A 443      14.787  10.548  -3.722  1.00 11.79           O  
ATOM    920  CB  TYR A 443      15.484  10.800  -0.833  1.00 10.87           C  
ATOM    921  CG  TYR A 443      16.987  10.466  -0.861  1.00 10.20           C  
ATOM    922  CD1 TYR A 443      17.889  11.369  -0.309  1.00 10.37           C  
ATOM    923  CD2 TYR A 443      17.421   9.311  -1.446  1.00 11.20           C  
ATOM    924  CE1 TYR A 443      19.257  11.124  -0.355  1.00 11.65           C  
ATOM    925  CE2 TYR A 443      18.800   8.987  -1.481  1.00 10.64           C  
ATOM    926  CZ  TYR A 443      19.655   9.919  -0.868  1.00 11.23           C  
ATOM    927  OH  TYR A 443      20.964   9.626  -0.877  1.00 14.14           O  
ATOM    928  N   GLU A 444      16.388  12.171  -3.733  1.00 11.94           N  
ATOM    929  CA AGLU A 444      16.965  11.847  -5.057  0.44 12.90           C  
ATOM    930  CA BGLU A 444      16.974  11.817  -5.066  0.56 12.61           C  
ATOM    931  C   GLU A 444      18.341  11.135  -4.864  1.00 13.24           C  
ATOM    932  O   GLU A 444      19.294  11.810  -4.466  1.00 14.87           O  
ATOM    933  CB AGLU A 444      17.104  13.166  -5.827  0.44 13.62           C  
ATOM    934  CB BGLU A 444      17.138  13.056  -5.953  0.56 13.35           C  
ATOM    935  CG AGLU A 444      15.780  13.908  -6.075  0.44 15.50           C  
ATOM    936  CG BGLU A 444      17.743  12.686  -7.312  0.56 14.90           C  
ATOM    937  CD AGLU A 444      16.000  15.347  -6.544  0.44 18.56           C  
ATOM    938  CD BGLU A 444      17.668  13.769  -8.398  0.56 18.06           C  
ATOM    939  OE1AGLU A 444      15.304  16.244  -6.055  0.44 19.19           O  
ATOM    940  OE1BGLU A 444      17.341  14.938  -8.088  0.56 21.27           O  
ATOM    941  OE2AGLU A 444      16.912  15.600  -7.377  0.44 20.65           O1-
ATOM    942  OE2BGLU A 444      17.862  13.409  -9.582  0.56 16.16           O1-
ATOM    943  N   PRO A 445      18.390   9.802  -5.000  1.00 15.36           N  
ATOM    944  CA  PRO A 445      19.681   9.087  -4.823  1.00 13.89           C  
ATOM    945  C   PRO A 445      20.848   9.615  -5.657  1.00 16.65           C  
ATOM    946  O   PRO A 445      21.987   9.693  -5.149  1.00 15.76           O  
ATOM    947  CB  PRO A 445      19.349   7.639  -5.134  1.00 15.57           C  
ATOM    948  CG  PRO A 445      17.844   7.499  -4.788  1.00 14.51           C  
ATOM    949  CD  PRO A 445      17.320   8.840  -5.349  1.00 14.95           C  
ATOM    950  N   GLU A 446      20.570  10.040  -6.901  1.00 16.21           N  
ATOM    951  CA  GLU A 446      21.683  10.566  -7.713  1.00 18.59           C  
ATOM    952  C   GLU A 446      22.259  11.870  -7.250  1.00 18.64           C  
ATOM    953  O   GLU A 446      23.392  12.135  -7.636  1.00 21.89           O  
ATOM    954  CB  GLU A 446      21.241  10.703  -9.181  1.00 24.28           C  
ATOM    955  CG  GLU A 446      20.952   9.352  -9.799  1.00 30.87           C  
ATOM    956  CD  GLU A 446      20.677   9.435 -11.285  1.00 46.32           C  
ATOM    957  OE1 GLU A 446      20.841   8.389 -11.981  1.00 51.54           O  
ATOM    958  OE2 GLU A 446      20.299  10.548 -11.749  1.00 48.38           O1-
ATOM    959  N   ARG A 447      21.576  12.709  -6.452  1.00 15.21           N  
ATOM    960  CA  ARG A 447      22.100  13.899  -5.924  1.00 14.35           C  
ATOM    961  C   ARG A 447      22.355  13.828  -4.389  1.00 14.36           C  
ATOM    962  O   ARG A 447      22.892  14.774  -3.801  1.00 14.20           O  
ATOM    963  CB  ARG A 447      21.129  15.023  -6.250  1.00 19.50           C  
ATOM    964  CG  ARG A 447      20.983  15.311  -7.708  1.00 22.83           C  
ATOM    965  CD  ARG A 447      20.783  16.806  -7.840  1.00 29.63           C  
ATOM    966  NE  ARG A 447      20.565  17.224  -9.235  1.00 27.96           N  
ATOM    967  CZ  ARG A 447      21.561  17.603 -10.062  1.00 27.10           C  
ATOM    968  NH1 ARG A 447      22.824  17.698  -9.631  1.00 23.35           N1+
ATOM    969  NH2 ARG A 447      21.265  17.968 -11.319  1.00 27.18           N  
ATOM    970  N   ASP A 448      21.865  12.736  -3.758  1.00 15.89           N  
ATOM    971  CA  ASP A 448      21.930  12.648  -2.322  1.00 16.59           C  
ATOM    972  C   ASP A 448      21.333  13.840  -1.662  1.00 14.93           C  
ATOM    973  O   ASP A 448      21.894  14.463  -0.745  1.00 16.17           O  
ATOM    974  CB  ASP A 448      23.384  12.357  -1.841  1.00 14.69           C  
ATOM    975  CG  ASP A 448      23.474  12.047  -0.312  1.00 15.31           C  
ATOM    976  OD1 ASP A 448      22.540  11.391   0.266  1.00 16.15           O  
ATOM    977  OD2 ASP A 448      24.471  12.515   0.354  1.00 18.06           O1-
ATOM    978  N   GLU A 449      20.128  14.211  -2.099  1.00 13.42           N  
ATOM    979  CA  GLU A 449      19.385  15.377  -1.524  1.00 13.24           C  
ATOM    980  C   GLU A 449      17.922  15.023  -1.232  1.00 12.19           C  
ATOM    981  O   GLU A 449      17.293  14.308  -2.017  1.00 13.89           O  
ATOM    982  CB  GLU A 449      19.285  16.478  -2.564  1.00 16.03           C  
ATOM    983  CG  GLU A 449      20.644  17.135  -2.882  1.00 17.58           C  
ATOM    984  CD  GLU A 449      20.539  18.201  -3.995  1.00 24.41           C  
ATOM    985  OE1 GLU A 449      21.565  18.628  -4.547  1.00 23.78           O  
ATOM    986  OE2 GLU A 449      19.455  18.583  -4.352  1.00 24.99           O1-
ATOM    987  N   TRP A 450      17.446  15.653  -0.167  1.00 12.69           N  
ATOM    988  CA  TRP A 450      15.999  15.611   0.225  1.00 13.04           C  
ATOM    989  C   TRP A 450      15.406  16.981   0.013  1.00 13.32           C  
ATOM    990  O   TRP A 450      16.096  18.002   0.227  1.00 15.10           O  
ATOM    991  CB  TRP A 450      15.909  15.357   1.726  1.00 12.95           C  
ATOM    992  CG  TRP A 450      16.159  13.997   2.167  1.00 11.68           C  
ATOM    993  CD1 TRP A 450      17.350  13.476   2.771  1.00 10.98           C  
ATOM    994  CD2 TRP A 450      15.188  12.905   2.189  1.00 10.57           C  
ATOM    995  CE2 TRP A 450      15.872  11.764   2.757  1.00 10.40           C  
ATOM    996  CE3 TRP A 450      13.811  12.731   1.772  1.00 10.70           C  
ATOM    997  NE1 TRP A 450      17.140  12.164   3.081  1.00 12.07           N  
ATOM    998  CZ2 TRP A 450      15.233  10.561   2.908  1.00 12.54           C  
ATOM    999  CZ3 TRP A 450      13.201  11.476   1.939  1.00 11.09           C  
ATOM   1000  CH2 TRP A 450      13.897  10.436   2.532  1.00 11.29           C  
ATOM   1001  N   HIS A 451      14.149  17.010  -0.500  1.00 12.50           N  
ATOM   1002  CA  HIS A 451      13.432  18.310  -0.554  1.00 13.61           C  
ATOM   1003  C   HIS A 451      12.014  18.061  -0.196  1.00 13.78           C  
ATOM   1004  O   HIS A 451      11.432  17.041  -0.582  1.00 13.21           O  
ATOM   1005  CB  HIS A 451      13.452  18.838  -1.976  1.00 16.97           C  
ATOM   1006  CG  HIS A 451      14.851  19.192  -2.450  1.00 19.90           C  
ATOM   1007  CD2 HIS A 451      15.736  18.482  -3.227  1.00 25.60           C  
ATOM   1008  ND1 HIS A 451      15.490  20.296  -2.035  1.00 26.22           N  
ATOM   1009  CE1 HIS A 451      16.738  20.326  -2.567  1.00 27.55           C  
ATOM   1010  NE2 HIS A 451      16.902  19.213  -3.296  1.00 24.98           N  
ATOM   1011  N   LEU A 452      11.443  18.987   0.567  1.00 12.80           N  
ATOM   1012  CA  LEU A 452      10.026  18.909   0.894  1.00 13.04           C  
ATOM   1013  C   LEU A 452       9.137  19.065  -0.349  1.00 12.27           C  
ATOM   1014  O   LEU A 452       9.524  19.758  -1.309  1.00 14.59           O  
ATOM   1015  CB  LEU A 452       9.685  20.000   1.886  1.00 13.42           C  
ATOM   1016  CG  LEU A 452      10.148  19.721   3.359  1.00 15.99           C  
ATOM   1017  CD1 LEU A 452      10.115  21.040   4.183  1.00 20.30           C  
ATOM   1018  CD2 LEU A 452       9.247  18.682   4.043  1.00 16.52           C  
ATOM   1019  N   VAL A 453       8.058  18.318  -0.343  1.00 11.84           N  
ATOM   1020  CA  VAL A 453       6.952  18.459  -1.366  1.00 11.86           C  
ATOM   1021  C   VAL A 453       5.711  18.843  -0.626  1.00 10.18           C  
ATOM   1022  O   VAL A 453       5.745  19.265   0.534  1.00 11.79           O  
ATOM   1023  CB  VAL A 453       6.770  17.106  -2.127  1.00 12.57           C  
ATOM   1024  CG1 VAL A 453       8.129  16.757  -2.788  1.00 13.69           C  
ATOM   1025  CG2 VAL A 453       6.278  15.954  -1.242  1.00 12.42           C  
ATOM   1026  N   ALA A 454       4.567  18.877  -1.295  1.00 10.98           N  
ATOM   1027  CA  ALA A 454       3.371  19.300  -0.605  1.00 10.22           C  
ATOM   1028  C   ALA A 454       3.002  18.391   0.569  1.00 10.18           C  
ATOM   1029  O   ALA A 454       3.187  17.163   0.477  1.00 11.71           O  
ATOM   1030  CB  ALA A 454       2.220  19.352  -1.630  1.00 12.37           C  
ATOM   1031  N   PRO A 455       2.522  18.993   1.670  1.00 10.82           N  
ATOM   1032  CA  PRO A 455       2.100  18.167   2.829  1.00 11.22           C  
ATOM   1033  C   PRO A 455       0.795  17.430   2.580  1.00 12.42           C  
ATOM   1034  O   PRO A 455      -0.054  17.844   1.782  1.00 12.14           O  
ATOM   1035  CB  PRO A 455       1.928  19.204   3.951  1.00 12.17           C  
ATOM   1036  CG  PRO A 455       1.494  20.469   3.143  1.00 11.48           C  
ATOM   1037  CD  PRO A 455       2.396  20.450   1.934  1.00 10.53           C  
ATOM   1038  N   MET A 456       0.658  16.314   3.302  1.00 11.84           N  
ATOM   1039  CA  MET A 456      -0.692  15.636   3.333  1.00 12.33           C  
ATOM   1040  C   MET A 456      -1.782  16.568   3.827  1.00 11.18           C  
ATOM   1041  O   MET A 456      -1.483  17.614   4.469  1.00 14.13           O  
ATOM   1042  CB  MET A 456      -0.607  14.445   4.293  1.00 11.48           C  
ATOM   1043  CG  MET A 456       0.212  13.370   3.619  1.00 11.66           C  
ATOM   1044  SD  MET A 456       0.308  11.886   4.643  1.00 14.03           S  
ATOM   1045  CE  MET A 456       1.243  12.534   6.066  1.00 13.49           C  
ATOM   1046  N   LEU A 457      -3.014  16.144   3.637  1.00 13.46           N  
ATOM   1047  CA  LEU A 457      -4.185  16.883   4.143  1.00 13.75           C  
ATOM   1048  C   LEU A 457      -4.384  16.575   5.642  1.00 16.38           C  
ATOM   1049  O   LEU A 457      -5.200  17.290   6.307  1.00 17.63           O  
ATOM   1050  CB  LEU A 457      -5.395  16.357   3.392  1.00 14.43           C  
ATOM   1051  CG  LEU A 457      -5.382  16.663   1.864  1.00 13.49           C  
ATOM   1052  CD1 LEU A 457      -6.635  16.137   1.203  1.00 18.66           C  
ATOM   1053  CD2 LEU A 457      -5.198  18.144   1.523  1.00 17.94           C  
ATOM   1054  N   THR A 458      -3.639  15.591   6.209  1.00 14.61           N  
ATOM   1055  CA  THR A 458      -3.889  15.073   7.550  1.00 14.83           C  
ATOM   1056  C   THR A 458      -2.508  14.829   8.134  1.00 14.18           C  
ATOM   1057  O   THR A 458      -1.617  14.321   7.423  1.00 15.22           O  
ATOM   1058  CB  THR A 458      -4.576  13.683   7.453  1.00 15.02           C  
ATOM   1059  CG2 THR A 458      -5.075  13.259   8.887  1.00 16.03           C  
ATOM   1060  OG1 THR A 458      -5.612  13.766   6.453  1.00 19.19           O  
ATOM   1061  N   ARG A 459      -2.332  15.201   9.378  1.00 13.09           N  
ATOM   1062  CA  ARG A 459      -1.158  14.653  10.135  1.00 10.93           C  
ATOM   1063  C   ARG A 459      -1.235  13.129  10.294  1.00 12.72           C  
ATOM   1064  O   ARG A 459      -2.293  12.651  10.697  1.00 14.43           O  
ATOM   1065  CB  ARG A 459      -1.028  15.250  11.527  1.00 13.51           C  
ATOM   1066  CG  ARG A 459      -1.013  16.763  11.423  1.00 17.20           C  
ATOM   1067  CD  ARG A 459      -1.045  17.353  12.831  1.00 19.91           C  
ATOM   1068  NE  ARG A 459      -0.888  18.785  12.638  1.00 28.19           N  
ATOM   1069  CZ  ARG A 459      -0.973  19.676  13.638  1.00 33.62           C  
ATOM   1070  NH1 ARG A 459      -1.232  19.271  14.893  1.00 33.69           N1+
ATOM   1071  NH2 ARG A 459      -0.794  20.968  13.376  1.00 33.38           N  
ATOM   1072  N   ARG A 460      -0.170  12.387   9.962  1.00 12.02           N  
ATOM   1073  CA  ARG A 460      -0.258  10.905  10.118  1.00 12.21           C  
ATOM   1074  C   ARG A 460       1.025  10.325  10.578  1.00 12.75           C  
ATOM   1075  O   ARG A 460       2.053  10.519   9.926  1.00 13.73           O  
ATOM   1076  CB  ARG A 460      -0.640  10.233   8.783  1.00 11.72           C  
ATOM   1077  CG  ARG A 460      -1.920  10.731   8.087  1.00 12.51           C  
ATOM   1078  CD  ARG A 460      -2.107   9.944   6.746  1.00 11.34           C  
ATOM   1079  NE  ARG A 460      -3.257  10.511   6.029  1.00 12.59           N  
ATOM   1080  CZ  ARG A 460      -4.480   9.988   6.121  1.00 13.61           C  
ATOM   1081  NH1 ARG A 460      -4.738   8.919   6.907  1.00 13.17           N1+
ATOM   1082  NH2 ARG A 460      -5.473  10.603   5.495  1.00 12.55           N  
ATOM   1083  N   ILE A 461       0.941   9.605  11.677  1.00 11.61           N  
ATOM   1084  CA  ILE A 461       2.076   8.751  12.064  1.00 10.27           C  
ATOM   1085  C   ILE A 461       1.591   7.365  12.077  1.00 11.22           C  
ATOM   1086  O   ILE A 461       0.362   7.112  12.237  1.00 12.19           O  
ATOM   1087  CB  ILE A 461       2.683   9.140  13.445  1.00 11.21           C  
ATOM   1088  CG1 ILE A 461       1.902   8.580  14.632  1.00 13.80           C  
ATOM   1089  CG2 ILE A 461       2.674  10.611  13.614  1.00 11.30           C  
ATOM   1090  CD1 ILE A 461       2.866   8.622  15.838  1.00 17.31           C  
ATOM   1091  N   GLY A 462       2.490   6.391  11.852  1.00 10.82           N  
ATOM   1092  CA  GLY A 462       2.008   5.014  11.912  1.00 11.89           C  
ATOM   1093  C   GLY A 462       1.161   4.777  10.637  1.00 13.32           C  
ATOM   1094  O   GLY A 462       0.237   3.944  10.638  1.00 13.33           O  
ATOM   1095  N   VAL A 463       1.418   5.528   9.576  1.00 12.85           N  
ATOM   1096  CA  VAL A 463       0.706   5.537   8.288  1.00 13.46           C  
ATOM   1097  C   VAL A 463       1.329   4.440   7.431  1.00 14.25           C  
ATOM   1098  O   VAL A 463       2.551   4.152   7.513  1.00 17.96           O  
ATOM   1099  CB  VAL A 463       0.900   6.905   7.663  1.00 13.20           C  
ATOM   1100  CG1 VAL A 463       2.402   7.336   7.562  1.00 17.77           C  
ATOM   1101  CG2 VAL A 463       0.109   7.046   6.361  1.00 14.08           C  
ATOM   1102  N   GLY A 464       0.513   3.798   6.650  1.00 12.66           N  
ATOM   1103  CA  GLY A 464       1.068   2.826   5.672  1.00 12.23           C  
ATOM   1104  C   GLY A 464       1.035   3.452   4.295  1.00 11.44           C  
ATOM   1105  O   GLY A 464       0.104   4.218   3.975  1.00 12.83           O  
ATOM   1106  N   VAL A 465       2.009   3.137   3.466  1.00 10.42           N  
ATOM   1107  CA  VAL A 465       2.200   3.781   2.147  1.00 11.50           C  
ATOM   1108  C   VAL A 465       2.396   2.707   1.098  1.00 11.38           C  
ATOM   1109  O   VAL A 465       3.126   1.696   1.298  1.00 13.40           O  
ATOM   1110  CB  VAL A 465       3.404   4.732   2.184  1.00 12.19           C  
ATOM   1111  CG1 VAL A 465       3.677   5.273   0.727  1.00 13.15           C  
ATOM   1112  CG2 VAL A 465       3.110   5.891   3.167  1.00 12.98           C  
ATOM   1113  N   ALA A 466       1.762   2.941  -0.045  1.00 11.49           N  
ATOM   1114  CA  ALA A 466       2.020   2.067  -1.212  1.00 12.72           C  
ATOM   1115  C   ALA A 466       1.867   2.916  -2.467  1.00 13.16           C  
ATOM   1116  O   ALA A 466       1.239   3.980  -2.456  1.00 13.03           O  
ATOM   1117  CB  ALA A 466       1.146   0.803  -1.260  1.00 16.28           C  
ATOM   1118  N   VAL A 467       2.533   2.493  -3.539  1.00 13.05           N  
ATOM   1119  CA  VAL A 467       2.540   3.244  -4.770  1.00 14.59           C  
ATOM   1120  C   VAL A 467       1.953   2.340  -5.843  1.00 14.47           C  
ATOM   1121  O   VAL A 467       2.372   1.185  -5.966  1.00 19.36           O  
ATOM   1122  CB  VAL A 467       3.968   3.742  -5.142  1.00 13.02           C  
ATOM   1123  CG1 VAL A 467       3.991   4.489  -6.503  1.00 15.96           C  
ATOM   1124  CG2 VAL A 467       4.521   4.661  -4.000  1.00 13.33           C  
ATOM   1125  N   LEU A 468       1.077   2.886  -6.667  1.00 14.79           N  
ATOM   1126  CA  LEU A 468       0.531   2.122  -7.787  1.00 16.97           C  
ATOM   1127  C   LEU A 468       0.394   3.074  -8.954  1.00 17.52           C  
ATOM   1128  O   LEU A 468      -0.275   4.136  -8.812  1.00 16.38           O  
ATOM   1129  CB  LEU A 468      -0.926   1.681  -7.428  1.00 20.62           C  
ATOM   1130  CG  LEU A 468      -1.784   0.887  -8.481  1.00 21.56           C  
ATOM   1131  CD1 LEU A 468      -1.064  -0.293  -9.114  1.00 24.24           C  
ATOM   1132  CD2 LEU A 468      -3.065   0.478  -7.751  1.00 22.64           C  
ATOM   1133  N   ASN A 469       0.954   2.695 -10.087  1.00 18.92           N  
ATOM   1134  CA  ASN A 469       0.943   3.545 -11.339  1.00 18.24           C  
ATOM   1135  C   ASN A 469       1.239   5.047 -11.063  1.00 16.47           C  
ATOM   1136  O   ASN A 469       0.536   5.917 -11.508  1.00 16.21           O  
ATOM   1137  CB  ASN A 469      -0.395   3.348 -12.084  1.00 22.43           C  
ATOM   1138  CG  ASN A 469      -0.698   1.895 -12.467  1.00 23.00           C  
ATOM   1139  ND2 ASN A 469      -1.939   1.439 -12.147  1.00 30.62           N  
ATOM   1140  OD1 ASN A 469       0.151   1.187 -12.948  1.00 23.55           O  
ATOM   1141  N   ARG A 470       2.279   5.218 -10.244  1.00 13.64           N  
ATOM   1142  CA  ARG A 470       2.907   6.513  -9.988  1.00 13.69           C  
ATOM   1143  C   ARG A 470       2.021   7.440  -9.153  1.00 13.69           C  
ATOM   1144  O   ARG A 470       2.267   8.638  -9.174  1.00 14.82           O  
ATOM   1145  CB  ARG A 470       3.312   7.218 -11.298  1.00 17.79           C  
ATOM   1146  CG  ARG A 470       4.313   6.323 -12.023  1.00 18.44           C  
ATOM   1147  CD  ARG A 470       4.595   6.893 -13.451  1.00 20.41           C  
ATOM   1148  NE  ARG A 470       3.439   7.247 -14.262  1.00 19.12           N  
ATOM   1149  CZ  ARG A 470       2.690   6.382 -14.953  1.00 20.38           C  
ATOM   1150  NH1 ARG A 470       2.998   5.092 -14.940  1.00 24.28           N1+
ATOM   1151  NH2 ARG A 470       1.674   6.810 -15.633  1.00 22.44           N  
ATOM   1152  N   LEU A 471       1.083   6.877  -8.423  1.00 12.74           N  
ATOM   1153  CA  LEU A 471       0.283   7.605  -7.416  1.00 11.86           C  
ATOM   1154  C   LEU A 471       0.666   6.965  -6.103  1.00 12.03           C  
ATOM   1155  O   LEU A 471       0.751   5.690  -5.988  1.00 12.25           O  
ATOM   1156  CB  LEU A 471      -1.236   7.468  -7.688  1.00 12.45           C  
ATOM   1157  CG  LEU A 471      -1.649   8.013  -9.054  1.00 13.59           C  
ATOM   1158  CD1 LEU A 471      -3.167   7.833  -9.225  1.00 15.27           C  
ATOM   1159  CD2 LEU A 471      -1.210   9.501  -9.229  1.00 15.56           C  
ATOM   1160  N   LEU A 472       0.856   7.807  -5.100  1.00 10.54           N  
ATOM   1161  CA  LEU A 472       1.315   7.315  -3.749  1.00 11.43           C  
ATOM   1162  C   LEU A 472       0.126   7.486  -2.777  1.00 12.21           C  
ATOM   1163  O   LEU A 472      -0.445   8.548  -2.582  1.00 13.31           O  
ATOM   1164  CB  LEU A 472       2.553   8.129  -3.361  1.00 12.15           C  
ATOM   1165  CG  LEU A 472       3.154   7.708  -1.957  1.00 11.82           C  
ATOM   1166  CD1 LEU A 472       4.658   7.903  -1.999  1.00 13.55           C  
ATOM   1167  CD2 LEU A 472       2.499   8.415  -0.762  1.00 14.78           C  
ATOM   1168  N   TYR A 473      -0.183   6.398  -2.126  1.00 11.35           N  
ATOM   1169  CA  TYR A 473      -1.278   6.389  -1.112  1.00 11.32           C  
ATOM   1170  C   TYR A 473      -0.762   6.389   0.282  1.00 11.98           C  
ATOM   1171  O   TYR A 473       0.167   5.570   0.587  1.00 12.72           O  
ATOM   1172  CB  TYR A 473      -2.164   5.159  -1.331  1.00 12.14           C  
ATOM   1173  CG  TYR A 473      -2.822   5.149  -2.696  1.00 14.52           C  
ATOM   1174  CD1 TYR A 473      -4.109   5.696  -2.835  1.00 14.63           C  
ATOM   1175  CD2 TYR A 473      -2.101   4.695  -3.843  1.00 13.23           C  
ATOM   1176  CE1 TYR A 473      -4.705   5.717  -4.144  1.00 18.99           C  
ATOM   1177  CE2 TYR A 473      -2.634   4.753  -5.146  1.00 17.50           C  
ATOM   1178  CZ  TYR A 473      -3.949   5.260  -5.265  1.00 17.40           C  
ATOM   1179  OH  TYR A 473      -4.457   5.276  -6.538  1.00 19.50           O  
ATOM   1180  N   ALA A 474      -1.346   7.226   1.121  1.00 12.01           N  
ATOM   1181  CA  ALA A 474      -1.041   7.261   2.586  1.00 11.66           C  
ATOM   1182  C   ALA A 474      -2.313   6.818   3.285  1.00 11.72           C  
ATOM   1183  O   ALA A 474      -3.383   7.420   3.112  1.00 12.21           O  
ATOM   1184  CB  ALA A 474      -0.714   8.671   2.932  1.00 11.04           C  
ATOM   1185  N   VAL A 475      -2.213   5.699   4.002  1.00 11.33           N  
ATOM   1186  CA  VAL A 475      -3.414   5.035   4.509  1.00 12.43           C  
ATOM   1187  C   VAL A 475      -3.409   4.988   6.021  1.00 13.08           C  
ATOM   1188  O   VAL A 475      -2.523   4.433   6.609  1.00 13.49           O  
ATOM   1189  CB  VAL A 475      -3.383   3.630   3.959  1.00 11.08           C  
ATOM   1190  CG1 VAL A 475      -4.594   2.897   4.516  1.00 12.43           C  
ATOM   1191  CG2 VAL A 475      -3.522   3.675   2.407  1.00 11.74           C  
ATOM   1192  N   GLY A 476      -4.489   5.445   6.644  1.00 11.32           N  
ATOM   1193  CA  GLY A 476      -4.586   5.281   8.102  1.00 13.34           C  
ATOM   1194  C   GLY A 476      -3.623   6.104   8.877  1.00 10.42           C  
ATOM   1195  O   GLY A 476      -3.122   7.165   8.443  1.00 12.73           O  
ATOM   1196  N   GLY A 477      -3.328   5.572  10.032  1.00 11.87           N  
ATOM   1197  CA  GLY A 477      -2.375   6.225  10.937  1.00 12.34           C  
ATOM   1198  C   GLY A 477      -3.015   6.890  12.177  1.00 14.39           C  
ATOM   1199  O   GLY A 477      -4.098   6.494  12.618  1.00 15.07           O  
ATOM   1200  N   PHE A 478      -2.315   7.832  12.768  1.00 11.84           N  
ATOM   1201  CA  PHE A 478      -2.727   8.514  14.025  1.00 12.04           C  
ATOM   1202  C   PHE A 478      -2.264   9.980  13.852  1.00 13.47           C  
ATOM   1203  O   PHE A 478      -1.117  10.217  13.443  1.00 13.60           O  
ATOM   1204  CB  PHE A 478      -1.975   7.783  15.127  1.00 14.25           C  
ATOM   1205  CG  PHE A 478      -2.169   8.376  16.501  1.00 15.44           C  
ATOM   1206  CD1 PHE A 478      -3.442   8.552  17.019  1.00 18.68           C  
ATOM   1207  CD2 PHE A 478      -1.086   8.786  17.212  1.00 18.34           C  
ATOM   1208  CE1 PHE A 478      -3.605   9.097  18.320  1.00 19.75           C  
ATOM   1209  CE2 PHE A 478      -1.200   9.341  18.507  1.00 22.78           C  
ATOM   1210  CZ  PHE A 478      -2.479   9.488  19.042  1.00 21.73           C  
ATOM   1211  N   ASP A 479      -3.212  10.898  14.117  1.00 17.14           N  
ATOM   1212  CA  ASP A 479      -2.960  12.343  13.932  1.00 15.91           C  
ATOM   1213  C   ASP A 479      -2.536  13.003  15.200  1.00 17.74           C  
ATOM   1214  O   ASP A 479      -2.322  14.216  15.150  1.00 21.45           O  
ATOM   1215  CB  ASP A 479      -4.179  13.020  13.222  1.00 14.76           C  
ATOM   1216  CG  ASP A 479      -5.394  13.092  14.135  1.00 15.84           C  
ATOM   1217  OD1 ASP A 479      -5.296  12.798  15.317  1.00 19.52           O  
ATOM   1218  OD2 ASP A 479      -6.414  13.380  13.625  1.00 18.86           O1-
ATOM   1219  N   GLY A 480      -2.287  12.228  16.258  1.00 17.61           N  
ATOM   1220  CA  GLY A 480      -1.900  12.714  17.589  1.00 19.99           C  
ATOM   1221  C   GLY A 480      -3.074  12.742  18.591  1.00 17.45           C  
ATOM   1222  O   GLY A 480      -2.861  12.785  19.796  1.00 22.89           O  
ATOM   1223  N  ATHR A 481      -4.285  12.613  18.109  0.61 17.21           N  
ATOM   1224  N  BTHR A 481      -4.272  12.729  18.044  0.39 17.77           N  
ATOM   1225  CA ATHR A 481      -5.511  12.627  18.968  0.61 18.90           C  
ATOM   1226  CA BTHR A 481      -5.511  12.750  18.829  0.39 19.16           C  
ATOM   1227  C  ATHR A 481      -6.476  11.506  18.502  0.61 19.79           C  
ATOM   1228  C  BTHR A 481      -6.257  11.428  18.493  0.39 19.07           C  
ATOM   1229  O  ATHR A 481      -7.131  10.873  19.320  0.61 18.58           O  
ATOM   1230  O  BTHR A 481      -6.440  10.550  19.396  0.39 17.92           O  
ATOM   1231  CB ATHR A 481      -6.238  13.976  18.815  0.61 20.57           C  
ATOM   1232  CB BTHR A 481      -6.339  14.029  18.484  0.39 19.76           C  
ATOM   1233  CG2ATHR A 481      -7.592  13.994  19.561  0.61 16.04           C  
ATOM   1234  CG2BTHR A 481      -5.513  15.242  18.595  0.39 16.10           C  
ATOM   1235  OG1ATHR A 481      -5.404  14.978  19.334  0.61 17.94           O  
ATOM   1236  OG1BTHR A 481      -6.771  14.004  17.133  0.39 21.10           O  
ATOM   1237  N   ASN A 482      -6.582  11.280  17.188  1.00 17.22           N  
ATOM   1238  CA  ASN A 482      -7.457  10.248  16.619  1.00 19.48           C  
ATOM   1239  C   ASN A 482      -6.696   9.225  15.813  1.00 18.48           C  
ATOM   1240  O   ASN A 482      -5.827   9.576  14.971  1.00 17.87           O  
ATOM   1241  CB  ASN A 482      -8.473  10.836  15.607  1.00 21.78           C  
ATOM   1242  CG  ASN A 482      -9.151  12.163  16.076  1.00 31.48           C  
ATOM   1243  ND2 ASN A 482      -9.929  12.029  17.072  1.00 25.20           N  
ATOM   1244  OD1 ASN A 482      -8.924  13.299  15.550  1.00 35.04           O  
ATOM   1245  N   ARG A 483      -7.028   7.956  16.034  1.00 19.20           N  
ATOM   1246  CA  ARG A 483      -6.644   6.906  15.049  1.00 16.57           C  
ATOM   1247  C   ARG A 483      -7.521   7.039  13.831  1.00 16.71           C  
ATOM   1248  O   ARG A 483      -8.686   7.393  13.954  1.00 17.31           O  
ATOM   1249  CB  ARG A 483      -6.829   5.492  15.679  1.00 18.81           C  
ATOM   1250  CG  ARG A 483      -6.159   5.445  17.086  1.00 24.54           C  
ATOM   1251  CD  ARG A 483      -4.705   5.030  17.033  1.00 22.63           C  
ATOM   1252  NE  ARG A 483      -3.967   5.308  18.272  1.00 20.68           N  
ATOM   1253  CZ  ARG A 483      -2.637   5.249  18.343  1.00 19.71           C  
ATOM   1254  NH1 ARG A 483      -1.887   4.776  17.256  1.00 17.62           N1+
ATOM   1255  NH2 ARG A 483      -2.047   5.575  19.456  1.00 20.20           N  
ATOM   1256  N   LEU A 484      -6.974   6.775  12.622  1.00 12.60           N  
ATOM   1257  CA  LEU A 484      -7.624   7.131  11.410  1.00 12.34           C  
ATOM   1258  C   LEU A 484      -8.097   5.974  10.541  1.00 14.84           C  
ATOM   1259  O   LEU A 484      -7.326   4.979  10.317  1.00 14.46           O  
ATOM   1260  CB  LEU A 484      -6.650   8.016  10.570  1.00 12.69           C  
ATOM   1261  CG  LEU A 484      -6.022   9.149  11.343  1.00 14.37           C  
ATOM   1262  CD1 LEU A 484      -4.916   9.781  10.485  1.00 13.15           C  
ATOM   1263  CD2 LEU A 484      -7.126  10.183  11.679  1.00 17.19           C  
ATOM   1264  N   ASN A 485      -9.305   6.081   9.970  1.00 14.70           N  
ATOM   1265  CA  ASN A 485      -9.601   5.239   8.852  1.00 15.12           C  
ATOM   1266  C   ASN A 485      -9.391   5.885   7.483  1.00 13.96           C  
ATOM   1267  O   ASN A 485      -9.611   5.283   6.441  1.00 14.35           O  
ATOM   1268  CB  ASN A 485     -11.045   4.609   8.959  1.00 14.88           C  
ATOM   1269  CG  ASN A 485     -12.121   5.646   8.755  1.00 17.89           C  
ATOM   1270  ND2 ASN A 485     -13.276   5.180   8.355  1.00 22.23           N  
ATOM   1271  OD1 ASN A 485     -11.946   6.823   9.022  1.00 21.58           O  
ATOM   1272  N   SER A 486      -9.074   7.177   7.492  1.00 14.79           N  
ATOM   1273  CA  SER A 486      -9.054   7.885   6.240  1.00 12.04           C  
ATOM   1274  C   SER A 486      -7.776   7.590   5.473  1.00 13.03           C  
ATOM   1275  O   SER A 486      -6.811   7.016   6.082  1.00 12.12           O  
ATOM   1276  CB  SER A 486      -9.051   9.391   6.494  1.00 14.62           C  
ATOM   1277  OG  SER A 486      -7.862   9.919   7.150  1.00 14.39           O  
ATOM   1278  N   ALA A 487      -7.766   7.960   4.206  1.00 12.57           N  
ATOM   1279  CA  ALA A 487      -6.603   7.725   3.336  1.00 11.46           C  
ATOM   1280  C   ALA A 487      -6.597   8.771   2.297  1.00 13.40           C  
ATOM   1281  O   ALA A 487      -7.638   9.381   1.969  1.00 13.06           O  
ATOM   1282  CB  ALA A 487      -6.727   6.354   2.718  1.00 12.22           C  
ATOM   1283  N   GLU A 488      -5.421   9.027   1.743  1.00 11.70           N  
ATOM   1284  CA  GLU A 488      -5.320  10.106   0.747  1.00 13.13           C  
ATOM   1285  C   GLU A 488      -4.241   9.683  -0.299  1.00 12.21           C  
ATOM   1286  O   GLU A 488      -3.433   8.814  -0.073  1.00 13.08           O  
ATOM   1287  CB  GLU A 488      -5.029  11.477   1.356  1.00 13.39           C  
ATOM   1288  CG  GLU A 488      -3.841  11.460   2.363  1.00 13.48           C  
ATOM   1289  CD  GLU A 488      -3.762  12.777   3.085  1.00 13.18           C  
ATOM   1290  OE1 GLU A 488      -3.415  13.739   2.340  1.00 14.43           O  
ATOM   1291  OE2 GLU A 488      -4.010  12.828   4.291  1.00 13.65           O1-
ATOM   1292  N   CYS A 489      -4.269  10.331  -1.439  1.00 11.59           N  
ATOM   1293  CA  CYS A 489      -3.411   9.967  -2.560  1.00 11.54           C  
ATOM   1294  C   CYS A 489      -2.638  11.170  -3.034  1.00 13.17           C  
ATOM   1295  O   CYS A 489      -3.199  12.266  -3.220  1.00 14.62           O  
ATOM   1296  CB  CYS A 489      -4.354   9.501  -3.668  1.00 13.14           C  
ATOM   1297  SG  CYS A 489      -3.455   8.936  -5.159  1.00 17.45           S  
ATOM   1298  N   TYR A 490      -1.343  10.957  -3.322  1.00 11.52           N  
ATOM   1299  CA  TYR A 490      -0.506  12.063  -3.860  1.00 11.85           C  
ATOM   1300  C   TYR A 490      -0.268  11.896  -5.334  1.00 13.33           C  
ATOM   1301  O   TYR A 490       0.061  10.798  -5.802  1.00 13.32           O  
ATOM   1302  CB  TYR A 490       0.845  11.925  -3.164  1.00 12.11           C  
ATOM   1303  CG  TYR A 490       1.866  12.985  -3.617  1.00 10.74           C  
ATOM   1304  CD1 TYR A 490       1.666  14.387  -3.317  1.00 11.31           C  
ATOM   1305  CD2 TYR A 490       3.020  12.638  -4.302  1.00 10.43           C  
ATOM   1306  CE1 TYR A 490       2.583  15.354  -3.690  1.00 10.22           C  
ATOM   1307  CE2 TYR A 490       3.965  13.597  -4.727  1.00 10.76           C  
ATOM   1308  CZ  TYR A 490       3.742  14.947  -4.402  1.00 11.05           C  
ATOM   1309  OH  TYR A 490       4.681  15.882  -4.835  1.00 14.24           O  
ATOM   1310  N   TYR A 491      -0.444  12.996  -6.059  1.00 13.12           N  
ATOM   1311  CA  TYR A 491      -0.321  13.045  -7.511  1.00 12.53           C  
ATOM   1312  C   TYR A 491       0.965  13.838  -7.770  1.00 13.17           C  
ATOM   1313  O   TYR A 491       0.988  15.079  -7.757  1.00 13.17           O  
ATOM   1314  CB  TYR A 491      -1.560  13.874  -8.072  1.00 12.23           C  
ATOM   1315  CG  TYR A 491      -2.804  13.122  -7.881  1.00 15.69           C  
ATOM   1316  CD1 TYR A 491      -3.313  12.429  -8.980  1.00 18.82           C  
ATOM   1317  CD2 TYR A 491      -3.456  13.070  -6.635  1.00 16.21           C  
ATOM   1318  CE1 TYR A 491      -4.416  11.631  -8.789  1.00 22.19           C  
ATOM   1319  CE2 TYR A 491      -4.606  12.305  -6.468  1.00 19.44           C  
ATOM   1320  CZ  TYR A 491      -5.042  11.607  -7.617  1.00 21.62           C  
ATOM   1321  OH  TYR A 491      -6.180  10.823  -7.568  1.00 30.14           O  
ATOM   1322  N   PRO A 492       2.099  13.149  -8.071  1.00 12.09           N  
ATOM   1323  CA  PRO A 492       3.394  13.880  -8.227  1.00 14.27           C  
ATOM   1324  C   PRO A 492       3.413  14.884  -9.364  1.00 14.26           C  
ATOM   1325  O   PRO A 492       4.097  15.888  -9.226  1.00 14.34           O  
ATOM   1326  CB  PRO A 492       4.452  12.783  -8.445  1.00 14.87           C  
ATOM   1327  CG  PRO A 492       3.647  11.539  -8.672  1.00 15.79           C  
ATOM   1328  CD  PRO A 492       2.282  11.684  -8.090  1.00 13.41           C  
ATOM   1329  N   GLU A 493       2.615  14.689 -10.419  1.00 15.04           N  
ATOM   1330  CA AGLU A 493       2.529  15.603 -11.573  0.37 15.73           C  
ATOM   1331  CA BGLU A 493       2.692  15.693 -11.535  0.63 15.57           C  
ATOM   1332  C   GLU A 493       1.974  16.950 -11.185  1.00 16.49           C  
ATOM   1333  O   GLU A 493       2.287  17.958 -11.809  1.00 18.73           O  
ATOM   1334  CB AGLU A 493       1.671  14.934 -12.658  0.37 17.65           C  
ATOM   1335  CB BGLU A 493       2.242  15.154 -12.906  0.63 19.95           C  
ATOM   1336  CG AGLU A 493       2.418  13.804 -13.364  0.37 20.38           C  
ATOM   1337  CG BGLU A 493       2.978  13.892 -13.355  0.63 22.95           C  
ATOM   1338  CD AGLU A 493       3.800  14.242 -13.832  0.37 24.04           C  
ATOM   1339  CD BGLU A 493       2.452  13.294 -14.676  0.63 28.07           C  
ATOM   1340  OE1AGLU A 493       3.881  15.269 -14.524  0.37 24.88           O  
ATOM   1341  OE1BGLU A 493       1.903  13.990 -15.565  0.63 32.45           O  
ATOM   1342  OE2AGLU A 493       4.807  13.575 -13.517  0.37 25.72           O1-
ATOM   1343  OE2BGLU A 493       2.581  12.075 -14.854  0.63 28.59           O1-
ATOM   1344  N   ARG A 494       1.119  16.935 -10.161  1.00 13.87           N  
ATOM   1345  CA  ARG A 494       0.412  18.150  -9.677  1.00 12.58           C  
ATOM   1346  C   ARG A 494       0.922  18.560  -8.265  1.00 11.55           C  
ATOM   1347  O   ARG A 494       0.552  19.597  -7.774  1.00 12.56           O  
ATOM   1348  CB  ARG A 494      -1.036  17.796  -9.499  1.00 16.27           C  
ATOM   1349  CG  ARG A 494      -1.679  17.483 -10.858  1.00 18.23           C  
ATOM   1350  CD  ARG A 494      -3.116  17.030 -10.709  1.00 19.76           C  
ATOM   1351  NE  ARG A 494      -4.025  17.994 -10.025  1.00 18.17           N  
ATOM   1352  CZ  ARG A 494      -4.589  19.061 -10.596  1.00 16.90           C  
ATOM   1353  NH1 ARG A 494      -5.337  19.862  -9.830  1.00 17.42           N1+
ATOM   1354  NH2 ARG A 494      -4.449  19.330 -11.840  1.00 17.90           N  
ATOM   1355  N   ASN A 495       1.825  17.786  -7.682  1.00 12.66           N  
ATOM   1356  CA  ASN A 495       2.267  18.031  -6.246  1.00 10.58           C  
ATOM   1357  C   ASN A 495       1.029  18.279  -5.377  1.00 11.57           C  
ATOM   1358  O   ASN A 495       0.987  19.248  -4.607  1.00 12.58           O  
ATOM   1359  CB  ASN A 495       3.249  19.216  -6.167  1.00 12.15           C  
ATOM   1360  CG  ASN A 495       3.853  19.429  -4.824  1.00 12.62           C  
ATOM   1361  ND2 ASN A 495       4.119  18.344  -4.121  1.00  9.25           N  
ATOM   1362  OD1 ASN A 495       4.068  20.600  -4.387  1.00 15.10           O  
ATOM   1363  N   GLU A 496       0.053  17.359  -5.462  1.00 11.97           N  
ATOM   1364  CA  GLU A 496      -1.270  17.541  -4.829  1.00 12.28           C  
ATOM   1365  C   GLU A 496      -1.704  16.303  -4.145  1.00 13.31           C  
ATOM   1366  O   GLU A 496      -1.566  15.195  -4.700  1.00 13.86           O  
ATOM   1367  CB  GLU A 496      -2.321  17.906  -5.893  1.00 14.06           C  
ATOM   1368  CG  GLU A 496      -3.764  18.151  -5.414  1.00 15.41           C  
ATOM   1369  CD  GLU A 496      -4.778  18.090  -6.588  1.00 18.32           C  
ATOM   1370  OE1 GLU A 496      -4.588  17.405  -7.588  1.00 21.78           O  
ATOM   1371  OE2 GLU A 496      -5.812  18.699  -6.382  1.00 23.36           O1-
ATOM   1372  N   TRP A 497      -2.260  16.512  -2.948  1.00 13.28           N  
ATOM   1373  CA  TRP A 497      -2.863  15.421  -2.240  1.00 12.38           C  
ATOM   1374  C   TRP A 497      -4.374  15.527  -2.282  1.00 13.95           C  
ATOM   1375  O   TRP A 497      -4.921  16.629  -2.172  1.00 16.30           O  
ATOM   1376  CB  TRP A 497      -2.448  15.440  -0.769  1.00 13.26           C  
ATOM   1377  CG  TRP A 497      -1.057  15.061  -0.459  1.00 12.23           C  
ATOM   1378  CD1 TRP A 497       0.092  15.877  -0.405  1.00 13.32           C  
ATOM   1379  CD2 TRP A 497      -0.566  13.711  -0.194  1.00 12.30           C  
ATOM   1380  CE2 TRP A 497       0.887  13.812   0.052  1.00 14.05           C  
ATOM   1381  CE3 TRP A 497      -1.172  12.458  -0.100  1.00 12.31           C  
ATOM   1382  NE1 TRP A 497       1.257  15.122  -0.118  1.00 13.74           N  
ATOM   1383  CZ2 TRP A 497       1.638  12.683   0.375  1.00 13.09           C  
ATOM   1384  CZ3 TRP A 497      -0.453  11.367   0.247  1.00 11.75           C  
ATOM   1385  CH2 TRP A 497       0.935  11.459   0.416  1.00 12.76           C  
ATOM   1386  N   ARG A 498      -5.067  14.408  -2.501  1.00 12.45           N  
ATOM   1387  CA  ARG A 498      -6.528  14.364  -2.495  1.00 13.49           C  
ATOM   1388  C   ARG A 498      -7.033  13.167  -1.642  1.00 13.40           C  
ATOM   1389  O   ARG A 498      -6.457  12.041  -1.715  1.00 15.44           O  
ATOM   1390  CB  ARG A 498      -7.049  14.144  -3.910  1.00 17.79           C  
ATOM   1391  CG  ARG A 498      -6.753  15.284  -4.919  1.00 22.64           C  
ATOM   1392  CD  ARG A 498      -7.528  14.958  -6.257  1.00 28.95           C  
ATOM   1393  NE  ARG A 498      -6.702  15.372  -7.376  1.00 35.43           N  
ATOM   1394  CZ  ARG A 498      -6.649  14.813  -8.568  1.00 35.49           C  
ATOM   1395  NH1 ARG A 498      -7.447  13.778  -8.883  1.00 33.13           N1+
ATOM   1396  NH2 ARG A 498      -5.787  15.312  -9.447  1.00 40.15           N  
ATOM   1397  N   MET A 499      -8.046  13.363  -0.825  1.00 14.77           N  
ATOM   1398  CA AMET A 499      -8.610  12.280  -0.011  0.52 14.23           C  
ATOM   1399  CA BMET A 499      -8.566  12.294   0.004  0.48 14.48           C  
ATOM   1400  C   MET A 499      -9.175  11.226  -0.941  1.00 16.29           C  
ATOM   1401  O   MET A 499      -9.706  11.562  -2.057  1.00 17.27           O  
ATOM   1402  CB AMET A 499      -9.767  12.774   0.833  0.52 14.10           C  
ATOM   1403  CB BMET A 499      -9.591  12.870   0.981  0.48 14.65           C  
ATOM   1404  CG AMET A 499      -9.405  13.861   1.805  0.52 13.92           C  
ATOM   1405  CG BMET A 499      -9.731  12.096   2.288  0.48 15.32           C  
ATOM   1406  SD AMET A 499      -8.029  13.417   2.877  0.52 17.98           S  
ATOM   1407  SD BMET A 499      -8.358  12.141   3.397  0.48 18.00           S  
ATOM   1408  CE AMET A 499      -8.700  12.265   4.090  0.52 17.20           C  
ATOM   1409  CE BMET A 499      -8.226  13.849   3.930  0.48 17.46           C  
ATOM   1410  N   ILE A 500      -9.030   9.935  -0.518  1.00 14.20           N  
ATOM   1411  CA  ILE A 500      -9.740   8.839  -1.228  1.00 13.61           C  
ATOM   1412  C   ILE A 500     -10.872   8.347  -0.300  1.00 12.88           C  
ATOM   1413  O   ILE A 500     -11.075   8.857   0.787  1.00 14.83           O  
ATOM   1414  CB  ILE A 500      -8.774   7.738  -1.720  1.00 15.75           C  
ATOM   1415  CG1 ILE A 500      -8.071   7.087  -0.532  1.00 14.22           C  
ATOM   1416  CG2 ILE A 500      -7.850   8.380  -2.778  1.00 17.21           C  
ATOM   1417  CD1 ILE A 500      -7.638   5.631  -0.880  1.00 15.42           C  
ATOM   1418  N   THR A 501     -11.609   7.316  -0.737  1.00 14.84           N  
ATOM   1419  CA  THR A 501     -12.598   6.681   0.163  1.00 14.88           C  
ATOM   1420  C   THR A 501     -11.936   6.208   1.450  1.00 16.01           C  
ATOM   1421  O   THR A 501     -10.844   5.602   1.321  1.00 15.37           O  
ATOM   1422  CB  THR A 501     -13.135   5.462  -0.595  1.00 16.47           C  
ATOM   1423  CG2 THR A 501     -14.219   4.723   0.202  1.00 18.16           C  
ATOM   1424  OG1 THR A 501     -13.619   5.900  -1.893  1.00 19.45           O  
ATOM   1425  N   PRO A 502     -12.556   6.378   2.641  1.00 16.12           N  
ATOM   1426  CA  PRO A 502     -11.940   5.909   3.866  1.00 15.58           C  
ATOM   1427  C   PRO A 502     -12.117   4.382   3.907  1.00 13.83           C  
ATOM   1428  O   PRO A 502     -13.030   3.783   3.270  1.00 16.47           O  
ATOM   1429  CB  PRO A 502     -12.732   6.602   5.019  1.00 17.62           C  
ATOM   1430  CG  PRO A 502     -14.068   6.945   4.352  1.00 19.25           C  
ATOM   1431  CD  PRO A 502     -13.746   7.227   2.928  1.00 16.80           C  
ATOM   1432  N   MET A 503     -11.189   3.768   4.671  1.00 15.61           N  
ATOM   1433  CA  MET A 503     -11.260   2.320   4.948  1.00 14.70           C  
ATOM   1434  C   MET A 503     -12.538   2.028   5.745  1.00 13.44           C  
ATOM   1435  O   MET A 503     -13.079   2.861   6.469  1.00 15.94           O  
ATOM   1436  CB  MET A 503     -10.045   1.846   5.826  1.00 14.03           C  
ATOM   1437  CG  MET A 503      -8.799   1.966   5.012  1.00 15.81           C  
ATOM   1438  SD  MET A 503      -7.405   1.261   5.927  1.00 14.02           S  
ATOM   1439  CE  MET A 503      -7.191   2.595   7.185  1.00 15.53           C  
ATOM   1440  N   ASN A 504     -12.883   0.751   5.753  1.00 15.65           N  
ATOM   1441  CA  ASN A 504     -13.907   0.235   6.640  1.00 19.85           C  
ATOM   1442  C   ASN A 504     -13.574   0.326   8.112  1.00 20.19           C  
ATOM   1443  O   ASN A 504     -14.445   0.454   8.970  1.00 23.73           O  
ATOM   1444  CB  ASN A 504     -14.213  -1.226   6.301  1.00 24.16           C  
ATOM   1445  CG  ASN A 504     -14.721  -1.390   4.913  1.00 29.24           C  
ATOM   1446  ND2 ASN A 504     -13.960  -2.030   4.045  1.00 25.24           N  
ATOM   1447  OD1 ASN A 504     -15.767  -0.875   4.603  1.00 36.40           O  
ATOM   1448  N   THR A 505     -12.268   0.254   8.474  1.00 15.06           N  
ATOM   1449  CA  THR A 505     -11.824   0.084   9.865  1.00 14.83           C  
ATOM   1450  C   THR A 505     -10.779   1.135  10.091  1.00 15.63           C  
ATOM   1451  O   THR A 505      -9.957   1.378   9.187  1.00 17.62           O  
ATOM   1452  CB  THR A 505     -11.149  -1.322  10.043  1.00 16.05           C  
ATOM   1453  CG2 THR A 505     -10.750  -1.611  11.428  1.00 19.58           C  
ATOM   1454  OG1 THR A 505     -12.165  -2.306   9.748  1.00 23.17           O  
ATOM   1455  N   ILE A 506     -10.777   1.609  11.297  1.00 14.96           N  
ATOM   1456  CA AILE A 506      -9.734   2.474  11.835  0.20 14.42           C  
ATOM   1457  CA BILE A 506      -9.705   2.497  11.796  0.80 14.31           C  
ATOM   1458  C   ILE A 506      -8.418   1.656  11.970  1.00 14.96           C  
ATOM   1459  O   ILE A 506      -8.396   0.656  12.613  1.00 14.81           O  
ATOM   1460  CB AILE A 506     -10.194   3.037  13.216  0.20 15.00           C  
ATOM   1461  CB BILE A 506     -10.073   3.146  13.164  0.80 16.78           C  
ATOM   1462  CG1AILE A 506     -11.617   3.657  13.144  0.20 14.47           C  
ATOM   1463  CG1BILE A 506     -11.212   4.175  12.955  0.80 17.91           C  
ATOM   1464  CG2AILE A 506      -9.218   4.036  13.778  0.20 14.71           C  
ATOM   1465  CG2BILE A 506      -8.891   3.722  13.870  0.80 16.54           C  
ATOM   1466  CD1AILE A 506     -11.942   4.386  11.861  0.20 15.13           C  
ATOM   1467  CD1BILE A 506     -11.729   4.787  14.255  0.80 20.40           C  
ATOM   1468  N   ARG A 507      -7.313   2.140  11.364  1.00 12.54           N  
ATOM   1469  CA  ARG A 507      -6.001   1.340  11.540  1.00 11.16           C  
ATOM   1470  C   ARG A 507      -4.821   2.292  11.601  1.00 11.99           C  
ATOM   1471  O   ARG A 507      -4.575   3.057  10.670  1.00 14.42           O  
ATOM   1472  CB  ARG A 507      -5.765   0.450  10.303  1.00 11.84           C  
ATOM   1473  CG  ARG A 507      -6.949  -0.475   9.863  1.00 12.40           C  
ATOM   1474  CD  ARG A 507      -6.584  -1.153   8.527  1.00 10.40           C  
ATOM   1475  NE  ARG A 507      -7.756  -1.942   8.104  1.00 13.18           N  
ATOM   1476  CZ  ARG A 507      -7.952  -3.190   8.505  1.00 12.58           C  
ATOM   1477  NH1 ARG A 507      -7.087  -3.839   9.275  1.00 13.52           N1+
ATOM   1478  NH2 ARG A 507      -9.090  -3.806   8.048  1.00 13.97           N  
ATOM   1479  N   SER A 508      -4.184   2.255  12.697  1.00 11.01           N  
ATOM   1480  CA ASER A 508      -2.844   2.802  12.871  0.50 11.72           C  
ATOM   1481  CA BSER A 508      -2.816   2.804  12.791  0.50 12.21           C  
ATOM   1482  C   SER A 508      -1.843   1.634  12.892  1.00 12.39           C  
ATOM   1483  O   SER A 508      -2.151   0.584  13.407  1.00 13.87           O  
ATOM   1484  CB ASER A 508      -2.960   3.485  14.192  0.50 13.15           C  
ATOM   1485  CB BSER A 508      -2.780   3.734  13.983  0.50 14.79           C  
ATOM   1486  OG ASER A 508      -1.850   4.320  14.391  0.50 14.57           O  
ATOM   1487  OG BSER A 508      -2.402   3.035  15.183  0.50 17.81           O  
ATOM   1488  N   GLY A 509      -0.641   1.816  12.345  1.00 10.68           N  
ATOM   1489  CA  GLY A 509       0.330   0.720  12.417  1.00 10.37           C  
ATOM   1490  C   GLY A 509      -0.104  -0.524  11.599  1.00 10.47           C  
ATOM   1491  O   GLY A 509       0.203  -1.643  11.983  1.00 13.82           O  
ATOM   1492  N   ALA A 510      -0.882  -0.348  10.549  1.00 11.73           N  
ATOM   1493  CA  ALA A 510      -1.174  -1.454   9.647  1.00 11.78           C  
ATOM   1494  C   ALA A 510       0.014  -1.740   8.711  1.00 11.41           C  
ATOM   1495  O   ALA A 510       0.878  -0.817   8.494  1.00 15.44           O  
ATOM   1496  CB  ALA A 510      -2.396  -1.146   8.827  1.00 11.80           C  
ATOM   1497  N   GLY A 511      -0.064  -2.867   8.054  1.00 11.45           N  
ATOM   1498  CA  GLY A 511       0.847  -3.094   6.917  1.00 11.27           C  
ATOM   1499  C   GLY A 511       0.144  -2.739   5.611  1.00 12.09           C  
ATOM   1500  O   GLY A 511      -0.999  -3.154   5.471  1.00 13.09           O  
ATOM   1501  N   VAL A 512       0.718  -1.830   4.851  1.00 11.11           N  
ATOM   1502  CA  VAL A 512       0.122  -1.423   3.531  1.00 11.06           C  
ATOM   1503  C   VAL A 512       0.994  -1.767   2.403  1.00 10.25           C  
ATOM   1504  O   VAL A 512       2.228  -1.522   2.456  1.00 12.01           O  
ATOM   1505  CB  VAL A 512      -0.200   0.105   3.576  1.00 10.92           C  
ATOM   1506  CG1 VAL A 512      -0.718   0.618   2.208  1.00 13.00           C  
ATOM   1507  CG2 VAL A 512      -1.327   0.332   4.633  1.00 11.26           C  
ATOM   1508  N   CYS A 513       0.425  -2.391   1.362  1.00 11.06           N  
ATOM   1509  CA  CYS A 513       1.183  -2.731   0.152  1.00 11.93           C  
ATOM   1510  C   CYS A 513       0.257  -2.735  -1.080  1.00 13.30           C  
ATOM   1511  O   CYS A 513      -0.930  -2.507  -0.879  1.00 13.98           O  
ATOM   1512  CB  CYS A 513       1.870  -4.133   0.327  1.00 13.54           C  
ATOM   1513  SG  CYS A 513       0.632  -5.486   0.413  1.00 15.31           S  
ATOM   1514  N   VAL A 514       0.814  -2.984  -2.255  1.00 13.21           N  
ATOM   1515  CA  VAL A 514      -0.010  -3.034  -3.472  1.00 14.60           C  
ATOM   1516  C   VAL A 514       0.159  -4.410  -4.053  1.00 14.49           C  
ATOM   1517  O   VAL A 514       1.329  -4.984  -4.131  1.00 16.05           O  
ATOM   1518  CB  VAL A 514       0.376  -1.896  -4.406  1.00 17.54           C  
ATOM   1519  CG1 VAL A 514       1.892  -1.747  -4.604  1.00 22.05           C  
ATOM   1520  CG2 VAL A 514      -0.330  -2.048  -5.765  1.00 20.68           C  
ATOM   1521  N   LEU A 515      -0.944  -4.966  -4.551  1.00 17.22           N  
ATOM   1522  CA  LEU A 515      -0.896  -6.279  -5.261  1.00 17.62           C  
ATOM   1523  C   LEU A 515      -2.089  -6.310  -6.239  1.00 17.69           C  
ATOM   1524  O   LEU A 515      -3.210  -6.030  -5.848  1.00 18.20           O  
ATOM   1525  CB  LEU A 515      -0.911  -7.429  -4.257  1.00 16.87           C  
ATOM   1526  CG  LEU A 515      -0.929  -8.836  -4.897  1.00 18.96           C  
ATOM   1527  CD1 LEU A 515       0.395  -9.107  -5.601  1.00 25.45           C  
ATOM   1528  CD2 LEU A 515      -1.159  -9.854  -3.803  1.00 21.03           C  
ATOM   1529  N   HIS A 516      -1.767  -6.579  -7.518  1.00 25.59           N  
ATOM   1530  CA  HIS A 516      -2.796  -6.725  -8.594  1.00 23.23           C  
ATOM   1531  C   HIS A 516      -3.769  -5.587  -8.600  1.00 27.36           C  
ATOM   1532  O   HIS A 516      -4.987  -5.791  -8.517  1.00 27.82           O  
ATOM   1533  CB  HIS A 516      -3.525  -8.101  -8.536  1.00 29.72           C  
ATOM   1534  CG  HIS A 516      -2.585  -9.282  -8.593  1.00 30.78           C  
ATOM   1535  CD2 HIS A 516      -1.409  -9.469  -9.294  1.00 30.99           C  
ATOM   1536  ND1 HIS A 516      -2.794 -10.418  -7.877  1.00 33.24           N  
ATOM   1537  CE1 HIS A 516      -1.787 -11.291  -8.131  1.00 31.89           C  
ATOM   1538  NE2 HIS A 516      -0.927 -10.701  -8.968  1.00 34.03           N  
ATOM   1539  N  AASN A 517      -3.205  -4.383  -8.684  0.59 22.05           N  
ATOM   1540  N  BASN A 517      -3.279  -4.353  -8.709  0.41 23.40           N  
ATOM   1541  CA AASN A 517      -3.995  -3.140  -8.766  0.59 23.63           C  
ATOM   1542  CA BASN A 517      -4.183  -3.169  -8.817  0.41 23.65           C  
ATOM   1543  C  AASN A 517      -4.951  -2.785  -7.594  0.59 22.61           C  
ATOM   1544  C  BASN A 517      -5.049  -2.822  -7.582  0.41 22.66           C  
ATOM   1545  O  AASN A 517      -5.889  -1.982  -7.730  0.59 22.30           O  
ATOM   1546  O  BASN A 517      -6.012  -2.046  -7.657  0.41 22.25           O  
ATOM   1547  CB AASN A 517      -4.636  -3.003 -10.144  0.59 26.21           C  
ATOM   1548  CB BASN A 517      -4.950  -3.181 -10.169  0.41 25.92           C  
ATOM   1549  CG AASN A 517      -4.019  -1.864 -10.961  0.59 26.50           C  
ATOM   1550  CG BASN A 517      -6.435  -2.926 -10.052  0.41 29.33           C  
ATOM   1551  ND2AASN A 517      -2.819  -2.056 -11.558  0.59 22.99           N  
ATOM   1552  ND2BASN A 517      -6.868  -1.684 -10.314  0.41 30.45           N  
ATOM   1553  OD1AASN A 517      -4.625  -0.790 -11.016  0.59 30.30           O  
ATOM   1554  OD1BASN A 517      -7.204  -3.860  -9.832  0.41 30.21           O  
ATOM   1555  N   CYS A 518      -4.670  -3.373  -6.429  1.00 20.83           N  
ATOM   1556  CA  CYS A 518      -5.349  -3.062  -5.221  1.00 18.03           C  
ATOM   1557  C   CYS A 518      -4.364  -2.659  -4.127  1.00 14.70           C  
ATOM   1558  O   CYS A 518      -3.242  -3.228  -4.026  1.00 17.40           O  
ATOM   1559  CB  CYS A 518      -6.044  -4.256  -4.677  1.00 15.51           C  
ATOM   1560  SG  CYS A 518      -7.501  -4.710  -5.715  1.00 23.04           S  
ATOM   1561  N   ILE A 519      -4.770  -1.692  -3.339  1.00 13.70           N  
ATOM   1562  CA AILE A 519      -3.932  -1.257  -2.180  0.44 13.51           C  
ATOM   1563  CA BILE A 519      -3.929  -1.275  -2.162  0.56 13.23           C  
ATOM   1564  C   ILE A 519      -4.439  -2.019  -0.956  1.00 14.64           C  
ATOM   1565  O   ILE A 519      -5.634  -1.887  -0.568  1.00 15.34           O  
ATOM   1566  CB AILE A 519      -3.983   0.273  -1.960  0.44 12.93           C  
ATOM   1567  CB BILE A 519      -3.993   0.233  -1.898  0.56 12.35           C  
ATOM   1568  CG1AILE A 519      -3.235   1.099  -3.084  0.44 11.44           C  
ATOM   1569  CG1BILE A 519      -3.731   1.096  -3.150  0.56 10.97           C  
ATOM   1570  CG2AILE A 519      -3.507   0.585  -0.512  0.44 11.16           C  
ATOM   1571  CG2BILE A 519      -3.024   0.622  -0.755  0.56 11.17           C  
ATOM   1572  CD1AILE A 519      -3.977   1.247  -4.375  0.44 17.17           C  
ATOM   1573  CD1BILE A 519      -2.422   0.956  -3.762  0.56 12.22           C  
ATOM   1574  N   TYR A 520      -3.585  -2.853  -0.316  1.00 11.75           N  
ATOM   1575  CA  TYR A 520      -3.996  -3.633   0.837  1.00 12.41           C  
ATOM   1576  C   TYR A 520      -3.666  -2.954   2.153  1.00 11.94           C  
ATOM   1577  O   TYR A 520      -2.629  -2.301   2.286  1.00 12.96           O  
ATOM   1578  CB  TYR A 520      -3.308  -5.046   0.843  1.00 13.92           C  
ATOM   1579  CG  TYR A 520      -3.898  -6.028  -0.164  1.00 13.34           C  
ATOM   1580  CD1 TYR A 520      -3.669  -5.857  -1.534  1.00 16.13           C  
ATOM   1581  CD2 TYR A 520      -4.600  -7.155   0.309  1.00 14.38           C  
ATOM   1582  CE1 TYR A 520      -4.109  -6.824  -2.429  1.00 14.57           C  
ATOM   1583  CE2 TYR A 520      -5.128  -8.099  -0.576  1.00 14.89           C  
ATOM   1584  CZ  TYR A 520      -4.873  -7.900  -1.906  1.00 15.03           C  
ATOM   1585  OH  TYR A 520      -5.399  -8.856  -2.750  1.00 18.06           O  
ATOM   1586  N   ALA A 521      -4.561  -3.046   3.121  1.00 11.27           N  
ATOM   1587  CA  ALA A 521      -4.245  -2.586   4.522  1.00 12.87           C  
ATOM   1588  C   ALA A 521      -4.487  -3.785   5.411  1.00 13.07           C  
ATOM   1589  O   ALA A 521      -5.614  -4.279   5.550  1.00 13.13           O  
ATOM   1590  CB  ALA A 521      -5.185  -1.422   4.909  1.00 13.85           C  
ATOM   1591  N   ALA A 522      -3.426  -4.360   5.991  1.00 11.79           N  
ATOM   1592  CA  ALA A 522      -3.570  -5.553   6.846  1.00 12.16           C  
ATOM   1593  C   ALA A 522      -3.283  -5.233   8.301  1.00 11.35           C  
ATOM   1594  O   ALA A 522      -2.296  -4.613   8.655  1.00 11.91           O  
ATOM   1595  CB  ALA A 522      -2.568  -6.575   6.307  1.00 12.27           C  
ATOM   1596  N   GLY A 523      -4.108  -5.650   9.239  1.00  9.69           N  
ATOM   1597  CA  GLY A 523      -3.888  -5.468  10.594  1.00 11.19           C  
ATOM   1598  C   GLY A 523      -3.882  -4.049  11.085  1.00 10.26           C  
ATOM   1599  O   GLY A 523      -4.604  -3.207  10.508  1.00 11.84           O  
ATOM   1600  N   GLY A 524      -3.134  -3.767  12.128  1.00 10.54           N  
ATOM   1601  CA  GLY A 524      -3.107  -2.446  12.737  1.00 12.41           C  
ATOM   1602  C   GLY A 524      -3.842  -2.375  14.020  1.00 12.01           C  
ATOM   1603  O   GLY A 524      -4.094  -3.391  14.656  1.00 13.97           O  
ATOM   1604  N   TYR A 525      -3.958  -1.176  14.533  1.00 12.04           N  
ATOM   1605  CA  TYR A 525      -4.538  -0.973  15.862  1.00 12.80           C  
ATOM   1606  C   TYR A 525      -5.579   0.130  15.719  1.00 13.83           C  
ATOM   1607  O   TYR A 525      -5.324   1.171  15.101  1.00 14.74           O  
ATOM   1608  CB  TYR A 525      -3.428  -0.477  16.790  1.00 12.92           C  
ATOM   1609  CG  TYR A 525      -3.728   0.000  18.167  1.00 15.77           C  
ATOM   1610  CD1 TYR A 525      -4.228  -0.878  19.145  1.00 17.88           C  
ATOM   1611  CD2 TYR A 525      -3.475   1.319  18.495  1.00 16.06           C  
ATOM   1612  CE1 TYR A 525      -4.482  -0.364  20.412  1.00 19.40           C  
ATOM   1613  CE2 TYR A 525      -3.643   1.813  19.782  1.00 20.91           C  
ATOM   1614  CZ  TYR A 525      -4.158   0.935  20.711  1.00 22.46           C  
ATOM   1615  OH  TYR A 525      -4.357   1.359  21.980  1.00 28.28           O  
ATOM   1616  N   ASP A 526      -6.768  -0.135  16.280  1.00 15.37           N  
ATOM   1617  CA  ASP A 526      -7.910   0.815  16.107  1.00 16.19           C  
ATOM   1618  C   ASP A 526      -8.059   1.770  17.295  1.00 18.73           C  
ATOM   1619  O   ASP A 526      -9.068   2.466  17.366  1.00 20.46           O  
ATOM   1620  CB  ASP A 526      -9.174   0.035  15.823  1.00 17.24           C  
ATOM   1621  CG  ASP A 526      -9.663  -0.772  17.054  1.00 17.24           C  
ATOM   1622  OD1 ASP A 526      -9.076  -0.714  18.118  1.00 18.02           O  
ATOM   1623  OD2 ASP A 526     -10.687  -1.484  16.898  1.00 18.78           O1-
ATOM   1624  N   GLY A 527      -7.102   1.790  18.223  1.00 15.06           N  
ATOM   1625  CA  GLY A 527      -7.187   2.549  19.470  1.00 18.97           C  
ATOM   1626  C   GLY A 527      -7.481   1.686  20.677  1.00 20.57           C  
ATOM   1627  O   GLY A 527      -7.244   2.169  21.772  1.00 23.30           O  
ATOM   1628  N   GLN A 528      -7.951   0.446  20.456  1.00 17.38           N  
ATOM   1629  CA  GLN A 528      -8.315  -0.427  21.553  1.00 20.70           C  
ATOM   1630  C   GLN A 528      -7.743  -1.813  21.234  1.00 16.97           C  
ATOM   1631  O   GLN A 528      -7.272  -2.449  22.188  1.00 21.74           O  
ATOM   1632  CB  GLN A 528      -9.831  -0.572  21.714  1.00 25.05           C  
ATOM   1633  CG  GLN A 528     -10.256  -1.603  22.770  1.00 31.21           C  
ATOM   1634  CD  GLN A 528     -10.159  -1.090  24.212  1.00 38.41           C  
ATOM   1635  NE2 GLN A 528      -9.206  -1.595  24.956  1.00 32.85           N  
ATOM   1636  OE1 GLN A 528     -10.919  -0.234  24.638  1.00 47.58           O  
ATOM   1637  N   ASP A 529      -7.905  -2.255  20.013  1.00 17.34           N  
ATOM   1638  CA  ASP A 529      -7.588  -3.686  19.724  1.00 19.88           C  
ATOM   1639  C   ASP A 529      -6.532  -3.762  18.623  1.00 15.08           C  
ATOM   1640  O   ASP A 529      -6.606  -2.969  17.657  1.00 16.85           O  
ATOM   1641  CB  ASP A 529      -8.803  -4.376  19.140  1.00 20.98           C  
ATOM   1642  CG  ASP A 529      -9.665  -4.998  20.178  1.00 29.84           C  
ATOM   1643  OD1 ASP A 529      -9.241  -6.112  20.641  1.00 29.84           O  
ATOM   1644  OD2 ASP A 529     -10.756  -4.372  20.443  1.00 22.27           O1-
ATOM   1645  N   GLN A 530      -5.619  -4.713  18.688  1.00 14.34           N  
ATOM   1646  CA  GLN A 530      -4.832  -5.105  17.498  1.00 12.91           C  
ATOM   1647  C   GLN A 530      -5.768  -5.936  16.595  1.00 14.61           C  
ATOM   1648  O   GLN A 530      -6.670  -6.717  17.116  1.00 16.22           O  
ATOM   1649  CB  GLN A 530      -3.676  -6.047  17.897  1.00 12.13           C  
ATOM   1650  CG  GLN A 530      -2.385  -5.279  18.229  1.00 13.52           C  
ATOM   1651  CD  GLN A 530      -2.404  -4.439  19.424  1.00 14.68           C  
ATOM   1652  NE2 GLN A 530      -3.117  -4.806  20.441  1.00 10.87           N  
ATOM   1653  OE1 GLN A 530      -1.610  -3.365  19.445  1.00 18.38           O  
ATOM   1654  N   LEU A 531      -5.669  -5.714  15.275  1.00 11.70           N  
ATOM   1655  CA  LEU A 531      -6.595  -6.279  14.289  1.00 11.59           C  
ATOM   1656  C   LEU A 531      -5.965  -7.417  13.506  1.00 12.52           C  
ATOM   1657  O   LEU A 531      -4.773  -7.387  13.186  1.00 12.53           O  
ATOM   1658  CB  LEU A 531      -6.967  -5.159  13.253  1.00 12.80           C  
ATOM   1659  CG  LEU A 531      -7.432  -3.877  13.969  1.00 12.82           C  
ATOM   1660  CD1 LEU A 531      -7.380  -2.723  12.965  1.00 16.09           C  
ATOM   1661  CD2 LEU A 531      -8.917  -4.099  14.457  1.00 14.89           C  
ATOM   1662  N   ASN A 532      -6.774  -8.408  13.132  1.00 14.68           N  
ATOM   1663  CA  ASN A 532      -6.380  -9.400  12.123  1.00 13.20           C  
ATOM   1664  C   ASN A 532      -7.049  -9.138  10.788  1.00 12.32           C  
ATOM   1665  O   ASN A 532      -6.723  -9.775   9.814  1.00 12.55           O  
ATOM   1666  CB  ASN A 532      -6.634 -10.887  12.569  1.00 14.45           C  
ATOM   1667  CG  ASN A 532      -8.088 -11.186  12.785  1.00 17.08           C  
ATOM   1668  ND2 ASN A 532      -8.381 -12.483  13.018  1.00 21.29           N  
ATOM   1669  OD1 ASN A 532      -8.938 -10.332  12.679  1.00 16.14           O  
ATOM   1670  N   SER A 533      -7.984  -8.185  10.708  1.00 12.31           N  
ATOM   1671  CA  SER A 533      -8.675  -8.035   9.458  1.00 11.59           C  
ATOM   1672  C   SER A 533      -7.847  -7.412   8.360  1.00 11.36           C  
ATOM   1673  O   SER A 533      -6.830  -6.723   8.707  1.00 12.75           O  
ATOM   1674  CB  SER A 533      -9.952  -7.216   9.643  1.00 13.92           C  
ATOM   1675  OG  SER A 533      -9.682  -5.864  10.063  1.00 14.89           O  
ATOM   1676  N   VAL A 534      -8.196  -7.634   7.111  1.00 12.68           N  
ATOM   1677  CA  VAL A 534      -7.476  -7.134   5.977  1.00 11.72           C  
ATOM   1678  C   VAL A 534      -8.436  -6.616   4.996  1.00 13.71           C  
ATOM   1679  O   VAL A 534      -9.402  -7.348   4.678  1.00 12.51           O  
ATOM   1680  CB  VAL A 534      -6.610  -8.229   5.340  1.00 13.24           C  
ATOM   1681  CG1 VAL A 534      -5.759  -7.759   4.170  1.00 12.51           C  
ATOM   1682  CG2 VAL A 534      -5.735  -8.869   6.462  1.00 12.91           C  
ATOM   1683  N   GLU A 535      -8.187  -5.422   4.462  1.00 12.33           N  
ATOM   1684  CA  GLU A 535      -9.067  -4.902   3.393  1.00 12.72           C  
ATOM   1685  C   GLU A 535      -8.271  -4.354   2.271  1.00 13.64           C  
ATOM   1686  O   GLU A 535      -7.059  -4.014   2.423  1.00 15.38           O  
ATOM   1687  CB  GLU A 535      -9.981  -3.858   3.987  1.00 14.20           C  
ATOM   1688  CG  GLU A 535      -9.333  -2.671   4.728  1.00 14.60           C  
ATOM   1689  CD  GLU A 535     -10.422  -1.806   5.419  1.00 14.03           C  
ATOM   1690  OE1 GLU A 535     -11.387  -1.384   4.618  1.00 15.89           O  
ATOM   1691  OE2 GLU A 535     -10.426  -1.643   6.628  1.00 15.45           O1-
ATOM   1692  N   ARG A 536      -8.899  -4.234   1.127  1.00 14.16           N  
ATOM   1693  CA  ARG A 536      -8.200  -3.753  -0.028  1.00 13.29           C  
ATOM   1694  C   ARG A 536      -9.013  -2.757  -0.849  1.00 15.79           C  
ATOM   1695  O   ARG A 536     -10.249  -2.865  -0.982  1.00 15.44           O  
ATOM   1696  CB  ARG A 536      -7.551  -4.837  -0.880  1.00 14.31           C  
ATOM   1697  CG  ARG A 536      -8.637  -5.568  -1.715  1.00 14.87           C  
ATOM   1698  CD  ARG A 536      -8.095  -6.711  -2.510  1.00 17.05           C  
ATOM   1699  NE  ARG A 536      -9.226  -7.426  -3.140  1.00 20.16           N  
ATOM   1700  CZ  ARG A 536      -9.172  -8.699  -3.507  1.00 19.61           C  
ATOM   1701  NH1 ARG A 536      -8.043  -9.418  -3.354  1.00 18.65           N1+
ATOM   1702  NH2 ARG A 536     -10.294  -9.277  -4.022  1.00 18.99           N  
ATOM   1703  N   TYR A 537      -8.294  -1.796  -1.364  1.00 14.35           N  
ATOM   1704  CA  TYR A 537      -8.875  -0.670  -2.110  1.00 14.58           C  
ATOM   1705  C   TYR A 537      -8.651  -0.897  -3.582  1.00 15.25           C  
ATOM   1706  O   TYR A 537      -7.508  -1.067  -4.105  1.00 14.73           O  
ATOM   1707  CB  TYR A 537      -8.202   0.635  -1.688  1.00 14.23           C  
ATOM   1708  CG  TYR A 537      -8.693   1.848  -2.483  1.00 13.88           C  
ATOM   1709  CD1 TYR A 537      -9.926   2.412  -2.139  1.00 15.89           C  
ATOM   1710  CD2 TYR A 537      -7.877   2.404  -3.430  1.00 13.37           C  
ATOM   1711  CE1 TYR A 537     -10.392   3.554  -2.836  1.00 17.30           C  
ATOM   1712  CE2 TYR A 537      -8.294   3.568  -4.170  1.00 16.79           C  
ATOM   1713  CZ  TYR A 537      -9.570   4.096  -3.842  1.00 15.46           C  
ATOM   1714  OH  TYR A 537      -9.998   5.227  -4.564  1.00 19.06           O  
ATOM   1715  N   ASP A 538      -9.793  -1.028  -4.296  1.00 18.65           N  
ATOM   1716  CA  ASP A 538      -9.701  -1.243  -5.682  1.00 22.41           C  
ATOM   1717  C   ASP A 538      -9.751   0.146  -6.347  1.00 23.15           C  
ATOM   1718  O   ASP A 538     -10.735   0.914  -6.167  1.00 23.58           O  
ATOM   1719  CB  ASP A 538     -10.941  -2.074  -6.099  1.00 24.28           C  
ATOM   1720  CG  ASP A 538     -10.890  -2.464  -7.590  1.00 26.36           C  
ATOM   1721  OD1 ASP A 538     -10.503  -1.667  -8.401  1.00 28.28           O  
ATOM   1722  OD2 ASP A 538     -11.250  -3.610  -7.908  1.00 34.72           O1-
ATOM   1723  N   VAL A 539      -8.684   0.517  -7.023  1.00 26.86           N  
ATOM   1724  CA  VAL A 539      -8.608   1.860  -7.561  1.00 28.21           C  
ATOM   1725  C   VAL A 539      -9.699   2.138  -8.615  1.00 32.21           C  
ATOM   1726  O   VAL A 539     -10.200   3.258  -8.684  1.00 32.41           O  
ATOM   1727  CB  VAL A 539      -7.201   2.202  -8.117  1.00 30.26           C  
ATOM   1728  CG1 VAL A 539      -7.211   3.631  -8.605  1.00 37.97           C  
ATOM   1729  CG2 VAL A 539      -6.104   1.949  -7.078  1.00 30.73           C  
ATOM   1730  N   GLU A 540     -10.148   1.112  -9.345  1.00 34.41           N  
ATOM   1731  CA  GLU A 540     -11.196   1.394 -10.366  1.00 33.51           C  
ATOM   1732  C   GLU A 540     -12.526   1.632  -9.726  1.00 33.56           C  
ATOM   1733  O   GLU A 540     -13.231   2.552 -10.080  1.00 34.46           O  
ATOM   1734  CB  GLU A 540     -11.399   0.246 -11.363  1.00 41.71           C  
ATOM   1735  CG  GLU A 540     -10.274  -0.002 -12.333  1.00 54.66           C  
ATOM   1736  CD  GLU A 540     -10.040  -1.500 -12.506  1.00 65.00           C  
ATOM   1737  OE1 GLU A 540     -10.974  -2.222 -12.928  1.00 63.28           O  
ATOM   1738  OE2 GLU A 540      -8.922  -1.968 -12.185  1.00 69.21           O1-
ATOM   1739  N   THR A 541     -12.915   0.766  -8.808  1.00 26.29           N  
ATOM   1740  CA  THR A 541     -14.236   0.928  -8.178  1.00 26.65           C  
ATOM   1741  C   THR A 541     -14.201   1.978  -7.051  1.00 23.89           C  
ATOM   1742  O   THR A 541     -15.200   2.337  -6.501  1.00 24.37           O  
ATOM   1743  CB  THR A 541     -14.779  -0.414  -7.621  1.00 26.61           C  
ATOM   1744  CG2 THR A 541     -14.719  -1.525  -8.682  1.00 26.96           C  
ATOM   1745  OG1 THR A 541     -13.944  -0.863  -6.537  1.00 23.66           O  
ATOM   1746  N   GLU A 542     -12.992   2.382  -6.596  1.00 22.70           N  
ATOM   1747  CA  GLU A 542     -12.951   3.237  -5.371  1.00 19.75           C  
ATOM   1748  C   GLU A 542     -13.610   2.699  -4.104  1.00 17.63           C  
ATOM   1749  O   GLU A 542     -14.134   3.443  -3.284  1.00 22.48           O  
ATOM   1750  CB  GLU A 542     -13.444   4.705  -5.627  1.00 23.26           C  
ATOM   1751  CG  GLU A 542     -12.773   5.323  -6.846  1.00 24.63           C  
ATOM   1752  CD  GLU A 542     -13.296   6.715  -7.199  1.00 31.98           C  
ATOM   1753  OE1 GLU A 542     -14.004   7.342  -6.401  1.00 39.10           O  
ATOM   1754  OE2 GLU A 542     -12.978   7.169  -8.296  1.00 30.57           O1-
ATOM   1755  N   THR A 543     -13.541   1.377  -3.906  1.00 18.83           N  
ATOM   1756  CA ATHR A 543     -14.135   0.845  -2.694  0.42 17.30           C  
ATOM   1757  CA BTHR A 543     -14.172   0.759  -2.782  0.58 17.05           C  
ATOM   1758  C   THR A 543     -13.139  -0.022  -2.021  1.00 17.37           C  
ATOM   1759  O   THR A 543     -12.234  -0.537  -2.707  1.00 17.96           O  
ATOM   1760  CB ATHR A 543     -15.345  -0.062  -2.963  0.42 19.83           C  
ATOM   1761  CB BTHR A 543     -15.166  -0.261  -3.363  0.58 19.28           C  
ATOM   1762  CG2ATHR A 543     -16.516   0.824  -3.359  0.42 16.39           C  
ATOM   1763  CG2BTHR A 543     -15.911  -0.980  -2.320  0.58 20.49           C  
ATOM   1764  OG1ATHR A 543     -15.001  -0.982  -4.007  0.42 25.08           O  
ATOM   1765  OG1BTHR A 543     -16.093   0.471  -4.164  0.58 21.00           O  
ATOM   1766  N   TRP A 544     -13.344  -0.106  -0.717  1.00 16.04           N  
ATOM   1767  CA  TRP A 544     -12.498  -1.017   0.136  1.00 14.02           C  
ATOM   1768  C   TRP A 544     -13.366  -2.246   0.426  1.00 16.69           C  
ATOM   1769  O   TRP A 544     -14.496  -2.077   0.945  1.00 19.30           O  
ATOM   1770  CB  TRP A 544     -12.225  -0.360   1.472  1.00 13.90           C  
ATOM   1771  CG  TRP A 544     -11.264   0.782   1.420  1.00 14.68           C  
ATOM   1772  CD1 TRP A 544     -11.563   2.109   1.198  1.00 13.84           C  
ATOM   1773  CD2 TRP A 544      -9.793   0.676   1.498  1.00 14.75           C  
ATOM   1774  CE2 TRP A 544      -9.280   2.044   1.475  1.00 13.90           C  
ATOM   1775  CE3 TRP A 544      -8.893  -0.387   1.726  1.00 15.26           C  
ATOM   1776  NE1 TRP A 544     -10.399   2.889   1.283  1.00 15.22           N  
ATOM   1777  CZ2 TRP A 544      -7.932   2.328   1.535  1.00 14.44           C  
ATOM   1778  CZ3 TRP A 544      -7.546  -0.053   1.827  1.00 13.94           C  
ATOM   1779  CH2 TRP A 544      -7.072   1.238   1.730  1.00 13.61           C  
ATOM   1780  N   THR A 545     -12.782  -3.452   0.239  1.00 16.22           N  
ATOM   1781  CA ATHR A 545     -13.483  -4.670   0.534  0.73 17.94           C  
ATOM   1782  CA BTHR A 545     -13.517  -4.677   0.607  0.27 16.23           C  
ATOM   1783  C   THR A 545     -12.622  -5.559   1.454  1.00 15.00           C  
ATOM   1784  O   THR A 545     -11.411  -5.641   1.189  1.00 16.05           O  
ATOM   1785  CB ATHR A 545     -13.609  -5.419  -0.774  0.73 16.45           C  
ATOM   1786  CB BTHR A 545     -13.931  -5.549  -0.602  0.27 15.75           C  
ATOM   1787  CG2ATHR A 545     -14.450  -6.651  -0.556  0.73 18.50           C  
ATOM   1788  CG2BTHR A 545     -15.205  -5.053  -1.323  0.27 15.85           C  
ATOM   1789  OG1ATHR A 545     -14.265  -4.611  -1.777  0.73 18.94           O  
ATOM   1790  OG1BTHR A 545     -12.858  -5.629  -1.543  0.27 15.10           O  
ATOM   1791  N   PHE A 546     -13.223  -6.169   2.468  1.00 14.93           N  
ATOM   1792  CA  PHE A 546     -12.492  -7.175   3.284  1.00 15.19           C  
ATOM   1793  C   PHE A 546     -12.135  -8.391   2.441  1.00 16.29           C  
ATOM   1794  O   PHE A 546     -12.868  -8.898   1.597  1.00 17.36           O  
ATOM   1795  CB  PHE A 546     -13.235  -7.591   4.544  1.00 14.83           C  
ATOM   1796  CG  PHE A 546     -13.389  -6.520   5.528  1.00 15.21           C  
ATOM   1797  CD1 PHE A 546     -12.386  -6.199   6.429  1.00 16.44           C  
ATOM   1798  CD2 PHE A 546     -14.542  -5.761   5.571  1.00 18.88           C  
ATOM   1799  CE1 PHE A 546     -12.487  -5.163   7.324  1.00 17.22           C  
ATOM   1800  CE2 PHE A 546     -14.705  -4.777   6.500  1.00 19.33           C  
ATOM   1801  CZ  PHE A 546     -13.670  -4.432   7.369  1.00 18.38           C  
ATOM   1802  N   VAL A 547     -10.913  -8.896   2.701  1.00 14.03           N  
ATOM   1803  CA  VAL A 547     -10.468 -10.242   2.259  1.00 13.41           C  
ATOM   1804  C   VAL A 547     -10.316 -11.130   3.510  1.00 12.03           C  
ATOM   1805  O   VAL A 547     -10.780 -10.799   4.600  1.00 12.71           O  
ATOM   1806  CB  VAL A 547      -9.249 -10.227   1.327  1.00 13.69           C  
ATOM   1807  CG1 VAL A 547      -9.536  -9.401   0.087  1.00 15.75           C  
ATOM   1808  CG2 VAL A 547      -8.050  -9.639   2.131  1.00 17.62           C  
ATOM   1809  N   ALA A 548      -9.712 -12.316   3.349  1.00 13.37           N  
ATOM   1810  CA  ALA A 548      -9.524 -13.186   4.478  1.00 12.84           C  
ATOM   1811  C   ALA A 548      -8.622 -12.511   5.575  1.00 13.25           C  
ATOM   1812  O   ALA A 548      -7.608 -11.911   5.197  1.00 13.09           O  
ATOM   1813  CB  ALA A 548      -8.879 -14.503   3.986  1.00 11.89           C  
ATOM   1814  N   PRO A 549      -8.969 -12.631   6.873  1.00 13.38           N  
ATOM   1815  CA  PRO A 549      -8.173 -12.069   7.972  1.00 13.25           C  
ATOM   1816  C   PRO A 549      -6.913 -12.891   8.149  1.00 13.74           C  
ATOM   1817  O   PRO A 549      -6.881 -14.079   7.759  1.00 14.19           O  
ATOM   1818  CB  PRO A 549      -9.114 -12.102   9.179  1.00 14.18           C  
ATOM   1819  CG  PRO A 549      -9.955 -13.320   8.901  1.00 14.94           C  
ATOM   1820  CD  PRO A 549     -10.201 -13.313   7.414  1.00 13.46           C  
ATOM   1821  N   MET A 550      -5.846 -12.242   8.604  1.00 12.68           N  
ATOM   1822  CA  MET A 550      -4.649 -12.995   8.938  1.00 13.14           C  
ATOM   1823  C   MET A 550      -4.943 -13.970  10.077  1.00 12.68           C  
ATOM   1824  O   MET A 550      -5.941 -13.815  10.834  1.00 12.13           O  
ATOM   1825  CB  MET A 550      -3.632 -12.029   9.432  1.00 11.99           C  
ATOM   1826  CG  MET A 550      -3.119 -11.087   8.392  1.00 12.05           C  
ATOM   1827  SD  MET A 550      -1.990  -9.763   8.985  1.00 12.79           S  
ATOM   1828  CE  MET A 550      -3.068  -8.903  10.143  1.00 13.79           C  
ATOM   1829  N   ARG A 551      -4.033 -14.947  10.200  1.00 11.43           N  
ATOM   1830  CA  ARG A 551      -4.077 -15.903  11.279  1.00 13.27           C  
ATOM   1831  C   ARG A 551      -3.812 -15.265  12.616  1.00 14.17           C  
ATOM   1832  O   ARG A 551      -4.372 -15.701  13.655  1.00 17.99           O  
ATOM   1833  CB  ARG A 551      -3.047 -16.997  11.025  1.00 15.22           C  
ATOM   1834  CG  ARG A 551      -3.422 -17.776   9.754  1.00 14.19           C  
ATOM   1835  CD  ARG A 551      -2.254 -18.607   9.187  1.00 15.99           C  
ATOM   1836  NE  ARG A 551      -1.681 -19.483  10.269  1.00 16.01           N  
ATOM   1837  CZ  ARG A 551      -2.166 -20.672  10.592  1.00 17.90           C  
ATOM   1838  NH1 ARG A 551      -3.164 -21.197   9.893  1.00 16.97           N1+
ATOM   1839  NH2 ARG A 551      -1.659 -21.361  11.617  1.00 18.91           N  
ATOM   1840  N   HIS A 552      -2.966 -14.245  12.674  1.00 12.87           N  
ATOM   1841  CA  HIS A 552      -2.678 -13.569  13.952  1.00 13.20           C  
ATOM   1842  C   HIS A 552      -2.955 -12.096  13.847  1.00 12.35           C  
ATOM   1843  O   HIS A 552      -2.472 -11.459  12.914  1.00 13.45           O  
ATOM   1844  CB  HIS A 552      -1.185 -13.749  14.325  1.00 13.42           C  
ATOM   1845  CG  HIS A 552      -0.777 -15.190  14.395  1.00 17.65           C  
ATOM   1846  CD2 HIS A 552      -0.814 -16.075  15.472  1.00 22.88           C  
ATOM   1847  ND1 HIS A 552      -0.378 -15.915  13.303  1.00 19.08           N  
ATOM   1848  CE1 HIS A 552      -0.158 -17.226  13.690  1.00 19.94           C  
ATOM   1849  NE2 HIS A 552      -0.453 -17.325  15.003  1.00 28.08           N  
ATOM   1850  N   HIS A 553      -3.644 -11.561  14.878  1.00 11.37           N  
ATOM   1851  CA  HIS A 553      -3.792 -10.067  15.071  1.00 11.20           C  
ATOM   1852  C   HIS A 553      -2.456  -9.486  15.272  1.00 11.47           C  
ATOM   1853  O   HIS A 553      -1.612 -10.034  16.014  1.00 13.61           O  
ATOM   1854  CB  HIS A 553      -4.649  -9.770  16.304  1.00 12.55           C  
ATOM   1855  CG  HIS A 553      -5.899 -10.538  16.273  1.00 11.52           C  
ATOM   1856  CD2 HIS A 553      -6.100 -11.863  16.449  1.00 13.77           C  
ATOM   1857  ND1 HIS A 553      -7.118  -9.931  16.122  1.00 16.79           N  
ATOM   1858  CE1 HIS A 553      -8.089 -10.952  16.167  1.00 13.10           C  
ATOM   1859  NE2 HIS A 553      -7.434 -12.094  16.320  1.00 20.01           N  
ATOM   1860  N   ARG A 554      -2.251  -8.310  14.660  1.00 11.36           N  
ATOM   1861  CA  ARG A 554      -0.919  -7.696  14.768  1.00 10.53           C  
ATOM   1862  C   ARG A 554      -0.998  -6.224  14.350  1.00 10.47           C  
ATOM   1863  O   ARG A 554      -1.667  -5.933  13.386  1.00 10.51           O  
ATOM   1864  CB  ARG A 554       0.046  -8.490  13.877  1.00 11.78           C  
ATOM   1865  CG  ARG A 554      -0.263  -8.558  12.405  1.00 12.84           C  
ATOM   1866  CD  ARG A 554       0.840  -9.426  11.693  1.00 11.57           C  
ATOM   1867  NE  ARG A 554       0.613 -10.881  11.872  1.00 12.75           N  
ATOM   1868  CZ  ARG A 554       1.583 -11.773  11.808  1.00 12.19           C  
ATOM   1869  NH1 ARG A 554       2.935 -11.407  11.852  1.00 13.26           N1+
ATOM   1870  NH2 ARG A 554       1.265 -13.051  11.725  1.00 12.40           N  
ATOM   1871  N   SER A 555      -0.244  -5.398  15.047  1.00 11.20           N  
ATOM   1872  CA  SER A 555       0.041  -4.017  14.606  1.00 11.18           C  
ATOM   1873  C   SER A 555       1.556  -3.886  14.569  1.00 11.80           C  
ATOM   1874  O   SER A 555       2.288  -4.684  15.162  1.00 11.46           O  
ATOM   1875  CB  SER A 555      -0.611  -2.960  15.571  1.00 11.88           C  
ATOM   1876  OG  SER A 555      -0.143  -3.193  16.878  1.00 12.04           O  
ATOM   1877  N   ALA A 556       1.963  -2.838  13.910  1.00 10.88           N  
ATOM   1878  CA  ALA A 556       3.402  -2.532  13.665  1.00 11.09           C  
ATOM   1879  C   ALA A 556       4.097  -3.743  13.039  1.00 12.33           C  
ATOM   1880  O   ALA A 556       5.124  -4.247  13.532  1.00 12.25           O  
ATOM   1881  CB  ALA A 556       4.102  -2.065  14.972  1.00 12.11           C  
ATOM   1882  N   LEU A 557       3.478  -4.320  12.033  1.00 10.50           N  
ATOM   1883  CA  LEU A 557       3.991  -5.476  11.318  1.00 10.59           C  
ATOM   1884  C   LEU A 557       4.757  -4.983  10.091  1.00 10.49           C  
ATOM   1885  O   LEU A 557       4.607  -3.837   9.632  1.00 12.60           O  
ATOM   1886  CB  LEU A 557       2.769  -6.324  10.785  1.00 10.67           C  
ATOM   1887  CG  LEU A 557       1.702  -5.495   9.941  1.00 11.37           C  
ATOM   1888  CD1 LEU A 557       1.074  -6.402   8.876  1.00 13.53           C  
ATOM   1889  CD2 LEU A 557       0.574  -4.964  10.807  1.00 10.42           C  
ATOM   1890  N   GLY A 558       5.709  -5.781   9.654  1.00 10.77           N  
ATOM   1891  CA  GLY A 558       6.268  -5.524   8.347  1.00 10.69           C  
ATOM   1892  C   GLY A 558       5.442  -6.221   7.275  1.00 10.94           C  
ATOM   1893  O   GLY A 558       4.795  -7.204   7.543  1.00 12.62           O  
ATOM   1894  N   ILE A 559       5.476  -5.659   6.088  1.00 12.73           N  
ATOM   1895  CA  ILE A 559       4.725  -6.255   4.999  1.00 12.90           C  
ATOM   1896  C   ILE A 559       5.441  -6.038   3.682  1.00 11.85           C  
ATOM   1897  O   ILE A 559       6.113  -4.965   3.439  1.00 14.18           O  
ATOM   1898  CB  ILE A 559       3.282  -5.643   4.906  1.00 11.87           C  
ATOM   1899  CG1 ILE A 559       2.471  -6.416   3.934  1.00 11.46           C  
ATOM   1900  CG2 ILE A 559       3.367  -4.156   4.473  1.00 14.62           C  
ATOM   1901  CD1 ILE A 559       0.946  -6.077   4.145  1.00 15.45           C  
ATOM   1902  N   THR A 560       5.385  -7.055   2.835  1.00 11.16           N  
ATOM   1903  CA  THR A 560       5.944  -6.893   1.475  1.00 12.23           C  
ATOM   1904  C   THR A 560       5.291  -7.843   0.512  1.00 15.29           C  
ATOM   1905  O   THR A 560       4.525  -8.730   0.916  1.00 15.12           O  
ATOM   1906  CB  THR A 560       7.448  -7.069   1.500  1.00 13.88           C  
ATOM   1907  CG2 THR A 560       7.798  -8.533   1.814  1.00 14.91           C  
ATOM   1908  OG1 THR A 560       7.959  -6.628   0.231  1.00 17.14           O  
ATOM   1909  N   VAL A 561       5.554  -7.648  -0.779  1.00 14.20           N  
ATOM   1910  CA  VAL A 561       5.012  -8.592  -1.782  1.00 14.01           C  
ATOM   1911  C   VAL A 561       6.219  -9.268  -2.390  1.00 14.52           C  
ATOM   1912  O   VAL A 561       7.205  -8.646  -2.726  1.00 17.57           O  
ATOM   1913  CB  VAL A 561       4.293  -7.745  -2.832  1.00 13.28           C  
ATOM   1914  CG1 VAL A 561       4.033  -8.667  -4.040  1.00 18.05           C  
ATOM   1915  CG2 VAL A 561       3.016  -7.218  -2.222  1.00 16.67           C  
ATOM   1916  N   HIS A 562       6.103 -10.589  -2.544  1.00 15.08           N  
ATOM   1917  CA  HIS A 562       7.207 -11.394  -3.130  1.00 15.56           C  
ATOM   1918  C   HIS A 562       6.483 -12.414  -3.983  1.00 16.48           C  
ATOM   1919  O   HIS A 562       5.623 -13.223  -3.441  1.00 13.80           O  
ATOM   1920  CB  HIS A 562       8.031 -12.013  -1.974  1.00 16.73           C  
ATOM   1921  CG  HIS A 562       9.088 -12.961  -2.450  1.00 17.83           C  
ATOM   1922  CD2 HIS A 562       8.970 -14.262  -2.818  1.00 16.44           C  
ATOM   1923  ND1 HIS A 562      10.435 -12.648  -2.517  1.00 20.13           N  
ATOM   1924  CE1 HIS A 562      11.097 -13.735  -2.969  1.00 18.33           C  
ATOM   1925  NE2 HIS A 562      10.185 -14.672  -3.265  1.00 21.21           N  
ATOM   1926  N   GLN A 563       6.925 -12.512  -5.253  1.00 18.59           N  
ATOM   1927  CA  GLN A 563       6.366 -13.504  -6.234  1.00 18.51           C  
ATOM   1928  C   GLN A 563       4.836 -13.614  -6.176  1.00 16.12           C  
ATOM   1929  O   GLN A 563       4.247 -14.700  -6.120  1.00 19.37           O  
ATOM   1930  CB  GLN A 563       7.027 -14.895  -6.039  1.00 23.42           C  
ATOM   1931  CG  GLN A 563       8.527 -14.881  -6.333  1.00 30.56           C  
ATOM   1932  CD  GLN A 563       8.928 -14.286  -7.692  1.00 41.20           C  
ATOM   1933  NE2 GLN A 563       9.571 -13.088  -7.691  1.00 38.55           N  
ATOM   1934  OE1 GLN A 563       8.720 -14.920  -8.713  1.00 42.23           O  
ATOM   1935  N   GLY A 564       4.197 -12.444  -6.153  1.00 16.12           N  
ATOM   1936  CA  GLY A 564       2.744 -12.380  -6.275  1.00 16.80           C  
ATOM   1937  C   GLY A 564       1.964 -12.707  -5.019  1.00 16.50           C  
ATOM   1938  O   GLY A 564       0.710 -12.867  -5.059  1.00 19.75           O  
ATOM   1939  N   LYS A 565       2.682 -12.792  -3.842  1.00 15.29           N  
ATOM   1940  CA  LYS A 565       1.980 -13.057  -2.599  1.00 15.67           C  
ATOM   1941  C   LYS A 565       2.384 -11.996  -1.580  1.00 13.52           C  
ATOM   1942  O   LYS A 565       3.440 -11.414  -1.740  1.00 13.95           O  
ATOM   1943  CB  LYS A 565       2.376 -14.443  -2.072  1.00 15.00           C  
ATOM   1944  CG  LYS A 565       1.772 -15.546  -3.003  1.00 18.16           C  
ATOM   1945  CD  LYS A 565       2.022 -16.878  -2.397  1.00 19.79           C  
ATOM   1946  CE  LYS A 565       1.618 -17.821  -3.530  1.00 19.51           C  
ATOM   1947  NZ  LYS A 565       1.595 -19.201  -3.116  1.00 20.23           N1+
ATOM   1948  N   ILE A 566       1.513 -11.694  -0.629  1.00 13.95           N  
ATOM   1949  CA  ILE A 566       1.870 -10.743   0.466  1.00 12.43           C  
ATOM   1950  C   ILE A 566       2.452 -11.567   1.602  1.00 11.93           C  
ATOM   1951  O   ILE A 566       1.871 -12.592   2.039  1.00 12.28           O  
ATOM   1952  CB  ILE A 566       0.553 -10.095   0.956  1.00 13.08           C  
ATOM   1953  CG1 ILE A 566       0.009  -9.291  -0.241  1.00 15.43           C  
ATOM   1954  CG2 ILE A 566       0.921  -9.233   2.156  1.00 13.45           C  
ATOM   1955  CD1 ILE A 566      -1.310  -8.606   0.084  1.00 15.55           C  
ATOM   1956  N   TYR A 567       3.544 -11.030   2.164  1.00 10.72           N  
ATOM   1957  CA  TYR A 567       4.128 -11.560   3.401  1.00 10.94           C  
ATOM   1958  C   TYR A 567       3.967 -10.530   4.545  1.00 10.01           C  
ATOM   1959  O   TYR A 567       4.238  -9.322   4.326  1.00 11.00           O  
ATOM   1960  CB  TYR A 567       5.627 -11.848   3.172  1.00 11.50           C  
ATOM   1961  CG  TYR A 567       5.823 -13.120   2.353  1.00 11.68           C  
ATOM   1962  CD1 TYR A 567       5.690 -13.070   0.957  1.00 11.00           C  
ATOM   1963  CD2 TYR A 567       6.106 -14.322   2.951  1.00 13.82           C  
ATOM   1964  CE1 TYR A 567       5.897 -14.239   0.179  1.00 12.47           C  
ATOM   1965  CE2 TYR A 567       6.310 -15.486   2.183  1.00 14.45           C  
ATOM   1966  CZ  TYR A 567       6.212 -15.432   0.822  1.00 14.05           C  
ATOM   1967  OH  TYR A 567       6.332 -16.577   0.003  1.00 15.64           O  
ATOM   1968  N   VAL A 568       3.484 -11.012   5.700  1.00 10.08           N  
ATOM   1969  CA  VAL A 568       3.521 -10.173   6.901  1.00 10.64           C  
ATOM   1970  C   VAL A 568       4.500 -10.700   7.877  1.00 11.19           C  
ATOM   1971  O   VAL A 568       4.597 -11.908   8.027  1.00 11.61           O  
ATOM   1972  CB  VAL A 568       2.139  -9.946   7.520  1.00  9.55           C  
ATOM   1973  CG1 VAL A 568       1.295  -9.157   6.519  1.00 10.67           C  
ATOM   1974  CG2 VAL A 568       1.440 -11.281   7.932  1.00 10.57           C  
ATOM   1975  N   LEU A 569       5.246  -9.815   8.556  1.00 10.92           N  
ATOM   1976  CA  LEU A 569       6.310 -10.278   9.477  1.00 11.38           C  
ATOM   1977  C   LEU A 569       6.180  -9.556  10.791  1.00 10.78           C  
ATOM   1978  O   LEU A 569       6.238  -8.325  10.871  1.00 11.87           O  
ATOM   1979  CB  LEU A 569       7.673  -9.886   8.828  1.00 11.69           C  
ATOM   1980  CG  LEU A 569       7.968 -10.635   7.541  1.00 13.30           C  
ATOM   1981  CD1 LEU A 569       7.512  -9.768   6.398  1.00 12.65           C  
ATOM   1982  CD2 LEU A 569       9.428 -10.986   7.261  1.00 16.08           C  
ATOM   1983  N   GLY A 570       6.120 -10.378  11.838  1.00 11.54           N  
ATOM   1984  CA  GLY A 570       6.192  -9.902  13.219  1.00  9.41           C  
ATOM   1985  C   GLY A 570       5.077  -8.905  13.596  1.00 10.75           C  
ATOM   1986  O   GLY A 570       3.920  -9.008  13.054  1.00 12.68           O  
ATOM   1987  N   GLY A 571       5.336  -7.962  14.504  1.00 10.19           N  
ATOM   1988  CA  GLY A 571       4.274  -7.135  15.082  1.00 10.67           C  
ATOM   1989  C   GLY A 571       4.007  -7.454  16.536  1.00 11.85           C  
ATOM   1990  O   GLY A 571       4.658  -8.307  17.076  1.00 13.82           O  
ATOM   1991  N   TYR A 572       3.118  -6.679  17.131  1.00 11.69           N  
ATOM   1992  CA  TYR A 572       2.688  -6.882  18.517  1.00 12.63           C  
ATOM   1993  C   TYR A 572       1.204  -7.240  18.380  1.00 14.48           C  
ATOM   1994  O   TYR A 572       0.457  -6.650  17.602  1.00 13.83           O  
ATOM   1995  CB  TYR A 572       2.876  -5.571  19.257  1.00 14.34           C  
ATOM   1996  CG  TYR A 572       2.502  -5.577  20.715  1.00 14.58           C  
ATOM   1997  CD1 TYR A 572       3.287  -6.356  21.579  1.00 17.33           C  
ATOM   1998  CD2 TYR A 572       1.405  -4.818  21.190  1.00 17.15           C  
ATOM   1999  CE1 TYR A 572       2.965  -6.470  22.909  1.00 19.56           C  
ATOM   2000  CE2 TYR A 572       1.099  -4.866  22.592  1.00 19.23           C  
ATOM   2001  CZ  TYR A 572       1.935  -5.703  23.385  1.00 22.03           C  
ATOM   2002  OH  TYR A 572       1.784  -5.906  24.759  1.00 28.26           O  
ATOM   2003  N   ASP A 573       0.786  -8.224  19.186  1.00 15.90           N  
ATOM   2004  CA  ASP A 573      -0.651  -8.600  19.134  1.00 16.36           C  
ATOM   2005  C   ASP A 573      -1.542  -8.200  20.295  1.00 17.82           C  
ATOM   2006  O   ASP A 573      -2.662  -8.771  20.388  1.00 19.70           O  
ATOM   2007  CB  ASP A 573      -0.775 -10.077  18.866  1.00 17.15           C  
ATOM   2008  CG  ASP A 573      -0.467 -10.953  20.091  1.00 20.42           C  
ATOM   2009  OD1 ASP A 573      -0.587 -12.177  19.975  1.00 24.36           O  
ATOM   2010  OD2 ASP A 573      -0.040 -10.443  21.084  1.00 17.49           O1-
ATOM   2011  N   GLY A 574      -1.045  -7.372  21.224  1.00 16.28           N  
ATOM   2012  CA  GLY A 574      -1.740  -6.871  22.447  1.00 18.58           C  
ATOM   2013  C   GLY A 574      -1.155  -7.649  23.661  1.00 19.88           C  
ATOM   2014  O   GLY A 574      -1.288  -7.211  24.768  1.00 25.51           O  
ATOM   2015  N   HIS A 575      -0.474  -8.756  23.402  1.00 18.62           N  
ATOM   2016  CA  HIS A 575       0.123  -9.643  24.452  1.00 20.26           C  
ATOM   2017  C   HIS A 575       1.583  -9.871  24.225  1.00 20.63           C  
ATOM   2018  O   HIS A 575       2.348  -9.905  25.230  1.00 23.31           O  
ATOM   2019  CB  HIS A 575      -0.575 -11.034  24.499  1.00 20.83           C  
ATOM   2020  CG  HIS A 575      -2.037 -10.930  24.843  1.00 20.09           C  
ATOM   2021  CD2 HIS A 575      -2.637 -10.633  26.037  1.00 22.26           C  
ATOM   2022  ND1 HIS A 575      -3.026 -11.018  23.917  1.00 23.35           N  
ATOM   2023  CE1 HIS A 575      -4.252 -10.841  24.555  1.00 20.09           C  
ATOM   2024  NE2 HIS A 575      -3.990 -10.597  25.842  1.00 26.78           N  
ATOM   2025  N   THR A 576       1.976 -10.129  22.969  1.00 16.41           N  
ATOM   2026  CA  THR A 576       3.246 -10.794  22.619  1.00 16.53           C  
ATOM   2027  C   THR A 576       3.864 -10.085  21.490  1.00 17.07           C  
ATOM   2028  O   THR A 576       3.190  -9.620  20.596  1.00 17.95           O  
ATOM   2029  CB  THR A 576       2.898 -12.283  22.079  1.00 21.81           C  
ATOM   2030  CG2 THR A 576       4.128 -13.080  21.760  1.00 27.17           C  
ATOM   2031  OG1 THR A 576       2.212 -12.939  23.143  1.00 29.92           O  
ATOM   2032  N   PHE A 577       5.202 -10.171  21.435  1.00 14.26           N  
ATOM   2033  CA  PHE A 577       5.914  -9.807  20.226  1.00 13.62           C  
ATOM   2034  C   PHE A 577       6.067 -10.991  19.294  1.00 14.51           C  
ATOM   2035  O   PHE A 577       6.766 -11.982  19.560  1.00 18.15           O  
ATOM   2036  CB  PHE A 577       7.327  -9.243  20.623  1.00 14.31           C  
ATOM   2037  CG  PHE A 577       7.280  -7.920  21.308  1.00 13.73           C  
ATOM   2038  CD1 PHE A 577       7.008  -7.807  22.682  1.00 15.76           C  
ATOM   2039  CD2 PHE A 577       7.465  -6.775  20.605  1.00 13.41           C  
ATOM   2040  CE1 PHE A 577       6.930  -6.545  23.304  1.00 17.47           C  
ATOM   2041  CE2 PHE A 577       7.363  -5.533  21.185  1.00 14.97           C  
ATOM   2042  CZ  PHE A 577       7.070  -5.388  22.516  1.00 17.16           C  
ATOM   2043  N   LEU A 578       5.379 -10.861  18.140  1.00 11.90           N  
ATOM   2044  CA  LEU A 578       5.293 -11.990  17.251  1.00 12.01           C  
ATOM   2045  C   LEU A 578       6.556 -12.230  16.430  1.00 11.37           C  
ATOM   2046  O   LEU A 578       7.184 -11.304  15.931  1.00 11.68           O  
ATOM   2047  CB  LEU A 578       4.164 -11.672  16.229  1.00 11.73           C  
ATOM   2048  CG  LEU A 578       2.782 -11.479  16.809  1.00 14.49           C  
ATOM   2049  CD1 LEU A 578       1.867 -11.199  15.627  1.00 17.14           C  
ATOM   2050  CD2 LEU A 578       2.311 -12.712  17.612  1.00 17.86           C  
ATOM   2051  N   ASP A 579       6.898 -13.526  16.263  1.00 13.05           N  
ATOM   2052  CA  ASP A 579       7.860 -13.953  15.273  1.00 12.40           C  
ATOM   2053  C   ASP A 579       7.169 -14.536  14.086  1.00 11.81           C  
ATOM   2054  O   ASP A 579       7.805 -14.889  13.171  1.00 14.33           O  
ATOM   2055  CB  ASP A 579       8.919 -14.978  15.835  1.00 14.67           C  
ATOM   2056  CG  ASP A 579       8.293 -16.247  16.448  1.00 18.39           C  
ATOM   2057  OD1 ASP A 579       7.120 -16.604  16.160  1.00 16.76           O  
ATOM   2058  OD2 ASP A 579       8.971 -16.984  17.268  1.00 20.41           O1-
ATOM   2059  N   SER A 580       5.841 -14.536  14.137  1.00 12.24           N  
ATOM   2060  CA  SER A 580       5.072 -15.204  13.067  1.00 11.40           C  
ATOM   2061  C   SER A 580       5.291 -14.474  11.684  1.00 12.61           C  
ATOM   2062  O   SER A 580       5.247 -13.199  11.586  1.00 13.04           O  
ATOM   2063  CB  SER A 580       3.562 -15.014  13.404  1.00 12.38           C  
ATOM   2064  OG  SER A 580       2.780 -15.414  12.241  1.00 14.19           O  
ATOM   2065  N   VAL A 581       5.488 -15.249  10.624  1.00 12.37           N  
ATOM   2066  CA  VAL A 581       5.413 -14.713   9.270  1.00 12.11           C  
ATOM   2067  C   VAL A 581       4.252 -15.514   8.641  1.00 11.49           C  
ATOM   2068  O   VAL A 581       4.176 -16.752   8.690  1.00 12.56           O  
ATOM   2069  CB  VAL A 581       6.732 -14.990   8.519  1.00 12.29           C  
ATOM   2070  CG1 VAL A 581       6.648 -14.539   7.053  1.00 13.43           C  
ATOM   2071  CG2 VAL A 581       7.927 -14.365   9.271  1.00 14.06           C  
ATOM   2072  N   GLU A 582       3.380 -14.765   7.943  1.00 11.28           N  
ATOM   2073  CA  GLU A 582       2.285 -15.437   7.141  1.00 11.84           C  
ATOM   2074  C   GLU A 582       2.334 -14.918   5.721  1.00 11.76           C  
ATOM   2075  O   GLU A 582       2.900 -13.818   5.431  1.00 11.34           O  
ATOM   2076  CB  GLU A 582       0.892 -14.999   7.711  1.00 11.93           C  
ATOM   2077  CG  GLU A 582       0.617 -15.225   9.174  1.00 15.91           C  
ATOM   2078  CD  GLU A 582      -0.774 -14.785   9.552  1.00 15.17           C  
ATOM   2079  OE1 GLU A 582      -1.727 -15.112   8.777  1.00 13.51           O  
ATOM   2080  OE2 GLU A 582      -0.866 -14.186  10.615  1.00 13.59           O1-
ATOM   2081  N   CYS A 583       1.780 -15.716   4.797  1.00 12.56           N  
ATOM   2082  CA  CYS A 583       1.866 -15.470   3.349  1.00 13.32           C  
ATOM   2083  C   CYS A 583       0.440 -15.569   2.837  1.00 12.88           C  
ATOM   2084  O   CYS A 583      -0.229 -16.549   3.066  1.00 15.65           O  
ATOM   2085  CB  CYS A 583       2.766 -16.648   2.781  1.00 14.24           C  
ATOM   2086  SG  CYS A 583       2.755 -16.530   0.996  1.00 18.26           S  
ATOM   2087  N   TYR A 584      -0.015 -14.486   2.232  1.00 12.16           N  
ATOM   2088  CA  TYR A 584      -1.381 -14.423   1.591  1.00 12.31           C  
ATOM   2089  C   TYR A 584      -1.292 -14.758   0.100  1.00 11.31           C  
ATOM   2090  O   TYR A 584      -0.548 -14.095  -0.671  1.00 13.02           O  
ATOM   2091  CB  TYR A 584      -1.898 -13.065   1.732  1.00 12.25           C  
ATOM   2092  CG  TYR A 584      -3.273 -12.884   1.086  1.00 11.96           C  
ATOM   2093  CD1 TYR A 584      -3.451 -12.095  -0.060  1.00 13.05           C  
ATOM   2094  CD2 TYR A 584      -4.402 -13.478   1.766  1.00 12.19           C  
ATOM   2095  CE1 TYR A 584      -4.750 -11.874  -0.487  1.00 12.90           C  
ATOM   2096  CE2 TYR A 584      -5.698 -13.301   1.252  1.00 12.50           C  
ATOM   2097  CZ  TYR A 584      -5.812 -12.520   0.133  1.00 14.42           C  
ATOM   2098  OH  TYR A 584      -7.094 -12.286  -0.398  1.00 15.93           O  
ATOM   2099  N   ASP A 585      -2.102 -15.750  -0.305  1.00 11.82           N  
ATOM   2100  CA  ASP A 585      -2.329 -16.113  -1.741  1.00 13.30           C  
ATOM   2101  C   ASP A 585      -3.672 -15.502  -2.175  1.00 14.61           C  
ATOM   2102  O   ASP A 585      -4.722 -15.876  -1.702  1.00 15.01           O  
ATOM   2103  CB  ASP A 585      -2.376 -17.639  -1.842  1.00 14.58           C  
ATOM   2104  CG  ASP A 585      -2.649 -18.096  -3.264  1.00 19.70           C  
ATOM   2105  OD1 ASP A 585      -1.715 -17.953  -4.081  1.00 24.39           O  
ATOM   2106  OD2 ASP A 585      -3.704 -18.783  -3.472  1.00 19.52           O1-
ATOM   2107  N   PRO A 586      -3.575 -14.516  -3.067  1.00 16.65           N  
ATOM   2108  CA  PRO A 586      -4.790 -13.803  -3.501  1.00 18.78           C  
ATOM   2109  C   PRO A 586      -5.697 -14.691  -4.371  1.00 18.11           C  
ATOM   2110  O   PRO A 586      -6.905 -14.528  -4.292  1.00 20.66           O  
ATOM   2111  CB  PRO A 586      -4.238 -12.575  -4.217  1.00 17.57           C  
ATOM   2112  CG  PRO A 586      -2.929 -12.992  -4.731  1.00 22.23           C  
ATOM   2113  CD  PRO A 586      -2.361 -13.920  -3.656  1.00 17.25           C  
ATOM   2114  N   ASP A 587      -5.127 -15.702  -5.042  1.00 20.21           N  
ATOM   2115  CA  ASP A 587      -6.083 -16.585  -5.793  1.00 22.30           C  
ATOM   2116  C   ASP A 587      -7.027 -17.358  -4.891  1.00 19.42           C  
ATOM   2117  O   ASP A 587      -8.264 -17.516  -5.153  1.00 21.84           O  
ATOM   2118  CB  ASP A 587      -5.332 -17.533  -6.687  1.00 28.94           C  
ATOM   2119  CG  ASP A 587      -4.603 -16.790  -7.778  1.00 35.85           C  
ATOM   2120  OD1 ASP A 587      -5.094 -15.695  -8.170  1.00 37.42           O  
ATOM   2121  OD2 ASP A 587      -3.533 -17.258  -8.222  1.00 45.13           O1-
ATOM   2122  N   SER A 588      -6.476 -17.994  -3.847  1.00 18.30           N  
ATOM   2123  CA  SER A 588      -7.294 -18.750  -2.960  1.00 18.20           C  
ATOM   2124  C   SER A 588      -7.916 -17.967  -1.807  1.00 15.23           C  
ATOM   2125  O   SER A 588      -8.741 -18.463  -1.036  1.00 17.53           O  
ATOM   2126  CB  SER A 588      -6.472 -19.941  -2.379  1.00 18.92           C  
ATOM   2127  OG  SER A 588      -5.524 -19.508  -1.338  1.00 19.34           O  
ATOM   2128  N   ASP A 589      -7.392 -16.713  -1.659  1.00 14.97           N  
ATOM   2129  CA  ASP A 589      -7.796 -15.903  -0.539  1.00 13.95           C  
ATOM   2130  C   ASP A 589      -7.537 -16.586   0.811  1.00 14.69           C  
ATOM   2131  O   ASP A 589      -8.410 -16.681   1.618  1.00 15.77           O  
ATOM   2132  CB  ASP A 589      -9.288 -15.422  -0.675  1.00 15.07           C  
ATOM   2133  CG  ASP A 589      -9.728 -14.446   0.358  1.00 16.71           C  
ATOM   2134  OD1 ASP A 589      -8.946 -13.587   0.872  1.00 14.61           O  
ATOM   2135  OD2 ASP A 589     -10.928 -14.453   0.771  1.00 18.78           O1-
ATOM   2136  N   THR A 590      -6.276 -17.023   0.997  1.00 14.93           N  
ATOM   2137  CA  THR A 590      -5.955 -17.768   2.221  1.00 14.87           C  
ATOM   2138  C   THR A 590      -4.586 -17.279   2.686  1.00 13.97           C  
ATOM   2139  O   THR A 590      -3.758 -16.856   1.886  1.00 14.08           O  
ATOM   2140  CB  THR A 590      -5.754 -19.334   2.024  1.00 16.74           C  
ATOM   2141  CG2 THR A 590      -7.097 -19.893   1.503  1.00 21.37           C  
ATOM   2142  OG1 THR A 590      -4.791 -19.517   0.995  1.00 20.78           O  
ATOM   2143  N   TRP A 591      -4.421 -17.450   3.995  1.00 12.52           N  
ATOM   2144  CA  TRP A 591      -3.119 -17.106   4.660  1.00 11.85           C  
ATOM   2145  C   TRP A 591      -2.476 -18.376   5.141  1.00 10.54           C  
ATOM   2146  O   TRP A 591      -3.093 -19.217   5.756  1.00 11.92           O  
ATOM   2147  CB  TRP A 591      -3.266 -16.212   5.904  1.00 11.20           C  
ATOM   2148  CG  TRP A 591      -3.706 -14.831   5.543  1.00 11.37           C  
ATOM   2149  CD1 TRP A 591      -5.045 -14.347   5.369  1.00 12.04           C  
ATOM   2150  CD2 TRP A 591      -2.837 -13.689   5.356  1.00 12.16           C  
ATOM   2151  CE2 TRP A 591      -3.683 -12.565   4.963  1.00 13.01           C  
ATOM   2152  CE3 TRP A 591      -1.437 -13.522   5.333  1.00 11.47           C  
ATOM   2153  NE1 TRP A 591      -5.017 -13.010   5.042  1.00 14.60           N  
ATOM   2154  CZ2 TRP A 591      -3.154 -11.263   4.735  1.00 13.01           C  
ATOM   2155  CZ3 TRP A 591      -0.933 -12.264   5.101  1.00 11.84           C  
ATOM   2156  CH2 TRP A 591      -1.761 -11.158   4.785  1.00 12.41           C  
ATOM   2157  N   SER A 592      -1.167 -18.482   4.880  1.00 11.26           N  
ATOM   2158  CA ASER A 592      -0.368 -19.651   5.314  0.43 12.21           C  
ATOM   2159  CA BSER A 592      -0.375 -19.657   5.284  0.57 12.38           C  
ATOM   2160  C   SER A 592       0.629 -19.250   6.355  1.00 12.60           C  
ATOM   2161  O   SER A 592       1.315 -18.241   6.141  1.00 13.38           O  
ATOM   2162  CB ASER A 592       0.470 -20.150   4.163  0.43 13.12           C  
ATOM   2163  CB BSER A 592       0.362 -20.104   4.040  0.57 13.89           C  
ATOM   2164  OG ASER A 592      -0.311 -20.748   3.158  0.43 11.64           O  
ATOM   2165  OG BSER A 592       1.029 -21.355   4.141  0.57 11.73           O  
ATOM   2166  N   GLU A 593       0.820 -20.082   7.392  1.00 12.45           N  
ATOM   2167  CA  GLU A 593       1.880 -19.844   8.341  1.00 12.52           C  
ATOM   2168  C   GLU A 593       3.199 -20.332   7.782  1.00 15.10           C  
ATOM   2169  O   GLU A 593       3.345 -21.541   7.587  1.00 16.88           O  
ATOM   2170  CB  GLU A 593       1.585 -20.606   9.642  1.00 13.25           C  
ATOM   2171  CG  GLU A 593       2.408 -20.123  10.830  1.00 16.61           C  
ATOM   2172  CD  GLU A 593       1.941 -18.766  11.308  1.00 18.51           C  
ATOM   2173  OE1 GLU A 593       2.802 -18.036  11.907  1.00 16.95           O  
ATOM   2174  OE2 GLU A 593       0.755 -18.436  11.225  1.00 18.73           O1-
ATOM   2175  N   VAL A 594       4.163 -19.432   7.479  1.00 13.35           N  
ATOM   2176  CA  VAL A 594       5.382 -19.886   6.884  1.00 13.60           C  
ATOM   2177  C   VAL A 594       6.500 -19.758   7.968  1.00 13.83           C  
ATOM   2178  O   VAL A 594       6.202 -19.705   9.151  1.00 15.46           O  
ATOM   2179  CB  VAL A 594       5.672 -19.215   5.559  1.00 15.11           C  
ATOM   2180  CG1 VAL A 594       4.593 -19.632   4.540  1.00 14.44           C  
ATOM   2181  CG2 VAL A 594       5.720 -17.660   5.687  1.00 18.76           C  
ATOM   2182  N   THR A 595       7.749 -19.904   7.554  1.00 18.08           N  
ATOM   2183  CA  THR A 595       8.791 -19.973   8.578  1.00 17.41           C  
ATOM   2184  C   THR A 595       8.978 -18.676   9.387  1.00 15.68           C  
ATOM   2185  O   THR A 595       9.119 -17.599   8.814  1.00 15.83           O  
ATOM   2186  CB  THR A 595      10.132 -20.333   7.899  1.00 18.42           C  
ATOM   2187  CG2 THR A 595      11.225 -20.605   8.969  1.00 20.72           C  
ATOM   2188  OG1 THR A 595       9.953 -21.520   7.119  1.00 21.86           O  
ATOM   2189  N   ARG A 596       8.969 -18.805  10.710  1.00 15.86           N  
ATOM   2190  CA  ARG A 596       9.017 -17.701  11.640  1.00 15.81           C  
ATOM   2191  C   ARG A 596      10.351 -16.892  11.563  1.00 14.01           C  
ATOM   2192  O   ARG A 596      11.380 -17.435  11.068  1.00 15.93           O  
ATOM   2193  CB  ARG A 596       8.820 -18.244  13.066  1.00 16.03           C  
ATOM   2194  CG  ARG A 596      10.030 -19.081  13.607  1.00 18.21           C  
ATOM   2195  CD  ARG A 596       9.401 -19.830  14.768  1.00 25.57           C  
ATOM   2196  NE  ARG A 596      10.413 -20.425  15.618  1.00 36.07           N  
ATOM   2197  CZ  ARG A 596      10.198 -20.647  16.919  1.00 47.09           C  
ATOM   2198  NH1 ARG A 596      11.138 -21.189  17.690  1.00 50.53           N1+
ATOM   2199  NH2 ARG A 596       9.033 -20.296  17.466  1.00 53.06           N  
ATOM   2200  N   MET A 597      10.248 -15.622  12.015  1.00 13.43           N  
ATOM   2201  CA AMET A 597      11.467 -14.814  12.221  0.40 14.83           C  
ATOM   2202  CA BMET A 597      11.441 -14.805  12.289  0.60 13.59           C  
ATOM   2203  C   MET A 597      12.341 -15.478  13.298  1.00 15.05           C  
ATOM   2204  O   MET A 597      11.863 -16.279  14.092  1.00 15.49           O  
ATOM   2205  CB AMET A 597      11.167 -13.329  12.609  0.40 16.51           C  
ATOM   2206  CB BMET A 597      11.021 -13.442  12.863  0.60 13.19           C  
ATOM   2207  CG AMET A 597      10.336 -12.525  11.562  0.40 16.58           C  
ATOM   2208  CG BMET A 597      10.097 -12.749  11.820  0.60 11.97           C  
ATOM   2209  SD AMET A 597      10.099 -10.721  11.778  0.40 21.16           S  
ATOM   2210  SD BMET A 597       9.684 -11.053  12.228  0.60 11.81           S  
ATOM   2211  CE AMET A 597       9.317 -10.637  13.372  0.40 19.81           C  
ATOM   2212  CE BMET A 597      11.237 -10.359  11.604  0.60 13.87           C  
ATOM   2213  N   THR A 598      13.619 -15.053  13.296  1.00 13.81           N  
ATOM   2214  CA  THR A 598      14.542 -15.573  14.306  1.00 15.32           C  
ATOM   2215  C   THR A 598      14.295 -15.186  15.703  1.00 14.51           C  
ATOM   2216  O   THR A 598      14.718 -15.861  16.615  1.00 17.12           O  
ATOM   2217  CB  THR A 598      15.993 -15.304  13.906  1.00 15.77           C  
ATOM   2218  CG2 THR A 598      16.276 -15.827  12.451  1.00 16.64           C  
ATOM   2219  OG1 THR A 598      16.216 -13.895  13.954  1.00 15.12           O  
ATOM   2220  N   SER A 599      13.550 -14.081  15.945  1.00 13.92           N  
ATOM   2221  CA  SER A 599      13.107 -13.638  17.230  1.00 13.47           C  
ATOM   2222  C   SER A 599      11.906 -12.685  17.015  1.00 13.07           C  
ATOM   2223  O   SER A 599      11.880 -11.968  15.976  1.00 14.25           O  
ATOM   2224  CB  SER A 599      14.238 -12.965  18.078  1.00 14.59           C  
ATOM   2225  OG  SER A 599      14.747 -11.874  17.380  1.00 15.05           O  
ATOM   2226  N   GLY A 600      11.005 -12.665  17.994  1.00 13.27           N  
ATOM   2227  CA  GLY A 600       9.801 -11.815  17.815  1.00 12.92           C  
ATOM   2228  C   GLY A 600      10.218 -10.356  17.946  1.00 14.06           C  
ATOM   2229  O   GLY A 600      11.069 -10.016  18.814  1.00 14.67           O  
ATOM   2230  N   ARG A 601       9.506  -9.505  17.233  1.00 12.35           N  
ATOM   2231  CA  ARG A 601       9.744  -8.079  17.299  1.00 12.17           C  
ATOM   2232  C   ARG A 601       8.680  -7.364  16.529  1.00 13.34           C  
ATOM   2233  O   ARG A 601       7.973  -7.980  15.711  1.00 11.14           O  
ATOM   2234  CB  ARG A 601      11.100  -7.803  16.560  1.00 12.36           C  
ATOM   2235  CG  ARG A 601      11.095  -8.152  15.038  1.00 14.32           C  
ATOM   2236  CD  ARG A 601      12.554  -8.111  14.492  1.00 13.24           C  
ATOM   2237  NE  ARG A 601      13.245  -9.380  14.841  1.00 14.62           N  
ATOM   2238  CZ  ARG A 601      14.265  -9.863  14.108  1.00 13.61           C  
ATOM   2239  NH1 ARG A 601      14.672  -9.260  12.982  1.00 12.90           N1+
ATOM   2240  NH2 ARG A 601      14.718 -11.092  14.493  1.00 13.89           N  
ATOM   2241  N   SER A 602       8.600  -6.090  16.747  1.00 11.04           N  
ATOM   2242  CA  SER A 602       7.587  -5.235  16.095  1.00 10.53           C  
ATOM   2243  C   SER A 602       8.309  -4.012  15.525  1.00 11.26           C  
ATOM   2244  O   SER A 602       9.510  -3.746  15.767  1.00 11.32           O  
ATOM   2245  CB  SER A 602       6.493  -4.737  17.029  1.00 10.82           C  
ATOM   2246  OG  SER A 602       7.140  -3.932  18.011  1.00 11.23           O  
ATOM   2247  N   GLY A 603       7.570  -3.273  14.663  1.00 11.17           N  
ATOM   2248  CA  GLY A 603       8.051  -1.968  14.176  1.00 11.50           C  
ATOM   2249  C   GLY A 603       9.265  -2.065  13.274  1.00 10.99           C  
ATOM   2250  O   GLY A 603      10.099  -1.203  13.301  1.00 10.59           O  
ATOM   2251  N   VAL A 604       9.322  -3.123  12.470  1.00  9.78           N  
ATOM   2252  CA  VAL A 604      10.438  -3.353  11.501  1.00  9.62           C  
ATOM   2253  C   VAL A 604      10.229  -2.556  10.212  1.00 10.26           C  
ATOM   2254  O   VAL A 604       9.060  -2.118   9.844  1.00 10.82           O  
ATOM   2255  CB  VAL A 604      10.665  -4.852  11.145  1.00 10.34           C  
ATOM   2256  CG1 VAL A 604      10.839  -5.705  12.391  1.00 12.00           C  
ATOM   2257  CG2 VAL A 604       9.472  -5.384  10.254  1.00 12.13           C  
ATOM   2258  N   GLY A 605      11.342  -2.328   9.498  1.00 10.32           N  
ATOM   2259  CA  GLY A 605      11.283  -1.867   8.101  1.00 11.36           C  
ATOM   2260  C   GLY A 605      11.526  -3.075   7.211  1.00 12.84           C  
ATOM   2261  O   GLY A 605      12.295  -3.970   7.517  1.00 12.33           O  
ATOM   2262  N   VAL A 606      10.843  -3.185   6.091  1.00 11.26           N  
ATOM   2263  CA  VAL A 606      11.008  -4.366   5.239  1.00 11.88           C  
ATOM   2264  C   VAL A 606      11.082  -3.907   3.788  1.00 13.72           C  
ATOM   2265  O   VAL A 606      10.394  -2.918   3.430  1.00 16.35           O  
ATOM   2266  CB  VAL A 606       9.757  -5.311   5.355  1.00 14.36           C  
ATOM   2267  CG1 VAL A 606       9.782  -6.454   4.292  1.00 18.95           C  
ATOM   2268  CG2 VAL A 606       9.584  -5.921   6.730  1.00 15.56           C  
ATOM   2269  N   ALA A 607      11.796  -4.702   2.957  1.00 11.55           N  
ATOM   2270  CA  ALA A 607      11.694  -4.523   1.509  1.00 12.23           C  
ATOM   2271  C   ALA A 607      12.251  -5.766   0.839  1.00 13.38           C  
ATOM   2272  O   ALA A 607      12.855  -6.627   1.474  1.00 16.13           O  
ATOM   2273  CB  ALA A 607      12.530  -3.349   1.110  1.00 14.52           C  
ATOM   2274  N   VAL A 608      12.116  -5.812  -0.495  1.00 13.45           N  
ATOM   2275  CA AVAL A 608      12.545  -7.018  -1.250  0.69 13.06           C  
ATOM   2276  CA BVAL A 608      12.465  -7.013  -1.290  0.31 13.50           C  
ATOM   2277  C   VAL A 608      13.455  -6.629  -2.407  1.00 13.20           C  
ATOM   2278  O   VAL A 608      13.245  -5.617  -3.108  1.00 15.14           O  
ATOM   2279  CB AVAL A 608      11.308  -7.706  -1.858  0.69 12.79           C  
ATOM   2280  CB BVAL A 608      11.193  -7.751  -1.838  0.31 13.23           C  
ATOM   2281  CG1AVAL A 608      11.717  -8.984  -2.656  0.69 11.60           C  
ATOM   2282  CG1BVAL A 608      10.579  -8.687  -0.813  0.31 13.37           C  
ATOM   2283  CG2AVAL A 608      10.262  -7.960  -0.835  0.69 14.01           C  
ATOM   2284  CG2BVAL A 608      10.143  -6.809  -2.439  0.31 13.40           C  
ATOM   2285  N  ATHR A 609      14.425  -7.504  -2.679  0.50 13.41           N  
ATOM   2286  N  BTHR A 609      14.634  -7.281  -2.391  0.50 13.08           N  
ATOM   2287  CA ATHR A 609      15.227  -7.373  -3.929  0.50 12.50           C  
ATOM   2288  CA BTHR A 609      15.609  -7.209  -3.522  0.50 14.40           C  
ATOM   2289  C  ATHR A 609      16.061  -8.618  -4.088  0.50 14.16           C  
ATOM   2290  C  BTHR A 609      16.433  -8.497  -3.654  0.50 13.51           C  
ATOM   2291  O  ATHR A 609      16.844  -8.658  -5.036  0.50 13.50           O  
ATOM   2292  O  BTHR A 609      16.262  -9.411  -2.945  0.50 11.22           O  
ATOM   2293  CB ATHR A 609      16.204  -6.162  -3.835  0.50 13.46           C  
ATOM   2294  CB BTHR A 609      16.556  -5.988  -3.416  0.50 16.52           C  
ATOM   2295  CG2ATHR A 609      17.443  -6.488  -2.949  0.50 13.14           C  
ATOM   2296  CG2BTHR A 609      17.424  -6.040  -2.175  0.50 16.53           C  
ATOM   2297  OG1ATHR A 609      16.620  -5.705  -5.142  0.50 13.83           O  
ATOM   2298  OG1BTHR A 609      17.414  -5.981  -4.544  0.50 20.90           O  
TER   
ATOM   2299  N   MET B  17      -3.044  14.374  30.395  1.00 37.64           N  
ATOM   2300  CA  MET B  17      -2.365  14.699  29.085  1.00 27.34           C  
ATOM   2301  C   MET B  17      -0.979  15.339  29.319  1.00 24.17           C  
ATOM   2302  O   MET B  17      -0.899  16.568  29.296  1.00 29.04           O  
ATOM   2303  CB  MET B  17      -3.228  15.657  28.246  1.00 33.93           C  
ATOM   2304  CG  MET B  17      -2.868  15.653  26.742  1.00 38.62           C  
ATOM   2305  SD  MET B  17      -2.504  13.948  26.240  1.00 55.30           S  
ATOM   2306  CE  MET B  17      -0.738  13.846  26.405  1.00 45.93           C  
ATOM   2307  N   ASP B  18       0.064  14.506  29.499  1.00 25.23           N  
ATOM   2308  CA  ASP B  18       1.504  15.026  29.611  1.00 23.75           C  
ATOM   2309  C   ASP B  18       2.453  14.475  28.560  1.00 21.36           C  
ATOM   2310  O   ASP B  18       1.992  13.696  27.703  1.00 20.67           O  
ATOM   2311  CB  ASP B  18       2.113  14.845  30.965  1.00 24.56           C  
ATOM   2312  CG  ASP B  18       2.353  13.418  31.313  1.00 29.88           C  
ATOM   2313  OD1 ASP B  18       2.208  12.555  30.419  1.00 27.30           O  
ATOM   2314  OD2 ASP B  18       2.733  13.141  32.461  1.00 32.09           O1-
ATOM   2315  N   LEU B  19       3.689  14.953  28.542  1.00 18.84           N  
ATOM   2316  CA  LEU B  19       4.552  14.661  27.362  1.00 19.31           C  
ATOM   2317  C   LEU B  19       4.873  13.209  27.330  1.00 20.57           C  
ATOM   2318  O   LEU B  19       4.931  12.643  26.209  1.00 18.22           O  
ATOM   2319  CB  LEU B  19       5.848  15.552  27.405  1.00 22.78           C  
ATOM   2320  CG  LEU B  19       6.906  15.395  26.223  1.00 26.47           C  
ATOM   2321  CD1 LEU B  19       6.316  15.729  24.853  1.00 25.89           C  
ATOM   2322  CD2 LEU B  19       8.163  16.247  26.422  1.00 28.61           C  
ATOM   2323  N   ILE B  20       5.099  12.557  28.467  1.00 19.65           N  
ATOM   2324  CA  ILE B  20       5.275  11.088  28.477  1.00 21.84           C  
ATOM   2325  C   ILE B  20       4.126  10.353  27.749  1.00 21.97           C  
ATOM   2326  O   ILE B  20       4.389   9.465  26.878  1.00 19.84           O  
ATOM   2327  CB  ILE B  20       5.489  10.563  29.913  1.00 23.85           C  
ATOM   2328  CG1 ILE B  20       6.853  11.056  30.436  1.00 25.66           C  
ATOM   2329  CG2 ILE B  20       5.358   9.024  29.980  1.00 25.58           C  
ATOM   2330  CD1 ILE B  20       6.859  11.236  31.957  1.00 35.44           C  
ATOM   2331  N   ASP B  21       2.884  10.723  28.044  1.00 20.34           N  
ATOM   2332  CA  ASP B  21       1.688  10.090  27.436  1.00 21.30           C  
ATOM   2333  C   ASP B  21       1.795  10.311  25.860  1.00 20.35           C  
ATOM   2334  O   ASP B  21       1.619   9.399  25.090  1.00 18.64           O  
ATOM   2335  CB  ASP B  21       0.406  10.870  27.829  1.00 25.70           C  
ATOM   2336  CG  ASP B  21      -0.014  10.678  29.240  1.00 35.40           C  
ATOM   2337  OD1 ASP B  21       0.470   9.698  29.850  1.00 31.41           O  
ATOM   2338  OD2 ASP B  21      -0.852  11.552  29.685  1.00 32.95           O1-
ATOM   2339  N   ILE B  22       2.093  11.535  25.406  1.00 18.96           N  
ATOM   2340  CA  ILE B  22       2.191  11.808  23.938  1.00 15.98           C  
ATOM   2341  C   ILE B  22       3.269  10.957  23.272  1.00 17.80           C  
ATOM   2342  O   ILE B  22       3.038  10.383  22.194  1.00 15.08           O  
ATOM   2343  CB  ILE B  22       2.434  13.303  23.686  1.00 20.10           C  
ATOM   2344  CG1 ILE B  22       1.212  14.093  24.219  1.00 21.52           C  
ATOM   2345  CG2 ILE B  22       2.693  13.580  22.211  1.00 17.80           C  
ATOM   2346  CD1 ILE B  22       1.407  15.603  24.276  1.00 25.79           C  
ATOM   2347  N   LEU B  23       4.487  10.963  23.826  1.00 14.93           N  
ATOM   2348  CA  LEU B  23       5.540  10.074  23.227  1.00 16.17           C  
ATOM   2349  C   LEU B  23       5.169   8.604  23.246  1.00 15.76           C  
ATOM   2350  O   LEU B  23       5.404   7.879  22.291  1.00 16.11           O  
ATOM   2351  CB  LEU B  23       6.815  10.313  23.999  1.00 17.42           C  
ATOM   2352  CG  LEU B  23       7.350  11.786  24.078  1.00 19.29           C  
ATOM   2353  CD1 LEU B  23       8.699  11.768  24.740  1.00 19.10           C  
ATOM   2354  CD2 LEU B  23       7.569  12.378  22.663  1.00 19.91           C  
ATOM   2355  N   TRP B  24       4.616   8.134  24.371  1.00 13.11           N  
ATOM   2356  CA  TRP B  24       4.307   6.695  24.453  1.00 14.94           C  
ATOM   2357  C   TRP B  24       3.224   6.370  23.419  1.00 15.86           C  
ATOM   2358  O   TRP B  24       3.291   5.280  22.784  1.00 15.75           O  
ATOM   2359  CB  TRP B  24       3.824   6.419  25.914  1.00 16.45           C  
ATOM   2360  CG  TRP B  24       3.288   5.041  26.122  1.00 16.59           C  
ATOM   2361  CD1 TRP B  24       3.867   3.842  25.703  1.00 19.09           C  
ATOM   2362  CD2 TRP B  24       1.997   4.688  26.724  1.00 20.77           C  
ATOM   2363  CE2 TRP B  24       1.899   3.226  26.678  1.00 21.09           C  
ATOM   2364  CE3 TRP B  24       0.946   5.435  27.278  1.00 24.16           C  
ATOM   2365  NE1 TRP B  24       3.023   2.768  26.056  1.00 22.02           N  
ATOM   2366  CZ2 TRP B  24       0.799   2.537  27.258  1.00 26.83           C  
ATOM   2367  CZ3 TRP B  24      -0.140   4.744  27.875  1.00 31.29           C  
ATOM   2368  CH2 TRP B  24      -0.219   3.330  27.833  1.00 28.59           C  
ATOM   2369  N  AARG B  25       2.228   7.208  23.245  0.59 14.96           N  
ATOM   2370  N  BARG B  25       2.208   7.218  23.270  0.41 15.41           N  
ATOM   2371  CA AARG B  25       1.155   6.864  22.294  0.59 14.78           C  
ATOM   2372  CA BARG B  25       1.123   6.952  22.292  0.41 15.46           C  
ATOM   2373  C  AARG B  25       1.651   6.778  20.832  0.59 13.62           C  
ATOM   2374  C  BARG B  25       1.654   6.762  20.849  0.41 14.33           C  
ATOM   2375  O  AARG B  25       0.970   6.259  20.005  0.59 15.99           O  
ATOM   2376  O  BARG B  25       1.006   6.140  20.041  0.41 15.90           O  
ATOM   2377  CB AARG B  25       0.049   7.866  22.462  0.59 17.20           C  
ATOM   2378  CB BARG B  25       0.063   8.059  22.336  0.41 17.34           C  
ATOM   2379  CG AARG B  25      -0.559   7.627  23.838  0.59 17.86           C  
ATOM   2380  CG BARG B  25      -1.202   7.676  23.113  0.41 20.46           C  
ATOM   2381  CD AARG B  25      -1.492   8.748  24.204  0.59 22.46           C  
ATOM   2382  CD BARG B  25      -2.344   8.645  22.809  0.41 22.11           C  
ATOM   2383  NE AARG B  25      -2.346   8.315  25.313  0.59 26.19           N  
ATOM   2384  NE BARG B  25      -1.944  10.027  22.958  0.41 20.11           N  
ATOM   2385  CZ AARG B  25      -3.061   9.129  26.087  0.59 30.68           C  
ATOM   2386  CZ BARG B  25      -2.561  10.878  23.775  0.41 24.09           C  
ATOM   2387  NH1AARG B  25      -3.057  10.455  25.877  0.59 32.94           N1+
ATOM   2388  NH1BARG B  25      -2.119  12.136  23.885  0.41 20.62           N1+
ATOM   2389  NH2AARG B  25      -3.801   8.600  27.061  0.59 31.06           N  
ATOM   2390  NH2BARG B  25      -3.621  10.458  24.495  0.41 24.06           N  
ATOM   2391  N   GLN B  26       2.827   7.291  20.550  1.00 14.42           N  
ATOM   2392  CA  GLN B  26       3.419   7.132  19.211  1.00 14.48           C  
ATOM   2393  C   GLN B  26       3.964   5.736  19.037  1.00 14.76           C  
ATOM   2394  O   GLN B  26       4.148   5.354  17.843  1.00 14.55           O  
ATOM   2395  CB  GLN B  26       4.603   8.137  18.991  1.00 14.10           C  
ATOM   2396  CG  GLN B  26       4.051   9.545  19.089  1.00 15.16           C  
ATOM   2397  CD  GLN B  26       5.082  10.594  19.332  1.00 13.17           C  
ATOM   2398  NE2 GLN B  26       4.709  11.849  19.054  1.00 14.72           N  
ATOM   2399  OE1 GLN B  26       6.182  10.342  19.753  1.00 15.86           O  
ATOM   2400  N   ASP B  27       4.296   4.995  20.124  1.00 13.45           N  
ATOM   2401  CA  ASP B  27       4.775   3.632  19.972  1.00 14.09           C  
ATOM   2402  C   ASP B  27       3.873   2.595  20.662  1.00 13.88           C  
ATOM   2403  O   ASP B  27       4.272   1.446  20.799  1.00 13.48           O  
ATOM   2404  CB  ASP B  27       6.182   3.554  20.600  1.00 15.04           C  
ATOM   2405  CG  ASP B  27       7.283   4.076  19.671  1.00 18.71           C  
ATOM   2406  OD1 ASP B  27       7.100   4.005  18.485  1.00 17.55           O  
ATOM   2407  OD2 ASP B  27       8.323   4.590  20.142  1.00 16.46           O1-
ATOM   2408  N   ILE B  28       2.674   2.991  21.126  1.00 14.88           N  
ATOM   2409  CA  ILE B  28       1.906   2.024  21.943  1.00 16.40           C  
ATOM   2410  C   ILE B  28       1.597   0.759  21.123  1.00 18.04           C  
ATOM   2411  O   ILE B  28       1.648  -0.364  21.688  1.00 18.99           O  
ATOM   2412  CB  ILE B  28       0.670   2.729  22.564  1.00 17.05           C  
ATOM   2413  CG1 ILE B  28      -0.099   1.750  23.485  1.00 22.25           C  
ATOM   2414  CG2 ILE B  28      -0.210   3.280  21.475  1.00 16.38           C  
ATOM   2415  CD1 ILE B  28      -1.030   2.429  24.455  1.00 21.88           C  
ATOM   2416  N   ASP B  29       1.354   0.951  19.850  1.00 16.24           N  
ATOM   2417  CA  ASP B  29       1.017  -0.215  19.016  1.00 18.10           C  
ATOM   2418  C   ASP B  29       2.227  -1.019  18.554  1.00 15.71           C  
ATOM   2419  O   ASP B  29       2.042  -2.030  17.868  1.00 14.12           O  
ATOM   2420  CB  ASP B  29       0.146   0.217  17.852  1.00 17.27           C  
ATOM   2421  CG  ASP B  29       0.814   1.249  17.075  1.00 21.84           C  
ATOM   2422  OD1 ASP B  29       1.430   2.186  17.706  1.00 21.29           O  
ATOM   2423  OD2 ASP B  29       0.798   1.128  15.882  1.00 24.27           O1-
ATOM   2424  N   LEU B  30       3.450  -0.634  18.884  1.00 12.15           N  
ATOM   2425  CA  LEU B  30       4.601  -1.573  18.839  1.00 12.54           C  
ATOM   2426  C   LEU B  30       4.696  -2.483  20.024  1.00 14.15           C  
ATOM   2427  O   LEU B  30       5.540  -3.381  20.108  1.00 14.70           O  
ATOM   2428  CB  LEU B  30       5.939  -0.729  18.751  1.00 14.36           C  
ATOM   2429  CG  LEU B  30       6.319  -0.355  17.333  1.00 12.91           C  
ATOM   2430  CD1 LEU B  30       5.501   0.800  16.708  1.00 14.21           C  
ATOM   2431  CD2 LEU B  30       7.809   0.131  17.368  1.00 13.23           C  
ATOM   2432  N   GLY B  31       3.891  -2.132  21.063  1.00 14.93           N  
ATOM   2433  CA  GLY B  31       3.948  -2.873  22.345  1.00 16.59           C  
ATOM   2434  C   GLY B  31       4.938  -2.298  23.328  1.00 15.52           C  
ATOM   2435  O   GLY B  31       5.244  -2.925  24.395  1.00 20.00           O  
ATOM   2436  N   VAL B  32       5.446  -1.105  23.013  1.00 15.44           N  
ATOM   2437  CA  VAL B  32       6.377  -0.485  23.982  1.00 17.51           C  
ATOM   2438  C   VAL B  32       5.641  -0.066  25.253  1.00 18.95           C  
ATOM   2439  O   VAL B  32       4.544   0.427  25.135  1.00 19.59           O  
ATOM   2440  CB  VAL B  32       6.974   0.778  23.365  1.00 17.63           C  
ATOM   2441  CG1 VAL B  32       8.108   1.252  24.268  1.00 17.90           C  
ATOM   2442  CG2 VAL B  32       7.640   0.462  21.983  1.00 18.24           C  
ATOM   2443  N  ASER B  33       6.260  -0.221  26.433  0.39 20.35           N  
ATOM   2444  N  BSER B  33       6.315  -0.184  26.414  0.61 19.76           N  
ATOM   2445  CA ASER B  33       5.591   0.148  27.717  0.39 20.22           C  
ATOM   2446  CA BSER B  33       5.698   0.100  27.760  0.61 19.51           C  
ATOM   2447  C  ASER B  33       5.747   1.615  27.988  0.39 20.37           C  
ATOM   2448  C  BSER B  33       5.804   1.585  28.063  0.61 19.68           C  
ATOM   2449  O  ASER B  33       6.730   2.210  27.553  0.39 20.48           O  
ATOM   2450  O  BSER B  33       6.799   2.180  27.645  0.61 20.10           O  
ATOM   2451  CB ASER B  33       6.158  -0.637  28.904  0.39 22.91           C  
ATOM   2452  CB BSER B  33       6.366  -0.785  28.844  0.61 22.84           C  
ATOM   2453  OG ASER B  33       7.514  -0.320  29.102  0.39 23.21           O  
ATOM   2454  OG BSER B  33       6.101  -2.194  28.603  0.61 22.24           O  
ATOM   2455  N   ARG B  34       4.776   2.205  28.688  1.00 20.10           N  
ATOM   2456  CA  ARG B  34       4.889   3.627  29.055  1.00 19.12           C  
ATOM   2457  C   ARG B  34       6.180   3.909  29.856  1.00 19.35           C  
ATOM   2458  O   ARG B  34       6.733   5.031  29.753  1.00 21.14           O  
ATOM   2459  CB  ARG B  34       3.685   4.115  29.813  1.00 19.99           C  
ATOM   2460  CG  ARG B  34       3.685   5.591  30.152  1.00 24.93           C  
ATOM   2461  CD  ARG B  34       2.401   5.899  30.947  1.00 31.66           C  
ATOM   2462  NE  ARG B  34       2.191   7.338  31.103  1.00 29.66           N  
ATOM   2463  CZ  ARG B  34       2.844   8.124  31.974  1.00 36.47           C  
ATOM   2464  NH1 ARG B  34       2.562   9.440  32.008  1.00 30.63           N1+
ATOM   2465  NH2 ARG B  34       3.808   7.628  32.749  1.00 32.16           N  
ATOM   2466  N   GLU B  35       6.587   2.959  30.681  1.00 21.99           N  
ATOM   2467  CA  GLU B  35       7.710   3.128  31.614  1.00 22.68           C  
ATOM   2468  C   GLU B  35       8.987   3.465  30.894  1.00 26.45           C  
ATOM   2469  O   GLU B  35       9.895   4.090  31.432  1.00 22.87           O  
ATOM   2470  CB  GLU B  35       7.923   1.878  32.491  1.00 29.94           C  
ATOM   2471  CG  GLU B  35       6.649   1.092  32.827  1.00 36.78           C  
ATOM   2472  CD  GLU B  35       6.885  -0.425  32.883  1.00 44.31           C  
ATOM   2473  OE1 GLU B  35       7.453  -1.019  31.928  1.00 43.67           O  
ATOM   2474  OE2 GLU B  35       6.478  -1.034  33.883  1.00 46.58           O1-
ATOM   2475  N   VAL B  36       9.111   2.997  29.659  1.00 22.83           N  
ATOM   2476  CA  VAL B  36      10.229   3.317  28.816  1.00 26.93           C  
ATOM   2477  C   VAL B  36      10.389   4.784  28.445  1.00 26.20           C  
ATOM   2478  O   VAL B  36      11.396   5.156  27.885  1.00 25.60           O  
ATOM   2479  CB  VAL B  36      10.015   2.398  27.560  1.00 28.22           C  
ATOM   2480  CG1 VAL B  36      10.628   2.920  26.269  1.00 31.40           C  
ATOM   2481  CG2 VAL B  36      10.407   0.985  27.981  1.00 27.60           C  
ATOM   2482  N   PHE B  37       9.370   5.588  28.704  1.00 22.59           N  
ATOM   2483  CA  PHE B  37       9.353   6.976  28.307  1.00 23.27           C  
ATOM   2484  C   PHE B  37       9.512   7.913  29.501  1.00 31.48           C  
ATOM   2485  O   PHE B  37       9.443   9.135  29.330  1.00 32.57           O  
ATOM   2486  CB  PHE B  37       8.041   7.291  27.592  1.00 24.29           C  
ATOM   2487  CG  PHE B  37       8.007   6.683  26.226  1.00 20.30           C  
ATOM   2488  CD1 PHE B  37       8.653   7.354  25.179  1.00 23.28           C  
ATOM   2489  CD2 PHE B  37       7.439   5.429  26.041  1.00 19.30           C  
ATOM   2490  CE1 PHE B  37       8.680   6.781  23.931  1.00 21.00           C  
ATOM   2491  CE2 PHE B  37       7.497   4.837  24.815  1.00 21.92           C  
ATOM   2492  CZ  PHE B  37       8.162   5.505  23.784  1.00 18.79           C  
ATOM   2493  N   ASP B  38       9.721   7.330  30.682  1.00 30.31           N  
ATOM   2494  CA  ASP B  38       9.677   8.115  31.916  1.00 34.50           C  
ATOM   2495  C   ASP B  38      11.017   7.955  32.630  1.00 37.84           C  
ATOM   2496  O   ASP B  38      11.316   6.876  33.143  1.00 46.60           O  
ATOM   2497  CB  ASP B  38       8.489   7.634  32.756  1.00 32.56           C  
ATOM   2498  CG  ASP B  38       8.403   8.328  34.115  1.00 40.97           C  
ATOM   2499  OD1 ASP B  38       9.250   9.188  34.413  1.00 42.71           O  
ATOM   2500  OD2 ASP B  38       7.473   8.010  34.873  1.00 43.01           O1-
ATOM   2501  N   PHE B  39      11.807   9.040  32.626  1.00 48.23           N  
ATOM   2502  CA  PHE B  39      13.148   9.138  33.264  1.00 53.77           C  
ATOM   2503  C   PHE B  39      13.190  10.081  34.500  1.00 60.85           C  
ATOM   2504  O   PHE B  39      13.783  11.165  34.414  1.00 61.08           O  
ATOM   2505  CB  PHE B  39      14.187   9.645  32.232  1.00 53.38           C  
ATOM   2506  CG  PHE B  39      14.189   8.871  30.945  1.00 52.76           C  
ATOM   2507  CD1 PHE B  39      14.987   7.724  30.809  1.00 48.44           C  
ATOM   2508  CD2 PHE B  39      13.359   9.266  29.882  1.00 49.59           C  
ATOM   2509  CE1 PHE B  39      14.974   6.990  29.634  1.00 46.95           C  
ATOM   2510  CE2 PHE B  39      13.341   8.535  28.704  1.00 48.79           C  
ATOM   2511  CZ  PHE B  39      14.145   7.402  28.584  1.00 45.92           C  
ATOM   2512  N   SER B  40      12.589   9.655  35.626  1.00 68.68           N  
ATOM   2513  CA  SER B  40      12.521  10.415  36.915  1.00 72.32           C  
ATOM   2514  C   SER B  40      11.790  11.755  36.836  1.00 72.38           C  
ATOM   2515  O   SER B  40      10.832  11.910  36.085  1.00 71.98           O  
ATOM   2516  CB  SER B  40      13.909  10.626  37.554  1.00 77.14           C  
ATOM   2517  OG  SER B  40      14.370   9.447  38.188  1.00 73.99           O  
TER   
ATOM   2518  N   VAL L 324      -8.915  54.790  50.660  1.00 50.85           N  
ATOM   2519  CA  VAL L 324     -10.287  54.363  51.082  1.00 54.73           C  
ATOM   2520  C   VAL L 324     -10.965  53.564  49.943  1.00 55.15           C  
ATOM   2521  O   VAL L 324     -11.793  52.677  50.210  1.00 56.06           O  
ATOM   2522  CB  VAL L 324     -11.201  55.559  51.539  1.00 52.19           C  
ATOM   2523  CG1 VAL L 324     -11.020  55.899  53.024  1.00 50.00           C  
ATOM   2524  CG2 VAL L 324     -10.991  56.789  50.652  1.00 48.28           C  
ATOM   2525  N   GLY L 325     -10.638  53.889  48.680  1.00 43.50           N  
ATOM   2526  CA  GLY L 325     -11.321  53.260  47.547  1.00 32.51           C  
ATOM   2527  C   GLY L 325     -10.557  52.026  47.052  1.00 29.63           C  
ATOM   2528  O   GLY L 325      -9.368  51.853  47.319  1.00 28.32           O  
ATOM   2529  N   ARG L 326     -11.264  51.207  46.291  1.00 22.12           N  
ATOM   2530  CA  ARG L 326     -10.674  49.982  45.698  1.00 19.49           C  
ATOM   2531  C   ARG L 326      -9.585  50.367  44.688  1.00 17.00           C  
ATOM   2532  O   ARG L 326      -9.654  51.426  44.081  1.00 17.08           O  
ATOM   2533  CB  ARG L 326     -11.758  49.137  45.025  1.00 21.22           C  
ATOM   2534  CG  ARG L 326     -12.830  48.589  45.988  1.00 24.85           C  
ATOM   2535  CD  ARG L 326     -13.921  47.912  45.137  1.00 31.77           C  
ATOM   2536  NE  ARG L 326     -13.709  46.461  45.071  1.00 37.76           N  
ATOM   2537  CZ  ARG L 326     -14.153  45.655  44.082  1.00 46.05           C  
ATOM   2538  NH1 ARG L 326     -14.833  46.141  43.039  1.00 47.23           N1+
ATOM   2539  NH2 ARG L 326     -13.911  44.353  44.117  1.00 46.93           N  
ATOM   2540  N   LEU L 327      -8.567  49.490  44.581  1.00 16.26           N  
ATOM   2541  CA  LEU L 327      -7.450  49.734  43.660  1.00 13.63           C  
ATOM   2542  C   LEU L 327      -7.385  48.632  42.628  1.00 13.01           C  
ATOM   2543  O   LEU L 327      -7.858  47.510  42.866  1.00 14.77           O  
ATOM   2544  CB  LEU L 327      -6.101  49.746  44.433  1.00 14.63           C  
ATOM   2545  CG  LEU L 327      -6.136  50.776  45.560  1.00 15.45           C  
ATOM   2546  CD1 LEU L 327      -4.863  50.563  46.381  1.00 16.65           C  
ATOM   2547  CD2 LEU L 327      -6.147  52.174  44.997  1.00 17.05           C  
ATOM   2548  N   ILE L 328      -6.884  48.993  41.454  1.00 12.10           N  
ATOM   2549  CA  ILE L 328      -6.620  48.043  40.340  1.00 11.83           C  
ATOM   2550  C   ILE L 328      -5.152  47.579  40.490  1.00 13.56           C  
ATOM   2551  O   ILE L 328      -4.266  48.434  40.528  1.00 13.14           O  
ATOM   2552  CB  ILE L 328      -6.870  48.655  38.981  1.00 13.97           C  
ATOM   2553  CG1 ILE L 328      -8.357  48.989  38.879  1.00 13.03           C  
ATOM   2554  CG2 ILE L 328      -6.421  47.728  37.876  1.00 13.38           C  
ATOM   2555  CD1 ILE L 328      -8.649  49.746  37.538  1.00 15.22           C  
ATOM   2556  N   TYR L 329      -4.968  46.282  40.710  1.00 11.62           N  
ATOM   2557  CA  TYR L 329      -3.605  45.693  40.834  1.00 12.12           C  
ATOM   2558  C   TYR L 329      -3.200  45.090  39.526  1.00 12.79           C  
ATOM   2559  O   TYR L 329      -3.982  44.355  38.900  1.00 13.33           O  
ATOM   2560  CB  TYR L 329      -3.604  44.621  41.916  1.00 11.64           C  
ATOM   2561  CG  TYR L 329      -3.792  45.219  43.310  1.00 12.36           C  
ATOM   2562  CD1 TYR L 329      -5.076  45.537  43.851  1.00 14.16           C  
ATOM   2563  CD2 TYR L 329      -2.689  45.512  44.123  1.00 14.34           C  
ATOM   2564  CE1 TYR L 329      -5.266  46.069  45.126  1.00 13.74           C  
ATOM   2565  CE2 TYR L 329      -2.863  46.102  45.369  1.00 13.76           C  
ATOM   2566  CZ  TYR L 329      -4.112  46.357  45.903  1.00 14.10           C  
ATOM   2567  OH  TYR L 329      -4.375  46.893  47.066  1.00 15.92           O  
ATOM   2568  N  ATHR L 330      -1.992  45.366  39.092  0.65 11.42           N  
ATOM   2569  N  BTHR L 330      -1.968  45.368  39.097  0.35 12.47           N  
ATOM   2570  CA ATHR L 330      -1.464  44.684  37.896  0.65 10.30           C  
ATOM   2571  CA BTHR L 330      -1.395  44.728  37.882  0.35 12.03           C  
ATOM   2572  C  ATHR L 330      -0.201  43.948  38.374  0.65 10.43           C  
ATOM   2573  C  BTHR L 330      -0.051  44.031  38.168  0.35 10.91           C  
ATOM   2574  O  ATHR L 330       0.558  44.488  39.123  0.65 10.67           O  
ATOM   2575  O  BTHR L 330       0.928  44.665  38.598  0.35 10.33           O  
ATOM   2576  CB ATHR L 330      -1.123  45.760  36.802  0.65 11.36           C  
ATOM   2577  CB BTHR L 330      -1.222  45.743  36.723  0.35 13.98           C  
ATOM   2578  CG2ATHR L 330      -0.236  46.975  37.444  0.65 10.66           C  
ATOM   2579  CG2BTHR L 330      -2.374  46.672  36.704  0.35 14.37           C  
ATOM   2580  OG1ATHR L 330      -0.529  45.097  35.642  0.65 11.44           O  
ATOM   2581  OG1BTHR L 330       0.015  46.462  36.858  0.35 16.31           O  
ATOM   2582  N   ALA L 331      -0.071  42.721  37.944  1.00  9.48           N  
ATOM   2583  CA  ALA L 331       1.051  41.823  38.372  1.00 10.40           C  
ATOM   2584  C   ALA L 331       1.692  41.245  37.134  1.00 11.18           C  
ATOM   2585  O   ALA L 331       1.009  40.742  36.162  1.00 10.28           O  
ATOM   2586  CB  ALA L 331       0.536  40.760  39.315  1.00 10.63           C  
ATOM   2587  N   GLY L 332       3.043  41.256  37.121  1.00 10.93           N  
ATOM   2588  CA  GLY L 332       3.694  40.562  36.049  1.00 11.70           C  
ATOM   2589  C   GLY L 332       3.584  41.254  34.701  1.00 11.23           C  
ATOM   2590  O   GLY L 332       3.420  42.520  34.629  1.00 11.65           O  
ATOM   2591  N   GLY L 333       3.795  40.463  33.676  1.00 10.15           N  
ATOM   2592  CA  GLY L 333       3.729  40.967  32.323  1.00 10.27           C  
ATOM   2593  C   GLY L 333       5.038  40.748  31.552  1.00 12.51           C  
ATOM   2594  O   GLY L 333       5.919  39.983  32.012  1.00 12.34           O  
ATOM   2595  N   TYR L 334       5.090  41.325  30.370  1.00 11.20           N  
ATOM   2596  CA  TYR L 334       6.271  41.182  29.494  1.00 12.49           C  
ATOM   2597  C   TYR L 334       6.682  42.518  28.907  1.00 14.06           C  
ATOM   2598  O   TYR L 334       5.848  43.272  28.385  1.00 14.48           O  
ATOM   2599  CB  TYR L 334       5.938  40.206  28.332  1.00 11.63           C  
ATOM   2600  CG  TYR L 334       7.169  39.818  27.538  1.00 13.29           C  
ATOM   2601  CD1 TYR L 334       7.954  38.713  27.913  1.00 15.21           C  
ATOM   2602  CD2 TYR L 334       7.560  40.632  26.407  1.00 14.09           C  
ATOM   2603  CE1 TYR L 334       9.132  38.414  27.198  1.00 15.01           C  
ATOM   2604  CE2 TYR L 334       8.720  40.321  25.710  1.00 15.38           C  
ATOM   2605  CZ  TYR L 334       9.494  39.238  26.121  1.00 14.84           C  
ATOM   2606  OH  TYR L 334      10.640  38.897  25.362  1.00 17.00           O  
ATOM   2607  N   PHE L 335       7.979  42.810  28.978  1.00 14.27           N  
ATOM   2608  CA  PHE L 335       8.607  43.902  28.180  1.00 15.30           C  
ATOM   2609  C   PHE L 335      10.119  43.584  28.238  1.00 15.71           C  
ATOM   2610  O   PHE L 335      10.726  43.644  29.340  1.00 17.09           O  
ATOM   2611  CB  PHE L 335       8.268  45.328  28.667  1.00 15.28           C  
ATOM   2612  CG  PHE L 335       8.944  46.350  27.828  1.00 16.21           C  
ATOM   2613  CD1 PHE L 335       8.547  46.538  26.485  1.00 20.07           C  
ATOM   2614  CD2 PHE L 335      10.060  47.063  28.401  1.00 18.65           C  
ATOM   2615  CE1 PHE L 335       9.264  47.426  25.661  1.00 20.46           C  
ATOM   2616  CE2 PHE L 335      10.721  47.988  27.568  1.00 21.51           C  
ATOM   2617  CZ  PHE L 335      10.332  48.129  26.233  1.00 20.97           C  
ATOM   2618  N   ARG L 336      10.609  43.150  27.073  1.00 18.89           N  
ATOM   2619  CA  ARG L 336      12.005  42.608  26.938  1.00 17.74           C  
ATOM   2620  C   ARG L 336      12.280  41.260  27.609  1.00 16.37           C  
ATOM   2621  O   ARG L 336      12.975  40.431  27.058  1.00 18.50           O  
ATOM   2622  CB  ARG L 336      13.029  43.639  27.406  1.00 19.50           C  
ATOM   2623  CG  ARG L 336      12.929  44.925  26.579  1.00 24.22           C  
ATOM   2624  CD  ARG L 336      13.937  45.951  27.087  1.00 30.51           C  
ATOM   2625  NE  ARG L 336      13.784  47.106  26.207  1.00 39.97           N  
ATOM   2626  CZ  ARG L 336      14.126  48.353  26.501  1.00 46.69           C  
ATOM   2627  NH1 ARG L 336      14.664  48.656  27.675  1.00 49.84           N1+
ATOM   2628  NH2 ARG L 336      13.918  49.314  25.599  1.00 52.93           N  
ATOM   2629  N   GLN L 337      11.623  41.031  28.736  1.00 16.19           N  
ATOM   2630  CA  GLN L 337      11.600  39.747  29.401  1.00 15.64           C  
ATOM   2631  C   GLN L 337      10.307  39.747  30.276  1.00 13.76           C  
ATOM   2632  O   GLN L 337       9.655  40.787  30.490  1.00 12.90           O  
ATOM   2633  CB  GLN L 337      12.846  39.481  30.259  1.00 18.43           C  
ATOM   2634  CG  GLN L 337      13.154  40.454  31.377  1.00 19.82           C  
ATOM   2635  CD  GLN L 337      14.575  40.066  31.879  1.00 24.96           C  
ATOM   2636  NE2 GLN L 337      14.648  39.050  32.779  1.00 31.92           N  
ATOM   2637  OE1 GLN L 337      15.597  40.519  31.317  1.00 30.64           O  
ATOM   2638  N   SER L 338       9.990  38.588  30.811  1.00 13.11           N  
ATOM   2639  CA  SER L 338       8.887  38.548  31.802  1.00 10.75           C  
ATOM   2640  C   SER L 338       9.234  39.335  33.037  1.00 12.86           C  
ATOM   2641  O   SER L 338      10.403  39.470  33.449  1.00 14.19           O  
ATOM   2642  CB  SER L 338       8.488  37.090  32.143  1.00 10.36           C  
ATOM   2643  OG  SER L 338       8.137  36.393  30.986  0.73  8.94           O  
ATOM   2644  N   LEU L 339       8.187  39.937  33.601  1.00 11.45           N  
ATOM   2645  CA  LEU L 339       8.336  40.971  34.639  1.00 12.08           C  
ATOM   2646  C   LEU L 339       7.892  40.471  35.999  1.00 11.86           C  
ATOM   2647  O   LEU L 339       7.064  39.552  36.129  1.00 12.44           O  
ATOM   2648  CB  LEU L 339       7.510  42.260  34.277  1.00 12.71           C  
ATOM   2649  CG  LEU L 339       7.814  42.747  32.851  1.00 14.74           C  
ATOM   2650  CD1 LEU L 339       6.802  43.854  32.566  1.00 16.14           C  
ATOM   2651  CD2 LEU L 339       9.262  43.312  32.740  1.00 15.35           C  
ATOM   2652  N  ASER L 340       8.449  41.119  36.998  0.58 12.95           N  
ATOM   2653  N  BSER L 340       8.421  41.061  37.056  0.42 13.29           N  
ATOM   2654  CA ASER L 340       8.108  40.879  38.405  0.58 13.92           C  
ATOM   2655  CA BSER L 340       7.932  40.770  38.432  0.42 14.44           C  
ATOM   2656  C  ASER L 340       7.186  41.919  39.080  0.58 13.27           C  
ATOM   2657  C  BSER L 340       7.223  41.963  39.122  0.42 13.73           C  
ATOM   2658  O  ASER L 340       6.886  41.780  40.258  0.58 13.67           O  
ATOM   2659  O  BSER L 340       7.127  41.984  40.352  0.42 13.46           O  
ATOM   2660  CB ASER L 340       9.387  40.737  39.230  0.58 14.30           C  
ATOM   2661  CB BSER L 340       9.083  40.349  39.340  0.42 15.13           C  
ATOM   2662  OG ASER L 340      10.114  39.654  38.687  0.58 17.03           O  
ATOM   2663  OG BSER L 340      10.019  41.389  39.331  0.42 17.28           O  
ATOM   2664  N   TYR L 341       6.845  43.007  38.374  1.00 13.91           N  
ATOM   2665  CA  TYR L 341       6.208  44.097  38.946  1.00 13.60           C  
ATOM   2666  C   TYR L 341       4.837  43.771  39.553  1.00 13.12           C  
ATOM   2667  O   TYR L 341       4.037  43.006  38.959  1.00 13.97           O  
ATOM   2668  CB  TYR L 341       5.899  45.147  37.840  1.00 15.68           C  
ATOM   2669  CG  TYR L 341       7.066  45.732  37.070  1.00 16.00           C  
ATOM   2670  CD1 TYR L 341       6.893  46.073  35.750  1.00 15.99           C  
ATOM   2671  CD2 TYR L 341       8.324  45.848  37.657  1.00 22.42           C  
ATOM   2672  CE1 TYR L 341       7.904  46.507  34.965  1.00 18.11           C  
ATOM   2673  CE2 TYR L 341       9.384  46.339  36.879  1.00 21.80           C  
ATOM   2674  CZ  TYR L 341       9.107  46.756  35.591  1.00 19.10           C  
ATOM   2675  OH  TYR L 341      10.102  47.231  34.775  1.00 19.42           O  
ATOM   2676  N   LEU L 342       4.547  44.356  40.707  1.00 12.01           N  
ATOM   2677  CA  LEU L 342       3.190  44.493  41.247  1.00 11.73           C  
ATOM   2678  C   LEU L 342       2.995  45.974  41.470  1.00 14.10           C  
ATOM   2679  O   LEU L 342       3.805  46.602  42.193  1.00 13.83           O  
ATOM   2680  CB  LEU L 342       3.043  43.685  42.529  1.00 13.97           C  
ATOM   2681  CG  LEU L 342       1.647  43.950  43.168  1.00 12.92           C  
ATOM   2682  CD1 LEU L 342       0.512  43.285  42.334  1.00 12.71           C  
ATOM   2683  CD2 LEU L 342       1.619  43.352  44.611  1.00 13.80           C  
ATOM   2684  N   GLU L 343       1.991  46.615  40.822  1.00 12.22           N  
ATOM   2685  CA  GLU L 343       1.682  48.011  41.025  1.00 12.84           C  
ATOM   2686  C   GLU L 343       0.190  48.157  41.280  1.00 12.85           C  
ATOM   2687  O   GLU L 343      -0.569  47.358  40.711  1.00 13.37           O  
ATOM   2688  CB  GLU L 343       2.058  48.827  39.812  1.00 12.40           C  
ATOM   2689  CG  GLU L 343       3.607  48.860  39.571  1.00 14.21           C  
ATOM   2690  CD  GLU L 343       3.912  49.628  38.337  1.00 17.20           C  
ATOM   2691  OE1 GLU L 343       3.497  49.172  37.207  1.00 16.76           O  
ATOM   2692  OE2 GLU L 343       4.584  50.678  38.457  1.00 19.77           O1-
ATOM   2693  N   ALA L 344      -0.207  49.149  42.039  1.00 12.42           N  
ATOM   2694  CA  ALA L 344      -1.643  49.412  42.320  1.00 13.42           C  
ATOM   2695  C   ALA L 344      -2.009  50.745  41.771  1.00 15.27           C  
ATOM   2696  O   ALA L 344      -1.281  51.720  41.949  1.00 15.85           O  
ATOM   2697  CB  ALA L 344      -1.917  49.379  43.819  1.00 14.28           C  
ATOM   2698  N   TYR L 345      -3.156  50.830  41.087  1.00 14.02           N  
ATOM   2699  CA  TYR L 345      -3.608  52.095  40.425  1.00 14.89           C  
ATOM   2700  C   TYR L 345      -4.859  52.514  41.102  1.00 14.48           C  
ATOM   2701  O   TYR L 345      -5.733  51.687  41.380  1.00 13.60           O  
ATOM   2702  CB  TYR L 345      -4.033  51.734  39.022  1.00 15.56           C  
ATOM   2703  CG  TYR L 345      -4.530  52.750  38.097  1.00 16.60           C  
ATOM   2704  CD1 TYR L 345      -3.796  53.878  37.797  1.00 17.40           C  
ATOM   2705  CD2 TYR L 345      -5.643  52.465  37.328  1.00 19.56           C  
ATOM   2706  CE1 TYR L 345      -4.130  54.724  36.760  1.00 21.07           C  
ATOM   2707  CE2 TYR L 345      -6.101  53.315  36.349  1.00 20.93           C  
ATOM   2708  CZ  TYR L 345      -5.324  54.435  36.030  1.00 22.51           C  
ATOM   2709  OH  TYR L 345      -5.682  55.294  34.990  1.00 26.50           O  
ATOM   2710  N   ASN L 346      -4.852  53.763  41.481  1.00 14.25           N  
ATOM   2711  CA  ASN L 346      -6.101  54.358  42.038  1.00 16.00           C  
ATOM   2712  C   ASN L 346      -6.841  55.161  40.973  1.00 17.34           C  
ATOM   2713  O   ASN L 346      -6.393  56.215  40.601  1.00 19.28           O  
ATOM   2714  CB  ASN L 346      -5.738  55.284  43.221  1.00 17.08           C  
ATOM   2715  CG  ASN L 346      -6.982  55.857  43.873  1.00 22.11           C  
ATOM   2716  ND2 ASN L 346      -6.814  56.446  45.041  1.00 28.78           N  
ATOM   2717  OD1 ASN L 346      -8.115  55.726  43.345  1.00 23.88           O  
ATOM   2718  N   PRO L 347      -7.993  54.617  40.464  1.00 18.13           N  
ATOM   2719  CA  PRO L 347      -8.587  55.329  39.364  1.00 19.85           C  
ATOM   2720  C   PRO L 347      -9.195  56.703  39.717  1.00 22.68           C  
ATOM   2721  O   PRO L 347      -9.480  57.482  38.794  1.00 26.24           O  
ATOM   2722  CB  PRO L 347      -9.694  54.366  38.852  1.00 21.01           C  
ATOM   2723  CG  PRO L 347      -9.299  53.041  39.353  1.00 20.64           C  
ATOM   2724  CD  PRO L 347      -8.582  53.278  40.670  1.00 17.14           C  
ATOM   2725  N  ASER L 348      -9.431  56.983  40.987  0.44 23.45           N  
ATOM   2726  N  BSER L 348      -9.375  56.976  41.021  0.56 23.86           N  
ATOM   2727  CA ASER L 348      -9.957  58.294  41.329  0.44 24.23           C  
ATOM   2728  CA BSER L 348      -9.908  58.270  41.526  0.56 25.26           C  
ATOM   2729  C  ASER L 348      -9.018  59.359  40.823  0.44 25.55           C  
ATOM   2730  C  BSER L 348      -8.988  59.430  41.221  0.56 27.19           C  
ATOM   2731  O  ASER L 348      -9.476  60.369  40.311  0.44 24.93           O  
ATOM   2732  O  BSER L 348      -9.420  60.590  41.273  0.56 22.91           O  
ATOM   2733  CB ASER L 348     -10.123  58.387  42.828  0.44 24.47           C  
ATOM   2734  CB BSER L 348     -10.121  58.210  43.047  0.56 25.88           C  
ATOM   2735  OG ASER L 348     -10.979  57.346  43.223  0.44 25.79           O  
ATOM   2736  OG BSER L 348      -8.913  58.463  43.770  0.56 30.09           O  
ATOM   2737  N   ASN L 349      -7.704  59.120  40.963  1.00 26.87           N  
ATOM   2738  CA  ASN L 349      -6.684  60.132  40.644  1.00 26.83           C  
ATOM   2739  C   ASN L 349      -5.596  59.747  39.685  1.00 27.41           C  
ATOM   2740  O   ASN L 349      -4.830  60.587  39.256  1.00 28.04           O  
ATOM   2741  CB  ASN L 349      -6.118  60.735  41.931  1.00 27.25           C  
ATOM   2742  CG  ASN L 349      -5.319  59.753  42.769  1.00 30.00           C  
ATOM   2743  ND2 ASN L 349      -5.009  60.138  43.993  1.00 34.38           N  
ATOM   2744  OD1 ASN L 349      -4.933  58.678  42.321  1.00 25.03           O  
ATOM   2745  N   GLY L 350      -5.552  58.506  39.260  1.00 22.65           N  
ATOM   2746  CA  GLY L 350      -4.549  58.124  38.244  1.00 22.41           C  
ATOM   2747  C   GLY L 350      -3.192  57.795  38.792  1.00 22.90           C  
ATOM   2748  O   GLY L 350      -2.271  57.518  38.018  1.00 25.74           O  
ATOM   2749  N   SER L 351      -3.094  57.712  40.097  1.00 20.29           N  
ATOM   2750  CA  SER L 351      -1.789  57.494  40.732  1.00 20.35           C  
ATOM   2751  C   SER L 351      -1.494  55.974  40.742  1.00 18.93           C  
ATOM   2752  O   SER L 351      -2.376  55.135  40.818  1.00 18.61           O  
ATOM   2753  CB  SER L 351      -1.758  57.996  42.175  1.00 21.79           C  
ATOM   2754  OG  SER L 351      -2.657  57.302  43.049  1.00 27.80           O  
ATOM   2755  N   TRP L 352      -0.229  55.687  40.647  1.00 16.36           N  
ATOM   2756  CA  TRP L 352       0.320  54.355  40.729  1.00 15.08           C  
ATOM   2757  C   TRP L 352       1.212  54.204  41.963  1.00 17.50           C  
ATOM   2758  O   TRP L 352       1.997  55.159  42.257  1.00 19.67           O  
ATOM   2759  CB  TRP L 352       1.176  54.061  39.514  1.00 16.43           C  
ATOM   2760  CG  TRP L 352       0.361  53.756  38.271  1.00 15.97           C  
ATOM   2761  CD1 TRP L 352      -0.012  54.673  37.282  1.00 17.61           C  
ATOM   2762  CD2 TRP L 352      -0.243  52.493  37.892  1.00 15.72           C  
ATOM   2763  CE2 TRP L 352      -0.940  52.724  36.663  1.00 15.04           C  
ATOM   2764  CE3 TRP L 352      -0.281  51.245  38.445  1.00 14.89           C  
ATOM   2765  NE1 TRP L 352      -0.748  54.029  36.319  1.00 16.23           N  
ATOM   2766  CZ2 TRP L 352      -1.615  51.688  35.996  1.00 14.56           C  
ATOM   2767  CZ3 TRP L 352      -0.966  50.183  37.797  1.00 14.78           C  
ATOM   2768  CH2 TRP L 352      -1.621  50.416  36.570  1.00 13.57           C  
ATOM   2769  N   LEU L 353       1.165  53.064  42.634  1.00 15.90           N  
ATOM   2770  CA  LEU L 353       2.130  52.829  43.746  1.00 17.88           C  
ATOM   2771  C   LEU L 353       2.796  51.492  43.454  1.00 17.75           C  
ATOM   2772  O   LEU L 353       2.079  50.463  43.172  1.00 17.76           O  
ATOM   2773  CB  LEU L 353       1.329  52.695  45.053  1.00 20.31           C  
ATOM   2774  CG  LEU L 353       1.768  52.781  46.553  1.00 31.25           C  
ATOM   2775  CD1 LEU L 353       1.010  51.809  47.484  1.00 29.57           C  
ATOM   2776  CD2 LEU L 353       3.270  52.686  46.709  1.00 32.70           C  
ATOM   2777  N   ARG L 354       4.124  51.414  43.528  1.00 17.05           N  
ATOM   2778  CA  ARG L 354       4.781  50.138  43.326  1.00 14.80           C  
ATOM   2779  C   ARG L 354       4.818  49.359  44.638  1.00 17.45           C  
ATOM   2780  O   ARG L 354       5.104  49.932  45.718  1.00 18.77           O  
ATOM   2781  CB  ARG L 354       6.238  50.368  42.852  1.00 17.03           C  
ATOM   2782  CG  ARG L 354       6.826  49.023  42.445  1.00 23.48           C  
ATOM   2783  CD  ARG L 354       7.955  49.198  41.536  1.00 26.95           C  
ATOM   2784  NE  ARG L 354       8.427  47.848  41.254  1.00 26.31           N  
ATOM   2785  CZ  ARG L 354       9.593  47.604  40.673  1.00 32.38           C  
ATOM   2786  NH1 ARG L 354      10.405  48.614  40.358  1.00 34.53           N1+
ATOM   2787  NH2 ARG L 354       9.969  46.372  40.439  1.00 27.61           N  
ATOM   2788  N   LEU L 355       4.493  48.058  44.532  1.00 14.24           N  
ATOM   2789  CA  LEU L 355       4.330  47.199  45.706  1.00 11.95           C  
ATOM   2790  C   LEU L 355       5.336  46.125  45.665  1.00 11.59           C  
ATOM   2791  O   LEU L 355       6.263  46.158  44.806  1.00 14.93           O  
ATOM   2792  CB  LEU L 355       2.855  46.657  45.761  1.00 13.07           C  
ATOM   2793  CG  LEU L 355       1.900  47.811  45.918  1.00 15.04           C  
ATOM   2794  CD1 LEU L 355       0.524  47.160  45.760  1.00 16.88           C  
ATOM   2795  CD2 LEU L 355       2.001  48.421  47.306  1.00 16.71           C  
ATOM   2796  N   ALA L 356       5.234  45.189  46.584  1.00 12.76           N  
ATOM   2797  CA  ALA L 356       6.240  44.084  46.658  1.00 12.62           C  
ATOM   2798  C   ALA L 356       6.367  43.309  45.400  1.00 13.28           C  
ATOM   2799  O   ALA L 356       5.342  42.867  44.813  1.00 14.19           O  
ATOM   2800  CB  ALA L 356       5.865  43.162  47.800  1.00 13.67           C  
ATOM   2801  N   ASP L 357       7.579  43.038  44.881  1.00 13.26           N  
ATOM   2802  CA  ASP L 357       7.785  42.240  43.666  1.00 13.10           C  
ATOM   2803  C   ASP L 357       7.327  40.814  43.780  1.00 12.45           C  
ATOM   2804  O   ASP L 357       7.402  40.197  44.878  1.00 12.99           O  
ATOM   2805  CB  ASP L 357       9.279  42.041  43.230  1.00 13.11           C  
ATOM   2806  CG  ASP L 357       9.823  43.278  42.561  1.00 17.94           C  
ATOM   2807  OD1 ASP L 357       9.192  44.366  42.510  1.00 17.92           O  
ATOM   2808  OD2 ASP L 357      10.979  43.286  42.143  1.00 22.79           O1-
ATOM   2809  N   LEU L 358       6.774  40.267  42.725  1.00 12.39           N  
ATOM   2810  CA  LEU L 358       6.505  38.831  42.610  1.00 12.58           C  
ATOM   2811  C   LEU L 358       7.824  38.024  42.922  1.00 14.06           C  
ATOM   2812  O   LEU L 358       8.951  38.493  42.634  1.00 14.97           O  
ATOM   2813  CB  LEU L 358       6.153  38.460  41.173  1.00 14.35           C  
ATOM   2814  CG  LEU L 358       4.679  38.834  40.795  1.00 14.66           C  
ATOM   2815  CD1 LEU L 358       4.590  38.771  39.294  1.00 16.33           C  
ATOM   2816  CD2 LEU L 358       3.742  37.850  41.335  1.00 16.71           C  
ATOM   2817  N   GLN L 359       7.633  36.876  43.516  1.00 13.98           N  
ATOM   2818  CA  GLN L 359       8.763  35.954  43.797  1.00 14.50           C  
ATOM   2819  C   GLN L 359       9.542  35.461  42.596  1.00 15.78           C  
ATOM   2820  O   GLN L 359      10.783  35.314  42.698  1.00 16.95           O  
ATOM   2821  CB  GLN L 359       8.340  34.739  44.613  1.00 19.51           C  
ATOM   2822  CG  GLN L 359       8.178  35.124  46.101  1.00 27.19           C  
ATOM   2823  CD  GLN L 359       8.175  33.889  47.038  1.00 30.25           C  
ATOM   2824  NE2 GLN L 359       8.154  32.658  46.476  1.00 31.69           N  
ATOM   2825  OE1 GLN L 359       8.296  34.064  48.254  1.00 39.80           O  
ATOM   2826  N   VAL L 360       8.884  35.317  41.430  1.00 13.49           N  
ATOM   2827  CA  VAL L 360       9.443  34.869  40.152  1.00 12.85           C  
ATOM   2828  C   VAL L 360       8.733  35.672  39.025  1.00 11.91           C  
ATOM   2829  O   VAL L 360       7.486  35.855  39.065  1.00 11.29           O  
ATOM   2830  CB  VAL L 360       9.092  33.421  39.890  1.00 14.52           C  
ATOM   2831  CG1 VAL L 360       9.779  32.874  38.668  1.00 12.70           C  
ATOM   2832  CG2 VAL L 360       9.466  32.487  41.079  1.00 15.67           C  
ATOM   2833  N   PRO L 361       9.506  36.181  38.092  1.00 12.29           N  
ATOM   2834  CA  PRO L 361       8.896  36.952  37.002  1.00 13.04           C  
ATOM   2835  C   PRO L 361       7.969  36.068  36.210  1.00 11.50           C  
ATOM   2836  O   PRO L 361       8.183  34.818  36.057  1.00 12.42           O  
ATOM   2837  CB  PRO L 361      10.070  37.297  36.103  1.00 14.29           C  
ATOM   2838  CG  PRO L 361      11.292  37.168  37.035  1.00 15.81           C  
ATOM   2839  CD  PRO L 361      10.977  35.985  37.863  1.00 14.59           C  
ATOM   2840  N   ARG L 362       6.855  36.643  35.703  1.00 12.13           N  
ATOM   2841  CA  ARG L 362       6.008  35.854  34.831  1.00 12.21           C  
ATOM   2842  C   ARG L 362       5.150  36.766  33.955  1.00 11.39           C  
ATOM   2843  O   ARG L 362       4.693  37.842  34.392  1.00 11.95           O  
ATOM   2844  CB  ARG L 362       5.005  34.911  35.606  1.00 16.42           C  
ATOM   2845  CG  ARG L 362       4.606  35.273  36.960  1.00 19.30           C  
ATOM   2846  CD  ARG L 362       3.683  34.094  37.298  1.00 22.77           C  
ATOM   2847  NE  ARG L 362       3.494  34.189  38.693  1.00 24.86           N  
ATOM   2848  CZ  ARG L 362       2.691  33.465  39.444  1.00 14.45           C  
ATOM   2849  NH1 ARG L 362       2.769  33.696  40.768  1.00 18.32           N1+
ATOM   2850  NH2 ARG L 362       1.885  32.535  38.917  1.00 13.01           N  
ATOM   2851  N   SER L 363       4.924  36.295  32.745  1.00  9.95           N  
ATOM   2852  CA  SER L 363       3.994  36.891  31.761  1.00 10.83           C  
ATOM   2853  C   SER L 363       2.963  35.841  31.469  1.00 10.30           C  
ATOM   2854  O   SER L 363       3.075  34.661  31.704  1.00 10.46           O  
ATOM   2855  CB  SER L 363       4.745  37.287  30.439  1.00 11.88           C  
ATOM   2856  OG  SER L 363       5.490  36.176  29.951  1.00 11.92           O  
ATOM   2857  N   GLY L 364       1.798  36.298  30.960  1.00 10.22           N  
ATOM   2858  CA  GLY L 364       0.754  35.366  30.531  1.00 11.79           C  
ATOM   2859  C   GLY L 364       0.053  34.697  31.729  1.00 12.82           C  
ATOM   2860  O   GLY L 364      -0.598  33.648  31.584  1.00 11.34           O  
ATOM   2861  N   LEU L 365       0.138  35.366  32.894  1.00 11.42           N  
ATOM   2862  CA  LEU L 365      -0.485  34.851  34.163  1.00  9.98           C  
ATOM   2863  C   LEU L 365      -1.901  35.477  34.233  1.00  9.94           C  
ATOM   2864  O   LEU L 365      -2.271  36.322  33.408  1.00 12.77           O  
ATOM   2865  CB  LEU L 365       0.364  35.366  35.356  1.00 11.21           C  
ATOM   2866  CG  LEU L 365       0.298  36.857  35.662  1.00 12.82           C  
ATOM   2867  CD1 LEU L 365       0.747  37.026  37.100  1.00 15.56           C  
ATOM   2868  CD2 LEU L 365       1.177  37.671  34.735  1.00 11.58           C  
ATOM   2869  N   ALA L 366      -2.643  35.071  35.245  1.00 10.32           N  
ATOM   2870  CA  ALA L 366      -3.933  35.740  35.575  1.00  9.93           C  
ATOM   2871  C   ALA L 366      -3.920  36.181  36.983  1.00 11.53           C  
ATOM   2872  O   ALA L 366      -3.255  35.545  37.859  1.00 12.24           O  
ATOM   2873  CB  ALA L 366      -5.129  34.814  35.308  1.00 10.74           C  
ATOM   2874  N   GLY L 367      -4.707  37.196  37.320  1.00 10.32           N  
ATOM   2875  CA  GLY L 367      -4.877  37.610  38.735  1.00 12.49           C  
ATOM   2876  C   GLY L 367      -6.383  37.399  39.119  1.00 10.81           C  
ATOM   2877  O   GLY L 367      -7.302  37.399  38.218  1.00 13.94           O  
ATOM   2878  N   CYS L 368      -6.630  37.255  40.390  1.00 11.03           N  
ATOM   2879  CA  CYS L 368      -7.985  37.324  40.920  1.00 10.62           C  
ATOM   2880  C   CYS L 368      -7.906  37.728  42.340  1.00 13.14           C  
ATOM   2881  O   CYS L 368      -6.784  37.754  42.957  1.00 12.44           O  
ATOM   2882  CB  CYS L 368      -8.716  35.967  40.712  1.00 10.99           C  
ATOM   2883  SG  CYS L 368      -7.960  34.631  41.656  1.00 14.58           S  
ATOM   2884  N   VAL L 369      -9.059  37.992  42.911  1.00 11.99           N  
ATOM   2885  CA  VAL L 369      -9.160  38.306  44.342  1.00 12.78           C  
ATOM   2886  C   VAL L 369     -10.109  37.344  45.054  1.00 13.27           C  
ATOM   2887  O   VAL L 369     -11.207  37.060  44.534  1.00 15.18           O  
ATOM   2888  CB  VAL L 369      -9.549  39.790  44.557  1.00 12.73           C  
ATOM   2889  CG1 VAL L 369      -9.949  40.088  45.991  1.00 15.99           C  
ATOM   2890  CG2 VAL L 369      -8.270  40.618  44.276  1.00 15.00           C  
ATOM   2891  N   VAL L 370      -9.680  36.805  46.211  1.00 12.12           N  
ATOM   2892  CA  VAL L 370     -10.641  36.080  47.048  1.00 12.70           C  
ATOM   2893  C   VAL L 370     -10.450  36.647  48.473  1.00 13.46           C  
ATOM   2894  O   VAL L 370      -9.307  36.564  48.996  1.00 14.80           O  
ATOM   2895  CB  VAL L 370     -10.425  34.562  47.018  1.00 13.52           C  
ATOM   2896  CG1 VAL L 370     -11.481  33.898  47.889  1.00 16.17           C  
ATOM   2897  CG2 VAL L 370     -10.557  34.064  45.550  1.00 14.84           C  
ATOM   2898  N   GLY L 371     -11.540  36.942  49.192  1.00 15.32           N  
ATOM   2899  CA  GLY L 371     -11.412  37.379  50.600  1.00 17.37           C  
ATOM   2900  C   GLY L 371     -10.420  38.527  50.827  1.00 17.96           C  
ATOM   2901  O   GLY L 371      -9.717  38.512  51.785  1.00 18.44           O  
ATOM   2902  N   GLY L 372     -10.391  39.452  49.900  1.00 15.13           N  
ATOM   2903  CA  GLY L 372      -9.505  40.621  49.961  1.00 14.99           C  
ATOM   2904  C   GLY L 372      -8.058  40.328  49.679  1.00 15.44           C  
ATOM   2905  O   GLY L 372      -7.245  41.326  49.710  1.00 17.26           O  
ATOM   2906  N   LEU L 373      -7.709  39.104  49.373  1.00 12.99           N  
ATOM   2907  CA  LEU L 373      -6.308  38.749  49.032  1.00 13.02           C  
ATOM   2908  C   LEU L 373      -6.169  38.604  47.500  1.00 14.40           C  
ATOM   2909  O   LEU L 373      -7.076  38.078  46.842  1.00 13.25           O  
ATOM   2910  CB  LEU L 373      -5.822  37.469  49.710  1.00 13.53           C  
ATOM   2911  CG  LEU L 373      -6.025  37.466  51.221  1.00 11.89           C  
ATOM   2912  CD1 LEU L 373      -5.821  36.062  51.729  1.00 15.73           C  
ATOM   2913  CD2 LEU L 373      -5.079  38.539  51.842  1.00 14.64           C  
ATOM   2914  N   LEU L 374      -5.083  39.098  46.900  1.00 11.32           N  
ATOM   2915  CA  LEU L 374      -4.752  39.003  45.452  1.00 11.94           C  
ATOM   2916  C   LEU L 374      -4.037  37.697  45.207  1.00 11.41           C  
ATOM   2917  O   LEU L 374      -3.154  37.290  45.954  1.00 13.70           O  
ATOM   2918  CB  LEU L 374      -3.852  40.217  45.016  1.00 11.91           C  
ATOM   2919  CG  LEU L 374      -3.350  40.170  43.613  1.00 12.85           C  
ATOM   2920  CD1 LEU L 374      -4.444  40.565  42.554  1.00 15.55           C  
ATOM   2921  CD2 LEU L 374      -2.305  41.341  43.550  1.00 15.47           C  
ATOM   2922  N   TYR L 375      -4.382  37.013  44.104  1.00 10.14           N  
ATOM   2923  CA  TYR L 375      -3.703  35.796  43.690  1.00 11.68           C  
ATOM   2924  C   TYR L 375      -3.141  35.979  42.320  1.00 10.87           C  
ATOM   2925  O   TYR L 375      -3.793  36.548  41.424  1.00 11.93           O  
ATOM   2926  CB  TYR L 375      -4.666  34.606  43.653  1.00 10.41           C  
ATOM   2927  CG  TYR L 375      -5.068  34.210  45.082  1.00 10.62           C  
ATOM   2928  CD1 TYR L 375      -4.337  33.184  45.820  1.00 10.93           C  
ATOM   2929  CD2 TYR L 375      -6.145  34.826  45.719  1.00 11.70           C  
ATOM   2930  CE1 TYR L 375      -4.772  32.773  47.097  1.00 11.16           C  
ATOM   2931  CE2 TYR L 375      -6.498  34.462  47.053  1.00 13.37           C  
ATOM   2932  CZ  TYR L 375      -5.835  33.459  47.713  1.00 11.15           C  
ATOM   2933  OH  TYR L 375      -6.215  33.106  48.929  1.00 15.68           O  
ATOM   2934  N   ALA L 376      -1.908  35.499  42.114  1.00 11.14           N  
ATOM   2935  CA  ALA L 376      -1.304  35.445  40.760  1.00  9.34           C  
ATOM   2936  C   ALA L 376      -1.125  34.013  40.414  1.00  9.25           C  
ATOM   2937  O   ALA L 376      -0.563  33.139  41.184  1.00 10.88           O  
ATOM   2938  CB  ALA L 376       0.095  36.159  40.875  1.00  9.93           C  
ATOM   2939  N   VAL L 377      -1.617  33.591  39.237  1.00  9.21           N  
ATOM   2940  CA  VAL L 377      -1.771  32.194  38.865  1.00  9.34           C  
ATOM   2941  C   VAL L 377      -1.153  31.906  37.481  1.00 10.48           C  
ATOM   2942  O   VAL L 377      -1.452  32.621  36.493  1.00 10.04           O  
ATOM   2943  CB  VAL L 377      -3.306  31.808  38.726  1.00 10.21           C  
ATOM   2944  CG1 VAL L 377      -3.401  30.292  38.920  1.00 12.41           C  
ATOM   2945  CG2 VAL L 377      -4.101  32.565  39.766  1.00 13.51           C  
ATOM   2946  N   GLY L 378      -0.310  30.913  37.380  1.00 10.44           N  
ATOM   2947  CA  GLY L 378       0.196  30.414  36.096  1.00 10.52           C  
ATOM   2948  C   GLY L 378       1.157  31.441  35.425  1.00 10.49           C  
ATOM   2949  O   GLY L 378       1.831  32.295  36.063  1.00 10.33           O  
ATOM   2950  N   GLY L 379       1.182  31.328  34.100  1.00  8.59           N  
ATOM   2951  CA  GLY L 379       2.149  32.145  33.244  1.00 11.23           C  
ATOM   2952  C   GLY L 379       3.426  31.389  32.873  1.00 11.74           C  
ATOM   2953  O   GLY L 379       3.457  30.168  32.865  1.00 12.11           O  
ATOM   2954  N   ARG L 380       4.339  32.205  32.375  1.00 10.93           N  
ATOM   2955  CA  ARG L 380       5.669  31.709  31.902  1.00 11.10           C  
ATOM   2956  C   ARG L 380       6.682  32.745  32.143  1.00 12.51           C  
ATOM   2957  O   ARG L 380       6.438  33.955  32.022  1.00 12.95           O  
ATOM   2958  CB  ARG L 380       5.590  31.442  30.458  1.00 12.65           C  
ATOM   2959  CG  ARG L 380       6.915  31.010  29.772  1.00 14.29           C  
ATOM   2960  CD  ARG L 380       6.620  31.305  28.236  1.00 20.64           C  
ATOM   2961  NE  ARG L 380       6.536  30.075  27.658  1.00 17.74           N  
ATOM   2962  CZ  ARG L 380       6.174  29.742  26.411  1.00 16.61           C  
ATOM   2963  NH1 ARG L 380       5.772  30.623  25.459  1.00 16.02           N1+
ATOM   2964  NH2 ARG L 380       6.230  28.423  26.152  1.00 17.82           N  
ATOM   2965  N   ASN L 381       7.890  32.265  32.523  1.00 11.40           N  
ATOM   2966  CA  ASN L 381       9.004  33.179  32.673  1.00 12.92           C  
ATOM   2967  C   ASN L 381       9.854  33.173  31.438  1.00 14.28           C  
ATOM   2968  O   ASN L 381      10.606  32.217  31.230  1.00 14.65           O  
ATOM   2969  CB  ASN L 381       9.817  32.830  33.928  1.00 13.14           C  
ATOM   2970  CG  ASN L 381      10.970  33.782  34.163  1.00 12.46           C  
ATOM   2971  ND2 ASN L 381      11.817  33.511  35.176  1.00 15.17           N  
ATOM   2972  OD1 ASN L 381      11.087  34.798  33.460  1.00 14.30           O  
ATOM   2973  N   ASN L 382       9.614  34.117  30.541  1.00 13.20           N  
ATOM   2974  CA  ASN L 382      10.474  34.254  29.337  1.00 14.97           C  
ATOM   2975  C   ASN L 382      11.635  35.150  29.703  1.00 15.29           C  
ATOM   2976  O   ASN L 382      11.487  36.295  29.967  1.00 16.30           O  
ATOM   2977  CB  ASN L 382       9.587  34.877  28.215  1.00 13.79           C  
ATOM   2978  CG  ASN L 382       8.534  33.961  27.726  1.00 18.81           C  
ATOM   2979  ND2 ASN L 382       7.322  34.449  27.610  1.00 17.96           N  
ATOM   2980  OD1 ASN L 382       8.819  32.846  27.331  1.00 19.89           O  
ATOM   2981  N   SER L 383      12.847  34.597  29.678  1.00 17.00           N  
ATOM   2982  CA  SER L 383      13.995  35.343  30.184  1.00 19.52           C  
ATOM   2983  C   SER L 383      15.166  34.968  29.287  1.00 19.69           C  
ATOM   2984  O   SER L 383      15.005  34.105  28.414  1.00 17.52           O  
ATOM   2985  CB  SER L 383      14.319  35.023  31.650  1.00 20.45           C  
ATOM   2986  OG  SER L 383      15.034  33.773  31.672  1.00 20.63           O  
ATOM   2987  N   PRO L 384      16.321  35.654  29.482  1.00 20.73           N  
ATOM   2988  CA  PRO L 384      17.453  35.322  28.637  1.00 24.46           C  
ATOM   2989  C   PRO L 384      17.916  33.882  28.861  1.00 26.17           C  
ATOM   2990  O   PRO L 384      18.563  33.278  28.008  1.00 28.43           O  
ATOM   2991  CB  PRO L 384      18.493  36.387  29.040  1.00 26.22           C  
ATOM   2992  CG  PRO L 384      17.695  37.517  29.600  1.00 29.31           C  
ATOM   2993  CD  PRO L 384      16.576  36.846  30.335  1.00 24.79           C  
ATOM   2994  N   ASP L 385      17.512  33.285  29.984  1.00 22.65           N  
ATOM   2995  CA  ASP L 385      17.969  31.925  30.322  1.00 24.38           C  
ATOM   2996  C   ASP L 385      16.962  30.812  30.029  1.00 25.45           C  
ATOM   2997  O   ASP L 385      17.274  29.627  30.209  1.00 29.41           O  
ATOM   2998  CB  ASP L 385      18.460  31.932  31.768  1.00 28.42           C  
ATOM   2999  CG  ASP L 385      19.566  33.026  32.001  1.00 34.91           C  
ATOM   3000  OD1 ASP L 385      19.399  33.959  32.836  1.00 45.73           O  
ATOM   3001  OD2 ASP L 385      20.599  32.954  31.279  1.00 39.58           O1-
ATOM   3002  N   GLY L 386      15.734  31.146  29.594  1.00 22.05           N  
ATOM   3003  CA  GLY L 386      14.770  30.048  29.437  1.00 19.72           C  
ATOM   3004  C   GLY L 386      13.323  30.512  29.263  1.00 17.32           C  
ATOM   3005  O   GLY L 386      13.094  31.737  29.138  1.00 17.62           O  
ATOM   3006  N   ASN L 387      12.419  29.595  29.055  1.00 17.60           N  
ATOM   3007  CA  ASN L 387      10.972  29.949  28.858  1.00 16.50           C  
ATOM   3008  C   ASN L 387      10.193  28.984  29.722  1.00 15.81           C  
ATOM   3009  O   ASN L 387       9.636  27.997  29.197  1.00 23.27           O  
ATOM   3010  CB  ASN L 387      10.548  29.822  27.420  1.00 16.79           C  
ATOM   3011  CG  ASN L 387      11.473  30.612  26.463  1.00 21.09           C  
ATOM   3012  ND2 ASN L 387      12.350  29.857  25.818  1.00 22.98           N  
ATOM   3013  OD1 ASN L 387      11.413  31.873  26.340  1.00 23.08           O  
ATOM   3014  N   THR L 388      10.208  29.223  31.024  1.00 15.92           N  
ATOM   3015  CA  THR L 388       9.711  28.188  31.934  1.00 15.26           C  
ATOM   3016  C   THR L 388       8.246  28.477  32.284  1.00 14.25           C  
ATOM   3017  O   THR L 388       7.981  29.477  32.946  1.00 14.41           O  
ATOM   3018  CB  THR L 388      10.544  28.317  33.203  1.00 17.18           C  
ATOM   3019  CG2 THR L 388      10.266  27.248  34.271  1.00 17.23           C  
ATOM   3020  OG1 THR L 388      11.969  28.171  32.827  1.00 21.55           O  
ATOM   3021  N   ASP L 389       7.387  27.536  31.896  1.00 13.65           N  
ATOM   3022  CA  ASP L 389       5.964  27.668  32.299  1.00 12.61           C  
ATOM   3023  C   ASP L 389       5.818  27.553  33.797  1.00 15.27           C  
ATOM   3024  O   ASP L 389       6.605  26.808  34.537  1.00 15.59           O  
ATOM   3025  CB  ASP L 389       5.202  26.587  31.579  1.00 14.65           C  
ATOM   3026  CG  ASP L 389       5.324  26.688  30.112  1.00 16.61           C  
ATOM   3027  OD1 ASP L 389       4.972  27.773  29.538  1.00 16.69           O  
ATOM   3028  OD2 ASP L 389       5.760  25.699  29.456  1.00 19.61           O1-
ATOM   3029  N   SER L 390       4.797  28.248  34.317  1.00 11.75           N  
ATOM   3030  CA  SER L 390       4.572  28.252  35.765  1.00 12.27           C  
ATOM   3031  C   SER L 390       3.301  27.465  36.167  1.00 13.21           C  
ATOM   3032  O   SER L 390       2.228  27.777  35.612  1.00 12.34           O  
ATOM   3033  CB  SER L 390       4.439  29.715  36.261  1.00 13.95           C  
ATOM   3034  OG  SER L 390       4.102  29.748  37.676  1.00 13.73           O  
ATOM   3035  N   SER L 391       3.420  26.682  37.232  1.00 10.99           N  
ATOM   3036  CA  SER L 391       2.256  26.089  37.923  1.00 10.70           C  
ATOM   3037  C   SER L 391       1.999  26.855  39.214  1.00 10.02           C  
ATOM   3038  O   SER L 391       1.102  26.426  39.987  1.00 10.62           O  
ATOM   3039  CB  SER L 391       2.477  24.571  38.187  1.00 11.81           C  
ATOM   3040  OG  SER L 391       3.588  24.505  39.089  1.00 13.94           O  
ATOM   3041  N   ALA L 392       2.615  28.017  39.438  1.00 11.05           N  
ATOM   3042  CA  ALA L 392       2.575  28.601  40.739  1.00 11.42           C  
ATOM   3043  C   ALA L 392       1.268  29.338  41.003  1.00 11.12           C  
ATOM   3044  O   ALA L 392       0.680  29.959  40.075  1.00 11.18           O  
ATOM   3045  CB  ALA L 392       3.709  29.617  40.931  1.00 11.77           C  
ATOM   3046  N   LEU L 393       0.861  29.333  42.240  1.00 11.74           N  
ATOM   3047  CA  LEU L 393      -0.177  30.181  42.801  1.00 10.62           C  
ATOM   3048  C   LEU L 393       0.448  30.940  43.958  1.00 10.40           C  
ATOM   3049  O   LEU L 393       1.004  30.252  44.888  1.00 11.25           O  
ATOM   3050  CB  LEU L 393      -1.332  29.267  43.310  1.00  9.47           C  
ATOM   3051  CG  LEU L 393      -2.401  30.106  43.981  1.00 10.04           C  
ATOM   3052  CD1 LEU L 393      -3.171  31.033  43.053  1.00  9.60           C  
ATOM   3053  CD2 LEU L 393      -3.421  29.158  44.706  1.00 11.81           C  
ATOM   3054  N   ASP L 394       0.439  32.264  43.925  1.00 10.66           N  
ATOM   3055  CA  ASP L 394       1.032  33.090  45.012  1.00 11.41           C  
ATOM   3056  C   ASP L 394      -0.028  34.031  45.471  1.00 13.52           C  
ATOM   3057  O   ASP L 394      -0.873  34.503  44.638  1.00 11.61           O  
ATOM   3058  CB  ASP L 394       2.242  33.832  44.479  1.00 12.73           C  
ATOM   3059  CG  ASP L 394       3.300  32.831  43.959  1.00 16.13           C  
ATOM   3060  OD1 ASP L 394       3.805  32.209  44.870  1.00 15.23           O  
ATOM   3061  OD2 ASP L 394       3.227  32.365  42.787  1.00 22.47           O1-
ATOM   3062  N   CYS L 395      -0.014  34.397  46.751  1.00 11.56           N  
ATOM   3063  CA  CYS L 395      -1.084  35.180  47.336  1.00 11.48           C  
ATOM   3064  C   CYS L 395      -0.452  36.459  47.905  1.00 13.68           C  
ATOM   3065  O   CYS L 395       0.596  36.373  48.646  1.00 14.57           O  
ATOM   3066  CB  CYS L 395      -1.717  34.379  48.464  1.00 13.73           C  
ATOM   3067  SG  CYS L 395      -3.060  35.248  49.280  1.00 16.36           S  
ATOM   3068  N   TYR L 396      -0.995  37.579  47.553  1.00 11.91           N  
ATOM   3069  CA  TYR L 396      -0.477  38.877  48.059  1.00 11.75           C  
ATOM   3070  C   TYR L 396      -1.485  39.514  48.990  1.00 13.95           C  
ATOM   3071  O   TYR L 396      -2.648  39.619  48.663  1.00 12.60           O  
ATOM   3072  CB  TYR L 396      -0.265  39.814  46.860  1.00 12.21           C  
ATOM   3073  CG  TYR L 396       0.087  41.211  47.277  1.00 12.15           C  
ATOM   3074  CD1 TYR L 396       1.419  41.504  47.637  1.00 12.50           C  
ATOM   3075  CD2 TYR L 396      -0.851  42.241  47.271  1.00 11.56           C  
ATOM   3076  CE1 TYR L 396       1.771  42.799  48.023  1.00 12.58           C  
ATOM   3077  CE2 TYR L 396      -0.542  43.513  47.647  1.00 11.54           C  
ATOM   3078  CZ  TYR L 396       0.787  43.790  48.068  1.00 13.75           C  
ATOM   3079  OH  TYR L 396       1.056  45.105  48.378  1.00 15.06           O  
ATOM   3080  N   ASN L 397      -1.070  39.910  50.200  1.00 13.36           N  
ATOM   3081  CA  ASN L 397      -1.896  40.560  51.157  1.00 15.03           C  
ATOM   3082  C   ASN L 397      -1.666  42.048  51.120  1.00 16.26           C  
ATOM   3083  O   ASN L 397      -0.576  42.514  51.468  1.00 15.44           O  
ATOM   3084  CB  ASN L 397      -1.555  39.944  52.551  1.00 16.46           C  
ATOM   3085  CG  ASN L 397      -2.402  40.524  53.611  1.00 19.70           C  
ATOM   3086  ND2 ASN L 397      -2.585  39.773  54.667  1.00 19.16           N  
ATOM   3087  OD1 ASN L 397      -2.906  41.612  53.487  1.00 22.43           O  
ATOM   3088  N   PRO L 398      -2.606  42.863  50.672  1.00 16.78           N  
ATOM   3089  CA  PRO L 398      -2.351  44.321  50.518  1.00 16.46           C  
ATOM   3090  C   PRO L 398      -2.161  44.993  51.883  1.00 16.94           C  
ATOM   3091  O   PRO L 398      -1.535  46.059  51.904  1.00 19.23           O  
ATOM   3092  CB  PRO L 398      -3.624  44.886  49.871  1.00 17.22           C  
ATOM   3093  CG  PRO L 398      -4.312  43.650  49.306  1.00 17.96           C  
ATOM   3094  CD  PRO L 398      -3.929  42.437  50.140  1.00 16.58           C  
ATOM   3095  N  AMET L 399      -2.727  44.420  52.934  0.57 19.16           N  
ATOM   3096  N  BMET L 399      -2.639  44.380  52.970  0.43 18.88           N  
ATOM   3097  CA AMET L 399      -2.544  45.020  54.301  0.57 20.49           C  
ATOM   3098  CA BMET L 399      -2.499  45.003  54.348  0.43 19.61           C  
ATOM   3099  C  AMET L 399      -1.063  45.024  54.638  0.57 20.67           C  
ATOM   3100  C  BMET L 399      -1.111  44.864  54.906  0.43 19.96           C  
ATOM   3101  O  AMET L 399      -0.537  46.105  54.992  0.57 22.97           O  
ATOM   3102  O  BMET L 399      -0.719  45.602  55.803  0.43 20.91           O  
ATOM   3103  CB AMET L 399      -3.432  44.301  55.340  0.57 21.88           C  
ATOM   3104  CB BMET L 399      -3.453  44.378  55.368  0.43 21.40           C  
ATOM   3105  CG AMET L 399      -4.900  44.764  55.350  0.57 27.86           C  
ATOM   3106  CG BMET L 399      -3.425  45.116  56.702  0.43 26.38           C  
ATOM   3107  SD AMET L 399      -5.515  45.702  53.920  0.57 43.48           S  
ATOM   3108  SD BMET L 399      -4.188  46.738  56.464  0.43 37.67           S  
ATOM   3109  CE AMET L 399      -6.295  44.318  53.114  0.57 27.92           C  
ATOM   3110  CE BMET L 399      -5.483  46.436  55.267  0.43 33.11           C  
ATOM   3111  N   THR L 400      -0.400  43.866  54.415  1.00 16.06           N  
ATOM   3112  CA  THR L 400       1.071  43.605  54.816  1.00 18.86           C  
ATOM   3113  C   THR L 400       2.051  43.788  53.740  1.00 20.19           C  
ATOM   3114  O   THR L 400       3.316  43.684  53.961  1.00 18.71           O  
ATOM   3115  CB  THR L 400       1.243  42.189  55.307  1.00 18.96           C  
ATOM   3116  CG2 THR L 400       0.347  41.924  56.517  1.00 23.15           C  
ATOM   3117  OG1 THR L 400       0.954  41.241  54.254  1.00 20.32           O  
ATOM   3118  N   ASN L 401       1.526  44.008  52.511  1.00 18.59           N  
ATOM   3119  CA  ASN L 401       2.413  44.173  51.387  1.00 17.15           C  
ATOM   3120  C   ASN L 401       3.390  43.030  51.241  1.00 15.65           C  
ATOM   3121  O   ASN L 401       4.635  43.225  51.036  1.00 15.37           O  
ATOM   3122  CB  ASN L 401       3.065  45.587  51.360  1.00 15.04           C  
ATOM   3123  CG  ASN L 401       3.908  45.824  50.100  1.00 16.46           C  
ATOM   3124  ND2 ASN L 401       5.086  46.503  50.280  1.00 16.29           N  
ATOM   3125  OD1 ASN L 401       3.572  45.462  48.972  1.00 14.60           O  
ATOM   3126  N   GLN L 402       2.924  41.795  51.397  1.00 15.42           N  
ATOM   3127  CA  GLN L 402       3.744  40.678  51.216  1.00 13.83           C  
ATOM   3128  C   GLN L 402       3.110  39.572  50.422  1.00 16.13           C  
ATOM   3129  O   GLN L 402       1.894  39.293  50.634  1.00 15.00           O  
ATOM   3130  CB  GLN L 402       3.979  40.217  52.686  1.00 19.65           C  
ATOM   3131  CG  GLN L 402       4.931  39.086  52.859  1.00 21.16           C  
ATOM   3132  CD  GLN L 402       5.550  39.104  54.317  1.00 24.10           C  
ATOM   3133  NE2 GLN L 402       6.420  40.085  54.647  1.00 20.36           N  
ATOM   3134  OE1 GLN L 402       5.279  38.187  55.085  1.00 30.22           O  
ATOM   3135  N   TRP L 403       3.964  38.884  49.690  1.00 13.96           N  
ATOM   3136  CA  TRP L 403       3.539  37.674  48.933  1.00 14.04           C  
ATOM   3137  C   TRP L 403       3.758  36.413  49.739  1.00 16.95           C  
ATOM   3138  O   TRP L 403       4.842  36.282  50.417  1.00 17.84           O  
ATOM   3139  CB  TRP L 403       4.293  37.547  47.648  1.00 13.91           C  
ATOM   3140  CG  TRP L 403       3.929  38.558  46.585  1.00 13.28           C  
ATOM   3141  CD1 TRP L 403       4.544  39.796  46.311  1.00 14.84           C  
ATOM   3142  CD2 TRP L 403       2.866  38.400  45.582  1.00 13.69           C  
ATOM   3143  CE2 TRP L 403       2.866  39.603  44.787  1.00 11.55           C  
ATOM   3144  CE3 TRP L 403       1.903  37.384  45.311  1.00 13.22           C  
ATOM   3145  NE1 TRP L 403       3.928  40.417  45.214  1.00 13.93           N  
ATOM   3146  CZ2 TRP L 403       2.001  39.750  43.696  1.00 13.41           C  
ATOM   3147  CZ3 TRP L 403       1.007  37.588  44.237  1.00 13.83           C  
ATOM   3148  CH2 TRP L 403       1.045  38.759  43.506  1.00 13.96           C  
ATOM   3149  N   SER L 404       2.865  35.397  49.631  1.00 15.17           N  
ATOM   3150  CA  SER L 404       3.108  34.097  50.259  1.00 16.86           C  
ATOM   3151  C   SER L 404       2.808  33.034  49.214  1.00 16.94           C  
ATOM   3152  O   SER L 404       1.731  33.094  48.567  1.00 15.40           O  
ATOM   3153  CB  SER L 404       2.161  33.870  51.447  1.00 20.26           C  
ATOM   3154  OG  SER L 404       2.368  34.864  52.410  1.00 29.21           O  
ATOM   3155  N   PRO L 405       3.633  32.045  49.010  1.00 14.55           N  
ATOM   3156  CA  PRO L 405       3.433  30.956  48.085  1.00 15.61           C  
ATOM   3157  C   PRO L 405       2.235  30.109  48.611  1.00 13.49           C  
ATOM   3158  O   PRO L 405       2.050  29.920  49.814  1.00 16.22           O  
ATOM   3159  CB  PRO L 405       4.713  30.114  48.144  1.00 17.92           C  
ATOM   3160  CG  PRO L 405       5.659  31.134  48.689  1.00 18.22           C  
ATOM   3161  CD  PRO L 405       4.978  32.000  49.641  1.00 17.40           C  
ATOM   3162  N   CYS L 406       1.430  29.629  47.680  1.00 13.38           N  
ATOM   3163  CA  CYS L 406       0.352  28.662  47.952  1.00 12.03           C  
ATOM   3164  C   CYS L 406       0.653  27.404  47.210  1.00 11.58           C  
ATOM   3165  O   CYS L 406       1.680  27.247  46.484  1.00 13.27           O  
ATOM   3166  CB  CYS L 406      -0.946  29.236  47.362  1.00 12.23           C  
ATOM   3167  SG  CYS L 406      -1.493  30.706  48.242  1.00 15.50           S  
ATOM   3168  N   ALA L 407      -0.157  26.381  47.359  1.00 12.01           N  
ATOM   3169  CA  ALA L 407       0.054  25.096  46.657  1.00 13.14           C  
ATOM   3170  C   ALA L 407       0.043  25.332  45.121  1.00 12.99           C  
ATOM   3171  O   ALA L 407      -0.742  26.179  44.641  1.00 12.53           O  
ATOM   3172  CB  ALA L 407      -1.126  24.166  47.013  1.00 14.66           C  
ATOM   3173  N   SER L 408       0.980  24.715  44.398  1.00 13.65           N  
ATOM   3174  CA  SER L 408       1.022  24.826  42.942  1.00 12.26           C  
ATOM   3175  C   SER L 408      -0.060  23.958  42.320  1.00 12.56           C  
ATOM   3176  O   SER L 408      -0.601  22.968  42.952  1.00 13.04           O  
ATOM   3177  CB  SER L 408       2.384  24.364  42.368  1.00 13.60           C  
ATOM   3178  OG  SER L 408       3.419  25.213  42.891  1.00 15.31           O  
ATOM   3179  N   MET L 409      -0.432  24.365  41.079  1.00 12.50           N  
ATOM   3180  CA  MET L 409      -1.349  23.547  40.300  1.00 12.57           C  
ATOM   3181  C   MET L 409      -0.814  22.215  39.893  1.00 11.51           C  
ATOM   3182  O   MET L 409       0.420  21.988  40.020  1.00 13.67           O  
ATOM   3183  CB  MET L 409      -1.735  24.326  39.001  1.00 12.49           C  
ATOM   3184  CG  MET L 409      -2.497  25.631  39.326  1.00 11.02           C  
ATOM   3185  SD  MET L 409      -2.954  26.585  37.896  1.00 11.71           S  
ATOM   3186  CE  MET L 409      -1.284  26.991  37.255  1.00 12.37           C  
ATOM   3187  N   SER L 410      -1.733  21.394  39.367  1.00 11.88           N  
ATOM   3188  CA  SER L 410      -1.332  20.059  38.924  1.00 13.65           C  
ATOM   3189  C   SER L 410      -0.331  20.183  37.753  1.00 15.23           C  
ATOM   3190  O   SER L 410       0.454  19.214  37.495  1.00 15.99           O  
ATOM   3191  CB  SER L 410      -2.564  19.274  38.397  1.00 14.18           C  
ATOM   3192  OG  SER L 410      -3.108  19.790  37.148  1.00 14.56           O  
ATOM   3193  N   VAL L 411      -0.436  21.258  36.972  1.00 13.02           N  
ATOM   3194  CA  VAL L 411       0.420  21.322  35.780  1.00 12.23           C  
ATOM   3195  C   VAL L 411       0.730  22.835  35.574  1.00 11.44           C  
ATOM   3196  O   VAL L 411      -0.109  23.702  35.934  1.00 11.52           O  
ATOM   3197  CB  VAL L 411      -0.347  20.753  34.536  1.00 13.07           C  
ATOM   3198  CG1 VAL L 411      -1.684  21.521  34.293  1.00 11.11           C  
ATOM   3199  CG2 VAL L 411       0.517  20.697  33.296  1.00 17.42           C  
ATOM   3200  N   PRO L 412       1.834  23.194  34.913  1.00 11.75           N  
ATOM   3201  CA  PRO L 412       1.997  24.620  34.503  1.00 11.80           C  
ATOM   3202  C   PRO L 412       0.965  25.023  33.452  1.00 10.34           C  
ATOM   3203  O   PRO L 412       0.504  24.182  32.599  1.00 10.47           O  
ATOM   3204  CB  PRO L 412       3.415  24.677  33.901  1.00 12.67           C  
ATOM   3205  CG  PRO L 412       4.069  23.430  34.540  1.00 13.00           C  
ATOM   3206  CD  PRO L 412       3.048  22.381  34.622  1.00 12.93           C  
ATOM   3207  N   ARG L 413       0.601  26.276  33.539  1.00 10.55           N  
ATOM   3208  CA  ARG L 413      -0.373  26.896  32.651  1.00  9.70           C  
ATOM   3209  C   ARG L 413      -0.027  28.299  32.204  1.00 10.00           C  
ATOM   3210  O   ARG L 413      -0.375  29.293  32.943  1.00 10.38           O  
ATOM   3211  CB  ARG L 413      -1.788  26.885  33.248  1.00 10.37           C  
ATOM   3212  CG  ARG L 413      -2.288  25.523  33.677  1.00 10.02           C  
ATOM   3213  CD  ARG L 413      -3.704  25.683  34.409  1.00 11.27           C  
ATOM   3214  NE  ARG L 413      -4.177  24.350  34.850  1.00 11.31           N  
ATOM   3215  CZ  ARG L 413      -4.860  23.518  34.061  1.00  9.72           C  
ATOM   3216  NH1 ARG L 413      -5.207  23.836  32.844  1.00 11.36           N1+
ATOM   3217  NH2 ARG L 413      -5.270  22.325  34.581  1.00 10.40           N  
ATOM   3218  N   ASN L 414       0.720  28.377  31.104  1.00 11.18           N  
ATOM   3219  CA  ASN L 414       0.954  29.704  30.491  1.00 10.25           C  
ATOM   3220  C   ASN L 414      -0.314  30.104  29.746  1.00 10.62           C  
ATOM   3221  O   ASN L 414      -0.993  29.292  29.176  1.00 12.45           O  
ATOM   3222  CB  ASN L 414       2.125  29.656  29.526  1.00 10.30           C  
ATOM   3223  CG  ASN L 414       2.474  31.023  28.979  1.00 11.34           C  
ATOM   3224  ND2 ASN L 414       3.098  31.033  27.802  1.00 13.98           N  
ATOM   3225  OD1 ASN L 414       2.304  32.034  29.610  1.00 12.72           O  
ATOM   3226  N   ARG L 415      -0.592  31.402  29.749  1.00 10.36           N  
ATOM   3227  CA  ARG L 415      -1.788  31.907  29.021  1.00 10.86           C  
ATOM   3228  C   ARG L 415      -3.069  31.291  29.534  1.00  9.80           C  
ATOM   3229  O   ARG L 415      -3.955  30.899  28.800  1.00  9.65           O  
ATOM   3230  CB  ARG L 415      -1.704  31.685  27.484  1.00 11.15           C  
ATOM   3231  CG  ARG L 415      -0.346  32.102  26.832  1.00 11.70           C  
ATOM   3232  CD  ARG L 415      -0.056  33.627  27.138  1.00 11.52           C  
ATOM   3233  NE  ARG L 415      -1.175  34.544  26.775  1.00 12.56           N  
ATOM   3234  CZ  ARG L 415      -1.417  34.920  25.522  1.00 16.22           C  
ATOM   3235  NH1 ARG L 415      -0.647  34.466  24.538  1.00 16.36           N1+
ATOM   3236  NH2 ARG L 415      -2.454  35.760  25.230  1.00 17.71           N  
ATOM   3237  N   ILE L 416      -3.111  31.206  30.853  1.00 10.60           N  
ATOM   3238  CA  ILE L 416      -4.204  30.659  31.680  1.00  9.42           C  
ATOM   3239  C   ILE L 416      -5.368  31.680  31.611  1.00  9.58           C  
ATOM   3240  O   ILE L 416      -5.156  32.906  31.472  1.00 11.29           O  
ATOM   3241  CB  ILE L 416      -3.628  30.530  33.091  1.00 10.28           C  
ATOM   3242  CG1 ILE L 416      -4.507  29.605  33.941  1.00 10.66           C  
ATOM   3243  CG2 ILE L 416      -3.273  31.923  33.738  1.00 11.02           C  
ATOM   3244  CD1 ILE L 416      -3.947  29.474  35.388  1.00 10.34           C  
ATOM   3245  N   GLY L 417      -6.554  31.097  31.911  1.00 11.04           N  
ATOM   3246  CA  GLY L 417      -7.643  31.980  32.268  1.00 11.25           C  
ATOM   3247  C   GLY L 417      -8.105  31.606  33.657  1.00 10.29           C  
ATOM   3248  O   GLY L 417      -8.006  30.441  34.066  1.00 10.08           O  
ATOM   3249  N   VAL L 418      -8.628  32.606  34.426  1.00 10.48           N  
ATOM   3250  CA  VAL L 418      -9.020  32.306  35.821  1.00 11.29           C  
ATOM   3251  C   VAL L 418     -10.328  33.049  36.078  1.00 10.81           C  
ATOM   3252  O   VAL L 418     -10.580  34.174  35.611  1.00 13.18           O  
ATOM   3253  CB  VAL L 418      -7.956  32.837  36.810  1.00 11.79           C  
ATOM   3254  CG1 VAL L 418      -8.460  32.952  38.289  1.00 14.19           C  
ATOM   3255  CG2 VAL L 418      -6.653  31.933  36.747  1.00 10.25           C  
ATOM   3256  N   GLY L 419     -11.163  32.318  36.840  1.00 10.79           N  
ATOM   3257  CA  GLY L 419     -12.369  32.958  37.416  1.00 11.60           C  
ATOM   3258  C   GLY L 419     -12.626  32.411  38.814  1.00 11.71           C  
ATOM   3259  O   GLY L 419     -12.068  31.377  39.220  1.00 12.67           O  
ATOM   3260  N   VAL L 420     -13.420  33.141  39.593  1.00 11.77           N  
ATOM   3261  CA  VAL L 420     -13.712  32.805  40.985  1.00 11.17           C  
ATOM   3262  C   VAL L 420     -15.219  32.431  41.086  1.00 13.73           C  
ATOM   3263  O   VAL L 420     -16.030  33.220  40.628  1.00 13.67           O  
ATOM   3264  CB  VAL L 420     -13.348  33.994  41.919  1.00 13.29           C  
ATOM   3265  CG1 VAL L 420     -13.686  33.494  43.352  1.00 13.55           C  
ATOM   3266  CG2 VAL L 420     -11.851  34.237  41.885  1.00 14.94           C  
ATOM   3267  N   ILE L 421     -15.508  31.287  41.653  1.00 12.66           N  
ATOM   3268  CA  ILE L 421     -16.943  30.978  42.053  1.00 13.66           C  
ATOM   3269  C   ILE L 421     -16.950  30.613  43.539  1.00 15.58           C  
ATOM   3270  O   ILE L 421     -16.230  29.663  43.889  1.00 15.65           O  
ATOM   3271  CB  ILE L 421     -17.501  29.829  41.242  1.00 14.16           C  
ATOM   3272  CG1 ILE L 421     -17.214  29.911  39.734  1.00 14.91           C  
ATOM   3273  CG2 ILE L 421     -19.065  29.886  41.421  1.00 15.06           C  
ATOM   3274  CD1 ILE L 421     -17.711  28.682  38.897  1.00 15.91           C  
ATOM   3275  N   ASP L 422     -17.741  31.349  44.352  1.00 17.73           N  
ATOM   3276  CA  ASP L 422     -17.942  31.032  45.750  1.00 17.71           C  
ATOM   3277  C   ASP L 422     -16.630  30.724  46.477  1.00 15.49           C  
ATOM   3278  O   ASP L 422     -16.455  29.711  47.149  1.00 17.28           O  
ATOM   3279  CB  ASP L 422     -18.872  29.827  45.826  1.00 19.70           C  
ATOM   3280  CG  ASP L 422     -20.312  30.208  45.509  1.00 24.66           C  
ATOM   3281  OD1 ASP L 422     -20.980  29.488  44.738  1.00 31.68           O  
ATOM   3282  OD2 ASP L 422     -20.727  31.306  45.957  1.00 25.14           O1-
ATOM   3283  N   GLY L 423     -15.704  31.671  46.252  1.00 15.39           N  
ATOM   3284  CA  GLY L 423     -14.462  31.658  47.037  1.00 16.03           C  
ATOM   3285  C   GLY L 423     -13.423  30.677  46.565  1.00 15.81           C  
ATOM   3286  O   GLY L 423     -12.456  30.497  47.264  1.00 13.70           O  
ATOM   3287  N   HIS L 424     -13.708  29.928  45.490  1.00 14.32           N  
ATOM   3288  CA  HIS L 424     -12.740  29.043  44.874  1.00 12.61           C  
ATOM   3289  C   HIS L 424     -12.226  29.586  43.567  1.00 10.83           C  
ATOM   3290  O   HIS L 424     -12.881  30.330  42.856  1.00 12.77           O  
ATOM   3291  CB  HIS L 424     -13.409  27.680  44.575  1.00 13.67           C  
ATOM   3292  CG  HIS L 424     -13.929  26.990  45.810  1.00 20.55           C  
ATOM   3293  CD2 HIS L 424     -14.899  26.027  45.964  1.00 28.17           C  
ATOM   3294  ND1 HIS L 424     -13.586  27.397  47.058  1.00 25.66           N  
ATOM   3295  CE1 HIS L 424     -14.273  26.615  47.986  1.00 24.64           C  
ATOM   3296  NE2 HIS L 424     -15.040  25.796  47.317  1.00 28.41           N  
ATOM   3297  N   ILE L 425     -10.961  29.318  43.317  1.00 10.26           N  
ATOM   3298  CA  ILE L 425     -10.272  29.868  42.092  1.00 10.19           C  
ATOM   3299  C   ILE L 425     -10.253  28.773  41.074  1.00 10.01           C  
ATOM   3300  O   ILE L 425      -9.771  27.662  41.332  1.00 11.07           O  
ATOM   3301  CB  ILE L 425      -8.812  30.261  42.433  1.00 10.29           C  
ATOM   3302  CG1 ILE L 425      -8.818  31.366  43.485  1.00 10.75           C  
ATOM   3303  CG2 ILE L 425      -8.162  30.812  41.141  1.00 10.14           C  
ATOM   3304  CD1 ILE L 425      -7.374  31.785  43.886  1.00 12.58           C  
ATOM   3305  N   TYR L 426     -10.818  29.041  39.874  1.00  9.48           N  
ATOM   3306  CA  TYR L 426     -10.712  28.099  38.783  1.00  9.80           C  
ATOM   3307  C   TYR L 426      -9.655  28.508  37.798  1.00 10.08           C  
ATOM   3308  O   TYR L 426      -9.659  29.671  37.295  1.00 10.61           O  
ATOM   3309  CB  TYR L 426     -12.045  28.074  38.037  1.00 10.29           C  
ATOM   3310  CG  TYR L 426     -13.153  27.356  38.814  1.00 10.76           C  
ATOM   3311  CD1 TYR L 426     -13.512  26.030  38.449  1.00 11.66           C  
ATOM   3312  CD2 TYR L 426     -13.790  27.975  39.853  1.00 12.70           C  
ATOM   3313  CE1 TYR L 426     -14.550  25.352  39.114  1.00 13.57           C  
ATOM   3314  CE2 TYR L 426     -14.830  27.298  40.533  1.00 13.93           C  
ATOM   3315  CZ  TYR L 426     -15.167  25.964  40.166  1.00 15.42           C  
ATOM   3316  OH  TYR L 426     -16.221  25.292  40.858  1.00 17.53           O  
ATOM   3317  N   ALA L 427      -8.741  27.551  37.601  1.00 10.60           N  
ATOM   3318  CA  ALA L 427      -7.675  27.697  36.542  1.00 11.31           C  
ATOM   3319  C   ALA L 427      -8.050  26.954  35.307  1.00 11.52           C  
ATOM   3320  O   ALA L 427      -8.328  25.743  35.381  1.00 11.66           O  
ATOM   3321  CB  ALA L 427      -6.380  27.099  37.104  1.00 10.46           C  
ATOM   3322  N   VAL L 428      -8.165  27.663  34.159  1.00 10.58           N  
ATOM   3323  CA  VAL L 428      -8.722  27.148  32.950  1.00 10.48           C  
ATOM   3324  C   VAL L 428      -7.654  27.157  31.821  1.00 10.32           C  
ATOM   3325  O   VAL L 428      -7.114  28.215  31.478  1.00 11.06           O  
ATOM   3326  CB  VAL L 428      -9.846  28.121  32.548  1.00 11.49           C  
ATOM   3327  CG1 VAL L 428     -10.460  27.676  31.229  1.00 10.66           C  
ATOM   3328  CG2 VAL L 428     -10.899  28.177  33.759  1.00 12.44           C  
ATOM   3329  N   GLY L 429      -7.424  25.984  31.177  1.00  9.96           N  
ATOM   3330  CA  GLY L 429      -6.627  25.946  29.935  1.00 10.13           C  
ATOM   3331  C   GLY L 429      -5.180  26.346  30.150  1.00 10.53           C  
ATOM   3332  O   GLY L 429      -4.534  25.994  31.198  1.00 10.43           O  
ATOM   3333  N   GLY L 430      -4.626  27.058  29.148  1.00 11.45           N  
ATOM   3334  CA  GLY L 430      -3.188  27.342  29.177  1.00  9.92           C  
ATOM   3335  C   GLY L 430      -2.325  26.285  28.594  1.00 11.10           C  
ATOM   3336  O   GLY L 430      -2.854  25.236  28.164  1.00 12.44           O  
ATOM   3337  N   SER L 431      -1.031  26.484  28.698  1.00 12.97           N  
ATOM   3338  CA  SER L 431      -0.120  25.561  27.976  1.00 12.75           C  
ATOM   3339  C   SER L 431       1.044  25.196  28.922  1.00 11.98           C  
ATOM   3340  O   SER L 431       1.457  26.005  29.760  1.00 12.73           O  
ATOM   3341  CB  SER L 431       0.399  26.151  26.641  1.00 13.48           C  
ATOM   3342  OG  SER L 431       0.912  27.482  26.805  1.00 14.66           O  
ATOM   3343  N   HIS L 432       1.605  24.002  28.620  1.00 13.45           N  
ATOM   3344  CA  HIS L 432       2.866  23.588  29.245  1.00 14.14           C  
ATOM   3345  C   HIS L 432       3.718  22.967  28.172  1.00 14.02           C  
ATOM   3346  O   HIS L 432       3.410  21.913  27.699  1.00 16.71           O  
ATOM   3347  CB  HIS L 432       2.560  22.510  30.303  1.00 14.70           C  
ATOM   3348  CG  HIS L 432       3.782  21.967  30.958  1.00 14.18           C  
ATOM   3349  CD2 HIS L 432       5.023  22.516  31.139  1.00 14.12           C  
ATOM   3350  ND1 HIS L 432       3.813  20.691  31.475  1.00 16.42           N  
ATOM   3351  CE1 HIS L 432       5.045  20.489  32.023  1.00 15.56           C  
ATOM   3352  NE2 HIS L 432       5.789  21.551  31.781  1.00 16.49           N  
ATOM   3353  N   GLY L 433       4.792  23.640  27.852  1.00 16.51           N  
ATOM   3354  CA  GLY L 433       5.630  23.128  26.747  1.00 18.43           C  
ATOM   3355  C   GLY L 433       4.788  23.100  25.543  1.00 17.74           C  
ATOM   3356  O   GLY L 433       4.027  24.075  25.265  1.00 18.80           O  
ATOM   3357  N   CYS L 434       4.796  21.966  24.826  1.00 19.32           N  
ATOM   3358  CA  CYS L 434       4.021  21.915  23.632  1.00 22.64           C  
ATOM   3359  C   CYS L 434       2.547  21.533  23.800  1.00 20.28           C  
ATOM   3360  O   CYS L 434       1.822  21.441  22.823  1.00 22.63           O  
ATOM   3361  CB  CYS L 434       4.663  21.023  22.566  1.00 27.51           C  
ATOM   3362  SG  CYS L 434       4.383  19.298  22.825  0.47 34.52           S  
ATOM   3363  N   ILE L 435       2.078  21.344  25.062  1.00 17.23           N  
ATOM   3364  CA  ILE L 435       0.709  20.873  25.289  1.00 15.89           C  
ATOM   3365  C   ILE L 435      -0.234  22.067  25.567  1.00 15.98           C  
ATOM   3366  O   ILE L 435       0.106  22.935  26.398  1.00 18.62           O  
ATOM   3367  CB  ILE L 435       0.720  19.935  26.538  1.00 17.55           C  
ATOM   3368  CG1 ILE L 435       1.693  18.742  26.216  1.00 18.61           C  
ATOM   3369  CG2 ILE L 435      -0.687  19.540  27.014  1.00 17.28           C  
ATOM   3370  CD1 ILE L 435       1.804  17.767  27.358  1.00 24.05           C  
ATOM   3371  N   HIS L 436      -1.349  22.060  24.861  1.00 14.23           N  
ATOM   3372  CA  HIS L 436      -2.363  23.094  25.028  1.00 13.04           C  
ATOM   3373  C   HIS L 436      -3.474  22.432  25.730  1.00 12.66           C  
ATOM   3374  O   HIS L 436      -4.093  21.470  25.227  1.00 14.14           O  
ATOM   3375  CB  HIS L 436      -2.801  23.584  23.641  1.00 13.52           C  
ATOM   3376  CG  HIS L 436      -1.641  24.132  22.848  1.00 13.96           C  
ATOM   3377  CD2 HIS L 436      -1.198  25.459  22.630  1.00 16.81           C  
ATOM   3378  ND1 HIS L 436      -0.800  23.308  22.140  1.00 15.65           N  
ATOM   3379  CE1 HIS L 436       0.157  24.079  21.550  1.00 15.47           C  
ATOM   3380  NE2 HIS L 436      -0.089  25.399  21.835  1.00 17.23           N  
ATOM   3381  N   HIS L 437      -3.692  22.873  26.994  1.00 11.02           N  
ATOM   3382  CA  HIS L 437      -4.674  22.150  27.806  1.00 13.31           C  
ATOM   3383  C   HIS L 437      -6.118  22.450  27.539  1.00 12.08           C  
ATOM   3384  O   HIS L 437      -6.477  23.569  27.304  1.00 12.58           O  
ATOM   3385  CB  HIS L 437      -4.477  22.533  29.298  1.00 10.59           C  
ATOM   3386  CG  HIS L 437      -3.094  22.409  29.821  1.00 12.43           C  
ATOM   3387  CD2 HIS L 437      -2.270  23.330  30.468  1.00 13.15           C  
ATOM   3388  ND1 HIS L 437      -2.414  21.231  29.758  1.00 13.82           N  
ATOM   3389  CE1 HIS L 437      -1.190  21.394  30.370  1.00 14.72           C  
ATOM   3390  NE2 HIS L 437      -1.107  22.652  30.811  1.00 13.02           N  
ATOM   3391  N   SER L 438      -7.002  21.432  27.692  1.00 11.65           N  
ATOM   3392  CA  SER L 438      -8.466  21.607  27.888  1.00 11.96           C  
ATOM   3393  C   SER L 438      -8.767  21.418  29.387  1.00 10.81           C  
ATOM   3394  O   SER L 438      -9.898  21.744  29.797  1.00 12.32           O  
ATOM   3395  CB  SER L 438      -9.287  20.613  27.057  1.00 13.09           C  
ATOM   3396  OG  SER L 438      -8.925  19.229  27.399  1.00 15.10           O  
ATOM   3397  N   SER L 439      -7.817  20.959  30.188  1.00 11.10           N  
ATOM   3398  CA  SER L 439      -8.136  20.665  31.627  1.00 10.04           C  
ATOM   3399  C   SER L 439      -8.363  21.944  32.462  1.00  9.84           C  
ATOM   3400  O   SER L 439      -7.950  23.068  32.056  1.00 10.55           O  
ATOM   3401  CB  SER L 439      -7.027  19.855  32.220  1.00 13.04           C  
ATOM   3402  OG  SER L 439      -5.812  20.619  32.277  1.00 12.42           O  
ATOM   3403  N   VAL L 440      -9.054  21.742  33.582  1.00  9.39           N  
ATOM   3404  CA  VAL L 440      -9.448  22.862  34.467  1.00 10.83           C  
ATOM   3405  C   VAL L 440      -9.304  22.363  35.885  1.00 10.09           C  
ATOM   3406  O   VAL L 440      -9.617  21.173  36.135  1.00 10.89           O  
ATOM   3407  CB  VAL L 440     -10.948  23.110  34.213  1.00 10.59           C  
ATOM   3408  CG1 VAL L 440     -11.391  24.286  35.127  1.00 11.79           C  
ATOM   3409  CG2 VAL L 440     -11.166  23.486  32.718  1.00 11.74           C  
ATOM   3410  N   GLU L 441      -8.790  23.176  36.783  1.00 11.03           N  
ATOM   3411  CA  GLU L 441      -8.708  22.765  38.185  1.00 10.00           C  
ATOM   3412  C   GLU L 441      -9.157  23.904  39.113  1.00 10.32           C  
ATOM   3413  O   GLU L 441      -9.199  25.053  38.719  1.00 11.85           O  
ATOM   3414  CB  GLU L 441      -7.319  22.240  38.600  1.00 10.47           C  
ATOM   3415  CG  GLU L 441      -6.133  23.252  38.210  1.00 11.96           C  
ATOM   3416  CD  GLU L 441      -4.813  22.473  38.261  1.00 10.38           C  
ATOM   3417  OE1 GLU L 441      -4.154  22.212  37.221  1.00 13.24           O  
ATOM   3418  OE2 GLU L 441      -4.459  22.044  39.394  1.00 13.47           O1-
ATOM   3419  N   ARG L 442      -9.504  23.567  40.332  1.00  9.70           N  
ATOM   3420  CA  ARG L 442     -10.139  24.448  41.292  1.00 10.99           C  
ATOM   3421  C   ARG L 442      -9.341  24.468  42.605  1.00 10.98           C  
ATOM   3422  O   ARG L 442      -9.017  23.380  43.120  1.00 12.05           O  
ATOM   3423  CB  ARG L 442     -11.570  23.921  41.576  1.00 14.33           C  
ATOM   3424  CG  ARG L 442     -12.344  24.900  42.400  1.00 17.37           C  
ATOM   3425  CD  ARG L 442     -13.712  24.214  42.604  1.00 21.37           C  
ATOM   3426  NE  ARG L 442     -13.639  23.242  43.659  1.00 30.61           N  
ATOM   3427  CZ  ARG L 442     -14.674  22.990  44.448  1.00 40.39           C  
ATOM   3428  NH1 ARG L 442     -15.824  23.636  44.235  1.00 38.90           N1+
ATOM   3429  NH2 ARG L 442     -14.553  22.121  45.431  1.00 42.60           N  
ATOM   3430  N   TYR L 443      -9.054  25.697  43.095  1.00  9.46           N  
ATOM   3431  CA  TYR L 443      -8.362  25.870  44.350  1.00 10.39           C  
ATOM   3432  C   TYR L 443      -9.332  26.321  45.441  1.00 10.62           C  
ATOM   3433  O   TYR L 443     -10.110  27.235  45.310  1.00 12.05           O  
ATOM   3434  CB  TYR L 443      -7.320  26.959  44.128  1.00 10.42           C  
ATOM   3435  CG  TYR L 443      -6.502  27.246  45.346  1.00 10.27           C  
ATOM   3436  CD1 TYR L 443      -5.467  26.343  45.756  1.00  9.66           C  
ATOM   3437  CD2 TYR L 443      -6.684  28.434  46.044  1.00 10.77           C  
ATOM   3438  CE1 TYR L 443      -4.730  26.634  46.904  1.00 10.50           C  
ATOM   3439  CE2 TYR L 443      -5.903  28.743  47.175  1.00 10.65           C  
ATOM   3440  CZ  TYR L 443      -4.888  27.816  47.532  1.00 11.72           C  
ATOM   3441  OH  TYR L 443      -4.131  28.156  48.608  1.00 12.78           O  
ATOM   3442  N   GLU L 444      -9.130  25.646  46.567  1.00 11.55           N  
ATOM   3443  CA  GLU L 444      -9.863  25.938  47.805  1.00 13.50           C  
ATOM   3444  C   GLU L 444      -8.895  26.667  48.777  1.00 13.75           C  
ATOM   3445  O   GLU L 444      -8.074  25.977  49.400  1.00 12.25           O  
ATOM   3446  CB  GLU L 444     -10.450  24.613  48.443  1.00 15.00           C  
ATOM   3447  CG  GLU L 444     -11.248  24.985  49.682  1.00 24.65           C  
ATOM   3448  CD  GLU L 444     -12.059  23.836  50.299  1.00 25.31           C  
ATOM   3449  OE1 GLU L 444     -11.953  22.650  49.778  1.00 29.07           O  
ATOM   3450  OE2 GLU L 444     -12.859  24.197  51.217  1.00 24.55           O1-
ATOM   3451  N   PRO L 445      -9.012  27.957  48.985  1.00 14.93           N  
ATOM   3452  CA  PRO L 445      -8.106  28.717  49.916  1.00 12.98           C  
ATOM   3453  C   PRO L 445      -8.060  28.155  51.329  1.00 15.03           C  
ATOM   3454  O   PRO L 445      -6.976  28.097  51.950  1.00 14.75           O  
ATOM   3455  CB  PRO L 445      -8.563  30.172  49.800  1.00 15.42           C  
ATOM   3456  CG  PRO L 445      -9.167  30.248  48.403  1.00 13.93           C  
ATOM   3457  CD  PRO L 445      -9.894  28.884  48.272  1.00 14.64           C  
ATOM   3458  N   GLU L 446      -9.212  27.661  51.833  1.00 16.27           N  
ATOM   3459  CA  GLU L 446      -9.190  27.229  53.239  1.00 17.58           C  
ATOM   3460  C   GLU L 446      -8.449  25.910  53.422  1.00 19.15           C  
ATOM   3461  O   GLU L 446      -8.011  25.624  54.547  1.00 24.67           O  
ATOM   3462  CB  GLU L 446     -10.635  27.147  53.763  1.00 19.71           C  
ATOM   3463  CG  GLU L 446     -11.519  26.289  52.917  1.00 33.57           C  
ATOM   3464  CD  GLU L 446     -13.001  26.664  52.969  1.00 40.07           C  
ATOM   3465  OE1 GLU L 446     -13.525  26.978  54.110  1.00 40.27           O  
ATOM   3466  OE2 GLU L 446     -13.635  26.602  51.847  1.00 35.67           O1-
ATOM   3467  N   ARG L 447      -8.201  25.130  52.364  1.00 15.38           N  
ATOM   3468  CA  ARG L 447      -7.507  23.888  52.506  1.00 15.50           C  
ATOM   3469  C   ARG L 447      -6.152  23.928  51.810  1.00 13.72           C  
ATOM   3470  O   ARG L 447      -5.326  22.963  51.929  1.00 14.76           O  
ATOM   3471  CB  ARG L 447      -8.380  22.791  51.869  1.00 16.72           C  
ATOM   3472  CG  ARG L 447      -9.644  22.480  52.634  1.00 19.08           C  
ATOM   3473  CD  ARG L 447      -9.921  21.012  52.475  1.00 27.09           C  
ATOM   3474  NE  ARG L 447     -11.053  20.614  53.312  1.00 25.59           N  
ATOM   3475  CZ  ARG L 447     -11.017  20.204  54.596  1.00 23.30           C  
ATOM   3476  NH1 ARG L 447      -9.875  20.025  55.299  1.00 22.51           N1+
ATOM   3477  NH2 ARG L 447     -12.220  19.899  55.145  1.00 24.49           N  
ATOM   3478  N   ASP L 448      -5.930  25.026  51.060  1.00 15.02           N  
ATOM   3479  CA  ASP L 448      -4.719  25.137  50.207  1.00 14.64           C  
ATOM   3480  C   ASP L 448      -4.560  23.919  49.350  1.00 14.10           C  
ATOM   3481  O   ASP L 448      -3.502  23.277  49.289  1.00 15.97           O  
ATOM   3482  CB  ASP L 448      -3.466  25.447  51.092  1.00 13.64           C  
ATOM   3483  CG  ASP L 448      -2.207  25.757  50.252  1.00 14.57           C  
ATOM   3484  OD1 ASP L 448      -2.310  26.397  49.172  1.00 13.60           O  
ATOM   3485  OD2 ASP L 448      -1.102  25.305  50.689  1.00 17.02           O1-
ATOM   3486  N   GLU L 449      -5.640  23.563  48.626  1.00 13.44           N  
ATOM   3487  CA  GLU L 449      -5.624  22.386  47.766  1.00 12.86           C  
ATOM   3488  C   GLU L 449      -6.225  22.726  46.384  1.00 11.86           C  
ATOM   3489  O   GLU L 449      -7.180  23.466  46.320  1.00 13.36           O  
ATOM   3490  CB  GLU L 449      -6.481  21.234  48.319  1.00 14.42           C  
ATOM   3491  CG  GLU L 449      -5.915  20.579  49.548  1.00 16.92           C  
ATOM   3492  CD  GLU L 449      -6.894  19.509  50.080  1.00 22.36           C  
ATOM   3493  OE1 GLU L 449      -6.635  19.054  51.177  1.00 23.91           O  
ATOM   3494  OE2 GLU L 449      -7.923  19.219  49.450  1.00 22.79           O1-
ATOM   3495  N   TRP L 450      -5.611  22.128  45.361  1.00 11.31           N  
ATOM   3496  CA  TRP L 450      -6.123  22.119  43.968  1.00 12.17           C  
ATOM   3497  C   TRP L 450      -6.686  20.780  43.667  1.00 13.03           C  
ATOM   3498  O   TRP L 450      -6.107  19.753  44.066  1.00 14.25           O  
ATOM   3499  CB  TRP L 450      -4.983  22.356  43.037  1.00 11.54           C  
ATOM   3500  CG  TRP L 450      -4.469  23.762  42.949  1.00 11.22           C  
ATOM   3501  CD1 TRP L 450      -3.323  24.308  43.574  1.00 10.57           C  
ATOM   3502  CD2 TRP L 450      -5.057  24.870  42.166  1.00 11.19           C  
ATOM   3503  CE2 TRP L 450      -4.199  26.035  42.394  1.00 10.26           C  
ATOM   3504  CE3 TRP L 450      -6.190  24.989  41.275  1.00 10.87           C  
ATOM   3505  NE1 TRP L 450      -3.171  25.643  43.203  1.00 12.43           N  
ATOM   3506  CZ2 TRP L 450      -4.438  27.218  41.801  1.00 11.15           C  
ATOM   3507  CZ3 TRP L 450      -6.457  26.242  40.718  1.00  9.89           C  
ATOM   3508  CH2 TRP L 450      -5.561  27.310  40.933  1.00 10.86           C  
ATOM   3509  N   HIS L 451      -7.813  20.766  42.905  1.00 10.40           N  
ATOM   3510  CA  HIS L 451      -8.322  19.475  42.351  1.00 11.86           C  
ATOM   3511  C   HIS L 451      -8.845  19.713  40.984  1.00 12.51           C  
ATOM   3512  O   HIS L 451      -9.507  20.759  40.717  1.00 12.00           O  
ATOM   3513  CB  HIS L 451      -9.490  18.961  43.231  1.00 14.12           C  
ATOM   3514  CG  HIS L 451      -9.057  18.616  44.611  1.00 17.15           C  
ATOM   3515  CD2 HIS L 451      -9.196  19.280  45.780  1.00 21.62           C  
ATOM   3516  ND1 HIS L 451      -8.301  17.490  44.867  1.00 24.01           N  
ATOM   3517  CE1 HIS L 451      -7.982  17.471  46.193  1.00 23.69           C  
ATOM   3518  NE2 HIS L 451      -8.563  18.526  46.769  1.00 23.02           N  
ATOM   3519  N   LEU L 452      -8.613  18.737  40.105  1.00 11.06           N  
ATOM   3520  CA  LEU L 452      -9.149  18.856  38.725  1.00 11.57           C  
ATOM   3521  C   LEU L 452     -10.653  18.727  38.744  1.00 11.70           C  
ATOM   3522  O   LEU L 452     -11.243  18.006  39.610  1.00 14.43           O  
ATOM   3523  CB  LEU L 452      -8.572  17.719  37.855  1.00 11.73           C  
ATOM   3524  CG  LEU L 452      -7.111  18.052  37.406  1.00 14.81           C  
ATOM   3525  CD1 LEU L 452      -6.466  16.688  37.018  1.00 18.85           C  
ATOM   3526  CD2 LEU L 452      -7.002  19.053  36.242  1.00 16.02           C  
ATOM   3527  N   VAL L 453     -11.289  19.459  37.825  1.00 12.36           N  
ATOM   3528  CA  VAL L 453     -12.762  19.278  37.578  1.00 11.46           C  
ATOM   3529  C   VAL L 453     -12.859  18.860  36.136  1.00 10.44           C  
ATOM   3530  O   VAL L 453     -11.876  18.503  35.459  1.00 10.71           O  
ATOM   3531  CB  VAL L 453     -13.539  20.606  37.865  1.00 11.42           C  
ATOM   3532  CG1 VAL L 453     -13.258  20.962  39.340  1.00 15.59           C  
ATOM   3533  CG2 VAL L 453     -13.075  21.781  36.992  1.00 13.47           C  
ATOM   3534  N   ALA L 454     -14.087  18.826  35.610  1.00 12.34           N  
ATOM   3535  CA  ALA L 454     -14.216  18.410  34.199  1.00 10.99           C  
ATOM   3536  C   ALA L 454     -13.496  19.333  33.240  1.00 10.93           C  
ATOM   3537  O   ALA L 454     -13.500  20.562  33.446  1.00 11.41           O  
ATOM   3538  CB  ALA L 454     -15.709  18.365  33.826  1.00 11.81           C  
ATOM   3539  N   PRO L 455     -12.910  18.754  32.198  1.00 10.41           N  
ATOM   3540  CA  PRO L 455     -12.237  19.604  31.187  1.00 10.41           C  
ATOM   3541  C   PRO L 455     -13.219  20.304  30.240  1.00 11.94           C  
ATOM   3542  O   PRO L 455     -14.340  19.874  30.046  1.00 12.51           O  
ATOM   3543  CB  PRO L 455     -11.424  18.586  30.422  1.00 11.69           C  
ATOM   3544  CG  PRO L 455     -12.357  17.297  30.487  1.00 10.91           C  
ATOM   3545  CD  PRO L 455     -12.781  17.294  31.961  1.00 11.12           C  
ATOM   3546  N   MET L 456     -12.721  21.409  29.683  1.00 11.38           N  
ATOM   3547  CA  MET L 456     -13.500  22.117  28.608  1.00 11.78           C  
ATOM   3548  C   MET L 456     -13.681  21.124  27.445  1.00 11.75           C  
ATOM   3549  O   MET L 456     -12.971  20.096  27.269  1.00 13.59           O  
ATOM   3550  CB  MET L 456     -12.720  23.337  28.111  1.00 11.07           C  
ATOM   3551  CG  MET L 456     -12.675  24.384  29.235  1.00 11.79           C  
ATOM   3552  SD  MET L 456     -11.795  25.868  28.629  1.00 13.08           S  
ATOM   3553  CE  MET L 456     -10.094  25.205  28.598  1.00 13.32           C  
ATOM   3554  N   LEU L 457     -14.562  21.591  26.588  1.00 11.73           N  
ATOM   3555  CA  LEU L 457     -14.818  20.869  25.308  1.00 13.10           C  
ATOM   3556  C   LEU L 457     -13.751  21.141  24.267  1.00 14.83           C  
ATOM   3557  O   LEU L 457     -13.689  20.450  23.244  1.00 16.89           O  
ATOM   3558  CB  LEU L 457     -16.158  21.321  24.839  1.00 15.46           C  
ATOM   3559  CG  LEU L 457     -17.368  21.034  25.725  1.00 14.98           C  
ATOM   3560  CD1 LEU L 457     -18.635  21.610  25.084  1.00 17.91           C  
ATOM   3561  CD2 LEU L 457     -17.504  19.536  26.001  1.00 18.43           C  
ATOM   3562  N   THR L 458     -12.881  22.128  24.528  1.00 13.28           N  
ATOM   3563  CA  THR L 458     -11.897  22.650  23.587  1.00 14.26           C  
ATOM   3564  C   THR L 458     -10.624  22.908  24.330  1.00 15.96           C  
ATOM   3565  O   THR L 458     -10.668  23.429  25.451  1.00 15.15           O  
ATOM   3566  CB  THR L 458     -12.412  24.040  23.063  1.00 16.08           C  
ATOM   3567  CG2 THR L 458     -11.643  24.457  21.852  1.00 15.65           C  
ATOM   3568  OG1 THR L 458     -13.791  23.923  22.753  1.00 19.26           O  
ATOM   3569  N   ARG L 459      -9.496  22.605  23.727  1.00 14.23           N  
ATOM   3570  CA  ARG L 459      -8.204  23.115  24.304  1.00 11.80           C  
ATOM   3571  C   ARG L 459      -8.167  24.648  24.099  1.00 13.11           C  
ATOM   3572  O   ARG L 459      -8.449  25.090  22.975  1.00 13.62           O  
ATOM   3573  CB  ARG L 459      -7.002  22.497  23.565  1.00 13.84           C  
ATOM   3574  CG  ARG L 459      -7.013  20.978  23.707  1.00 15.29           C  
ATOM   3575  CD  ARG L 459      -5.916  20.383  22.826  1.00 17.49           C  
ATOM   3576  NE  ARG L 459      -5.831  18.964  23.151  1.00 26.86           N  
ATOM   3577  CZ  ARG L 459      -5.170  18.064  22.391  1.00 30.68           C  
ATOM   3578  NH1 ARG L 459      -4.506  18.426  21.278  1.00 29.94           N1+
ATOM   3579  NH2 ARG L 459      -5.150  16.797  22.769  1.00 30.51           N  
ATOM   3580  N   ARG L 460      -7.774  25.411  25.138  1.00 11.46           N  
ATOM   3581  CA  ARG L 460      -7.761  26.901  24.973  1.00 11.54           C  
ATOM   3582  C   ARG L 460      -6.638  27.476  25.721  1.00 12.33           C  
ATOM   3583  O   ARG L 460      -6.551  27.311  26.989  1.00 13.99           O  
ATOM   3584  CB  ARG L 460      -9.044  27.546  25.503  1.00 11.62           C  
ATOM   3585  CG  ARG L 460     -10.324  27.079  24.792  1.00 12.47           C  
ATOM   3586  CD  ARG L 460     -11.518  27.779  25.475  1.00 12.39           C  
ATOM   3587  NE  ARG L 460     -12.806  27.242  24.993  1.00 13.33           N  
ATOM   3588  CZ  ARG L 460     -13.461  27.721  23.934  1.00 12.81           C  
ATOM   3589  NH1 ARG L 460     -12.951  28.759  23.216  1.00 14.41           N1+
ATOM   3590  NH2 ARG L 460     -14.573  27.094  23.472  1.00 12.32           N  
ATOM   3591  N   ILE L 461      -5.774  28.185  25.013  1.00 11.29           N  
ATOM   3592  CA  ILE L 461      -4.773  29.022  25.760  1.00 11.41           C  
ATOM   3593  C   ILE L 461      -5.005  30.411  25.304  1.00 11.44           C  
ATOM   3594  O   ILE L 461      -5.604  30.644  24.238  1.00 11.88           O  
ATOM   3595  CB  ILE L 461      -3.301  28.590  25.429  1.00 11.74           C  
ATOM   3596  CG1 ILE L 461      -2.767  29.180  24.131  1.00 13.99           C  
ATOM   3597  CG2 ILE L 461      -3.195  27.082  25.309  1.00 11.85           C  
ATOM   3598  CD1 ILE L 461      -1.238  29.157  24.104  1.00 17.49           C  
ATOM   3599  N   GLY L 462      -4.663  31.395  26.154  1.00 10.68           N  
ATOM   3600  CA  GLY L 462      -4.941  32.784  25.722  1.00 10.70           C  
ATOM   3601  C   GLY L 462      -6.464  32.989  25.753  1.00 11.79           C  
ATOM   3602  O   GLY L 462      -7.041  33.820  25.036  1.00 12.78           O  
ATOM   3603  N   VAL L 463      -7.149  32.267  26.615  1.00 11.37           N  
ATOM   3604  CA  VAL L 463      -8.617  32.224  26.797  1.00 11.60           C  
ATOM   3605  C   VAL L 463      -8.948  33.321  27.800  1.00 13.44           C  
ATOM   3606  O   VAL L 463      -8.210  33.555  28.766  1.00 15.44           O  
ATOM   3607  CB  VAL L 463      -9.006  30.797  27.342  1.00 12.24           C  
ATOM   3608  CG1 VAL L 463      -8.235  30.324  28.615  1.00 15.81           C  
ATOM   3609  CG2 VAL L 463     -10.537  30.653  27.489  1.00 13.12           C  
ATOM   3610  N   GLY L 464     -10.092  33.946  27.618  1.00 12.30           N  
ATOM   3611  CA  GLY L 464     -10.538  34.920  28.638  1.00 12.61           C  
ATOM   3612  C   GLY L 464     -11.672  34.302  29.450  1.00 11.60           C  
ATOM   3613  O   GLY L 464     -12.459  33.504  28.906  1.00 12.25           O  
ATOM   3614  N   VAL L 465     -11.780  34.620  30.714  1.00  9.25           N  
ATOM   3615  CA  VAL L 465     -12.728  33.957  31.619  1.00 11.02           C  
ATOM   3616  C   VAL L 465     -13.464  35.003  32.392  1.00 11.30           C  
ATOM   3617  O   VAL L 465     -12.902  36.013  32.874  1.00 13.68           O  
ATOM   3618  CB  VAL L 465     -11.981  33.007  32.604  1.00 10.24           C  
ATOM   3619  CG1 VAL L 465     -13.042  32.549  33.646  1.00 12.93           C  
ATOM   3620  CG2 VAL L 465     -11.359  31.844  31.854  1.00 11.44           C  
ATOM   3621  N   ALA L 466     -14.786  34.784  32.559  1.00 11.54           N  
ATOM   3622  CA  ALA L 466     -15.531  35.628  33.490  1.00 12.81           C  
ATOM   3623  C   ALA L 466     -16.669  34.796  34.086  1.00 13.13           C  
ATOM   3624  O   ALA L 466     -17.087  33.753  33.553  1.00 14.34           O  
ATOM   3625  CB  ALA L 466     -15.956  36.967  32.922  1.00 14.80           C  
ATOM   3626  N   VAL L 467     -17.079  35.238  35.251  1.00 12.54           N  
ATOM   3627  CA  VAL L 467     -18.106  34.501  35.996  1.00 13.03           C  
ATOM   3628  C   VAL L 467     -19.346  35.387  36.154  1.00 14.06           C  
ATOM   3629  O   VAL L 467     -19.179  36.487  36.684  1.00 18.02           O  
ATOM   3630  CB  VAL L 467     -17.589  34.047  37.366  1.00 12.71           C  
ATOM   3631  CG1 VAL L 467     -18.709  33.280  38.163  1.00 15.39           C  
ATOM   3632  CG2 VAL L 467     -16.380  33.105  37.150  1.00 12.52           C  
ATOM   3633  N   LEU L 468     -20.516  34.831  35.887  1.00 13.60           N  
ATOM   3634  CA  LEU L 468     -21.726  35.608  36.088  1.00 15.66           C  
ATOM   3635  C   LEU L 468     -22.785  34.667  36.685  1.00 16.03           C  
ATOM   3636  O   LEU L 468     -23.077  33.619  36.053  1.00 16.43           O  
ATOM   3637  CB  LEU L 468     -22.221  36.020  34.684  1.00 18.14           C  
ATOM   3638  CG  LEU L 468     -23.575  36.822  34.664  1.00 23.82           C  
ATOM   3639  CD1 LEU L 468     -23.591  37.952  35.711  1.00 25.73           C  
ATOM   3640  CD2 LEU L 468     -23.751  37.339  33.249  1.00 24.39           C  
ATOM   3641  N   ASN L 469     -23.334  35.056  37.831  1.00 17.72           N  
ATOM   3642  CA  ASN L 469     -24.360  34.213  38.574  1.00 17.92           C  
ATOM   3643  C   ASN L 469     -23.915  32.721  38.640  1.00 17.02           C  
ATOM   3644  O   ASN L 469     -24.701  31.842  38.309  1.00 16.67           O  
ATOM   3645  CB  ASN L 469     -25.682  34.350  37.801  1.00 21.71           C  
ATOM   3646  CG  ASN L 469     -26.249  35.784  37.838  1.00 23.35           C  
ATOM   3647  ND2 ASN L 469     -26.764  36.276  36.675  1.00 28.34           N  
ATOM   3648  OD1 ASN L 469     -26.161  36.443  38.846  1.00 23.20           O  
ATOM   3649  N   ARG L 470     -22.637  32.513  39.061  1.00 13.76           N  
ATOM   3650  CA  ARG L 470     -22.094  31.175  39.384  1.00 12.93           C  
ATOM   3651  C   ARG L 470     -21.965  30.282  38.149  1.00 12.83           C  
ATOM   3652  O   ARG L 470     -21.875  29.096  38.349  1.00 12.75           O  
ATOM   3653  CB  ARG L 470     -22.886  30.465  40.490  1.00 15.92           C  
ATOM   3654  CG  ARG L 470     -22.964  31.447  41.702  1.00 18.23           C  
ATOM   3655  CD  ARG L 470     -23.920  30.953  42.782  1.00 18.08           C  
ATOM   3656  NE  ARG L 470     -25.266  30.492  42.347  1.00 16.41           N  
ATOM   3657  CZ  ARG L 470     -26.273  31.352  42.146  1.00 19.15           C  
ATOM   3658  NH1 ARG L 470     -26.054  32.630  42.297  1.00 20.81           N1+
ATOM   3659  NH2 ARG L 470     -27.455  30.952  41.758  1.00 23.92           N  
ATOM   3660  N   LEU L 471     -21.906  30.878  36.949  1.00 12.68           N  
ATOM   3661  CA  LEU L 471     -21.583  30.146  35.720  1.00 11.91           C  
ATOM   3662  C   LEU L 471     -20.294  30.770  35.217  1.00 10.95           C  
ATOM   3663  O   LEU L 471     -20.164  32.026  35.245  1.00 12.68           O  
ATOM   3664  CB  LEU L 471     -22.697  30.258  34.643  1.00 11.77           C  
ATOM   3665  CG  LEU L 471     -24.039  29.738  35.156  1.00 12.06           C  
ATOM   3666  CD1 LEU L 471     -25.071  29.906  33.992  1.00 13.71           C  
ATOM   3667  CD2 LEU L 471     -23.899  28.279  35.577  1.00 13.40           C  
ATOM   3668  N   LEU L 472     -19.381  29.916  34.793  1.00  9.68           N  
ATOM   3669  CA  LEU L 472     -18.057  30.379  34.354  1.00 10.18           C  
ATOM   3670  C   LEU L 472     -17.904  30.262  32.866  1.00 12.27           C  
ATOM   3671  O   LEU L 472     -18.140  29.227  32.268  1.00 12.76           O  
ATOM   3672  CB  LEU L 472     -16.975  29.629  35.207  1.00 10.87           C  
ATOM   3673  CG  LEU L 472     -15.496  30.010  34.863  1.00 12.23           C  
ATOM   3674  CD1 LEU L 472     -14.616  29.814  36.060  1.00 13.95           C  
ATOM   3675  CD2 LEU L 472     -14.992  29.292  33.594  1.00 13.11           C  
ATOM   3676  N   TYR L 473     -17.518  31.362  32.237  1.00 12.03           N  
ATOM   3677  CA  TYR L 473     -17.414  31.399  30.732  1.00 11.24           C  
ATOM   3678  C   TYR L 473     -16.007  31.394  30.315  1.00 11.03           C  
ATOM   3679  O   TYR L 473     -15.193  32.174  30.922  1.00 13.55           O  
ATOM   3680  CB  TYR L 473     -18.137  32.615  30.145  1.00 12.47           C  
ATOM   3681  CG  TYR L 473     -19.630  32.592  30.452  1.00 13.26           C  
ATOM   3682  CD1 TYR L 473     -20.506  32.114  29.442  1.00 14.70           C  
ATOM   3683  CD2 TYR L 473     -20.113  33.004  31.704  1.00 13.76           C  
ATOM   3684  CE1 TYR L 473     -21.882  32.042  29.760  1.00 17.02           C  
ATOM   3685  CE2 TYR L 473     -21.460  32.888  32.053  1.00 15.47           C  
ATOM   3686  CZ  TYR L 473     -22.326  32.428  31.035  1.00 16.92           C  
ATOM   3687  OH  TYR L 473     -23.662  32.387  31.340  1.00 18.95           O  
ATOM   3688  N   ALA L 474     -15.671  30.542  29.364  1.00 11.09           N  
ATOM   3689  CA  ALA L 474     -14.318  30.457  28.743  1.00 12.25           C  
ATOM   3690  C   ALA L 474     -14.476  30.883  27.297  1.00 10.62           C  
ATOM   3691  O   ALA L 474     -15.236  30.255  26.534  1.00 12.87           O  
ATOM   3692  CB  ALA L 474     -13.860  29.049  28.857  1.00 10.92           C  
ATOM   3693  N   VAL L 475     -13.813  31.991  26.930  1.00 11.44           N  
ATOM   3694  CA  VAL L 475     -14.148  32.696  25.702  1.00 10.78           C  
ATOM   3695  C   VAL L 475     -12.932  32.774  24.786  1.00 12.51           C  
ATOM   3696  O   VAL L 475     -11.857  33.278  25.167  1.00 12.23           O  
ATOM   3697  CB  VAL L 475     -14.596  34.119  26.058  1.00  9.82           C  
ATOM   3698  CG1 VAL L 475     -14.831  34.847  24.752  1.00 12.27           C  
ATOM   3699  CG2 VAL L 475     -15.849  34.136  26.935  1.00 11.51           C  
ATOM   3700  N   GLY L 476     -13.049  32.277  23.571  1.00 10.92           N  
ATOM   3701  CA  GLY L 476     -11.932  32.418  22.619  1.00 12.38           C  
ATOM   3702  C   GLY L 476     -10.719  31.635  22.966  1.00 11.16           C  
ATOM   3703  O   GLY L 476     -10.757  30.599  23.621  1.00 12.15           O  
ATOM   3704  N   GLY L 477      -9.621  32.160  22.509  1.00 12.32           N  
ATOM   3705  CA  GLY L 477      -8.344  31.489  22.775  1.00 11.70           C  
ATOM   3706  C   GLY L 477      -7.683  30.890  21.523  1.00 13.43           C  
ATOM   3707  O   GLY L 477      -7.983  31.315  20.364  1.00 14.41           O  
ATOM   3708  N   PHE L 478      -6.800  29.932  21.743  1.00 11.49           N  
ATOM   3709  CA  PHE L 478      -6.023  29.244  20.679  1.00 12.43           C  
ATOM   3710  C   PHE L 478      -5.870  27.820  21.140  1.00 14.22           C  
ATOM   3711  O   PHE L 478      -5.548  27.571  22.309  1.00 13.21           O  
ATOM   3712  CB  PHE L 478      -4.631  29.956  20.665  1.00 13.83           C  
ATOM   3713  CG  PHE L 478      -3.616  29.360  19.709  1.00 14.75           C  
ATOM   3714  CD1 PHE L 478      -3.937  29.171  18.369  1.00 17.87           C  
ATOM   3715  CD2 PHE L 478      -2.318  29.025  20.172  1.00 18.21           C  
ATOM   3716  CE1 PHE L 478      -2.988  28.589  17.500  1.00 18.62           C  
ATOM   3717  CE2 PHE L 478      -1.348  28.491  19.334  1.00 16.94           C  
ATOM   3718  CZ  PHE L 478      -1.754  28.204  18.006  1.00 18.44           C  
ATOM   3719  N   ASP L 479      -6.204  26.916  20.212  1.00 15.58           N  
ATOM   3720  CA  ASP L 479      -6.172  25.463  20.580  1.00 15.48           C  
ATOM   3721  C   ASP L 479      -4.920  24.781  20.145  1.00 18.61           C  
ATOM   3722  O   ASP L 479      -4.824  23.550  20.328  1.00 19.72           O  
ATOM   3723  CB  ASP L 479      -7.424  24.772  19.974  1.00 15.72           C  
ATOM   3724  CG  ASP L 479      -7.384  24.670  18.436  1.00 18.40           C  
ATOM   3725  OD1 ASP L 479      -6.345  24.940  17.821  1.00 17.64           O  
ATOM   3726  OD2 ASP L 479      -8.442  24.357  17.948  1.00 18.27           O1-
ATOM   3727  N   GLY L 480      -3.912  25.548  19.725  1.00 17.16           N  
ATOM   3728  CA  GLY L 480      -2.626  24.989  19.277  1.00 19.15           C  
ATOM   3729  C   GLY L 480      -2.492  25.004  17.743  1.00 19.79           C  
ATOM   3730  O   GLY L 480      -1.340  25.029  17.208  1.00 24.48           O  
ATOM   3731  N   THR L 481      -3.608  25.103  17.075  1.00 17.44           N  
ATOM   3732  CA  THR L 481      -3.685  25.146  15.611  1.00 19.44           C  
ATOM   3733  C   THR L 481      -4.558  26.312  15.136  1.00 20.14           C  
ATOM   3734  O   THR L 481      -4.103  27.090  14.290  1.00 21.37           O  
ATOM   3735  CB  THR L 481      -4.258  23.859  15.055  1.00 21.44           C  
ATOM   3736  CG2 THR L 481      -4.265  23.960  13.548  1.00 24.73           C  
ATOM   3737  OG1 THR L 481      -3.484  22.760  15.479  1.00 22.50           O  
ATOM   3738  N   ASN L 482      -5.764  26.474  15.723  1.00 16.94           N  
ATOM   3739  CA  ASN L 482      -6.740  27.485  15.327  1.00 18.47           C  
ATOM   3740  C   ASN L 482      -6.941  28.503  16.425  1.00 16.61           C  
ATOM   3741  O   ASN L 482      -7.021  28.131  17.615  1.00 18.37           O  
ATOM   3742  CB  ASN L 482      -8.141  26.909  15.022  1.00 20.54           C  
ATOM   3743  CG  ASN L 482      -8.076  25.578  14.206  1.00 30.50           C  
ATOM   3744  ND2 ASN L 482      -8.340  24.404  14.858  1.00 29.57           N  
ATOM   3745  OD1 ASN L 482      -7.693  25.608  13.050  1.00 30.05           O  
ATOM   3746  N   ARG L 483      -6.903  29.784  16.048  1.00 16.37           N  
ATOM   3747  CA  ARG L 483      -7.449  30.879  16.910  1.00 15.84           C  
ATOM   3748  C   ARG L 483      -8.973  30.737  16.898  1.00 14.24           C  
ATOM   3749  O   ARG L 483      -9.571  30.354  15.867  1.00 15.62           O  
ATOM   3750  CB  ARG L 483      -7.012  32.268  16.416  1.00 17.59           C  
ATOM   3751  CG  ARG L 483      -5.509  32.369  16.100  1.00 22.96           C  
ATOM   3752  CD  ARG L 483      -4.714  32.723  17.318  1.00 21.00           C  
ATOM   3753  NE  ARG L 483      -3.264  32.469  17.163  1.00 18.08           N  
ATOM   3754  CZ  ARG L 483      -2.434  32.485  18.196  1.00 19.66           C  
ATOM   3755  NH1 ARG L 483      -2.897  32.876  19.429  1.00 18.77           N1+
ATOM   3756  NH2 ARG L 483      -1.169  32.165  17.981  1.00 19.69           N  
ATOM   3757  N   LEU L 484      -9.639  31.034  18.027  1.00 13.02           N  
ATOM   3758  CA  LEU L 484     -10.951  30.669  18.250  1.00 12.14           C  
ATOM   3759  C   LEU L 484     -11.957  31.800  18.398  1.00 14.27           C  
ATOM   3760  O   LEU L 484     -11.706  32.775  19.152  1.00 13.67           O  
ATOM   3761  CB  LEU L 484     -11.079  29.822  19.575  1.00 13.65           C  
ATOM   3762  CG  LEU L 484     -10.150  28.643  19.678  1.00 13.54           C  
ATOM   3763  CD1 LEU L 484     -10.133  28.000  21.070  1.00 11.33           C  
ATOM   3764  CD2 LEU L 484     -10.560  27.602  18.556  1.00 14.28           C  
ATOM   3765  N   ASN L 485     -13.130  31.668  17.771  1.00 14.25           N  
ATOM   3766  CA  ASN L 485     -14.250  32.504  18.140  1.00 14.36           C  
ATOM   3767  C   ASN L 485     -15.227  31.822  19.065  1.00 13.09           C  
ATOM   3768  O   ASN L 485     -16.171  32.403  19.537  1.00 13.05           O  
ATOM   3769  CB  ASN L 485     -15.023  33.126  16.927  1.00 14.53           C  
ATOM   3770  CG  ASN L 485     -15.836  32.090  16.179  1.00 17.74           C  
ATOM   3771  ND2 ASN L 485     -16.934  32.504  15.610  1.00 23.48           N  
ATOM   3772  OD1 ASN L 485     -15.447  30.950  16.103  1.00 21.21           O  
ATOM   3773  N   SER L 486     -14.974  30.547  19.372  1.00 13.17           N  
ATOM   3774  CA  SER L 486     -15.975  29.780  20.160  1.00 12.86           C  
ATOM   3775  C   SER L 486     -15.864  30.140  21.656  1.00 12.60           C  
ATOM   3776  O   SER L 486     -14.907  30.755  22.069  1.00 12.75           O  
ATOM   3777  CB  SER L 486     -15.751  28.230  20.078  1.00 15.91           C  
ATOM   3778  OG  SER L 486     -14.532  27.822  20.610  1.00 15.21           O  
ATOM   3779  N   ALA L 487     -16.890  29.769  22.393  1.00 12.69           N  
ATOM   3780  CA  ALA L 487     -16.918  30.031  23.818  1.00 10.88           C  
ATOM   3781  C   ALA L 487     -17.811  28.992  24.450  1.00 13.14           C  
ATOM   3782  O   ALA L 487     -18.625  28.318  23.802  1.00 12.99           O  
ATOM   3783  CB  ALA L 487     -17.509  31.430  24.025  1.00 13.15           C  
ATOM   3784  N   GLU L 488     -17.569  28.730  25.724  1.00 10.57           N  
ATOM   3785  CA  GLU L 488     -18.317  27.673  26.393  1.00 12.45           C  
ATOM   3786  C   GLU L 488     -18.467  28.069  27.881  1.00 12.16           C  
ATOM   3787  O   GLU L 488     -17.802  28.939  28.442  1.00 12.69           O  
ATOM   3788  CB  GLU L 488     -17.624  26.278  26.367  1.00 11.89           C  
ATOM   3789  CG  GLU L 488     -16.103  26.310  26.618  1.00 12.68           C  
ATOM   3790  CD  GLU L 488     -15.444  24.981  26.333  1.00 10.94           C  
ATOM   3791  OE1 GLU L 488     -15.850  23.983  26.975  1.00 12.51           O  
ATOM   3792  OE2 GLU L 488     -14.594  24.912  25.399  1.00 13.72           O1-
ATOM   3793  N   CYS L 489     -19.394  27.388  28.537  1.00 12.72           N  
ATOM   3794  CA  CYS L 489     -19.838  27.755  29.902  1.00 12.09           C  
ATOM   3795  C   CYS L 489     -19.790  26.560  30.807  1.00 12.15           C  
ATOM   3796  O   CYS L 489     -20.260  25.452  30.426  1.00 13.13           O  
ATOM   3797  CB  CYS L 489     -21.280  28.233  29.774  1.00 14.16           C  
ATOM   3798  SG  CYS L 489     -21.973  28.806  31.368  1.00 16.61           S  
ATOM   3799  N   TYR L 490     -19.234  26.740  32.038  1.00 10.77           N  
ATOM   3800  CA  TYR L 490     -19.166  25.677  33.010  1.00 12.42           C  
ATOM   3801  C   TYR L 490     -20.248  25.860  34.081  1.00 13.20           C  
ATOM   3802  O   TYR L 490     -20.403  26.925  34.659  1.00 12.31           O  
ATOM   3803  CB  TYR L 490     -17.791  25.727  33.647  1.00 11.24           C  
ATOM   3804  CG  TYR L 490     -17.569  24.720  34.774  1.00 11.51           C  
ATOM   3805  CD1 TYR L 490     -17.435  23.339  34.461  1.00 11.68           C  
ATOM   3806  CD2 TYR L 490     -17.479  25.109  36.113  1.00 11.35           C  
ATOM   3807  CE1 TYR L 490     -17.155  22.382  35.417  1.00 11.25           C  
ATOM   3808  CE2 TYR L 490     -17.219  24.141  37.138  1.00 10.86           C  
ATOM   3809  CZ  TYR L 490     -17.091  22.789  36.782  1.00 10.45           C  
ATOM   3810  OH  TYR L 490     -16.889  21.877  37.787  1.00 13.36           O  
ATOM   3811  N   TYR L 491     -20.946  24.782  34.348  1.00 13.37           N  
ATOM   3812  CA  TYR L 491     -22.011  24.691  35.327  1.00 13.11           C  
ATOM   3813  C   TYR L 491     -21.469  23.916  36.515  1.00 12.78           C  
ATOM   3814  O   TYR L 491     -21.418  22.670  36.526  1.00 12.25           O  
ATOM   3815  CB  TYR L 491     -23.203  23.882  34.637  1.00 13.23           C  
ATOM   3816  CG  TYR L 491     -23.781  24.630  33.514  1.00 15.47           C  
ATOM   3817  CD1 TYR L 491     -24.956  25.369  33.723  1.00 19.85           C  
ATOM   3818  CD2 TYR L 491     -23.169  24.633  32.251  1.00 15.75           C  
ATOM   3819  CE1 TYR L 491     -25.471  26.154  32.674  1.00 23.26           C  
ATOM   3820  CE2 TYR L 491     -23.696  25.389  31.209  1.00 20.79           C  
ATOM   3821  CZ  TYR L 491     -24.826  26.153  31.479  1.00 24.52           C  
ATOM   3822  OH  TYR L 491     -25.403  26.907  30.471  1.00 30.88           O  
ATOM   3823  N   PRO L 492     -21.065  24.584  37.597  1.00 11.57           N  
ATOM   3824  CA  PRO L 492     -20.401  23.837  38.684  1.00 14.07           C  
ATOM   3825  C   PRO L 492     -21.292  22.821  39.382  1.00 12.78           C  
ATOM   3826  O   PRO L 492     -20.750  21.880  39.934  1.00 14.80           O  
ATOM   3827  CB  PRO L 492     -20.049  24.897  39.712  1.00 13.14           C  
ATOM   3828  CG  PRO L 492     -20.662  26.143  39.189  1.00 15.10           C  
ATOM   3829  CD  PRO L 492     -21.012  26.051  37.753  1.00 12.92           C  
ATOM   3830  N   GLU L 493     -22.619  23.047  39.413  1.00 15.80           N  
ATOM   3831  CA AGLU L 493     -23.508  22.090  40.088  0.56 15.93           C  
ATOM   3832  CA BGLU L 493     -23.515  22.103  40.064  0.44 16.08           C  
ATOM   3833  C   GLU L 493     -23.598  20.811  39.299  1.00 17.47           C  
ATOM   3834  O   GLU L 493     -23.947  19.782  39.897  1.00 17.95           O  
ATOM   3835  CB AGLU L 493     -24.886  22.714  40.283  0.56 19.97           C  
ATOM   3836  CB BGLU L 493     -24.868  22.764  40.187  0.44 19.27           C  
ATOM   3837  CG AGLU L 493     -24.920  23.827  41.355  0.56 23.05           C  
ATOM   3838  CG BGLU L 493     -24.801  23.925  41.177  0.44 22.22           C  
ATOM   3839  CD AGLU L 493     -26.216  24.670  41.350  0.56 24.91           C  
ATOM   3840  CD BGLU L 493     -24.721  23.432  42.602  0.44 24.55           C  
ATOM   3841  OE1AGLU L 493     -26.280  25.706  42.087  0.56 24.66           O  
ATOM   3842  OE1BGLU L 493     -25.258  22.331  42.852  0.44 27.70           O  
ATOM   3843  OE2AGLU L 493     -27.171  24.349  40.608  0.56 30.12           O1-
ATOM   3844  OE2BGLU L 493     -24.105  24.127  43.460  0.44 25.47           O1-
ATOM   3845  N   ARG L 494     -23.241  20.855  38.005  1.00 14.06           N  
ATOM   3846  CA  ARG L 494     -23.305  19.649  37.167  1.00 12.46           C  
ATOM   3847  C   ARG L 494     -21.914  19.198  36.738  1.00 12.27           C  
ATOM   3848  O   ARG L 494     -21.743  18.113  36.170  1.00 11.61           O  
ATOM   3849  CB  ARG L 494     -24.068  20.034  35.936  1.00 13.96           C  
ATOM   3850  CG  ARG L 494     -25.613  20.191  36.160  1.00 15.80           C  
ATOM   3851  CD  ARG L 494     -26.251  20.727  34.904  1.00 19.75           C  
ATOM   3852  NE  ARG L 494     -26.187  19.761  33.785  1.00 18.50           N  
ATOM   3853  CZ  ARG L 494     -26.984  18.683  33.642  1.00 16.10           C  
ATOM   3854  NH1 ARG L 494     -27.888  18.435  34.537  1.00 18.07           N1+
ATOM   3855  NH2 ARG L 494     -26.793  17.886  32.597  1.00 17.43           N  
ATOM   3856  N   ASN L 495     -20.870  19.962  37.149  1.00 12.64           N  
ATOM   3857  CA  ASN L 495     -19.481  19.724  36.628  1.00 10.41           C  
ATOM   3858  C   ASN L 495     -19.508  19.496  35.123  1.00 10.66           C  
ATOM   3859  O   ASN L 495     -18.892  18.491  34.648  1.00 11.56           O  
ATOM   3860  CB  ASN L 495     -18.833  18.556  37.411  1.00 10.87           C  
ATOM   3861  CG  ASN L 495     -17.372  18.324  37.120  1.00 12.32           C  
ATOM   3862  ND2 ASN L 495     -16.654  19.426  36.902  1.00  9.25           N  
ATOM   3863  OD1 ASN L 495     -16.891  17.130  37.011  1.00 15.58           O  
ATOM   3864  N   GLU L 496     -20.166  20.413  34.371  1.00 11.57           N  
ATOM   3865  CA  GLU L 496     -20.421  20.183  32.945  1.00 12.79           C  
ATOM   3866  C   GLU L 496     -20.078  21.414  32.196  1.00 11.28           C  
ATOM   3867  O   GLU L 496     -20.427  22.540  32.649  1.00 13.05           O  
ATOM   3868  CB  GLU L 496     -21.905  19.911  32.739  1.00 13.26           C  
ATOM   3869  CG  GLU L 496     -22.345  19.553  31.308  1.00 15.22           C  
ATOM   3870  CD  GLU L 496     -23.894  19.625  31.167  1.00 17.16           C  
ATOM   3871  OE1 GLU L 496     -24.573  20.284  31.967  1.00 22.54           O  
ATOM   3872  OE2 GLU L 496     -24.323  19.009  30.239  1.00 22.55           O1-
ATOM   3873  N   TRP L 497     -19.403  21.228  31.051  1.00 12.17           N  
ATOM   3874  CA  TRP L 497     -19.221  22.387  30.158  1.00 11.34           C  
ATOM   3875  C   TRP L 497     -20.184  22.275  28.964  1.00 13.62           C  
ATOM   3876  O   TRP L 497     -20.371  21.164  28.422  1.00 15.90           O  
ATOM   3877  CB  TRP L 497     -17.806  22.377  29.588  1.00 12.64           C  
ATOM   3878  CG  TRP L 497     -16.751  22.728  30.526  1.00 12.48           C  
ATOM   3879  CD1 TRP L 497     -16.118  21.879  31.436  1.00 13.05           C  
ATOM   3880  CD2 TRP L 497     -16.244  24.059  30.805  1.00 11.42           C  
ATOM   3881  CE2 TRP L 497     -15.233  23.925  31.846  1.00 12.47           C  
ATOM   3882  CE3 TRP L 497     -16.460  25.299  30.249  1.00 11.98           C  
ATOM   3883  NE1 TRP L 497     -15.174  22.603  32.206  1.00 13.06           N  
ATOM   3884  CZ2 TRP L 497     -14.505  25.048  32.287  1.00 11.47           C  
ATOM   3885  CZ3 TRP L 497     -15.787  26.394  30.681  1.00 11.85           C  
ATOM   3886  CH2 TRP L 497     -14.813  26.273  31.672  1.00 11.14           C  
ATOM   3887  N   ARG L 498     -20.765  23.396  28.556  1.00 12.38           N  
ATOM   3888  CA AARG L 498     -21.650  23.444  27.355  0.54 13.12           C  
ATOM   3889  CA BARG L 498     -21.538  23.380  27.303  0.46 13.67           C  
ATOM   3890  C   ARG L 498     -21.189  24.590  26.418  1.00 14.41           C  
ATOM   3891  O   ARG L 498     -20.917  25.708  26.895  1.00 15.05           O  
ATOM   3892  CB AARG L 498     -23.119  23.734  27.764  0.54 14.66           C  
ATOM   3893  CB BARG L 498     -23.051  23.278  27.561  0.46 16.74           C  
ATOM   3894  CG AARG L 498     -23.799  22.660  28.646  0.54 15.46           C  
ATOM   3895  CG BARG L 498     -23.504  21.892  28.084  0.46 17.22           C  
ATOM   3896  CD AARG L 498     -25.330  22.907  28.800  0.54 17.04           C  
ATOM   3897  CD BARG L 498     -25.008  21.605  27.929  0.46 22.24           C  
ATOM   3898  NE AARG L 498     -25.671  22.511  30.149  0.54 22.95           N  
ATOM   3899  NE BARG L 498     -25.543  21.518  26.558  0.46 25.04           N  
ATOM   3900  CZ AARG L 498     -26.602  23.062  30.879  0.54 21.57           C  
ATOM   3901  CZ BARG L 498     -25.601  20.429  25.779  0.46 26.64           C  
ATOM   3902  NH1AARG L 498     -26.776  22.621  32.121  0.54 24.86           N1+
ATOM   3903  NH1BARG L 498     -26.142  20.507  24.560  0.46 24.66           N1+
ATOM   3904  NH2AARG L 498     -27.365  24.045  30.361  0.54 19.55           N  
ATOM   3905  NH2BARG L 498     -25.131  19.263  26.187  0.46 23.90           N  
ATOM   3906  N   MET L 499     -21.115  24.346  25.128  1.00 15.61           N  
ATOM   3907  CA AMET L 499     -20.828  25.410  24.179  0.53 14.82           C  
ATOM   3908  CA BMET L 499     -20.775  25.417  24.232  0.47 15.06           C  
ATOM   3909  C   MET L 499     -21.901  26.487  24.262  1.00 16.65           C  
ATOM   3910  O   MET L 499     -23.128  26.179  24.488  1.00 16.55           O  
ATOM   3911  CB AMET L 499     -20.913  24.855  22.768  0.53 14.33           C  
ATOM   3912  CB BMET L 499     -20.577  24.838  22.838  0.47 15.26           C  
ATOM   3913  CG AMET L 499     -19.824  23.864  22.454  0.53 13.98           C  
ATOM   3914  CG BMET L 499     -19.633  25.651  21.953  0.47 15.79           C  
ATOM   3915  SD AMET L 499     -18.138  24.299  22.898  0.53 16.70           S  
ATOM   3916  SD BMET L 499     -17.902  25.583  22.383  0.47 17.37           S  
ATOM   3917  CE AMET L 499     -17.631  25.506  21.637  0.53 15.39           C  
ATOM   3918  CE BMET L 499     -17.415  23.872  22.077  0.47 15.45           C  
ATOM   3919  N   ILE L 500     -21.464  27.762  24.124  1.00 14.22           N  
ATOM   3920  CA  ILE L 500     -22.473  28.845  23.943  1.00 14.91           C  
ATOM   3921  C   ILE L 500     -22.405  29.352  22.505  1.00 13.93           C  
ATOM   3922  O   ILE L 500     -21.591  28.897  21.710  1.00 14.97           O  
ATOM   3923  CB  ILE L 500     -22.381  29.976  24.999  1.00 15.63           C  
ATOM   3924  CG1 ILE L 500     -21.000  30.621  24.965  1.00 15.00           C  
ATOM   3925  CG2 ILE L 500     -22.701  29.385  26.399  1.00 17.61           C  
ATOM   3926  CD1 ILE L 500     -21.057  32.089  25.498  1.00 15.97           C  
ATOM   3927  N   THR L 501     -23.194  30.400  22.189  1.00 13.57           N  
ATOM   3928  CA  THR L 501     -23.037  31.032  20.851  1.00 15.15           C  
ATOM   3929  C   THR L 501     -21.594  31.509  20.601  1.00 16.44           C  
ATOM   3930  O   THR L 501     -21.073  32.104  21.550  1.00 15.50           O  
ATOM   3931  CB  THR L 501     -23.986  32.261  20.796  1.00 16.98           C  
ATOM   3932  CG2 THR L 501     -23.930  32.966  19.434  1.00 18.92           C  
ATOM   3933  OG1 THR L 501     -25.300  31.827  21.212  1.00 19.31           O  
ATOM   3934  N   PRO L 502     -20.978  31.331  19.415  1.00 15.79           N  
ATOM   3935  CA  PRO L 502     -19.637  31.817  19.174  1.00 14.26           C  
ATOM   3936  C   PRO L 502     -19.699  33.360  19.015  1.00 15.00           C  
ATOM   3937  O   PRO L 502     -20.779  33.956  18.698  1.00 16.41           O  
ATOM   3938  CB  PRO L 502     -19.151  31.171  17.848  1.00 16.66           C  
ATOM   3939  CG  PRO L 502     -20.492  30.760  17.224  1.00 16.96           C  
ATOM   3940  CD  PRO L 502     -21.431  30.481  18.270  1.00 14.87           C  
ATOM   3941  N   MET L 503     -18.566  33.987  19.334  1.00 14.92           N  
ATOM   3942  CA  MET L 503     -18.448  35.404  19.066  1.00 15.13           C  
ATOM   3943  C   MET L 503     -18.514  35.669  17.562  1.00 15.02           C  
ATOM   3944  O   MET L 503     -18.208  34.836  16.703  1.00 15.43           O  
ATOM   3945  CB  MET L 503     -17.050  35.875  19.538  1.00 15.32           C  
ATOM   3946  CG  MET L 503     -16.908  35.764  21.060  1.00 15.56           C  
ATOM   3947  SD  MET L 503     -15.343  36.479  21.643  1.00 13.98           S  
ATOM   3948  CE  MET L 503     -14.230  35.190  21.068  1.00 14.89           C  
ATOM   3949  N   ASN L 504     -18.696  36.951  17.280  1.00 15.03           N  
ATOM   3950  CA  ASN L 504     -18.550  37.497  15.974  1.00 18.72           C  
ATOM   3951  C   ASN L 504     -17.183  37.392  15.361  1.00 18.28           C  
ATOM   3952  O   ASN L 504     -17.033  37.248  14.156  1.00 23.35           O  
ATOM   3953  CB  ASN L 504     -18.981  38.979  15.992  1.00 22.90           C  
ATOM   3954  CG  ASN L 504     -20.447  39.156  16.346  1.00 28.35           C  
ATOM   3955  ND2 ASN L 504     -20.758  39.767  17.471  1.00 27.58           N  
ATOM   3956  OD1 ASN L 504     -21.299  38.726  15.575  1.00 30.46           O  
ATOM   3957  N   THR L 505     -16.110  37.573  16.192  1.00 15.18           N  
ATOM   3958  CA  THR L 505     -14.736  37.693  15.749  1.00 15.49           C  
ATOM   3959  C   THR L 505     -13.914  36.595  16.489  1.00 16.23           C  
ATOM   3960  O   THR L 505     -14.160  36.342  17.692  1.00 18.63           O  
ATOM   3961  CB  THR L 505     -14.198  39.079  16.197  1.00 16.60           C  
ATOM   3962  CG2 THR L 505     -12.834  39.350  15.686  1.00 18.04           C  
ATOM   3963  OG1 THR L 505     -15.120  40.043  15.619  1.00 23.02           O  
ATOM   3964  N   ILE L 506     -12.967  36.039  15.759  1.00 15.55           N  
ATOM   3965  CA  ILE L 506     -11.901  35.197  16.343  1.00 14.71           C  
ATOM   3966  C   ILE L 506     -11.055  36.103  17.280  1.00 15.82           C  
ATOM   3967  O   ILE L 506     -10.515  37.124  16.885  1.00 17.61           O  
ATOM   3968  CB  ILE L 506     -11.027  34.579  15.247  1.00 15.96           C  
ATOM   3969  CG1 ILE L 506     -11.936  33.676  14.341  1.00 18.49           C  
ATOM   3970  CG2 ILE L 506      -9.782  33.890  15.789  1.00 16.67           C  
ATOM   3971  CD1 ILE L 506     -11.222  33.011  13.154  1.00 21.69           C  
ATOM   3972  N   ARG L 507     -10.846  35.630  18.533  1.00 12.97           N  
ATOM   3973  CA  ARG L 507     -10.052  36.446  19.528  1.00 11.43           C  
ATOM   3974  C   ARG L 507      -9.254  35.473  20.403  1.00 11.81           C  
ATOM   3975  O   ARG L 507      -9.855  34.688  21.138  1.00 14.27           O  
ATOM   3976  CB  ARG L 507     -10.885  37.324  20.472  1.00 11.49           C  
ATOM   3977  CG  ARG L 507     -11.871  38.214  19.720  1.00 12.43           C  
ATOM   3978  CD  ARG L 507     -12.737  38.896  20.778  1.00 11.22           C  
ATOM   3979  NE  ARG L 507     -13.766  39.710  20.073  1.00 12.65           N  
ATOM   3980  CZ  ARG L 507     -13.594  40.943  19.651  1.00 12.00           C  
ATOM   3981  NH1 ARG L 507     -12.492  41.645  19.939  1.00 12.60           N1+
ATOM   3982  NH2 ARG L 507     -14.634  41.554  19.030  1.00 13.23           N  
ATOM   3983  N  ASER L 508      -7.963  35.604  20.331  0.48 11.61           N  
ATOM   3984  N  BSER L 508      -7.946  35.467  20.258  0.52 12.48           N  
ATOM   3985  CA ASER L 508      -7.062  34.971  21.241  0.48 11.13           C  
ATOM   3986  CA BSER L 508      -7.072  34.920  21.298  0.52 12.45           C  
ATOM   3987  C  ASER L 508      -6.375  36.112  22.021  0.48 11.31           C  
ATOM   3988  C  BSER L 508      -6.502  36.132  22.066  0.52 11.79           C  
ATOM   3989  O  ASER L 508      -6.022  37.131  21.424  0.48 12.90           O  
ATOM   3990  O  BSER L 508      -6.357  37.213  21.515  0.52 12.85           O  
ATOM   3991  CB ASER L 508      -6.100  34.199  20.332  0.48 11.87           C  
ATOM   3992  CB BSER L 508      -5.987  34.042  20.612  0.52 16.34           C  
ATOM   3993  OG ASER L 508      -5.277  33.425  21.154  0.48 13.60           O  
ATOM   3994  OG BSER L 508      -4.806  34.786  20.282  0.52 20.02           O  
ATOM   3995  N   GLY L 509      -6.127  35.979  23.337  1.00 10.64           N  
ATOM   3996  CA  GLY L 509      -5.539  37.065  24.092  1.00 10.82           C  
ATOM   3997  C   GLY L 509      -6.442  38.304  24.230  1.00 11.14           C  
ATOM   3998  O   GLY L 509      -5.906  39.416  24.248  1.00 13.85           O  
ATOM   3999  N   ALA L 510      -7.744  38.080  24.213  1.00 12.14           N  
ATOM   4000  CA  ALA L 510      -8.684  39.171  24.498  1.00 11.73           C  
ATOM   4001  C   ALA L 510      -8.758  39.445  25.999  1.00 11.68           C  
ATOM   4002  O   ALA L 510      -8.349  38.563  26.821  1.00 15.99           O  
ATOM   4003  CB  ALA L 510     -10.063  38.897  23.938  1.00 10.41           C  
ATOM   4004  N   GLY L 511      -9.301  40.592  26.343  1.00 11.06           N  
ATOM   4005  CA  GLY L 511      -9.724  40.882  27.744  1.00 11.35           C  
ATOM   4006  C   GLY L 511     -11.182  40.491  27.923  1.00 12.59           C  
ATOM   4007  O   GLY L 511     -11.986  40.918  27.064  1.00 12.69           O  
ATOM   4008  N   VAL L 512     -11.449  39.572  28.830  1.00 10.57           N  
ATOM   4009  CA  VAL L 512     -12.866  39.158  29.121  1.00 10.99           C  
ATOM   4010  C   VAL L 512     -13.214  39.528  30.527  1.00 10.88           C  
ATOM   4011  O   VAL L 512     -12.450  39.262  31.496  1.00 12.23           O  
ATOM   4012  CB  VAL L 512     -12.987  37.634  28.822  1.00 10.27           C  
ATOM   4013  CG1 VAL L 512     -14.402  37.145  29.193  1.00 11.32           C  
ATOM   4014  CG2 VAL L 512     -12.832  37.405  27.288  1.00 12.02           C  
ATOM   4015  N   CYS L 513     -14.431  40.129  30.680  1.00 11.38           N  
ATOM   4016  CA  CYS L 513     -14.942  40.463  32.008  1.00 11.69           C  
ATOM   4017  C   CYS L 513     -16.448  40.475  31.969  1.00 13.57           C  
ATOM   4018  O   CYS L 513     -17.021  40.220  30.894  1.00 13.83           O  
ATOM   4019  CB  CYS L 513     -14.340  41.877  32.472  1.00 13.19           C  
ATOM   4020  SG  CYS L 513     -14.999  43.228  31.448  1.00 14.91           S  
ATOM   4021  N  AVAL L 514     -17.052  40.681  33.147  0.50 14.45           N  
ATOM   4022  N  BVAL L 514     -17.062  40.741  33.111  0.50 14.06           N  
ATOM   4023  CA AVAL L 514     -18.508  40.827  33.273  0.50 14.97           C  
ATOM   4024  CA BVAL L 514     -18.502  40.791  33.154  0.50 14.62           C  
ATOM   4025  C  AVAL L 514     -18.882  42.202  33.659  0.50 15.03           C  
ATOM   4026  C  BVAL L 514     -18.940  42.085  33.727  0.50 14.37           C  
ATOM   4027  O  AVAL L 514     -18.254  42.812  34.506  0.50 15.68           O  
ATOM   4028  O  BVAL L 514     -18.354  42.524  34.762  0.50 15.49           O  
ATOM   4029  CB AVAL L 514     -19.055  39.956  34.404  0.50 15.25           C  
ATOM   4030  CB BVAL L 514     -19.047  39.607  33.971  0.50 13.48           C  
ATOM   4031  CG1AVAL L 514     -20.596  39.854  34.351  0.50 13.26           C  
ATOM   4032  CG1BVAL L 514     -18.903  38.328  33.206  0.50 16.35           C  
ATOM   4033  CG2AVAL L 514     -18.423  38.592  34.400  0.50 15.79           C  
ATOM   4034  CG2BVAL L 514     -18.416  39.514  35.401  0.50 12.84           C  
ATOM   4035  N   LEU L 515     -19.921  42.712  33.064  1.00 14.72           N  
ATOM   4036  CA  LEU L 515     -20.506  44.029  33.523  1.00 17.08           C  
ATOM   4037  C   LEU L 515     -22.020  44.016  33.169  1.00 18.76           C  
ATOM   4038  O   LEU L 515     -22.408  43.782  32.025  1.00 18.68           O  
ATOM   4039  CB  LEU L 515     -19.708  45.162  32.928  1.00 17.46           C  
ATOM   4040  CG  LEU L 515     -19.862  46.650  33.306  1.00 24.59           C  
ATOM   4041  CD1 LEU L 515     -19.656  47.623  32.167  1.00 24.38           C  
ATOM   4042  CD2 LEU L 515     -20.617  47.083  34.531  1.00 30.82           C  
ATOM   4043  N   HIS L 516     -22.855  44.256  34.192  1.00 24.32           N  
ATOM   4044  CA  HIS L 516     -24.331  44.401  34.009  1.00 24.44           C  
ATOM   4045  C   HIS L 516     -24.899  43.297  33.206  1.00 28.69           C  
ATOM   4046  O   HIS L 516     -25.563  43.518  32.201  1.00 28.61           O  
ATOM   4047  CB  HIS L 516     -24.737  45.801  33.420  1.00 28.70           C  
ATOM   4048  CG  HIS L 516     -24.259  46.974  34.251  1.00 30.12           C  
ATOM   4049  CD2 HIS L 516     -24.108  47.105  35.638  1.00 32.24           C  
ATOM   4050  ND1 HIS L 516     -23.787  48.121  33.701  1.00 31.44           N  
ATOM   4051  CE1 HIS L 516     -23.419  48.970  34.678  1.00 30.34           C  
ATOM   4052  NE2 HIS L 516     -23.586  48.332  35.872  1.00 31.47           N  
ATOM   4053  N   ASN L 517     -24.688  42.072  33.666  1.00 22.77           N  
ATOM   4054  CA  ASN L 517     -25.287  40.880  32.980  1.00 23.49           C  
ATOM   4055  C   ASN L 517     -24.830  40.473  31.564  1.00 21.94           C  
ATOM   4056  O   ASN L 517     -25.462  39.678  30.831  1.00 22.73           O  
ATOM   4057  CB  ASN L 517     -26.811  40.693  33.220  1.00 30.14           C  
ATOM   4058  CG  ASN L 517     -27.079  39.596  34.274  1.00 37.14           C  
ATOM   4059  ND2 ASN L 517     -26.837  39.874  35.589  1.00 34.34           N  
ATOM   4060  OD1 ASN L 517     -27.402  38.482  33.898  1.00 40.23           O  
ATOM   4061  N   CYS L 518     -23.681  41.046  31.172  1.00 19.99           N  
ATOM   4062  CA  CYS L 518     -23.096  40.792  29.883  1.00 18.13           C  
ATOM   4063  C   CYS L 518     -21.615  40.431  30.015  1.00 14.83           C  
ATOM   4064  O   CYS L 518     -20.908  40.922  30.918  1.00 17.41           O  
ATOM   4065  CB  CYS L 518     -23.097  41.944  28.943  1.00 15.48           C  
ATOM   4066  SG  CYS L 518     -24.775  42.427  28.418  1.00 23.17           S  
ATOM   4067  N   ILE L 519     -21.204  39.504  29.174  1.00 13.46           N  
ATOM   4068  CA  ILE L 519     -19.780  39.060  29.207  1.00 14.60           C  
ATOM   4069  C   ILE L 519     -19.140  39.755  28.080  1.00 15.94           C  
ATOM   4070  O   ILE L 519     -19.564  39.574  26.880  1.00 15.55           O  
ATOM   4071  CB  ILE L 519     -19.657  37.550  28.998  1.00 14.39           C  
ATOM   4072  CG1 ILE L 519     -20.444  36.680  30.006  1.00 17.09           C  
ATOM   4073  CG2 ILE L 519     -18.171  37.144  28.933  1.00 15.00           C  
ATOM   4074  CD1 ILE L 519     -20.200  36.816  31.422  1.00 21.45           C  
ATOM   4075  N   TYR L 520     -18.122  40.594  28.372  1.00 11.97           N  
ATOM   4076  CA  TYR L 520     -17.472  41.360  27.359  1.00 11.24           C  
ATOM   4077  C   TYR L 520     -16.185  40.703  26.902  1.00 12.22           C  
ATOM   4078  O   TYR L 520     -15.443  40.078  27.684  1.00 12.78           O  
ATOM   4079  CB  TYR L 520     -17.020  42.728  27.953  1.00 12.04           C  
ATOM   4080  CG  TYR L 520     -18.174  43.724  28.117  1.00 12.09           C  
ATOM   4081  CD1 TYR L 520     -19.129  43.584  29.079  1.00 14.89           C  
ATOM   4082  CD2 TYR L 520     -18.236  44.844  27.236  1.00 13.89           C  
ATOM   4083  CE1 TYR L 520     -20.101  44.544  29.242  1.00 15.67           C  
ATOM   4084  CE2 TYR L 520     -19.282  45.795  27.341  1.00 15.81           C  
ATOM   4085  CZ  TYR L 520     -20.176  45.639  28.333  1.00 17.77           C  
ATOM   4086  OH  TYR L 520     -21.175  46.607  28.417  1.00 18.42           O  
ATOM   4087  N   ALA L 521     -15.950  40.794  25.620  1.00 10.43           N  
ATOM   4088  CA  ALA L 521     -14.679  40.339  25.016  1.00 10.00           C  
ATOM   4089  C   ALA L 521     -14.090  41.545  24.284  1.00 11.79           C  
ATOM   4090  O   ALA L 521     -14.668  42.066  23.314  1.00 13.70           O  
ATOM   4091  CB  ALA L 521     -14.858  39.133  24.131  1.00 13.57           C  
ATOM   4092  N   ALA L 522     -12.966  42.097  24.801  1.00 11.67           N  
ATOM   4093  CA  ALA L 522     -12.350  43.274  24.187  1.00 11.49           C  
ATOM   4094  C   ALA L 522     -11.027  42.983  23.556  1.00 11.82           C  
ATOM   4095  O   ALA L 522     -10.136  42.370  24.187  1.00 11.35           O  
ATOM   4096  CB  ALA L 522     -12.138  44.326  25.332  1.00 12.40           C  
ATOM   4097  N   GLY L 523     -10.783  43.343  22.336  1.00  9.98           N  
ATOM   4098  CA  GLY L 523      -9.519  43.230  21.692  1.00 11.39           C  
ATOM   4099  C   GLY L 523      -9.141  41.778  21.435  1.00 10.84           C  
ATOM   4100  O   GLY L 523     -10.004  40.885  21.196  1.00 12.96           O  
ATOM   4101  N   GLY L 524      -7.847  41.546  21.431  1.00 11.18           N  
ATOM   4102  CA  GLY L 524      -7.309  40.198  21.141  1.00 12.14           C  
ATOM   4103  C   GLY L 524      -6.686  40.157  19.792  1.00 11.84           C  
ATOM   4104  O   GLY L 524      -6.263  41.210  19.237  1.00 14.47           O  
ATOM   4105  N   TYR L 525      -6.394  38.948  19.360  1.00 12.28           N  
ATOM   4106  CA  TYR L 525      -5.576  38.744  18.163  1.00 13.85           C  
ATOM   4107  C   TYR L 525      -6.328  37.674  17.357  1.00 13.78           C  
ATOM   4108  O   TYR L 525      -6.676  36.626  17.929  1.00 14.57           O  
ATOM   4109  CB  TYR L 525      -4.161  38.273  18.548  1.00 14.37           C  
ATOM   4110  CG  TYR L 525      -3.241  37.766  17.465  1.00 16.86           C  
ATOM   4111  CD1 TYR L 525      -2.724  38.631  16.506  1.00 19.11           C  
ATOM   4112  CD2 TYR L 525      -2.882  36.441  17.470  1.00 15.30           C  
ATOM   4113  CE1 TYR L 525      -1.865  38.143  15.542  1.00 21.67           C  
ATOM   4114  CE2 TYR L 525      -1.986  35.955  16.541  1.00 22.36           C  
ATOM   4115  CZ  TYR L 525      -1.526  36.831  15.598  1.00 21.77           C  
ATOM   4116  OH  TYR L 525      -0.642  36.390  14.684  1.00 28.85           O  
ATOM   4117  N   ASP L 526      -6.593  37.945  16.066  1.00 15.05           N  
ATOM   4118  CA  ASP L 526      -7.363  36.991  15.246  1.00 15.57           C  
ATOM   4119  C   ASP L 526      -6.503  35.992  14.440  1.00 16.26           C  
ATOM   4120  O   ASP L 526      -7.109  35.250  13.588  1.00 20.22           O  
ATOM   4121  CB  ASP L 526      -8.348  37.752  14.376  1.00 17.40           C  
ATOM   4122  CG  ASP L 526      -7.689  38.571  13.296  1.00 18.02           C  
ATOM   4123  OD1 ASP L 526      -6.476  38.513  13.125  1.00 17.46           O  
ATOM   4124  OD2 ASP L 526      -8.459  39.268  12.562  1.00 18.56           O1-
ATOM   4125  N   GLY L 527      -5.184  35.984  14.652  1.00 15.81           N  
ATOM   4126  CA  GLY L 527      -4.194  35.226  13.907  1.00 18.07           C  
ATOM   4127  C   GLY L 527      -3.442  36.110  12.946  1.00 20.38           C  
ATOM   4128  O   GLY L 527      -2.461  35.632  12.418  1.00 22.73           O  
ATOM   4129  N  AGLN L 528      -4.010  37.296  12.629  0.55 17.36           N  
ATOM   4130  N  BGLN L 528      -3.872  37.364  12.718  0.45 17.01           N  
ATOM   4131  CA AGLN L 528      -3.417  38.208  11.642  0.55 19.94           C  
ATOM   4132  CA BGLN L 528      -3.167  38.243  11.752  0.45 18.20           C  
ATOM   4133  C  AGLN L 528      -3.140  39.527  12.379  0.55 17.12           C  
ATOM   4134  C  BGLN L 528      -3.209  39.694  12.226  0.45 16.52           C  
ATOM   4135  O  AGLN L 528      -1.956  39.965  12.437  0.55 16.89           O  
ATOM   4136  O  BGLN L 528      -2.377  40.492  11.851  0.45 17.18           O  
ATOM   4137  CB AGLN L 528      -4.376  38.457  10.454  0.55 20.46           C  
ATOM   4138  CB BGLN L 528      -3.852  38.199  10.383  0.45 17.46           C  
ATOM   4139  CG AGLN L 528      -4.513  37.295   9.449  0.55 25.30           C  
ATOM   4140  CG BGLN L 528      -3.216  39.090   9.305  0.45 19.54           C  
ATOM   4141  CD AGLN L 528      -5.468  36.225   9.879  0.55 25.88           C  
ATOM   4142  CD BGLN L 528      -1.886  38.515   8.800  0.45 21.67           C  
ATOM   4143  NE2AGLN L 528      -4.942  35.022  10.081  0.55 23.92           N  
ATOM   4144  NE2BGLN L 528      -0.931  39.359   8.636  0.45 22.83           N  
ATOM   4145  OE1AGLN L 528      -6.664  36.449   9.975  0.55 30.67           O  
ATOM   4146  OE1BGLN L 528      -1.721  37.306   8.636  0.45 24.05           O  
ATOM   4147  N   ASP L 529      -4.217  40.044  12.976  1.00 17.38           N  
ATOM   4148  CA  ASP L 529      -4.300  41.502  13.396  1.00 17.83           C  
ATOM   4149  C   ASP L 529      -4.581  41.531  14.883  1.00 15.44           C  
ATOM   4150  O   ASP L 529      -5.317  40.673  15.399  1.00 17.09           O  
ATOM   4151  CB  ASP L 529      -5.484  42.161  12.759  1.00 20.37           C  
ATOM   4152  CG  ASP L 529      -5.185  42.760  11.404  1.00 28.84           C  
ATOM   4153  OD1 ASP L 529      -4.609  43.872  11.445  1.00 30.36           O  
ATOM   4154  OD2 ASP L 529      -5.673  42.184  10.373  1.00 23.81           O1-
ATOM   4155  N   GLN L 530      -3.975  42.503  15.570  1.00 15.06           N  
ATOM   4156  CA  GLN L 530      -4.496  42.908  16.879  1.00 12.96           C  
ATOM   4157  C   GLN L 530      -5.806  43.662  16.668  1.00 13.13           C  
ATOM   4158  O   GLN L 530      -5.917  44.453  15.660  1.00 15.99           O  
ATOM   4159  CB  GLN L 530      -3.503  43.806  17.598  1.00 13.10           C  
ATOM   4160  CG  GLN L 530      -2.533  42.998  18.422  1.00 14.72           C  
ATOM   4161  CD  GLN L 530      -1.511  42.186  17.729  1.00 13.91           C  
ATOM   4162  NE2 GLN L 530      -1.076  42.570  16.551  1.00 11.86           N  
ATOM   4163  OE1 GLN L 530      -1.000  41.160  18.367  1.00 19.47           O  
ATOM   4164  N   LEU L 531      -6.777  43.465  17.557  1.00 12.23           N  
ATOM   4165  CA  LEU L 531      -8.130  43.999  17.354  1.00 12.70           C  
ATOM   4166  C   LEU L 531      -8.415  45.170  18.319  1.00 14.05           C  
ATOM   4167  O   LEU L 531      -7.934  45.173  19.483  1.00 13.21           O  
ATOM   4168  CB  LEU L 531      -9.177  42.935  17.758  1.00 14.08           C  
ATOM   4169  CG  LEU L 531      -8.972  41.662  16.938  1.00 13.55           C  
ATOM   4170  CD1 LEU L 531      -9.665  40.470  17.532  1.00 15.52           C  
ATOM   4171  CD2 LEU L 531      -9.468  41.872  15.455  1.00 16.04           C  
ATOM   4172  N   ASN L 532      -9.219  46.113  17.905  1.00 14.21           N  
ATOM   4173  CA  ASN L 532      -9.789  47.108  18.797  1.00 13.82           C  
ATOM   4174  C   ASN L 532     -11.246  46.890  19.075  1.00 12.83           C  
ATOM   4175  O   ASN L 532     -11.818  47.558  19.917  1.00 11.94           O  
ATOM   4176  CB  ASN L 532      -9.503  48.589  18.364  1.00 14.77           C  
ATOM   4177  CG  ASN L 532     -10.233  48.964  17.120  1.00 17.49           C  
ATOM   4178  ND2 ASN L 532     -10.238  50.293  16.773  1.00 19.93           N  
ATOM   4179  OD1 ASN L 532     -10.811  48.107  16.465  1.00 17.63           O  
ATOM   4180  N   SER L 533     -11.882  45.936  18.356  1.00 12.72           N  
ATOM   4181  CA  SER L 533     -13.344  45.790  18.499  1.00 11.63           C  
ATOM   4182  C   SER L 533     -13.714  45.153  19.839  1.00 11.49           C  
ATOM   4183  O   SER L 533     -12.798  44.484  20.409  1.00 11.91           O  
ATOM   4184  CB  SER L 533     -13.950  44.963  17.357  1.00 15.46           C  
ATOM   4185  OG  SER L 533     -13.465  43.597  17.404  1.00 14.51           O  
ATOM   4186  N   VAL L 534     -14.905  45.371  20.353  1.00 13.23           N  
ATOM   4187  CA  VAL L 534     -15.367  44.885  21.642  1.00 12.38           C  
ATOM   4188  C   VAL L 534     -16.730  44.364  21.419  1.00 14.06           C  
ATOM   4189  O   VAL L 534     -17.568  45.084  20.814  1.00 12.68           O  
ATOM   4190  CB  VAL L 534     -15.348  46.015  22.679  1.00 12.94           C  
ATOM   4191  CG1 VAL L 534     -15.800  45.512  24.037  1.00 11.67           C  
ATOM   4192  CG2 VAL L 534     -13.953  46.646  22.709  1.00 12.16           C  
ATOM   4193  N   GLU L 535     -16.970  43.127  21.844  1.00 13.25           N  
ATOM   4194  CA  GLU L 535     -18.371  42.602  21.750  1.00 13.04           C  
ATOM   4195  C   GLU L 535     -18.837  42.046  23.104  1.00 14.71           C  
ATOM   4196  O   GLU L 535     -18.009  41.751  23.997  1.00 15.08           O  
ATOM   4197  CB  GLU L 535     -18.416  41.585  20.625  1.00 13.72           C  
ATOM   4198  CG  GLU L 535     -17.466  40.406  20.800  1.00 13.54           C  
ATOM   4199  CD  GLU L 535     -17.515  39.582  19.541  1.00 12.40           C  
ATOM   4200  OE1 GLU L 535     -18.743  39.147  19.208  1.00 15.87           O  
ATOM   4201  OE2 GLU L 535     -16.553  39.402  18.791  1.00 15.25           O1-
ATOM   4202  N   ARG L 536     -20.137  41.954  23.335  1.00 12.14           N  
ATOM   4203  CA  ARG L 536     -20.616  41.461  24.596  1.00 12.81           C  
ATOM   4204  C   ARG L 536     -21.777  40.496  24.389  1.00 14.42           C  
ATOM   4205  O   ARG L 536     -22.584  40.626  23.456  1.00 15.78           O  
ATOM   4206  CB  ARG L 536     -20.984  42.525  25.594  1.00 14.60           C  
ATOM   4207  CG  ARG L 536     -22.262  43.279  25.202  1.00 14.77           C  
ATOM   4208  CD  ARG L 536     -22.576  44.458  26.126  1.00 16.88           C  
ATOM   4209  NE  ARG L 536     -23.745  45.176  25.587  1.00 19.30           N  
ATOM   4210  CZ  ARG L 536     -24.014  46.454  25.813  1.00 21.32           C  
ATOM   4211  NH1 ARG L 536     -23.236  47.211  26.600  1.00 19.06           N1+
ATOM   4212  NH2 ARG L 536     -25.062  46.987  25.193  1.00 20.58           N  
ATOM   4213  N   TYR L 537     -21.741  39.477  25.212  1.00 14.50           N  
ATOM   4214  CA  TYR L 537     -22.704  38.404  25.194  1.00 14.70           C  
ATOM   4215  C   TYR L 537     -23.752  38.700  26.194  1.00 16.33           C  
ATOM   4216  O   TYR L 537     -23.526  38.833  27.445  1.00 16.06           O  
ATOM   4217  CB  TYR L 537     -21.993  37.082  25.533  1.00 13.97           C  
ATOM   4218  CG  TYR L 537     -22.903  35.872  25.570  1.00 14.10           C  
ATOM   4219  CD1 TYR L 537     -23.391  35.341  24.340  1.00 15.40           C  
ATOM   4220  CD2 TYR L 537     -23.187  35.284  26.741  1.00 13.31           C  
ATOM   4221  CE1 TYR L 537     -24.152  34.173  24.385  1.00 15.12           C  
ATOM   4222  CE2 TYR L 537     -24.040  34.153  26.814  1.00 16.98           C  
ATOM   4223  CZ  TYR L 537     -24.492  33.655  25.609  1.00 14.16           C  
ATOM   4224  OH  TYR L 537     -25.305  32.505  25.687  1.00 18.52           O  
ATOM   4225  N   ASP L 538     -25.017  38.744  25.721  1.00 20.67           N  
ATOM   4226  CA  ASP L 538     -26.076  38.913  26.654  1.00 24.06           C  
ATOM   4227  C   ASP L 538     -26.610  37.505  27.002  1.00 27.41           C  
ATOM   4228  O   ASP L 538     -27.020  36.737  26.076  1.00 23.59           O  
ATOM   4229  CB  ASP L 538     -27.178  39.760  25.955  1.00 24.51           C  
ATOM   4230  CG  ASP L 538     -28.363  40.042  26.889  1.00 28.42           C  
ATOM   4231  OD1 ASP L 538     -28.820  39.124  27.540  1.00 30.00           O  
ATOM   4232  OD2 ASP L 538     -28.877  41.170  26.934  1.00 36.06           O1-
ATOM   4233  N   VAL L 539     -26.583  37.144  28.290  1.00 28.00           N  
ATOM   4234  CA  VAL L 539     -27.010  35.799  28.732  1.00 31.52           C  
ATOM   4235  C   VAL L 539     -28.491  35.477  28.416  1.00 33.14           C  
ATOM   4236  O   VAL L 539     -28.822  34.346  28.096  1.00 36.03           O  
ATOM   4237  CB  VAL L 539     -26.669  35.535  30.246  1.00 36.25           C  
ATOM   4238  CG1 VAL L 539     -25.204  35.326  30.451  1.00 33.60           C  
ATOM   4239  CG2 VAL L 539     -27.057  36.726  31.104  1.00 38.48           C  
ATOM   4240  N   GLU L 540     -29.371  36.477  28.427  1.00 36.90           N  
ATOM   4241  CA  GLU L 540     -30.804  36.180  28.172  1.00 33.29           C  
ATOM   4242  C   GLU L 540     -31.099  35.960  26.718  1.00 31.25           C  
ATOM   4243  O   GLU L 540     -31.773  35.010  26.381  1.00 33.38           O  
ATOM   4244  CB  GLU L 540     -31.776  37.197  28.793  1.00 42.15           C  
ATOM   4245  CG  GLU L 540     -31.169  38.533  29.156  1.00 47.50           C  
ATOM   4246  CD  GLU L 540     -32.205  39.640  29.213  1.00 55.71           C  
ATOM   4247  OE1 GLU L 540     -33.064  39.692  28.299  1.00 63.31           O  
ATOM   4248  OE2 GLU L 540     -32.164  40.459  30.162  1.00 48.17           O1-
ATOM   4249  N   THR L 541     -30.586  36.847  25.852  1.00 26.17           N  
ATOM   4250  CA  THR L 541     -30.794  36.751  24.407  1.00 26.94           C  
ATOM   4251  C   THR L 541     -29.874  35.751  23.738  1.00 24.59           C  
ATOM   4252  O   THR L 541     -30.057  35.375  22.594  1.00 25.27           O  
ATOM   4253  CB  THR L 541     -30.649  38.140  23.710  1.00 26.38           C  
ATOM   4254  CG2 THR L 541     -31.471  39.230  24.474  1.00 28.14           C  
ATOM   4255  OG1 THR L 541     -29.255  38.535  23.691  1.00 23.91           O  
ATOM   4256  N   GLU L 542     -28.768  35.392  24.433  1.00 21.15           N  
ATOM   4257  CA  GLU L 542     -27.741  34.464  23.809  1.00 19.33           C  
ATOM   4258  C   GLU L 542     -27.073  34.997  22.550  1.00 19.10           C  
ATOM   4259  O   GLU L 542     -26.719  34.248  21.610  1.00 22.65           O  
ATOM   4260  CB  GLU L 542     -28.242  32.995  23.597  1.00 25.25           C  
ATOM   4261  CG  GLU L 542     -28.758  32.362  24.881  1.00 25.67           C  
ATOM   4262  CD  GLU L 542     -29.282  30.945  24.705  1.00 31.87           C  
ATOM   4263  OE1 GLU L 542     -29.038  30.317  23.678  1.00 37.78           O  
ATOM   4264  OE2 GLU L 542     -29.937  30.460  25.624  1.00 32.72           O1-
ATOM   4265  N  ATHR L 543     -26.893  36.306  22.506  0.49 18.53           N  
ATOM   4266  N  BTHR L 543     -26.910  36.318  22.517  0.51 18.66           N  
ATOM   4267  CA ATHR L 543     -26.407  36.932  21.304  0.49 16.64           C  
ATOM   4268  CA BTHR L 543     -26.366  36.970  21.336  0.51 16.75           C  
ATOM   4269  C  ATHR L 543     -25.187  37.695  21.673  0.49 16.38           C  
ATOM   4270  C  BTHR L 543     -25.191  37.841  21.643  0.51 16.76           C  
ATOM   4271  O  ATHR L 543     -25.151  38.094  22.839  0.49 15.39           O  
ATOM   4272  O  BTHR L 543     -25.176  38.499  22.685  0.51 18.14           O  
ATOM   4273  CB ATHR L 543     -27.453  37.974  20.835  0.49 19.30           C  
ATOM   4274  CB BTHR L 543     -27.441  37.836  20.613  0.51 19.75           C  
ATOM   4275  CG2ATHR L 543     -28.795  37.302  20.814  0.49 17.13           C  
ATOM   4276  CG2BTHR L 543     -26.862  38.733  19.562  0.51 19.41           C  
ATOM   4277  OG1ATHR L 543     -27.525  39.032  21.783  0.49 23.52           O  
ATOM   4278  OG1BTHR L 543     -28.297  36.921  19.951  0.51 18.29           O  
ATOM   4279  N   TRP L 544     -24.236  37.829  20.734  1.00 15.16           N  
ATOM   4280  CA  TRP L 544     -23.052  38.734  20.898  1.00 13.69           C  
ATOM   4281  C   TRP L 544     -23.301  39.961  20.057  1.00 16.42           C  
ATOM   4282  O   TRP L 544     -23.615  39.827  18.835  1.00 18.25           O  
ATOM   4283  CB  TRP L 544     -21.794  38.074  20.392  1.00 13.89           C  
ATOM   4284  CG  TRP L 544     -21.290  36.938  21.235  1.00 15.11           C  
ATOM   4285  CD1 TRP L 544     -21.608  35.604  21.137  1.00 14.90           C  
ATOM   4286  CD2 TRP L 544     -20.319  37.048  22.345  1.00 15.32           C  
ATOM   4287  CE2 TRP L 544     -20.091  35.693  22.826  1.00 14.55           C  
ATOM   4288  CE3 TRP L 544     -19.642  38.133  22.975  1.00 15.27           C  
ATOM   4289  NE1 TRP L 544     -20.862  34.848  22.047  1.00 14.50           N  
ATOM   4290  CZ2 TRP L 544     -19.197  35.417  23.874  1.00 13.53           C  
ATOM   4291  CZ3 TRP L 544     -18.766  37.837  24.006  1.00 13.86           C  
ATOM   4292  CH2 TRP L 544     -18.532  36.533  24.436  1.00 14.42           C  
ATOM   4293  N  ATHR L 545     -23.072  41.139  20.677  0.61 16.19           N  
ATOM   4294  N  BTHR L 545     -23.139  41.151  20.671  0.39 15.60           N  
ATOM   4295  CA ATHR L 545     -23.258  42.398  20.005  0.61 17.25           C  
ATOM   4296  CA BTHR L 545     -23.281  42.399  19.933  0.39 15.80           C  
ATOM   4297  C  ATHR L 545     -22.001  43.248  20.140  0.61 16.13           C  
ATOM   4298  C  BTHR L 545     -22.135  43.340  20.168  0.39 15.31           C  
ATOM   4299  O  ATHR L 545     -21.390  43.273  21.205  0.61 15.81           O  
ATOM   4300  O  BTHR L 545     -21.757  43.530  21.348  0.39 14.79           O  
ATOM   4301  CB ATHR L 545     -24.384  43.154  20.654  0.61 16.58           C  
ATOM   4302  CB BTHR L 545     -24.529  43.157  20.337  0.39 15.14           C  
ATOM   4303  CG2ATHR L 545     -24.744  44.420  19.851  0.61 17.52           C  
ATOM   4304  CG2BTHR L 545     -25.765  42.369  19.945  0.39 15.03           C  
ATOM   4305  OG1ATHR L 545     -25.550  42.314  20.762  0.61 20.89           O  
ATOM   4306  OG1BTHR L 545     -24.535  43.438  21.754  0.39 15.05           O  
ATOM   4307  N   PHE L 546     -21.618  43.901  19.068  1.00 14.79           N  
ATOM   4308  CA  PHE L 546     -20.526  44.911  19.146  1.00 15.26           C  
ATOM   4309  C   PHE L 546     -20.979  46.118  19.910  1.00 16.60           C  
ATOM   4310  O   PHE L 546     -22.092  46.607  19.818  1.00 18.43           O  
ATOM   4311  CB  PHE L 546     -19.946  45.313  17.784  1.00 14.71           C  
ATOM   4312  CG  PHE L 546     -19.227  44.225  17.086  1.00 16.19           C  
ATOM   4313  CD1 PHE L 546     -17.879  43.953  17.335  1.00 16.99           C  
ATOM   4314  CD2 PHE L 546     -19.887  43.444  16.127  1.00 19.67           C  
ATOM   4315  CE1 PHE L 546     -17.200  42.925  16.698  1.00 16.16           C  
ATOM   4316  CE2 PHE L 546     -19.234  42.438  15.457  1.00 19.62           C  
ATOM   4317  CZ  PHE L 546     -17.845  42.173  15.702  1.00 18.81           C  
ATOM   4318  N   VAL L 547     -20.056  46.624  20.745  1.00 13.79           N  
ATOM   4319  CA  VAL L 547     -20.178  47.988  21.301  1.00 14.02           C  
ATOM   4320  C   VAL L 547     -19.046  48.884  20.707  1.00 12.26           C  
ATOM   4321  O   VAL L 547     -18.348  48.564  19.701  1.00 13.23           O  
ATOM   4322  CB  VAL L 547     -20.182  47.997  22.849  1.00 14.25           C  
ATOM   4323  CG1 VAL L 547     -21.326  47.127  23.356  1.00 16.39           C  
ATOM   4324  CG2 VAL L 547     -18.853  47.407  23.378  1.00 16.78           C  
ATOM   4325  N   ALA L 548     -18.829  50.074  21.295  1.00 12.11           N  
ATOM   4326  CA  ALA L 548     -17.790  50.916  20.774  1.00 12.21           C  
ATOM   4327  C   ALA L 548     -16.388  50.269  20.845  1.00 12.49           C  
ATOM   4328  O   ALA L 548     -16.091  49.641  21.899  1.00 13.33           O  
ATOM   4329  CB  ALA L 548     -17.768  52.225  21.548  1.00 13.20           C  
ATOM   4330  N   PRO L 549     -15.580  50.394  19.798  1.00 12.67           N  
ATOM   4331  CA  PRO L 549     -14.230  49.803  19.795  1.00 12.84           C  
ATOM   4332  C   PRO L 549     -13.326  50.612  20.731  1.00 12.82           C  
ATOM   4333  O   PRO L 549     -13.586  51.812  20.983  1.00 15.13           O  
ATOM   4334  CB  PRO L 549     -13.713  49.909  18.366  1.00 14.27           C  
ATOM   4335  CG  PRO L 549     -14.503  51.062  17.816  1.00 15.85           C  
ATOM   4336  CD  PRO L 549     -15.848  51.030  18.449  1.00 14.22           C  
ATOM   4337  N   MET L 550     -12.304  49.980  21.317  1.00 12.20           N  
ATOM   4338  CA  MET L 550     -11.295  50.709  22.079  1.00 12.98           C  
ATOM   4339  C   MET L 550     -10.558  51.736  21.199  1.00 12.20           C  
ATOM   4340  O   MET L 550     -10.585  51.617  19.947  1.00 13.74           O  
ATOM   4341  CB  MET L 550     -10.236  49.695  22.627  1.00 13.06           C  
ATOM   4342  CG  MET L 550     -10.867  48.752  23.602  1.00 12.10           C  
ATOM   4343  SD  MET L 550      -9.684  47.512  24.244  1.00 12.79           S  
ATOM   4344  CE  MET L 550      -9.402  46.598  22.687  1.00 13.98           C  
ATOM   4345  N   ARG L 551      -9.957  52.702  21.875  1.00 12.15           N  
ATOM   4346  CA  ARG L 551      -9.138  53.663  21.176  1.00 12.94           C  
ATOM   4347  C   ARG L 551      -7.865  53.038  20.614  1.00 14.93           C  
ATOM   4348  O   ARG L 551      -7.387  53.418  19.519  1.00 18.09           O  
ATOM   4349  CB  ARG L 551      -8.725  54.785  22.110  1.00 15.34           C  
ATOM   4350  CG  ARG L 551      -9.975  55.543  22.579  1.00 14.79           C  
ATOM   4351  CD  ARG L 551      -9.750  56.402  23.816  1.00 14.47           C  
ATOM   4352  NE  ARG L 551      -8.535  57.243  23.651  1.00 16.17           N  
ATOM   4353  CZ  ARG L 551      -8.536  58.435  23.098  1.00 18.44           C  
ATOM   4354  NH1 ARG L 551      -9.699  58.946  22.758  1.00 17.05           N1+
ATOM   4355  NH2 ARG L 551      -7.403  59.131  22.953  1.00 18.21           N  
ATOM   4356  N   HIS L 552      -7.295  52.028  21.296  1.00 12.76           N  
ATOM   4357  CA  HIS L 552      -6.087  51.376  20.748  1.00 12.42           C  
ATOM   4358  C   HIS L 552      -6.348  49.868  20.583  1.00 11.39           C  
ATOM   4359  O   HIS L 552      -6.814  49.201  21.508  1.00 12.97           O  
ATOM   4360  CB  HIS L 552      -4.951  51.537  21.786  1.00 15.20           C  
ATOM   4361  CG  HIS L 552      -4.628  52.957  22.060  1.00 16.63           C  
ATOM   4362  CD2 HIS L 552      -3.832  53.856  21.352  1.00 23.75           C  
ATOM   4363  ND1 HIS L 552      -5.236  53.673  23.060  1.00 18.31           N  
ATOM   4364  CE1 HIS L 552      -4.824  54.988  22.993  1.00 19.05           C  
ATOM   4365  NE2 HIS L 552      -3.968  55.099  21.959  1.00 27.51           N  
ATOM   4366  N   HIS L 553      -5.935  49.321  19.418  1.00 12.31           N  
ATOM   4367  CA  HIS L 553      -5.906  47.804  19.172  1.00 10.82           C  
ATOM   4368  C   HIS L 553      -4.946  47.241  20.113  1.00 11.60           C  
ATOM   4369  O   HIS L 553      -3.896  47.822  20.415  1.00 12.37           O  
ATOM   4370  CB  HIS L 553      -5.364  47.539  17.771  1.00 12.80           C  
ATOM   4371  CG  HIS L 553      -6.135  48.271  16.746  1.00 12.09           C  
ATOM   4372  CD2 HIS L 553      -6.190  49.578  16.499  1.00 12.76           C  
ATOM   4373  ND1 HIS L 553      -6.955  47.639  15.868  1.00 17.18           N  
ATOM   4374  CE1 HIS L 553      -7.483  48.625  15.028  1.00 13.12           C  
ATOM   4375  NE2 HIS L 553      -7.071  49.759  15.467  1.00 18.49           N  
ATOM   4376  N   ARG L 554      -5.293  46.059  20.673  1.00 10.56           N  
ATOM   4377  CA  ARG L 554      -4.424  45.432  21.707  1.00  9.71           C  
ATOM   4378  C   ARG L 554      -4.819  43.972  21.880  1.00  9.83           C  
ATOM   4379  O   ARG L 554      -5.967  43.660  21.851  1.00 10.77           O  
ATOM   4380  CB  ARG L 554      -4.562  46.225  23.022  1.00 12.02           C  
ATOM   4381  CG  ARG L 554      -5.955  46.328  23.621  1.00 11.71           C  
ATOM   4382  CD  ARG L 554      -5.925  47.201  24.908  1.00 11.08           C  
ATOM   4383  NE  ARG L 554      -5.813  48.640  24.651  1.00 12.18           N  
ATOM   4384  CZ  ARG L 554      -5.320  49.555  25.463  1.00 12.51           C  
ATOM   4385  NH1 ARG L 554      -4.492  49.169  26.470  1.00 13.13           N1+
ATOM   4386  NH2 ARG L 554      -5.571  50.832  25.275  1.00 12.33           N  
ATOM   4387  N   SER L 555      -3.762  43.182  22.084  1.00 11.04           N  
ATOM   4388  CA  SER L 555      -3.985  41.795  22.545  1.00 11.33           C  
ATOM   4389  C   SER L 555      -3.133  41.643  23.783  1.00 12.58           C  
ATOM   4390  O   SER L 555      -2.196  42.446  24.049  1.00 11.16           O  
ATOM   4391  CB  SER L 555      -3.579  40.745  21.472  1.00 12.71           C  
ATOM   4392  OG  SER L 555      -2.247  40.950  21.048  1.00 12.95           O  
ATOM   4393  N   ALA L 556      -3.404  40.596  24.552  1.00 11.59           N  
ATOM   4394  CA  ALA L 556      -2.680  40.285  25.840  1.00 11.13           C  
ATOM   4395  C   ALA L 556      -2.771  41.543  26.736  1.00 11.72           C  
ATOM   4396  O   ALA L 556      -1.790  42.019  27.300  1.00 12.17           O  
ATOM   4397  CB  ALA L 556      -1.202  39.876  25.622  1.00 11.61           C  
ATOM   4398  N   LEU L 557      -3.960  42.081  26.843  1.00 10.63           N  
ATOM   4399  CA  LEU L 557      -4.290  43.226  27.690  1.00 10.83           C  
ATOM   4400  C   LEU L 557      -4.838  42.735  29.050  1.00 11.52           C  
ATOM   4401  O   LEU L 557      -5.313  41.586  29.202  1.00 13.57           O  
ATOM   4402  CB  LEU L 557      -5.425  44.090  26.982  1.00 10.72           C  
ATOM   4403  CG  LEU L 557      -6.733  43.273  26.676  1.00 11.29           C  
ATOM   4404  CD1 LEU L 557      -7.960  44.149  26.850  1.00 12.56           C  
ATOM   4405  CD2 LEU L 557      -6.660  42.739  25.258  1.00 11.66           C  
ATOM   4406  N   GLY L 558      -4.626  43.577  30.091  1.00 10.97           N  
ATOM   4407  CA  GLY L 558      -5.307  43.334  31.360  1.00 11.16           C  
ATOM   4408  C   GLY L 558      -6.700  43.952  31.235  1.00 10.98           C  
ATOM   4409  O   GLY L 558      -6.872  44.964  30.584  1.00 12.17           O  
ATOM   4410  N   ILE L 559      -7.649  43.420  31.963  1.00 12.30           N  
ATOM   4411  CA  ILE L 559      -8.991  44.019  32.011  1.00 13.47           C  
ATOM   4412  C   ILE L 559      -9.608  43.796  33.363  1.00 12.73           C  
ATOM   4413  O   ILE L 559      -9.315  42.783  34.066  1.00 15.16           O  
ATOM   4414  CB  ILE L 559      -9.893  43.462  30.894  1.00 11.10           C  
ATOM   4415  CG1 ILE L 559     -11.189  44.191  30.782  1.00 12.40           C  
ATOM   4416  CG2 ILE L 559     -10.200  41.990  31.139  1.00 14.08           C  
ATOM   4417  CD1 ILE L 559     -11.941  43.791  29.473  1.00 16.66           C  
ATOM   4418  N   THR L 560     -10.347  44.791  33.807  1.00 11.51           N  
ATOM   4419  CA  THR L 560     -11.096  44.673  35.058  1.00 11.72           C  
ATOM   4420  C   THR L 560     -12.251  45.598  35.092  1.00 16.26           C  
ATOM   4421  O   THR L 560     -12.359  46.439  34.225  1.00 16.57           O  
ATOM   4422  CB  THR L 560     -10.127  44.864  36.287  1.00 13.41           C  
ATOM   4423  CG2 THR L 560      -9.706  46.326  36.350  1.00 14.26           C  
ATOM   4424  OG1 THR L 560     -10.861  44.406  37.446  1.00 18.68           O  
ATOM   4425  N   VAL L 561     -13.141  45.425  36.068  1.00 13.43           N  
ATOM   4426  CA  VAL L 561     -14.269  46.339  36.252  1.00 13.48           C  
ATOM   4427  C   VAL L 561     -13.992  47.029  37.573  1.00 13.13           C  
ATOM   4428  O   VAL L 561     -13.744  46.384  38.604  1.00 16.05           O  
ATOM   4429  CB  VAL L 561     -15.561  45.516  36.307  1.00 13.79           C  
ATOM   4430  CG1 VAL L 561     -16.689  46.406  36.860  1.00 16.89           C  
ATOM   4431  CG2 VAL L 561     -15.856  45.007  34.904  1.00 16.81           C  
ATOM   4432  N   HIS L 562     -14.166  48.360  37.542  1.00 13.72           N  
ATOM   4433  CA  HIS L 562     -14.022  49.175  38.764  1.00 15.37           C  
ATOM   4434  C   HIS L 562     -15.130  50.179  38.728  1.00 16.42           C  
ATOM   4435  O   HIS L 562     -15.214  50.943  37.751  1.00 15.07           O  
ATOM   4436  CB  HIS L 562     -12.585  49.750  38.794  1.00 16.81           C  
ATOM   4437  CG  HIS L 562     -12.367  50.684  39.941  1.00 16.54           C  
ATOM   4438  CD2 HIS L 562     -12.775  51.993  40.085  1.00 16.64           C  
ATOM   4439  ND1 HIS L 562     -11.663  50.361  41.058  1.00 19.07           N  
ATOM   4440  CE1 HIS L 562     -11.617  51.481  41.876  1.00 16.80           C  
ATOM   4441  NE2 HIS L 562     -12.395  52.413  41.312  1.00 22.60           N  
ATOM   4442  N   GLN L 563     -15.929  50.265  39.811  1.00 17.36           N  
ATOM   4443  CA  GLN L 563     -17.058  51.229  39.943  1.00 18.05           C  
ATOM   4444  C   GLN L 563     -17.904  51.352  38.699  1.00 17.52           C  
ATOM   4445  O   GLN L 563     -18.218  52.405  38.212  1.00 20.05           O  
ATOM   4446  CB  GLN L 563     -16.497  52.576  40.465  1.00 22.49           C  
ATOM   4447  CG  GLN L 563     -15.704  52.388  41.765  1.00 31.28           C  
ATOM   4448  CD  GLN L 563     -16.463  51.825  42.984  1.00 41.57           C  
ATOM   4449  NE2 GLN L 563     -17.655  52.373  43.227  1.00 36.59           N  
ATOM   4450  OE1 GLN L 563     -15.933  50.943  43.752  1.00 46.47           O  
ATOM   4451  N   GLY L 564     -18.246  50.192  38.142  1.00 16.51           N  
ATOM   4452  CA  GLY L 564     -19.266  50.147  37.079  1.00 15.98           C  
ATOM   4453  C   GLY L 564     -18.709  50.434  35.678  1.00 14.23           C  
ATOM   4454  O   GLY L 564     -19.482  50.548  34.734  1.00 18.81           O  
ATOM   4455  N   LYS L 565     -17.347  50.529  35.537  1.00 15.68           N  
ATOM   4456  CA  LYS L 565     -16.747  50.757  34.218  1.00 14.16           C  
ATOM   4457  C   LYS L 565     -15.670  49.717  33.955  1.00 13.33           C  
ATOM   4458  O   LYS L 565     -15.163  49.141  34.911  1.00 15.21           O  
ATOM   4459  CB  LYS L 565     -16.105  52.161  34.207  1.00 16.08           C  
ATOM   4460  CG  LYS L 565     -17.242  53.209  34.297  1.00 16.70           C  
ATOM   4461  CD  LYS L 565     -16.692  54.555  34.136  1.00 18.25           C  
ATOM   4462  CE  LYS L 565     -17.726  55.575  34.560  1.00 19.34           C  
ATOM   4463  NZ  LYS L 565     -17.246  56.966  34.285  1.00 16.78           N1+
ATOM   4464  N   ILE L 566     -15.398  49.400  32.701  1.00 11.83           N  
ATOM   4465  CA  ILE L 566     -14.325  48.499  32.333  1.00 11.64           C  
ATOM   4466  C   ILE L 566     -13.041  49.311  32.169  1.00 12.07           C  
ATOM   4467  O   ILE L 566     -13.014  50.393  31.506  1.00 13.45           O  
ATOM   4468  CB  ILE L 566     -14.691  47.816  31.001  1.00 12.17           C  
ATOM   4469  CG1 ILE L 566     -15.920  47.020  31.319  1.00 14.26           C  
ATOM   4470  CG2 ILE L 566     -13.473  47.017  30.538  1.00 14.14           C  
ATOM   4471  CD1 ILE L 566     -16.516  46.416  30.033  1.00 16.52           C  
ATOM   4472  N   TYR L 567     -11.934  48.798  32.749  1.00 11.48           N  
ATOM   4473  CA  TYR L 567     -10.612  49.366  32.458  1.00 10.10           C  
ATOM   4474  C   TYR L 567      -9.801  48.321  31.630  1.00 10.37           C  
ATOM   4475  O   TYR L 567      -9.788  47.105  32.010  1.00 11.16           O  
ATOM   4476  CB  TYR L 567      -9.884  49.678  33.796  1.00 11.38           C  
ATOM   4477  CG  TYR L 567     -10.436  50.914  34.457  1.00 11.18           C  
ATOM   4478  CD1 TYR L 567     -11.627  50.839  35.218  1.00 11.20           C  
ATOM   4479  CD2 TYR L 567      -9.806  52.141  34.336  1.00 13.14           C  
ATOM   4480  CE1 TYR L 567     -12.174  51.980  35.840  1.00 13.03           C  
ATOM   4481  CE2 TYR L 567     -10.325  53.277  34.959  1.00 13.64           C  
ATOM   4482  CZ  TYR L 567     -11.501  53.180  35.681  1.00 13.59           C  
ATOM   4483  OH  TYR L 567     -11.987  54.354  36.216  1.00 14.89           O  
ATOM   4484  N   VAL L 568      -9.110  48.773  30.599  1.00  9.89           N  
ATOM   4485  CA  VAL L 568      -8.178  47.887  29.882  1.00 10.16           C  
ATOM   4486  C   VAL L 568      -6.811  48.438  30.151  1.00 11.44           C  
ATOM   4487  O   VAL L 568      -6.590  49.685  30.137  1.00 12.65           O  
ATOM   4488  CB  VAL L 568      -8.469  47.721  28.407  1.00 10.98           C  
ATOM   4489  CG1 VAL L 568      -9.799  46.995  28.250  1.00 10.67           C  
ATOM   4490  CG2 VAL L 568      -8.530  49.058  27.628  1.00 12.32           C  
ATOM   4491  N   LEU L 569      -5.810  47.537  30.316  1.00 11.56           N  
ATOM   4492  CA  LEU L 569      -4.450  48.039  30.692  1.00 11.93           C  
ATOM   4493  C   LEU L 569      -3.426  47.359  29.795  1.00 11.06           C  
ATOM   4494  O   LEU L 569      -3.315  46.117  29.744  1.00 11.73           O  
ATOM   4495  CB  LEU L 569      -4.143  47.645  32.156  1.00 11.16           C  
ATOM   4496  CG  LEU L 569      -5.094  48.379  33.125  1.00 13.41           C  
ATOM   4497  CD1 LEU L 569      -6.287  47.515  33.489  1.00 13.10           C  
ATOM   4498  CD2 LEU L 569      -4.383  48.898  34.375  1.00 18.08           C  
ATOM   4499  N   GLY L 570      -2.630  48.184  29.128  1.00 10.40           N  
ATOM   4500  CA  GLY L 570      -1.482  47.672  28.347  1.00 10.18           C  
ATOM   4501  C   GLY L 570      -1.823  46.690  27.205  1.00 11.08           C  
ATOM   4502  O   GLY L 570      -2.926  46.815  26.607  1.00 12.51           O  
ATOM   4503  N   GLY L 571      -0.951  45.731  26.886  1.00 11.70           N  
ATOM   4504  CA  GLY L 571      -1.108  44.868  25.712  1.00 10.96           C  
ATOM   4505  C   GLY L 571      -0.076  45.227  24.619  1.00 12.30           C  
ATOM   4506  O   GLY L 571       0.801  46.054  24.833  1.00 15.48           O  
ATOM   4507  N   TYR L 572      -0.130  44.450  23.571  1.00 10.91           N  
ATOM   4508  CA  TYR L 572       0.732  44.669  22.409  1.00 12.09           C  
ATOM   4509  C   TYR L 572      -0.236  44.993  21.260  1.00 15.07           C  
ATOM   4510  O   TYR L 572      -1.281  44.379  21.112  1.00 14.79           O  
ATOM   4511  CB  TYR L 572       1.434  43.381  22.147  1.00 14.10           C  
ATOM   4512  CG  TYR L 572       2.380  43.385  20.983  1.00 13.86           C  
ATOM   4513  CD1 TYR L 572       3.542  44.202  21.053  1.00 16.86           C  
ATOM   4514  CD2 TYR L 572       2.084  42.606  19.878  1.00 17.14           C  
ATOM   4515  CE1 TYR L 572       4.421  44.246  20.004  1.00 17.41           C  
ATOM   4516  CE2 TYR L 572       2.984  42.618  18.770  1.00 19.70           C  
ATOM   4517  CZ  TYR L 572       4.116  43.418  18.895  1.00 19.32           C  
ATOM   4518  OH  TYR L 572       5.063  43.462  17.848  1.00 29.21           O  
ATOM   4519  N   ASP L 573       0.176  45.999  20.467  1.00 16.26           N  
ATOM   4520  CA  ASP L 573      -0.709  46.383  19.324  1.00 17.07           C  
ATOM   4521  C   ASP L 573      -0.270  45.930  17.947  1.00 18.40           C  
ATOM   4522  O   ASP L 573      -0.843  46.402  16.989  1.00 20.65           O  
ATOM   4523  CB  ASP L 573      -1.014  47.834  19.375  1.00 16.95           C  
ATOM   4524  CG  ASP L 573       0.133  48.704  18.884  1.00 20.74           C  
ATOM   4525  OD1 ASP L 573      -0.050  49.934  18.883  1.00 22.74           O  
ATOM   4526  OD2 ASP L 573       1.187  48.154  18.617  1.00 19.57           O1-
ATOM   4527  N   GLY L 574       0.755  45.099  17.814  1.00 16.11           N  
ATOM   4528  CA  GLY L 574       1.294  44.622  16.517  1.00 18.67           C  
ATOM   4529  C   GLY L 574       2.600  45.391  16.263  1.00 20.11           C  
ATOM   4530  O   GLY L 574       3.359  44.970  15.395  1.00 24.93           O  
ATOM   4531  N   HIS L 575       2.802  46.531  16.941  1.00 20.63           N  
ATOM   4532  CA  HIS L 575       4.018  47.399  16.766  1.00 22.09           C  
ATOM   4533  C   HIS L 575       4.733  47.646  18.063  1.00 23.81           C  
ATOM   4534  O   HIS L 575       5.957  47.642  18.125  1.00 25.00           O  
ATOM   4535  CB  HIS L 575       3.600  48.801  16.162  1.00 20.03           C  
ATOM   4536  CG  HIS L 575       3.006  48.696  14.772  1.00 22.54           C  
ATOM   4537  CD2 HIS L 575       3.628  48.426  13.576  1.00 21.89           C  
ATOM   4538  ND1 HIS L 575       1.671  48.812  14.501  1.00 25.39           N  
ATOM   4539  CE1 HIS L 575       1.475  48.628  13.155  1.00 20.96           C  
ATOM   4540  NE2 HIS L 575       2.671  48.377  12.604  1.00 27.87           N  
ATOM   4541  N   THR L 576       3.950  47.936  19.101  1.00 18.05           N  
ATOM   4542  CA  THR L 576       4.398  48.564  20.342  1.00 17.58           C  
ATOM   4543  C   THR L 576       3.828  47.842  21.537  1.00 16.92           C  
ATOM   4544  O   THR L 576       2.717  47.331  21.523  1.00 17.08           O  
ATOM   4545  CB  THR L 576       3.741  50.011  20.409  1.00 24.65           C  
ATOM   4546  CG2 THR L 576       4.129  50.749  21.635  1.00 29.04           C  
ATOM   4547  OG1 THR L 576       4.164  50.737  19.255  1.00 36.65           O  
ATOM   4548  N   PHE L 577       4.544  47.969  22.682  1.00 14.36           N  
ATOM   4549  CA  PHE L 577       4.025  47.559  24.001  1.00 14.41           C  
ATOM   4550  C   PHE L 577       3.328  48.738  24.594  1.00 14.41           C  
ATOM   4551  O   PHE L 577       3.952  49.724  25.005  1.00 19.10           O  
ATOM   4552  CB  PHE L 577       5.169  47.040  24.912  1.00 15.79           C  
ATOM   4553  CG  PHE L 577       5.683  45.705  24.482  1.00 15.85           C  
ATOM   4554  CD1 PHE L 577       6.655  45.626  23.482  1.00 16.48           C  
ATOM   4555  CD2 PHE L 577       5.240  44.538  25.037  1.00 14.35           C  
ATOM   4556  CE1 PHE L 577       7.147  44.380  23.044  1.00 19.49           C  
ATOM   4557  CE2 PHE L 577       5.736  43.333  24.670  1.00 16.17           C  
ATOM   4558  CZ  PHE L 577       6.674  43.201  23.637  1.00 17.30           C  
ATOM   4559  N   LEU L 578       1.986  48.629  24.709  1.00 12.38           N  
ATOM   4560  CA  LEU L 578       1.220  49.757  25.225  1.00 13.69           C  
ATOM   4561  C   LEU L 578       1.341  50.025  26.734  1.00 13.80           C  
ATOM   4562  O   LEU L 578       1.305  49.095  27.537  1.00 13.36           O  
ATOM   4563  CB  LEU L 578      -0.274  49.481  24.905  1.00 14.09           C  
ATOM   4564  CG  LEU L 578      -0.637  49.255  23.417  1.00 15.67           C  
ATOM   4565  CD1 LEU L 578      -2.132  48.993  23.399  1.00 17.34           C  
ATOM   4566  CD2 LEU L 578      -0.284  50.504  22.569  1.00 17.40           C  
ATOM   4567  N   ASP L 579       1.464  51.296  27.125  1.00 14.20           N  
ATOM   4568  CA  ASP L 579       1.193  51.770  28.497  1.00 13.69           C  
ATOM   4569  C   ASP L 579      -0.198  52.337  28.632  1.00 13.52           C  
ATOM   4570  O   ASP L 579      -0.600  52.689  29.658  1.00 14.58           O  
ATOM   4571  CB  ASP L 579       2.233  52.795  28.993  1.00 13.65           C  
ATOM   4572  CG  ASP L 579       2.311  54.042  28.131  1.00 16.17           C  
ATOM   4573  OD1 ASP L 579       1.420  54.345  27.314  1.00 16.62           O  
ATOM   4574  OD2 ASP L 579       3.388  54.768  28.221  1.00 19.53           O1-
ATOM   4575  N   SER L 580      -0.972  52.346  27.551  1.00 13.25           N  
ATOM   4576  CA  SER L 580      -2.307  52.959  27.543  1.00 12.07           C  
ATOM   4577  C   SER L 580      -3.257  52.232  28.496  1.00 12.23           C  
ATOM   4578  O   SER L 580      -3.325  50.952  28.527  1.00 13.40           O  
ATOM   4579  CB  SER L 580      -2.862  52.781  26.114  1.00 12.72           C  
ATOM   4580  OG  SER L 580      -4.275  53.176  26.163  1.00 14.83           O  
ATOM   4581  N   VAL L 581      -4.001  53.011  29.279  1.00 11.63           N  
ATOM   4582  CA  VAL L 581      -5.138  52.471  30.039  1.00 11.80           C  
ATOM   4583  C   VAL L 581      -6.345  53.256  29.501  1.00 13.56           C  
ATOM   4584  O   VAL L 581      -6.315  54.530  29.345  1.00 14.02           O  
ATOM   4585  CB  VAL L 581      -4.974  52.782  31.561  1.00 11.98           C  
ATOM   4586  CG1 VAL L 581      -6.192  52.294  32.358  1.00 12.50           C  
ATOM   4587  CG2 VAL L 581      -3.719  52.156  32.107  1.00 14.73           C  
ATOM   4588  N   GLU L 582      -7.428  52.522  29.175  1.00 11.86           N  
ATOM   4589  CA  GLU L 582      -8.659  53.178  28.752  1.00 11.75           C  
ATOM   4590  C   GLU L 582      -9.785  52.689  29.629  1.00 11.38           C  
ATOM   4591  O   GLU L 582      -9.683  51.570  30.239  1.00 11.72           O  
ATOM   4592  CB  GLU L 582      -9.064  52.727  27.311  1.00 13.40           C  
ATOM   4593  CG  GLU L 582      -8.014  52.931  26.272  1.00 13.39           C  
ATOM   4594  CD  GLU L 582      -8.540  52.511  24.882  1.00 13.88           C  
ATOM   4595  OE1 GLU L 582      -9.720  52.834  24.610  1.00 13.88           O  
ATOM   4596  OE2 GLU L 582      -7.759  51.937  24.125  1.00 13.18           O1-
ATOM   4597  N   CYS L 583     -10.835  53.505  29.756  1.00 12.44           N  
ATOM   4598  CA  CYS L 583     -11.981  53.220  30.624  1.00 12.78           C  
ATOM   4599  C   CYS L 583     -13.261  53.320  29.811  1.00 13.66           C  
ATOM   4600  O   CYS L 583     -13.483  54.329  29.131  1.00 15.14           O  
ATOM   4601  CB  CYS L 583     -11.987  54.366  31.688  1.00 15.98           C  
ATOM   4602  SG  CYS L 583     -13.396  54.246  32.770  1.00 18.56           S  
ATOM   4603  N   TYR L 584     -13.996  52.221  29.798  1.00 12.95           N  
ATOM   4604  CA  TYR L 584     -15.304  52.184  29.090  1.00 12.12           C  
ATOM   4605  C   TYR L 584     -16.478  52.526  30.025  1.00 10.96           C  
ATOM   4606  O   TYR L 584     -16.680  51.869  31.094  1.00 12.95           O  
ATOM   4607  CB  TYR L 584     -15.522  50.772  28.571  1.00 11.39           C  
ATOM   4608  CG  TYR L 584     -16.830  50.596  27.820  1.00 11.70           C  
ATOM   4609  CD1 TYR L 584     -17.881  49.820  28.359  1.00 11.34           C  
ATOM   4610  CD2 TYR L 584     -16.928  51.195  26.555  1.00 13.00           C  
ATOM   4611  CE1 TYR L 584     -19.037  49.597  27.594  1.00 13.39           C  
ATOM   4612  CE2 TYR L 584     -18.132  51.026  25.812  1.00 12.49           C  
ATOM   4613  CZ  TYR L 584     -19.116  50.241  26.379  1.00 15.24           C  
ATOM   4614  OH  TYR L 584     -20.311  50.039  25.621  1.00 15.85           O  
ATOM   4615  N   ASP L 585     -17.285  53.513  29.576  1.00 11.58           N  
ATOM   4616  CA  ASP L 585     -18.544  53.844  30.267  1.00 12.99           C  
ATOM   4617  C   ASP L 585     -19.724  53.197  29.457  1.00 13.30           C  
ATOM   4618  O   ASP L 585     -19.945  53.571  28.281  1.00 15.12           O  
ATOM   4619  CB  ASP L 585     -18.705  55.370  30.238  1.00 15.59           C  
ATOM   4620  CG  ASP L 585     -20.042  55.797  30.832  1.00 20.01           C  
ATOM   4621  OD1 ASP L 585     -20.211  55.534  32.008  1.00 26.45           O  
ATOM   4622  OD2 ASP L 585     -20.804  56.567  30.173  1.00 19.35           O1-
ATOM   4623  N   PRO L 586     -20.407  52.254  30.108  1.00 15.41           N  
ATOM   4624  CA  PRO L 586     -21.468  51.563  29.370  1.00 17.33           C  
ATOM   4625  C   PRO L 586     -22.674  52.469  29.119  1.00 18.73           C  
ATOM   4626  O   PRO L 586     -23.333  52.243  28.139  1.00 21.16           O  
ATOM   4627  CB  PRO L 586     -21.798  50.353  30.211  1.00 17.43           C  
ATOM   4628  CG  PRO L 586     -21.418  50.666  31.577  1.00 19.54           C  
ATOM   4629  CD  PRO L 586     -20.176  51.596  31.414  1.00 17.30           C  
ATOM   4630  N   ASP L 587     -22.917  53.472  29.980  1.00 21.64           N  
ATOM   4631  CA  ASP L 587     -24.080  54.346  29.688  1.00 23.57           C  
ATOM   4632  C   ASP L 587     -23.914  55.095  28.366  1.00 23.31           C  
ATOM   4633  O   ASP L 587     -24.836  55.183  27.506  1.00 23.56           O  
ATOM   4634  CB  ASP L 587     -24.137  55.338  30.825  1.00 30.11           C  
ATOM   4635  CG  ASP L 587     -25.516  55.665  31.241  1.00 45.19           C  
ATOM   4636  OD1 ASP L 587     -26.148  56.453  30.498  1.00 48.13           O  
ATOM   4637  OD2 ASP L 587     -25.918  55.178  32.331  1.00 41.49           O1-
ATOM   4638  N   SER L 588     -22.746  55.727  28.175  1.00 18.01           N  
ATOM   4639  CA  SER L 588     -22.484  56.490  27.006  1.00 17.70           C  
ATOM   4640  C   SER L 588     -21.920  55.706  25.823  1.00 16.06           C  
ATOM   4641  O   SER L 588     -21.835  56.196  24.697  1.00 16.24           O  
ATOM   4642  CB  SER L 588     -21.540  57.667  27.366  1.00 19.47           C  
ATOM   4643  OG  SER L 588     -20.150  57.208  27.504  1.00 21.18           O  
ATOM   4644  N   ASP L 589     -21.480  54.432  26.136  1.00 15.81           N  
ATOM   4645  CA  ASP L 589     -20.827  53.640  25.141  1.00 14.79           C  
ATOM   4646  C   ASP L 589     -19.622  54.325  24.549  1.00 13.98           C  
ATOM   4647  O   ASP L 589     -19.449  54.409  23.352  1.00 15.21           O  
ATOM   4648  CB  ASP L 589     -21.866  53.144  24.035  1.00 14.49           C  
ATOM   4649  CG  ASP L 589     -21.251  52.205  22.989  1.00 17.55           C  
ATOM   4650  OD1 ASP L 589     -20.407  51.309  23.372  1.00 14.91           O  
ATOM   4651  OD2 ASP L 589     -21.541  52.218  21.757  1.00 19.05           O1-
ATOM   4652  N   THR L 590     -18.678  54.749  25.458  1.00 14.00           N  
ATOM   4653  CA  THR L 590     -17.539  55.523  24.983  1.00 14.50           C  
ATOM   4654  C   THR L 590     -16.349  55.023  25.807  1.00 13.58           C  
ATOM   4655  O   THR L 590     -16.511  54.570  26.943  1.00 13.81           O  
ATOM   4656  CB  THR L 590     -17.549  57.108  25.236  1.00 16.23           C  
ATOM   4657  CG2 THR L 590     -18.815  57.649  24.517  1.00 21.30           C  
ATOM   4658  OG1 THR L 590     -17.785  57.334  26.628  1.00 21.80           O  
ATOM   4659  N   TRP L 591     -15.183  55.191  25.206  1.00 13.14           N  
ATOM   4660  CA  TRP L 591     -13.881  54.836  25.885  1.00 12.39           C  
ATOM   4661  C   TRP L 591     -13.129  56.130  26.101  1.00 11.68           C  
ATOM   4662  O   TRP L 591     -12.998  57.019  25.237  1.00 11.79           O  
ATOM   4663  CB  TRP L 591     -12.974  53.964  24.979  1.00 11.36           C  
ATOM   4664  CG  TRP L 591     -13.503  52.583  24.861  1.00 12.15           C  
ATOM   4665  CD1 TRP L 591     -14.402  52.077  23.878  1.00 11.64           C  
ATOM   4666  CD2 TRP L 591     -13.175  51.428  25.689  1.00 11.91           C  
ATOM   4667  CE2 TRP L 591     -13.983  50.295  25.202  1.00 13.16           C  
ATOM   4668  CE3 TRP L 591     -12.352  51.241  26.785  1.00 11.79           C  
ATOM   4669  NE1 TRP L 591     -14.697  50.745  24.135  1.00 13.28           N  
ATOM   4670  CZ2 TRP L 591     -13.885  49.003  25.757  1.00 12.74           C  
ATOM   4671  CZ3 TRP L 591     -12.292  49.998  27.377  1.00 12.49           C  
ATOM   4672  CH2 TRP L 591     -13.046  48.891  26.908  1.00 12.23           C  
ATOM   4673  N  ASER L 592     -12.535  56.215  27.286  0.56 10.47           N  
ATOM   4674  N  BSER L 592     -12.571  56.228  27.305  0.44 10.75           N  
ATOM   4675  CA ASER L 592     -11.801  57.437  27.746  0.56 11.29           C  
ATOM   4676  CA BSER L 592     -11.718  57.386  27.682  0.44 11.62           C  
ATOM   4677  C  ASER L 592     -10.340  57.062  28.003  0.56 10.74           C  
ATOM   4678  C  BSER L 592     -10.293  56.934  27.773  0.44 11.19           C  
ATOM   4679  O  ASER L 592     -10.115  56.102  28.785  0.56 10.38           O  
ATOM   4680  O  BSER L 592     -10.018  55.798  28.162  0.44 12.96           O  
ATOM   4681  CB ASER L 592     -12.451  57.928  29.039  0.56 14.50           C  
ATOM   4682  CB BSER L 592     -12.089  57.919  29.038  0.44 13.04           C  
ATOM   4683  OG ASER L 592     -11.822  59.071  29.550  0.56 12.11           O  
ATOM   4684  OG BSER L 592     -13.403  58.436  28.987  0.44 11.90           O  
ATOM   4685  N   GLU L 593      -9.370  57.834  27.459  1.00 11.88           N  
ATOM   4686  CA  GLU L 593      -7.936  57.588  27.748  1.00 11.83           C  
ATOM   4687  C   GLU L 593      -7.681  58.096  29.137  1.00 14.08           C  
ATOM   4688  O   GLU L 593      -7.743  59.308  29.360  1.00 15.46           O  
ATOM   4689  CB  GLU L 593      -7.060  58.366  26.758  1.00 13.24           C  
ATOM   4690  CG  GLU L 593      -5.617  57.849  26.737  1.00 15.76           C  
ATOM   4691  CD  GLU L 593      -5.522  56.490  26.021  1.00 16.95           C  
ATOM   4692  OE1 GLU L 593      -4.564  55.770  26.383  1.00 18.29           O  
ATOM   4693  OE2 GLU L 593      -6.322  56.146  25.136  1.00 18.07           O1-
ATOM   4694  N   VAL L 594      -7.282  57.188  30.058  1.00 12.19           N  
ATOM   4695  CA  VAL L 594      -7.054  57.645  31.416  1.00 13.76           C  
ATOM   4696  C   VAL L 594      -5.560  57.568  31.680  1.00 13.40           C  
ATOM   4697  O   VAL L 594      -4.786  57.464  30.747  1.00 16.36           O  
ATOM   4698  CB  VAL L 594      -7.980  56.978  32.425  1.00 14.51           C  
ATOM   4699  CG1 VAL L 594      -9.435  57.433  32.129  1.00 15.24           C  
ATOM   4700  CG2 VAL L 594      -7.870  55.432  32.402  1.00 16.90           C  
ATOM   4701  N   THR L 595      -5.155  57.655  32.943  1.00 18.17           N  
ATOM   4702  CA  THR L 595      -3.702  57.749  33.188  1.00 17.23           C  
ATOM   4703  C   THR L 595      -2.941  56.463  32.834  1.00 16.79           C  
ATOM   4704  O   THR L 595      -3.336  55.375  33.271  1.00 17.37           O  
ATOM   4705  CB  THR L 595      -3.505  58.095  34.678  1.00 18.39           C  
ATOM   4706  CG2 THR L 595      -1.996  58.412  34.944  1.00 20.32           C  
ATOM   4707  OG1 THR L 595      -4.215  59.287  34.979  1.00 21.32           O  
ATOM   4708  N   ARG L 596      -1.876  56.593  32.048  1.00 14.66           N  
ATOM   4709  CA  ARG L 596      -1.095  55.487  31.556  1.00 15.55           C  
ATOM   4710  C   ARG L 596      -0.404  54.663  32.687  1.00 13.95           C  
ATOM   4711  O   ARG L 596      -0.133  55.196  33.746  1.00 16.33           O  
ATOM   4712  CB  ARG L 596      -0.025  56.022  30.566  1.00 16.69           C  
ATOM   4713  CG  ARG L 596       1.031  56.913  31.207  1.00 19.40           C  
ATOM   4714  CD  ARG L 596       1.719  57.533  30.018  1.00 27.69           C  
ATOM   4715  NE  ARG L 596       2.986  58.136  30.412  1.00 32.58           N  
ATOM   4716  CZ  ARG L 596       3.871  58.572  29.508  1.00 48.29           C  
ATOM   4717  NH1 ARG L 596       5.026  59.111  29.888  1.00 51.67           N1+
ATOM   4718  NH2 ARG L 596       3.598  58.471  28.204  1.00 53.31           N  
ATOM   4719  N   MET L 597      -0.128  53.387  32.355  1.00 15.23           N  
ATOM   4720  CA  MET L 597       0.820  52.589  33.157  1.00 13.73           C  
ATOM   4721  C   MET L 597       2.180  53.255  33.294  1.00 13.92           C  
ATOM   4722  O   MET L 597       2.586  54.075  32.447  1.00 16.76           O  
ATOM   4723  CB  MET L 597       1.016  51.210  32.462  1.00 15.71           C  
ATOM   4724  CG  MET L 597      -0.372  50.507  32.373  1.00 15.52           C  
ATOM   4725  SD  MET L 597      -0.249  48.786  31.819  1.00 17.03           S  
ATOM   4726  CE  MET L 597       0.464  48.053  33.220  1.00 19.73           C  
ATOM   4727  N   THR L 598       2.940  52.803  34.295  1.00 14.51           N  
ATOM   4728  CA  THR L 598       4.278  53.368  34.466  1.00 14.92           C  
ATOM   4729  C   THR L 598       5.270  52.977  33.411  1.00 14.01           C  
ATOM   4730  O   THR L 598       6.297  53.630  33.235  1.00 18.10           O  
ATOM   4731  CB  THR L 598       4.858  53.106  35.884  1.00 15.24           C  
ATOM   4732  CG2 THR L 598       3.868  53.545  36.924  1.00 17.19           C  
ATOM   4733  OG1 THR L 598       4.982  51.708  36.022  1.00 16.12           O  
ATOM   4734  N   SER L 599       5.031  51.886  32.676  1.00 13.64           N  
ATOM   4735  CA  SER L 599       5.825  51.483  31.572  1.00 14.52           C  
ATOM   4736  C   SER L 599       4.952  50.509  30.768  1.00 14.87           C  
ATOM   4737  O   SER L 599       4.126  49.796  31.340  1.00 16.67           O  
ATOM   4738  CB  SER L 599       7.155  50.809  31.986  1.00 16.87           C  
ATOM   4739  OG  SER L 599       6.904  49.668  32.835  1.00 16.67           O  
ATOM   4740  N   GLY L 600       5.141  50.516  29.464  1.00 13.29           N  
ATOM   4741  CA  GLY L 600       4.330  49.613  28.591  1.00 13.23           C  
ATOM   4742  C   GLY L 600       4.720  48.145  28.841  1.00 14.85           C  
ATOM   4743  O   GLY L 600       5.894  47.815  29.049  1.00 14.52           O  
ATOM   4744  N   ARG L 601       3.725  47.289  28.715  1.00 12.66           N  
ATOM   4745  CA  ARG L 601       3.965  45.886  28.932  1.00 13.33           C  
ATOM   4746  C   ARG L 601       2.690  45.138  28.497  1.00 11.98           C  
ATOM   4747  O   ARG L 601       1.587  45.759  28.346  1.00 12.07           O  
ATOM   4748  CB  ARG L 601       4.197  45.612  30.462  1.00 14.93           C  
ATOM   4749  CG  ARG L 601       2.977  46.031  31.355  1.00 14.84           C  
ATOM   4750  CD  ARG L 601       3.310  45.828  32.867  1.00 15.56           C  
ATOM   4751  NE  ARG L 601       4.022  47.093  33.167  1.00 16.38           N  
ATOM   4752  CZ  ARG L 601       4.010  47.637  34.360  1.00 14.53           C  
ATOM   4753  NH1 ARG L 601       3.342  47.046  35.360  1.00 13.55           N1+
ATOM   4754  NH2 ARG L 601       4.611  48.883  34.480  1.00 13.48           N  
ATOM   4755  N   SER L 602       2.826  43.863  28.217  1.00 10.18           N  
ATOM   4756  CA  SER L 602       1.694  42.996  27.802  1.00 10.69           C  
ATOM   4757  C   SER L 602       1.623  41.801  28.720  1.00 10.57           C  
ATOM   4758  O   SER L 602       2.592  41.511  29.518  1.00 11.55           O  
ATOM   4759  CB  SER L 602       1.858  42.479  26.391  1.00 11.25           C  
ATOM   4760  OG  SER L 602       3.019  41.645  26.334  1.00 11.75           O  
ATOM   4761  N   GLY L 603       0.513  41.040  28.686  1.00 10.62           N  
ATOM   4762  CA  GLY L 603       0.442  39.756  29.366  1.00 11.77           C  
ATOM   4763  C   GLY L 603       0.410  39.857  30.855  1.00 11.82           C  
ATOM   4764  O   GLY L 603       0.897  38.939  31.509  1.00 10.13           O  
ATOM   4765  N   VAL L 604      -0.251  40.906  31.355  1.00 10.87           N  
ATOM   4766  CA  VAL L 604      -0.340  41.104  32.844  1.00  9.96           C  
ATOM   4767  C   VAL L 604      -1.461  40.313  33.425  1.00 10.19           C  
ATOM   4768  O   VAL L 604      -2.452  39.920  32.690  1.00 11.15           O  
ATOM   4769  CB  VAL L 604      -0.497  42.606  33.289  1.00 11.15           C  
ATOM   4770  CG1 VAL L 604       0.601  43.467  32.700  1.00 12.45           C  
ATOM   4771  CG2 VAL L 604      -1.895  43.160  32.825  1.00 12.82           C  
ATOM   4772  N   GLY L 605      -1.411  40.138  34.756  1.00 10.58           N  
ATOM   4773  CA  GLY L 605      -2.579  39.615  35.514  1.00 11.18           C  
ATOM   4774  C   GLY L 605      -3.151  40.832  36.209  1.00 12.00           C  
ATOM   4775  O   GLY L 605      -2.442  41.744  36.672  1.00 14.30           O  
ATOM   4776  N   VAL L 606      -4.487  40.956  36.315  1.00 11.92           N  
ATOM   4777  CA  VAL L 606      -5.090  42.127  36.951  1.00 12.33           C  
ATOM   4778  C   VAL L 606      -6.235  41.702  37.826  1.00 12.92           C  
ATOM   4779  O   VAL L 606      -6.906  40.687  37.524  1.00 15.60           O  
ATOM   4780  CB  VAL L 606      -5.685  43.055  35.888  1.00 15.30           C  
ATOM   4781  CG1 VAL L 606      -6.475  44.215  36.481  1.00 18.14           C  
ATOM   4782  CG2 VAL L 606      -4.578  43.620  35.007  1.00 16.05           C  
ATOM   4783  N   ALA L 607      -6.493  42.447  38.899  1.00 11.56           N  
ATOM   4784  CA  ALA L 607      -7.665  42.264  39.739  1.00 11.70           C  
ATOM   4785  C   ALA L 607      -7.882  43.527  40.557  1.00 12.81           C  
ATOM   4786  O   ALA L 607      -7.035  44.400  40.626  1.00 15.00           O  
ATOM   4787  CB  ALA L 607      -7.458  41.132  40.659  1.00 14.77           C  
ATOM   4788  N  AVAL L 608      -9.018  43.588  41.256  0.69 11.29           N  
ATOM   4789  N  BVAL L 608      -9.072  43.663  41.161  0.31 12.72           N  
ATOM   4790  CA AVAL L 608      -9.376  44.768  42.049  0.69 12.89           C  
ATOM   4791  CA BVAL L 608      -9.456  44.887  41.913  0.31 13.88           C  
ATOM   4792  C  AVAL L 608      -9.780  44.366  43.443  0.69 12.69           C  
ATOM   4793  C  BVAL L 608      -9.898  44.556  43.357  0.31 13.83           C  
ATOM   4794  O  AVAL L 608     -10.453  43.319  43.680  0.69 12.59           O  
ATOM   4795  O  BVAL L 608     -10.791  43.722  43.521  0.31 15.15           O  
ATOM   4796  CB AVAL L 608     -10.611  45.456  41.405  0.69 13.08           C  
ATOM   4797  CB BVAL L 608     -10.683  45.592  41.231  0.31 13.62           C  
ATOM   4798  CG1AVAL L 608     -11.020  46.780  42.124  0.69 10.93           C  
ATOM   4799  CG1BVAL L 608     -10.313  46.670  40.229  0.31 12.92           C  
ATOM   4800  CG2AVAL L 608     -10.363  45.707  39.984  0.69 13.87           C  
ATOM   4801  CG2BVAL L 608     -11.667  44.587  40.646  0.31 13.83           C  
ATOM   4802  N   THR L 609      -9.274  45.166  44.394  1.00 14.32           N  
ATOM   4803  CA  THR L 609      -9.775  45.039  45.815  1.00 15.28           C  
ATOM   4804  C   THR L 609      -9.372  46.318  46.598  1.00 19.21           C  
ATOM   4805  O   THR L 609      -8.563  47.130  46.071  1.00 16.33           O  
ATOM   4806  CB  THR L 609      -9.244  43.765  46.463  1.00 17.93           C  
ATOM   4807  CG2 THR L 609      -7.723  43.906  46.765  1.00 20.32           C  
ATOM   4808  OG1 THR L 609      -9.939  43.431  47.688  1.00 21.24           O  
TER   
ATOM   4809  N   MET M  17       5.883  22.663  11.437  1.00 45.88           N  
ATOM   4810  CA  MET M  17       6.764  23.671  12.087  1.00 43.15           C  
ATOM   4811  C   MET M  17       7.561  22.901  13.153  1.00 30.02           C  
ATOM   4812  O   MET M  17       7.400  21.654  13.256  1.00 32.68           O  
ATOM   4813  CB  MET M  17       5.940  24.830  12.678  1.00 47.04           C  
ATOM   4814  CG  MET M  17       5.093  24.481  13.909  1.00 50.72           C  
ATOM   4815  SD  MET M  17       3.473  23.733  13.640  1.00 67.04           S  
ATOM   4816  CE  MET M  17       3.814  21.959  13.584  1.00 44.02           C  
ATOM   4817  N   ASP M  18       8.410  23.616  13.891  1.00 27.24           N  
ATOM   4818  CA  ASP M  18       9.204  22.951  14.921  1.00 21.74           C  
ATOM   4819  C   ASP M  18       8.809  23.372  16.334  1.00 17.89           C  
ATOM   4820  O   ASP M  18       7.859  24.180  16.519  1.00 19.55           O  
ATOM   4821  CB  ASP M  18      10.714  23.074  14.702  1.00 22.39           C  
ATOM   4822  CG  ASP M  18      11.219  24.487  14.827  1.00 29.85           C  
ATOM   4823  OD1 ASP M  18      10.465  25.377  15.291  1.00 30.47           O  
ATOM   4824  OD2 ASP M  18      12.404  24.746  14.507  1.00 32.32           O1-
ATOM   4825  N   LEU M  19       9.445  22.820  17.325  1.00 16.37           N  
ATOM   4826  CA  LEU M  19       9.024  23.171  18.718  1.00 17.12           C  
ATOM   4827  C   LEU M  19       9.220  24.586  19.012  1.00 20.01           C  
ATOM   4828  O   LEU M  19       8.374  25.181  19.721  1.00 19.80           O  
ATOM   4829  CB  LEU M  19       9.830  22.248  19.717  1.00 18.81           C  
ATOM   4830  CG  LEU M  19       9.659  22.409  21.272  1.00 22.38           C  
ATOM   4831  CD1 LEU M  19       8.200  22.216  21.634  1.00 24.02           C  
ATOM   4832  CD2 LEU M  19      10.531  21.458  22.108  1.00 25.74           C  
ATOM   4833  N   ILE M  20      10.272  25.229  18.490  1.00 19.26           N  
ATOM   4834  CA  ILE M  20      10.415  26.678  18.752  1.00 20.27           C  
ATOM   4835  C   ILE M  20       9.168  27.425  18.255  1.00 19.88           C  
ATOM   4836  O   ILE M  20       8.625  28.363  18.937  1.00 19.65           O  
ATOM   4837  CB  ILE M  20      11.778  27.168  18.150  1.00 24.19           C  
ATOM   4838  CG1 ILE M  20      12.886  26.638  19.033  1.00 26.32           C  
ATOM   4839  CG2 ILE M  20      11.842  28.728  18.088  1.00 25.48           C  
ATOM   4840  CD1 ILE M  20      14.279  26.588  18.436  1.00 32.48           C  
ATOM   4841  N   ASP M  21       8.650  27.051  17.087  1.00 19.09           N  
ATOM   4842  CA  ASP M  21       7.468  27.745  16.563  1.00 19.87           C  
ATOM   4843  C   ASP M  21       6.219  27.463  17.449  1.00 19.05           C  
ATOM   4844  O   ASP M  21       5.471  28.389  17.699  1.00 19.60           O  
ATOM   4845  CB  ASP M  21       7.254  27.356  15.131  1.00 22.87           C  
ATOM   4846  CG  ASP M  21       8.380  27.857  14.267  1.00 27.58           C  
ATOM   4847  OD1 ASP M  21       8.620  29.082  14.264  1.00 35.90           O  
ATOM   4848  OD2 ASP M  21       9.034  27.023  13.667  1.00 33.62           O1-
ATOM   4849  N   ILE M  22       6.117  26.260  18.034  1.00 16.79           N  
ATOM   4850  CA  ILE M  22       4.928  25.947  18.872  1.00 16.43           C  
ATOM   4851  C   ILE M  22       5.043  26.829  20.123  1.00 16.37           C  
ATOM   4852  O   ILE M  22       3.996  27.462  20.551  1.00 15.02           O  
ATOM   4853  CB  ILE M  22       4.969  24.473  19.260  1.00 17.52           C  
ATOM   4854  CG1 ILE M  22       4.569  23.691  17.978  1.00 18.55           C  
ATOM   4855  CG2 ILE M  22       3.862  24.227  20.310  1.00 17.95           C  
ATOM   4856  CD1 ILE M  22       4.993  22.208  18.084  1.00 23.15           C  
ATOM   4857  N   LEU M  23       6.191  26.856  20.761  1.00 15.57           N  
ATOM   4858  CA  LEU M  23       6.386  27.696  21.971  1.00 14.05           C  
ATOM   4859  C   LEU M  23       6.131  29.186  21.663  1.00 16.05           C  
ATOM   4860  O   LEU M  23       5.496  29.932  22.466  1.00 16.07           O  
ATOM   4861  CB  LEU M  23       7.797  27.530  22.591  1.00 16.40           C  
ATOM   4862  CG  LEU M  23       8.063  26.044  23.024  1.00 16.57           C  
ATOM   4863  CD1 LEU M  23       9.364  26.122  23.733  1.00 17.91           C  
ATOM   4864  CD2 LEU M  23       6.975  25.344  23.931  1.00 20.04           C  
ATOM   4865  N   TRP M  24       6.710  29.656  20.552  1.00 13.11           N  
ATOM   4866  CA  TRP M  24       6.576  31.120  20.252  1.00 14.95           C  
ATOM   4867  C   TRP M  24       5.121  31.477  20.032  1.00 16.95           C  
ATOM   4868  O   TRP M  24       4.685  32.552  20.497  1.00 14.77           O  
ATOM   4869  CB  TRP M  24       7.504  31.416  19.040  1.00 16.02           C  
ATOM   4870  CG  TRP M  24       7.303  32.817  18.495  1.00 15.91           C  
ATOM   4871  CD1 TRP M  24       7.354  34.024  19.221  1.00 17.40           C  
ATOM   4872  CD2 TRP M  24       7.089  33.211  17.099  1.00 21.70           C  
ATOM   4873  CE2 TRP M  24       6.954  34.676  17.096  1.00 21.23           C  
ATOM   4874  CE3 TRP M  24       6.946  32.508  15.892  1.00 25.85           C  
ATOM   4875  NE1 TRP M  24       7.132  35.099  18.362  1.00 20.99           N  
ATOM   4876  CZ2 TRP M  24       6.787  35.418  15.879  1.00 23.61           C  
ATOM   4877  CZ3 TRP M  24       6.747  33.249  14.701  1.00 30.38           C  
ATOM   4878  CH2 TRP M  24       6.635  34.658  14.715  1.00 24.88           C  
ATOM   4879  N  AARG M  25       4.393  30.634  19.296  0.54 15.42           N  
ATOM   4880  N  BARG M  25       4.371  30.669  19.276  0.46 15.25           N  
ATOM   4881  CA AARG M  25       2.990  30.900  18.954  0.54 15.09           C  
ATOM   4882  CA BARG M  25       2.955  30.974  18.981  0.46 14.84           C  
ATOM   4883  C  AARG M  25       2.071  30.937  20.183  0.54 13.73           C  
ATOM   4884  C  BARG M  25       2.148  31.137  20.269  0.46 13.24           C  
ATOM   4885  O  AARG M  25       0.922  31.340  20.051  0.54 15.29           O  
ATOM   4886  O  BARG M  25       1.175  31.846  20.322  0.46 12.71           O  
ATOM   4887  CB AARG M  25       2.502  29.881  17.967  0.54 18.46           C  
ATOM   4888  CB BARG M  25       2.351  29.863  18.187  0.46 17.15           C  
ATOM   4889  CG AARG M  25       3.086  30.194  16.588  0.54 19.46           C  
ATOM   4890  CG BARG M  25       3.003  29.757  16.826  0.46 20.19           C  
ATOM   4891  CD AARG M  25       3.057  28.987  15.646  0.54 20.84           C  
ATOM   4892  CD BARG M  25       2.780  28.361  16.304  0.46 21.55           C  
ATOM   4893  NE AARG M  25       3.556  29.374  14.350  0.54 26.79           N  
ATOM   4894  NE BARG M  25       1.406  28.136  15.880  0.46 21.60           N  
ATOM   4895  CZ AARG M  25       3.622  28.599  13.272  0.54 30.51           C  
ATOM   4896  CZ BARG M  25       0.999  27.013  15.298  0.46 23.80           C  
ATOM   4897  NH1AARG M  25       4.131  29.117  12.145  0.54 31.81           N1+
ATOM   4898  NH1BARG M  25      -0.255  26.912  14.908  0.46 24.49           N1+
ATOM   4899  NH2AARG M  25       3.182  27.338  13.305  0.54 32.27           N  
ATOM   4900  NH2BARG M  25       1.844  25.977  15.138  0.46 25.50           N  
ATOM   4901  N   GLN M  26       2.565  30.478  21.348  1.00 13.63           N  
ATOM   4902  CA  GLN M  26       1.838  30.645  22.613  1.00 14.17           C  
ATOM   4903  C   GLN M  26       1.961  32.078  23.177  1.00 14.64           C  
ATOM   4904  O   GLN M  26       1.112  32.431  24.045  1.00 14.69           O  
ATOM   4905  CB  GLN M  26       2.331  29.661  23.698  1.00 13.59           C  
ATOM   4906  CG  GLN M  26       2.082  28.238  23.184  1.00 15.56           C  
ATOM   4907  CD  GLN M  26       2.902  27.199  23.925  1.00 12.10           C  
ATOM   4908  NE2 GLN M  26       2.460  25.926  23.820  1.00 14.11           N  
ATOM   4909  OE1 GLN M  26       3.899  27.482  24.549  1.00 17.09           O  
ATOM   4910  N   ASP M  27       3.009  32.846  22.782  1.00 14.25           N  
ATOM   4911  CA  ASP M  27       3.169  34.202  23.247  1.00 14.43           C  
ATOM   4912  C   ASP M  27       3.218  35.217  22.115  1.00 13.10           C  
ATOM   4913  O   ASP M  27       3.524  36.331  22.389  1.00 14.08           O  
ATOM   4914  CB  ASP M  27       4.501  34.315  24.094  1.00 14.18           C  
ATOM   4915  CG  ASP M  27       4.362  33.772  25.514  1.00 18.83           C  
ATOM   4916  OD1 ASP M  27       3.301  33.992  26.033  1.00 19.87           O  
ATOM   4917  OD2 ASP M  27       5.349  33.232  26.069  1.00 17.10           O1-
ATOM   4918  N   ILE M  28       2.926  34.805  20.875  1.00 14.13           N  
ATOM   4919  CA  ILE M  28       3.133  35.799  19.758  1.00 15.13           C  
ATOM   4920  C   ILE M  28       2.274  37.059  19.978  1.00 17.40           C  
ATOM   4921  O   ILE M  28       2.748  38.193  19.660  1.00 17.46           O  
ATOM   4922  CB  ILE M  28       2.905  35.101  18.373  1.00 17.61           C  
ATOM   4923  CG1 ILE M  28       3.228  36.075  17.201  1.00 22.50           C  
ATOM   4924  CG2 ILE M  28       1.468  34.633  18.299  1.00 16.39           C  
ATOM   4925  CD1 ILE M  28       3.397  35.286  15.888  1.00 22.11           C  
ATOM   4926  N   ASP M  29       1.096  36.876  20.538  1.00 16.38           N  
ATOM   4927  CA  ASP M  29       0.256  38.031  20.829  1.00 18.33           C  
ATOM   4928  C   ASP M  29       0.578  38.835  22.058  1.00 15.41           C  
ATOM   4929  O   ASP M  29      -0.054  39.868  22.312  1.00 13.97           O  
ATOM   4930  CB  ASP M  29      -1.200  37.602  20.797  1.00 17.89           C  
ATOM   4931  CG  ASP M  29      -1.464  36.554  21.801  1.00 21.53           C  
ATOM   4932  OD1 ASP M  29      -0.602  35.619  21.878  1.00 20.84           O  
ATOM   4933  OD2 ASP M  29      -2.468  36.658  22.478  1.00 24.53           O1-
ATOM   4934  N   LEU M  30       1.566  38.437  22.855  1.00 13.10           N  
ATOM   4935  CA  LEU M  30       2.167  39.413  23.784  1.00 12.40           C  
ATOM   4936  C   LEU M  30       3.205  40.335  23.159  1.00 12.18           C  
ATOM   4937  O   LEU M  30       3.783  41.194  23.805  1.00 14.96           O
[truncated: 6,816 more chars]
