# Supplementary material for: Network pharmacology and molecular-docking-based strategy to explore the potential mechanism of salidroside-inhibited oxidative stress in retinal ganglion cell
Source: PLoS One. 2024 Jul 5;19(7):e0305343. doi: 10.1371/journal.pone.0305343 (PMC11226129; doi:10.1371/journal.pone.0305343)
Supplement: S1 File — All raw data required to replicate the results of study were listed in this file. (ZIP) [file pone.0305343.s002.zip › original data/docking/4zzh-SIRT1_.pdb]

CRYST1   99.190  111.640  132.520  90.00  90.00  90.00 I 21 21 21    1
ATOM      1  N   GLY A 183      15.118 -42.015  11.495  1.00 91.60           N  
ANISOU    1  N   GLY A 183    11173  13120  10510   -312    -69   -523       N  
ATOM      2  CA  GLY A 183      13.986 -42.886  11.784  1.00 92.93           C  
ANISOU    2  CA  GLY A 183    11298  13464  10547   -448     37   -435       C  
ATOM      3  C   GLY A 183      14.388 -44.342  11.953  1.00 88.97           C  
ANISOU    3  C   GLY A 183    10907  12884  10015   -617    -74   -272       C  
ATOM      4  O   GLY A 183      14.304 -44.885  13.054  1.00 90.02           O  
ANISOU    4  O   GLY A 183    11160  13088   9955   -739    -78   -206       O  
ATOM      5  N   PRO A 184      14.817 -44.989  10.852  1.00 86.04           N  
ANISOU    5  N   PRO A 184    10510  12357   9823   -620   -166   -207       N  
ATOM      6  CA  PRO A 184      15.505 -46.283  10.875  1.00 78.84           C  
ANISOU    6  CA  PRO A 184     9732  11298   8926   -726   -310    -73       C  
ATOM      7  C   PRO A 184      16.739 -46.264  11.774  1.00 77.73           C  
ANISOU    7  C   PRO A 184     9748  11049   8737   -701   -454    -64       C  
ATOM      8  O   PRO A 184      17.102 -47.273  12.359  1.00 79.06           O  
ANISOU    8  O   PRO A 184    10062  11156   8823   -805   -557     53       O  
ATOM      9  CB  PRO A 184      15.916 -46.480   9.412  1.00 63.01           C  
ANISOU    9  CB  PRO A 184     7654   9139   7149   -648   -367    -73       C  
ATOM     10  CG  PRO A 184      14.908 -45.752   8.651  1.00 62.51           C  
ANISOU   10  CG  PRO A 184     7415   9198   7138   -595   -228   -148       C  
ATOM     11  CD  PRO A 184      14.574 -44.538   9.471  1.00 91.03           C  
ANISOU   11  CD  PRO A 184    10989  12950  10646   -517   -129   -261       C  
ATOM     12  N   TYR A 185      17.384 -45.107  11.855  1.00 87.95           N  
ANISOU   12  N   TYR A 185    11016  12315  10086   -566   -474   -184       N  
ATOM     13  CA  TYR A 185      18.588 -44.929  12.655  1.00 92.69           C  
ANISOU   13  CA  TYR A 185    11740  12825  10654   -540   -623   -189       C  
ATOM     14  C   TYR A 185      18.269 -45.114  14.140  1.00 87.22           C  
ANISOU   14  C   TYR A 185    11193  12251   9698   -650   -612   -157       C  
ATOM     15  O   TYR A 185      19.012 -45.783  14.874  1.00 82.18           O  
ANISOU   15  O   TYR A 185    10700  11541   8982   -712   -759    -67       O  
ATOM     16  CB  TYR A 185      19.188 -43.541  12.386  1.00 64.25           C  
ANISOU   16  CB  TYR A 185     8074   9180   7158   -400   -633   -331       C  
ATOM     17  CG  TYR A 185      20.533 -43.252  13.038  1.00 64.68           C  
ANISOU   17  CG  TYR A 185     8223   9136   7215   -376   -806   -343       C  
ATOM     18  CD1 TYR A 185      21.725 -43.546  12.387  1.00 63.79           C  
ANISOU   18  CD1 TYR A 185     8074   8876   7288   -325   -950   -301       C  
ATOM     19  CD2 TYR A 185      20.607 -42.651  14.295  1.00 66.17           C  
ANISOU   19  CD2 TYR A 185     8530   9394   7216   -404   -826   -403       C  
ATOM     20  CE1 TYR A 185      22.951 -43.266  12.975  1.00 64.41           C  
ANISOU   20  CE1 TYR A 185     8208   8887   7376   -309  -1117   -307       C  
ATOM     21  CE2 TYR A 185      21.822 -42.367  14.884  1.00 66.73           C  
ANISOU   21  CE2 TYR A 185     8684   9383   7287   -397  -1002   -413       C  
ATOM     22  CZ  TYR A 185      22.991 -42.672  14.225  1.00 65.86           C  
ANISOU   22  CZ  TYR A 185     8512   9137   7375   -354  -1151   -361       C  
ATOM     23  OH  TYR A 185      24.198 -42.378  14.820  1.00 66.65           O  
ANISOU   23  OH  TYR A 185     8666   9178   7479   -354  -1335   -365       O  
ATOM     24  N   THR A 186      17.156 -44.527  14.573  1.00 81.63           N  
ANISOU   24  N   THR A 186    10441  11730   8844   -666   -436   -228       N  
ATOM     25  CA  THR A 186      16.723 -44.658  15.955  1.00 87.91           C  
ANISOU   25  CA  THR A 186    11366  12671   9365   -773   -388   -207       C  
ATOM     26  C   THR A 186      16.336 -46.096  16.236  1.00 89.50           C  
ANISOU   26  C   THR A 186    11650  12895   9462   -957   -409    -27       C  
ATOM     27  O   THR A 186      16.680 -46.644  17.288  1.00 92.53           O  
ANISOU   27  O   THR A 186    12212  13279   9668  -1062   -496     59       O  
ATOM     28  CB  THR A 186      15.548 -43.730  16.271  1.00 89.00           C  
ANISOU   28  CB  THR A 186    11416  13025   9376   -728   -170   -330       C  
ATOM     29  CG2 THR A 186      14.911 -44.108  17.605  1.00 91.20           C  
ANISOU   29  CG2 THR A 186    11811  13490   9350   -867    -83   -282       C  
ATOM     30  OG1 THR A 186      16.030 -42.387  16.362  1.00 91.61           O  
ANISOU   30  OG1 THR A 186    11754  13309   9746   -571   -182   -496       O  
ATOM     31  N   PHE A 187      15.636 -46.702  15.280  1.00 81.32           N  
ANISOU   31  N   PHE A 187    10497  11867   8533  -1005   -342     34       N  
ATOM     32  CA  PHE A 187      15.227 -48.099  15.374  1.00 79.56           C  
ANISOU   32  CA  PHE A 187    10357  11636   8236  -1197   -370    209       C  
ATOM     33  C   PHE A 187      16.394 -49.010  15.735  1.00 80.98           C  
ANISOU   33  C   PHE A 187    10738  11609   8422  -1233   -595    326       C  
ATOM     34  O   PHE A 187      16.260 -49.906  16.573  1.00 83.96           O  
ANISOU   34  O   PHE A 187    11281  11999   8621  -1395   -642    462       O  
ATOM     35  CB  PHE A 187      14.605 -48.549  14.056  1.00 80.34           C  
ANISOU   35  CB  PHE A 187    10312  11708   8506  -1216   -321    239       C  
ATOM     36  CG  PHE A 187      14.480 -50.047  13.914  1.00 83.17           C  
ANISOU   36  CG  PHE A 187    10790  11968   8845  -1398   -408    415       C  
ATOM     37  CD1 PHE A 187      13.398 -50.721  14.460  1.00 84.95           C  
ANISOU   37  CD1 PHE A 187    11040  12353   8882  -1619   -310    524       C  
ATOM     38  CD2 PHE A 187      15.434 -50.776  13.214  1.00 76.66           C  
ANISOU   38  CD2 PHE A 187    10053  10887   8187  -1347   -583    471       C  
ATOM     39  CE1 PHE A 187      13.279 -52.087  14.326  1.00 82.50           C  
ANISOU   39  CE1 PHE A 187    10865  11929   8551  -1803   -403    690       C  
ATOM     40  CE2 PHE A 187      15.321 -52.144  13.077  1.00 74.58           C  
ANISOU   40  CE2 PHE A 187     9930  10504   7904  -1501   -673    624       C  
ATOM     41  CZ  PHE A 187      14.244 -52.800  13.630  1.00 80.29           C  
ANISOU   41  CZ  PHE A 187    10700  11365   8440  -1738   -590    736       C  
ATOM     42  N   VAL A 188      17.535 -48.764  15.095  1.00 78.10           N  
ANISOU   42  N   VAL A 188    10353  11059   8262  -1077   -732    279       N  
ATOM     43  CA  VAL A 188      18.738 -49.567  15.288  1.00 76.93           C  
ANISOU   43  CA  VAL A 188    10356  10712   8163  -1062   -955    378       C  
ATOM     44  C   VAL A 188      19.411 -49.228  16.607  1.00 71.84           C  
ANISOU   44  C   VAL A 188     9852  10094   7349  -1068  -1057    376       C  
ATOM     45  O   VAL A 188      20.008 -50.097  17.243  1.00 75.87           O  
ANISOU   45  O   VAL A 188    10538  10506   7782  -1128  -1222    502       O  
ATOM     46  CB  VAL A 188      19.727 -49.370  14.118  1.00 68.50           C  
ANISOU   46  CB  VAL A 188     9183   9472   7373   -885  -1048    321       C  
ATOM     47  CG1 VAL A 188      21.118 -49.911  14.452  1.00 69.02           C  
ANISOU   47  CG1 VAL A 188     9366   9367   7491   -821  -1278    392       C  
ATOM     48  CG2 VAL A 188      19.170 -50.015  12.866  1.00 67.50           C  
ANISOU   48  CG2 VAL A 188     8978   9283   7385   -900   -989    353       C  
ATOM     49  N   GLN A 189      19.296 -47.966  17.023  1.00 74.50           N  
ANISOU   49  N   GLN A 189    10128  10556   7622  -1005   -968    232       N  
ATOM     50  CA  GLN A 189      19.809 -47.520  18.318  1.00 73.34           C  
ANISOU   50  CA  GLN A 189    10127  10457   7284  -1023  -1051    208       C  
ATOM     51  C   GLN A 189      19.112 -48.240  19.457  1.00 82.02           C  
ANISOU   51  C   GLN A 189    11397  11676   8091  -1208  -1010    323       C  
ATOM     52  O   GLN A 189      19.752 -48.688  20.413  1.00 77.20           O  
ANISOU   52  O   GLN A 189    10975  11020   7336  -1270  -1169    412       O  
ATOM     53  CB  GLN A 189      19.617 -46.022  18.484  1.00 73.06           C  
ANISOU   53  CB  GLN A 189    10010  10530   7221   -926   -937     17       C  
ATOM     54  CG  GLN A 189      20.641 -45.153  17.802  1.00 71.73           C  
ANISOU   54  CG  GLN A 189     9743  10232   7277   -771  -1036    -89       C  
ATOM     55  CD  GLN A 189      20.333 -43.686  18.004  1.00 74.26           C  
ANISOU   55  CD  GLN A 189    10022  10641   7551   -691   -923   -275       C  
ATOM     56  NE2 GLN A 189      21.109 -43.033  18.860  1.00 72.58           N  
ANISOU   56  NE2 GLN A 189     9926  10407   7245   -679  -1043   -340       N  
ATOM     57  OE1 GLN A 189      19.393 -43.148  17.412  1.00 70.86           O  
ANISOU   57  OE1 GLN A 189     9466  10294   7163   -638   -738   -359       O  
ATOM     58  N   GLN A 190      17.789 -48.326  19.338  1.00 86.26           N  
ANISOU   58  N   GLN A 190    11858  12379   8537  -1301   -796    325       N  
ATOM     59  CA  GLN A 190      16.958 -49.062  20.279  1.00 93.18           C  
ANISOU   59  CA  GLN A 190    12866  13399   9140  -1506   -718    448       C  
ATOM     60  C   GLN A 190      17.476 -50.482  20.410  1.00 92.57           C  
ANISOU   60  C   GLN A 190    12971  13148   9056  -1624   -912    653       C  
ATOM     61  O   GLN A 190      17.710 -50.969  21.512  1.00101.05           O  
ANISOU   61  O   GLN A 190    14255  14230   9910  -1739  -1005    760       O  
ATOM     62  CB  GLN A 190      15.492 -49.073  19.828  1.00 98.89           C  
ANISOU   62  CB  GLN A 190    13423  14317   9834  -1588   -471    437       C  
ATOM     63  CG  GLN A 190      14.813 -47.710  19.829  1.00111.63           C  
ANISOU   63  CG  GLN A 190    14869  16127  11419  -1465   -263    242       C  
ATOM     64  CD  GLN A 190      14.648 -47.140  21.226  1.00130.11           C  
ANISOU   64  CD  GLN A 190    17338  18640  13460  -1496   -189    181       C  
ATOM     65  NE2 GLN A 190      13.851 -47.811  22.054  1.00137.65           N  
ANISOU   65  NE2 GLN A 190    18374  19772  14156  -1694    -84    296       N  
ATOM     66  OE1 GLN A 190      15.226 -46.105  21.556  1.00134.56           O  
ANISOU   66  OE1 GLN A 190    17935  19177  14015  -1352   -224     33       O  
ATOM     67  N   HIS A 191      17.678 -51.134  19.273  1.00 84.84           N  
ANISOU   67  N   HIS A 191    11925  11999   8313  -1586   -979    705       N  
ATOM     68  CA  HIS A 191      18.109 -52.525  19.256  1.00 86.85           C  
ANISOU   68  CA  HIS A 191    12359  12058   8583  -1676  -1160    892       C  
ATOM     69  C   HIS A 191      19.498 -52.733  19.852  1.00 85.25           C  
ANISOU   69  C   HIS A 191    12319  11689   8384  -1588  -1416    941       C  
ATOM     70  O   HIS A 191      19.751 -53.727  20.520  1.00 89.97           O  
ANISOU   70  O   HIS A 191    13137  12193   8854  -1696  -1562   1106       O  
ATOM     71  CB  HIS A 191      18.069 -53.060  17.832  1.00 87.01           C  
ANISOU   71  CB  HIS A 191    12272  11926   8862  -1621  -1172    902       C  
ATOM     72  CG  HIS A 191      16.723 -53.573  17.423  1.00 94.36           C  
ANISOU   72  CG  HIS A 191    13147  12963   9742  -1802  -1008    961       C  
ATOM     73  CD2 HIS A 191      15.638 -52.935  16.923  1.00 95.11           C  
ANISOU   73  CD2 HIS A 191    13030  13255   9853  -1823   -790    868       C  
ATOM     74  ND1 HIS A 191      16.372 -54.903  17.523  1.00 96.83           N  
ANISOU   74  ND1 HIS A 191    13635  13180   9976  -1998  -1075   1143       N  
ATOM     75  CE1 HIS A 191      15.134 -55.063  17.093  1.00 99.19           C  
ANISOU   75  CE1 HIS A 191    13821  13621  10246  -2151   -906   1160       C  
ATOM     76  NE2 HIS A 191      14.664 -53.885  16.723  1.00 98.37           N  
ANISOU   76  NE2 HIS A 191    13471  13705  10201  -2040   -730    995       N  
ATOM     77  N   LEU A 192      20.399 -51.794  19.616  1.00 77.75           N  
ANISOU   77  N   LEU A 192    11259  10703   7580  -1397  -1481    805       N  
ATOM     78  CA  LEU A 192      21.736 -51.872  20.194  1.00 82.79           C  
ANISOU   78  CA  LEU A 192    12011  11216   8228  -1310  -1728    842       C  
ATOM     79  C   LEU A 192      21.690 -51.810  21.714  1.00 87.56           C  
ANISOU   79  C   LEU A 192    12818  11932   8518  -1436  -1776    896       C  
ATOM     80  O   LEU A 192      22.556 -52.372  22.386  1.00 82.36           O  
ANISOU   80  O   LEU A 192    12331  11165   7796  -1438  -2004   1007       O  
ATOM     81  CB  LEU A 192      22.623 -50.742  19.666  1.00 76.76           C  
ANISOU   81  CB  LEU A 192    11068  10430   7669  -1113  -1767    678       C  
ATOM     82  CG  LEU A 192      23.038 -50.747  18.199  1.00 74.57           C  
ANISOU   82  CG  LEU A 192    10600  10024   7708   -960  -1766    627       C  
ATOM     83  CD1 LEU A 192      23.140 -49.326  17.749  1.00 73.00           C  
ANISOU   83  CD1 LEU A 192    10211   9907   7619   -852  -1664    442       C  
ATOM     84  CD2 LEU A 192      24.361 -51.459  17.999  1.00 74.88           C  
ANISOU   84  CD2 LEU A 192    10678   9870   7901   -843  -2011    711       C  
ATOM     85  N   MET A 193      20.684 -51.111  22.242  1.00 90.93           N  
ANISOU   85  N   MET A 193    13224  12581   8745  -1529  -1562    814       N  
ATOM     86  CA  MET A 193      20.542 -50.908  23.686  1.00 90.00           C  
ANISOU   86  CA  MET A 193    13295  12603   8299  -1647  -1567    837       C  
ATOM     87  C   MET A 193      20.273 -52.220  24.408  1.00 96.83           C  
ANISOU   87  C   MET A 193    14399  13437   8956  -1845  -1645   1062       C  
ATOM     88  O   MET A 193      20.546 -52.345  25.601  1.00102.53           O  
ANISOU   88  O   MET A 193    15333  14201   9424  -1934  -1748   1133       O  
ATOM     89  CB  MET A 193      19.413 -49.912  24.001  1.00 84.57           C  
ANISOU   89  CB  MET A 193    12517  12171   7443  -1685  -1285    690       C  
ATOM     90  CG  MET A 193      19.788 -48.446  23.873  1.00 83.53           C  
ANISOU   90  CG  MET A 193    12262  12080   7395  -1512  -1248    466       C  
ATOM     91  SD  MET A 193      21.332 -48.087  24.728  1.00 85.45           S  
ANISOU   91  SD  MET A 193    12669  12205   7592  -1449  -1549    452       S  
ATOM     92  CE  MET A 193      21.155 -46.333  25.006  1.00143.21           C  
ANISOU   92  CE  MET A 193    19919  19653  14841  -1345  -1411    187       C  
ATOM     93  N   ILE A 194      19.745 -53.198  23.677  1.00 98.00           N  
ANISOU   93  N   ILE A 194    14530  13502   9203  -1924  -1607   1177       N  
ATOM     94  CA  ILE A 194      19.331 -54.460  24.276  1.00 95.97           C  
ANISOU   94  CA  ILE A 194    14507  13208   8749  -2144  -1661   1399       C  
ATOM     95  C   ILE A 194      20.081 -55.675  23.726  1.00 97.04           C  
ANISOU   95  C   ILE A 194    14761  13046   9065  -2104  -1901   1552       C  
ATOM     96  O   ILE A 194      19.847 -56.796  24.156  1.00107.67           O  
ANISOU   96  O   ILE A 194    16332  14307  10271  -2276  -1984   1748       O  
ATOM     97  CB  ILE A 194      17.823 -54.681  24.087  1.00 88.63           C  
ANISOU   97  CB  ILE A 194    13501  12465   7711  -2340  -1392   1429       C  
ATOM     98  CG1 ILE A 194      17.507 -55.106  22.660  1.00 86.66           C  
ANISOU   98  CG1 ILE A 194    13087  12095   7743  -2300  -1350   1423       C  
ATOM     99  CG2 ILE A 194      17.060 -53.425  24.430  1.00 88.53           C  
ANISOU   99  CG2 ILE A 194    13324  12745   7567  -2323  -1135   1250       C  
ATOM    100  CD1 ILE A 194      16.045 -55.007  22.333  1.00 86.78           C  
ANISOU  100  CD1 ILE A 194    12944  12334   7696  -2454  -1075   1404       C  
ATOM    101  N   GLY A 195      20.980 -55.459  22.777  1.00 91.51           N  
ANISOU  101  N   GLY A 195    13918  12183   8668  -1874  -2010   1463       N  
ATOM    102  CA  GLY A 195      21.856 -56.520  22.307  1.00 91.88           C  
ANISOU  102  CA  GLY A 195    14074  11948   8888  -1782  -2250   1584       C  
ATOM    103  C   GLY A 195      21.306 -57.451  21.235  1.00 92.80           C  
ANISOU  103  C   GLY A 195    14184  11921   9155  -1827  -2201   1648       C  
ATOM    104  O   GLY A 195      21.668 -58.630  21.186  1.00 89.87           O  
ANISOU  104  O   GLY A 195    14014  11322   8810  -1844  -2382   1803       O  
ATOM    105  N   THR A 196      20.449 -56.928  20.365  1.00 83.76           N  
ANISOU  105  N   THR A 196    12819  10896   8108  -1841  -1972   1529       N  
ATOM    106  CA  THR A 196      19.889 -57.720  19.282  1.00 83.13           C  
ANISOU  106  CA  THR A 196    12720  10694   8170  -1892  -1924   1571       C  
ATOM    107  C   THR A 196      20.974 -58.188  18.320  1.00103.34           C  
ANISOU  107  C   THR A 196    15273  12984  11008  -1662  -2103   1554       C  
ATOM    108  O   THR A 196      21.878 -57.419  17.988  1.00101.16           O  
ANISOU  108  O   THR A 196    14836  12702  10896  -1437  -2146   1427       O  
ATOM    109  CB  THR A 196      18.839 -56.920  18.506  1.00 82.82           C  
ANISOU  109  CB  THR A 196    12418  10856   8196  -1922  -1657   1430       C  
ATOM    110  CG2 THR A 196      18.275 -57.733  17.348  1.00 80.77           C  
ANISOU  110  CG2 THR A 196    12141  10469   8079  -1984  -1626   1470       C  
ATOM    111  OG1 THR A 196      17.777 -56.547  19.389  1.00 82.65           O  
ANISOU  111  OG1 THR A 196    12390  11100   7912  -2125  -1476   1446       O  
ATOM    112  N   ASP A 197      20.892 -59.450  17.894  1.00 98.71           N  
ANISOU  112  N   ASP A 197    14867  12174  10465  -1721  -2205   1682       N  
ATOM    113  CA  ASP A 197      21.735 -59.954  16.810  1.00100.60           C  
ANISOU  113  CA  ASP A 197    15092  12163  10969  -1500  -2333   1649       C  
ATOM    114  C   ASP A 197      21.169 -59.499  15.464  1.00 98.20           C  
ANISOU  114  C   ASP A 197    14554  11913  10844  -1455  -2147   1505       C  
ATOM    115  O   ASP A 197      20.125 -59.985  15.036  1.00100.53           O  
ANISOU  115  O   ASP A 197    14884  12215  11097  -1639  -2045   1547       O  
ATOM    116  CB  ASP A 197      21.840 -61.480  16.866  1.00104.52           C  
ANISOU  116  CB  ASP A 197    15904  12376  11433  -1570  -2519   1831       C  
ATOM    117  CG  ASP A 197      22.796 -62.052  15.818  1.00106.99           C  
ANISOU  117  CG  ASP A 197    16227  12418  12006  -1306  -2660   1790       C  
ATOM    118  OD1 ASP A 197      23.518 -61.275  15.156  1.00 94.82           O  
ANISOU  118  OD1 ASP A 197    14445  10921  10661  -1066  -2630   1636       O  
ATOM    119  OD2 ASP A 197      22.834 -63.297  15.671  1.00118.77           O1-
ANISOU  119  OD2 ASP A 197    17980  13648  13497  -1338  -2803   1914       O1-
ATOM    120  N   PRO A 198      21.870 -58.562  14.794  1.00 93.37           N  
ANISOU  120  N   PRO A 198    13705  11344  10428  -1221  -2112   1343       N  
ATOM    121  CA  PRO A 198      21.490 -57.937  13.518  1.00 89.18           C  
ANISOU  121  CA  PRO A 198    12936  10876  10071  -1145  -1945   1194       C  
ATOM    122  C   PRO A 198      20.987 -58.940  12.494  1.00 92.57           C  
ANISOU  122  C   PRO A 198    13455  11135  10581  -1201  -1942   1233       C  
ATOM    123  O   PRO A 198      20.125 -58.632  11.672  1.00 94.10           O  
ANISOU  123  O   PRO A 198    13511  11422  10821  -1268  -1782   1161       O  
ATOM    124  CB  PRO A 198      22.798 -57.312  13.028  1.00 81.95           C  
ANISOU  124  CB  PRO A 198    11865   9910   9364   -861  -2019   1081       C  
ATOM    125  CG  PRO A 198      23.599 -57.098  14.242  1.00 82.17           C  
ANISOU  125  CG  PRO A 198    11963   9965   9290   -826  -2163   1130       C  
ATOM    126  CD  PRO A 198      23.220 -58.153  15.223  1.00 88.69           C  
ANISOU  126  CD  PRO A 198    13078  10715   9907  -1010  -2269   1311       C  
ATOM    127  N   ARG A 199      21.542 -60.144  12.557  1.00 90.66           N  
ANISOU  127  N   ARG A 199    13457  10635  10354  -1167  -2132   1348       N  
ATOM    128  CA  ARG A 199      21.275 -61.161  11.564  1.00 82.68           C  
ANISOU  128  CA  ARG A 199    12574   9410   9432  -1185  -2166   1374       C  
ATOM    129  C   ARG A 199      19.828 -61.603  11.600  1.00 80.63           C  
ANISOU  129  C   ARG A 199    12395   9218   9021  -1506  -2061   1455       C  
ATOM    130  O   ARG A 199      19.271 -61.985  10.573  1.00 81.10           O  
ANISOU  130  O   ARG A 199    12453   9206   9158  -1558  -2011   1423       O  
ATOM    131  CB  ARG A 199      22.201 -62.346  11.773  1.00 80.40           C  
ANISOU  131  CB  ARG A 199    12559   8817   9173  -1068  -2407   1483       C  
ATOM    132  CG  ARG A 199      23.654 -61.965  11.743  1.00 81.83           C  
ANISOU  132  CG  ARG A 199    12632   8949   9509   -749  -2519   1413       C  
ATOM    133  CD  ARG A 199      24.513 -63.186  11.635  1.00 87.71           C  
ANISOU  133  CD  ARG A 199    13620   9380  10326   -585  -2741   1495       C  
ATOM    134  NE  ARG A 199      25.889 -62.853  11.300  1.00 93.55           N  
ANISOU  134  NE  ARG A 199    14204  10085  11257   -250  -2825   1407       N  
ATOM    135  CZ  ARG A 199      26.373 -62.873  10.065  1.00 90.85           C  
ANISOU  135  CZ  ARG A 199    13745   9661  11115    -33  -2781   1285       C  
ATOM    136  NH1 ARG A 199      25.579 -63.214   9.053  1.00 82.77           N1+
ANISOU  136  NH1 ARG A 199    12765   8565  10119   -116  -2669   1234       N1+
ATOM    137  NH2 ARG A 199      27.647 -62.558   9.847  1.00 90.32           N  
ANISOU  137  NH2 ARG A 199    13514   9594  11211    260  -2852   1216       N  
ATOM    138  N   THR A 200      19.212 -61.536  12.775  1.00 79.70           N  
ANISOU  138  N   THR A 200    12343   9257   8682  -1728  -2026   1560       N  
ATOM    139  CA  THR A 200      17.816 -61.936  12.895  1.00 95.49           C  
ANISOU  139  CA  THR A 200    14392  11363  10526  -2055  -1916   1650       C  
ATOM    140  C   THR A 200      16.934 -60.878  12.255  1.00 93.37           C  
ANISOU  140  C   THR A 200    13805  11368  10305  -2083  -1682   1511       C  
ATOM    141  O   THR A 200      15.818 -61.159  11.813  1.00 98.81           O  
ANISOU  141  O   THR A 200    14458  12131  10953  -2295  -1584   1540       O  
ATOM    142  CB  THR A 200      17.394 -62.143  14.354  1.00 87.83           C  
ANISOU  142  CB  THR A 200    13571  10512   9287  -2290  -1923   1805       C  
ATOM    143  CG2 THR A 200      18.514 -62.800  15.154  1.00 87.81           C  
ANISOU  143  CG2 THR A 200    13836  10286   9242  -2186  -2163   1917       C  
ATOM    144  OG1 THR A 200      17.050 -60.883  14.932  1.00 82.07           O  
ANISOU  144  OG1 THR A 200    12606  10108   8468  -2289  -1746   1712       O  
ATOM    145  N   ILE A 201      17.448 -59.656  12.214  1.00 88.67           N  
ANISOU  145  N   ILE A 201    12980  10915   9794  -1870  -1606   1363       N  
ATOM    146  CA  ILE A 201      16.788 -58.570  11.505  1.00 90.10           C  
ANISOU  146  CA  ILE A 201    12865  11317  10052  -1834  -1408   1217       C  
ATOM    147  C   ILE A 201      17.074 -58.696  10.013  1.00 84.44           C  
ANISOU  147  C   ILE A 201    12079  10446   9559  -1681  -1426   1123       C  
ATOM    148  O   ILE A 201      16.180 -58.552   9.186  1.00 85.44           O  
ANISOU  148  O   ILE A 201    12079  10660   9725  -1765  -1313   1077       O  
ATOM    149  CB  ILE A 201      17.252 -57.191  12.027  1.00 89.20           C  
ANISOU  149  CB  ILE A 201    12564  11389   9939  -1669  -1331   1095       C  
ATOM    150  CG1 ILE A 201      16.906 -57.047  13.508  1.00 86.58           C  
ANISOU  150  CG1 ILE A 201    12314  11225   9359  -1825  -1301   1175       C  
ATOM    151  CG2 ILE A 201      16.606 -56.060  11.233  1.00 87.10           C  
ANISOU  151  CG2 ILE A 201    12011  11318   9765  -1607  -1142    943       C  
ATOM    152  CD1 ILE A 201      15.423 -57.038  13.778  1.00 85.60           C  
ANISOU  152  CD1 ILE A 201    12119  11336   9068  -2080  -1120   1220       C  
ATOM    153  N   LEU A 202      18.325 -58.989   9.680  1.00 81.06           N  
ANISOU  153  N   LEU A 202    11735   9795   9269  -1456  -1571   1097       N  
ATOM    154  CA  LEU A 202      18.732 -59.194   8.294  1.00 85.87           C  
ANISOU  154  CA  LEU A 202    12309  10243  10076  -1292  -1593   1008       C  
ATOM    155  C   LEU A 202      18.149 -60.466   7.668  1.00 94.79           C  
ANISOU  155  C   LEU A 202    13644  11179  11191  -1445  -1657   1088       C  
ATOM    156  O   LEU A 202      17.883 -60.502   6.466  1.00 96.42           O  
ANISOU  156  O   LEU A 202    13788  11341  11506  -1410  -1610   1008       O  
ATOM    157  CB  LEU A 202      20.253 -59.233   8.200  1.00 84.47           C  
ANISOU  157  CB  LEU A 202    12162   9898  10036  -1009  -1728    968       C  
ATOM    158  CG  LEU A 202      20.961 -57.889   8.291  1.00 79.92           C  
ANISOU  158  CG  LEU A 202    11342   9481   9544   -823  -1665    848       C  
ATOM    159  CD1 LEU A 202      22.459 -58.087   8.159  1.00 81.04           C  
ANISOU  159  CD1 LEU A 202    11506   9460   9826   -563  -1811    827       C  
ATOM    160  CD2 LEU A 202      20.446 -56.956   7.215  1.00 76.96           C  
ANISOU  160  CD2 LEU A 202    10730   9242   9269   -786  -1494    714       C  
ATOM    161  N   LYS A 203      17.953 -61.510   8.471  1.00 97.09           N  
ANISOU  161  N   LYS A 203    14200  11348  11344  -1625  -1772   1247       N  
ATOM    162  CA  LYS A 203      17.260 -62.699   7.985  1.00103.69           C  
ANISOU  162  CA  LYS A 203    15252  12005  12140  -1826  -1835   1335       C  
ATOM    163  C   LYS A 203      15.871 -62.333   7.472  1.00113.14           C  
ANISOU  163  C   LYS A 203    16273  13422  13295  -2053  -1670   1310       C  
ATOM    164  O   LYS A 203      15.297 -63.046   6.650  1.00123.94           O  
ANISOU  164  O   LYS A 203    17737  14671  14683  -2183  -1698   1326       O  
ATOM    165  CB  LYS A 203      17.153 -63.768   9.074  1.00108.37           C  
ANISOU  165  CB  LYS A 203    16155  12460  12560  -2029  -1975   1531       C  
ATOM    166  CG  LYS A 203      18.351 -64.708   9.143  1.00120.43           C  
ANISOU  166  CG  LYS A 203    17962  13642  14154  -1833  -2199   1580       C  
ATOM    167  CD  LYS A 203      18.052 -65.950   9.983  1.00129.99           C  
ANISOU  167  CD  LYS A 203    19534  14663  15194  -2074  -2353   1788       C  
ATOM    168  CE  LYS A 203      17.125 -66.932   9.256  1.00132.39           C  
ANISOU  168  CE  LYS A 203    20024  14806  15472  -2322  -2377   1845       C  
ATOM    169  NZ  LYS A 203      17.723 -67.464   7.997  1.00131.77           N1+
ANISOU  169  NZ  LYS A 203    20049  14442  15575  -2096  -2465   1737       N1+
ATOM    170  N   ASP A 204      15.345 -61.210   7.953  1.00108.81           N  
ANISOU  170  N   ASP A 204    15465  13191  12685  -2090  -1505   1265       N  
ATOM    171  CA  ASP A 204      14.034 -60.726   7.543  1.00104.04           C  
ANISOU  171  CA  ASP A 204    14647  12839  12046  -2271  -1340   1236       C  
ATOM    172  C   ASP A 204      14.121 -59.737   6.388  1.00 98.63           C  
ANISOU  172  C   ASP A 204    13705  12237  11532  -2063  -1241   1061       C  
ATOM    173  O   ASP A 204      13.274 -59.749   5.500  1.00105.71           O  
ANISOU  173  O   ASP A 204    14504  13199  12463  -2164  -1182   1031       O  
ATOM    174  CB  ASP A 204      13.310 -60.077   8.723  1.00114.67           C  
ANISOU  174  CB  ASP A 204    15859  14495  13216  -2423  -1204   1283       C  
ATOM    175  CG  ASP A 204      12.407 -61.047   9.466  1.00131.39           C  
ANISOU  175  CG  ASP A 204    18144  16643  15136  -2777  -1223   1468       C  
ATOM    176  OD1 ASP A 204      12.584 -62.278   9.317  1.00134.74           O  
ANISOU  176  OD1 ASP A 204    18851  16793  15549  -2890  -1383   1577       O  
ATOM    177  OD2 ASP A 204      11.516 -60.570  10.202  1.00137.26           O1-
ANISOU  177  OD2 ASP A 204    18739  17684  15731  -2944  -1074   1503       O1-
ATOM    178  N   LEU A 205      15.141 -58.884   6.400  1.00 93.19           N  
ANISOU  178  N   LEU A 205    12913  11550  10945  -1785  -1233    954       N  
ATOM    179  CA  LEU A 205      15.278 -57.836   5.389  1.00 85.15           C  
ANISOU  179  CA  LEU A 205    11657  10620  10077  -1592  -1135    798       C  
ATOM    180  C   LEU A 205      15.950 -58.358   4.128  1.00 88.81           C  
ANISOU  180  C   LEU A 205    12209  10841  10694  -1440  -1221    738       C  
ATOM    181  O   LEU A 205      15.720 -57.844   3.028  1.00 91.51           O  
ANISOU  181  O   LEU A 205    12405  11232  11134  -1367  -1148    638       O  
ATOM    182  CB  LEU A 205      16.070 -56.653   5.942  1.00 76.50           C  
ANISOU  182  CB  LEU A 205    10416   9634   9018  -1386  -1088    712       C  
ATOM    183  CG  LEU A 205      15.400 -55.840   7.048  1.00 78.61           C  
ANISOU  183  CG  LEU A 205    10560  10169   9141  -1485   -971    721       C  
ATOM    184  CD1 LEU A 205      16.294 -54.686   7.456  1.00 85.20           C  
ANISOU  184  CD1 LEU A 205    11283  11063  10025  -1272   -950    621       C  
ATOM    185  CD2 LEU A 205      14.039 -55.328   6.611  1.00 75.50           C  
ANISOU  185  CD2 LEU A 205     9965  10005   8717  -1608   -814    688       C  
ATOM    186  N   LEU A 206      16.793 -59.372   4.303  1.00 85.85           N  
ANISOU  186  N   LEU A 206    12081  10205  10331  -1381  -1375    798       N  
ATOM    187  CA  LEU A 206      17.438 -60.045   3.187  1.00 84.90           C  
ANISOU  187  CA  LEU A 206    12088   9836  10335  -1233  -1461    745       C  
ATOM    188  C   LEU A 206      17.188 -61.528   3.281  1.00101.30           C  
ANISOU  188  C   LEU A 206    14484  11670  12336  -1397  -1602    861       C  
ATOM    189  O   LEU A 206      18.079 -62.282   3.667  1.00107.72           O  
ANISOU  189  O   LEU A 206    15509  12260  13161  -1287  -1743    912       O  
ATOM    190  CB  LEU A 206      18.940 -59.780   3.172  1.00 77.32           C  
ANISOU  190  CB  LEU A 206    11110   8770   9498   -924  -1519    679       C  
ATOM    191  CG  LEU A 206      19.404 -58.327   3.158  1.00 77.04           C  
ANISOU  191  CG  LEU A 206    10790   8938   9542   -759  -1407    572       C  
ATOM    192  CD1 LEU A 206      20.925 -58.262   3.085  1.00 74.12           C  
ANISOU  192  CD1 LEU A 206    10415   8451   9299   -480  -1486    524       C  
ATOM    193  CD2 LEU A 206      18.774 -57.595   1.991  1.00 74.67           C  
ANISOU  193  CD2 LEU A 206    10304   8760   9308   -756  -1273    467       C  
ATOM    194  N   PRO A 207      15.965 -61.962   2.955  1.00104.90           N  
ANISOU  194  N   PRO A 207    14980  12166  12713  -1667  -1576    911       N  
ATOM    195  CA  PRO A 207      15.785 -63.409   2.909  1.00107.60           C  
ANISOU  195  CA  PRO A 207    15657  12234  12992  -1827  -1728   1015       C  
ATOM    196  C   PRO A 207      16.476 -63.873   1.650  1.00116.36           C  
ANISOU  196  C   PRO A 207    16886  13093  14232  -1615  -1795    906       C  
ATOM    197  O   PRO A 207      16.691 -63.038   0.767  1.00126.61           O  
ANISOU  197  O   PRO A 207    17972  14497  15638  -1440  -1694    769       O  
ATOM    198  CB  PRO A 207      14.265 -63.590   2.835  1.00103.00           C  
ANISOU  198  CB  PRO A 207    15032  11807  12297  -2185  -1668   1088       C  
ATOM    199  CG  PRO A 207      13.678 -62.182   2.908  1.00101.29           C  
ANISOU  199  CG  PRO A 207    14436  11962  12086  -2176  -1477   1017       C  
ATOM    200  CD  PRO A 207      14.765 -61.245   2.501  1.00 98.00           C  
ANISOU  200  CD  PRO A 207    13866  11554  11814  -1824  -1431    873       C  
ATOM    201  N   GLU A 208      16.840 -65.146   1.569  1.00112.56           N  
ANISOU  201  N   GLU A 208    16745  12286  13738  -1617  -1959    962       N  
ATOM    202  CA  GLU A 208      17.543 -65.662   0.395  1.00113.56           C  
ANISOU  202  CA  GLU A 208    17015  12158  13975  -1391  -2021    847       C  
ATOM    203  C   GLU A 208      18.842 -64.878   0.187  1.00 96.65           C  
ANISOU  203  C   GLU A 208    14687  10060  11976  -1009  -1968    727       C  
ATOM    204  O   GLU A 208      19.288 -64.640  -0.941  1.00 95.26           O  
ANISOU  204  O   GLU A 208    14442   9849  11902   -808  -1916    590       O  
ATOM    205  CB  GLU A 208      16.647 -65.606  -0.854  1.00119.56           C  
ANISOU  205  CB  GLU A 208    17725  12963  14741  -1522  -1957    765       C  
ATOM    206  CG  GLU A 208      15.314 -66.358  -0.688  1.00128.89           C  
ANISOU  206  CG  GLU A 208    19060  14127  15786  -1931  -2014    889       C  
ATOM    207  CD  GLU A 208      15.466 -67.736  -0.021  1.00133.94           C  
ANISOU  207  CD  GLU A 208    20102  14448  16341  -2055  -2202   1026       C  
ATOM    208  OE1 GLU A 208      16.184 -68.598  -0.573  1.00133.53           O  
ANISOU  208  OE1 GLU A 208    20333  14062  16339  -1883  -2327    976       O  
ATOM    209  OE2 GLU A 208      14.874 -67.953   1.063  1.00133.01           O1-
ANISOU  209  OE2 GLU A 208    20025  14413  16101  -2318  -2224   1184       O1-
ATOM    210  N   THR A 209      19.430 -64.466   1.304  1.00 80.53           N  
ANISOU  210  N   THR A 209    12562   8110   9927   -929  -1981    786       N  
ATOM    211  CA  THR A 209      20.732 -63.813   1.313  1.00 77.14           C  
ANISOU  211  CA  THR A 209    11969   7717   9624   -596  -1963    701       C  
ATOM    212  C   THR A 209      21.359 -64.013   2.691  1.00 82.50           C  
ANISOU  212  C   THR A 209    12728   8364  10256   -561  -2078    817       C  
ATOM    213  O   THR A 209      20.782 -63.620   3.713  1.00 79.83           O  
ANISOU  213  O   THR A 209    12329   8200   9802   -759  -2049    908       O  
ATOM    214  CB  THR A 209      20.666 -62.289   1.014  1.00 96.54           C  
ANISOU  214  CB  THR A 209    14052  10486  12143   -535  -1782    597       C  
ATOM    215  CG2 THR A 209      21.985 -61.831   0.427  1.00 93.54           C  
ANISOU  215  CG2 THR A 209    13538  10084  11918   -196  -1761    481       C  
ATOM    216  OG1 THR A 209      19.586 -61.970   0.118  1.00 97.60           O  
ANISOU  216  OG1 THR A 209    14094  10731  12257   -695  -1672    544       O  
ATOM    217  N   ILE A 210      22.533 -64.630   2.729  1.00 92.31           N  
ANISOU  217  N   ILE A 210    14107   9389  11578   -302  -2209    814       N  
ATOM    218  CA  ILE A 210      23.215 -64.824   4.001  1.00 95.06           C  
ANISOU  218  CA  ILE A 210    14531   9702  11886   -245  -2342    926       C  
ATOM    219  C   ILE A 210      24.556 -64.112   4.007  1.00 92.33           C  
ANISOU  219  C   ILE A 210    13958   9439  11682     79  -2339    842       C  
ATOM    220  O   ILE A 210      25.495 -64.517   3.309  1.00 95.05           O  
ANISOU  220  O   ILE A 210    14332   9628  12156    358  -2389    768       O  
ATOM    221  CB  ILE A 210      23.415 -66.314   4.335  1.00103.43           C  
ANISOU  221  CB  ILE A 210    15989  10417  12895   -248  -2551   1042       C  
ATOM    222  CG1 ILE A 210      22.053 -66.984   4.528  1.00106.00           C  
ANISOU  222  CG1 ILE A 210    16537  10681  13057   -631  -2564   1155       C  
ATOM    223  CG2 ILE A 210      24.249 -66.465   5.600  1.00102.22           C  
ANISOU  223  CG2 ILE A 210    15901  10229  12711   -149  -2704   1156       C  
ATOM    224  CD1 ILE A 210      22.127 -68.357   5.129  1.00111.53           C  
ANISOU  224  CD1 ILE A 210    17647  11059  13670   -704  -2778   1307       C  
ATOM    225  N   PRO A 211      24.640 -63.035   4.803  1.00 80.69           N  
ANISOU  225  N   PRO A 211    12255   8221  10181     38  -2280    852       N  
ATOM    226  CA  PRO A 211      25.809 -62.156   4.922  1.00 77.70           C  
ANISOU  226  CA  PRO A 211    11624   7974   9924    283  -2271    781       C  
ATOM    227  C   PRO A 211      27.015 -62.890   5.470  1.00 83.98           C  
ANISOU  227  C   PRO A 211    12545   8594  10772    509  -2471    846       C  
ATOM    228  O   PRO A 211      26.878 -63.633   6.444  1.00 91.55           O  
ANISOU  228  O   PRO A 211    13740   9431  11614    406  -2621    986       O  
ATOM    229  CB  PRO A 211      25.342 -61.067   5.894  1.00 76.06           C  
ANISOU  229  CB  PRO A 211    11250   8035   9615    105  -2196    810       C  
ATOM    230  CG  PRO A 211      24.145 -61.632   6.582  1.00 79.92           C  
ANISOU  230  CG  PRO A 211    11947   8504   9914   -200  -2211    932       C  
ATOM    231  CD  PRO A 211      23.508 -62.574   5.625  1.00 77.81           C  
ANISOU  231  CD  PRO A 211    11863   8049   9654   -273  -2206    928       C  
ATOM    232  N   PRO A 212      28.187 -62.680   4.852  1.00 83.16           N  
ANISOU  232  N   PRO A 212    12275   8484  10837    813  -2475    751       N  
ATOM    233  CA  PRO A 212      29.427 -63.397   5.174  1.00 86.02           C  
ANISOU  233  CA  PRO A 212    12716   8684  11282   1087  -2662    794       C  
ATOM    234  C   PRO A 212      29.715 -63.405   6.675  1.00 95.92           C  
ANISOU  234  C   PRO A 212    14033   9973  12441   1021  -2829    934       C  
ATOM    235  O   PRO A 212      29.272 -62.506   7.386  1.00 96.75           O  
ANISOU  235  O   PRO A 212    14017  10293  12452    827  -2768    956       O  
ATOM    236  CB  PRO A 212      30.493 -62.609   4.411  1.00 84.51           C  
ANISOU  236  CB  PRO A 212    12199   8639  11274   1352  -2572    661       C  
ATOM    237  CG  PRO A 212      29.753 -61.967   3.290  1.00 86.64           C  
ANISOU  237  CG  PRO A 212    12342   9018  11561   1252  -2352    542       C  
ATOM    238  CD  PRO A 212      28.388 -61.657   3.813  1.00 79.22           C  
ANISOU  238  CD  PRO A 212    11478   8163  10458    909  -2291    601       C  
ATOM    239  N   PRO A 213      30.441 -64.418   7.160  1.00105.84           N  
ANISOU  239  N   PRO A 213    15492  11012  13710   1188  -3045   1028       N  
ATOM    240  CA  PRO A 213      30.690 -64.578   8.598  1.00112.88           C  
ANISOU  240  CA  PRO A 213    16497  11905  14488   1119  -3233   1181       C  
ATOM    241  C   PRO A 213      31.563 -63.482   9.207  1.00116.89           C  
ANISOU  241  C   PRO A 213    16698  12666  15049   1207  -3255   1158       C  
ATOM    242  O   PRO A 213      31.311 -63.045  10.331  1.00117.20           O  
ANISOU  242  O   PRO A 213    16755  12830  14946   1023  -3306   1242       O  
ATOM    243  CB  PRO A 213      31.409 -65.924   8.672  1.00114.44           C  
ANISOU  243  CB  PRO A 213    16961  11788  14732   1351  -3459   1261       C  
ATOM    244  CG  PRO A 213      32.072 -66.061   7.339  1.00113.84           C  
ANISOU  244  CG  PRO A 213    16753  11646  14853   1654  -3379   1109       C  
ATOM    245  CD  PRO A 213      31.106 -65.466   6.366  1.00108.84           C  
ANISOU  245  CD  PRO A 213    16015  11130  14210   1473  -3129    990       C  
ATOM    246  N   GLU A 214      32.571 -63.044   8.461  1.00122.42           N  
ANISOU  246  N   GLU A 214    17125  13444  15943   1475  -3214   1043       N  
ATOM    247  CA  GLU A 214      33.593 -62.143   8.982  1.00126.08           C  
ANISOU  247  CA  GLU A 214    17301  14120  16483   1585  -3273   1028       C  
ATOM    248  C   GLU A 214      33.159 -60.671   9.005  1.00118.52           C  
ANISOU  248  C   GLU A 214    16091  13446  15495   1390  -3090    945       C  
ATOM    249  O   GLU A 214      33.983 -59.776   9.201  1.00118.54           O  
ANISOU  249  O   GLU A 214    15826  13633  15580   1466  -3106    903       O  
ATOM    250  CB  GLU A 214      34.882 -62.293   8.165  1.00137.76           C  
ANISOU  250  CB  GLU A 214    18572  15583  18185   1946  -3299    948       C  
ATOM    251  CG  GLU A 214      34.857 -61.637   6.781  1.00142.83           C  
ANISOU  251  CG  GLU A 214    18972  16339  18956   2009  -3054    783       C  
ATOM    252  CD  GLU A 214      33.942 -62.340   5.786  1.00149.56           C  
ANISOU  252  CD  GLU A 214    20041  17008  19778   1964  -2930    729       C  
ATOM    253  OE1 GLU A 214      33.705 -63.560   5.940  1.00151.25           O  
ANISOU  253  OE1 GLU A 214    20576  16957  19935   1997  -3057    804       O  
ATOM    254  OE2 GLU A 214      33.463 -61.661   4.846  1.00151.08           O1-
ANISOU  254  OE2 GLU A 214    20091  17313  20000   1888  -2717    616       O1-
ATOM    255  N   LEU A 215      31.867 -60.422   8.815  1.00109.41           N  
ANISOU  255  N   LEU A 215    15022  12324  14223   1139  -2927    922       N  
ATOM    256  CA  LEU A 215      31.343 -59.065   8.878  1.00 95.48           C  
ANISOU  256  CA  LEU A 215    13055  10807  12417    961  -2759    845       C  
ATOM    257  C   LEU A 215      31.180 -58.592  10.313  1.00107.12           C  
ANISOU  257  C   LEU A 215    14579  12399  13723    786  -2850    927       C  
ATOM    258  O   LEU A 215      30.546 -59.256  11.137  1.00108.43           O  
ANISOU  258  O   LEU A 215    15002  12480  13714    630  -2929   1044       O  
ATOM    259  CB  LEU A 215      30.004 -58.957   8.150  1.00 81.27           C  
ANISOU  259  CB  LEU A 215    11310   9016  10555    774  -2556    790       C  
ATOM    260  CG  LEU A 215      30.032 -58.837   6.625  1.00 79.68           C  
ANISOU  260  CG  LEU A 215    10975   8797  10504    898  -2400    663       C  
ATOM    261  CD1 LEU A 215      28.707 -58.311   6.106  1.00 70.97           C  
ANISOU  261  CD1 LEU A 215     9854   7785   9326    682  -2203    606       C  
ATOM    262  CD2 LEU A 215      31.167 -57.947   6.179  1.00 81.77           C  
ANISOU  262  CD2 LEU A 215    10932   9201  10935   1090  -2366    571       C  
ATOM    263  N   ASP A 216      31.770 -57.432  10.586  1.00113.46           N  
ANISOU  263  N   ASP A 216    15140  13397  14571    806  -2837    865       N  
ATOM    264  CA  ASP A 216      31.661 -56.749  11.867  1.00111.43           C  
ANISOU  264  CA  ASP A 216    14903  13279  14155    645  -2903    907       C  
ATOM    265  C   ASP A 216      30.191 -56.513  12.209  1.00109.27           C  
ANISOU  265  C   ASP A 216    14764  13069  13685    377  -2751    911       C  
ATOM    266  O   ASP A 216      29.379 -56.237  11.331  1.00109.25           O  
ANISOU  266  O   ASP A 216    14700  13096  13713    317  -2555    830       O  
ATOM    267  CB  ASP A 216      32.438 -55.432  11.810  1.00113.53           C  
ANISOU  267  CB  ASP A 216    14876  13735  14525    698  -2878    806       C  
ATOM    268  CG  ASP A 216      32.600 -54.788  13.163  1.00120.26           C  
ANISOU  268  CG  ASP A 216    15758  14709  15224    572  -2994    844       C  
ATOM    269  OD1 ASP A 216      33.420 -55.290  13.969  1.00124.64           O  
ANISOU  269  OD1 ASP A 216    16383  15219  15757    646  -3225    943       O  
ATOM    270  OD2 ASP A 216      31.921 -53.766  13.402  1.00117.39           O1-
ANISOU  270  OD2 ASP A 216    15354  14485  14764    409  -2860    770       O1-
ATOM    271  N   ASP A 217      29.843 -56.637  13.482  1.00 99.37           N  
ANISOU  271  N   ASP A 217    13690  11847  12222    219  -2841   1008       N  
ATOM    272  CA  ASP A 217      28.442 -56.558  13.886  1.00 90.61           C  
ANISOU  272  CA  ASP A 217    12712  10807  10908    -34  -2697   1029       C  
ATOM    273  C   ASP A 217      27.879 -55.144  13.762  1.00 84.11           C  
ANISOU  273  C   ASP A 217    11694  10200  10063   -122  -2497    892       C  
ATOM    274  O   ASP A 217      26.678 -54.957  13.563  1.00 74.32           O  
ANISOU  274  O   ASP A 217    10470   9034   8734   -274  -2317    863       O  
ATOM    275  CB  ASP A 217      28.270 -57.066  15.315  1.00 91.97           C  
ANISOU  275  CB  ASP A 217    13134  10969  10843   -179  -2841   1175       C  
ATOM    276  CG  ASP A 217      27.517 -58.368  15.369  1.00111.97           C  
ANISOU  276  CG  ASP A 217    15939  13336  13269   -300  -2867   1309       C  
ATOM    277  OD1 ASP A 217      26.336 -58.370  14.975  1.00112.96           O  
ANISOU  277  OD1 ASP A 217    16080  13509  13331   -466  -2682   1288       O  
ATOM    278  OD2 ASP A 217      28.101 -59.387  15.793  1.00125.79           O1-
ANISOU  278  OD2 ASP A 217    17888  14905  15002   -233  -3080   1440       O1-
ATOM    279  N   MET A 218      28.743 -54.146  13.881  1.00 79.58           N  
ANISOU  279  N   MET A 218    10938   9728   9573    -27  -2537    809       N  
ATOM    280  CA  MET A 218      28.308 -52.781  13.662  1.00 75.67           C  
ANISOU  280  CA  MET A 218    10270   9402   9080    -84  -2362    672       C  
ATOM    281  C   MET A 218      28.088 -52.574  12.162  1.00 78.63           C  
ANISOU  281  C   MET A 218    10478   9754   9644      2  -2200    577       C  
ATOM    282  O   MET A 218      27.162 -51.875  11.749  1.00 72.48           O  
ANISOU  282  O   MET A 218     9628   9070   8841    -80  -2012    494       O  
ATOM    283  CB  MET A 218      29.330 -51.788  14.219  1.00 71.98           C  
ANISOU  283  CB  MET A 218     9678   9027   8643    -29  -2470    617       C  
ATOM    284  CG  MET A 218      28.821 -50.361  14.284  1.00 70.66           C  
ANISOU  284  CG  MET A 218     9404   9016   8428   -113  -2316    483       C  
ATOM    285  SD  MET A 218      27.310 -50.220  15.271  1.00 77.22           S  
ANISOU  285  SD  MET A 218    10422   9958   8960   -327  -2180    492       S  
ATOM    286  CE  MET A 218      27.961 -50.213  16.942  1.00 93.71           C  
ANISOU  286  CE  MET A 218    12681  12086  10840   -395  -2398    564       C  
ATOM    287  N   THR A 219      28.941 -53.200  11.351  1.00 83.39           N  
ANISOU  287  N   THR A 219    11022  10232  10429    177  -2274    591       N  
ATOM    288  CA  THR A 219      28.801 -53.156   9.897  1.00 80.25           C  
ANISOU  288  CA  THR A 219    10496   9799  10197    266  -2133    510       C  
ATOM    289  C   THR A 219      27.443 -53.709   9.481  1.00 82.14           C  
ANISOU  289  C   THR A 219    10863   9997  10349    135  -2001    527       C  
ATOM    290  O   THR A 219      26.761 -53.135   8.631  1.00 79.55           O  
ANISOU  290  O   THR A 219    10428   9735  10063    102  -1830    441       O  
ATOM    291  CB  THR A 219      29.907 -53.954   9.185  1.00 72.64           C  
ANISOU  291  CB  THR A 219     9489   8699   9412    485  -2238    530       C  
ATOM    292  CG2 THR A 219      29.806 -53.785   7.684  1.00 71.28           C  
ANISOU  292  CG2 THR A 219     9181   8512   9391    574  -2079    434       C  
ATOM    293  OG1 THR A 219      31.189 -53.496   9.619  1.00 74.41           O  
ANISOU  293  OG1 THR A 219     9571   8982   9719    599  -2374    529       O  
ATOM    294  N   LEU A 220      27.055 -54.824  10.093  1.00 79.08           N  
ANISOU  294  N   LEU A 220    10708   9503   9836     49  -2092    647       N  
ATOM    295  CA  LEU A 220      25.751 -55.428   9.840  1.00 78.60           C  
ANISOU  295  CA  LEU A 220    10782   9411   9674   -117  -1990    686       C  
ATOM    296  C   LEU A 220      24.602 -54.456  10.116  1.00 81.16           C  
ANISOU  296  C   LEU A 220    11024   9938   9875   -290  -1813    630       C  
ATOM    297  O   LEU A 220      23.627 -54.378   9.364  1.00 67.09           O  
ANISOU  297  O   LEU A 220     9195   8196   8100   -367  -1665    589       O  
ATOM    298  CB  LEU A 220      25.580 -56.684  10.690  1.00 78.27           C  
ANISOU  298  CB  LEU A 220    11018   9232   9489   -216  -2135    842       C  
ATOM    299  CG  LEU A 220      26.452 -57.880  10.331  1.00 80.96           C  
ANISOU  299  CG  LEU A 220    11495   9329   9936    -48  -2307    908       C  
ATOM    300  CD1 LEU A 220      26.114 -59.025  11.255  1.00 84.41           C  
ANISOU  300  CD1 LEU A 220    12236   9631  10204   -184  -2446   1074       C  
ATOM    301  CD2 LEU A 220      26.222 -58.271   8.889  1.00 71.85           C  
ANISOU  301  CD2 LEU A 220    10310   8067   8921     29  -2214    837       C  
ATOM    302  N   TRP A 221      24.721 -53.717  11.208  1.00 78.97           N  
ANISOU  302  N   TRP A 221    10732   9791   9481   -342  -1834    625       N  
ATOM    303  CA  TRP A 221      23.713 -52.731  11.555  1.00 76.11           C  
ANISOU  303  CA  TRP A 221    10295   9625   8999   -470  -1667    557       C  
ATOM    304  C   TRP A 221      23.665 -51.606  10.542  1.00 71.23           C  
ANISOU  304  C   TRP A 221     9451   9083   8529   -376  -1529    412       C  
ATOM    305  O   TRP A 221      22.598 -51.084  10.228  1.00 71.39           O  
ANISOU  305  O   TRP A 221     9397   9218   8509   -453  -1364    356       O  
ATOM    306  CB  TRP A 221      23.980 -52.158  12.941  1.00 73.43           C  
ANISOU  306  CB  TRP A 221    10010   9392   8497   -522  -1731    566       C  
ATOM    307  CG  TRP A 221      23.486 -53.015  14.030  1.00 77.43           C  
ANISOU  307  CG  TRP A 221    10741   9897   8783   -686  -1791    702       C  
ATOM    308  CD1 TRP A 221      24.222 -53.568  15.027  1.00 72.64           C  
ANISOU  308  CD1 TRP A 221    10300   9220   8081   -691  -1984    807       C  
ATOM    309  CD2 TRP A 221      22.134 -53.433  14.240  1.00 75.32           C  
ANISOU  309  CD2 TRP A 221    10555   9710   8352   -883  -1659    759       C  
ATOM    310  CE2 TRP A 221      22.127 -54.234  15.396  1.00 73.62           C  
ANISOU  310  CE2 TRP A 221    10569   9465   7937  -1013  -1775    903       C  
ATOM    311  CE3 TRP A 221      20.928 -53.212  13.573  1.00 70.47           C  
ANISOU  311  CE3 TRP A 221     9836   9201   7739   -970  -1462    710       C  
ATOM    312  NE1 TRP A 221      23.414 -54.293  15.858  1.00 74.30           N  
ANISOU  312  NE1 TRP A 221    10711   9453   8068   -884  -1979    929       N  
ATOM    313  CZ2 TRP A 221      20.968 -54.816  15.894  1.00 74.93           C  
ANISOU  313  CZ2 TRP A 221    10860   9706   7903  -1239  -1687   1002       C  
ATOM    314  CZ3 TRP A 221      19.772 -53.786  14.076  1.00 71.80           C  
ANISOU  314  CZ3 TRP A 221    10106   9457   7717  -1188  -1379    803       C  
ATOM    315  CH2 TRP A 221      19.804 -54.581  15.223  1.00 74.01           C  
ANISOU  315  CH2 TRP A 221    10614   9709   7798  -1327  -1485    949       C  
ATOM    316  N   GLN A 222      24.833 -51.214  10.054  1.00 66.47           N  
ANISOU  316  N   GLN A 222     8734   8426   8097   -211  -1600    359       N  
ATOM    317  CA  GLN A 222      24.884 -50.136   9.095  1.00 74.07           C  
ANISOU  317  CA  GLN A 222     9498   9449   9196   -131  -1482    235       C  
ATOM    318  C   GLN A 222      24.098 -50.555   7.849  1.00 77.96           C  
ANISOU  318  C   GLN A 222     9961   9901   9760   -137  -1362    220       C  
ATOM    319  O   GLN A 222      23.295 -49.774   7.318  1.00 74.09           O  
ANISOU  319  O   GLN A 222     9367   9508   9276   -168  -1215    144       O  
ATOM    320  CB  GLN A 222      26.331 -49.771   8.772  1.00 76.19           C  
ANISOU  320  CB  GLN A 222     9647   9671   9632     26  -1584    201       C  
ATOM    321  CG  GLN A 222      26.944 -48.847   9.805  1.00 73.72           C  
ANISOU  321  CG  GLN A 222     9306   9444   9262     10  -1665    171       C  
ATOM    322  CD  GLN A 222      28.438 -48.692   9.656  1.00 81.21           C  
ANISOU  322  CD  GLN A 222    10139  10355  10363    140  -1803    169       C  
ATOM    323  NE2 GLN A 222      29.025 -47.884  10.526  1.00 84.17           N  
ANISOU  323  NE2 GLN A 222    10488  10800  10693    111  -1894    144       N  
ATOM    324  OE1 GLN A 222      29.064 -49.289   8.774  1.00 84.52           O  
ANISOU  324  OE1 GLN A 222    10489  10692  10934    264  -1826    187       O  
ATOM    325  N   ILE A 223      24.305 -51.801   7.425  1.00 75.02           N  
ANISOU  325  N   ILE A 223     9696   9380   9430   -107  -1437    293       N  
ATOM    326  CA  ILE A 223      23.522 -52.404   6.361  1.00 62.62           C  
ANISOU  326  CA  ILE A 223     8149   7749   7893   -141  -1353    293       C  
ATOM    327  C   ILE A 223      22.033 -52.344   6.654  1.00 69.72           C  
ANISOU  327  C   ILE A 223     9081   8766   8646   -334  -1240    312       C  
ATOM    328  O   ILE A 223      21.231 -52.095   5.763  1.00 71.16           O  
ANISOU  328  O   ILE A 223     9179   8997   8861   -366  -1122    263       O  
ATOM    329  CB  ILE A 223      23.902 -53.865   6.154  1.00 66.90           C  
ANISOU  329  CB  ILE A 223     8869   8092   8459   -104  -1476    379       C  
ATOM    330  CG1 ILE A 223      25.372 -53.984   5.769  1.00 68.60           C  
ANISOU  330  CG1 ILE A 223     9026   8206   8832    118  -1577    355       C  
ATOM    331  CG2 ILE A 223      23.001 -54.525   5.118  1.00 63.59           C  
ANISOU  331  CG2 ILE A 223     8508   7604   8050   -173  -1402    377       C  
ATOM    332  CD1 ILE A 223      25.791 -55.402   5.501  1.00 65.55           C  
ANISOU  332  CD1 ILE A 223     8818   7607   8480    199  -1697    423       C  
ATOM    333  N   VAL A 224      21.660 -52.603   7.901  1.00 70.53           N  
ANISOU  333  N   VAL A 224     9300   8923   8577   -465  -1277    390       N  
ATOM    334  CA  VAL A 224      20.254 -52.573   8.275  1.00 74.99           C  
ANISOU  334  CA  VAL A 224     9876   9629   8987   -656  -1159    417       C  
ATOM    335  C   VAL A 224      19.684 -51.188   8.029  1.00 73.26           C  
ANISOU  335  C   VAL A 224     9459   9593   8784   -628  -1002    296       C  
ATOM    336  O   VAL A 224      18.641 -51.045   7.391  1.00 69.59           O  
ANISOU  336  O   VAL A 224     8909   9215   8320   -692   -882    271       O  
ATOM    337  CB  VAL A 224      20.042 -52.966   9.749  1.00 78.02           C  
ANISOU  337  CB  VAL A 224    10414  10064   9164   -799  -1214    518       C  
ATOM    338  CG1 VAL A 224      18.643 -52.565  10.213  1.00 73.91           C  
ANISOU  338  CG1 VAL A 224     9840   9761   8482   -970  -1051    515       C  
ATOM    339  CG2 VAL A 224      20.278 -54.451   9.931  1.00 79.98           C  
ANISOU  339  CG2 VAL A 224    10890  10124   9376   -866  -1360    659       C  
ATOM    340  N   ILE A 225      20.396 -50.175   8.514  1.00 77.66           N  
ANISOU  340  N   ILE A 225     9949  10199   9358   -528  -1017    223       N  
ATOM    341  CA  ILE A 225      19.981 -48.788   8.340  1.00 77.68           C  
ANISOU  341  CA  ILE A 225     9794  10342   9378   -479   -888    103       C  
ATOM    342  C   ILE A 225      19.848 -48.454   6.862  1.00 73.94           C  
ANISOU  342  C   ILE A 225     9186   9835   9072   -392   -818     37       C  
ATOM    343  O   ILE A 225      18.847 -47.877   6.449  1.00 73.65           O  
ANISOU  343  O   ILE A 225     9048   9913   9024   -416   -690    -14       O  
ATOM    344  CB  ILE A 225      20.965 -47.805   9.017  1.00 80.59           C  
ANISOU  344  CB  ILE A 225    10142  10722   9755   -388   -951     35       C  
ATOM    345  CG1 ILE A 225      21.021 -48.066  10.532  1.00 79.44           C  
ANISOU  345  CG1 ILE A 225    10143  10626   9413   -482  -1020     95       C  
ATOM    346  CG2 ILE A 225      20.531 -46.372   8.775  1.00 60.85           C  
ANISOU  346  CG2 ILE A 225     7511   8332   7279   -332   -826    -93       C  
ATOM    347  CD1 ILE A 225      22.174 -47.411  11.257  1.00 63.77           C  
ANISOU  347  CD1 ILE A 225     8180   8620   7431   -412  -1141     56       C  
ATOM    348  N   ASN A 226      20.840 -48.856   6.069  1.00 73.85           N  
ANISOU  348  N   ASN A 226     9175   9675   9209   -288   -901     43       N  
ATOM    349  CA  ASN A 226      20.840 -48.618   4.622  1.00 70.40           C  
ANISOU  349  CA  ASN A 226     8633   9197   8921   -205   -842    -13       C  
ATOM    350  C   ASN A 226      19.609 -49.172   3.910  1.00 75.70           C  
ANISOU  350  C   ASN A 226     9307   9896   9560   -303   -764     12       C  
ATOM    351  O   ASN A 226      18.999 -48.485   3.092  1.00 83.13           O  
ANISOU  351  O   ASN A 226    10130  10907  10548   -281   -666    -50       O  
ATOM    352  CB  ASN A 226      22.097 -49.215   3.986  1.00 58.29           C  
ANISOU  352  CB  ASN A 226     7121   7505   7521    -83   -941      2       C  
ATOM    353  CG  ASN A 226      23.331 -48.383   4.252  1.00 64.87           C  
ANISOU  353  CG  ASN A 226     7872   8340   8437     28   -996    -43       C  
ATOM    354  ND2 ASN A 226      24.498 -48.971   4.041  1.00 60.94           N  
ANISOU  354  ND2 ASN A 226     7385   7734   8034    132  -1098    -15       N  
ATOM    355  OD1 ASN A 226      23.236 -47.217   4.638  1.00 67.10           O  
ANISOU  355  OD1 ASN A 226     8078   8718   8698     21   -951   -105       O  
ATOM    356  N   ILE A 227      19.253 -50.416   4.212  1.00 68.12           N  
ANISOU  356  N   ILE A 227     8489   8875   8520   -418   -819    108       N  
ATOM    357  CA  ILE A 227      18.102 -51.047   3.586  1.00 61.11           C  
ANISOU  357  CA  ILE A 227     7616   8009   7596   -545   -768    143       C  
ATOM    358  C   ILE A 227      16.833 -50.296   3.947  1.00 65.18           C  
ANISOU  358  C   ILE A 227     8009   8742   8014   -642   -640    120       C  
ATOM    359  O   ILE A 227      16.051 -49.946   3.075  1.00 74.07           O  
ANISOU  359  O   ILE A 227     9021   9942   9180   -650   -561     81       O  
ATOM    360  CB  ILE A 227      17.971 -52.521   3.998  1.00 66.53           C  
ANISOU  360  CB  ILE A 227     8504   8576   8197   -679   -866    262       C  
ATOM    361  CG1 ILE A 227      19.185 -53.320   3.523  1.00 61.30           C  
ANISOU  361  CG1 ILE A 227     7965   7685   7640   -549   -992    275       C  
ATOM    362  CG2 ILE A 227      16.693 -53.130   3.433  1.00 61.70           C  
ANISOU  362  CG2 ILE A 227     7904   8004   7533   -853   -819    304       C  
ATOM    363  CD1 ILE A 227      19.240 -54.718   4.092  1.00 63.05           C  
ANISOU  363  CD1 ILE A 227     8421   7755   7779   -651  -1117    395       C  
ATOM    364  N   LEU A 228      16.646 -50.026   5.232  1.00 66.03           N  
ANISOU  364  N   LEU A 228     8137   8960   7990   -702   -620    141       N  
ATOM    365  CA  LEU A 228      15.488 -49.256   5.693  1.00 74.99           C  
ANISOU  365  CA  LEU A 228     9149  10322   9023   -765   -484    107       C  
ATOM    366  C   LEU A 228      15.477 -47.794   5.202  1.00 75.98           C  
ANISOU  366  C   LEU A 228     9108  10523   9236   -606   -399    -22       C  
ATOM    367  O   LEU A 228      14.417 -47.200   5.009  1.00 77.50           O  
ANISOU  367  O   LEU A 228     9168  10877   9403   -617   -285    -63       O  
ATOM    368  CB  LEU A 228      15.428 -49.270   7.221  1.00 77.90           C  
ANISOU  368  CB  LEU A 228     9601  10784   9214   -848   -479    147       C  
ATOM    369  CG  LEU A 228      15.507 -50.632   7.910  1.00 76.73           C  
ANISOU  369  CG  LEU A 228     9646  10555   8952  -1011   -575    288       C  
ATOM    370  CD1 LEU A 228      15.684 -50.479   9.416  1.00 71.89           C  
ANISOU  370  CD1 LEU A 228     9128  10024   8163  -1062   -585    318       C  
ATOM    371  CD2 LEU A 228      14.279 -51.461   7.594  1.00 76.72           C  
ANISOU  371  CD2 LEU A 228     9638  10627   8886  -1209   -522    373       C  
ATOM    372  N   SER A 229      16.656 -47.212   5.015  1.00 74.65           N  
ANISOU  372  N   SER A 229     8948  10240   9174   -460   -459    -82       N  
ATOM    373  CA  SER A 229      16.758 -45.808   4.638  1.00 74.86           C  
ANISOU  373  CA  SER A 229     8855  10311   9279   -324   -397   -194       C  
ATOM    374  C   SER A 229      16.673 -45.597   3.127  1.00 87.61           C  
ANISOU  374  C   SER A 229    10379  11871  11037   -253   -375   -225       C  
ATOM    375  O   SER A 229      16.435 -44.482   2.676  1.00 91.70           O  
ANISOU  375  O   SER A 229    10796  12438  11608   -161   -312   -304       O  
ATOM    376  CB  SER A 229      18.065 -45.206   5.161  1.00 64.81           C  
ANISOU  376  CB  SER A 229     7629   8952   8046   -230   -477   -237       C  
ATOM    377  OG  SER A 229      18.112 -45.223   6.575  1.00 68.76           O  
ANISOU  377  OG  SER A 229     8216   9513   8396   -289   -499   -222       O  
ATOM    378  N   GLU A 230      16.877 -46.658   2.351  1.00 87.11           N  
ANISOU  378  N   GLU A 230    10372  11698  11028   -291   -431   -166       N  
ATOM    379  CA  GLU A 230      16.891 -46.545   0.898  1.00 85.43           C  
ANISOU  379  CA  GLU A 230    10100  11426  10934   -227   -418   -195       C  
ATOM    380  C   GLU A 230      15.543 -46.053   0.390  1.00 82.07           C  
ANISOU  380  C   GLU A 230     9554  11144  10485   -259   -326   -218       C  
ATOM    381  O   GLU A 230      14.515 -46.698   0.616  1.00 82.05           O  
ANISOU  381  O   GLU A 230     9544  11236  10394   -391   -302   -164       O  
ATOM    382  CB  GLU A 230      17.238 -47.883   0.238  1.00 90.61           C  
ANISOU  382  CB  GLU A 230    10866  11938  11622   -269   -493   -134       C  
ATOM    383  CG  GLU A 230      17.408 -47.810  -1.283  1.00 87.91           C  
ANISOU  383  CG  GLU A 230    10489  11524  11388   -195   -482   -171       C  
ATOM    384  CD  GLU A 230      18.664 -47.058  -1.702  1.00 92.35           C  
ANISOU  384  CD  GLU A 230    11010  12015  12063    -41   -488   -228       C  
ATOM    385  OE1 GLU A 230      19.615 -46.967  -0.893  1.00 90.35           O  
ANISOU  385  OE1 GLU A 230    10783  11723  11821      4   -538   -224       O  
ATOM    386  OE2 GLU A 230      18.692 -46.546  -2.842  1.00 96.53           O1-
ANISOU  386  OE2 GLU A 230    11478  12534  12663     23   -448   -269       O1-
ATOM    387  N   PRO A 231      15.553 -44.898  -0.300  1.00 79.71           N  
ANISOU  387  N   PRO A 231     9156  10864  10266   -141   -280   -291       N  
ATOM    388  CA  PRO A 231      14.376 -44.253  -0.897  1.00 78.15           C  
ANISOU  388  CA  PRO A 231     8831  10794  10068   -126   -208   -319       C  
ATOM    389  C   PRO A 231      13.879 -45.023  -2.103  1.00 91.44           C  
ANISOU  389  C   PRO A 231    10509  12452  11782   -190   -231   -277       C  
ATOM    390  O   PRO A 231      14.708 -45.491  -2.881  1.00 94.13           O  
ANISOU  390  O   PRO A 231    10930  12645  12190   -164   -285   -270       O  
ATOM    391  CB  PRO A 231      14.905 -42.883  -1.307  1.00 69.49           C  
ANISOU  391  CB  PRO A 231     7689   9657   9059     28   -188   -398       C  
ATOM    392  CG  PRO A 231      16.369 -43.109  -1.549  1.00 67.66           C  
ANISOU  392  CG  PRO A 231     7544   9260   8906     67   -256   -394       C  
ATOM    393  CD  PRO A 231      16.790 -44.132  -0.553  1.00 72.76           C  
ANISOU  393  CD  PRO A 231     8285   9876   9485    -15   -309   -342       C  
ATOM    394  N   PRO A 232      12.553 -45.159  -2.256  1.00102.02           N  
ANISOU  394  N   PRO A 232    11753  13942  13069   -273   -193   -253       N  
ATOM    395  CA  PRO A 232      11.993 -45.914  -3.384  1.00106.24           C  
ANISOU  395  CA  PRO A 232    12288  14460  13618   -361   -233   -212       C  
ATOM    396  C   PRO A 232      12.434 -45.342  -4.732  1.00 99.84           C  
ANISOU  396  C   PRO A 232    11471  13556  12906   -241   -251   -256       C  
ATOM    397  O   PRO A 232      12.098 -44.217  -5.086  1.00 97.67           O  
ANISOU  397  O   PRO A 232    11090  13350  12668   -135   -211   -300       O  
ATOM    398  CB  PRO A 232      10.476 -45.777  -3.187  1.00110.03           C  
ANISOU  398  CB  PRO A 232    12610  15165  14032   -445   -180   -189       C  
ATOM    399  CG  PRO A 232      10.299 -44.587  -2.304  1.00107.46           C  
ANISOU  399  CG  PRO A 232    12183  14961  13688   -325    -94   -249       C  
ATOM    400  CD  PRO A 232      11.505 -44.562  -1.414  1.00105.45           C  
ANISOU  400  CD  PRO A 232    12061  14582  13425   -283   -110   -268       C  
ATOM    401  N   LYS A 233      13.226 -46.126  -5.454  1.00100.38           N  
ANISOU  401  N   LYS A 233    11669  13462  13009   -252   -309   -244       N  
ATOM    402  CA  LYS A 233      13.681 -45.777  -6.794  1.00 88.69           C  
ANISOU  402  CA  LYS A 233    10205  11896  11599   -162   -320   -277       C  
ATOM    403  C   LYS A 233      13.013 -46.711  -7.778  1.00 86.74           C  
ANISOU  403  C   LYS A 233    10008  11632  11317   -272   -371   -246       C  
ATOM    404  O   LYS A 233      13.002 -47.921  -7.581  1.00 89.96           O  
ANISOU  404  O   LYS A 233    10529  11971  11679   -388   -421   -207       O  
ATOM    405  CB  LYS A 233      15.201 -45.883  -6.920  1.00 88.47           C  
ANISOU  405  CB  LYS A 233    10277  11705  11633    -67   -334   -301       C  
ATOM    406  CG  LYS A 233      15.971 -45.059  -5.896  1.00102.69           C  
ANISOU  406  CG  LYS A 233    12042  13510  13464     16   -309   -328       C  
ATOM    407  CD  LYS A 233      15.942 -43.576  -6.222  1.00110.79           C  
ANISOU  407  CD  LYS A 233    12973  14582  14539    119   -262   -374       C  
ATOM    408  CE  LYS A 233      16.738 -43.280  -7.482  1.00113.10           C  
ANISOU  408  CE  LYS A 233    13290  14780  14901    193   -259   -391       C  
ATOM    409  NZ  LYS A 233      16.736 -41.830  -7.825  1.00114.84           N1+
ANISOU  409  NZ  LYS A 233    13444  15023  15166    279   -226   -422       N1+
ATOM    410  N   ARG A 234      12.441 -46.132  -8.825  1.00 85.16           N  
ANISOU  410  N   ARG A 234     9737  11487  11132   -241   -370   -260       N  
ATOM    411  CA  ARG A 234      11.833 -46.888  -9.910  1.00 84.22           C  
ANISOU  411  CA  ARG A 234     9671  11352  10976   -341   -431   -239       C  
ATOM    412  C   ARG A 234      12.727 -48.034 -10.394  1.00 81.32           C  
ANISOU  412  C   ARG A 234     9507  10792  10600   -365   -477   -247       C  
ATOM    413  O   ARG A 234      13.928 -47.850 -10.632  1.00 83.76           O  
ANISOU  413  O   ARG A 234     9881  10984  10958   -239   -450   -285       O  
ATOM    414  CB  ARG A 234      11.504 -45.944 -11.080  1.00 84.45           C  
ANISOU  414  CB  ARG A 234     9629  11428  11032   -256   -429   -261       C  
ATOM    415  CG  ARG A 234      11.950 -46.473 -12.437  1.00 74.30           C  
ANISOU  415  CG  ARG A 234     8484  10015   9731   -258   -473   -278       C  
ATOM    416  CD  ARG A 234      11.742 -45.477 -13.540  1.00 67.09           C  
ANISOU  416  CD  ARG A 234     7519   9140   8832   -171   -471   -290       C  
ATOM    417  NE  ARG A 234      10.751 -45.981 -14.471  1.00 69.52           N  
ANISOU  417  NE  ARG A 234     7839   9499   9075   -283   -553   -266       N  
ATOM    418  CZ  ARG A 234      11.022 -46.866 -15.416  1.00 70.72           C  
ANISOU  418  CZ  ARG A 234     8158   9539   9173   -342   -602   -281       C  
ATOM    419  NH1 ARG A 234      12.261 -47.312 -15.553  1.00 71.63           N1+
ANISOU  419  NH1 ARG A 234     8423   9495   9299   -277   -563   -322       N1+
ATOM    420  NH2 ARG A 234      10.061 -47.301 -16.219  1.00 70.64           N  
ANISOU  420  NH2 ARG A 234     8163   9581   9096   -462   -692   -260       N  
ATOM    421  N   LYS A 235      12.147 -49.224 -10.515  1.00 82.57           N  
ANISOU  421  N   LYS A 235     9761  10918  10694   -527   -546   -210       N  
ATOM    422  CA  LYS A 235      12.856 -50.339 -11.138  1.00 84.24           C  
ANISOU  422  CA  LYS A 235    10189  10932  10888   -539   -600   -229       C  
ATOM    423  C   LYS A 235      12.343 -50.570 -12.566  1.00 85.83           C  
ANISOU  423  C   LYS A 235    10450  11114  11046   -589   -651   -249       C  
ATOM    424  O   LYS A 235      11.190 -50.256 -12.888  1.00 89.97           O  
ANISOU  424  O   LYS A 235    10861  11783  11540   -685   -680   -221       O  
ATOM    425  CB  LYS A 235      12.715 -51.607 -10.301  1.00 86.11           C  
ANISOU  425  CB  LYS A 235    10556  11088  11073   -687   -662   -177       C  
ATOM    426  CG  LYS A 235      11.271 -52.011 -10.033  1.00 96.40           C  
ANISOU  426  CG  LYS A 235    11796  12527  12304   -914   -709   -109       C  
ATOM    427  CD  LYS A 235      11.191 -53.428  -9.472  1.00103.95           C  
ANISOU  427  CD  LYS A 235    12943  13356  13197  -1088   -790    -51       C  
ATOM    428  CE  LYS A 235      12.128 -53.615  -8.278  1.00102.39           C  
ANISOU  428  CE  LYS A 235    12811  13074  13020  -1012   -767    -33       C  
ATOM    429  NZ  LYS A 235      12.232 -55.043  -7.873  1.00 98.77           N1+
ANISOU  429  NZ  LYS A 235    12589  12437  12503  -1151   -863     23       N1+
ATOM    430  N   LYS A 236      13.206 -51.116 -13.416  1.00 76.04           N  
ANISOU  430  N   LYS A 236     9387   9704   9799   -515   -663   -300       N  
ATOM    431  CA  LYS A 236      12.898 -51.271 -14.835  1.00 72.97           C  
ANISOU  431  CA  LYS A 236     9084   9285   9355   -539   -703   -334       C  
ATOM    432  C   LYS A 236      11.683 -52.146 -15.113  1.00 76.36           C  
ANISOU  432  C   LYS A 236     9579   9734   9699   -763   -816   -296       C  
ATOM    433  O   LYS A 236      11.537 -53.224 -14.534  1.00 86.21           O  
ANISOU  433  O   LYS A 236    10950  10892  10915   -892   -876   -267       O  
ATOM    434  CB  LYS A 236      14.100 -51.857 -15.571  1.00 71.02           C  
ANISOU  434  CB  LYS A 236     9036   8848   9100   -415   -683   -405       C  
ATOM    435  CG  LYS A 236      13.801 -52.231 -17.011  1.00 58.73           C  
ANISOU  435  CG  LYS A 236     7621   7238   7454   -454   -731   -449       C  
ATOM    436  CD  LYS A 236      14.871 -53.133 -17.576  1.00 59.44           C  
ANISOU  436  CD  LYS A 236     7944   7126   7515   -349   -718   -526       C  
ATOM    437  CE  LYS A 236      14.692 -53.340 -19.066  1.00 60.40           C  
ANISOU  437  CE  LYS A 236     8212   7204   7533   -360   -744   -585       C  
ATOM    438  NZ  LYS A 236      13.259 -53.452 -19.435  1.00 68.07           N1+
ANISOU  438  NZ  LYS A 236     9171   8260   8430   -573   -861   -541       N1+
ATOM    439  N   ARG A 237      10.820 -51.687 -16.011  1.00 68.91           N  
ANISOU  439  N   ARG A 237     8561   8904   8719   -819   -856   -291       N  
ATOM    440  CA  ARG A 237       9.712 -52.516 -16.462  1.00 68.71           C  
ANISOU  440  CA  ARG A 237     8601   8898   8608  -1043   -980   -259       C  
ATOM    441  C   ARG A 237      10.249 -53.677 -17.279  1.00 74.56           C  
ANISOU  441  C   ARG A 237     9646   9408   9276  -1072  -1044   -319       C  
ATOM    442  O   ARG A 237      10.948 -53.475 -18.269  1.00 75.68           O  
ANISOU  442  O   ARG A 237     9892   9467   9396   -934  -1011   -389       O  
ATOM    443  CB  ARG A 237       8.702 -51.699 -17.272  1.00 61.40           C  
ANISOU  443  CB  ARG A 237     7512   8156   7661  -1077  -1022   -237       C  
ATOM    444  CG  ARG A 237       7.862 -50.791 -16.396  1.00 61.66           C  
ANISOU  444  CG  ARG A 237     7251   8425   7751  -1084   -983   -175       C  
ATOM    445  CD  ARG A 237       6.777 -50.046 -17.145  1.00 68.91           C  
ANISOU  445  CD  ARG A 237     7996   9533   8655  -1109  -1044   -145       C  
ATOM    446  NE  ARG A 237       5.904 -50.919 -17.925  1.00 76.28           N  
ANISOU  446  NE  ARG A 237     9009  10477   9499  -1326  -1188   -122       N  
ATOM    447  CZ  ARG A 237       4.695 -50.571 -18.361  1.00 78.95           C  
ANISOU  447  CZ  ARG A 237     9169  11013   9816  -1420  -1277    -72       C  
ATOM    448  NH1 ARG A 237       4.192 -49.379 -18.071  1.00 80.45           N1+
ANISOU  448  NH1 ARG A 237     9093  11403  10072  -1296  -1228    -43       N1+
ATOM    449  NH2 ARG A 237       3.982 -51.421 -19.083  1.00 78.88           N  
ANISOU  449  NH2 ARG A 237     9250  11000   9720  -1635  -1423    -53       N  
ATOM    450  N   LYS A 238       9.926 -54.894 -16.848  1.00 78.91           N  
ANISOU  450  N   LYS A 238    10350   9851   9780  -1253  -1133   -291       N  
ATOM    451  CA  LYS A 238      10.391 -56.105 -17.517  1.00 78.32           C  
ANISOU  451  CA  LYS A 238    10601   9527   9631  -1283  -1208   -353       C  
ATOM    452  C   LYS A 238       9.728 -56.296 -18.878  1.00 79.01           C  
ANISOU  452  C   LYS A 238    10790   9614   9617  -1390  -1306   -389       C  
ATOM    453  O   LYS A 238      10.269 -56.980 -19.740  1.00 85.96           O  
ANISOU  453  O   LYS A 238    11937  10300  10425  -1344  -1338   -474       O  
ATOM    454  CB  LYS A 238      10.131 -57.337 -16.646  1.00 82.10           C  
ANISOU  454  CB  LYS A 238    11234   9877  10083  -1471  -1295   -300       C  
ATOM    455  CG  LYS A 238      10.708 -57.267 -15.236  1.00 94.33           C  
ANISOU  455  CG  LYS A 238    12708  11423  11711  -1395  -1222   -252       C  
ATOM    456  CD  LYS A 238      12.202 -56.971 -15.255  1.00110.16           C  
ANISOU  456  CD  LYS A 238    14764  13310  13784  -1098  -1119   -329       C  
ATOM    457  CE  LYS A 238      12.801 -57.034 -13.849  1.00118.82           C  
ANISOU  457  CE  LYS A 238    15817  14384  14946  -1037  -1077   -279       C  
ATOM    458  NZ  LYS A 238      12.782 -58.429 -13.292  1.00121.46           N1+
ANISOU  458  NZ  LYS A 238    16405  14512  15233  -1173  -1185   -238       N1+
ATOM    459  N   ASP A 239       8.565 -55.678 -19.076  1.00 74.16           N  
ANISOU  459  N   ASP A 239     9964   9222   8991  -1521  -1356   -327       N  
ATOM    460  CA  ASP A 239       7.770 -55.868 -20.294  1.00 72.74           C  
ANISOU  460  CA  ASP A 239     9860   9070   8708  -1660  -1482   -342       C  
ATOM    461  C   ASP A 239       8.005 -54.813 -21.382  1.00 77.35           C  
ANISOU  461  C   ASP A 239    10378   9736   9275  -1487  -1433   -387       C  
ATOM    462  O   ASP A 239       7.300 -54.777 -22.388  1.00 78.23           O  
ANISOU  462  O   ASP A 239    10519   9905   9300  -1588  -1540   -389       O  
ATOM    463  CB  ASP A 239       6.283 -55.895 -19.939  1.00 79.00           C  
ANISOU  463  CB  ASP A 239    10453  10073   9490  -1925  -1590   -239       C  
ATOM    464  CG  ASP A 239       5.795 -54.582 -19.349  1.00 86.76           C  
ANISOU  464  CG  ASP A 239    11063  11335  10567  -1836  -1504   -174       C  
ATOM    465  OD1 ASP A 239       6.630 -53.793 -18.850  1.00 87.42           O  
ANISOU  465  OD1 ASP A 239    11060  11422  10735  -1606  -1362   -197       O  
ATOM    466  OD2 ASP A 239       4.569 -54.340 -19.379  1.00 88.52           O1-
ANISOU  466  OD2 ASP A 239    11079  11774  10780  -1995  -1584   -103       O1-
ATOM    467  N   ILE A 240       8.983 -53.942 -21.166  1.00 77.84           N  
ANISOU  467  N   ILE A 240    10353   9805   9416  -1240  -1282   -414       N  
ATOM    468  CA  ILE A 240       9.350 -52.938 -22.151  1.00 73.69           C  
ANISOU  468  CA  ILE A 240     9790   9336   8874  -1076  -1223   -448       C  
ATOM    469  C   ILE A 240      10.852 -53.011 -22.330  1.00 73.09           C  
ANISOU  469  C   ILE A 240     9866   9095   8811   -862  -1092   -532       C  
ATOM    470  O   ILE A 240      11.608 -52.689 -21.403  1.00 66.33           O  
ANISOU  470  O   ILE A 240     8912   8230   8060   -735   -984   -525       O  
ATOM    471  CB  ILE A 240       8.924 -51.523 -21.718  1.00 72.72           C  
ANISOU  471  CB  ILE A 240     9352   9434   8845   -995  -1168   -379       C  
ATOM    472  CG1 ILE A 240       7.399 -51.446 -21.617  1.00 73.96           C  
ANISOU  472  CG1 ILE A 240     9330   9782   8988  -1187  -1295   -299       C  
ATOM    473  CG2 ILE A 240       9.453 -50.468 -22.695  1.00 66.30           C  
ANISOU  473  CG2 ILE A 240     8531   8645   8015   -821  -1103   -404       C  
ATOM    474  CD1 ILE A 240       6.879 -50.121 -21.125  1.00 71.71           C  
ANISOU  474  CD1 ILE A 240     8738   9713   8796  -1092  -1248   -237       C  
ATOM    475  N   ASN A 241      11.286 -53.449 -23.512  1.00 73.80           N  
ANISOU  475  N   ASN A 241    10190   9064   8787   -824  -1103   -614       N  
ATOM    476  CA  ASN A 241      12.689 -53.795 -23.709  1.00 76.02           C  
ANISOU  476  CA  ASN A 241    10636   9183   9065   -632   -983   -704       C  
ATOM    477  C   ASN A 241      13.269 -53.421 -25.056  1.00 81.57           C  
ANISOU  477  C   ASN A 241    11456   9874   9665   -512   -915   -773       C  
ATOM    478  O   ASN A 241      14.376 -52.899 -25.126  1.00 80.24           O  
ANISOU  478  O   ASN A 241    11246   9703   9539   -320   -766   -804       O  
ATOM    479  CB  ASN A 241      12.884 -55.297 -23.499  1.00 78.63           C  
ANISOU  479  CB  ASN A 241    11232   9295   9350   -696  -1051   -762       C  
ATOM    480  CG  ASN A 241      12.604 -55.720 -22.081  1.00 77.71           C  
ANISOU  480  CG  ASN A 241    11029   9165   9331   -789  -1089   -692       C  
ATOM    481  ND2 ASN A 241      11.353 -56.074 -21.813  1.00 79.54           N  
ANISOU  481  ND2 ASN A 241    11228   9459   9535  -1036  -1226   -622       N  
ATOM    482  OD1 ASN A 241      13.497 -55.723 -21.228  1.00 71.23           O  
ANISOU  482  OD1 ASN A 241    10165   8292   8607   -649   -999   -694       O  
ATOM    483  N   THR A 242      12.534 -53.703 -26.125  1.00 89.22           N  
ANISOU  483  N   THR A 242    12569  10841  10489   -636  -1028   -795       N  
ATOM    484  CA  THR A 242      13.095 -53.600 -27.465  1.00 86.43           C  
ANISOU  484  CA  THR A 242    12395  10449   9997   -539   -971   -874       C  
ATOM    485  C   THR A 242      12.741 -52.291 -28.157  1.00 78.96           C  
ANISOU  485  C   THR A 242    11297   9682   9022   -523   -959   -809       C  
ATOM    486  O   THR A 242      11.772 -51.633 -27.803  1.00 82.77           O  
ANISOU  486  O   THR A 242    11576  10310   9565   -620  -1046   -712       O  
ATOM    487  CB  THR A 242      12.641 -54.781 -28.351  1.00 96.53           C  
ANISOU  487  CB  THR A 242    13992  11585  11100   -673  -1106   -957       C  
ATOM    488  CG2 THR A 242      11.206 -54.622 -28.781  1.00 94.25           C  
ANISOU  488  CG2 THR A 242    13658  11413  10740   -902  -1296   -887       C  
ATOM    489  OG1 THR A 242      13.472 -54.859 -29.516  1.00113.62           O  
ANISOU  489  OG1 THR A 242    16367  13680  13122   -534  -1010  -1062       O  
ATOM    490  N   ILE A 243      13.549 -51.914 -29.140  1.00 73.46           N  
ANISOU  490  N   ILE A 243    10705   8978   8231   -393   -847   -861       N  
ATOM    491  CA  ILE A 243      13.309 -50.707 -29.936  1.00 80.30           C  
ANISOU  491  CA  ILE A 243    11481   9988   9042   -377   -838   -797       C  
ATOM    492  C   ILE A 243      11.926 -50.714 -30.616  1.00 79.05           C  
ANISOU  492  C   ILE A 243    11360   9903   8773   -563  -1044   -750       C  
ATOM    493  O   ILE A 243      11.326 -49.662 -30.841  1.00 70.69           O  
ANISOU  493  O   ILE A 243    10143   8986   7728   -579  -1095   -656       O  
ATOM    494  CB  ILE A 243      14.423 -50.514 -30.998  1.00 67.79           C  
ANISOU  494  CB  ILE A 243    10054   8372   7332   -235   -682   -867       C  
ATOM    495  CG1 ILE A 243      14.063 -49.390 -31.953  1.00 70.03           C  
ANISOU  495  CG1 ILE A 243    10303   8784   7520   -253   -703   -792       C  
ATOM    496  CG2 ILE A 243      14.667 -51.790 -31.773  1.00 81.29           C  
ANISOU  496  CG2 ILE A 243    12084   9931   8870   -246   -699   -999       C  
ATOM    497  CD1 ILE A 243      15.263 -48.665 -32.492  1.00 79.55           C  
ANISOU  497  CD1 ILE A 243    11515  10020   8689   -103   -502   -800       C  
ATOM    498  N   GLU A 244      11.406 -51.902 -30.912  1.00 82.73           N  
ANISOU  498  N   GLU A 244    12033  10267   9133   -706  -1176   -812       N  
ATOM    499  CA  GLU A 244      10.033 -52.023 -31.389  1.00 88.12           C  
ANISOU  499  CA  GLU A 244    12723  11030   9731   -914  -1397   -761       C  
ATOM    500  C   GLU A 244       9.052 -51.603 -30.300  1.00 89.40           C  
ANISOU  500  C   GLU A 244    12574  11334  10058  -1009  -1483   -646       C  
ATOM    501  O   GLU A 244       8.063 -50.935 -30.587  1.00 94.05           O  
ANISOU  501  O   GLU A 244    13014  12083  10639  -1086  -1605   -559       O  
ATOM    502  CB  GLU A 244       9.732 -53.447 -31.856  1.00 94.05           C  
ANISOU  502  CB  GLU A 244    13777  11622  10337  -1069  -1526   -856       C  
ATOM    503  CG  GLU A 244      10.292 -53.777 -33.232  1.00108.39           C  
ANISOU  503  CG  GLU A 244    15914  13339  11929  -1014  -1496   -967       C  
ATOM    504  CD  GLU A 244      11.803 -53.939 -33.228  1.00115.30           C  
ANISOU  504  CD  GLU A 244    16903  14096  12809   -779  -1261  -1069       C  
ATOM    505  OE1 GLU A 244      12.390 -53.964 -32.123  1.00107.97           O  
ANISOU  505  OE1 GLU A 244    15830  13136  12059   -677  -1151  -1058       O  
ATOM    506  OE2 GLU A 244      12.397 -54.051 -34.329  1.00120.46           O1-
ANISOU  506  OE2 GLU A 244    17787  14700  13283   -696  -1187  -1160       O1-
ATOM    507  N   ASP A 245       9.332 -51.983 -29.052  1.00 87.91           N  
ANISOU  507  N   ASP A 245    12289  11097  10014   -992  -1416   -644       N  
ATOM    508  CA  ASP A 245       8.506 -51.557 -27.920  1.00 87.26           C  
ANISOU  508  CA  ASP A 245    11909  11161  10085  -1061  -1461   -542       C  
ATOM    509  C   ASP A 245       8.570 -50.047 -27.758  1.00 84.81           C  
ANISOU  509  C   ASP A 245    11348  11004   9870   -909  -1378   -469       C  
ATOM    510  O   ASP A 245       7.577 -49.409 -27.406  1.00 87.21           O  
ANISOU  510  O   ASP A 245    11418  11477  10241   -960  -1458   -381       O  
ATOM    511  CB  ASP A 245       8.947 -52.223 -26.614  1.00 88.55           C  
ANISOU  511  CB  ASP A 245    12045  11233  10366  -1056  -1388   -556       C  
ATOM    512  CG  ASP A 245       8.912 -53.723 -26.682  1.00 94.48           C  
ANISOU  512  CG  ASP A 245    13066  11802  11033  -1201  -1477   -622       C  
ATOM    513  OD1 ASP A 245       8.259 -54.261 -27.600  1.00 98.49           O  
ANISOU  513  OD1 ASP A 245    13739  12283  11400  -1357  -1624   -645       O  
ATOM    514  OD2 ASP A 245       9.555 -54.365 -25.824  1.00 97.61           O1-
ANISOU  514  OD2 ASP A 245    13522  12068  11498  -1159  -1408   -651       O1-
ATOM    515  N   ALA A 246       9.751 -49.487 -28.006  1.00 80.81           N  
ANISOU  515  N   ALA A 246    10894  10437   9372   -721  -1216   -505       N  
ATOM    516  CA  ALA A 246       9.957 -48.048 -27.939  1.00 75.20           C  
ANISOU  516  CA  ALA A 246     9999   9834   8741   -580  -1136   -440       C  
ATOM    517  C   ALA A 246       9.009 -47.341 -28.899  1.00 78.33           C  
ANISOU  517  C   ALA A 246    10359  10351   9051   -629  -1271   -373       C  
ATOM    518  O   ALA A 246       8.291 -46.419 -28.518  1.00 77.41           O  
ANISOU  518  O   ALA A 246    10020  10370   9023   -604  -1320   -288       O  
ATOM    519  CB  ALA A 246      11.402 -47.706 -28.261  1.00 69.96           C  
ANISOU  519  CB  ALA A 246     9435   9081   8067   -413   -954   -490       C  
ATOM    520  N   VAL A 247       8.993 -47.807 -30.143  1.00 80.54           N  
ANISOU  520  N   VAL A 247    10871  10579   9150   -691  -1339   -414       N  
ATOM    521  CA  VAL A 247       8.167 -47.198 -31.176  1.00 80.36           C  
ANISOU  521  CA  VAL A 247    10854  10662   9019   -739  -1482   -350       C  
ATOM    522  C   VAL A 247       6.666 -47.274 -30.847  1.00 78.61           C  
ANISOU  522  C   VAL A 247    10441  10586   8841   -885  -1682   -277       C  
ATOM    523  O   VAL A 247       5.949 -46.295 -31.040  1.00 78.33           O  
ANISOU  523  O   VAL A 247    10239  10690   8834   -849  -1768   -186       O  
ATOM    524  CB  VAL A 247       8.432 -47.840 -32.557  1.00 75.74           C  
ANISOU  524  CB  VAL A 247    10586   9988   8204   -797  -1524   -421       C  
ATOM    525  CG1 VAL A 247       7.495 -47.257 -33.594  1.00 78.18           C  
ANISOU  525  CG1 VAL A 247    10902  10411   8391   -864  -1702   -345       C  
ATOM    526  CG2 VAL A 247       9.871 -47.599 -32.985  1.00 75.22           C  
ANISOU  526  CG2 VAL A 247    10671   9824   8086   -639  -1313   -482       C  
ATOM    527  N   LYS A 248       6.194 -48.417 -30.351  1.00 75.25           N  
ANISOU  527  N   LYS A 248    10036  10134   8421  -1049  -1758   -310       N  
ATOM    528  CA  LYS A 248       4.790 -48.543 -29.945  1.00 78.86           C  
ANISOU  528  CA  LYS A 248    10281  10756   8927  -1208  -1932   -234       C  
ATOM    529  C   LYS A 248       4.409 -47.436 -28.987  1.00 82.95           C  
ANISOU  529  C   LYS A 248    10463  11431   9622  -1087  -1879   -151       C  
ATOM    530  O   LYS A 248       3.356 -46.807 -29.117  1.00 87.69           O  
ANISOU  530  O   LYS A 248    10858  12211  10247  -1103  -2005    -68       O  
ATOM    531  CB  LYS A 248       4.516 -49.883 -29.266  1.00 84.69           C  
ANISOU  531  CB  LYS A 248    11073  11430   9676  -1401  -1978   -272       C  
ATOM    532  CG  LYS A 248       4.642 -51.084 -30.150  1.00104.08           C  
ANISOU  532  CG  LYS A 248    13865  13725  11954  -1552  -2073   -357       C  
ATOM    533  CD  LYS A 248       3.906 -52.259 -29.538  1.00115.91           C  
ANISOU  533  CD  LYS A 248    15369  15208  13463  -1801  -2194   -351       C  
ATOM    534  CE  LYS A 248       2.465 -51.886 -29.216  1.00119.99           C  
ANISOU  534  CE  LYS A 248    15566  15982  14044  -1949  -2347   -233       C  
ATOM    535  NZ  LYS A 248       1.624 -53.083 -28.937  1.00125.39           N1+
ANISOU  535  NZ  LYS A 248    16287  16665  14692  -2254  -2505   -218       N1+
ATOM    536  N   LEU A 249       5.281 -47.235 -28.004  1.00 80.16           N  
ANISOU  536  N   LEU A 249    10059  11007   9389   -960  -1695   -179       N  
ATOM    537  CA  LEU A 249       5.119 -46.209 -26.994  1.00 76.25           C  
ANISOU  537  CA  LEU A 249     9289  10626   9055   -826  -1617   -124       C  
ATOM    538  C   LEU A 249       4.970 -44.856 -27.662  1.00 77.19           C  
ANISOU  538  C   LEU A 249     9338  10817   9173   -676  -1643    -65       C  
ATOM    539  O   LEU A 249       3.960 -44.171 -27.486  1.00 80.12           O  
ANISOU  539  O   LEU A 249     9483  11356   9604   -649  -1735      8       O  
ATOM    540  CB  LEU A 249       6.317 -46.215 -26.046  1.00 77.77           C  
ANISOU  540  CB  LEU A 249     9509  10696   9343   -710  -1421   -176       C  
ATOM    541  CG  LEU A 249       6.345 -47.288 -24.953  1.00 76.10           C  
ANISOU  541  CG  LEU A 249     9289  10444   9183   -822  -1389   -205       C  
ATOM    542  CD1 LEU A 249       7.674 -47.280 -24.217  1.00 62.79           C  
ANISOU  542  CD1 LEU A 249     7666   8621   7572   -690  -1212   -258       C  
ATOM    543  CD2 LEU A 249       5.209 -47.050 -23.979  1.00 74.49           C  
ANISOU  543  CD2 LEU A 249     8799  10432   9072   -885  -1438   -137       C  
ATOM    544  N   LEU A 250       5.986 -44.501 -28.445  1.00 76.97           N  
ANISOU  544  N   LEU A 250     9510  10663   9073   -578  -1560    -93       N  
ATOM    545  CA  LEU A 250       5.972 -43.318 -29.300  1.00 66.87           C  
ANISOU  545  CA  LEU A 250     8243   9413   7753   -462  -1593    -32       C  
ATOM    546  C   LEU A 250       4.686 -43.142 -30.101  1.00 68.87           C  
ANISOU  546  C   LEU A 250     8434   9805   7928   -537  -1814     40       C  
ATOM    547  O   LEU A 250       4.260 -42.019 -30.348  1.00 81.44           O  
ANISOU  547  O   LEU A 250     9918  11474   9551   -422  -1874    118       O  
ATOM    548  CB  LEU A 250       7.164 -43.369 -30.248  1.00 66.75           C  
ANISOU  548  CB  LEU A 250     8500   9252   7611   -423  -1493    -78       C  
ATOM    549  CG  LEU A 250       8.440 -42.947 -29.533  1.00 64.93           C  
ANISOU  549  CG  LEU A 250     8261   8924   7484   -290  -1280   -111       C  
ATOM    550  CD1 LEU A 250       9.691 -43.129 -30.379  1.00 64.98           C  
ANISOU  550  CD1 LEU A 250     8508   8809   7371   -257  -1153   -164       C  
ATOM    551  CD2 LEU A 250       8.280 -41.503 -29.110  1.00 64.36           C  
ANISOU  551  CD2 LEU A 250     8014   8908   7531   -152  -1265    -32       C  
ATOM    552  N   GLN A 251       4.066 -44.243 -30.504  1.00 71.18           N  
ANISOU  552  N   GLN A 251     8800  10125   8120   -730  -1947     17       N  
ATOM    553  CA  GLN A 251       2.803 -44.162 -31.216  1.00 76.34           C  
ANISOU  553  CA  GLN A 251     9373  10930   8703   -826  -2178     88       C  
ATOM    554  C   GLN A 251       1.628 -43.984 -30.263  1.00 85.10           C  
ANISOU  554  C   GLN A 251    10136  12242   9957   -848  -2256    149       C  
ATOM    555  O   GLN A 251       0.867 -43.030 -30.375  1.00 92.39           O  
ANISOU  555  O   GLN A 251    10865  13309  10932   -746  -2351    231       O  
ATOM    556  CB  GLN A 251       2.588 -45.412 -32.069  1.00 86.21           C  
ANISOU  556  CB  GLN A 251    10852  12129   9774  -1046  -2306     36       C  
ATOM    557  CG  GLN A 251       3.646 -45.644 -33.134  1.00 96.94           C  
ANISOU  557  CG  GLN A 251    12563  13311  10957  -1023  -2236    -33       C  
ATOM    558  CD  GLN A 251       3.428 -46.940 -33.905  1.00107.93           C  
ANISOU  558  CD  GLN A 251    14207  14634  12166  -1235  -2362   -104       C  
ATOM    559  NE2 GLN A 251       3.797 -46.931 -35.181  1.00111.74           N  
ANISOU  559  NE2 GLN A 251    14962  15047  12448  -1236  -2396   -132       N  
ATOM    560  OE1 GLN A 251       2.924 -47.935 -33.363  1.00108.80           O  
ANISOU  560  OE1 GLN A 251    14283  14749  12306  -1404  -2432   -133       O  
ATOM    561  N   GLU A 252       1.492 -44.900 -29.313  1.00 89.43           N  
ANISOU  561  N   GLU A 252    10609  12802  10569   -975  -2211    110       N  
ATOM    562  CA  GLU A 252       0.285 -44.978 -28.495  1.00 96.34           C  
ANISOU  562  CA  GLU A 252    11164  13895  11545  -1055  -2292    167       C  
ATOM    563  C   GLU A 252       0.211 -43.936 -27.382  1.00 93.96           C  
ANISOU  563  C   GLU A 252    10591  13691  11417   -850  -2166    196       C  
ATOM    564  O   GLU A 252      -0.869 -43.675 -26.845  1.00 94.88           O  
ANISOU  564  O   GLU A 252    10409  14027  11615   -854  -2231    253       O  
ATOM    565  CB  GLU A 252       0.163 -46.370 -27.883  1.00105.57           C  
ANISOU  565  CB  GLU A 252    12373  15036  12701  -1291  -2291    127       C  
ATOM    566  CG  GLU A 252       0.050 -47.494 -28.887  1.00111.75           C  
ANISOU  566  CG  GLU A 252    13420  15728  13314  -1520  -2441     93       C  
ATOM    567  CD  GLU A 252       0.113 -48.844 -28.216  1.00120.59           C  
ANISOU  567  CD  GLU A 252    14631  16762  14426  -1735  -2424     48       C  
ATOM    568  OE1 GLU A 252       0.232 -48.873 -26.974  1.00121.61           O  
ANISOU  568  OE1 GLU A 252    14607  16920  14680  -1706  -2294     54       O  
ATOM    569  OE2 GLU A 252       0.047 -49.871 -28.920  1.00128.62           O1-
ANISOU  569  OE2 GLU A 252    15891  17674  15306  -1935  -2545      7       O1-
ATOM    570  N   CYS A 253       1.353 -43.352 -27.028  1.00 90.46           N  
ANISOU  570  N   CYS A 253    10251  13094  11026   -673  -1986    154       N  
ATOM    571  CA  CYS A 253       1.398 -42.340 -25.978  1.00 88.97           C  
ANISOU  571  CA  CYS A 253     9854  12963  10989   -474  -1864    166       C  
ATOM    572  C   CYS A 253       0.973 -40.968 -26.490  1.00 95.04           C  
ANISOU  572  C   CYS A 253    10524  13800  11787   -275  -1938    230       C  
ATOM    573  O   CYS A 253       1.073 -40.689 -27.680  1.00 99.43           O  
ANISOU  573  O   CYS A 253    11239  14299  12242   -263  -2036    261       O  
ATOM    574  CB  CYS A 253       2.797 -42.261 -25.381  1.00 84.94           C  
ANISOU  574  CB  CYS A 253     9495  12258  10521   -382  -1662     98       C  
ATOM    575  SG  CYS A 253       3.235 -43.685 -24.382  1.00 84.06           S  
ANISOU  575  SG  CYS A 253     9441  12078  10420   -556  -1565     32       S  
ATOM    576  N   LYS A 254       0.517 -40.110 -25.580  1.00 94.32           N  
ANISOU  576  N   LYS A 254    10188  13822  11826   -112  -1889    249       N  
ATOM    577  CA  LYS A 254      -0.032 -38.812 -25.955  1.00 96.31           C  
ANISOU  577  CA  LYS A 254    10327  14143  12121     97  -1974    312       C  
ATOM    578  C   LYS A 254       0.253 -37.693 -24.952  1.00 87.17           C  
ANISOU  578  C   LYS A 254     9065  12957  11098    335  -1838    290       C  
ATOM    579  O   LYS A 254      -0.196 -36.564 -25.133  1.00 87.74           O  
ANISOU  579  O   LYS A 254     9051  13067  11220    536  -1902    335       O  
ATOM    580  CB  LYS A 254      -1.540 -38.938 -26.156  1.00106.20           C  
ANISOU  580  CB  LYS A 254    11313  15658  13379     46  -2157    378       C  
ATOM    581  CG  LYS A 254      -2.250 -39.567 -24.987  1.00113.60           C  
ANISOU  581  CG  LYS A 254    11981  16789  14391    -50  -2103    360       C  
ATOM    582  CD  LYS A 254      -3.478 -40.335 -25.436  1.00122.30           C  
ANISOU  582  CD  LYS A 254    12910  18118  15442   -254  -2291    419       C  
ATOM    583  CE  LYS A 254      -4.098 -41.106 -24.275  1.00128.67           C  
ANISOU  583  CE  LYS A 254    13471  19113  16303   -404  -2222    409       C  
ATOM    584  NZ  LYS A 254      -5.179 -42.035 -24.719  1.00130.42           N1+
ANISOU  584  NZ  LYS A 254    13554  19536  16463   -670  -2405    468       N1+
ATOM    585  N   LYS A 255       0.998 -38.010 -23.900  1.00 79.87           N  
ANISOU  585  N   LYS A 255     8165  11956  10227    316  -1662    220       N  
ATOM    586  CA  LYS A 255       1.379 -37.032 -22.886  1.00 71.44           C  
ANISOU  586  CA  LYS A 255     7033  10840   9270    518  -1529    184       C  
ATOM    587  C   LYS A 255       2.844 -37.247 -22.521  1.00 65.31           C  
ANISOU  587  C   LYS A 255     6474   9848   8491    485  -1371    123       C  
ATOM    588  O   LYS A 255       3.177 -37.721 -21.440  1.00 70.75           O  
ANISOU  588  O   LYS A 255     7120  10539   9223    439  -1252     69       O  
ATOM    589  CB  LYS A 255       0.478 -37.150 -21.661  1.00 68.23           C  
ANISOU  589  CB  LYS A 255     6336  10645   8944    542  -1482    165       C  
ATOM    590  CG  LYS A 255      -0.239 -35.876 -21.340  1.00 69.57           C  
ANISOU  590  CG  LYS A 255     6319  10912   9200    801  -1504    179       C  
ATOM    591  CD  LYS A 255      -1.734 -36.066 -21.162  1.00 84.25           C  
ANISOU  591  CD  LYS A 255     7853  13073  11083    796  -1596    219       C  
ATOM    592  CE  LYS A 255      -2.412 -34.704 -20.965  1.00 87.94           C  
ANISOU  592  CE  LYS A 255     8152  13621  11639   1105  -1626    228       C  
ATOM    593  NZ  LYS A 255      -3.807 -34.787 -20.456  1.00 91.54           N1+
ANISOU  593  NZ  LYS A 255     8236  14404  12141   1148  -1661    247       N1+
ATOM    594  N   ILE A 256       3.715 -36.889 -23.452  1.00 64.80           N  
ANISOU  594  N   ILE A 256     6640   9610   8371    506  -1375    138       N  
ATOM    595  CA  ILE A 256       5.114 -37.291 -23.424  1.00 63.39           C  
ANISOU  595  CA  ILE A 256     6670   9249   8165    441  -1247     89       C  
ATOM    596  C   ILE A 256       6.034 -36.202 -22.901  1.00 63.60           C  
ANISOU  596  C   ILE A 256     6756   9140   8271    592  -1135     71       C  
ATOM    597  O   ILE A 256       6.009 -35.071 -23.374  1.00 62.71           O  
ANISOU  597  O   ILE A 256     6686   8971   8170    722  -1181    117       O  
ATOM    598  CB  ILE A 256       5.602 -37.685 -24.839  1.00 63.36           C  
ANISOU  598  CB  ILE A 256     6894   9153   8029    345  -1301    113       C  
ATOM    599  CG1 ILE A 256       4.573 -38.585 -25.517  1.00 68.64           C  
ANISOU  599  CG1 ILE A 256     7524   9951   8606    199  -1454    138       C  
ATOM    600  CG2 ILE A 256       6.976 -38.326 -24.785  1.00 61.88           C  
ANISOU  600  CG2 ILE A 256     6888   8814   7810    274  -1162     53       C  
ATOM    601  CD1 ILE A 256       4.956 -39.006 -26.921  1.00 66.81           C  
ANISOU  601  CD1 ILE A 256     7529   9636   8219    103  -1517    151       C  
ATOM    602  N   ILE A 257       6.869 -36.557 -21.940  1.00 60.59           N  
ANISOU  602  N   ILE A 257     6391   8694   7938    564  -1001      9       N  
ATOM    603  CA  ILE A 257       7.881 -35.636 -21.449  1.00 61.82           C  
ANISOU  603  CA  ILE A 257     6620   8710   8160    670   -900    -12       C  
ATOM    604  C   ILE A 257       9.233 -35.960 -22.062  1.00 58.75           C  
ANISOU  604  C   ILE A 257     6428   8176   7717    592   -824    -20       C  
ATOM    605  O   ILE A 257       9.706 -37.086 -21.975  1.00 71.49           O  
ANISOU  605  O   ILE A 257     8087   9780   9296    479   -773    -60       O  
ATOM    606  CB  ILE A 257       7.981 -35.678 -19.911  1.00 63.58           C  
ANISOU  606  CB  ILE A 257     6724   8963   8470    704   -804    -75       C  
ATOM    607  CG1 ILE A 257       6.724 -35.091 -19.279  1.00 65.99           C  
ANISOU  607  CG1 ILE A 257     6829   9415   8829    823   -852    -73       C  
ATOM    608  CG2 ILE A 257       9.167 -34.889 -19.435  1.00 59.19           C  
ANISOU  608  CG2 ILE A 257     6267   8253   7971    772   -710   -102       C  
ATOM    609  CD1 ILE A 257       6.767 -35.109 -17.786  1.00 69.06           C  
ANISOU  609  CD1 ILE A 257     7113   9847   9279    857   -753   -137       C  
ATOM    610  N   VAL A 258       9.853 -34.973 -22.691  1.00 58.96           N  
ANISOU  610  N   VAL A 258     6575   8090   7735    654   -815     20       N  
ATOM    611  CA  VAL A 258      11.153 -35.186 -23.317  1.00 66.85           C  
ANISOU  611  CA  VAL A 258     7741   8979   8680    585   -728     20       C  
ATOM    612  C   VAL A 258      12.211 -34.304 -22.675  1.00 61.43           C  
ANISOU  612  C   VAL A 258     7083   8180   8077    638   -631     11       C  
ATOM    613  O   VAL A 258      12.083 -33.093 -22.677  1.00 67.56           O  
ANISOU  613  O   VAL A 258     7879   8899   8893    728   -667     52       O  
ATOM    614  CB  VAL A 258      11.109 -34.906 -24.837  1.00 63.56           C  
ANISOU  614  CB  VAL A 258     7472   8536   8143    560   -794     90       C  
ATOM    615  CG1 VAL A 258      12.426 -35.297 -25.482  1.00 59.18           C  
ANISOU  615  CG1 VAL A 258     7071   7902   7514    481   -680     79       C  
ATOM    616  CG2 VAL A 258       9.970 -35.670 -25.463  1.00 60.49           C  
ANISOU  616  CG2 VAL A 258     7053   8262   7670    503   -920    103       C  
ATOM    617  N   LEU A 259      13.252 -34.919 -22.125  1.00 59.59           N  
ANISOU  617  N   LEU A 259     6860   7911   7871    582   -520    -42       N  
ATOM    618  CA  LEU A 259      14.366 -34.193 -21.521  1.00 59.79           C  
ANISOU  618  CA  LEU A 259     6905   7840   7971    603   -433    -51       C  
ATOM    619  C   LEU A 259      15.555 -34.186 -22.465  1.00 69.11           C  
ANISOU  619  C   LEU A 259     8208   8957   9091    537   -355    -19       C  
ATOM    620  O   LEU A 259      16.005 -35.242 -22.894  1.00 72.58           O  
ANISOU  620  O   LEU A 259     8683   9426   9469    476   -301    -49       O  
ATOM    621  CB  LEU A 259      14.779 -34.821 -20.190  1.00 59.67           C  
ANISOU  621  CB  LEU A 259     6797   7842   8032    590   -369   -124       C  
ATOM    622  CG  LEU A 259      13.970 -34.606 -18.916  1.00 68.12           C  
ANISOU  622  CG  LEU A 259     7744   8965   9174    656   -400   -162       C  
ATOM    623  CD1 LEU A 259      12.555 -35.067 -19.102  1.00 66.06           C  
ANISOU  623  CD1 LEU A 259     7402   8825   8874    665   -484   -155       C  
ATOM    624  CD2 LEU A 259      14.621 -35.367 -17.775  1.00 78.35           C  
ANISOU  624  CD2 LEU A 259     8990  10267  10514    614   -331   -222       C  
ATOM    625  N   THR A 260      16.069 -33.000 -22.786  1.00 68.73           N  
ANISOU  625  N   THR A 260     8233   8825   9057    549   -346     40       N  
ATOM    626  CA  THR A 260      17.167 -32.893 -23.743  1.00 66.51           C  
ANISOU  626  CA  THR A 260     8060   8507   8706    473   -261     85       C  
ATOM    627  C   THR A 260      18.397 -32.168 -23.204  1.00 65.35           C  
ANISOU  627  C   THR A 260     7905   8287   8639    438   -178     96       C  
ATOM    628  O   THR A 260      18.291 -31.231 -22.414  1.00 63.82           O  
ANISOU  628  O   THR A 260     7692   8022   8534    478   -221    101       O  
ATOM    629  CB  THR A 260      16.706 -32.189 -25.038  1.00 67.82           C  
ANISOU  629  CB  THR A 260     8357   8647   8765    468   -331    179       C  
ATOM    630  CG2 THR A 260      15.572 -32.954 -25.672  1.00 70.39           C  
ANISOU  630  CG2 THR A 260     8691   9056   9000    481   -424    172       C  
ATOM    631  OG1 THR A 260      16.258 -30.859 -24.751  1.00 71.99           O  
ANISOU  631  OG1 THR A 260     8909   9089   9356    536   -418    233       O  
ATOM    632  N   GLY A 261      19.567 -32.627 -23.636  1.00 62.46           N  
ANISOU  632  N   GLY A 261     7552   7942   8236    365    -60     96       N  
ATOM    633  CA  GLY A 261      20.827 -32.026 -23.246  1.00 62.13           C  
ANISOU  633  CA  GLY A 261     7484   7860   8263    305     22    117       C  
ATOM    634  C   GLY A 261      21.673 -31.629 -24.441  1.00 73.00           C  
ANISOU  634  C   GLY A 261     8951   9241   9547    215    107    198       C  
ATOM    635  O   GLY A 261      21.168 -31.485 -25.559  1.00 74.93           O  
ANISOU  635  O   GLY A 261     9312   9487   9670    205     79    255       O  
ATOM    636  N   ALA A 262      22.969 -31.455 -24.193  1.00 75.96           N  
ANISOU  636  N   ALA A 262     9263   9628   9970    141    211    209       N  
ATOM    637  CA  ALA A 262      23.927 -31.008 -25.202  1.00 77.24           C  
ANISOU  637  CA  ALA A 262     9480   9814  10052     33    316    294       C  
ATOM    638  C   ALA A 262      23.899 -31.871 -26.448  1.00 84.44           C  
ANISOU  638  C   ALA A 262    10459  10818  10805     37    395    289       C  
ATOM    639  O   ALA A 262      24.256 -31.419 -27.541  1.00 91.46           O  
ANISOU  639  O   ALA A 262    11448  11725  11576    -42    456    373       O  
ATOM    640  CB  ALA A 262      25.324 -31.001 -24.621  1.00 79.40           C  
ANISOU  640  CB  ALA A 262     9620  10135  10415    -39    422    286       C  
ATOM    641  N   GLY A 263      23.481 -33.117 -26.267  1.00 81.97           N  
ANISOU  641  N   GLY A 263    10108  10557  10480    123    392    189       N  
ATOM    642  CA  GLY A 263      23.450 -34.084 -27.340  1.00 85.94           C  
ANISOU  642  CA  GLY A 263    10689  11134  10831    138    460    156       C  
ATOM    643  C   GLY A 263      22.610 -33.660 -28.521  1.00 82.17           C  
ANISOU  643  C   GLY A 263    10384  10638  10201    111    390    228       C  
ATOM    644  O   GLY A 263      22.971 -33.907 -29.665  1.00 87.13           O  
ANISOU  644  O   GLY A 263    11110  11322  10672     72    479    248       O  
ATOM    645  N   VAL A 264      21.488 -33.013 -28.246  1.00 73.19           N  
ANISOU  645  N   VAL A 264     9282   9426   9101    140    229    266       N  
ATOM    646  CA  VAL A 264      20.551 -32.656 -29.298  1.00 73.46           C  
ANISOU  646  CA  VAL A 264     9469   9443   8999    133    126    336       C  
ATOM    647  C   VAL A 264      21.174 -31.639 -30.261  1.00 75.70           C  
ANISOU  647  C   VAL A 264     9877   9704   9182     37    182    461       C  
ATOM    648  O   VAL A 264      20.855 -31.615 -31.452  1.00 81.16           O  
ANISOU  648  O   VAL A 264    10720  10417   9700      3    162    517       O  
ATOM    649  CB  VAL A 264      19.230 -32.121 -28.695  1.00 68.95           C  
ANISOU  649  CB  VAL A 264     8877   8810   8512    208    -60    350       C  
ATOM    650  CG1 VAL A 264      18.360 -31.527 -29.746  1.00 69.90           C  
ANISOU  650  CG1 VAL A 264     9144   8906   8509    208   -181    444       C  
ATOM    651  CG2 VAL A 264      18.479 -33.246 -28.042  1.00 69.14           C  
ANISOU  651  CG2 VAL A 264     8802   8886   8582    272   -112    244       C  
ATOM    652  N   SER A 265      22.123 -30.858 -29.762  1.00 73.42           N  
ANISOU  652  N   SER A 265     9531   9377   8988    -26    255    506       N  
ATOM    653  CA  SER A 265      22.671 -29.753 -30.534  1.00 79.26           C  
ANISOU  653  CA  SER A 265    10390  10077   9649   -142    290    643       C  
ATOM    654  C   SER A 265      24.124 -29.956 -30.982  1.00 90.08           C  
ANISOU  654  C   SER A 265    11714  11552  10960   -252    502    660       C  
ATOM    655  O   SER A 265      24.822 -28.986 -31.288  1.00 96.59           O  
ANISOU  655  O   SER A 265    12586  12350  11765   -380    553    775       O  
ATOM    656  CB  SER A 265      22.550 -28.469 -29.716  1.00 73.11           C  
ANISOU  656  CB  SER A 265     9614   9153   9012   -155    184    707       C  
ATOM    657  OG  SER A 265      21.227 -28.327 -29.212  1.00 69.71           O  
ANISOU  657  OG  SER A 265     9193   8648   8646    -25      7    675       O  
ATOM    658  N   VAL A 266      24.574 -31.208 -31.041  1.00 87.54           N  
ANISOU  658  N   VAL A 266    11303  11351  10606   -203    625    550       N  
ATOM    659  CA  VAL A 266      25.965 -31.494 -31.391  1.00 86.44           C  
ANISOU  659  CA  VAL A 266    11081  11338  10425   -273    839    549       C  
ATOM    660  C   VAL A 266      26.195 -31.335 -32.891  1.00 93.54           C  
ANISOU  660  C   VAL A 266    12141  12309  11090   -359    939    631       C  
ATOM    661  O   VAL A 266      27.295 -30.983 -33.330  1.00 95.83           O  
ANISOU  661  O   VAL A 266    12394  12690  11327   -470   1103    698       O  
ATOM    662  CB  VAL A 266      26.387 -32.918 -30.950  1.00 76.55           C  
ANISOU  662  CB  VAL A 266     9690  10181   9216   -160    936    396       C  
ATOM    663  CG1 VAL A 266      27.886 -33.113 -31.100  1.00 68.36           C  
ANISOU  663  CG1 VAL A 266     8514   9283   8177   -207   1151    393       C  
ATOM    664  CG2 VAL A 266      26.012 -33.146 -29.521  1.00 68.76           C  
ANISOU  664  CG2 VAL A 266     8575   9122   8429    -79    822    321       C  
ATOM    665  N   SER A 267      25.149 -31.581 -33.673  1.00 94.11           N  
ANISOU  665  N   SER A 267    12389  12352  11015   -317    836    632       N  
ATOM    666  CA  SER A 267      25.235 -31.445 -35.126  1.00 99.16           C  
ANISOU  666  CA  SER A 267    13216  13054  11405   -396    908    710       C  
ATOM    667  C   SER A 267      25.039 -30.006 -35.590  1.00109.31           C  
ANISOU  667  C   SER A 267    14647  14245  12640   -522    822    894       C  
ATOM    668  O   SER A 267      25.202 -29.704 -36.768  1.00117.95           O  
ANISOU  668  O   SER A 267    15907  15386  13523   -616    882    989       O  
ATOM    669  CB  SER A 267      24.195 -32.336 -35.806  1.00 93.81           C  
ANISOU  669  CB  SER A 267    12682  12383  10577   -310    815    635       C  
ATOM    670  OG  SER A 267      22.876 -31.894 -35.518  1.00 91.15           O  
ANISOU  670  OG  SER A 267    12409  11926  10300   -267    573    672       O  
ATOM    671  N   CYS A 268      24.686 -29.122 -34.663  1.00109.67           N  
ANISOU  671  N   CYS A 268    14651  14151  12870   -519    678    942       N  
ATOM    672  CA  CYS A 268      24.242 -27.780 -35.015  1.00107.91           C  
ANISOU  672  CA  CYS A 268    14598  13788  12612   -599    541   1105       C  
ATOM    673  C   CYS A 268      25.389 -26.791 -35.188  1.00111.64           C  
ANISOU  673  C   CYS A 268    15085  14255  13077   -789    658   1240       C  
ATOM    674  O   CYS A 268      25.165 -25.630 -35.517  1.00113.06           O  
ANISOU  674  O   CYS A 268    15432  14303  13221   -879    555   1390       O  
ATOM    675  CB  CYS A 268      23.270 -27.262 -33.957  1.00106.83           C  
ANISOU  675  CB  CYS A 268    14431  13493  12669   -489    328   1085       C  
ATOM    676  SG  CYS A 268      21.795 -28.274 -33.750  1.00100.46           S  
ANISOU  676  SG  CYS A 268    13596  12701  11872   -296    169    956       S  
ATOM    677  N   GLY A 269      26.615 -27.249 -34.961  1.00115.26           N  
ANISOU  677  N   GLY A 269    15366  14855  13571   -852    867   1192       N  
ATOM    678  CA  GLY A 269      27.790 -26.426 -35.197  1.00117.50           C  
ANISOU  678  CA  GLY A 269    15632  15179  13834  -1059   1001   1321       C  
ATOM    679  C   GLY A 269      27.931 -25.213 -34.292  1.00122.29           C  
ANISOU  679  C   GLY A 269    16230  15612  14622  -1152    881   1406       C  
ATOM    680  O   GLY A 269      28.521 -24.202 -34.674  1.00127.64           O  
ANISOU  680  O   GLY A 269    16999  16247  15251  -1351    911   1563       O  
ATOM    681  N   ILE A 270      27.395 -25.320 -33.085  1.00120.21           N  
ANISOU  681  N   ILE A 270    15870  15245  14558  -1016    746   1300       N  
ATOM    682  CA  ILE A 270      27.484 -24.253 -32.102  1.00115.64           C  
ANISOU  682  CA  ILE A 270    15291  14491  14155  -1077    625   1347       C  
ATOM    683  C   ILE A 270      28.861 -24.203 -31.450  1.00122.82           C  
ANISOU  683  C   ILE A 270    15992  15495  15179  -1218    763   1341       C  
ATOM    684  O   ILE A 270      29.356 -25.222 -30.978  1.00120.97           O  
ANISOU  684  O   ILE A 270    15537  15415  15010  -1142    874   1216       O  
ATOM    685  CB  ILE A 270      26.421 -24.440 -31.018  1.00106.61           C  
ANISOU  685  CB  ILE A 270    14111  13228  13168   -873    447   1224       C  
ATOM    686  CG1 ILE A 270      25.029 -24.417 -31.644  1.00 98.86           C  
ANISOU  686  CG1 ILE A 270    13311  12167  12086   -739    294   1241       C  
ATOM    687  CG2 ILE A 270      26.562 -23.387 -29.936  1.00109.12           C  
ANISOU  687  CG2 ILE A 270    14435  13367  13660   -923    332   1247       C  
ATOM    688  CD1 ILE A 270      23.938 -24.795 -30.684  1.00 90.07           C  
ANISOU  688  CD1 ILE A 270    12125  10994  11104   -532    149   1113       C  
ATOM    689  N   PRO A 271      29.489 -23.016 -31.429  1.00133.18           N  
ANISOU  689  N   PRO A 271    17375  16712  16515  -1430    746   1481       N  
ATOM    690  CA  PRO A 271      30.760 -22.853 -30.712  1.00136.75           C  
ANISOU  690  CA  PRO A 271    17621  17245  17094  -1585    843   1485       C  
ATOM    691  C   PRO A 271      30.620 -23.196 -29.233  1.00132.98           C  
ANISOU  691  C   PRO A 271    16981  16717  16828  -1450    749   1334       C  
ATOM    692  O   PRO A 271      29.722 -22.677 -28.568  1.00128.82           O  
ANISOU  692  O   PRO A 271    16577  15984  16385  -1354    559   1303       O  
ATOM    693  CB  PRO A 271      31.084 -21.366 -30.898  1.00139.07           C  
ANISOU  693  CB  PRO A 271    18097  17368  17376  -1830    766   1667       C  
ATOM    694  CG  PRO A 271      30.347 -20.970 -32.127  1.00140.73           C  
ANISOU  694  CG  PRO A 271    18582  17500  17390  -1836    722   1786       C  
ATOM    695  CD  PRO A 271      29.083 -21.780 -32.119  1.00137.35           C  
ANISOU  695  CD  PRO A 271    18188  17053  16945  -1550    630   1655       C  
ATOM    696  N   ASP A 272      31.487 -24.069 -28.730  1.00135.98           N  
ANISOU  696  N   ASP A 272    17094  17289  17286  -1432    879   1242       N  
ATOM    697  CA  ASP A 272      31.455 -24.413 -27.315  1.00136.73           C  
ANISOU  697  CA  ASP A 272    17036  17347  17567  -1322    793   1110       C  
ATOM    698  C   ASP A 272      31.964 -23.226 -26.507  1.00135.18           C  
ANISOU  698  C   ASP A 272    16862  17008  17494  -1504    688   1178       C  
ATOM    699  O   ASP A 272      32.721 -22.392 -27.007  1.00137.19           O  
ANISOU  699  O   ASP A 272    17159  17262  17705  -1743    734   1321       O  
ATOM    700  CB  ASP A 272      32.276 -25.674 -27.025  1.00136.69           C  
ANISOU  700  CB  ASP A 272    16749  17578  17607  -1246    948   1003       C  
ATOM    701  CG  ASP A 272      33.768 -25.422 -27.047  1.00138.21           C  
ANISOU  701  CG  ASP A 272    16746  17932  17836  -1453   1084   1079       C  
ATOM    702  OD1 ASP A 272      34.231 -24.622 -27.886  1.00142.86           O  
ANISOU  702  OD1 ASP A 272    17415  18536  18328  -1660   1151   1227       O  
ATOM    703  OD2 ASP A 272      34.476 -26.024 -26.216  1.00135.56           O1-
ANISOU  703  OD2 ASP A 272    16170  17713  17624  -1412   1120    997       O1-
ATOM    704  N   PHE A 273      31.547 -23.153 -25.254  1.00131.45           N  
ANISOU  704  N   PHE A 273    16371  16412  17163  -1403    544   1076       N  
ATOM    705  CA  PHE A 273      31.769 -21.950 -24.479  1.00130.44           C  
ANISOU  705  CA  PHE A 273    16336  16093  17133  -1549    405   1124       C  
ATOM    706  C   PHE A 273      32.073 -22.234 -23.023  1.00136.89           C  
ANISOU  706  C   PHE A 273    16989  16915  18108  -1500    339   1001       C  
ATOM    707  O   PHE A 273      32.402 -21.319 -22.266  1.00145.19           O  
ANISOU  707  O   PHE A 273    18098  17823  19244  -1633    225   1022       O  
ATOM    708  CB  PHE A 273      30.549 -21.043 -24.580  1.00124.59           C  
ANISOU  708  CB  PHE A 273    15893  15085  16361  -1470    232   1153       C  
ATOM    709  CG  PHE A 273      29.238 -21.760 -24.411  1.00115.41           C  
ANISOU  709  CG  PHE A 273    14759  13904  15188  -1184    172   1032       C  
ATOM    710  CD1 PHE A 273      28.692 -21.949 -23.148  1.00114.59           C  
ANISOU  710  CD1 PHE A 273    14608  13730  15200  -1028     67    895       C  
ATOM    711  CD2 PHE A 273      28.541 -22.226 -25.516  1.00104.36           C  
ANISOU  711  CD2 PHE A 273    13436  12563  13653  -1085    215   1060       C  
ATOM    712  CE1 PHE A 273      27.479 -22.599 -22.987  1.00109.30           C  
ANISOU  712  CE1 PHE A 273    13947  13062  14518   -786     17    794       C  
ATOM    713  CE2 PHE A 273      27.331 -22.873 -25.362  1.00101.48           C  
ANISOU  713  CE2 PHE A 273    13085  12191  13281   -847    149    957       C  
ATOM    714  CZ  PHE A 273      26.798 -23.060 -24.094  1.00105.52           C  
ANISOU  714  CZ  PHE A 273    13530  12645  13916   -701     54    828       C  
ATOM    715  N   ARG A 274      31.960 -23.500 -22.633  1.00131.37           N  
ANISOU  715  N   ARG A 274    16107  16368  17439  -1316    399    874       N  
ATOM    716  CA  ARG A 274      32.222 -23.885 -21.253  1.00128.71           C  
ANISOU  716  CA  ARG A 274    15618  16048  17236  -1258    335    760       C  
ATOM    717  C   ARG A 274      33.712 -24.134 -21.053  1.00126.73           C  
ANISOU  717  C   ARG A 274    15114  15988  17049  -1418    434    792       C  
ATOM    718  O   ARG A 274      34.274 -23.803 -20.004  1.00127.57           O  
ANISOU  718  O   ARG A 274    15140  16066  17265  -1506    347    767       O  
ATOM    719  CB  ARG A 274      31.402 -25.123 -20.873  1.00128.04           C  
ANISOU  719  CB  ARG A 274    15468  16027  17155   -997    339    621       C  
ATOM    720  CG  ARG A 274      29.909 -24.946 -21.098  1.00127.99           C  
ANISOU  720  CG  ARG A 274    15669  15872  17089   -838    246    593       C  
ATOM    721  CD  ARG A 274      29.074 -25.919 -20.284  1.00124.94           C  
ANISOU  721  CD  ARG A 274    15222  15510  16739   -622    203    453       C  
ATOM    722  NE  ARG A 274      27.657 -25.558 -20.331  1.00131.82           N  
ANISOU  722  NE  ARG A 274    16268  16242  17573   -487     95    430       N  
ATOM    723  CZ  ARG A 274      26.707 -26.131 -19.597  1.00137.72           C  
ANISOU  723  CZ  ARG A 274    16996  16985  18347   -314     35    323       C  
ATOM    724  NH1 ARG A 274      25.442 -25.731 -19.703  1.00137.79           N1+
ANISOU  724  NH1 ARG A 274    17142  16889  18325   -194    -57    312       N1+
ATOM    725  NH2 ARG A 274      27.019 -27.105 -18.752  1.00140.52           N  
ANISOU  725  NH2 ARG A 274    17189  17445  18757   -262     65    233       N  
ATOM    726  N   SER A 275      34.346 -24.698 -22.079  1.00126.04           N  
ANISOU  726  N   SER A 275    14902  16104  16885  -1454    615    846       N  
ATOM    727  CA  SER A 275      35.771 -25.011 -22.046  1.00126.04           C  
ANISOU  727  CA  SER A 275    14625  16329  16936  -1584    736    881       C  
ATOM    728  C   SER A 275      36.632 -23.757 -22.078  1.00138.05           C  
ANISOU  728  C   SER A 275    16157  17812  18485  -1896    707   1020       C  
ATOM    729  O   SER A 275      36.304 -22.795 -22.773  1.00146.15           O  
ANISOU  729  O   SER A 275    17406  18697  19428  -2031    680   1130       O  
ATOM    730  CB  SER A 275      36.128 -25.917 -23.221  1.00118.50           C  
ANISOU  730  CB  SER A 275    13557  15599  15870  -1517    953    894       C  
ATOM    731  OG  SER A 275      35.494 -25.462 -24.403  1.00116.90           O  
ANISOU  731  OG  SER A 275    13582  15321  15515  -1553    992    978       O  
ATOM    732  N   ARG A 276      37.733 -23.769 -21.329  1.00144.66           N  
ANISOU  732  N   ARG A 276    16757  18772  19437  -2020    699   1022       N  
ATOM    733  CA  ARG A 276      38.660 -22.638 -21.320  1.00154.90           C  
ANISOU  733  CA  ARG A 276    18032  20057  20767  -2351    667   1159       C  
ATOM    734  C   ARG A 276      39.173 -22.389 -22.732  1.00159.84           C  
ANISOU  734  C   ARG A 276    18642  20824  21267  -2518    854   1306       C  
ATOM    735  O   ARG A 276      39.450 -21.256 -23.128  1.00161.53           O  
ANISOU  735  O   ARG A 276    18990  20942  21444  -2792    823   1450       O  
ATOM    736  CB  ARG A 276      39.826 -22.885 -20.359  1.00160.75           C  
ANISOU  736  CB  ARG A 276    18465  20966  21648  -2446    642   1135       C  
ATOM    737  CG  ARG A 276      40.793 -21.713 -20.251  1.00166.87           C  
ANISOU  737  CG  ARG A 276    19207  21730  22467  -2818    585   1275       C  
ATOM    738  CD  ARG A 276      41.723 -21.868 -19.065  1.00170.36           C  
ANISOU  738  CD  ARG A 276    19389  22283  23056  -2898    489   1233       C  
ATOM    739  NE  ARG A 276      40.988 -21.903 -17.803  1.00171.38           N  
ANISOU  739  NE  ARG A 276    19660  22204  23253  -2744    286   1096       N  
ATOM    740  CZ  ARG A 276      40.686 -20.826 -17.083  1.00173.75           C  
ANISOU  740  CZ  ARG A 276    20197  22237  23581  -2887     84   1097       C  
ATOM    741  NH1 ARG A 276      41.056 -19.620 -17.501  1.00174.02           N1+
ANISOU  741  NH1 ARG A 276    20368  22160  23591  -3198     43   1235       N1+
ATOM    742  NH2 ARG A 276      40.012 -20.955 -15.945  1.00172.71           N  
ANISOU  742  NH2 ARG A 276    20181  21946  23494  -2722    -75    960       N  
ATOM    743  N   ASP A 277      39.278 -23.472 -23.490  1.00160.01           N  
ANISOU  743  N   ASP A 277    18518  21066  21212  -2352   1047   1268       N  
ATOM    744  CA  ASP A 277      39.589 -23.399 -24.906  1.00164.12           C  
ANISOU  744  CA  ASP A 277    19053  21730  21577  -2456   1245   1384       C  
ATOM    745  C   ASP A 277      38.311 -23.545 -25.729  1.00161.01           C  
ANISOU  745  C   ASP A 277    18952  21189  21034  -2284   1243   1363       C  
ATOM    746  O   ASP A 277      37.805 -24.649 -25.913  1.00161.84           O  
ANISOU  746  O   ASP A 277    19028  21364  21099  -2021   1306   1243       O  
ATOM    747  CB  ASP A 277      40.600 -24.480 -25.279  1.00169.29           C  
ANISOU  747  CB  ASP A 277    19358  22738  22225  -2381   1474   1350       C  
ATOM    748  CG  ASP A 277      40.722 -24.669 -26.770  1.00174.92           C  
ANISOU  748  CG  ASP A 277    20107  23609  22744  -2406   1701   1427       C  
ATOM    749  OD1 ASP A 277      40.671 -23.657 -27.507  1.00178.63           O  
ANISOU  749  OD1 ASP A 277    20766  23999  23107  -2641   1709   1580       O  
ATOM    750  OD2 ASP A 277      40.856 -25.834 -27.201  1.00174.75           O1-
ANISOU  750  OD2 ASP A 277    19945  23783  22669  -2187   1865   1331       O1-
ATOM    751  N   GLY A 278      37.788 -22.426 -26.219  1.00153.57           N  
ANISOU  751  N   GLY A 278    18301  20036  20012  -2437   1154   1482       N  
ATOM    752  CA  GLY A 278      36.547 -22.438 -26.969  1.00144.98           C  
ANISOU  752  CA  GLY A 278    17498  18798  18788  -2286   1118   1477       C  
ATOM    753  C   GLY A 278      36.228 -21.056 -27.484  1.00141.14           C  
ANISOU  753  C   GLY A 278    17314  18088  18227  -2498   1015   1641       C  
ATOM    754  O   GLY A 278      37.023 -20.470 -28.219  1.00143.95           O  
ANISOU  754  O   GLY A 278    17664  18529  18500  -2762   1120   1799       O  
ATOM    755  N   ILE A 279      35.069 -20.525 -27.103  1.00142.79           N  
ANISOU  755  N   ILE A 279    16956  15535  21764  -1051   -359    993       N  
ATOM    756  CA  ILE A 279      34.751 -19.148 -27.452  1.00135.32           C  
ANISOU  756  CA  ILE A 279    16154  14300  20962  -1118   -406    956       C  
ATOM    757  C   ILE A 279      35.510 -18.219 -26.527  1.00134.63           C  
ANISOU  757  C   ILE A 279    15832  14073  21250  -1322   -670    822       C  
ATOM    758  O   ILE A 279      35.841 -17.100 -26.901  1.00138.64           O  
ANISOU  758  O   ILE A 279    16337  14281  22059  -1448   -650    879       O  
ATOM    759  CB  ILE A 279      33.248 -18.835 -27.369  1.00129.57           C  
ANISOU  759  CB  ILE A 279    15738  13595  19897   -970   -536    755       C  
ATOM    760  CG1 ILE A 279      32.959 -17.541 -28.129  1.00133.10           C  
ANISOU  760  CG1 ILE A 279    16361  13715  20498  -1003   -479    821       C  
ATOM    761  CG2 ILE A 279      32.795 -18.694 -25.925  1.00126.14           C  
ANISOU  761  CG2 ILE A 279    15256  13299  19372   -973   -894    422       C  
ATOM    762  CD1 ILE A 279      31.500 -17.184 -28.213  1.00132.48           C  
ANISOU  762  CD1 ILE A 279    16577  13632  20126   -842   -575    673       C  
ATOM    763  N   TYR A 280      35.808 -18.699 -25.324  1.00131.48           N  
ANISOU  763  N   TYR A 280    15236  13888  20832  -1362   -922    651       N  
ATOM    764  CA  TYR A 280      36.571 -17.919 -24.367  1.00134.21           C  
ANISOU  764  CA  TYR A 280    15351  14137  21507  -1567  -1212    501       C  
ATOM    765  C   TYR A 280      37.953 -17.602 -24.933  1.00137.90           C  
ANISOU  765  C   TYR A 280    15537  14405  22453  -1756  -1051    768       C  
ATOM    766  O   TYR A 280      38.600 -16.641 -24.521  1.00144.54           O  
ANISOU  766  O   TYR A 280    16215  15044  23660  -1962  -1234    697       O  
ATOM    767  CB  TYR A 280      36.684 -18.667 -23.041  1.00134.66           C  
ANISOU  767  CB  TYR A 280    15249  14508  21407  -1560  -1494    313       C  
ATOM    768  CG  TYR A 280      37.559 -17.969 -22.029  1.00139.00           C  
ANISOU  768  CG  TYR A 280    15546  14994  22274  -1784  -1821    158       C  
ATOM    769  CD1 TYR A 280      37.061 -16.932 -21.253  1.00141.57           C  
ANISOU  769  CD1 TYR A 280    16000  15203  22589  -1851  -2117   -167       C  
ATOM    770  CD2 TYR A 280      38.886 -18.345 -21.850  1.00141.36           C  
ANISOU  770  CD2 TYR A 280    15474  15344  22893  -1929  -1838    332       C  
ATOM    771  CE1 TYR A 280      37.860 -16.290 -20.327  1.00147.56           C  
ANISOU  771  CE1 TYR A 280    16546  15897  23625  -2071  -2437   -334       C  
ATOM    772  CE2 TYR A 280      39.691 -17.709 -20.927  1.00146.10           C  
ANISOU  772  CE2 TYR A 280    15832  15892  23787  -2151  -2171    189       C  
ATOM    773  CZ  TYR A 280      39.173 -16.682 -20.168  1.00150.16           C  
ANISOU  773  CZ  TYR A 280    16501  16289  24262  -2228  -2477   -154       C  
ATOM    774  OH  TYR A 280      39.970 -16.044 -19.248  1.00155.49           O  
ANISOU  774  OH  TYR A 280    16955  16907  25217  -2463  -2829   -324       O  
ATOM    775  N   ALA A 281      38.390 -18.414 -25.890  1.00136.47           N  
ANISOU  775  N   ALA A 281    15302  14276  22276  -1684   -698   1071       N  
ATOM    776  CA  ALA A 281      39.658 -18.195 -26.571  1.00141.02           C  
ANISOU  776  CA  ALA A 281    15616  14673  23291  -1833   -467   1367       C  
ATOM    777  C   ALA A 281      39.644 -16.904 -27.387  1.00145.19           C  
ANISOU  777  C   ALA A 281    16270  14832  24064  -1936   -344   1465       C  
ATOM    778  O   ALA A 281      40.554 -16.082 -27.278  1.00148.04           O  
ANISOU  778  O   ALA A 281    16395  14971  24882  -2155   -404   1527       O  
ATOM    779  CB  ALA A 281      39.980 -19.378 -27.466  1.00141.88           C  
ANISOU  779  CB  ALA A 281    15699  14921  23289  -1693    -77   1649       C  
ATOM    780  N   ARG A 282      38.606 -16.731 -28.202  1.00145.24           N  
ANISOU  780  N   ARG A 282    16642  14770  23773  -1781   -182   1489       N  
ATOM    781  CA  ARG A 282      38.493 -15.565 -29.077  1.00145.54           C  
ANISOU  781  CA  ARG A 282    16837  14462  23998  -1844    -39   1622       C  
ATOM    782  C   ARG A 282      38.031 -14.329 -28.322  1.00140.30           C  
ANISOU  782  C   ARG A 282    16250  13586  23470  -1945   -380   1344       C  
ATOM    783  O   ARG A 282      38.041 -13.220 -28.856  1.00141.86           O  
ANISOU  783  O   ARG A 282    16537  13453  23912  -2032   -317   1433       O  
ATOM    784  CB  ARG A 282      37.525 -15.849 -30.224  1.00146.37           C  
ANISOU  784  CB  ARG A 282    17310  14587  23715  -1632    232   1757       C  
ATOM    785  CG  ARG A 282      37.842 -17.109 -31.003  1.00146.80           C  
ANISOU  785  CG  ARG A 282    17355  14847  23573  -1510    575   1989       C  
ATOM    786  CD  ARG A 282      36.881 -17.287 -32.162  1.00146.67           C  
ANISOU  786  CD  ARG A 282    17726  14835  23169  -1324    811   2106       C  
ATOM    787  NE  ARG A 282      35.495 -17.428 -31.721  1.00142.86           N  
ANISOU  787  NE  ARG A 282    17499  14492  22290  -1172    569   1843       N  
ATOM    788  CZ  ARG A 282      34.894 -18.594 -31.513  1.00136.04           C  
ANISOU  788  CZ  ARG A 282    16719  13919  21049  -1019    549   1736       C  
ATOM    789  NH1 ARG A 282      35.563 -19.720 -31.702  1.00137.82           N1+
ANISOU  789  NH1 ARG A 282    16808  14314  21243   -990    753   1861       N1+
ATOM    790  NH2 ARG A 282      33.629 -18.635 -31.118  1.00130.59           N  
ANISOU  790  NH2 ARG A 282    16240  13341  20038   -893    336   1512       N  
ATOM    791  N   LEU A 283      37.612 -14.528 -27.079  1.00135.54           N  
ANISOU  791  N   LEU A 283    15627  13170  22702  -1925   -728   1009       N  
ATOM    792  CA  LEU A 283      37.147 -13.427 -26.255  1.00136.96           C  
ANISOU  792  CA  LEU A 283    15894  13169  22975  -2003  -1057    695       C  
ATOM    793  C   LEU A 283      38.274 -12.894 -25.383  1.00144.07           C  
ANISOU  793  C   LEU A 283    16466  13960  24313  -2274  -1308    590       C  
ATOM    794  O   LEU A 283      38.374 -11.691 -25.148  1.00143.05           O  
ANISOU  794  O   LEU A 283    16351  13518  24485  -2429  -1467    462       O  
ATOM    795  CB  LEU A 283      35.965 -13.869 -25.393  1.00129.02           C  
ANISOU  795  CB  LEU A 283    15084  12424  21513  -1820  -1284    373       C  
ATOM    796  CG  LEU A 283      34.743 -14.290 -26.208  1.00123.31           C  
ANISOU  796  CG  LEU A 283    14683  11791  20377  -1566  -1083    449       C  
ATOM    797  CD1 LEU A 283      33.589 -14.706 -25.310  1.00117.96           C  
ANISOU  797  CD1 LEU A 283    14163  11368  19290  -1397  -1302    139       C  
ATOM    798  CD2 LEU A 283      34.328 -13.176 -27.157  1.00124.74           C  
ANISOU  798  CD2 LEU A 283    15080  11618  20699  -1557   -947    572       C  
ATOM    799  N   ALA A 284      39.134 -13.794 -24.920  1.00149.50           N  
ANISOU  799  N   ALA A 284    16854  14897  25053  -2333  -1350    650       N  
ATOM    800  CA  ALA A 284      40.234 -13.412 -24.042  1.00156.43           C  
ANISOU  800  CA  ALA A 284    17386  15721  26328  -2592  -1627    556       C  
ATOM    801  C   ALA A 284      41.211 -12.461 -24.734  1.00161.24           C  
ANISOU  801  C   ALA A 284    17808  15951  27504  -2827  -1484    790       C  
ATOM    802  O   ALA A 284      41.974 -11.759 -24.072  1.00166.21           O  
ANISOU  802  O   ALA A 284    18203  16424  28524  -3078  -1746    673       O  
ATOM    803  CB  ALA A 284      40.964 -14.655 -23.543  1.00158.83           C  
ANISOU  803  CB  ALA A 284    17391  16378  26578  -2580  -1664    641       C  
ATOM    804  N   VAL A 285      41.175 -12.431 -26.064  1.00162.52           N  
ANISOU  804  N   VAL A 285    18081  15966  27703  -2751  -1071   1121       N  
ATOM    805  CA  VAL A 285      42.093 -11.597 -26.834  1.00166.11           C  
ANISOU  805  CA  VAL A 285    18363  16070  28682  -2958   -870   1401       C  
ATOM    806  C   VAL A 285      41.578 -10.154 -26.961  1.00164.94           C  
ANISOU  806  C   VAL A 285    18440  15515  28716  -3045   -966   1281       C  
ATOM    807  O   VAL A 285      42.361  -9.203 -26.911  1.00168.46           O  
ANISOU  807  O   VAL A 285    18691  15641  29674  -3305  -1036   1326       O  
ATOM    808  CB  VAL A 285      42.354 -12.203 -28.243  1.00136.37           C  
ANISOU  808  CB  VAL A 285    14620  12327  24868  -2836   -351   1835       C  
ATOM    809  CG1 VAL A 285      41.052 -12.512 -28.960  1.00133.44           C  
ANISOU  809  CG1 VAL A 285    14691  12038  23972  -2555   -168   1841       C  
ATOM    810  CG2 VAL A 285      43.242 -11.287 -29.078  1.00140.13           C  
ANISOU  810  CG2 VAL A 285    14938  12432  25873  -3042   -108   2149       C  
ATOM    811  N   ASP A 286      40.265  -9.992 -27.100  1.00160.52           N  
ANISOU  811  N   ASP A 286    18276  14956  27760  -2832   -978   1129       N  
ATOM    812  CA  ASP A 286      39.663  -8.663 -27.177  1.00161.77           C  
ANISOU  812  CA  ASP A 286    18668  14731  28067  -2874  -1075   1001       C  
ATOM    813  C   ASP A 286      39.304  -8.142 -25.780  1.00165.19           C  
ANISOU  813  C   ASP A 286    19129  15145  28489  -2945  -1536    520       C  
ATOM    814  O   ASP A 286      39.240  -6.934 -25.555  1.00165.59           O  
ANISOU  814  O   ASP A 286    19249  14828  28839  -3079  -1691    367       O  
ATOM    815  CB  ASP A 286      38.417  -8.685 -28.071  1.00157.66           C  
ANISOU  815  CB  ASP A 286    18548  14204  27151  -2599   -856   1099       C  
ATOM    816  CG  ASP A 286      38.684  -9.297 -29.437  1.00155.41           C  
ANISOU  816  CG  ASP A 286    18287  13983  26778  -2505   -408   1543       C  
ATOM    817  OD1 ASP A 286      39.781  -9.067 -29.988  1.00156.37           O  
ANISOU  817  OD1 ASP A 286    18177  13937  27300  -2684   -199   1836       O  
ATOM    818  OD2 ASP A 286      37.800 -10.012 -29.958  1.00151.45           O1-
ANISOU  818  OD2 ASP A 286    18035  13703  25805  -2255   -262   1595       O1-
ATOM    819  N   PHE A 287      39.077  -9.065 -24.848  1.00169.36           N  
ANISOU  819  N   PHE A 287    19613  16067  28670  -2851  -1745    285       N  
ATOM    820  CA  PHE A 287      38.692  -8.718 -23.481  1.00172.64           C  
ANISOU  820  CA  PHE A 287    20080  16533  28982  -2889  -2167   -180       C  
ATOM    821  C   PHE A 287      39.566  -9.461 -22.469  1.00171.78           C  
ANISOU  821  C   PHE A 287    19646  16730  28893  -3021  -2418   -290       C  
ATOM    822  O   PHE A 287      39.174 -10.512 -21.954  1.00168.14           O  
ANISOU  822  O   PHE A 287    19207  16667  28010  -2854  -2480   -381       O  
ATOM    823  CB  PHE A 287      37.215  -9.042 -23.234  1.00173.45           C  
ANISOU  823  CB  PHE A 287    20532  16834  28538  -2591  -2201   -403       C  
ATOM    824  CG  PHE A 287      36.290  -8.527 -24.303  1.00175.72           C  
ANISOU  824  CG  PHE A 287    21126  16894  28746  -2419  -1945   -247       C  
ATOM    825  CD1 PHE A 287      36.063  -9.261 -25.457  1.00174.54           C  
ANISOU  825  CD1 PHE A 287    21054  16872  28390  -2255  -1595    106       C  
ATOM    826  CD2 PHE A 287      35.637  -7.319 -24.151  1.00180.99           C  
ANISOU  826  CD2 PHE A 287    22012  17220  29536  -2413  -2064   -455       C  
ATOM    827  CE1 PHE A 287      35.214  -8.793 -26.445  1.00174.00           C  
ANISOU  827  CE1 PHE A 287    21270  16615  28228  -2098  -1388    262       C  
ATOM    828  CE2 PHE A 287      34.784  -6.848 -25.133  1.00181.59           C  
ANISOU  828  CE2 PHE A 287    22357  17093  29546  -2243  -1845   -285       C  
ATOM    829  CZ  PHE A 287      34.573  -7.589 -26.282  1.00176.74           C  
ANISOU  829  CZ  PHE A 287    21812  16630  28710  -2089  -1517     80       C  
ATOM    830  N   PRO A 288      40.761  -8.915 -22.188  1.00171.34           N  
ANISOU  830  N   PRO A 288    19275  16484  29341  -3325  -2568   -265       N  
ATOM    831  CA  PRO A 288      41.740  -9.537 -21.287  1.00172.23           C  
ANISOU  831  CA  PRO A 288    19029  16861  29550  -3480  -2824   -323       C  
ATOM    832  C   PRO A 288      41.399  -9.406 -19.800  1.00176.91           C  
ANISOU  832  C   PRO A 288    19691  17616  29912  -3513  -3296   -803       C  
ATOM    833  O   PRO A 288      42.252  -9.690 -18.962  1.00179.86           O  
ANISOU  833  O   PRO A 288    19770  18159  30407  -3684  -3581   -884       O  
ATOM    834  CB  PRO A 288      43.036  -8.776 -21.603  1.00172.58           C  
ANISOU  834  CB  PRO A 288    18735  16576  30264  -3810  -2821   -130       C  
ATOM    835  CG  PRO A 288      42.781  -8.077 -22.905  1.00170.65           C  
ANISOU  835  CG  PRO A 288    18663  15961  30215  -3778  -2442    144       C  
ATOM    836  CD  PRO A 288      41.331  -7.752 -22.884  1.00168.59           C  
ANISOU  836  CD  PRO A 288    18860  15657  29538  -3540  -2452    -95       C  
ATOM    837  N   ASP A 289      40.180  -8.981 -19.479  1.00176.52           N  
ANISOU  837  N   ASP A 289    20019  17521  29531  -3347  -3374  -1107       N  
ATOM    838  CA  ASP A 289      39.762  -8.861 -18.086  1.00177.08           C  
ANISOU  838  CA  ASP A 289    20200  17757  29326  -3347  -3780  -1574       C  
ATOM    839  C   ASP A 289      38.944 -10.086 -17.671  1.00178.03           C  
ANISOU  839  C   ASP A 289    20452  18356  28837  -3061  -3753  -1626       C  
ATOM    840  O   ASP A 289      38.523 -10.204 -16.521  1.00180.25           O  
ANISOU  840  O   ASP A 289    20834  18855  28797  -3015  -4046  -1976       O  
ATOM    841  CB  ASP A 289      38.958  -7.574 -17.873  1.00173.84           C  
ANISOU  841  CB  ASP A 289    20110  16982  28959  -3346  -3890  -1911       C  
ATOM    842  CG  ASP A 289      38.877  -7.169 -16.411  1.00172.40           C  
ANISOU  842  CG  ASP A 289    19992  16868  28643  -3444  -4341  -2416       C  
ATOM    843  OD1 ASP A 289      39.744  -7.603 -15.623  1.00172.10           O  
ANISOU  843  OD1 ASP A 289    19690  17062  28640  -3613  -4616  -2479       O  
ATOM    844  OD2 ASP A 289      37.949  -6.411 -16.051  1.00170.74           O1-
ANISOU  844  OD2 ASP A 289    20100  16483  28290  -3346  -4419  -2749       O1-
ATOM    845  N   LEU A 290      38.733 -10.994 -18.621  1.00175.83           N  
ANISOU  845  N   LEU A 290    20175  18231  28402  -2874  -3393  -1275       N  
ATOM    846  CA  LEU A 290      38.015 -12.242 -18.371  1.00173.74           C  
ANISOU  846  CA  LEU A 290    20009  18397  27607  -2614  -3326  -1267       C  
ATOM    847  C   LEU A 290      38.878 -13.266 -17.637  1.00178.78           C  
ANISOU  847  C   LEU A 290    20336  19397  28195  -2681  -3497  -1205       C  
ATOM    848  O   LEU A 290      39.889 -13.718 -18.173  1.00182.33           O  
ANISOU  848  O   LEU A 290    20488  19856  28932  -2778  -3355   -883       O  
ATOM    849  CB  LEU A 290      37.528 -12.848 -19.690  1.00167.93           C  
ANISOU  849  CB  LEU A 290    19389  17674  26743  -2410  -2890   -920       C  
ATOM    850  CG  LEU A 290      36.154 -12.458 -20.233  1.00164.05           C  
ANISOU  850  CG  LEU A 290    19276  17061  25994  -2191  -2728   -991       C  
ATOM    851  CD1 LEU A 290      35.951 -13.066 -21.611  1.00160.80           C  
ANISOU  851  CD1 LEU A 290    18928  16657  25512  -2045  -2320   -608       C  
ATOM    852  CD2 LEU A 290      35.060 -12.916 -19.284  1.00161.48           C  
ANISOU  852  CD2 LEU A 290    19150  17036  25171  -1994  -2895  -1297       C  
ATOM    853  N   PRO A 291      38.482 -13.640 -16.408  1.00179.24           N  
ANISOU  853  N   PRO A 291    20461  19758  27886  -2619  -3791  -1500       N  
ATOM    854  CA  PRO A 291      39.213 -14.694 -15.695  1.00180.41           C  
ANISOU  854  CA  PRO A 291    20331  20278  27938  -2649  -3956  -1416       C  
ATOM    855  C   PRO A 291      38.816 -16.091 -16.173  1.00176.11           C  
ANISOU  855  C   PRO A 291    19802  20035  27078  -2401  -3665  -1144       C  
ATOM    856  O   PRO A 291      39.676 -16.896 -16.531  1.00177.97           O  
ANISOU  856  O   PRO A 291    19755  20384  27481  -2426  -3540   -834       O  
ATOM    857  CB  PRO A 291      38.808 -14.474 -14.234  1.00181.79           C  
ANISOU  857  CB  PRO A 291    20633  20644  27794  -2661  -4364  -1843       C  
ATOM    858  CG  PRO A 291      37.456 -13.852 -14.309  1.00179.28           C  
ANISOU  858  CG  PRO A 291    20718  20189  27211  -2491  -4276  -2096       C  
ATOM    859  CD  PRO A 291      37.421 -13.038 -15.581  1.00178.86           C  
ANISOU  859  CD  PRO A 291    20730  19707  27522  -2529  -3994  -1923       C  
ATOM    860  N   ASP A 292      37.516 -16.358 -16.188  1.00171.51           N  
ANISOU  860  N   ASP A 292    19541  19564  26062  -2163  -3551  -1264       N  
ATOM    861  CA  ASP A 292      36.993 -17.667 -16.542  1.00164.53           C  
ANISOU  861  CA  ASP A 292    18708  18961  24845  -1930  -3308  -1059       C  
ATOM    862  C   ASP A 292      36.070 -17.569 -17.747  1.00161.58           C  
ANISOU  862  C   ASP A 292    18593  18416  24383  -1765  -2953   -937       C  
ATOM    863  O   ASP A 292      35.582 -16.487 -18.076  1.00162.57           O  
ANISOU  863  O   ASP A 292    18909  18254  24607  -1786  -2939  -1069       O  
ATOM    864  CB  ASP A 292      36.235 -18.267 -15.357  1.00162.02           C  
ANISOU  864  CB  ASP A 292    18517  19001  24044  -1791  -3517  -1296       C  
ATOM    865  CG  ASP A 292      37.004 -18.161 -14.056  1.00165.19           C  
ANISOU  865  CG  ASP A 292    18727  19566  24470  -1955  -3926  -1480       C  
ATOM    866  OD1 ASP A 292      38.139 -18.678 -13.996  1.00169.10           O  
ANISOU  866  OD1 ASP A 292    18897  20155  25200  -2071  -3988  -1264       O  
ATOM    867  OD2 ASP A 292      36.476 -17.553 -13.098  1.00162.76           O1-
ANISOU  867  OD2 ASP A 292    18596  19297  23948  -1965  -4187  -1841       O1-
ATOM    868  N   PRO A 293      35.828 -18.702 -18.420  1.00158.37           N  
ANISOU  868  N   PRO A 293    18199  18178  23795  -1599  -2673   -683       N  
ATOM    869  CA  PRO A 293      34.699 -18.744 -19.356  1.00155.98           C  
ANISOU  869  CA  PRO A 293    18189  17798  23279  -1411  -2402   -627       C  
ATOM    870  C   PRO A 293      33.384 -18.766 -18.583  1.00154.26           C  
ANISOU  870  C   PRO A 293    18220  17751  22642  -1250  -2542   -917       C  
ATOM    871  O   PRO A 293      32.316 -18.624 -19.177  1.00154.47           O  
ANISOU  871  O   PRO A 293    18491  17709  22489  -1099  -2387   -931       O  
ATOM    872  CB  PRO A 293      34.913 -20.052 -20.127  1.00152.33           C  
ANISOU  872  CB  PRO A 293    17649  17495  22732  -1301  -2108   -308       C  
ATOM    873  CG  PRO A 293      36.342 -20.416 -19.885  1.00155.69           C  
ANISOU  873  CG  PRO A 293    17715  17969  23469  -1454  -2160   -141       C  
ATOM    874  CD  PRO A 293      36.676 -19.899 -18.524  1.00158.14           C  
ANISOU  874  CD  PRO A 293    17907  18359  23821  -1591  -2569   -408       C  
ATOM    875  N   GLN A 294      33.479 -18.947 -17.265  1.00153.32           N  
ANISOU  875  N   GLN A 294    18028  17861  22366  -1280  -2833  -1135       N  
ATOM    876  CA  GLN A 294      32.321 -18.890 -16.376  1.00148.35           C  
ANISOU  876  CA  GLN A 294    17615  17402  21348  -1140  -2976  -1432       C  
ATOM    877  C   GLN A 294      31.959 -17.453 -16.034  1.00148.97           C  
ANISOU  877  C   GLN A 294    17853  17220  21530  -1203  -3140  -1743       C  
ATOM    878  O   GLN A 294      30.795 -17.144 -15.778  1.00146.71           O  
ANISOU  878  O   GLN A 294    17803  16949  20992  -1051  -3141  -1951       O  
ATOM    879  CB  GLN A 294      32.581 -19.662 -15.078  1.00146.17           C  
ANISOU  879  CB  GLN A 294    17216  17489  20831  -1141  -3213  -1532       C  
ATOM    880  CG  GLN A 294      32.672 -21.161 -15.241  1.00140.69           C  
ANISOU  880  CG  GLN A 294    16411  17078  19967  -1030  -3056  -1261       C  
ATOM    881  CD  GLN A 294      34.049 -21.607 -15.666  1.00142.25           C  
ANISOU  881  CD  GLN A 294    16304  17240  20503  -1163  -3004   -974       C  
ATOM    882  NE2 GLN A 294      34.102 -22.543 -16.609  1.00141.35           N  
ANISOU  882  NE2 GLN A 294    16152  17150  20404  -1068  -2702   -678       N  
ATOM    883  OE1 GLN A 294      35.058 -21.116 -15.155  1.00142.90           O  
ANISOU  883  OE1 GLN A 294    16182  17272  20840  -1351  -3233  -1023       O  
ATOM    884  N   ALA A 295      32.968 -16.586 -16.029  1.00151.82           N  
ANISOU  884  N   ALA A 295    18072  17329  22283  -1427  -3275  -1772       N  
ATOM    885  CA  ALA A 295      32.805 -15.193 -15.619  1.00151.32           C  
ANISOU  885  CA  ALA A 295    18139  16983  22374  -1523  -3462  -2085       C  
ATOM    886  C   ALA A 295      31.806 -14.434 -16.495  1.00145.03           C  
ANISOU  886  C   ALA A 295    17599  15898  21608  -1393  -3256  -2094       C  
ATOM    887  O   ALA A 295      31.150 -13.497 -16.033  1.00144.68           O  
ANISOU  887  O   ALA A 295    17747  15696  21530  -1358  -3373  -2398       O  
ATOM    888  CB  ALA A 295      34.149 -14.491 -15.630  1.00156.30           C  
ANISOU  888  CB  ALA A 295    18537  17370  23479  -1809  -3613  -2053       C  
ATOM    889  N   MET A 296      31.686 -14.844 -17.754  1.00136.63           N  
ANISOU  889  N   MET A 296    16545  14769  20601  -1314  -2950  -1761       N  
ATOM    890  CA  MET A 296      30.753 -14.201 -18.670  1.00127.90           C  
ANISOU  890  CA  MET A 296    15671  13413  19510  -1184  -2759  -1718       C  
ATOM    891  C   MET A 296      29.321 -14.668 -18.396  1.00122.50           C  
ANISOU  891  C   MET A 296    15197  12959  18389   -925  -2717  -1849       C  
ATOM    892  O   MET A 296      28.366 -14.117 -18.942  1.00121.72           O  
ANISOU  892  O   MET A 296    15298  12692  18258   -787  -2610  -1867       O  
ATOM    893  CB  MET A 296      31.153 -14.472 -20.128  1.00122.13           C  
ANISOU  893  CB  MET A 296    14893  12546  18966  -1196  -2455  -1314       C  
ATOM    894  CG  MET A 296      30.522 -15.699 -20.758  1.00117.41           C  
ANISOU  894  CG  MET A 296    14359  12213  18038  -1003  -2228  -1102       C  
ATOM    895  SD  MET A 296      31.055 -16.003 -22.455  1.00130.49           S  
ANISOU  895  SD  MET A 296    15988  13713  19877  -1022  -1868   -655       S  
ATOM    896  CE  MET A 296      32.760 -16.492 -22.198  1.00158.51           C  
ANISOU  896  CE  MET A 296    19175  17323  23727  -1242  -1891   -497       C  
ATOM    897  N   PHE A 297      29.181 -15.676 -17.536  1.00120.57           N  
ANISOU  897  N   PHE A 297    14892  13095  17823   -860  -2805  -1924       N  
ATOM    898  CA  PHE A 297      27.869 -16.169 -17.116  1.00117.90           C  
ANISOU  898  CA  PHE A 297    14718  13003  17075   -632  -2777  -2055       C  
ATOM    899  C   PHE A 297      27.598 -15.845 -15.649  1.00117.66           C  
ANISOU  899  C   PHE A 297    14738  13116  16850   -622  -3033  -2435       C  
ATOM    900  O   PHE A 297      26.622 -16.317 -15.062  1.00107.92           O  
ANISOU  900  O   PHE A 297    13608  12136  15263   -447  -3027  -2561       O  
ATOM    901  CB  PHE A 297      27.752 -17.678 -17.348  1.00116.60           C  
ANISOU  901  CB  PHE A 297    14474  13172  16656   -537  -2632  -1817       C  
ATOM    902  CG  PHE A 297      27.674 -18.063 -18.797  1.00114.94           C  
ANISOU  902  CG  PHE A 297    14291  12854  16527   -490  -2356  -1490       C  
ATOM    903  CD1 PHE A 297      26.456 -18.084 -19.458  1.00110.75           C  
ANISOU  903  CD1 PHE A 297    13950  12304  15826   -310  -2209  -1452       C  
ATOM    904  CD2 PHE A 297      28.821 -18.402 -19.498  1.00116.32           C  
ANISOU  904  CD2 PHE A 297    14299  12953  16944   -624  -2244  -1221       C  
ATOM    905  CE1 PHE A 297      26.384 -18.433 -20.795  1.00109.92           C  
ANISOU  905  CE1 PHE A 297    13893  12112  15760   -272  -1976  -1163       C  
ATOM    906  CE2 PHE A 297      28.758 -18.753 -20.833  1.00115.03           C  
ANISOU  906  CE2 PHE A 297    14188  12697  16821   -576  -1976   -934       C  
ATOM    907  CZ  PHE A 297      27.538 -18.769 -21.484  1.00112.49           C  
ANISOU  907  CZ  PHE A 297    14081  12363  16297   -404  -1852   -911       C  
ATOM    908  N   ASP A 298      28.480 -15.045 -15.059  1.00128.59           N  
ANISOU  908  N   ASP A 298    16049  14341  18467   -817  -3254  -2617       N  
ATOM    909  CA  ASP A 298      28.258 -14.521 -13.721  1.00132.79           C  
ANISOU  909  CA  ASP A 298    16672  14949  18833   -824  -3508  -3019       C  
ATOM    910  C   ASP A 298      27.578 -13.170 -13.826  1.00135.56           C  
ANISOU  910  C   ASP A 298    17236  14943  19328   -772  -3509  -3266       C  
ATOM    911  O   ASP A 298      27.978 -12.331 -14.633  1.00135.05           O  
ANISOU  911  O   ASP A 298    17167  14499  19648   -879  -3457  -3174       O  
ATOM    912  CB  ASP A 298      29.570 -14.390 -12.947  1.00133.33           C  
ANISOU  912  CB  ASP A 298    16553  15048  19059  -1073  -3789  -3115       C  
ATOM    913  CG  ASP A 298      29.361 -13.884 -11.531  1.00134.58           C  
ANISOU  913  CG  ASP A 298    16830  15309  18994  -1086  -4070  -3551       C  
ATOM    914  OD1 ASP A 298      28.262 -14.105 -10.973  1.00130.49           O  
ANISOU  914  OD1 ASP A 298    16492  14993  18095   -876  -4025  -3724       O  
ATOM    915  OD2 ASP A 298      30.296 -13.268 -10.973  1.00139.05           O1-
ANISOU  915  OD2 ASP A 298    17310  15757  19764  -1309  -4335  -3724       O1-
ATOM    916  N   ILE A 299      26.552 -12.966 -13.009  1.00143.97           N  
ANISOU  916  N   ILE A 299    18485  16125  20093   -600  -3553  -3568       N  
ATOM    917  CA  ILE A 299      25.790 -11.723 -13.038  1.00148.12           C  
ANISOU  917  CA  ILE A 299    19221  16319  20737   -508  -3537  -3819       C  
ATOM    918  C   ILE A 299      26.625 -10.566 -12.490  1.00152.35           C  
ANISOU  918  C   ILE A 299    19771  16548  21566   -728  -3781  -4107       C  
ATOM    919  O   ILE A 299      26.495  -9.433 -12.945  1.00157.20           O  
ANISOU  919  O   ILE A 299    20493  16741  22495   -748  -3752  -4188       O  
ATOM    920  CB  ILE A 299      24.464 -11.855 -12.244  1.00140.11           C  
ANISOU  920  CB  ILE A 299    18386  15532  19319   -249  -3498  -4074       C  
ATOM    921  CG1 ILE A 299      23.618 -10.587 -12.379  1.00133.25           C  
ANISOU  921  CG1 ILE A 299    17724  14300  18604   -119  -3443  -4305       C  
ATOM    922  CG2 ILE A 299      24.727 -12.205 -10.783  1.00145.73           C  
ANISOU  922  CG2 ILE A 299    19097  16569  19706   -293  -3718  -4360       C  
ATOM    923  CD1 ILE A 299      23.176 -10.296 -13.796  1.00129.73           C  
ANISOU  923  CD1 ILE A 299    17299  13577  18414    -33  -3224  -4002       C  
ATOM    924  N   GLU A 300      27.502 -10.865 -11.535  1.00152.70           N  
ANISOU  924  N   GLU A 300    19702  16796  21523   -901  -4030  -4246       N  
ATOM    925  CA  GLU A 300      28.337  -9.847 -10.901  1.00158.94           C  
ANISOU  925  CA  GLU A 300    20494  17332  22565  -1137  -4310  -4547       C  
ATOM    926  C   GLU A 300      29.343  -9.235 -11.873  1.00161.38           C  
ANISOU  926  C   GLU A 300    20649  17241  23426  -1371  -4296  -4321       C  
ATOM    927  O   GLU A 300      29.492  -8.013 -11.933  1.00163.33           O  
ANISOU  927  O   GLU A 300    20988  17066  24002  -1480  -4374  -4516       O  
ATOM    928  CB  GLU A 300      29.078 -10.434  -9.701  1.00161.83           C  
ANISOU  928  CB  GLU A 300    20747  18056  22687  -1272  -4600  -4700       C  
ATOM    929  CG  GLU A 300      30.094  -9.483  -9.100  1.00168.40           C  
ANISOU  929  CG  GLU A 300    21539  18645  23802  -1561  -4928  -4981       C  
ATOM    930  CD  GLU A 300      30.976 -10.154  -8.073  1.00170.84           C  
ANISOU  930  CD  GLU A 300    21685  19322  23905  -1718  -5234  -5047       C  
ATOM    931  OE1 GLU A 300      32.004  -9.553  -7.690  1.00175.39           O  
ANISOU  931  OE1 GLU A 300    22153  19735  24751  -1996  -5527  -5197       O  
ATOM    932  OE2 GLU A 300      30.640 -11.281  -7.650  1.00167.03           O1-
ANISOU  932  OE2 GLU A 300    21175  19288  23000  -1568  -5191  -4937       O1-
ATOM    933  N   TYR A 301      30.038 -10.086 -12.622  1.00160.98           N  
ANISOU  933  N   TYR A 301    20365  17315  23484  -1448  -4183  -3909       N  
ATOM    934  CA  TYR A 301      30.985  -9.615 -13.627  1.00162.93           C  
ANISOU  934  CA  TYR A 301    20450  17216  24242  -1654  -4113  -3639       C  
ATOM    935  C   TYR A 301      30.246  -9.013 -14.814  1.00159.46           C  
ANISOU  935  C   TYR A 301    20166  16439  23983  -1517  -3831  -3469       C  
ATOM    936  O   TYR A 301      30.780  -8.160 -15.519  1.00163.74           O  
ANISOU  936  O   TYR A 301    20671  16576  24967  -1669  -3788  -3356       O  
ATOM    937  CB  TYR A 301      31.897 -10.751 -14.097  1.00164.74           C  
ANISOU  937  CB  TYR A 301    20390  17689  24513  -1743  -4034  -3244       C  
ATOM    938  CG  TYR A 301      32.874 -10.344 -15.185  1.00167.83           C  
ANISOU  938  CG  TYR A 301    20599  17750  25419  -1940  -3912  -2929       C  
ATOM    939  CD1 TYR A 301      34.118  -9.809 -14.866  1.00173.06           C  
ANISOU  939  CD1 TYR A 301    21047  18239  26468  -2243  -4137  -2978       C  
ATOM    940  CD2 TYR A 301      32.553 -10.494 -16.531  1.00164.27           C  
ANISOU  940  CD2 TYR A 301    20187  17166  25061  -1828  -3571  -2576       C  
ATOM    941  CE1 TYR A 301      35.014  -9.434 -15.858  1.00173.41           C  
ANISOU  941  CE1 TYR A 301    20907  17982  27001  -2426  -4000  -2671       C  
ATOM    942  CE2 TYR A 301      33.440 -10.119 -17.528  1.00164.75           C  
ANISOU  942  CE2 TYR A 301    20093  16934  25570  -2000  -3431  -2274       C  
ATOM    943  CZ  TYR A 301      34.669  -9.592 -17.186  1.00167.44           C  
ANISOU  943  CZ  TYR A 301    20207  17103  26311  -2297  -3632  -2316       C  
ATOM    944  OH  TYR A 301      35.554  -9.222 -18.175  1.00163.61           O  
ANISOU  944  OH  TYR A 301    19549  16328  26288  -2470  -3468  -1996       O  
ATOM    945  N   PHE A 302      29.019  -9.470 -15.035  1.00153.53           N  
ANISOU  945  N   PHE A 302    19580  15861  22894  -1233  -3646  -3434       N  
ATOM    946  CA  PHE A 302      28.194  -8.944 -16.115  1.00151.63           C  
ANISOU  946  CA  PHE A 302    19496  15342  22774  -1074  -3404  -3273       C  
ATOM    947  C   PHE A 302      27.941  -7.455 -15.919  1.00157.50           C  
ANISOU  947  C   PHE A 302    20412  15635  23797  -1102  -3494  -3561       C  
ATOM    948  O   PHE A 302      27.906  -6.690 -16.882  1.00163.22           O  
ANISOU  948  O   PHE A 302    21190  15975  24851  -1114  -3357  -3385       O  
ATOM    949  CB  PHE A 302      26.870  -9.699 -16.194  1.00147.58           C  
ANISOU  949  CB  PHE A 302    19113  15126  21834   -770  -3242  -3237       C  
ATOM    950  CG  PHE A 302      25.986  -9.259 -17.324  1.00146.67           C  
ANISOU  950  CG  PHE A 302    19142  14772  21814   -595  -3015  -3044       C  
ATOM    951  CD1 PHE A 302      26.354  -9.493 -18.638  1.00147.06           C  
ANISOU  951  CD1 PHE A 302    19123  14713  22040   -638  -2818  -2631       C  
ATOM    952  CD2 PHE A 302      24.778  -8.627 -17.072  1.00146.35           C  
ANISOU  952  CD2 PHE A 302    19305  14627  21673   -378  -2995  -3268       C  
ATOM    953  CE1 PHE A 302      25.537  -9.098 -19.683  1.00145.76           C  
ANISOU  953  CE1 PHE A 302    19101  14348  21931   -477  -2632  -2441       C  
ATOM    954  CE2 PHE A 302      23.957  -8.228 -18.113  1.00146.56           C  
ANISOU  954  CE2 PHE A 302    19450  14445  21793   -210  -2810  -3070       C  
ATOM    955  CZ  PHE A 302      24.338  -8.462 -19.420  1.00145.78           C  
ANISOU  955  CZ  PHE A 302    19291  14249  21850   -264  -2641  -2653       C  
ATOM    956  N   ARG A 303      27.770  -7.054 -14.663  1.00154.64           N  
ANISOU  956  N   ARG A 303    20146  15315  23294  -1109  -3721  -4003       N  
ATOM    957  CA  ARG A 303      27.559  -5.655 -14.322  1.00153.40           C  
ANISOU  957  CA  ARG A 303    20168  14725  23392  -1139  -3826  -4340       C  
ATOM    958  C   ARG A 303      28.800  -4.821 -14.617  1.00153.22           C  
ANISOU  958  C   ARG A 303    20020  14299  23898  -1463  -3947  -4294       C  
ATOM    959  O   ARG A 303      28.695  -3.711 -15.142  1.00158.15           O  
ANISOU  959  O   ARG A 303    20750  14446  24895  -1489  -3890  -4304       O  
ATOM    960  CB  ARG A 303      27.168  -5.518 -12.852  1.00155.96           C  
ANISOU  960  CB  ARG A 303    20631  15229  23397  -1081  -4041  -4842       C  
ATOM    961  CG  ARG A 303      25.791  -6.063 -12.527  1.00153.14           C  
ANISOU  961  CG  ARG A 303    20427  15183  22577   -743  -3896  -4930       C  
ATOM    962  CD  ARG A 303      25.648  -6.330 -11.038  1.00158.97           C  
ANISOU  962  CD  ARG A 303    21244  16248  22911   -716  -4097  -5341       C  
ATOM    963  NE  ARG A 303      24.334  -6.871 -10.703  1.00160.79           N  
ANISOU  963  NE  ARG A 303    21600  16785  22709   -396  -3935  -5409       N  
ATOM    964  CZ  ARG A 303      24.082  -7.611  -9.628  1.00163.19           C  
ANISOU  964  CZ  ARG A 303    21926  17529  22549   -318  -4015  -5593       C  
ATOM    965  NH1 ARG A 303      22.853  -8.062  -9.403  1.00161.06           N1+
ANISOU  965  NH1 ARG A 303    21755  17510  21929    -28  -3836  -5623       N1+
ATOM    966  NH2 ARG A 303      25.058  -7.908  -8.779  1.00165.63           N  
ANISOU  966  NH2 ARG A 303    22150  18036  22748   -533  -4276  -5728       N  
ATOM    967  N   LYS A 304      29.970  -5.354 -14.273  1.00147.13           N  
ANISOU  967  N   LYS A 304    19011  13713  23179  -1709  -4115  -4232       N  
ATOM    968  CA  LYS A 304      31.228  -4.667 -14.551  1.00150.80           C  
ANISOU  968  CA  LYS A 304    19301  13829  24167  -2039  -4232  -4155       C  
ATOM    969  C   LYS A 304      31.407  -4.484 -16.057  1.00152.58           C  
ANISOU  969  C   LYS A 304    19459  13774  24741  -2050  -3937  -3685       C  
ATOM    970  O   LYS A 304      31.639  -3.374 -16.533  1.00155.97           O  
ANISOU  970  O   LYS A 304    19935  13716  25613  -2170  -3914  -3669       O  
ATOM    971  CB  LYS A 304      32.423  -5.427 -13.962  1.00151.22           C  
ANISOU  971  CB  LYS A 304    19068  14191  24198  -2275  -4452  -4116       C  
ATOM    972  CG  LYS A 304      32.455  -5.491 -12.434  1.00154.99           C  
ANISOU  972  CG  LYS A 304    19603  14919  24366  -2322  -4797  -4581       C  
ATOM    973  CD  LYS A 304      33.858  -5.821 -11.917  1.00156.97           C  
ANISOU  973  CD  LYS A 304    19549  15313  24778  -2635  -5081  -4555       C  
ATOM    974  CE  LYS A 304      33.825  -6.376 -10.498  1.00157.12           C  
ANISOU  974  CE  LYS A 304    19602  15766  24332  -2619  -5381  -4888       C  
ATOM    975  NZ  LYS A 304      33.267  -7.762 -10.459  1.00152.40           N1+
ANISOU  975  NZ  LYS A 304    18983  15683  23241  -2368  -5218  -4676       N1+
ATOM    976  N   ASP A 305      31.289  -5.576 -16.805  1.00152.69           N  
ANISOU  976  N   ASP A 305    19378  14091  24545  -1924  -3708  -3302       N  
ATOM    977  CA  ASP A 305      31.377  -5.511 -18.261  1.00153.33           C  
ANISOU  977  CA  ASP A 305    19429  13962  24868  -1903  -3406  -2849       C  
ATOM    978  C   ASP A 305      30.488  -6.574 -18.910  1.00147.19           C  
ANISOU  978  C   ASP A 305    18725  13522  23679  -1621  -3156  -2594       C  
ATOM    979  O   ASP A 305      30.762  -7.770 -18.809  1.00143.97           O  
ANISOU  979  O   ASP A 305    18172  13514  23015  -1604  -3127  -2458       O  
ATOM    980  CB  ASP A 305      32.832  -5.668 -18.724  1.00153.98           C  
ANISOU  980  CB  ASP A 305    19208  13971  25325  -2194  -3391  -2556       C  
ATOM    981  CG  ASP A 305      33.017  -5.363 -20.207  1.00151.91           C  
ANISOU  981  CG  ASP A 305    18936  13420  25365  -2204  -3077  -2110       C  
ATOM    982  OD1 ASP A 305      32.085  -4.815 -20.832  1.00151.65           O  
ANISOU  982  OD1 ASP A 305    19138  13170  25312  -2020  -2921  -2055       O  
ATOM    983  OD2 ASP A 305      34.103  -5.662 -20.748  1.00150.18           O1-
ANISOU  983  OD2 ASP A 305    18469  13191  25403  -2391  -2981  -1803       O1-
ATOM    984  N   PRO A 306      29.406  -6.131 -19.567  1.00146.94           N  
ANISOU  984  N   PRO A 306    18916  13318  23595  -1400  -2986  -2532       N  
ATOM    985  CA  PRO A 306      28.460  -6.988 -20.282  1.00146.16           C  
ANISOU  985  CA  PRO A 306    18909  13484  23143  -1137  -2762  -2295       C  
ATOM    986  C   PRO A 306      28.873  -7.251 -21.732  1.00145.69           C  
ANISOU  986  C   PRO A 306    18789  13335  23234  -1169  -2495  -1808       C  
ATOM    987  O   PRO A 306      28.391  -8.207 -22.349  1.00140.19           O  
ANISOU  987  O   PRO A 306    18117  12913  22235  -1010  -2322  -1581       O  
ATOM    988  CB  PRO A 306      27.166  -6.175 -20.227  1.00145.91           C  
ANISOU  988  CB  PRO A 306    19132  13255  23053   -907  -2751  -2487       C  
ATOM    989  CG  PRO A 306      27.629  -4.778 -20.268  1.00146.82           C  
ANISOU  989  CG  PRO A 306    19291  12849  23644  -1067  -2827  -2589       C  
ATOM    990  CD  PRO A 306      28.930  -4.738 -19.506  1.00150.12           C  
ANISOU  990  CD  PRO A 306    19510  13262  24265  -1375  -3038  -2743       C  
ATOM    991  N   ARG A 307      29.757  -6.405 -22.257  1.00146.69           N  
ANISOU  991  N   ARG A 307    18842  13075  23820  -1379  -2460  -1658       N  
ATOM    992  CA  ARG A 307      30.209  -6.489 -23.647  1.00142.87           C  
ANISOU  992  CA  ARG A 307    18317  12460  23509  -1421  -2186  -1193       C  
ATOM    993  C   ARG A 307      30.722  -7.864 -24.115  1.00133.53           C  
ANISOU  993  C   ARG A 307    16974  11655  22105  -1424  -2023   -909       C  
ATOM    994  O   ARG A 307      30.405  -8.270 -25.233  1.00123.78           O  
ANISOU  994  O   ARG A 307    15826  10467  20739  -1302  -1774   -587       O  
ATOM    995  CB  ARG A 307      31.296  -5.439 -23.902  1.00145.93           C  
ANISOU  995  CB  ARG A 307    18587  12403  24456  -1698  -2198  -1100       C  
ATOM    996  CG  ARG A 307      30.790  -4.013 -23.890  1.00151.23           C  
ANISOU  996  CG  ARG A 307    19448  12600  25411  -1681  -2264  -1252       C  
ATOM    997  CD  ARG A 307      31.905  -3.039 -24.226  1.00159.39           C  
ANISOU  997  CD  ARG A 307    20353  13185  27025  -1974  -2253  -1115       C  
ATOM    998  NE  ARG A 307      33.016  -3.126 -23.281  1.00164.21           N  
ANISOU  998  NE  ARG A 307    20709  13849  27832  -2253  -2483  -1324       N  
ATOM    999  CZ  ARG A 307      34.287  -3.310 -23.628  1.00165.79           C  
ANISOU  999  CZ  ARG A 307    20636  14018  28340  -2504  -2416  -1071       C  
ATOM   1000  NH1 ARG A 307      34.621  -3.428 -24.906  1.00163.54           N1+
ANISOU 1000  NH1 ARG A 307    20312  13643  28184  -2507  -2098   -602       N1+
ATOM   1001  NH2 ARG A 307      35.228  -3.371 -22.695  1.00169.26           N  
ANISOU 1001  NH2 ARG A 307    20837  14519  28955  -2750  -2669  -1282       N  
ATOM   1002  N   PRO A 308      31.521  -8.578 -23.286  1.00136.64           N  
ANISOU 1002  N   PRO A 308    17143  12312  22463  -1559  -2164  -1022       N  
ATOM   1003  CA  PRO A 308      31.989  -9.892 -23.760  1.00134.37           C  
ANISOU 1003  CA  PRO A 308    16708  12357  21989  -1541  -1987   -745       C  
ATOM   1004  C   PRO A 308      30.863 -10.916 -23.956  1.00124.17           C  
ANISOU 1004  C   PRO A 308    15577  11411  20193  -1268  -1885   -720       C  
ATOM   1005  O   PRO A 308      30.859 -11.655 -24.945  1.00115.88           O  
ANISOU 1005  O   PRO A 308    14544  10476  19009  -1191  -1637   -414       O  
ATOM   1006  CB  PRO A 308      32.946 -10.347 -22.646  1.00135.55           C  
ANISOU 1006  CB  PRO A 308    16592  12708  22202  -1719  -2214   -916       C  
ATOM   1007  CG  PRO A 308      32.542  -9.569 -21.448  1.00137.26           C  
ANISOU 1007  CG  PRO A 308    16897  12841  22416  -1744  -2527  -1354       C  
ATOM   1008  CD  PRO A 308      32.128  -8.236 -21.985  1.00139.41           C  
ANISOU 1008  CD  PRO A 308    17355  12656  22959  -1744  -2477  -1368       C  
ATOM   1009  N   PHE A 309      29.929 -10.953 -23.013  1.00123.14           N  
ANISOU 1009  N   PHE A 309    15560  11438  19788  -1131  -2071  -1047       N  
ATOM   1010  CA  PHE A 309      28.760 -11.811 -23.114  1.00118.25           C  
ANISOU 1010  CA  PHE A 309    15086  11120  18725   -881  -1996  -1049       C  
ATOM   1011  C   PHE A 309      27.983 -11.539 -24.399  1.00118.61           C  
ANISOU 1011  C   PHE A 309    15330  11007  18728   -731  -1781   -804       C  
ATOM   1012  O   PHE A 309      27.510 -12.464 -25.059  1.00117.91           O  
ANISOU 1012  O   PHE A 309    15300  11141  18358   -598  -1623   -617       O  
ATOM   1013  CB  PHE A 309      27.855 -11.611 -21.895  1.00121.99           C  
ANISOU 1013  CB  PHE A 309    15657  11716  18977   -764  -2217  -1447       C  
ATOM   1014  CG  PHE A 309      26.513 -12.280 -22.014  1.00124.99           C  
ANISOU 1014  CG  PHE A 309    16188  12349  18955   -503  -2140  -1456       C  
ATOM   1015  CD1 PHE A 309      26.345 -13.596 -21.618  1.00128.92           C  
ANISOU 1015  CD1 PHE A 309    16613  13257  19115   -434  -2131  -1447       C  
ATOM   1016  CD2 PHE A 309      25.417 -11.593 -22.519  1.00125.28           C  
ANISOU 1016  CD2 PHE A 309    16424  12204  18972   -330  -2082  -1461       C  
ATOM   1017  CE1 PHE A 309      25.111 -14.218 -21.726  1.00127.83           C  
ANISOU 1017  CE1 PHE A 309    16594  13341  18635   -214  -2064  -1449       C  
ATOM   1018  CE2 PHE A 309      24.182 -12.206 -22.630  1.00125.32           C  
ANISOU 1018  CE2 PHE A 309    16536  12445  18634   -102  -2026  -1461       C  
ATOM   1019  CZ  PHE A 309      24.027 -13.518 -22.231  1.00126.66           C  
ANISOU 1019  CZ  PHE A 309    16627  13020  18476    -52  -2016  -1460       C  
ATOM   1020  N   PHE A 310      27.846 -10.266 -24.749  1.00124.83           N  
ANISOU 1020  N   PHE A 310    16228  11404  19799   -754  -1787   -806       N  
ATOM   1021  CA  PHE A 310      27.026  -9.894 -25.891  1.00125.79           C  
ANISOU 1021  CA  PHE A 310    16551  11366  19876   -596  -1621   -582       C  
ATOM   1022  C   PHE A 310      27.699 -10.218 -27.222  1.00133.56           C  
ANISOU 1022  C   PHE A 310    17515  12298  20935   -664  -1360   -159       C  
ATOM   1023  O   PHE A 310      27.024 -10.333 -28.245  1.00137.96           O  
ANISOU 1023  O   PHE A 310    18239  12856  21324   -518  -1207     67       O  
ATOM   1024  CB  PHE A 310      26.655  -8.409 -25.818  1.00121.40           C  
ANISOU 1024  CB  PHE A 310    16123  10389  19616   -584  -1708   -705       C  
ATOM   1025  CG  PHE A 310      25.448  -8.138 -24.962  1.00116.06           C  
ANISOU 1025  CG  PHE A 310    15570   9774  18753   -388  -1868  -1044       C  
ATOM   1026  CD1 PHE A 310      24.184  -8.526 -25.386  1.00109.58           C  
ANISOU 1026  CD1 PHE A 310    14890   9122  17623   -135  -1802   -978       C  
ATOM   1027  CD2 PHE A 310      25.571  -7.517 -23.732  1.00117.65           C  
ANISOU 1027  CD2 PHE A 310    15743   9875  19083   -457  -2082  -1431       C  
ATOM   1028  CE1 PHE A 310      23.065  -8.295 -24.598  1.00106.12           C  
ANISOU 1028  CE1 PHE A 310    14540   8750  17031     55  -1924  -1275       C  
ATOM   1029  CE2 PHE A 310      24.453  -7.281 -22.942  1.00116.01           C  
ANISOU 1029  CE2 PHE A 310    15655   9731  18691   -260  -2194  -1745       C  
ATOM   1030  CZ  PHE A 310      23.201  -7.671 -23.376  1.00108.69           C  
ANISOU 1030  CZ  PHE A 310    14846   8973  17480      1  -2104  -1658       C  
ATOM   1031  N   LYS A 311      29.019 -10.372 -27.217  1.00136.68           N  
ANISOU 1031  N   LYS A 311    17705  12655  21573   -881  -1307    -49       N  
ATOM   1032  CA  LYS A 311      29.711 -10.812 -28.422  1.00137.59           C  
ANISOU 1032  CA  LYS A 311    17786  12763  21731   -936  -1024    345       C  
ATOM   1033  C   LYS A 311      29.490 -12.307 -28.576  1.00129.92           C  
ANISOU 1033  C   LYS A 311    16802  12207  20356   -821   -923    410       C  
ATOM   1034  O   LYS A 311      29.397 -12.820 -29.693  1.00126.90           O  
ANISOU 1034  O   LYS A 311    16523  11885  19809   -746   -687    690       O  
ATOM   1035  CB  LYS A 311      31.204 -10.481 -28.371  1.00144.25           C  
ANISOU 1035  CB  LYS A 311    18382  13424  23003  -1202   -981    456       C  
ATOM   1036  CG  LYS A 311      31.949 -10.789 -29.668  1.00147.70           C  
ANISOU 1036  CG  LYS A 311    18786  13809  23522  -1254   -646    880       C  
ATOM   1037  CD  LYS A 311      33.187  -9.916 -29.821  1.00153.54           C  
ANISOU 1037  CD  LYS A 311    19334  14213  24792  -1509   -587   1028       C  
ATOM   1038  CE  LYS A 311      33.988 -10.297 -31.059  1.00154.19           C  
ANISOU 1038  CE  LYS A 311    19363  14275  24947  -1556   -219   1454       C  
ATOM   1039  NZ  LYS A 311      34.517 -11.695 -30.982  1.00150.57           N1+
ANISOU 1039  NZ  LYS A 311    18739  14181  24289  -1536   -109   1508       N1+
ATOM   1040  N   PHE A 312      29.396 -12.993 -27.440  1.00129.41           N  
ANISOU 1040  N   PHE A 312    16625  12419  20126   -807  -1106    146       N  
ATOM   1041  CA  PHE A 312      29.025 -14.405 -27.414  1.00126.44           C  
ANISOU 1041  CA  PHE A 312    16248  12429  19363   -685  -1045    164       C  
ATOM   1042  C   PHE A 312      27.577 -14.569 -27.858  1.00121.71           C  
ANISOU 1042  C   PHE A 312    15896  11924  18424   -459  -1028    151       C  
ATOM   1043  O   PHE A 312      27.270 -15.398 -28.715  1.00119.25           O  
ANISOU 1043  O   PHE A 312    15679  11764  17865   -365   -854    343       O  
ATOM   1044  CB  PHE A 312      29.221 -15.003 -26.014  1.00125.45           C  
ANISOU 1044  CB  PHE A 312    15950  12564  19152   -721  -1263   -109       C  
ATOM   1045  CG  PHE A 312      28.306 -16.159 -25.718  1.00123.02           C  
ANISOU 1045  CG  PHE A 312    15710  12614  18418   -545  -1276   -190       C  
ATOM   1046  CD1 PHE A 312      28.580 -17.424 -26.220  1.00116.22           C  
ANISOU 1046  CD1 PHE A 312    14801  11976  17380   -513  -1097      4       C  
ATOM   1047  CD2 PHE A 312      27.168 -15.983 -24.947  1.00121.95           C  
ANISOU 1047  CD2 PHE A 312    15685  12578  18072   -410  -1452   -457       C  
ATOM   1048  CE1 PHE A 312      27.737 -18.491 -25.957  1.00103.72           C  
ANISOU 1048  CE1 PHE A 312    13278  10696  15433   -366  -1110    -65       C  
ATOM   1049  CE2 PHE A 312      26.318 -17.051 -24.684  1.00117.89           C  
ANISOU 1049  CE2 PHE A 312    15216  12387  17189   -260  -1452   -511       C  
ATOM   1050  CZ  PHE A 312      26.604 -18.305 -25.192  1.00105.17           C  
ANISOU 1050  CZ  PHE A 312    13556  10983  15420   -246  -1289   -313       C  
ATOM   1051  N   ALA A 313      26.697 -13.763 -27.270  1.00117.70           N  
ANISOU 1051  N   ALA A 313    15488  11317  17917   -374  -1211    -83       N  
ATOM   1052  CA  ALA A 313      25.273 -13.776 -27.592  1.00111.63           C  
ANISOU 1052  CA  ALA A 313    14919  10617  16877   -156  -1225   -109       C  
ATOM   1053  C   ALA A 313      25.019 -13.529 -29.078  1.00111.05           C  
ANISOU 1053  C   ALA A 313    15019  10389  16784    -95  -1034    215       C  
ATOM   1054  O   ALA A 313      23.986 -13.935 -29.612  1.00107.22           O  
ANISOU 1054  O   ALA A 313    14682  10041  16017     71  -1007    279       O  
ATOM   1055  CB  ALA A 313      24.537 -12.740 -26.754  1.00110.77           C  
ANISOU 1055  CB  ALA A 313    14870  10353  16864    -84  -1425   -397       C  
ATOM   1056  N   LYS A 314      25.960 -12.867 -29.743  1.00112.95           N  
ANISOU 1056  N   LYS A 314    15241  10352  17325   -234   -905    427       N  
ATOM   1057  CA  LYS A 314      25.855 -12.659 -31.180  1.00118.65           C  
ANISOU 1057  CA  LYS A 314    16132  10938  18011   -189   -701    767       C  
ATOM   1058  C   LYS A 314      26.189 -13.927 -31.961  1.00125.74           C  
ANISOU 1058  C   LYS A 314    17043  12090  18643   -183   -490    976       C  
ATOM   1059  O   LYS A 314      25.501 -14.260 -32.922  1.00128.02           O  
ANISOU 1059  O   LYS A 314    17524  12458  18662    -58   -393   1144       O  
ATOM   1060  CB  LYS A 314      26.770 -11.530 -31.641  1.00122.22           C  
ANISOU 1060  CB  LYS A 314    16558  11002  18878   -343   -605    949       C  
ATOM   1061  CG  LYS A 314      26.646 -11.247 -33.128  1.00122.79           C  
ANISOU 1061  CG  LYS A 314    16827  10932  18896   -289   -386   1323       C  
ATOM   1062  CD  LYS A 314      27.763 -10.362 -33.640  1.00124.09           C  
ANISOU 1062  CD  LYS A 314    16929  10751  19468   -469   -229   1558       C  
ATOM   1063  CE  LYS A 314      27.612 -10.123 -35.132  1.00125.32           C  
ANISOU 1063  CE  LYS A 314    17303  10794  19519   -402      4   1951       C  
ATOM   1064  NZ  LYS A 314      28.819  -9.496 -35.730  1.00127.83           N1+
ANISOU 1064  NZ  LYS A 314    17543  10827  20199   -586    226   2235       N1+
ATOM   1065  N   GLU A 315      27.244 -14.630 -31.552  1.00128.65           N  
ANISOU 1065  N   GLU A 315    17209  12581  19092   -315   -424    963       N  
ATOM   1066  CA  GLU A 315      27.682 -15.837 -32.260  1.00130.62           C  
ANISOU 1066  CA  GLU A 315    17459  13040  19132   -311   -197   1152       C  
ATOM   1067  C   GLU A 315      26.713 -17.008 -32.109  1.00126.01           C  
ANISOU 1067  C   GLU A 315    16958  12788  18131   -160   -253   1034       C  
ATOM   1068  O   GLU A 315      26.884 -18.046 -32.745  1.00125.67           O  
ANISOU 1068  O   GLU A 315    16961  12913  17876   -133    -74   1166       O  
ATOM   1069  CB  GLU A 315      29.068 -16.274 -31.777  1.00138.47           C  
ANISOU 1069  CB  GLU A 315    18180  14071  20363   -478   -121   1169       C  
ATOM   1070  CG  GLU A 315      30.213 -15.403 -32.267  1.00147.98           C  
ANISOU 1070  CG  GLU A 315    19284  14972  21969   -646     31   1383       C  
ATOM   1071  CD  GLU A 315      31.565 -16.074 -32.099  1.00152.73           C  
ANISOU 1071  CD  GLU A 315    19616  15652  22762   -784    173   1479       C  
ATOM   1072  OE1 GLU A 315      31.601 -17.321 -31.995  1.00150.09           O  
ANISOU 1072  OE1 GLU A 315    19237  15596  22193   -719    238   1460       O  
ATOM   1073  OE2 GLU A 315      32.587 -15.352 -32.070  1.00157.40           O1-
ANISOU 1073  OE2 GLU A 315    20029  16017  23759   -958    219   1579       O1-
ATOM   1074  N   ILE A 316      25.693 -16.826 -31.278  1.00119.68           N  
ANISOU 1074  N   ILE A 316    16179  12068  17227    -63   -491    785       N  
ATOM   1075  CA  ILE A 316      24.799 -17.910 -30.890  1.00114.85           C  
ANISOU 1075  CA  ILE A 316    15592  11771  16272     58   -571    644       C  
ATOM   1076  C   ILE A 316      23.346 -17.623 -31.263  1.00115.53           C  
ANISOU 1076  C   ILE A 316    15874  11875  16146    227   -670    618       C  
ATOM   1077  O   ILE A 316      22.561 -18.544 -31.482  1.00112.71           O  
ANISOU 1077  O   ILE A 316    15592  11748  15484    325   -674    608       O  
ATOM   1078  CB  ILE A 316      24.907 -18.167 -29.370  1.00113.50           C  
ANISOU 1078  CB  ILE A 316    15225  11754  16148     24   -762    360       C  
ATOM   1079  CG1 ILE A 316      26.338 -18.566 -29.011  1.00119.02           C  
ANISOU 1079  CG1 ILE A 316    15707  12469  17047   -138   -686    407       C  
ATOM   1080  CG2 ILE A 316      23.951 -19.244 -28.909  1.00108.63           C  
ANISOU 1080  CG2 ILE A 316    14626  11452  15198    146   -837    228       C  
ATOM   1081  CD1 ILE A 316      26.832 -19.822 -29.721  1.00116.78           C  
ANISOU 1081  CD1 ILE A 316    15412  12344  16613   -140   -460    602       C  
ATOM   1082  N   TYR A 317      23.010 -16.339 -31.362  1.00117.04           N  
ANISOU 1082  N   TYR A 317    16138  11809  16522    258   -751    618       N  
ATOM   1083  CA  TYR A 317      21.626 -15.883 -31.512  1.00111.68           C  
ANISOU 1083  CA  TYR A 317    15599  11121  15714    430   -881    570       C  
ATOM   1084  C   TYR A 317      20.808 -16.630 -32.574  1.00107.19           C  
ANISOU 1084  C   TYR A 317    15200  10721  14806    540   -820    740       C  
ATOM   1085  O   TYR A 317      21.278 -16.838 -33.696  1.00106.07           O  
ANISOU 1085  O   TYR A 317    15176  10535  14592    498   -644    990       O  
ATOM   1086  CB  TYR A 317      21.612 -14.387 -31.823  1.00112.81           C  
ANISOU 1086  CB  TYR A 317    15820  10900  16142    438   -909    646       C  
ATOM   1087  CG  TYR A 317      20.586 -13.617 -31.023  1.00109.66           C  
ANISOU 1087  CG  TYR A 317    15422  10432  15812    571  -1111    413       C  
ATOM   1088  CD1 TYR A 317      20.837 -13.261 -29.707  1.00109.31           C  
ANISOU 1088  CD1 TYR A 317    15238  10354  15940    521  -1237    115       C  
ATOM   1089  CD2 TYR A 317      19.368 -13.250 -31.582  1.00105.63           C  
ANISOU 1089  CD2 TYR A 317    15051   9894  15189    753  -1174    490       C  
ATOM   1090  CE1 TYR A 317      19.907 -12.560 -28.967  1.00109.55           C  
ANISOU 1090  CE1 TYR A 317    15283  10317  16023    656  -1392   -114       C  
ATOM   1091  CE2 TYR A 317      18.432 -12.549 -30.852  1.00105.40           C  
ANISOU 1091  CE2 TYR A 317    15008   9794  15243    893  -1333    282       C  
ATOM   1092  CZ  TYR A 317      18.707 -12.207 -29.544  1.00108.15           C  
ANISOU 1092  CZ  TYR A 317    15231  10102  15758    848  -1427    -27       C  
ATOM   1093  OH  TYR A 317      17.779 -11.512 -28.802  1.00111.19           O  
ANISOU 1093  OH  TYR A 317    15615  10414  16216   1001  -1557   -253       O  
ATOM   1094  N   PRO A 318      19.583 -17.049 -32.197  1.00102.48           N  
ANISOU 1094  N   PRO A 318    14614  10326  13998    676   -965    597       N  
ATOM   1095  CA  PRO A 318      18.583 -17.806 -32.966  1.00103.78           C  
ANISOU 1095  CA  PRO A 318    14907  10687  13838    782   -980    690       C  
ATOM   1096  C   PRO A 318      18.425 -17.371 -34.424  1.00109.27           C  
ANISOU 1096  C   PRO A 318    15819  11243  14454    819   -905    979       C  
ATOM   1097  O   PRO A 318      18.243 -16.191 -34.706  1.00104.49           O  
ANISOU 1097  O   PRO A 318    15280  10395  14028    869   -948   1070       O  
ATOM   1098  CB  PRO A 318      17.280 -17.543 -32.200  1.00 91.89           C  
ANISOU 1098  CB  PRO A 318    13345   9267  12303    932  -1183    494       C  
ATOM   1099  CG  PRO A 318      17.689 -17.013 -30.856  1.00 85.87           C  
ANISOU 1099  CG  PRO A 318    12420   8432  11773    895  -1250    248       C  
ATOM   1100  CD  PRO A 318      19.175 -16.909 -30.792  1.00 89.16           C  
ANISOU 1100  CD  PRO A 318    12778   8718  12382    717  -1128    296       C  
ATOM   1101  N   GLY A 319      18.471 -18.340 -35.334  1.00113.08           N  
ANISOU 1101  N   GLY A 319    16425  11881  14659    798   -796   1119       N  
ATOM   1102  CA  GLY A 319      18.356 -18.075 -36.756  1.00113.89           C  
ANISOU 1102  CA  GLY A 319    16761  11897  14613    828   -716   1396       C  
ATOM   1103  C   GLY A 319      19.694 -18.308 -37.419  1.00114.76           C  
ANISOU 1103  C   GLY A 319    16930  11925  14749    698   -447   1572       C  
ATOM   1104  O   GLY A 319      19.771 -18.682 -38.592  1.00117.64           O  
ANISOU 1104  O   GLY A 319    17498  12327  14874    699   -316   1772       O  
ATOM   1105  N   GLN A 320      20.753 -18.095 -36.645  1.00111.09           N  
ANISOU 1105  N   GLN A 320    16280  11356  14575    586   -363   1494       N  
ATOM   1106  CA  GLN A 320      22.110 -18.313 -37.118  1.00110.05           C  
ANISOU 1106  CA  GLN A 320    16137  11144  14533    458    -96   1653       C  
ATOM   1107  C   GLN A 320      22.431 -19.790 -37.245  1.00104.30           C  
ANISOU 1107  C   GLN A 320    15405  10659  13566    428     38   1614       C  
ATOM   1108  O   GLN A 320      23.358 -20.174 -37.961  1.00 99.43           O  
ANISOU 1108  O   GLN A 320    14843  10015  12922    362    295   1780       O  
ATOM   1109  CB  GLN A 320      23.113 -17.653 -36.183  1.00114.87           C  
ANISOU 1109  CB  GLN A 320    16517  11578  15552    339    -85   1570       C  
ATOM   1110  CG  GLN A 320      23.505 -16.253 -36.592  1.00123.00           C  
ANISOU 1110  CG  GLN A 320    17589  12273  16871    299    -41   1746       C  
ATOM   1111  CD  GLN A 320      24.641 -15.726 -35.751  1.00131.24           C  
ANISOU 1111  CD  GLN A 320    18398  13145  18324    144    -18   1670       C  
ATOM   1112  NE2 GLN A 320      25.142 -14.544 -36.098  1.00138.52           N  
ANISOU 1112  NE2 GLN A 320    19334  13748  19548     76     45   1833       N  
ATOM   1113  OE1 GLN A 320      25.067 -16.376 -34.793  1.00131.23           O  
ANISOU 1113  OE1 GLN A 320    18198  13291  18372     82    -66   1474       O  
ATOM   1114  N   PHE A 321      21.665 -20.618 -36.544  1.00102.93           N  
ANISOU 1114  N   PHE A 321    15163  10712  13234    481   -121   1400       N  
ATOM   1115  CA  PHE A 321      21.891 -22.049 -36.596  1.00 95.44           C  
ANISOU 1115  CA  PHE A 321    14209   9975  12079    457     -9   1350       C  
ATOM   1116  C   PHE A 321      20.647 -22.845 -36.926  1.00 94.60           C  
ANISOU 1116  C   PHE A 321    14242  10072  11628    546   -137   1281       C  
ATOM   1117  O   PHE A 321      19.550 -22.540 -36.461  1.00 78.83           O  
ANISOU 1117  O   PHE A 321    12215   8134   9602    626   -371   1166       O  
ATOM   1118  CB  PHE A 321      22.472 -22.527 -35.279  1.00 99.10           C  
ANISOU 1118  CB  PHE A 321    14401  10524  12728    394    -41   1165       C  
ATOM   1119  CG  PHE A 321      23.882 -22.085 -35.056  1.00106.66           C  
ANISOU 1119  CG  PHE A 321    15203  11320  14004    279    112   1246       C  
ATOM   1120  CD1 PHE A 321      24.910 -22.607 -35.822  1.00109.70           C  
ANISOU 1120  CD1 PHE A 321    15619  11675  14389    220    397   1422       C  
ATOM   1121  CD2 PHE A 321      24.184 -21.151 -34.082  1.00108.33           C  
ANISOU 1121  CD2 PHE A 321    15231  11408  14523    227    -26   1139       C  
ATOM   1122  CE1 PHE A 321      26.215 -22.210 -35.619  1.00111.71           C  
ANISOU 1122  CE1 PHE A 321    15694  11784  14967    109    540   1513       C  
ATOM   1123  CE2 PHE A 321      25.487 -20.748 -33.874  1.00110.89           C  
ANISOU 1123  CE2 PHE A 321    15390  11581  15161    100     90   1213       C  
ATOM   1124  CZ  PHE A 321      26.505 -21.279 -34.643  1.00111.81           C  
ANISOU 1124  CZ  PHE A 321    15508  11675  15298     40    374   1412       C  
ATOM   1125  N   GLN A 322      20.845 -23.872 -37.746  1.00101.43           N  
ANISOU 1125  N   GLN A 322    15258  11037  12245    530     27   1350       N  
ATOM   1126  CA  GLN A 322      19.794 -24.819 -38.067  1.00102.80           C  
ANISOU 1126  CA  GLN A 322    15557  11406  12098    582    -83   1269       C  
ATOM   1127  C   GLN A 322      19.671 -25.862 -36.977  1.00 98.69           C  
ANISOU 1127  C   GLN A 322    14840  11058  11599    563   -143   1063       C  
ATOM   1128  O   GLN A 322      20.662 -26.482 -36.586  1.00 97.17           O  
ANISOU 1128  O   GLN A 322    14530  10873  11515    501     25   1043       O  
ATOM   1129  CB  GLN A 322      20.064 -25.494 -39.408  1.00109.88           C  
ANISOU 1129  CB  GLN A 322    16723  12321  12705    567    117   1406       C  
ATOM   1130  CG  GLN A 322      19.645 -24.655 -40.590  1.00124.26           C  
ANISOU 1130  CG  GLN A 322    18799  14051  14363    615     92   1601       C  
ATOM   1131  CD  GLN A 322      18.189 -24.226 -40.503  1.00133.57           C  
ANISOU 1131  CD  GLN A 322    20001  15301  15447    702   -234   1548       C  
ATOM   1132  NE2 GLN A 322      17.958 -22.931 -40.270  1.00131.45           N  
ANISOU 1132  NE2 GLN A 322    19669  14886  15389    752   -352   1619       N  
ATOM   1133  OE1 GLN A 322      17.284 -25.051 -40.631  1.00137.66           O  
ANISOU 1133  OE1 GLN A 322    20581  15995  15729    722   -376   1445       O  
ATOM   1134  N   PRO A 323      18.445 -26.043 -36.471  1.00 95.44           N  
ANISOU 1134  N   PRO A 323    14380  10784  11098    621   -381    926       N  
ATOM   1135  CA  PRO A 323      18.107 -27.105 -35.520  1.00 92.22           C  
ANISOU 1135  CA  PRO A 323    13814  10561  10665    611   -448    750       C  
ATOM   1136  C   PRO A 323      18.461 -28.490 -36.061  1.00 91.27           C  
ANISOU 1136  C   PRO A 323    13799  10521  10360    561   -279    759       C  
ATOM   1137  O   PRO A 323      18.577 -28.661 -37.278  1.00 92.65           O  
ANISOU 1137  O   PRO A 323    14213  10647  10344    552   -165    870       O  
ATOM   1138  CB  PRO A 323      16.594 -26.947 -35.348  1.00 88.89           C  
ANISOU 1138  CB  PRO A 323    13388  10250  10135    690   -706    667       C  
ATOM   1139  CG  PRO A 323      16.347 -25.496 -35.606  1.00 88.39           C  
ANISOU 1139  CG  PRO A 323    13367  10033  10184    754   -799    752       C  
ATOM   1140  CD  PRO A 323      17.321 -25.113 -36.686  1.00 90.84           C  
ANISOU 1140  CD  PRO A 323    13859  10175  10482    709   -600    947       C  
ATOM   1141  N   SER A 324      18.643 -29.456 -35.163  1.00 91.78           N  
ANISOU 1141  N   SER A 324    13698  10698  10477    533   -258    644       N  
ATOM   1142  CA  SER A 324      18.996 -30.819 -35.549  1.00 89.23           C  
ANISOU 1142  CA  SER A 324    13455  10427  10021    493    -92    638       C  
ATOM   1143  C   SER A 324      17.751 -31.639 -35.857  1.00 86.25           C  
ANISOU 1143  C   SER A 324    13188  10180   9405    500   -236    552       C  
ATOM   1144  O   SER A 324      16.626 -31.188 -35.625  1.00 80.28           O  
ANISOU 1144  O   SER A 324    12395   9497   8611    540   -469    501       O  
ATOM   1145  CB  SER A 324      19.799 -31.508 -34.445  1.00 84.15           C  
ANISOU 1145  CB  SER A 324    12576   9831   9566    463     -3    581       C  
ATOM   1146  OG  SER A 324      18.948 -31.947 -33.398  1.00 78.40           O  
ANISOU 1146  OG  SER A 324    11692   9260   8837    480   -188    449       O  
ATOM   1147  N   LEU A 325      17.961 -32.846 -36.376  1.00 82.88           N  
ANISOU 1147  N   LEU A 325    12884   9769   8835    460    -95    535       N  
ATOM   1148  CA  LEU A 325      16.869 -33.786 -36.584  1.00 80.19           C  
ANISOU 1148  CA  LEU A 325    12627   9541   8300    439   -228    436       C  
ATOM   1149  C   LEU A 325      16.042 -33.980 -35.308  1.00 85.64           C  
ANISOU 1149  C   LEU A 325    13063  10372   9105    450   -425    330       C  
ATOM   1150  O   LEU A 325      14.818 -34.107 -35.361  1.00 84.24           O  
ANISOU 1150  O   LEU A 325    12893  10292   8821    452   -629    272       O  
ATOM   1151  CB  LEU A 325      17.424 -35.123 -37.072  1.00 76.43           C  
ANISOU 1151  CB  LEU A 325    12284   9032   7725    391    -15    409       C  
ATOM   1152  CG  LEU A 325      16.440 -36.263 -37.344  1.00 78.13           C  
ANISOU 1152  CG  LEU A 325    12603   9326   7757    342   -124    294       C  
ATOM   1153  CD1 LEU A 325      15.253 -35.813 -38.179  1.00 72.11           C  
ANISOU 1153  CD1 LEU A 325    12014   8616   6768    337   -361    286       C  
ATOM   1154  CD2 LEU A 325      17.167 -37.388 -38.031  1.00 74.78           C  
ANISOU 1154  CD2 LEU A 325    12368   8811   7234    306    131    272       C  
ATOM   1155  N   CYS A 326      16.731 -33.976 -34.167  1.00 83.87           N  
ANISOU 1155  N   CYS A 326    12608  10163   9096    458   -361    313       N  
ATOM   1156  CA  CYS A 326      16.111 -34.147 -32.855  1.00 76.45           C  
ANISOU 1156  CA  CYS A 326    11427   9364   8255    475   -506    223       C  
ATOM   1157  C   CYS A 326      15.172 -33.008 -32.481  1.00 73.75           C  
ANISOU 1157  C   CYS A 326    11006   9074   7944    539   -724    188       C  
ATOM   1158  O   CYS A 326      14.076 -33.239 -31.964  1.00 72.35           O  
ANISOU 1158  O   CYS A 326    10727   9027   7735    559   -879    117       O  
ATOM   1159  CB  CYS A 326      17.175 -34.259 -31.770  1.00 76.46           C  
ANISOU 1159  CB  CYS A 326    11222   9371   8457    473   -398    228       C  
ATOM   1160  SG  CYS A 326      18.454 -35.466 -32.040  1.00 87.50           S  
ANISOU 1160  SG  CYS A 326    12652  10692   9900    429   -122    293       S  
ATOM   1161  N   HIS A 327      15.622 -31.778 -32.685  1.00 75.09           N  
ANISOU 1161  N   HIS A 327    11202   9128   8199    574   -721    243       N  
ATOM   1162  CA  HIS A 327      14.739 -30.652 -32.451  1.00 84.59           C  
ANISOU 1162  CA  HIS A 327    12356  10342   9444    650   -912    214       C  
ATOM   1163  C   HIS A 327      13.480 -30.848 -33.293  1.00 87.85           C  
ANISOU 1163  C   HIS A 327    12894  10814   9670    668  -1061    228       C  
ATOM   1164  O   HIS A 327      12.358 -30.773 -32.780  1.00 83.22           O  
ANISOU 1164  O   HIS A 327    12186  10344   9089    717  -1230    162       O  
ATOM   1165  CB  HIS A 327      15.414 -29.323 -32.795  1.00 87.08           C  
ANISOU 1165  CB  HIS A 327    12728  10478   9878    676   -876    294       C  
ATOM   1166  CG  HIS A 327      16.536 -28.952 -31.877  1.00 79.19           C  
ANISOU 1166  CG  HIS A 327    11572   9421   9094    651   -787    266       C  
ATOM   1167  CD2 HIS A 327      16.532 -28.563 -30.581  1.00 75.61           C  
ANISOU 1167  CD2 HIS A 327    10920   9025   8785    676   -872    150       C  
ATOM   1168  ND1 HIS A 327      17.854 -28.945 -32.277  1.00 78.67           N  
ANISOU 1168  ND1 HIS A 327    11547   9228   9115    588   -595    363       N  
ATOM   1169  CE1 HIS A 327      18.618 -28.571 -31.267  1.00 80.18           C  
ANISOU 1169  CE1 HIS A 327    11554   9401   9511    566   -589    312       C  
ATOM   1170  NE2 HIS A 327      17.841 -28.340 -30.222  1.00 80.41           N  
ANISOU 1170  NE2 HIS A 327    11450   9542   9561    618   -760    174       N  
ATOM   1171  N   LYS A 328      13.688 -31.125 -34.581  1.00 87.40           N  
ANISOU 1171  N   LYS A 328    13078  10686   9445    627   -993    314       N  
ATOM   1172  CA  LYS A 328      12.599 -31.345 -35.525  1.00 85.68           C  
ANISOU 1172  CA  LYS A 328    13012  10523   9020    625  -1149    334       C  
ATOM   1173  C   LYS A 328      11.664 -32.463 -35.048  1.00 81.02           C  
ANISOU 1173  C   LYS A 328    12308  10094   8382    584  -1257    228       C  
ATOM   1174  O   LYS A 328      10.436 -32.351 -35.143  1.00 73.68           O  
ANISOU 1174  O   LYS A 328    11332   9258   7405    610  -1469    211       O  
ATOM   1175  CB  LYS A 328      13.158 -31.676 -36.909  1.00 84.10           C  
ANISOU 1175  CB  LYS A 328    13112  10233   8611    572  -1021    422       C  
ATOM   1176  CG  LYS A 328      14.005 -30.579 -37.557  1.00 84.37           C  
ANISOU 1176  CG  LYS A 328    13280  10106   8672    607   -902    565       C  
ATOM   1177  CD  LYS A 328      14.614 -31.075 -38.882  1.00 91.16           C  
ANISOU 1177  CD  LYS A 328    14444  10897   9295    557   -725    646       C  
ATOM   1178  CE  LYS A 328      15.386 -29.987 -39.632  1.00 97.14           C  
ANISOU 1178  CE  LYS A 328    15348  11500  10061    589   -594    822       C  
ATOM   1179  NZ  LYS A 328      16.592 -29.466 -38.918  1.00 99.65           N1+
ANISOU 1179  NZ  LYS A 328    15496  11700  10667    585   -403    860       N1+
ATOM   1180  N   PHE A 329      12.256 -33.536 -34.528  1.00 80.76           N  
ANISOU 1180  N   PHE A 329    12215  10086   8385    519  -1107    171       N  
ATOM   1181  CA  PHE A 329      11.488 -34.661 -34.004  1.00 77.48           C  
ANISOU 1181  CA  PHE A 329    11683   9800   7955    468  -1176     87       C  
ATOM   1182  C   PHE A 329      10.545 -34.250 -32.866  1.00 75.27           C  
ANISOU 1182  C   PHE A 329    11136   9656   7806    533  -1331     37       C  
ATOM   1183  O   PHE A 329       9.348 -34.545 -32.910  1.00 77.17           O  
ANISOU 1183  O   PHE A 329    11312  10002   8005    522  -1497      9       O  
ATOM   1184  CB  PHE A 329      12.424 -35.768 -33.528  1.00 71.48           C  
ANISOU 1184  CB  PHE A 329    10888   9018   7252    408   -967     62       C  
ATOM   1185  CG  PHE A 329      11.708 -36.916 -32.903  1.00 75.81           C  
ANISOU 1185  CG  PHE A 329    11306   9679   7819    353  -1017     -4       C  
ATOM   1186  CD1 PHE A 329      10.883 -37.723 -33.660  1.00 79.21           C  
ANISOU 1186  CD1 PHE A 329    11859  10126   8112    273  -1112    -42       C  
ATOM   1187  CD2 PHE A 329      11.836 -37.180 -31.551  1.00 78.55           C  
ANISOU 1187  CD2 PHE A 329    11411  10117   8317    375   -977    -23       C  
ATOM   1188  CE1 PHE A 329      10.204 -38.775 -33.084  1.00 80.62           C  
ANISOU 1188  CE1 PHE A 329    11904  10389   8338    207  -1156    -92       C  
ATOM   1189  CE2 PHE A 329      11.154 -38.236 -30.966  1.00 73.38           C  
ANISOU 1189  CE2 PHE A 329    10633   9562   7686    323  -1009    -57       C  
ATOM   1190  CZ  PHE A 329      10.337 -39.029 -31.734  1.00 75.24           C  
ANISOU 1190  CZ  PHE A 329    10976   9793   7819    235  -1094    -88       C  
ATOM   1191  N   ILE A 330      11.086 -33.566 -31.859  1.00 71.15           N  
ANISOU 1191  N   ILE A 330    10460   9133   7442    598  -1273     21       N  
ATOM   1192  CA  ILE A 330      10.288 -33.054 -30.746  1.00 74.34           C  
ANISOU 1192  CA  ILE A 330    10634   9657   7955    680  -1387    -40       C  
ATOM   1193  C   ILE A 330       9.189 -32.102 -31.218  1.00 80.15           C  
ANISOU 1193  C   ILE A 330    11375  10400   8680    763  -1578    -21       C  
ATOM   1194  O   ILE A 330       8.057 -32.128 -30.716  1.00 78.09           O  
ANISOU 1194  O   ILE A 330    10949  10268   8454    809  -1701    -59       O  
ATOM   1195  CB  ILE A 330      11.174 -32.321 -29.720  1.00 73.93           C  
ANISOU 1195  CB  ILE A 330    10467   9574   8047    734  -1304    -75       C  
ATOM   1196  CG1 ILE A 330      12.338 -33.217 -29.309  1.00 69.90           C  
ANISOU 1196  CG1 ILE A 330     9941   9056   7564    660  -1129    -66       C  
ATOM   1197  CG2 ILE A 330      10.358 -31.864 -28.505  1.00 65.21           C  
ANISOU 1197  CG2 ILE A 330     9147   8604   7025    825  -1396   -164       C  
ATOM   1198  CD1 ILE A 330      13.235 -32.614 -28.278  1.00 68.04           C  
ANISOU 1198  CD1 ILE A 330     9582   8809   7462    691  -1076   -102       C  
ATOM   1199  N   ALA A 331       9.542 -31.260 -32.185  1.00 82.13           N  
ANISOU 1199  N   ALA A 331    11806  10507   8892    788  -1592     57       N  
ATOM   1200  CA  ALA A 331       8.614 -30.291 -32.754  1.00 80.54           C  
ANISOU 1200  CA  ALA A 331    11633  10285   8685    878  -1772    110       C  
ATOM   1201  C   ALA A 331       7.382 -30.962 -33.360  1.00 78.84           C  
ANISOU 1201  C   ALA A 331    11420  10189   8348    843  -1949    126       C  
ATOM   1202  O   ALA A 331       6.251 -30.508 -33.145  1.00 78.94           O  
ANISOU 1202  O   ALA A 331    11285  10282   8426    927  -2116    126       O  
ATOM   1203  CB  ALA A 331       9.316 -29.451 -33.798  1.00 79.25           C  
ANISOU 1203  CB  ALA A 331    11695   9942   8475    890  -1733    224       C  
ATOM   1204  N   LEU A 332       7.600 -32.041 -34.111  1.00 73.32           N  
ANISOU 1204  N   LEU A 332    10881   9495   7484    718  -1912    132       N  
ATOM   1205  CA  LEU A 332       6.501 -32.703 -34.799  1.00 81.32           C  
ANISOU 1205  CA  LEU A 332    11925  10604   8370    655  -2100    137       C  
ATOM   1206  C   LEU A 332       5.545 -33.373 -33.805  1.00 89.24           C  
ANISOU 1206  C   LEU A 332    12649  11769   9490    639  -2170     62       C  
ATOM   1207  O   LEU A 332       4.322 -33.323 -33.985  1.00 91.25           O  
ANISOU 1207  O   LEU A 332    12791  12123   9757    655  -2378     80       O  
ATOM   1208  CB  LEU A 332       7.046 -33.718 -35.803  1.00 72.63           C  
ANISOU 1208  CB  LEU A 332    11089   9448   7061    520  -2024    131       C  
ATOM   1209  CG  LEU A 332       6.069 -34.668 -36.509  1.00 76.67           C  
ANISOU 1209  CG  LEU A 332    11663  10044   7425    409  -2208     96       C  
ATOM   1210  CD1 LEU A 332       4.870 -33.932 -37.081  1.00 76.12           C  
ANISOU 1210  CD1 LEU A 332    11560  10046   7316    466  -2500    168       C  
ATOM   1211  CD2 LEU A 332       6.784 -35.449 -37.603  1.00 74.95           C  
ANISOU 1211  CD2 LEU A 332    11772   9731   6975    298  -2104     77       C  
ATOM   1212  N  BSER A 333       6.103 -33.979 -32.769  0.36 86.11           N  
ANISOU 1212  N  BSER A 333    12131  11402   9183    611  -1998     -2       N  
ATOM   1213  N  CSER A 333       6.100 -33.980 -32.768  0.64 86.42           N  
ANISOU 1213  N  CSER A 333    12170  11442   9223    611  -1998     -2       N  
ATOM   1214  CA BSER A 333       5.299 -34.645 -31.752  0.36 84.22           C  
ANISOU 1214  CA BSER A 333    11632  11317   9051    596  -2022    -52       C  
ATOM   1215  CA CSER A 333       5.297 -34.651 -31.751  0.64 82.06           C  
ANISOU 1215  CA CSER A 333    11358  11044   8777    595  -2022    -52       C  
ATOM   1216  C  BSER A 333       4.435 -33.649 -30.992  0.36 84.01           C  
ANISOU 1216  C  BSER A 333    11374  11382   9165    743  -2116    -55       C  
ATOM   1217  C  CSER A 333       4.456 -33.660 -30.954  0.64 84.10           C  
ANISOU 1217  C  CSER A 333    11381  11393   9178    743  -2110    -57       C  
ATOM   1218  O  BSER A 333       3.355 -33.993 -30.509  0.36 84.83           O  
ANISOU 1218  O  BSER A 333    11263  11626   9343    748  -2201    -65       O  
ATOM   1219  O  CSER A 333       3.414 -34.019 -30.406  0.64 84.92           O  
ANISOU 1219  O  CSER A 333    11266  11640   9360    749  -2184    -70       O  
ATOM   1220  CB BSER A 333       6.186 -35.412 -30.777  0.36 77.65           C  
ANISOU 1220  CB BSER A 333    10736  10495   8273    553  -1809    -94       C  
ATOM   1221  CB CSER A 333       6.194 -35.443 -30.814  0.64 77.11           C  
ANISOU 1221  CB CSER A 333    10674  10423   8199    548  -1809    -93       C  
ATOM   1222  OG BSER A 333       5.405 -35.961 -29.733  0.36 79.45           O  
ANISOU 1222  OG BSER A 333    10711  10878   8597    551  -1817   -119       O  
ATOM   1223  OG CSER A 333       7.294 -34.646 -30.426  0.64 76.15           O  
ANISOU 1223  OG CSER A 333    10593  10218   8124    623  -1680    -95       O  
ATOM   1224  N   ASP A 334       4.916 -32.413 -30.888  1.00 83.60           N  
ANISOU 1224  N   ASP A 334    11363  11238   9164    864  -2088    -47       N  
ATOM   1225  CA  ASP A 334       4.150 -31.359 -30.248  1.00 81.81           C  
ANISOU 1225  CA  ASP A 334    10949  11058   9076   1023  -2163    -63       C  
ATOM   1226  C   ASP A 334       3.078 -30.849 -31.216  1.00 83.72           C  
ANISOU 1226  C   ASP A 334    11201  11302   9307   1075  -2388     22       C  
ATOM   1227  O   ASP A 334       2.015 -30.376 -30.797  1.00 79.26           O  
ANISOU 1227  O   ASP A 334    10425  10826   8865   1188  -2488     24       O  
ATOM   1228  CB  ASP A 334       5.062 -30.223 -29.788  1.00 82.85           C  
ANISOU 1228  CB  ASP A 334    11131  11062   9287   1124  -2060    -99       C  
ATOM   1229  CG  ASP A 334       4.360 -29.257 -28.844  1.00 88.79           C  
ANISOU 1229  CG  ASP A 334    11682  11861  10191   1293  -2090   -163       C  
ATOM   1230  OD1 ASP A 334       3.286 -29.622 -28.305  1.00 97.09           O  
ANISOU 1230  OD1 ASP A 334    12524  13076  11290   1332  -2136   -183       O  
ATOM   1231  OD2 ASP A 334       4.887 -28.141 -28.637  1.00 80.47           O1-
ANISOU 1231  OD2 ASP A 334    10681  10673   9221   1386  -2054   -195       O1-
ATOM   1232  N   LYS A 335       3.353 -30.953 -32.514  1.00 86.20           N  
ANISOU 1232  N   LYS A 335    11758  11525   9468    999  -2466     99       N  
ATOM   1233  CA  LYS A 335       2.348 -30.599 -33.511  1.00 89.90           C  
ANISOU 1233  CA  LYS A 335    12252  12015   9889   1029  -2710    195       C  
ATOM   1234  C   LYS A 335       1.207 -31.600 -33.450  1.00 91.57           C  
ANISOU 1234  C   LYS A 335    12285  12398  10110    942  -2851    178       C  
ATOM   1235  O   LYS A 335       0.038 -31.247 -33.629  1.00 91.76           O  
ANISOU 1235  O   LYS A 335    12146  12506  10213   1010  -3054    237       O  
ATOM   1236  CB  LYS A 335       2.942 -30.559 -34.922  1.00 89.95           C  
ANISOU 1236  CB  LYS A 335    12592  11904   9682    958  -2753    281       C  
ATOM   1237  CG  LYS A 335       1.902 -30.304 -36.008  1.00 98.76           C  
ANISOU 1237  CG  LYS A 335    13754  13065  10704    973  -3038    391       C  
ATOM   1238  CD  LYS A 335       2.498 -30.353 -37.411  1.00102.91           C  
ANISOU 1238  CD  LYS A 335    14641  13497  10964    896  -3069    473       C  
ATOM   1239  CE  LYS A 335       1.464 -29.986 -38.467  1.00104.93           C  
ANISOU 1239  CE  LYS A 335    14949  13810  11110    926  -3382    599       C  
ATOM   1240  NZ  LYS A 335       2.031 -29.041 -39.474  1.00106.52           N1+
ANISOU 1240  NZ  LYS A 335    15431  13876  11167    995  -3387    749       N1+
ATOM   1241  N   GLU A 336       1.561 -32.851 -33.175  1.00 91.74           N  
ANISOU 1241  N   GLU A 336    12320  12461  10077    790  -2741    107       N  
ATOM   1242  CA  GLU A 336       0.594 -33.936 -33.149  1.00 94.56           C  
ANISOU 1242  CA  GLU A 336    12525  12951  10452    669  -2857     89       C  
ATOM   1243  C   GLU A 336      -0.163 -34.016 -31.833  1.00 92.55           C  
ANISOU 1243  C   GLU A 336    11917  12841  10406    737  -2805     62       C  
ATOM   1244  O   GLU A 336      -1.045 -34.857 -31.673  1.00 91.28           O  
ANISOU 1244  O   GLU A 336    11576  12797  10310    642  -2887     64       O  
ATOM   1245  CB  GLU A 336       1.294 -35.258 -33.430  1.00102.18           C  
ANISOU 1245  CB  GLU A 336    13667  13869  11289    480  -2748     30       C  
ATOM   1246  CG  GLU A 336       1.968 -35.279 -34.783  1.00112.93           C  
ANISOU 1246  CG  GLU A 336    15389  15102  12419    411  -2782     47       C  
ATOM   1247  CD  GLU A 336       1.997 -36.657 -35.398  1.00124.46           C  
ANISOU 1247  CD  GLU A 336    17000  16544  13746    213  -2801    -17       C  
ATOM   1248  OE1 GLU A 336       2.135 -37.644 -34.637  1.00126.93           O  
ANISOU 1248  OE1 GLU A 336    17199  16876  14151    130  -2665    -78       O  
ATOM   1249  OE2 GLU A 336       1.873 -36.747 -36.642  1.00128.87           O1-
ANISOU 1249  OE2 GLU A 336    17801  17063  14102    143  -2953     -7       O1-
ATOM   1250  N   GLY A 337       0.190 -33.135 -30.899  1.00 89.91           N  
ANISOU 1250  N   GLY A 337    11491  12495  10175    896  -2662     35       N  
ATOM   1251  CA  GLY A 337      -0.508 -33.017 -29.631  1.00 80.56           C  
ANISOU 1251  CA  GLY A 337     9995  11450   9162    997  -2590      4       C  
ATOM   1252  C   GLY A 337      -0.013 -34.000 -28.601  1.00 78.45           C  
ANISOU 1252  C   GLY A 337     9659  11253   8896    913  -2383    -54       C  
ATOM   1253  O   GLY A 337      -0.651 -34.224 -27.574  1.00 80.38           O  
ANISOU 1253  O   GLY A 337     9650  11642   9249    958  -2310    -65       O  
ATOM   1254  N   LYS A 338       1.138 -34.592 -28.886  1.00 81.41           N  
ANISOU 1254  N   LYS A 338    10260  11525   9148    799  -2278    -76       N  
ATOM   1255  CA  LYS A 338       1.662 -35.683 -28.075  1.00 79.38           C  
ANISOU 1255  CA  LYS A 338     9961  11315   8886    703  -2100   -103       C  
ATOM   1256  C   LYS A 338       2.646 -35.202 -27.030  1.00 77.26           C  
ANISOU 1256  C   LYS A 338     9692  11038   8625    799  -1913   -154       C  
ATOM   1257  O   LYS A 338       2.803 -35.838 -25.996  1.00 80.31           O  
ANISOU 1257  O   LYS A 338     9957  11522   9033    781  -1777   -164       O  
ATOM   1258  CB  LYS A 338       2.335 -36.735 -28.958  1.00 77.09           C  
ANISOU 1258  CB  LYS A 338     9899  10913   8478    526  -2084    -97       C  
ATOM   1259  CG  LYS A 338       1.380 -37.688 -29.635  1.00 78.70           C  
ANISOU 1259  CG  LYS A 338    10069  11152   8681    378  -2238    -75       C  
ATOM   1260  CD  LYS A 338       2.160 -38.714 -30.435  1.00 85.50           C  
ANISOU 1260  CD  LYS A 338    11190  11879   9419    216  -2187   -100       C  
ATOM   1261  CE  LYS A 338       1.270 -39.844 -30.907  1.00 95.46           C  
ANISOU 1261  CE  LYS A 338    12409  13163  10698     41  -2320   -106       C  
ATOM   1262  NZ  LYS A 338       2.005 -40.698 -31.877  1.00103.11           N1+
ANISOU 1262  NZ  LYS A 338    13683  13973  11522   -100  -2285   -158       N1+
ATOM   1263  N   LEU A 339       3.312 -34.086 -27.307  1.00 76.74           N  
ANISOU 1263  N   LEU A 339     9764  10854   8540    893  -1915   -179       N  
ATOM   1264  CA  LEU A 339       4.290 -33.544 -26.378  1.00 73.48           C  
ANISOU 1264  CA  LEU A 339     9360  10417   8142    968  -1771   -242       C  
ATOM   1265  C   LEU A 339       3.609 -32.851 -25.216  1.00 76.99           C  
ANISOU 1265  C   LEU A 339     9592  10989   8672   1120  -1749   -305       C  
ATOM   1266  O   LEU A 339       2.908 -31.858 -25.386  1.00 83.52           O  
ANISOU 1266  O   LEU A 339    10366  11798   9571   1246  -1841   -319       O  
ATOM   1267  CB  LEU A 339       5.224 -32.570 -27.072  1.00 68.47           C  
ANISOU 1267  CB  LEU A 339     8935   9593   7488   1002  -1779   -245       C  
ATOM   1268  CG  LEU A 339       6.354 -32.073 -26.183  1.00 66.72           C  
ANISOU 1268  CG  LEU A 339     8727   9330   7296   1044  -1650   -313       C  
ATOM   1269  CD1 LEU A 339       7.342 -33.178 -25.953  1.00 69.05           C  
ANISOU 1269  CD1 LEU A 339     9068   9632   7536    923  -1520   -291       C  
ATOM   1270  CD2 LEU A 339       7.037 -30.898 -26.808  1.00 69.53           C  
ANISOU 1270  CD2 LEU A 339     9242   9493   7684   1092  -1675   -311       C  
ATOM   1271  N   LEU A 340       3.810 -33.401 -24.031  1.00 73.63           N  
ANISOU 1271  N   LEU A 340     9050  10695   8233   1116  -1616   -338       N  
ATOM   1272  CA  LEU A 340       3.326 -32.779 -22.820  1.00 78.08           C  
ANISOU 1272  CA  LEU A 340     9443  11388   8836   1263  -1556   -417       C  
ATOM   1273  C   LEU A 340       4.262 -31.644 -22.474  1.00 78.12           C  
ANISOU 1273  C   LEU A 340     9563  11280   8839   1352  -1529   -523       C  
ATOM   1274  O   LEU A 340       3.822 -30.546 -22.155  1.00 89.21           O  
ANISOU 1274  O   LEU A 340    10920  12667  10307   1502  -1553   -606       O  
ATOM   1275  CB  LEU A 340       3.256 -33.786 -21.678  1.00 78.17           C  
ANISOU 1275  CB  LEU A 340     9312  11589   8800   1224  -1422   -400       C  
ATOM   1276  CG  LEU A 340       2.874 -33.278 -20.290  1.00 69.63           C  
ANISOU 1276  CG  LEU A 340     8080  10671   7704   1372  -1321   -487       C  
ATOM   1277  CD1 LEU A 340       1.401 -32.924 -20.235  1.00 71.45           C  
ANISOU 1277  CD1 LEU A 340     8111  11002   8035   1484  -1351   -479       C  
ATOM   1278  CD2 LEU A 340       3.210 -34.335 -19.270  1.00 69.22           C  
ANISOU 1278  CD2 LEU A 340     7959  10779   7561   1307  -1184   -441       C  
ATOM   1279  N   ARG A 341       5.560 -31.914 -22.557  1.00 69.02           N  
ANISOU 1279  N   ARG A 341     8554  10037   7632   1257  -1478   -518       N  
ATOM   1280  CA  ARG A 341       6.565 -30.899 -22.278  1.00 74.48           C  
ANISOU 1280  CA  ARG A 341     9350  10606   8344   1306  -1464   -611       C  
ATOM   1281  C   ARG A 341       7.961 -31.339 -22.704  1.00 74.16           C  
ANISOU 1281  C   ARG A 341     9454  10448   8276   1177  -1418   -559       C  
ATOM   1282  O   ARG A 341       8.324 -32.499 -22.569  1.00 78.84           O  
ANISOU 1282  O   ARG A 341    10031  11113   8814   1077  -1349   -490       O  
ATOM   1283  CB  ARG A 341       6.571 -30.549 -20.787  1.00 81.80           C  
ANISOU 1283  CB  ARG A 341    10168  11674   9239   1402  -1396   -738       C  
ATOM   1284  CG  ARG A 341       7.129 -29.163 -20.445  1.00 82.62           C  
ANISOU 1284  CG  ARG A 341    10348  11645   9399   1493  -1423   -883       C  
ATOM   1285  CD  ARG A 341       6.033 -28.107 -20.383  1.00 84.40           C  
ANISOU 1285  CD  ARG A 341    10513  11845   9709   1664  -1465   -967       C  
ATOM   1286  NE  ARG A 341       4.916 -28.516 -19.541  1.00 85.77           N  
ANISOU 1286  NE  ARG A 341    10503  12248   9837   1754  -1400   -990       N  
ATOM   1287  CZ  ARG A 341       3.763 -27.860 -19.464  1.00 88.76           C  
ANISOU 1287  CZ  ARG A 341    10775  12649  10300   1911  -1410  -1032       C  
ATOM   1288  NH1 ARG A 341       3.578 -26.751 -20.172  1.00 92.53           N1+
ANISOU 1288  NH1 ARG A 341    11322  12926  10911   2001  -1497  -1055       N1+
ATOM   1289  NH2 ARG A 341       2.794 -28.313 -18.683  1.00 87.41           N  
ANISOU 1289  NH2 ARG A 341    10421  12699  10094   1985  -1322  -1035       N  
ATOM   1290  N   ASN A 342       8.729 -30.396 -23.235  1.00 72.96           N  
ANISOU 1290  N   ASN A 342     9434  10105   8184   1183  -1447   -580       N  
ATOM   1291  CA  ASN A 342      10.152 -30.580 -23.474  1.00 71.53           C  
ANISOU 1291  CA  ASN A 342     9359   9809   8012   1082  -1385   -542       C  
ATOM   1292  C   ASN A 342      10.943 -29.777 -22.449  1.00 79.40           C  
ANISOU 1292  C   ASN A 342    10322  10790   9057   1119  -1378   -662       C  
ATOM   1293  O   ASN A 342      11.006 -28.557 -22.530  1.00 93.85           O  
ANISOU 1293  O   ASN A 342    12200  12483  10975   1182  -1432   -739       O  
ATOM   1294  CB  ASN A 342      10.530 -30.148 -24.898  1.00 70.10           C  
ANISOU 1294  CB  ASN A 342     9354   9413   7867   1041  -1407   -456       C  
ATOM   1295  CG  ASN A 342      12.036 -30.254 -25.178  1.00 74.60           C  
ANISOU 1295  CG  ASN A 342    10016   9854   8475    945  -1315   -406       C  
ATOM   1296  ND2 ASN A 342      12.475 -29.693 -26.306  1.00 69.20           N  
ANISOU 1296  ND2 ASN A 342     9486   8979   7829    921  -1308   -332       N  
ATOM   1297  OD1 ASN A 342      12.788 -30.844 -24.399  1.00 78.90           O  
ANISOU 1297  OD1 ASN A 342    10486  10475   9019    898  -1247   -418       O  
ATOM   1298  N   TYR A 343      11.536 -30.454 -21.474  1.00 65.09           N  
ANISOU 1298  N   TYR A 343     8429   9112   7190   1078  -1324   -678       N  
ATOM   1299  CA  TYR A 343      12.422 -29.793 -20.520  1.00 65.69           C  
ANISOU 1299  CA  TYR A 343     8481   9183   7294   1085  -1343   -791       C  
ATOM   1300  C   TYR A 343      13.857 -29.836 -21.053  1.00 65.23           C  
ANISOU 1300  C   TYR A 343     8490   8967   7326    973  -1313   -713       C  
ATOM   1301  O   TYR A 343      14.315 -30.892 -21.484  1.00 85.40           O  
ANISOU 1301  O   TYR A 343    11051  11534   9862    893  -1236   -580       O  
ATOM   1302  CB  TYR A 343      12.346 -30.468 -19.143  1.00 66.67           C  
ANISOU 1302  CB  TYR A 343     8481   9555   7294   1104  -1317   -834       C  
ATOM   1303  CG  TYR A 343      11.031 -30.312 -18.399  1.00 70.55           C  
ANISOU 1303  CG  TYR A 343     8889  10219   7699   1228  -1317   -925       C  
ATOM   1304  CD1 TYR A 343       9.934 -31.109 -18.702  1.00 75.64           C  
ANISOU 1304  CD1 TYR A 343     9467  10968   8306   1243  -1275   -830       C  
ATOM   1305  CD2 TYR A 343      10.898 -29.386 -17.374  1.00 73.02           C  
ANISOU 1305  CD2 TYR A 343     9182  10588   7973   1326  -1351  -1110       C  
ATOM   1306  CE1 TYR A 343       8.731 -30.975 -18.011  1.00 78.95           C  
ANISOU 1306  CE1 TYR A 343     9777  11550   8669   1358  -1253   -895       C  
ATOM   1307  CE2 TYR A 343       9.703 -29.245 -16.681  1.00 78.47           C  
ANISOU 1307  CE2 TYR A 343     9791  11439   8585   1455  -1316  -1192       C  
ATOM   1308  CZ  TYR A 343       8.622 -30.041 -17.003  1.00 82.38           C  
ANISOU 1308  CZ  TYR A 343    10196  12044   9061   1473  -1260  -1073       C  
ATOM   1309  OH  TYR A 343       7.436 -29.904 -16.311  1.00 85.75           O  
ANISOU 1309  OH  TYR A 343    10514  12635   9433   1603  -1205  -1137       O  
ATOM   1310  N   THR A 344      14.579 -28.716 -21.040  1.00 66.10           N  
ANISOU 1310  N   THR A 344     8644   8916   7554    964  -1363   -790       N  
ATOM   1311  CA  THR A 344      15.942 -28.727 -21.593  1.00 74.74           C  
ANISOU 1311  CA  THR A 344     9776   9856   8766    854  -1319   -695       C  
ATOM   1312  C   THR A 344      16.990 -28.039 -20.710  1.00 75.22           C  
ANISOU 1312  C   THR A 344     9776   9882   8922    810  -1386   -800       C  
ATOM   1313  O   THR A 344      16.680 -27.120 -19.954  1.00 68.21           O  
ANISOU 1313  O   THR A 344     8880   8999   8039    869  -1480   -975       O  
ATOM   1314  CB  THR A 344      15.978 -28.088 -23.022  1.00 79.48           C  
ANISOU 1314  CB  THR A 344    10519  10215   9465    839  -1291   -608       C  
ATOM   1315  CG2 THR A 344      15.069 -26.877 -23.103  1.00 83.90           C  
ANISOU 1315  CG2 THR A 344    11130  10683  10066    942  -1381   -711       C  
ATOM   1316  OG1 THR A 344      17.318 -27.709 -23.366  1.00 74.43           O  
ANISOU 1316  OG1 THR A 344     9897   9404   8977    745  -1248   -548       O  
ATOM   1317  N   GLN A 345      18.230 -28.515 -20.810  1.00 77.46           N  
ANISOU 1317  N   GLN A 345    10012  10131   9287    707  -1339   -695       N  
ATOM   1318  CA  GLN A 345      19.361 -27.898 -20.132  1.00 82.78           C  
ANISOU 1318  CA  GLN A 345    10611  10754  10086    636  -1419   -766       C  
ATOM   1319  C   GLN A 345      20.021 -26.854 -21.032  1.00 85.82           C  
ANISOU 1319  C   GLN A 345    11065  10854  10689    574  -1406   -736       C  
ATOM   1320  O   GLN A 345      20.777 -26.000 -20.557  1.00 83.01           O  
ANISOU 1320  O   GLN A 345    10664  10400  10478    512  -1499   -830       O  
ATOM   1321  CB  GLN A 345      20.392 -28.953 -19.733  1.00 87.10           C  
ANISOU 1321  CB  GLN A 345    11034  11418  10643    561  -1381   -645       C  
ATOM   1322  CG  GLN A 345      19.832 -30.198 -19.070  1.00 90.46           C  
ANISOU 1322  CG  GLN A 345    11399  12097  10874    611  -1352   -601       C  
ATOM   1323  CD  GLN A 345      20.906 -31.242 -18.815  1.00 96.70           C  
ANISOU 1323  CD  GLN A 345    12069  12963  11710    548  -1302   -445       C  
ATOM   1324  NE2 GLN A 345      20.991 -31.724 -17.576  1.00100.78           N  
ANISOU 1324  NE2 GLN A 345    12480  13704  12109    565  -1383   -469       N  
ATOM   1325  OE1 GLN A 345      21.656 -31.607 -19.724  1.00 98.07           O  
ANISOU 1325  OE1 GLN A 345    12246  12996  12022    493  -1185   -297       O  
ATOM   1326  N   ASN A 346      19.736 -26.953 -22.334  1.00 88.28           N  
ANISOU 1326  N   ASN A 346    11491  11034  11018    583  -1295   -599       N  
ATOM   1327  CA  ASN A 346      20.333 -26.101 -23.362  1.00 88.33           C  
ANISOU 1327  CA  ASN A 346    11580  10773  11208    528  -1241   -514       C  
ATOM   1328  C   ASN A 346      19.897 -24.655 -23.248  1.00 93.34           C  
ANISOU 1328  C   ASN A 346    12277  11244  11943    571  -1350   -651       C  
ATOM   1329  O   ASN A 346      18.838 -24.355 -22.694  1.00 99.84           O  
ANISOU 1329  O   ASN A 346    13119  12151  12663    677  -1438   -797       O  
ATOM   1330  CB  ASN A 346      19.969 -26.602 -24.767  1.00 93.82           C  
ANISOU 1330  CB  ASN A 346    12415  11402  11831    545  -1102   -340       C  
ATOM   1331  CG  ASN A 346      20.493 -27.994 -25.062  1.00 95.52           C  
ANISOU 1331  CG  ASN A 346    12596  11717  11978    501   -962   -203       C  
ATOM   1332  ND2 ASN A 346      19.892 -28.651 -26.050  1.00 94.89           N  
ANISOU 1332  ND2 ASN A 346    12647  11642  11762    529   -870   -109       N  
ATOM   1333  OD1 ASN A 346      21.431 -28.469 -24.423  1.00 97.87           O  
ANISOU 1333  OD1 ASN A 346    12756  12080  12352    443   -944   -183       O  
ATOM   1334  N   ILE A 347      20.718 -23.763 -23.791  1.00 94.92           N  
ANISOU 1334  N   ILE A 347    12506  11196  12362    493  -1329   -595       N  
ATOM   1335  CA  ILE A 347      20.362 -22.349 -23.900  1.00 92.63           C  
ANISOU 1335  CA  ILE A 347    12298  10685  12210    529  -1409   -690       C  
ATOM   1336  C   ILE A 347      20.451 -21.872 -25.349  1.00 96.05           C  
ANISOU 1336  C   ILE A 347    12868  10885  12741    518  -1297   -489       C  
ATOM   1337  O   ILE A 347      20.322 -20.680 -25.624  1.00 98.11           O  
ANISOU 1337  O   ILE A 347    13203  10915  13160    535  -1338   -511       O  
ATOM   1338  CB  ILE A 347      21.270 -21.455 -23.033  1.00 80.51           C  
ANISOU 1338  CB  ILE A 347    10672   9029  10888    432  -1521   -839       C  
ATOM   1339  CG1 ILE A 347      22.739 -21.751 -23.339  1.00 79.99           C  
ANISOU 1339  CG1 ILE A 347    10502   8893  10999    273  -1441   -684       C  
ATOM   1340  CG2 ILE A 347      20.966 -21.648 -21.563  1.00 75.63           C  
ANISOU 1340  CG2 ILE A 347     9968   8631  10135    471  -1661  -1075       C  
ATOM   1341  CD1 ILE A 347      23.717 -21.080 -22.417  1.00 84.45           C  
ANISOU 1341  CD1 ILE A 347    10937   9380  11769    149  -1579   -823       C  
ATOM   1342  N   ASP A 348      20.663 -22.803 -26.275  1.00 90.80           N  
ANISOU 1342  N   ASP A 348    12249  10274  11975    494  -1149   -293       N  
ATOM   1343  CA  ASP A 348      20.850 -22.447 -27.675  1.00 88.82           C  
ANISOU 1343  CA  ASP A 348    12145   9828  11774    477  -1022    -86       C  
ATOM   1344  C   ASP A 348      19.540 -21.950 -28.289  1.00 87.86           C  
ANISOU 1344  C   ASP A 348    12178   9663  11541    606  -1085    -74       C  
ATOM   1345  O   ASP A 348      19.530 -21.405 -29.395  1.00 81.19           O  
ANISOU 1345  O   ASP A 348    11476   8642  10730    613  -1019     90       O  
ATOM   1346  CB  ASP A 348      21.421 -23.637 -28.468  1.00 94.72           C  
ANISOU 1346  CB  ASP A 348    12920  10657  12413    426   -835     94       C  
ATOM   1347  CG  ASP A 348      20.723 -24.954 -28.162  1.00 98.52           C  
ANISOU 1347  CG  ASP A 348    13384  11402  12649    481   -845     44       C  
ATOM   1348  OD1 ASP A 348      19.476 -25.000 -28.196  1.00100.30           O  
ANISOU 1348  OD1 ASP A 348    13679  11716  12715    578   -938    -18       O  
ATOM   1349  OD2 ASP A 348      21.431 -25.951 -27.889  1.00 98.65           O1-
ANISOU 1349  OD2 ASP A 348    13302  11528  12653    427   -757     79       O1-
ATOM   1350  N   THR A 349      18.445 -22.142 -27.553  1.00 93.82           N  
ANISOU 1350  N   THR A 349    12895  10588  12166    711  -1209   -234       N  
ATOM   1351  CA  THR A 349      17.108 -21.664 -27.930  1.00 93.65           C  
ANISOU 1351  CA  THR A 349    12966  10551  12066    849  -1297   -242       C  
ATOM   1352  C   THR A 349      16.664 -22.155 -29.310  1.00 93.53           C  
ANISOU 1352  C   THR A 349    13104  10546  11885    870  -1231    -37       C  
ATOM   1353  O   THR A 349      15.716 -21.611 -29.905  1.00 74.14           O  
ANISOU 1353  O   THR A 349    10744   8033   9395    972  -1306     18       O  
ATOM   1354  CB  THR A 349      17.025 -20.128 -27.907  1.00 89.60           C  
ANISOU 1354  CB  THR A 349    12496   9772  11775    897  -1368   -287       C  
ATOM   1355  CG2 THR A 349      17.639 -19.593 -26.656  1.00 77.99           C  
ANISOU 1355  CG2 THR A 349    10906   8256  10472    847  -1433   -498       C  
ATOM   1356  OG1 THR A 349      17.733 -19.603 -29.029  1.00103.30           O  
ANISOU 1356  OG1 THR A 349    14349  11275  13627    829  -1270    -76       O  
ATOM   1357  N   LEU A 350      17.344 -23.197 -29.795  1.00 83.53           N  
ANISOU 1357  N   LEU A 350    11864   9360  10515    778  -1098     71       N  
ATOM   1358  CA  LEU A 350      17.019 -23.836 -31.062  1.00 79.24           C  
ANISOU 1358  CA  LEU A 350    11486   8849   9774    781  -1026    236       C  
ATOM   1359  C   LEU A 350      15.646 -24.477 -30.983  1.00 71.26           C  
ANISOU 1359  C   LEU A 350    10471   8037   8567    866  -1148    171       C  
ATOM   1360  O   LEU A 350      15.042 -24.787 -31.994  1.00 76.75           O  
ANISOU 1360  O   LEU A 350    11308   8759   9095    888  -1163    278       O  
ATOM   1361  CB  LEU A 350      18.082 -24.866 -31.428  1.00 71.44           C  
ANISOU 1361  CB  LEU A 350    10512   7899   8734    674   -838    325       C  
ATOM   1362  CG  LEU A 350      19.355 -24.246 -31.994  1.00 72.84           C  
ANISOU 1362  CG  LEU A 350    10731   7861   9085    593   -682    467       C  
ATOM   1363  CD1 LEU A 350      20.531 -25.194 -31.948  1.00 72.28           C  
ANISOU 1363  CD1 LEU A 350    10586   7833   9042    499   -496    517       C  
ATOM   1364  CD2 LEU A 350      19.096 -23.806 -33.408  1.00 79.36           C  
ANISOU 1364  CD2 LEU A 350    11788   8561   9806    622   -623    654       C  
ATOM   1365  N   GLU A 351      15.156 -24.653 -29.764  1.00 70.42           N  
ANISOU 1365  N   GLU A 351    10199   8076   8482    909  -1238     -3       N  
ATOM   1366  CA  GLU A 351      13.803 -25.130 -29.521  1.00 76.25           C  
ANISOU 1366  CA  GLU A 351    10886   8999   9086    994  -1353    -69       C  
ATOM   1367  C   GLU A 351      12.750 -24.219 -30.170  1.00 77.53           C  
ANISOU 1367  C   GLU A 351    11126   9077   9257   1109  -1477    -14       C  
ATOM   1368  O   GLU A 351      11.779 -24.709 -30.747  1.00 71.40           O  
ANISOU 1368  O   GLU A 351    10386   8408   8335   1145  -1554     41       O  
ATOM   1369  CB  GLU A 351      13.546 -25.255 -28.012  1.00 69.22           C  
ANISOU 1369  CB  GLU A 351     9803   8260   8239   1032  -1402   -259       C  
ATOM   1370  CG  GLU A 351      14.304 -26.391 -27.307  1.00 81.29           C  
ANISOU 1370  CG  GLU A 351    11236   9935   9717    938  -1312   -294       C  
ATOM   1371  CD  GLU A 351      15.819 -26.175 -27.209  1.00 92.95           C  
ANISOU 1371  CD  GLU A 351    12706  11282  11327    838  -1216   -264       C  
ATOM   1372  OE1 GLU A 351      16.245 -25.019 -26.995  1.00103.99           O  
ANISOU 1372  OE1 GLU A 351    14102  12517  12892    844  -1252   -310       O  
ATOM   1373  OE2 GLU A 351      16.581 -27.166 -27.341  1.00 89.76           O1-
ANISOU 1373  OE2 GLU A 351    12289  10931  10883    753  -1103   -191       O1-
ATOM   1374  N   GLN A 352      12.939 -22.902 -30.078  1.00 83.98           N  
ANISOU 1374  N   GLN A 352    11959   9691  10258   1165  -1508    -24       N  
ATOM   1375  CA  GLN A 352      11.975 -21.960 -30.651  1.00 81.59           C  
ANISOU 1375  CA  GLN A 352    11718   9283   9998   1294  -1625     45       C  
ATOM   1376  C   GLN A 352      12.203 -21.772 -32.136  1.00 82.04           C  
ANISOU 1376  C   GLN A 352    11983   9210   9978   1262  -1596    278       C  
ATOM   1377  O   GLN A 352      11.249 -21.670 -32.911  1.00 83.42           O  
ANISOU 1377  O   GLN A 352    12231   9412  10052   1341  -1708    385       O  
ATOM   1378  CB  GLN A 352      12.041 -20.617 -29.944  1.00 80.64           C  
ANISOU 1378  CB  GLN A 352    11545   8973  10123   1376  -1663    -63       C  
ATOM   1379  CG  GLN A 352      11.296 -20.581 -28.633  1.00 83.31           C  
ANISOU 1379  CG  GLN A 352    11708   9448  10497   1476  -1728   -286       C  
ATOM   1380  CD  GLN A 352      12.193 -20.856 -27.455  1.00 86.56           C  
ANISOU 1380  CD  GLN A 352    12023   9921  10946   1388  -1664   -463       C  
ATOM   1381  NE2 GLN A 352      11.695 -20.561 -26.260  1.00 89.61           N  
ANISOU 1381  NE2 GLN A 352    12291  10384  11374   1480  -1708   -672       N  
ATOM   1382  OE1 GLN A 352      13.329 -21.318 -27.612  1.00 85.14           O  
ANISOU 1382  OE1 GLN A 352    11872   9721  10755   1244  -1575   -408       O  
ATOM   1383  N   VAL A 353      13.474 -21.723 -32.520  1.00 75.64           N  
ANISOU 1383  N   VAL A 353    11261   8267   9212   1149  -1447    363       N  
ATOM   1384  CA  VAL A 353      13.853 -21.780 -33.927  1.00 81.86           C  
ANISOU 1384  CA  VAL A 353    12262   8967   9874   1101  -1365    587       C  
ATOM   1385  C   VAL A 353      13.143 -22.945 -34.619  1.00 84.10           C  
ANISOU 1385  C   VAL A 353    12630   9459   9865   1090  -1408    630       C  
ATOM   1386  O   VAL A 353      12.534 -22.769 -35.664  1.00 86.86           O  
ANISOU 1386  O   VAL A 353    13135   9797  10070   1135  -1488    774       O  
ATOM   1387  CB  VAL A 353      15.380 -21.933 -34.093  1.00 84.07           C  
ANISOU 1387  CB  VAL A 353    12578   9138  10227    965  -1153    652       C  
ATOM   1388  CG1 VAL A 353      15.796 -21.656 -35.526  1.00 82.74           C  
ANISOU 1388  CG1 VAL A 353    12641   8834   9963    938  -1043    899       C  
ATOM   1389  CG2 VAL A 353      16.112 -21.004 -33.131  1.00 86.57           C  
ANISOU 1389  CG2 VAL A 353    12757   9288  10848    941  -1137    551       C  
ATOM   1390  N   ALA A 354      13.194 -24.125 -34.002  1.00 89.51           N  
ANISOU 1390  N   ALA A 354    13212  10332  10466   1028  -1371    502       N  
ATOM   1391  CA  ALA A 354      12.609 -25.341 -34.567  1.00 87.34           C  
ANISOU 1391  CA  ALA A 354    13010  10236   9939    991  -1403    514       C  
ATOM   1392  C   ALA A 354      11.083 -25.404 -34.426  1.00 88.81           C  
ANISOU 1392  C   ALA A 354    13112  10567  10066   1083  -1623    465       C  
ATOM   1393  O   ALA A 354      10.442 -26.301 -34.978  1.00 90.60           O  
ANISOU 1393  O   ALA A 354    13398  10929  10096   1047  -1694    480       O  
ATOM   1394  CB  ALA A 354      13.240 -26.568 -33.928  1.00 84.39           C  
ANISOU 1394  CB  ALA A 354    12547   9982   9537    895  -1274    410       C  
ATOM   1395  N   GLY A 355      10.502 -24.464 -33.689  1.00 83.07           N  
ANISOU 1395  N   GLY A 355    12239   9804   9519   1198  -1728    401       N  
ATOM   1396  CA  GLY A 355       9.054 -24.350 -33.620  1.00 84.54           C  
ANISOU 1396  CA  GLY A 355    12326  10104   9691   1307  -1924    384       C  
ATOM   1397  C   GLY A 355       8.350 -25.171 -32.552  1.00 87.43           C  
ANISOU 1397  C   GLY A 355    12471  10687  10062   1314  -1962    224       C  
ATOM   1398  O   GLY A 355       7.178 -25.507 -32.707  1.00 90.10           O  
ANISOU 1398  O   GLY A 355    12731  11162  10340   1358  -2107    234       O  
ATOM   1399  N   ILE A 356       9.051 -25.481 -31.463  1.00 85.52           N  
ANISOU 1399  N   ILE A 356    12118  10480   9895   1269  -1837     91       N  
ATOM   1400  CA  ILE A 356       8.462 -26.224 -30.351  1.00 80.08           C  
ANISOU 1400  CA  ILE A 356    11223   9997   9208   1280  -1846    -45       C  
ATOM   1401  C   ILE A 356       7.766 -25.289 -29.371  1.00 83.30           C  
ANISOU 1401  C   ILE A 356    11464  10412   9776   1432  -1906   -157       C  
ATOM   1402  O   ILE A 356       8.420 -24.484 -28.711  1.00 84.77           O  
ANISOU 1402  O   ILE A 356    11637  10481  10092   1466  -1847   -244       O  
ATOM   1403  CB  ILE A 356       9.522 -27.028 -29.585  1.00 72.70           C  
ANISOU 1403  CB  ILE A 356    10246   9116   8259   1172  -1692   -124       C  
ATOM   1404  CG1 ILE A 356      10.328 -27.902 -30.547  1.00 69.27           C  
ANISOU 1404  CG1 ILE A 356     9983   8642   7693   1038  -1594    -21       C  
ATOM   1405  CG2 ILE A 356       8.864 -27.864 -28.504  1.00 76.81           C  
ANISOU 1405  CG2 ILE A 356    10570   9858   8755   1181  -1697   -229       C  
ATOM   1406  CD1 ILE A 356      11.625 -28.437 -29.959  1.00 67.62           C  
ANISOU 1406  CD1 ILE A 356     9748   8423   7522    947  -1428    -57       C  
ATOM   1407  N   GLN A 357       6.447 -25.406 -29.264  1.00 84.92           N  
ANISOU 1407  N   GLN A 357    11536  10751   9979   1522  -2019   -162       N  
ATOM   1408  CA  GLN A 357       5.681 -24.539 -28.381  1.00 90.98           C  
ANISOU 1408  CA  GLN A 357    12141  11528  10899   1692  -2055   -266       C  
ATOM   1409  C   GLN A 357       5.733 -24.970 -26.903  1.00 86.24           C  
ANISOU 1409  C   GLN A 357    11374  11088  10306   1700  -1952   -440       C  
ATOM   1410  O   GLN A 357       6.101 -24.183 -26.038  1.00 85.29           O  
ANISOU 1410  O   GLN A 357    11228  10895  10285   1772  -1898   -574       O  
ATOM   1411  CB  GLN A 357       4.226 -24.458 -28.858  1.00100.10           C  
ANISOU 1411  CB  GLN A 357    13191  12768  12076   1799  -2209   -182       C  
ATOM   1412  CG  GLN A 357       3.978 -23.422 -29.979  1.00104.59           C  
ANISOU 1412  CG  GLN A 357    13886  13147  12707   1886  -2334    -32       C  
ATOM   1413  CD  GLN A 357       3.854 -24.045 -31.375  1.00109.52           C  
ANISOU 1413  CD  GLN A 357    14661  13798  13153   1779  -2447    146       C  
ATOM   1414  NE2 GLN A 357       3.279 -23.296 -32.319  1.00104.03           N  
ANISOU 1414  NE2 GLN A 357    14034  13010  12485   1873  -2600    300       N  
ATOM   1415  OE1 GLN A 357       4.267 -25.185 -31.595  1.00116.94           O  
ANISOU 1415  OE1 GLN A 357    15666  14838  13929   1619  -2399    143       O  
ATOM   1416  N   ARG A 358       5.375 -26.211 -26.607  1.00 92.34           N  
ANISOU 1416  N   ARG A 358    12044  12073  10968   1622  -1927   -438       N  
ATOM   1417  CA  ARG A 358       5.240 -26.626 -25.212  1.00 88.45           C  
ANISOU 1417  CA  ARG A 358    11385  11758  10465   1649  -1834   -571       C  
ATOM   1418  C   ARG A 358       6.596 -26.936 -24.586  1.00 84.64           C  
ANISOU 1418  C   ARG A 358    10969  11258   9932   1544  -1721   -640       C  
ATOM   1419  O   ARG A 358       6.983 -28.089 -24.468  1.00 82.99           O  
ANISOU 1419  O   ARG A 358    10750  11160   9624   1424  -1660   -600       O  
ATOM   1420  CB  ARG A 358       4.293 -27.818 -25.127  1.00 89.80           C  
ANISOU 1420  CB  ARG A 358    11406  12150  10564   1604  -1847   -517       C  
ATOM   1421  CG  ARG A 358       3.014 -27.544 -25.910  1.00103.11           C  
ANISOU 1421  CG  ARG A 358    13018  13847  12313   1684  -1993   -425       C  
ATOM   1422  CD  ARG A 358       1.906 -28.496 -25.558  1.00114.89           C  
ANISOU 1422  CD  ARG A 358    14295  15562  13795   1667  -2007   -397       C  
ATOM   1423  NE  ARG A 358       1.921 -28.800 -24.136  1.00121.78           N  
ANISOU 1423  NE  ARG A 358    15023  16589  14659   1704  -1855   -506       N  
ATOM   1424  CZ  ARG A 358       1.612 -27.929 -23.182  1.00136.57           C  
ANISOU 1424  CZ  ARG A 358    16796  18487  16607   1874  -1788   -624       C  
ATOM   1425  NH1 ARG A 358       1.654 -28.301 -21.907  1.00143.70           N1+
ANISOU 1425  NH1 ARG A 358    17592  19554  17453   1897  -1646   -717       N1+
ATOM   1426  NH2 ARG A 358       1.265 -26.686 -23.499  1.00140.40           N  
ANISOU 1426  NH2 ARG A 358    17301  18830  17217   2028  -1857   -647       N  
ATOM   1427  N   ILE A 359       7.294 -25.880 -24.166  1.00 86.94           N  
ANISOU 1427  N   ILE A 359    11318  11402  10312   1594  -1702   -742       N  
ATOM   1428  CA  ILE A 359       8.680 -25.973 -23.707  1.00 84.41           C  
ANISOU 1428  CA  ILE A 359    11061  11030   9980   1489  -1630   -794       C  
ATOM   1429  C   ILE A 359       8.937 -25.290 -22.342  1.00 81.99           C  
ANISOU 1429  C   ILE A 359    10691  10751   9711   1562  -1606   -995       C  
ATOM   1430  O   ILE A 359       8.126 -24.490 -21.874  1.00 85.21           O  
ANISOU 1430  O   ILE A 359    11044  11153  10177   1711  -1630  -1106       O  
ATOM   1431  CB  ILE A 359       9.631 -25.361 -24.767  1.00 84.60           C  
ANISOU 1431  CB  ILE A 359    11259  10799  10085   1418  -1639   -701       C  
ATOM   1432  CG1 ILE A 359      11.088 -25.753 -24.494  1.00 88.63           C  
ANISOU 1432  CG1 ILE A 359    11806  11278  10592   1281  -1557   -703       C  
ATOM   1433  CG2 ILE A 359       9.432 -23.854 -24.867  1.00 83.91           C  
ANISOU 1433  CG2 ILE A 359    11220  10503  10158   1536  -1699   -759       C  
ATOM   1434  CD1 ILE A 359      12.078 -24.680 -24.808  1.00 94.61           C  
ANISOU 1434  CD1 ILE A 359    12663  11784  11500   1248  -1556   -705       C  
ATOM   1435  N   ILE A 360      10.061 -25.651 -21.715  1.00 81.54           N  
ANISOU 1435  N   ILE A 360    10641  10729   9613   1458  -1561  -1040       N  
ATOM   1436  CA  ILE A 360      10.553 -25.110 -20.446  1.00 70.74           C  
ANISOU 1436  CA  ILE A 360     9241   9393   8245   1486  -1561  -1233       C  
ATOM   1437  C   ILE A 360      12.090 -25.105 -20.453  1.00 85.35           C  
ANISOU 1437  C   ILE A 360    11149  11134  10146   1340  -1562  -1218       C  
ATOM   1438  O   ILE A 360      12.698 -26.161 -20.347  1.00 86.37           O  
ANISOU 1438  O   ILE A 360    11241  11383  10194   1237  -1517  -1127       O  
ATOM   1439  CB  ILE A 360      10.086 -25.950 -19.229  1.00 70.61           C  
ANISOU 1439  CB  ILE A 360     9096   9674   8060   1522  -1510  -1301       C  
ATOM   1440  CG1 ILE A 360       8.565 -26.009 -19.124  1.00 71.32           C  
ANISOU 1440  CG1 ILE A 360     9087   9891   8118   1664  -1488  -1307       C  
ATOM   1441  CG2 ILE A 360      10.693 -25.418 -17.946  1.00 71.81           C  
ANISOU 1441  CG2 ILE A 360     9245   9872   8168   1539  -1526  -1503       C  
ATOM   1442  CD1 ILE A 360       7.947 -24.761 -18.623  1.00 82.38           C  
ANISOU 1442  CD1 ILE A 360    10486  11218   9595   1832  -1503  -1487       C  
ATOM   1443  N   GLN A 361      12.726 -23.942 -20.573  1.00 78.87           N  
ANISOU 1443  N   GLN A 361    10405  10079   9482   1328  -1610  -1297       N  
ATOM   1444  CA  GLN A 361      14.194 -23.885 -20.600  1.00 73.44           C  
ANISOU 1444  CA  GLN A 361     9743   9280   8882   1180  -1614  -1271       C  
ATOM   1445  C   GLN A 361      14.772 -23.636 -19.212  1.00 85.65           C  
ANISOU 1445  C   GLN A 361    11230  10917  10395   1159  -1673  -1471       C  
ATOM   1446  O   GLN A 361      14.809 -22.505 -18.725  1.00 94.61           O  
ANISOU 1446  O   GLN A 361    12405  11919  11623   1201  -1742  -1658       O  
ATOM   1447  CB  GLN A 361      14.672 -22.809 -21.566  1.00 75.94           C  
ANISOU 1447  CB  GLN A 361    10168   9278   9408   1148  -1631  -1216       C  
ATOM   1448  CG  GLN A 361      15.440 -23.342 -22.758  1.00 85.50           C  
ANISOU 1448  CG  GLN A 361    11433  10394  10659   1029  -1553   -986       C  
ATOM   1449  CD  GLN A 361      14.914 -22.815 -24.096  1.00 90.34           C  
ANISOU 1449  CD  GLN A 361    12172  10821  11333   1077  -1539   -843       C  
ATOM   1450  NE2 GLN A 361      15.580 -23.205 -25.188  1.00 87.92           N  
ANISOU 1450  NE2 GLN A 361    11943  10425  11038    982  -1454   -647       N  
ATOM   1451  OE1 GLN A 361      13.925 -22.068 -24.146  1.00 80.83           O  
ANISOU 1451  OE1 GLN A 361    10995   9556  10159   1206  -1599   -902       O  
ATOM   1452  N   CYS A 362      15.242 -24.707 -18.588  1.00 89.88           N  
ANISOU 1452  N   CYS A 362    11681  11673  10797   1091  -1653  -1429       N  
ATOM   1453  CA  CYS A 362      15.579 -24.701 -17.170  1.00 95.41           C  
ANISOU 1453  CA  CYS A 362    12323  12543  11387   1089  -1720  -1602       C  
ATOM   1454  C   CYS A 362      16.713 -23.749 -16.780  1.00 96.91           C  
ANISOU 1454  C   CYS A 362    12534  12565  11722    995  -1831  -1738       C  
ATOM   1455  O   CYS A 362      16.650 -23.121 -15.722  1.00 97.58           O  
ANISOU 1455  O   CYS A 362    12633  12698  11744   1035  -1917  -1971       O  
ATOM   1456  CB  CYS A 362      15.922 -26.124 -16.729  1.00 98.32           C  
ANISOU 1456  CB  CYS A 362    12593  13165  11598   1031  -1676  -1469       C  
ATOM   1457  SG  CYS A 362      14.591 -27.325 -17.043  1.00100.42           S  
ANISOU 1457  SG  CYS A 362    12817  13629  11708   1116  -1555  -1322       S  
ATOM   1458  N   HIS A 363      17.743 -23.639 -17.616  1.00 99.60           N  
ANISOU 1458  N   HIS A 363    12879  12711  12256    866  -1825  -1601       N  
ATOM   1459  CA  HIS A 363      18.833 -22.705 -17.335  1.00103.24           C  
ANISOU 1459  CA  HIS A 363    13338  12985  12903    754  -1935  -1713       C  
ATOM   1460  C   HIS A 363      18.626 -21.407 -18.091  1.00102.46           C  
ANISOU 1460  C   HIS A 363    13348  12559  13023    777  -1939  -1760       C  
ATOM   1461  O   HIS A 363      19.580 -20.678 -18.349  1.00102.37           O  
ANISOU 1461  O   HIS A 363    13339  12316  13240    658  -1988  -1763       O  
ATOM   1462  CB  HIS A 363      20.193 -23.305 -17.696  1.00109.14           C  
ANISOU 1462  CB  HIS A 363    13989  13708  13769    592  -1919  -1526       C  
ATOM   1463  CG  HIS A 363      20.455 -24.632 -17.072  1.00114.17           C  
ANISOU 1463  CG  HIS A 363    14515  14639  14227    575  -1904  -1434       C  
ATOM   1464  CD2 HIS A 363      21.257 -25.657 -17.438  1.00117.69           C  
ANISOU 1464  CD2 HIS A 363    14866  15144  14707    496  -1831  -1217       C  
ATOM   1465  ND1 HIS A 363      19.825 -25.048 -15.909  1.00115.02           N  
ANISOU 1465  ND1 HIS A 363    14600  15018  14084    659  -1955  -1560       N  
ATOM   1466  CE1 HIS A 363      20.231 -26.256 -15.599  1.00117.91           C  
ANISOU 1466  CE1 HIS A 363    14865  15591  14345    626  -1925  -1411       C  
ATOM   1467  NE2 HIS A 363      21.105 -26.657 -16.514  1.00120.73           N  
ANISOU 1467  NE2 HIS A 363    15174  15818  14881    530  -1850  -1205       N  
ATOM   1468  N   GLY A 364      17.375 -21.131 -18.446  1.00107.53           N  
ANISOU 1468  N   GLY A 364    14066  13178  13613    930  -1889  -1780       N  
ATOM   1469  CA  GLY A 364      17.029 -19.915 -19.159  1.00111.28           C  
ANISOU 1469  CA  GLY A 364    14646  13347  14290    984  -1893  -1803       C  
ATOM   1470  C   GLY A 364      17.312 -19.998 -20.647  1.00119.60           C  
ANISOU 1470  C   GLY A 364    15749  14222  15473    927  -1804  -1529       C  
ATOM   1471  O   GLY A 364      17.783 -21.025 -21.144  1.00125.93           O  
ANISOU 1471  O   GLY A 364    16507  15134  16205    847  -1728  -1338       O  
ATOM   1472  N   SER A 365      17.026 -18.911 -21.361  1.00118.16           N  
ANISOU 1472  N   SER A 365    15666  13756  15472    977  -1806  -1508       N  
ATOM   1473  CA  SER A 365      17.227 -18.860 -22.807  1.00107.04           C  
ANISOU 1473  CA  SER A 365    14334  12171  14165    937  -1720  -1242       C  
ATOM   1474  C   SER A 365      17.286 -17.420 -23.328  1.00102.24           C  
ANISOU 1474  C   SER A 365    13827  11199  13819    954  -1745  -1241       C  
ATOM   1475  O   SER A 365      17.240 -16.463 -22.558  1.00100.81           O  
ANISOU 1475  O   SER A 365    13654  10881  13768    985  -1830  -1464       O  
ATOM   1476  CB  SER A 365      16.118 -19.625 -23.531  1.00 96.80           C  
ANISOU 1476  CB  SER A 365    13072  11033  12676   1050  -1664  -1095       C  
ATOM   1477  OG  SER A 365      14.866 -18.986 -23.375  1.00 96.89           O  
ANISOU 1477  OG  SER A 365    13113  11020  12683   1227  -1716  -1195       O  
ATOM   1478  N   PHE A 366      17.401 -17.292 -24.646  1.00100.46           N  
ANISOU 1478  N   PHE A 366    13689  10815  13665    934  -1664   -987       N  
ATOM   1479  CA  PHE A 366      17.420 -16.012 -25.339  1.00 98.82           C  
ANISOU 1479  CA  PHE A 366    13589  10257  13702    955  -1666   -912       C  
ATOM   1480  C   PHE A 366      16.021 -15.632 -25.802  1.00102.11           C  
ANISOU 1480  C   PHE A 366    14087  10649  14063   1158  -1695   -872       C  
ATOM   1481  O   PHE A 366      15.843 -14.641 -26.509  1.00108.05           O  
ANISOU 1481  O   PHE A 366    14939  11123  14992   1210  -1696   -764       O  
ATOM   1482  CB  PHE A 366      18.367 -16.069 -26.538  1.00 97.11           C  
ANISOU 1482  CB  PHE A 366    13428   9887  13580    822  -1547   -625       C  
ATOM   1483  CG  PHE A 366      19.817 -16.047 -26.163  1.00105.69           C  
ANISOU 1483  CG  PHE A 366    14417  10897  14841    623  -1522   -645       C  
ATOM   1484  CD1 PHE A 366      20.424 -17.161 -25.625  1.00106.97           C  
ANISOU 1484  CD1 PHE A 366    14456  11316  14874    534  -1502   -676       C  
ATOM   1485  CD2 PHE A 366      20.577 -14.908 -26.349  1.00117.72           C  
ANISOU 1485  CD2 PHE A 366    15961  12084  16685    523  -1523   -619       C  
ATOM   1486  CE1 PHE A 366      21.761 -17.141 -25.277  1.00110.11           C  
ANISOU 1486  CE1 PHE A 366    14734  11650  15451    356  -1495   -679       C  
ATOM   1487  CE2 PHE A 366      21.915 -14.885 -26.003  1.00119.66           C  
ANISOU 1487  CE2 PHE A 366    16085  12261  17118    328  -1513   -630       C  
ATOM   1488  CZ  PHE A 366      22.506 -16.005 -25.467  1.00115.60           C  
ANISOU 1488  CZ  PHE A 366    15433  12021  16468    248  -1505   -658       C  
ATOM   1489  N   ALA A 367      15.034 -16.423 -25.397  1.00 99.73           N  
ANISOU 1489  N   ALA A 367    13728  10635  13529   1272  -1720   -945       N  
ATOM   1490  CA  ALA A 367      13.657 -16.234 -25.840  1.00 98.69           C  
ANISOU 1490  CA  ALA A 367    13631  10529  13339   1463  -1756   -888       C  
ATOM   1491  C   ALA A 367      13.145 -14.842 -25.516  1.00102.88           C  
ANISOU 1491  C   ALA A 367    14197  10796  14095   1602  -1815  -1022       C  
ATOM   1492  O   ALA A 367      12.414 -14.245 -26.304  1.00109.25           O  
ANISOU 1492  O   ALA A 367    15071  11456  14981   1730  -1837   -879       O  
ATOM   1493  CB  ALA A 367      12.749 -17.286 -25.216  1.00 94.89           C  
ANISOU 1493  CB  ALA A 367    13041  10400  12613   1544  -1770   -980       C  
ATOM   1494  N   THR A 368      13.531 -14.342 -24.345  1.00103.36           N  
ANISOU 1494  N   THR A 368    14218  10797  14255   1582  -1846  -1299       N  
ATOM   1495  CA  THR A 368      13.118 -13.026 -23.870  1.00106.49           C  
ANISOU 1495  CA  THR A 368    14658  10927  14875   1711  -1892  -1486       C  
ATOM   1496  C   THR A 368      14.282 -12.321 -23.173  1.00106.96           C  
ANISOU 1496  C   THR A 368    14741  10771  15130   1557  -1925  -1682       C  
ATOM   1497  O   THR A 368      15.278 -12.957 -22.819  1.00100.24           O  
ANISOU 1497  O   THR A 368    13832  10048  14205   1374  -1926  -1707       O  
ATOM   1498  CB  THR A 368      11.930 -13.121 -22.891  1.00107.06           C  
ANISOU 1498  CB  THR A 368    14657  11198  14825   1912  -1907  -1715       C  
ATOM   1499  CG2 THR A 368      10.718 -13.763 -23.555  1.00 97.38           C  
ANISOU 1499  CG2 THR A 368    13378  10175  13447   2058  -1895  -1524       C  
ATOM   1500  OG1 THR A 368      12.312 -13.902 -21.754  1.00114.10           O  
ANISOU 1500  OG1 THR A 368    15467  12366  15519   1830  -1908  -1918       O  
ATOM   1501  N   ALA A 369      14.155 -11.009 -22.982  1.00112.27           N  
ANISOU 1501  N   ALA A 369    15488  11103  16067   1631  -1959  -1818       N  
ATOM   1502  CA  ALA A 369      15.173 -10.239 -22.271  1.00116.53           C  
ANISOU 1502  CA  ALA A 369    16053  11406  16816   1483  -2016  -2041       C  
ATOM   1503  C   ALA A 369      14.525  -9.325 -21.239  1.00128.54           C  
ANISOU 1503  C   ALA A 369    17620  12793  18427   1641  -2063  -2396       C  
ATOM   1504  O   ALA A 369      13.473  -8.736 -21.490  1.00134.46           O  
ANISOU 1504  O   ALA A 369    18413  13416  19260   1862  -2035  -2385       O  
ATOM   1505  CB  ALA A 369      16.013  -9.434 -23.244  1.00109.66           C  
ANISOU 1505  CB  ALA A 369    15256  10152  16259   1349  -1996  -1826       C  
ATOM   1506  N   SER A 370      15.152  -9.210 -20.074  1.00127.22           N  
ANISOU 1506  N   SER A 370    17442  12657  18238   1535  -2136  -2712       N  
ATOM   1507  CA  SER A 370      14.593  -8.407 -18.996  1.00131.83           C  
ANISOU 1507  CA  SER A 370    18092  13138  18861   1679  -2171  -3093       C  
ATOM   1508  C   SER A 370      15.656  -7.497 -18.392  1.00139.37           C  
ANISOU 1508  C   SER A 370    19115  13787  20051   1494  -2279  -3349       C  
ATOM   1509  O   SER A 370      16.777  -7.933 -18.105  1.00131.40           O  
ANISOU 1509  O   SER A 370    18046  12876  19005   1255  -2357  -3364       O  
ATOM   1510  CB  SER A 370      13.982  -9.309 -17.917  1.00131.51           C  
ANISOU 1510  CB  SER A 370    17984  13537  18447   1782  -2157  -3294       C  
ATOM   1511  OG  SER A 370      12.924  -8.659 -17.230  1.00133.03           O  
ANISOU 1511  OG  SER A 370    18233  13674  18637   2028  -2116  -3560       O  
ATOM   1512  N   CYS A 371      15.296  -6.228 -18.212  1.00152.80           N  
ANISOU 1512  N   CYS A 371    20934  15107  22016   1605  -2288  -3547       N  
ATOM   1513  CA  CYS A 371      16.194  -5.255 -17.606  1.00155.78           C  
ANISOU 1513  CA  CYS A 371    21395  15150  22647   1436  -2402  -3832       C  
ATOM   1514  C   CYS A 371      16.568  -5.647 -16.183  1.00154.73           C  
ANISOU 1514  C   CYS A 371    21254  15288  22249   1352  -2511  -4212       C  
ATOM   1515  O   CYS A 371      15.725  -6.107 -15.412  1.00153.51           O  
ANISOU 1515  O   CYS A 371    21102  15440  21786   1536  -2467  -4393       O  
ATOM   1516  CB  CYS A 371      15.561  -3.867 -17.604  1.00163.61           C  
ANISOU 1516  CB  CYS A 371    22529  15685  23951   1613  -2376  -4004       C  
ATOM   1517  SG  CYS A 371      16.543  -2.632 -16.714  1.00232.04           S  
ANISOU 1517  SG  CYS A 371    31321  23917  32925   1412  -2529  -4434       S  
ATOM   1518  N   LEU A 372      17.835  -5.449 -15.837  1.00142.56           N  
ANISOU 1518  N   LEU A 372    19697  13636  20833   1072  -2655  -4321       N  
ATOM   1519  CA  LEU A 372      18.328  -5.794 -14.512  1.00134.40           C  
ANISOU 1519  CA  LEU A 372    18659  12857  19551    962  -2799  -4665       C  
ATOM   1520  C   LEU A 372      17.646  -4.963 -13.424  1.00142.38           C  
ANISOU 1520  C   LEU A 372    19840  13752  20507   1130  -2825  -5140       C  
ATOM   1521  O   LEU A 372      17.643  -5.343 -12.251  1.00142.08           O  
ANISOU 1521  O   LEU A 372    19829  14008  20145   1134  -2901  -5440       O  
ATOM   1522  CB  LEU A 372      19.844  -5.596 -14.445  1.00126.24           C  
ANISOU 1522  CB  LEU A 372    17561  11670  18735    618  -2973  -4676       C  
ATOM   1523  CG  LEU A 372      20.660  -6.056 -15.651  1.00118.79           C  
ANISOU 1523  CG  LEU A 372    16469  10687  17977    439  -2922  -4217       C  
ATOM   1524  CD1 LEU A 372      22.091  -5.564 -15.536  1.00121.01           C  
ANISOU 1524  CD1 LEU A 372    16685  10726  18568    112  -3088  -4268       C  
ATOM   1525  CD2 LEU A 372      20.630  -7.567 -15.767  1.00116.72           C  
ANISOU 1525  CD2 LEU A 372    16065  10929  17354    456  -2859  -3973       C  
ATOM   1526  N   ILE A 373      17.056  -3.838 -13.823  1.00148.35           N  
ANISOU 1526  N   ILE A 373    20715  14078  21572   1280  -2750  -5199       N  
ATOM   1527  CA  ILE A 373      16.549  -2.848 -12.875  1.00146.49           C  
ANISOU 1527  CA  ILE A 373    20663  13620  21376   1424  -2767  -5670       C  
ATOM   1528  C   ILE A 373      15.020  -2.811 -12.766  1.00144.20           C  
ANISOU 1528  C   ILE A 373    20420  13427  20943   1805  -2573  -5723       C  
ATOM   1529  O   ILE A 373      14.465  -3.209 -11.743  1.00143.11           O  
ANISOU 1529  O   ILE A 373    20316  13610  20448   1945  -2537  -5992       O  
ATOM   1530  CB  ILE A 373      17.062  -1.445 -13.240  1.00147.95           C  
ANISOU 1530  CB  ILE A 373    20962  13177  22074   1312  -2833  -5767       C  
ATOM   1531  CG1 ILE A 373      18.589  -1.417 -13.155  1.00145.51           C  
ANISOU 1531  CG1 ILE A 373    20593  12773  21922    922  -3040  -5777       C  
ATOM   1532  CG2 ILE A 373      16.454  -0.392 -12.327  1.00153.25           C  
ANISOU 1532  CG2 ILE A 373    21843  13575  22809   1489  -2826  -6262       C  
ATOM   1533  CD1 ILE A 373      19.192  -0.070 -13.456  1.00150.35           C  
ANISOU 1533  CD1 ILE A 373    21304  12764  23059    767  -3118  -5876       C  
ATOM   1534  N   CYS A 374      14.339  -2.332 -13.804  1.00144.72           N  
ANISOU 1534  N   CYS A 374    20479  13223  21285   1977  -2447  -5456       N  
ATOM   1535  CA  CYS A 374      12.883  -2.213 -13.742  1.00147.85           C  
ANISOU 1535  CA  CYS A 374    20892  13678  21607   2345  -2271  -5490       C  
ATOM   1536  C   CYS A 374      12.199  -3.496 -14.207  1.00148.89           C  
ANISOU 1536  C   CYS A 374    20846  14292  21434   2454  -2170  -5142       C  
ATOM   1537  O   CYS A 374      10.968  -3.590 -14.197  1.00147.91           O  
ANISOU 1537  O   CYS A 374    20684  14290  21227   2746  -2027  -5117       O  
ATOM   1538  CB  CYS A 374      12.402  -1.023 -14.573  1.00148.83           C  
ANISOU 1538  CB  CYS A 374    21090  13270  22188   2503  -2200  -5379       C  
ATOM   1539  SG  CYS A 374      12.672  -1.188 -16.341  1.00129.08           S  
ANISOU 1539  SG  CYS A 374    18479  10625  19941   2407  -2189  -4753       S  
ATOM   1540  N   LYS A 375      13.011  -4.475 -14.607  1.00150.16           N  
ANISOU 1540  N   LYS A 375    20892  14711  21450   2215  -2244  -4878       N  
ATOM   1541  CA  LYS A 375      12.543  -5.796 -15.037  1.00149.08           C  
ANISOU 1541  CA  LYS A 375    20595  15028  21020   2263  -2170  -4559       C  
ATOM   1542  C   LYS A 375      11.532  -5.737 -16.178  1.00154.50           C  
ANISOU 1542  C   LYS A 375    21223  15635  21846   2473  -2057  -4217       C  
ATOM   1543  O   LYS A 375      10.638  -6.578 -16.270  1.00153.36           O  
ANISOU 1543  O   LYS A 375    20966  15833  21469   2625  -1970  -4074       O  
ATOM   1544  CB  LYS A 375      11.940  -6.561 -13.857  1.00148.03           C  
ANISOU 1544  CB  LYS A 375    20429  15345  20472   2387  -2116  -4795       C  
ATOM   1545  CG  LYS A 375      12.911  -7.511 -13.174  1.00149.51           C  
ANISOU 1545  CG  LYS A 375    20569  15877  20363   2146  -2225  -4851       C  
ATOM   1546  CD  LYS A 375      14.058  -6.770 -12.512  1.00156.07           C  
ANISOU 1546  CD  LYS A 375    21516  16469  21314   1928  -2396  -5160       C  
ATOM   1547  CE  LYS A 375      14.976  -7.728 -11.765  1.00157.09           C  
ANISOU 1547  CE  LYS A 375    21580  16969  21136   1709  -2524  -5211       C  
ATOM   1548  NZ  LYS A 375      15.973  -7.008 -10.919  1.00160.46           N1+
ANISOU 1548  NZ  LYS A 375    22121  17212  21635   1513  -2718  -5571       N1+
ATOM   1549  N   TYR A 376      11.680  -4.742 -17.046  1.00161.06           N  
ANISOU 1549  N   TYR A 376    22125  16010  23060   2474  -2068  -4077       N  
ATOM   1550  CA  TYR A 376      10.838  -4.633 -18.230  1.00164.13           C  
ANISOU 1550  CA  TYR A 376    22467  16303  23591   2651  -1995  -3714       C  
ATOM   1551  C   TYR A 376      11.181  -5.781 -19.172  1.00159.45           C  
ANISOU 1551  C   TYR A 376    21766  15998  22822   2499  -2007  -3312       C  
ATOM   1552  O   TYR A 376      12.332  -5.938 -19.579  1.00160.36           O  
ANISOU 1552  O   TYR A 376    21892  16042  22994   2238  -2066  -3181       O  
ATOM   1553  CB  TYR A 376      11.028  -3.270 -18.913  1.00169.45           C  
ANISOU 1553  CB  TYR A 376    23259  16404  24719   2672  -2010  -3644       C  
ATOM   1554  CG  TYR A 376      10.226  -3.076 -20.187  1.00170.45           C  
ANISOU 1554  CG  TYR A 376    23352  16411  25001   2850  -1959  -3240       C  
ATOM   1555  CD1 TYR A 376       8.867  -3.362 -20.229  1.00171.89           C  
ANISOU 1555  CD1 TYR A 376    23441  16803  25068   3142  -1886  -3176       C  
ATOM   1556  CD2 TYR A 376      10.829  -2.590 -21.342  1.00170.24           C  
ANISOU 1556  CD2 TYR A 376    23380  16064  25238   2726  -1987  -2913       C  
ATOM   1557  CE1 TYR A 376       8.133  -3.183 -21.391  1.00172.81           C  
ANISOU 1557  CE1 TYR A 376    23519  16823  25321   3301  -1874  -2801       C  
ATOM   1558  CE2 TYR A 376      10.105  -2.407 -22.506  1.00171.05           C  
ANISOU 1558  CE2 TYR A 376    23468  16071  25451   2890  -1959  -2533       C  
ATOM   1559  CZ  TYR A 376       8.759  -2.703 -22.526  1.00172.88           C  
ANISOU 1559  CZ  TYR A 376    23605  16522  25558   3176  -1918  -2482       C  
ATOM   1560  OH  TYR A 376       8.041  -2.519 -23.687  1.00173.83           O  
ANISOU 1560  OH  TYR A 376    23703  16560  25783   3334  -1923  -2097       O  
ATOM   1561  N   LYS A 377      10.184  -6.600 -19.489  1.00152.49           N  
ANISOU 1561  N   LYS A 377    20772  15439  21727   2659  -1946  -3127       N  
ATOM   1562  CA  LYS A 377      10.396  -7.766 -20.337  1.00143.90           C  
ANISOU 1562  CA  LYS A 377    19595  14640  20441   2532  -1952  -2779       C  
ATOM   1563  C   LYS A 377      10.136  -7.449 -21.805  1.00142.21           C  
ANISOU 1563  C   LYS A 377    19405  14219  20408   2578  -1952  -2388       C  
ATOM   1564  O   LYS A 377       9.193  -6.731 -22.137  1.00146.94           O  
ANISOU 1564  O   LYS A 377    20016  14633  21180   2809  -1933  -2333       O  
ATOM   1565  CB  LYS A 377       9.504  -8.925 -19.890  1.00142.70           C  
ANISOU 1565  CB  LYS A 377    19307  14963  19949   2645  -1901  -2788       C  
ATOM   1566  CG  LYS A 377       9.991  -9.655 -18.655  1.00141.41           C  
ANISOU 1566  CG  LYS A 377    19110  15107  19514   2532  -1906  -3052       C  
ATOM   1567  CD  LYS A 377       9.272 -10.984 -18.506  1.00141.69           C  
ANISOU 1567  CD  LYS A 377    19002  15607  19228   2589  -1850  -2943       C  
ATOM   1568  CE  LYS A 377       9.990 -11.900 -17.526  1.00144.80           C  
ANISOU 1568  CE  LYS A 377    19361  16315  19340   2425  -1866  -3094       C  
ATOM   1569  NZ  LYS A 377       9.439 -13.290 -17.540  1.00142.25           N1+
ANISOU 1569  NZ  LYS A 377    18900  16415  18734   2438  -1811  -2927       N1+
ATOM   1570  N   VAL A 378      10.985  -7.983 -22.680  1.00137.08           N  
ANISOU 1570  N   VAL A 378    18765  13602  19715   2366  -1969  -2111       N  
ATOM   1571  CA  VAL A 378      10.840  -7.784 -24.119  1.00131.10           C  
ANISOU 1571  CA  VAL A 378    18055  12687  19068   2386  -1966  -1719       C  
ATOM   1572  C   VAL A 378      11.004  -9.096 -24.874  1.00130.73           C  
ANISOU 1572  C   VAL A 378    17956  12980  18736   2268  -1954  -1446       C  
ATOM   1573  O   VAL A 378      11.532 -10.070 -24.342  1.00128.23           O  
ANISOU 1573  O   VAL A 378    17574  12947  18200   2123  -1943  -1540       O  
ATOM   1574  CB  VAL A 378      11.867  -6.770 -24.676  1.00125.29           C  
ANISOU 1574  CB  VAL A 378    17441  11506  18656   2238  -1971  -1617       C  
ATOM   1575  CG1 VAL A 378      11.817  -5.469 -23.894  1.00128.35           C  
ANISOU 1575  CG1 VAL A 378    17897  11518  19350   2325  -1988  -1918       C  
ATOM   1576  CG2 VAL A 378      13.271  -7.353 -24.658  1.00120.33           C  
ANISOU 1576  CG2 VAL A 378    16801  10955  17961   1936  -1964  -1590       C  
ATOM   1577  N   ASP A 379      10.556  -9.107 -26.124  1.00132.86           N  
ANISOU 1577  N   ASP A 379    18265  13208  19007   2332  -1960  -1108       N  
ATOM   1578  CA  ASP A 379      10.663 -10.282 -26.980  1.00133.44           C  
ANISOU 1578  CA  ASP A 379    18324  13565  18812   2228  -1950   -846       C  
ATOM   1579  C   ASP A 379      12.121 -10.544 -27.344  1.00131.20           C  
ANISOU 1579  C   ASP A 379    18102  13214  18534   1963  -1894   -745       C  
ATOM   1580  O   ASP A 379      12.998  -9.746 -27.034  1.00133.65           O  
ANISOU 1580  O   ASP A 379    18455  13243  19084   1857  -1881   -842       O  
ATOM   1581  CB  ASP A 379       9.819 -10.089 -28.245  1.00141.87           C  
ANISOU 1581  CB  ASP A 379    19444  14580  19879   2368  -1992   -519       C  
ATOM   1582  CG  ASP A 379       9.619 -11.372 -29.018  1.00141.87           C  
ANISOU 1582  CG  ASP A 379    19429  14916  19559   2300  -2002   -307       C  
ATOM   1583  OD1 ASP A 379      10.469 -11.687 -29.875  1.00142.31           O  
ANISOU 1583  OD1 ASP A 379    19586  14943  19541   2134  -1955    -98       O  
ATOM   1584  OD2 ASP A 379       8.612 -12.064 -28.770  1.00142.80           O1-
ANISOU 1584  OD2 ASP A 379    19432  15318  19507   2410  -2048   -353       O1-
ATOM   1585  N   CYS A 380      12.376 -11.670 -27.997  1.00130.26           N  
ANISOU 1585  N   CYS A 380    17979  13348  18167   1854  -1859   -554       N  
ATOM   1586  CA  CYS A 380      13.709 -11.977 -28.504  1.00130.55           C  
ANISOU 1586  CA  CYS A 380    18066  13330  18209   1625  -1777   -411       C  
ATOM   1587  C   CYS A 380      14.091 -11.025 -29.628  1.00132.27           C  
ANISOU 1587  C   CYS A 380    18423  13199  18635   1604  -1738   -137       C  
ATOM   1588  O   CYS A 380      15.240 -10.603 -29.743  1.00130.42           O  
ANISOU 1588  O   CYS A 380    18219  12749  18587   1437  -1670    -90       O  
ATOM   1589  CB  CYS A 380      13.779 -13.423 -29.005  1.00127.22           C  
ANISOU 1589  CB  CYS A 380    17624  13249  17466   1545  -1730   -271       C  
ATOM   1590  SG  CYS A 380      15.134 -13.763 -30.161  1.00115.65           S  
ANISOU 1590  SG  CYS A 380    16261  11696  15986   1331  -1591     22       S  
ATOM   1591  N   GLU A 381      13.110 -10.688 -30.455  1.00138.56           N  
ANISOU 1591  N   GLU A 381    19294  13946  19407   1775  -1784     60       N  
ATOM   1592  CA  GLU A 381      13.352  -9.885 -31.642  1.00140.96           C  
ANISOU 1592  CA  GLU A 381    19748  13958  19854   1774  -1747    376       C  
ATOM   1593  C   GLU A 381      13.637  -8.426 -31.281  1.00138.61           C  
ANISOU 1593  C   GLU A 381    19482  13225  19960   1800  -1752    298       C  
ATOM   1594  O   GLU A 381      14.186  -7.673 -32.087  1.00142.14           O  
ANISOU 1594  O   GLU A 381    20041  13371  20596   1743  -1692    540       O  
ATOM   1595  CB  GLU A 381      12.153  -9.984 -32.587  1.00150.12           C  
ANISOU 1595  CB  GLU A 381    20971  15219  20849   1959  -1828    612       C  
ATOM   1596  CG  GLU A 381      12.396  -9.424 -33.978  1.00155.91           C  
ANISOU 1596  CG  GLU A 381    21883  15737  21619   1951  -1789    997       C  
ATOM   1597  CD  GLU A 381      13.467 -10.179 -34.737  1.00155.58           C  
ANISOU 1597  CD  GLU A 381    21930  15794  21387   1743  -1650   1179       C  
ATOM   1598  OE1 GLU A 381      13.648 -11.391 -34.471  1.00147.39           O  
ANISOU 1598  OE1 GLU A 381    20829  15074  20100   1652  -1621   1066       O  
ATOM   1599  OE2 GLU A 381      14.130  -9.553 -35.594  1.00159.93           O1-
ANISOU 1599  OE2 GLU A 381    22616  16097  22053   1677  -1554   1443       O1-
ATOM   1600  N   ALA A 382      13.273  -8.039 -30.063  1.00128.66           N  
ANISOU 1600  N   ALA A 382    18130  11926  18829   1883  -1814    -43       N  
ATOM   1601  CA  ALA A 382      13.434  -6.659 -29.608  1.00127.49           C  
ANISOU 1601  CA  ALA A 382    18020  11353  19068   1922  -1830   -177       C  
ATOM   1602  C   ALA A 382      14.896  -6.213 -29.569  1.00126.87           C  
ANISOU 1602  C   ALA A 382    17971  11011  19225   1668  -1762   -175       C  
ATOM   1603  O   ALA A 382      15.221  -5.077 -29.931  1.00128.19           O  
ANISOU 1603  O   ALA A 382    18222  10761  19722   1652  -1740    -67       O  
ATOM   1604  CB  ALA A 382      12.802  -6.487 -28.238  1.00126.50           C  
ANISOU 1604  CB  ALA A 382    17803  11287  18975   2052  -1894   -584       C  
ATOM   1605  N   VAL A 383      15.776  -7.110 -29.136  1.00122.16           N  
ANISOU 1605  N   VAL A 383    17289  10650  18478   1469  -1729   -279       N  
ATOM   1606  CA  VAL A 383      17.183  -6.769 -28.965  1.00119.13           C  
ANISOU 1606  CA  VAL A 383    16882  10053  18328   1217  -1680   -302       C  
ATOM   1607  C   VAL A 383      18.093  -7.459 -29.994  1.00120.66           C  
ANISOU 1607  C   VAL A 383    17089  10343  18413   1044  -1547     30       C  
ATOM   1608  O   VAL A 383      19.315  -7.499 -29.823  1.00119.45           O  
ANISOU 1608  O   VAL A 383    16867  10115  18404    821  -1492     22       O  
ATOM   1609  CB  VAL A 383      17.658  -7.123 -27.538  1.00109.60           C  
ANISOU 1609  CB  VAL A 383    15549   8999  17094   1109  -1755   -698       C  
ATOM   1610  CG1 VAL A 383      16.747  -6.487 -26.510  1.00105.61           C  
ANISOU 1610  CG1 VAL A 383    15052   8420  16655   1292  -1859  -1043       C  
ATOM   1611  CG2 VAL A 383      17.671  -8.622 -27.343  1.00110.71           C  
ANISOU 1611  CG2 VAL A 383    15594   9617  16853   1074  -1737   -709       C  
ATOM   1612  N   ARG A 384      17.502  -7.986 -31.067  1.00117.92           N  
ANISOU 1612  N   ARG A 384    16829  10159  17817   1148  -1495    319       N  
ATOM   1613  CA  ARG A 384      18.282  -8.637 -32.120  1.00115.66           C  
ANISOU 1613  CA  ARG A 384    16589   9965  17393   1010  -1346    632       C  
ATOM   1614  C   ARG A 384      19.232  -7.664 -32.814  1.00120.51           C  
ANISOU 1614  C   ARG A 384    17271  10184  18333    877  -1229    877       C  
ATOM   1615  O   ARG A 384      20.430  -7.939 -32.945  1.00118.27           O  
ANISOU 1615  O   ARG A 384    16926   9884  18127    671  -1106    958       O  
ATOM   1616  CB  ARG A 384      17.368  -9.284 -33.165  1.00117.71           C  
ANISOU 1616  CB  ARG A 384    16964  10452  17310   1157  -1336    877       C  
ATOM   1617  CG  ARG A 384      18.128  -9.809 -34.389  1.00121.28           C  
ANISOU 1617  CG  ARG A 384    17517  10955  17610   1037  -1161   1216       C  
ATOM   1618  CD  ARG A 384      17.230 -10.543 -35.379  1.00123.14           C  
ANISOU 1618  CD  ARG A 384    17882  11445  17461   1165  -1177   1417       C  
ATOM   1619  NE  ARG A 384      17.543 -11.970 -35.471  1.00119.50           N  
ANISOU 1619  NE  ARG A 384    17391  11333  16682   1078  -1101   1388       N  
ATOM   1620  CZ  ARG A 384      16.706 -12.945 -35.127  1.00117.96           C  
ANISOU 1620  CZ  ARG A 384    17146  11463  16212   1159  -1203   1235       C  
ATOM   1621  NH1 ARG A 384      15.494 -12.661 -34.667  1.00112.08           N1+
ANISOU 1621  NH1 ARG A 384    16359  10763  15464   1332  -1380   1103       N1+
ATOM   1622  NH2 ARG A 384      17.080 -14.210 -35.247  1.00123.42           N  
ANISOU 1622  NH2 ARG A 384    17820  12424  16648   1070  -1117   1222       N  
ATOM   1623  N   GLY A 385      18.685  -6.532 -33.256  1.00122.65           N  
ANISOU 1623  N   GLY A 385    17656  10134  18810   1001  -1262   1010       N  
ATOM   1624  CA  GLY A 385      19.456  -5.522 -33.954  1.00119.64           C  
ANISOU 1624  CA  GLY A 385    17352   9347  18758    893  -1149   1274       C  
ATOM   1625  C   GLY A 385      20.612  -5.006 -33.123  1.00125.16           C  
ANISOU 1625  C   GLY A 385    17923   9805  19829    668  -1138   1076       C  
ATOM   1626  O   GLY A 385      21.749  -4.973 -33.596  1.00126.25           O  
ANISOU 1626  O   GLY A 385    18029   9826  20112    466   -989   1275       O  
ATOM   1627  N   ASP A 386      20.316  -4.610 -31.885  1.00130.20           N  
ANISOU 1627  N   ASP A 386    18483  10373  20616    702  -1295    682       N  
ATOM   1628  CA  ASP A 386      21.322  -4.095 -30.953  1.00136.46           C  
ANISOU 1628  CA  ASP A 386    19156  10945  21748    488  -1340    430       C  
ATOM   1629  C   ASP A 386      22.530  -5.028 -30.818  1.00133.89           C  
ANISOU 1629  C   ASP A 386    18677  10851  21343    250  -1262    444       C  
ATOM   1630  O   ASP A 386      23.683  -4.593 -30.902  1.00131.86           O  
ANISOU 1630  O   ASP A 386    18342  10357  21402     25  -1194    530       O  
ATOM   1631  CB  ASP A 386      20.698  -3.867 -29.568  1.00141.29           C  
ANISOU 1631  CB  ASP A 386    19722  11585  22377    585  -1526    -43       C  
ATOM   1632  CG  ASP A 386      20.092  -2.479 -29.409  1.00145.27           C  
ANISOU 1632  CG  ASP A 386    20335  11647  23214    717  -1593   -136       C  
ATOM   1633  OD1 ASP A 386      20.568  -1.532 -30.073  1.00147.41           O  
ANISOU 1633  OD1 ASP A 386    20673  11504  23831    635  -1521     97       O  
ATOM   1634  OD2 ASP A 386      19.146  -2.337 -28.601  1.00143.60           O1-
ANISOU 1634  OD2 ASP A 386    20138  11494  22929    906  -1705   -440       O1-
ATOM   1635  N   ILE A 387      22.248  -6.313 -30.618  1.00128.91           N  
ANISOU 1635  N   ILE A 387    17992  10675  20313    305  -1269    374       N  
ATOM   1636  CA  ILE A 387      23.278  -7.307 -30.361  1.00122.73           C  
ANISOU 1636  CA  ILE A 387    17050  10145  19435    117  -1209    357       C  
ATOM   1637  C   ILE A 387      24.060  -7.645 -31.631  1.00123.62           C  
ANISOU 1637  C   ILE A 387    17188  10246  19535     14   -976    772       C  
ATOM   1638  O   ILE A 387      25.255  -7.954 -31.572  1.00120.65           O  
ANISOU 1638  O   ILE A 387    16666   9881  19296   -191   -884    829       O  
ATOM   1639  CB  ILE A 387      22.652  -8.573 -29.746  1.00117.42           C  
ANISOU 1639  CB  ILE A 387    16325   9942  18348    225  -1283    161       C  
ATOM   1640  CG1 ILE A 387      22.019  -8.219 -28.399  1.00115.36           C  
ANISOU 1640  CG1 ILE A 387    16028   9696  18107    310  -1487   -257       C  
ATOM   1641  CG2 ILE A 387      23.689  -9.673 -29.559  1.00118.23           C  
ANISOU 1641  CG2 ILE A 387    16267  10308  18348     55  -1209    182       C  
ATOM   1642  CD1 ILE A 387      21.439  -9.390 -27.647  1.00110.94           C  
ANISOU 1642  CD1 ILE A 387    15400   9580  17172    404  -1558   -461       C  
ATOM   1643  N   PHE A 388      23.389  -7.557 -32.779  1.00128.30           N  
ANISOU 1643  N   PHE A 388    17966  10814  19969    159   -878   1065       N  
ATOM   1644  CA  PHE A 388      24.034  -7.793 -34.070  1.00131.41           C  
ANISOU 1644  CA  PHE A 388    18431  11186  20312     86   -637   1471       C  
ATOM   1645  C   PHE A 388      24.947  -6.631 -34.479  1.00139.64           C  
ANISOU 1645  C   PHE A 388    19465  11786  21807    -74   -525   1680       C  
ATOM   1646  O   PHE A 388      25.813  -6.787 -35.342  1.00141.25           O  
ANISOU 1646  O   PHE A 388    19667  11949  22051   -192   -296   1990       O  
ATOM   1647  CB  PHE A 388      22.978  -8.042 -35.148  1.00131.79           C  
ANISOU 1647  CB  PHE A 388    18700  11361  20015    294   -598   1710       C  
ATOM   1648  CG  PHE A 388      23.547  -8.233 -36.524  1.00136.29           C  
ANISOU 1648  CG  PHE A 388    19392  11912  20481    241   -347   2126       C  
ATOM   1649  CD1 PHE A 388      24.130  -9.435 -36.886  1.00136.72           C  
ANISOU 1649  CD1 PHE A 388    19414  12261  20274    171   -184   2202       C  
ATOM   1650  CD2 PHE A 388      23.494  -7.210 -37.460  1.00141.36           C  
ANISOU 1650  CD2 PHE A 388    20193  12236  21282    272   -260   2446       C  
ATOM   1651  CE1 PHE A 388      24.653  -9.612 -38.154  1.00140.31           C  
ANISOU 1651  CE1 PHE A 388    20000  12702  20610    134     73   2572       C  
ATOM   1652  CE2 PHE A 388      24.015  -7.381 -38.729  1.00143.06           C  
ANISOU 1652  CE2 PHE A 388    20538  12448  21368    230    -11   2838       C  
ATOM   1653  CZ  PHE A 388      24.595  -8.584 -39.076  1.00141.12           C  
ANISOU 1653  CZ  PHE A 388    20268  12508  20844    162    162   2891       C  
ATOM   1654  N   ASN A 389      24.747  -5.469 -33.859  1.00141.19           N  
ANISOU 1654  N   ASN A 389    19655  11643  22349    -77   -671   1509       N  
ATOM   1655  CA  ASN A 389      25.584  -4.300 -34.121  1.00144.82           C  
ANISOU 1655  CA  ASN A 389    20093  11640  23292   -246   -590   1673       C  
ATOM   1656  C   ASN A 389      26.632  -4.091 -33.029  1.00148.34           C  
ANISOU 1656  C   ASN A 389    20306  11970  24085   -491   -682   1396       C  
ATOM   1657  O   ASN A 389      27.277  -3.040 -32.970  1.00156.04           O  
ANISOU 1657  O   ASN A 389    21236  12533  25519   -652   -675   1436       O  
ATOM   1658  CB  ASN A 389      24.722  -3.040 -34.258  1.00146.08           C  
ANISOU 1658  CB  ASN A 389    20415  11426  23663    -98   -683   1696       C  
ATOM   1659  CG  ASN A 389      23.911  -3.015 -35.545  1.00142.70           C  
ANISOU 1659  CG  ASN A 389    20211  11027  22983    105   -579   2076       C  
ATOM   1660  ND2 ASN A 389      22.835  -2.233 -35.549  1.00138.82           N  
ANISOU 1660  ND2 ASN A 389    19849  10345  22550    311   -705   2051       N  
ATOM   1661  OD1 ASN A 389      24.251  -3.682 -36.523  1.00142.27           O  
ANISOU 1661  OD1 ASN A 389    20213  11161  22683     80   -388   2388       O  
ATOM   1662  N   GLN A 390      26.797  -5.102 -32.179  1.00141.76           N  
ANISOU 1662  N   GLN A 390    19327  11501  23035   -524   -777   1127       N  
ATOM   1663  CA  GLN A 390      27.666  -5.028 -31.003  1.00141.23           C  
ANISOU 1663  CA  GLN A 390    19038  11401  23223   -734   -923    820       C  
ATOM   1664  C   GLN A 390      27.312  -3.829 -30.124  1.00141.10           C  
ANISOU 1664  C   GLN A 390    19060  11039  23514   -738  -1140    502       C  
ATOM   1665  O   GLN A 390      28.183  -3.191 -29.530  1.00140.15           O  
ANISOU 1665  O   GLN A 390    18805  10663  23782   -962  -1229    359       O  
ATOM   1666  CB  GLN A 390      29.142  -4.980 -31.414  1.00144.59           C  
ANISOU 1666  CB  GLN A 390    19281  11689  23969  -1004   -755   1064       C  
ATOM   1667  CG  GLN A 390      29.711  -6.341 -31.784  1.00145.59           C  
ANISOU 1667  CG  GLN A 390    19292  12209  23816  -1032   -586   1228       C  
ATOM   1668  CD  GLN A 390      29.473  -7.390 -30.704  1.00147.39           C  
ANISOU 1668  CD  GLN A 390    19413  12845  23743   -982   -765    890       C  
ATOM   1669  NE2 GLN A 390      30.002  -7.146 -29.510  1.00149.61           N  
ANISOU 1669  NE2 GLN A 390    19514  13085  24246  -1135   -981    579       N  
ATOM   1670  OE1 GLN A 390      28.823  -8.407 -30.944  1.00144.95           O  
ANISOU 1670  OE1 GLN A 390    19186  12881  23006   -813   -716    914       O  
ATOM   1671  N   VAL A 391      26.019  -3.536 -30.055  1.00139.20           N  
ANISOU 1671  N   VAL A 391    19000  10788  23101   -487  -1225    388       N  
ATOM   1672  CA  VAL A 391      25.498  -2.475 -29.206  1.00137.18           C  
ANISOU 1672  CA  VAL A 391    18809  10230  23083   -434  -1413     56       C  
ATOM   1673  C   VAL A 391      24.793  -3.097 -28.007  1.00138.73           C  
ANISOU 1673  C   VAL A 391    18980  10768  22963   -306  -1599   -371       C  
ATOM   1674  O   VAL A 391      23.985  -4.012 -28.160  1.00137.72           O  
ANISOU 1674  O   VAL A 391    18893  11014  22419   -116  -1573   -339       O  
ATOM   1675  CB  VAL A 391      24.519  -1.558 -29.980  1.00130.18           C  
ANISOU 1675  CB  VAL A 391    18138   9038  22288   -220  -1360    248       C  
ATOM   1676  CG1 VAL A 391      23.694  -0.704 -29.028  1.00127.90           C  
ANISOU 1676  CG1 VAL A 391    17930   8530  22137    -80  -1546   -142       C  
ATOM   1677  CG2 VAL A 391      25.274  -0.694 -30.981  1.00128.65           C  
ANISOU 1677  CG2 VAL A 391    17976   8420  22486   -368  -1196    634       C  
ATOM   1678  N   VAL A 392      25.114  -2.615 -26.811  1.00140.55           N  
ANISOU 1678  N   VAL A 392    19144  10874  23385   -419  -1786   -768       N  
ATOM   1679  CA  VAL A 392      24.485  -3.125 -25.599  1.00140.22           C  
ANISOU 1679  CA  VAL A 392    19090  11143  23043   -303  -1955  -1184       C  
ATOM   1680  C   VAL A 392      23.056  -2.596 -25.468  1.00146.72           C  
ANISOU 1680  C   VAL A 392    20093  11879  23774     -3  -1987  -1328       C  
ATOM   1681  O   VAL A 392      22.849  -1.396 -25.302  1.00150.37           O  
ANISOU 1681  O   VAL A 392    20656  11915  24562     24  -2037  -1457       O  
ATOM   1682  CB  VAL A 392      25.297  -2.750 -24.351  1.00134.81           C  
ANISOU 1682  CB  VAL A 392    18298  10358  22564   -522  -2157  -1575       C  
ATOM   1683  CG1 VAL A 392      24.542  -3.137 -23.095  1.00129.36           C  
ANISOU 1683  CG1 VAL A 392    17640   9962  21549   -375  -2318  -2008       C  
ATOM   1684  CG2 VAL A 392      26.665  -3.421 -24.393  1.00131.24           C  
ANISOU 1684  CG2 VAL A 392    17625  10062  22179   -800  -2143  -1434       C  
ATOM   1685  N   PRO A 393      22.064  -3.500 -25.544  1.00149.63           N  
ANISOU 1685  N   PRO A 393    20491  12642  23720    223  -1955  -1301       N  
ATOM   1686  CA  PRO A 393      20.648  -3.116 -25.544  1.00150.05           C  
ANISOU 1686  CA  PRO A 393    20679  12656  23676    527  -1966  -1377       C  
ATOM   1687  C   PRO A 393      20.253  -2.362 -24.287  1.00146.60           C  
ANISOU 1687  C   PRO A 393    20288  12057  23356    597  -2108  -1850       C  
ATOM   1688  O   PRO A 393      20.526  -2.798 -23.169  1.00146.38           O  
ANISOU 1688  O   PRO A 393    20188  12256  23173    520  -2219  -2185       O  
ATOM   1689  CB  PRO A 393      19.916  -4.460 -25.630  1.00145.53           C  
ANISOU 1689  CB  PRO A 393    20065  12611  22619    679  -1931  -1310       C  
ATOM   1690  CG  PRO A 393      20.880  -5.448 -25.103  1.00142.06           C  
ANISOU 1690  CG  PRO A 393    19476  12481  22020    470  -1958  -1388       C  
ATOM   1691  CD  PRO A 393      22.230  -4.962 -25.540  1.00143.72           C  
ANISOU 1691  CD  PRO A 393    19630  12398  22580    199  -1917  -1221       C  
ATOM   1692  N   ARG A 394      19.606  -1.224 -24.489  1.00143.82           N  
ANISOU 1692  N   ARG A 394    20067  11306  23270    753  -2098  -1869       N  
ATOM   1693  CA  ARG A 394      19.247  -0.344 -23.394  1.00145.91           C  
ANISOU 1693  CA  ARG A 394    20409  11332  23700    829  -2206  -2318       C  
ATOM   1694  C   ARG A 394      17.766  -0.450 -23.053  1.00140.31           C  
ANISOU 1694  C   ARG A 394    19758  10796  22756   1178  -2190  -2465       C  
ATOM   1695  O   ARG A 394      16.935  -0.785 -23.897  1.00137.62           O  
ANISOU 1695  O   ARG A 394    19427  10590  22273   1375  -2103  -2162       O  
ATOM   1696  CB  ARG A 394      19.619   1.098 -23.744  1.00154.69           C  
ANISOU 1696  CB  ARG A 394    21621  11812  25341    754  -2202  -2277       C  
ATOM   1697  CG  ARG A 394      21.124   1.343 -23.820  1.00157.94           C  
ANISOU 1697  CG  ARG A 394    21952  12010  26050    384  -2239  -2220       C  
ATOM   1698  CD  ARG A 394      21.734   1.409 -22.427  1.00162.45           C  
ANISOU 1698  CD  ARG A 394    22476  12612  26634    205  -2422  -2719       C  
ATOM   1699  NE  ARG A 394      21.133   2.481 -21.634  1.00168.44           N  
ANISOU 1699  NE  ARG A 394    23388  13025  27589    337  -2502  -3126       N  
ATOM   1700  CZ  ARG A 394      21.359   2.678 -20.338  1.00168.46           C  
ANISOU 1700  CZ  ARG A 394    23415  13034  27560    254  -2666  -3631       C  
ATOM   1701  NH1 ARG A 394      22.179   1.875 -19.669  1.00167.11           N1+
ANISOU 1701  NH1 ARG A 394    23111  13211  27171     35  -2789  -3775       N1+
ATOM   1702  NH2 ARG A 394      20.760   3.680 -19.708  1.00170.52           N  
ANISOU 1702  NH2 ARG A 394    23840  12953  27998    398  -2708  -3993       N  
ATOM   1703  N   CYS A 395      17.451  -0.171 -21.797  1.00140.46           N  
ANISOU 1703  N   CYS A 395    19815  10823  22732   1249  -2275  -2935       N  
ATOM   1704  CA  CYS A 395      16.082  -0.200 -21.315  1.00143.22           C  
ANISOU 1704  CA  CYS A 395    20206  11321  22889   1579  -2242  -3122       C  
ATOM   1705  C   CYS A 395      15.350   1.097 -21.666  1.00151.43           C  
ANISOU 1705  C   CYS A 395    21374  11864  24298   1798  -2192  -3108       C  
ATOM   1706  O   CYS A 395      15.794   2.186 -21.295  1.00159.42           O  
ANISOU 1706  O   CYS A 395    22486  12417  25670   1715  -2239  -3333       O  
ATOM   1707  CB  CYS A 395      16.074  -0.426 -19.805  1.00141.61           C  
ANISOU 1707  CB  CYS A 395    20005  11335  22466   1572  -2329  -3633       C  
ATOM   1708  SG  CYS A 395      14.446  -0.585 -19.085  1.00123.57           S  
ANISOU 1708  SG  CYS A 395    17746   9295  19910   1970  -2253  -3878       S  
ATOM   1709  N   PRO A 396      14.221   0.986 -22.384  1.00145.94           N  
ANISOU 1709  N   PRO A 396    20671  11248  23530   2079  -2108  -2843       N  
ATOM   1710  CA  PRO A 396      13.458   2.160 -22.830  1.00148.19           C  
ANISOU 1710  CA  PRO A 396    21057  11078  24169   2319  -2058  -2761       C  
ATOM   1711  C   PRO A 396      12.674   2.865 -21.718  1.00157.89           C  
ANISOU 1711  C   PRO A 396    22359  12144  25488   2553  -2051  -3226       C  
ATOM   1712  O   PRO A 396      12.380   4.058 -21.846  1.00165.35           O  
ANISOU 1712  O   PRO A 396    23413  12587  26826   2688  -2023  -3266       O  
ATOM   1713  CB  PRO A 396      12.501   1.575 -23.869  1.00141.22           C  
ANISOU 1713  CB  PRO A 396    20109  10451  23097   2533  -1999  -2334       C  
ATOM   1714  CG  PRO A 396      12.314   0.174 -23.438  1.00141.47           C  
ANISOU 1714  CG  PRO A 396    20015  11091  22647   2510  -2010  -2405       C  
ATOM   1715  CD  PRO A 396      13.634  -0.271 -22.877  1.00141.05           C  
ANISOU 1715  CD  PRO A 396    19938  11145  22508   2172  -2067  -2579       C  
ATOM   1716  N   ARG A 397      12.336   2.144 -20.653  1.00155.24           N  
ANISOU 1716  N   ARG A 397    21971  12217  24795   2611  -2061  -3565       N  
ATOM   1717  CA  ARG A 397      11.601   2.734 -19.539  1.00164.09           C  
ANISOU 1717  CA  ARG A 397    23170  13231  25947   2839  -2027  -4029       C  
ATOM   1718  C   ARG A 397      12.521   3.560 -18.645  1.00174.21           C  
ANISOU 1718  C   ARG A 397    24592  14155  27445   2635  -2113  -4465       C  
ATOM   1719  O   ARG A 397      12.257   4.735 -18.386  1.00179.60           O  
ANISOU 1719  O   ARG A 397    25411  14356  28474   2763  -2087  -4689       O  
ATOM   1720  CB  ARG A 397      10.904   1.651 -18.714  1.00159.19           C  
ANISOU 1720  CB  ARG A 397    22448  13191  24846   2973  -1989  -4217       C  
ATOM   1721  CG  ARG A 397       9.840   0.881 -19.478  1.00163.18           C  
ANISOU 1721  CG  ARG A 397    22807  14037  25157   3194  -1913  -3842       C  
ATOM   1722  CD  ARG A 397       8.790   1.810 -20.074  1.00171.79           C  
ANISOU 1722  CD  ARG A 397    23921  14781  26572   3518  -1837  -3687       C  
ATOM   1723  NE  ARG A 397       7.784   1.079 -20.844  1.00173.06           N  
ANISOU 1723  NE  ARG A 397    23927  15271  26557   3712  -1799  -3316       N  
ATOM   1724  CZ  ARG A 397       7.800   0.943 -22.168  1.00171.61           C  
ANISOU 1724  CZ  ARG A 397    23708  15053  26442   3678  -1836  -2829       C  
ATOM   1725  NH1 ARG A 397       8.771   1.495 -22.884  1.00172.30           N1+
ANISOU 1725  NH1 ARG A 397    23900  14789  26776   3467  -1882  -2632       N1+
ATOM   1726  NH2 ARG A 397       6.841   0.257 -22.777  1.00168.46           N  
ANISOU 1726  NH2 ARG A 397    23171  14975  25862   3850  -1827  -2537       N  
ATOM   1727  N   CYS A 398      13.601   2.939 -18.182  1.00172.30           N  
ANISOU 1727  N   CYS A 398    24312  14143  27011   2318  -2224  -4584       N  
ATOM   1728  CA  CYS A 398      14.565   3.603 -17.309  1.00177.82           C  
ANISOU 1728  CA  CYS A 398    25123  14560  27881   2078  -2350  -5000       C  
ATOM   1729  C   CYS A 398      15.195   4.829 -17.968  1.00182.71           C  
ANISOU 1729  C   CYS A 398    25835  14524  29062   1939  -2378  -4885       C  
ATOM   1730  O   CYS A 398      15.313   4.886 -19.193  1.00179.52           O  
ANISOU 1730  O   CYS A 398    25378  13982  28851   1911  -2323  -4401       O  
ATOM   1731  CB  CYS A 398      15.662   2.621 -16.886  1.00175.27           C  
ANISOU 1731  CB  CYS A 398    24698  14630  27268   1750  -2481  -5041       C  
ATOM   1732  SG  CYS A 398      15.172   1.476 -15.577  1.00231.79           S  
ANISOU 1732  SG  CYS A 398    31812  22447  33811   1856  -2494  -5382       S  
ATOM   1733  N   PRO A 399      15.596   5.819 -17.149  1.00189.30           N  
ANISOU 1733  N   PRO A 399    26821  14948  30158   1848  -2461  -5332       N  
ATOM   1734  CA  PRO A 399      16.287   7.014 -17.647  1.00196.90           C  
ANISOU 1734  CA  PRO A 399    27874  15252  31687   1675  -2500  -5268       C  
ATOM   1735  C   PRO A 399      17.517   6.656 -18.475  1.00199.31           C  
ANISOU 1735  C   PRO A 399    28047  15568  32113   1313  -2565  -4873       C  
ATOM   1736  O   PRO A 399      18.164   5.644 -18.202  1.00199.50           O  
ANISOU 1736  O   PRO A 399    27943  16045  31814   1110  -2647  -4863       O  
ATOM   1737  CB  PRO A 399      16.691   7.748 -16.365  1.00199.87           C  
ANISOU 1737  CB  PRO A 399    28409  15362  32169   1559  -2630  -5900       C  
ATOM   1738  CG  PRO A 399      15.707   7.301 -15.351  1.00198.03           C  
ANISOU 1738  CG  PRO A 399    28228  15513  31502   1845  -2575  -6272       C  
ATOM   1739  CD  PRO A 399      15.381   5.876 -15.692  1.00190.95           C  
ANISOU 1739  CD  PRO A 399    27138  15284  30130   1909  -2518  -5934       C  
ATOM   1740  N   ALA A 400      17.830   7.474 -19.476  1.00201.21           N  
ANISOU 1740  N   ALA A 400    28316  15315  32821   1243  -2513  -4536       N  
ATOM   1741  CA  ALA A 400      18.994   7.229 -20.319  1.00195.80           C  
ANISOU 1741  CA  ALA A 400    27507  14597  32290    910  -2535  -4138       C  
ATOM   1742  C   ALA A 400      20.288   7.425 -19.529  1.00195.23           C  
ANISOU 1742  C   ALA A 400    27405  14402  32369    518  -2721  -4467       C  
ATOM   1743  O   ALA A 400      21.346   6.932 -19.926  1.00188.54           O  
ANISOU 1743  O   ALA A 400    26406  13685  31544    218  -2761  -4221       O  
ATOM   1744  CB  ALA A 400      18.969   8.135 -21.542  1.00195.77           C  
ANISOU 1744  CB  ALA A 400    27558  14072  32756    945  -2420  -3698       C  
ATOM   1745  N   ASP A 401      20.197   8.140 -18.408  1.00200.42           N  
ANISOU 1745  N   ASP A 401    28207  14814  33130    525  -2834  -5028       N  
ATOM   1746  CA  ASP A 401      21.352   8.360 -17.539  1.00204.01           C  
ANISOU 1746  CA  ASP A 401    28647  15161  33705    157  -3053  -5403       C  
ATOM   1747  C   ASP A 401      21.439   7.286 -16.454  1.00201.29           C  
ANISOU 1747  C   ASP A 401    28240  15439  32802    122  -3183  -5729       C  
ATOM   1748  O   ASP A 401      21.713   7.584 -15.289  1.00204.89           O  
ANISOU 1748  O   ASP A 401    28792  15853  33204     15  -3360  -6260       O  
ATOM   1749  CB  ASP A 401      21.316   9.767 -16.910  1.00210.53           C  
ANISOU 1749  CB  ASP A 401    29685  15355  34951    141  -3126  -5852       C  
ATOM   1750  CG  ASP A 401      19.988  10.093 -16.229  1.00211.07           C  
ANISOU 1750  CG  ASP A 401    29941  15466  34790    543  -3018  -6195       C  
ATOM   1751  OD1 ASP A 401      19.449   9.238 -15.495  1.00210.21           O  
ANISOU 1751  OD1 ASP A 401    29831  15830  34209    709  -3049  -6453       O  
ATOM   1752  OD2 ASP A 401      19.489  11.225 -16.420  1.00211.17           O1-
ANISOU 1752  OD2 ASP A 401    30094  15059  35081    690  -2880  -6181       O1-
ATOM   1753  N   GLU A 402      21.216   6.037 -16.857  1.00194.02           N  
ANISOU 1753  N   GLU A 402    27167  15090  31463    208  -3098  -5402       N  
ATOM   1754  CA  GLU A 402      21.241   4.898 -15.942  1.00188.28           C  
ANISOU 1754  CA  GLU A 402    26363  14984  30189    198  -3193  -5622       C  
ATOM   1755  C   GLU A 402      22.208   3.818 -16.433  1.00181.92           C  
ANISOU 1755  C   GLU A 402    25320  14558  29244    -55  -3228  -5250       C  
ATOM   1756  O   GLU A 402      22.125   3.382 -17.580  1.00182.98           O  
ANISOU 1756  O   GLU A 402    25356  14773  29396     -7  -3069  -4748       O  
ATOM   1757  CB  GLU A 402      19.834   4.317 -15.783  1.00184.79           C  
ANISOU 1757  CB  GLU A 402    25972  14915  29326    602  -3038  -5639       C  
ATOM   1758  CG  GLU A 402      19.730   3.186 -14.776  1.00181.07           C  
ANISOU 1758  CG  GLU A 402    25444  15069  28287    625  -3112  -5874       C  
ATOM   1759  CD  GLU A 402      19.881   3.662 -13.345  1.00184.66           C  
ANISOU 1759  CD  GLU A 402    26052  15468  28642    569  -3281  -6500       C  
ATOM   1760  OE1 GLU A 402      19.576   4.844 -13.076  1.00191.02           O  
ANISOU 1760  OE1 GLU A 402    27046  15783  29748    651  -3278  -6804       O  
ATOM   1761  OE2 GLU A 402      20.310   2.855 -12.491  1.00180.07           O1-
ANISOU 1761  OE2 GLU A 402    25412  15328  27679    446  -3419  -6688       O1-
ATOM   1762  N   PRO A 403      23.127   3.379 -15.558  1.00174.09           N  
ANISOU 1762  N   PRO A 403    24240  13802  28104   -319  -3437  -5499       N  
ATOM   1763  CA  PRO A 403      24.194   2.429 -15.902  1.00164.92           C  
ANISOU 1763  CA  PRO A 403    22835  12958  26868   -583  -3490  -5188       C  
ATOM   1764  C   PRO A 403      23.691   1.026 -16.213  1.00154.00           C  
ANISOU 1764  C   PRO A 403    21342  12171  25001   -405  -3357  -4898       C  
ATOM   1765  O   PRO A 403      23.909   0.503 -17.307  1.00146.96           O  
ANISOU 1765  O   PRO A 403    20324  11363  24151   -430  -3212  -4418       O  
ATOM   1766  CB  PRO A 403      25.063   2.396 -14.636  1.00167.54           C  
ANISOU 1766  CB  PRO A 403    23135  13403  27120   -845  -3781  -5627       C  
ATOM   1767  CG  PRO A 403      24.645   3.582 -13.833  1.00174.83           C  
ANISOU 1767  CG  PRO A 403    24303  13921  28204   -784  -3879  -6143       C  
ATOM   1768  CD  PRO A 403      23.211   3.809 -14.154  1.00174.26           C  
ANISOU 1768  CD  PRO A 403    24397  13788  28025   -376  -3645  -6110       C  
ATOM   1769  N   LEU A 404      23.028   0.424 -15.234  1.00155.73           N  
ANISOU 1769  N   LEU A 404    21616  12794  24758   -232  -3401  -5197       N  
ATOM   1770  CA  LEU A 404      22.647  -0.975 -15.319  1.00155.60           C  
ANISOU 1770  CA  LEU A 404    21484  13364  24273   -104  -3311  -4978       C  
ATOM   1771  C   LEU A 404      21.243  -1.143 -15.878  1.00155.74           C  
ANISOU 1771  C   LEU A 404    21583  13466  24124    259  -3090  -4809       C  
ATOM   1772  O   LEU A 404      20.575  -2.140 -15.609  1.00153.02           O  
ANISOU 1772  O   LEU A 404    21201  13588  23353    432  -3026  -4783       O  
ATOM   1773  CB  LEU A 404      22.756  -1.627 -13.941  1.00154.48           C  
ANISOU 1773  CB  LEU A 404    21337  13648  23711   -133  -3480  -5352       C  
ATOM   1774  CG  LEU A 404      24.120  -1.409 -13.281  1.00152.79           C  
ANISOU 1774  CG  LEU A 404    21041  13357  23655   -494  -3748  -5558       C  
ATOM   1775  CD1 LEU A 404      24.147  -1.991 -11.877  1.00152.43           C  
ANISOU 1775  CD1 LEU A 404    21022  13736  23158   -499  -3932  -5939       C  
ATOM   1776  CD2 LEU A 404      25.236  -1.993 -14.144  1.00145.07           C  
ANISOU 1776  CD2 LEU A 404    19814  12437  22867   -744  -3740  -5113       C  
ATOM   1777  N   ALA A 405      20.799  -0.163 -16.660  1.00160.36           N  
ANISOU 1777  N   ALA A 405    22270  13595  25063    371  -2980  -4681       N  
ATOM   1778  CA  ALA A 405      19.523  -0.260 -17.362  1.00155.77           C  
ANISOU 1778  CA  ALA A 405    21739  13059  24386    701  -2787  -4454       C  
ATOM   1779  C   ALA A 405      19.715  -1.071 -18.638  1.00146.52           C  
ANISOU 1779  C   ALA A 405    20435  12070  23166    662  -2666  -3906       C  
ATOM   1780  O   ALA A 405      19.220  -0.713 -19.705  1.00137.09           O  
ANISOU 1780  O   ALA A 405    19280  10665  22141    794  -2538  -3585       O  
ATOM   1781  CB  ALA A 405      18.971   1.122 -17.675  1.00159.54           C  
ANISOU 1781  CB  ALA A 405    22380  12973  25267    850  -2729  -4522       C  
ATOM   1782  N   ILE A 406      20.452  -2.169 -18.504  1.00147.42           N  
ANISOU 1782  N   ILE A 406    20398  12577  23037    484  -2713  -3806       N  
ATOM   1783  CA  ILE A 406      20.790  -3.052 -19.613  1.00142.27           C  
ANISOU 1783  CA  ILE A 406    19622  12127  22307    418  -2599  -3329       C  
ATOM   1784  C   ILE A 406      19.757  -4.161 -19.761  1.00135.36           C  
ANISOU 1784  C   ILE A 406    18718  11712  20998    656  -2497  -3200       C  
ATOM   1785  O   ILE A 406      19.271  -4.699 -18.766  1.00130.46           O  
ANISOU 1785  O   ILE A 406    18091  11418  20060    758  -2547  -3472       O  
ATOM   1786  CB  ILE A 406      22.187  -3.668 -19.409  1.00142.43           C  
ANISOU 1786  CB  ILE A 406    19477  12307  22334    101  -2691  -3278       C  
ATOM   1787  CG1 ILE A 406      23.230  -2.558 -19.277  1.00149.23           C  
ANISOU 1787  CG1 ILE A 406    20338  12701  23661   -160  -2805  -3397       C  
ATOM   1788  CG2 ILE A 406      22.539  -4.603 -20.549  1.00138.25           C  
ANISOU 1788  CG2 ILE A 406    18830  11979  21717     50  -2543  -2803       C  
ATOM   1789  CD1 ILE A 406      24.636  -3.063 -19.136  1.00150.97           C  
ANISOU 1789  CD1 ILE A 406    20363  13041  23958   -479  -2901  -3320       C  
ATOM   1790  N   MET A 407      19.420  -4.493 -21.005  1.00139.01           N  
ANISOU 1790  N   MET A 407    19171  12199  21448    738  -2356  -2784       N  
ATOM   1791  CA  MET A 407      18.481  -5.577 -21.287  1.00139.47           C  
ANISOU 1791  CA  MET A 407    19192  12675  21124    933  -2270  -2627       C  
ATOM   1792  C   MET A 407      19.182  -6.938 -21.353  1.00137.78           C  
ANISOU 1792  C   MET A 407    18837  12867  20644    776  -2256  -2469       C  
ATOM   1793  O   MET A 407      19.890  -7.235 -22.316  1.00140.83           O  
ANISOU 1793  O   MET A 407    19178  13216  21115    638  -2180  -2140       O  
ATOM   1794  CB  MET A 407      17.737  -5.298 -22.594  1.00136.28           C  
ANISOU 1794  CB  MET A 407    18857  12115  20808   1100  -2151  -2268       C  
ATOM   1795  CG  MET A 407      16.819  -4.098 -22.513  1.00139.14           C  
ANISOU 1795  CG  MET A 407    19342  12129  21397   1320  -2153  -2401       C  
ATOM   1796  SD  MET A 407      15.660  -4.267 -21.143  1.00133.35           S  
ANISOU 1796  SD  MET A 407    18612  11653  20401   1568  -2190  -2839       S  
ATOM   1797  CE  MET A 407      14.715  -5.679 -21.691  1.00147.48           C  
ANISOU 1797  CE  MET A 407    20301  13959  21777   1726  -2110  -2563       C  
ATOM   1798  N   LYS A 408      18.984  -7.763 -20.328  1.00131.80           N  
ANISOU 1798  N   LYS A 408    18017  12492  19568    807  -2315  -2696       N  
ATOM   1799  CA  LYS A 408      19.648  -9.062 -20.268  1.00128.23           C  
ANISOU 1799  CA  LYS A 408    17429  12416  18878    669  -2309  -2566       C  
ATOM   1800  C   LYS A 408      18.743 -10.210 -20.701  1.00122.43           C  
ANISOU 1800  C   LYS A 408    16665  12046  17807    834  -2203  -2371       C  
ATOM   1801  O   LYS A 408      17.674 -10.414 -20.124  1.00120.49           O  
ANISOU 1801  O   LYS A 408    16441  11991  17349   1030  -2203  -2534       O  
ATOM   1802  CB  LYS A 408      20.163  -9.338 -18.856  1.00129.35           C  
ANISOU 1802  CB  LYS A 408    17508  12762  18879    565  -2458  -2904       C  
ATOM   1803  CG  LYS A 408      20.716 -10.747 -18.670  1.00126.25           C  
ANISOU 1803  CG  LYS A 408    16967  12784  18219    464  -2455  -2775       C  
ATOM   1804  CD  LYS A 408      21.171 -10.987 -17.238  1.00125.87           C  
ANISOU 1804  CD  LYS A 408    16866  12950  18008    377  -2622  -3097       C  
ATOM   1805  CE  LYS A 408      20.065 -11.571 -16.377  1.00122.13           C  
ANISOU 1805  CE  LYS A 408    16430  12823  17151    588  -2607  -3283       C  
ATOM   1806  NZ  LYS A 408      19.848 -13.007 -16.681  1.00116.33           N1+
ANISOU 1806  NZ  LYS A 408    15592  12471  16138    630  -2507  -3028       N1+
ATOM   1807  N   PRO A 409      19.175 -10.964 -21.724  1.00121.45           N  
ANISOU 1807  N   PRO A 409    16490  12014  17642    750  -2105  -2025       N  
ATOM   1808  CA  PRO A 409      18.511 -12.217 -22.097  1.00119.48           C  
ANISOU 1808  CA  PRO A 409    16202  12126  17067    854  -2021  -1853       C  
ATOM   1809  C   PRO A 409      18.370 -13.104 -20.870  1.00122.05           C  
ANISOU 1809  C   PRO A 409    16439  12827  17109    870  -2083  -2076       C  
ATOM   1810  O   PRO A 409      19.318 -13.219 -20.093  1.00126.36           O  
ANISOU 1810  O   PRO A 409    16910  13425  17675    712  -2169  -2216       O  
ATOM   1811  CB  PRO A 409      19.463 -12.831 -23.125  1.00111.15           C  
ANISOU 1811  CB  PRO A 409    15105  11077  16051    691  -1922  -1524       C  
ATOM   1812  CG  PRO A 409      20.174 -11.678 -23.707  1.00115.01           C  
ANISOU 1812  CG  PRO A 409    15647  11149  16904    580  -1910  -1433       C  
ATOM   1813  CD  PRO A 409      20.327 -10.676 -22.594  1.00122.23           C  
ANISOU 1813  CD  PRO A 409    16567  11868  18005    550  -2053  -1781       C  
ATOM   1814  N   GLU A 410      17.206 -13.716 -20.691  1.00116.37           N  
ANISOU 1814  N   GLU A 410    15717  12366  16133   1055  -2046  -2097       N  
ATOM   1815  CA  GLU A 410      16.896 -14.352 -19.418  1.00111.75           C  
ANISOU 1815  CA  GLU A 410    15068  12105  15287   1103  -2094  -2332       C  
ATOM   1816  C   GLU A 410      17.576 -15.710 -19.228  1.00100.76           C  
ANISOU 1816  C   GLU A 410    13559  11032  13693    974  -2081  -2214       C  
ATOM   1817  O   GLU A 410      16.939 -16.687 -18.846  1.00 95.03           O  
ANISOU 1817  O   GLU A 410    12780  10626  12700   1059  -2044  -2208       O  
ATOM   1818  CB  GLU A 410      15.380 -14.473 -19.259  1.00112.57           C  
ANISOU 1818  CB  GLU A 410    15189  12358  15223   1349  -2043  -2389       C  
ATOM   1819  CG  GLU A 410      14.694 -13.112 -19.153  1.00117.26           C  
ANISOU 1819  CG  GLU A 410    15883  12652  16017   1506  -2060  -2564       C  
ATOM   1820  CD  GLU A 410      13.414 -13.159 -18.344  1.00121.59           C  
ANISOU 1820  CD  GLU A 410    16418  13391  16390   1737  -2026  -2762       C  
ATOM   1821  OE1 GLU A 410      12.397 -13.655 -18.873  1.00121.23           O  
ANISOU 1821  OE1 GLU A 410    16325  13491  16247   1880  -1956  -2593       O  
ATOM   1822  OE2 GLU A 410      13.428 -12.706 -17.176  1.00123.83           O1-
ANISOU 1822  OE2 GLU A 410    16735  13684  16629   1773  -2067  -3089       O1-
ATOM   1823  N   ILE A 411      18.881 -15.740 -19.495  1.00102.81           N  
ANISOU 1823  N   ILE A 411    13769  11185  14109    770  -2104  -2111       N  
ATOM   1824  CA  ILE A 411      19.766 -16.814 -19.050  1.00105.59           C  
ANISOU 1824  CA  ILE A 411    13993  11792  14334    633  -2124  -2056       C  
ATOM   1825  C   ILE A 411      19.838 -16.846 -17.528  1.00110.45           C  
ANISOU 1825  C   ILE A 411    14571  12602  14793    631  -2261  -2357       C  
ATOM   1826  O   ILE A 411      19.982 -15.800 -16.890  1.00116.85           O  
ANISOU 1826  O   ILE A 411    15439  13235  15724    611  -2375  -2615       O  
ATOM   1827  CB  ILE A 411      21.210 -16.634 -19.586  1.00 85.16           C  
ANISOU 1827  CB  ILE A 411    11337   9011  12010    416  -2126  -1902       C  
ATOM   1828  CG1 ILE A 411      21.248 -16.683 -21.111  1.00 87.18           C  
ANISOU 1828  CG1 ILE A 411    11644   9099  12383    411  -1966  -1583       C  
ATOM   1829  CG2 ILE A 411      22.157 -17.649 -18.973  1.00 84.35           C  
ANISOU 1829  CG2 ILE A 411    11078   9162  11808    288  -2171  -1867       C  
ATOM   1830  CD1 ILE A 411      20.410 -17.740 -21.700  1.00 81.49           C  
ANISOU 1830  CD1 ILE A 411    10949   8605  11409    532  -1849  -1412       C  
ATOM   1831  N   VAL A 412      19.745 -18.033 -16.939  1.00107.43           N  
ANISOU 1831  N   VAL A 412    14104  12577  14137    650  -2252  -2329       N  
ATOM   1832  CA  VAL A 412      20.033 -18.161 -15.522  1.00110.62           C  
ANISOU 1832  CA  VAL A 412    14470  13191  14371    619  -2390  -2570       C  
ATOM   1833  C   VAL A 412      21.547 -18.065 -15.346  1.00118.85           C  
ANISOU 1833  C   VAL A 412    15410  14153  15594    393  -2516  -2549       C  
ATOM   1834  O   VAL A 412      22.278 -19.006 -15.652  1.00122.46           O  
ANISOU 1834  O   VAL A 412    15741  14736  16051    298  -2479  -2320       O  
ATOM   1835  CB  VAL A 412      19.483 -19.475 -14.932  1.00102.21           C  
ANISOU 1835  CB  VAL A 412    13341  12531  12964    708  -2336  -2513       C  
ATOM   1836  CG1 VAL A 412      19.938 -19.659 -13.494  1.00101.15           C  
ANISOU 1836  CG1 VAL A 412    13169  12630  12635    661  -2486  -2721       C  
ATOM   1837  CG2 VAL A 412      17.965 -19.478 -15.003  1.00100.21           C  
ANISOU 1837  CG2 VAL A 412    13161  12354  12561    924  -2224  -2555       C  
ATOM   1838  N   PHE A 413      21.998 -16.895 -14.894  1.00121.96           N  
ANISOU 1838  N   PHE A 413    15853  14314  16171    309  -2661  -2787       N  
ATOM   1839  CA  PHE A 413      23.397 -16.646 -14.551  1.00121.80           C  
ANISOU 1839  CA  PHE A 413    15723  14211  16343     82  -2826  -2822       C  
ATOM   1840  C   PHE A 413      23.696 -17.210 -13.182  1.00128.46           C  
ANISOU 1840  C   PHE A 413    16507  15388  16915     51  -2995  -2994       C  
ATOM   1841  O   PHE A 413      22.773 -17.548 -12.445  1.00127.57           O  
ANISOU 1841  O   PHE A 413    16471  15518  16480    210  -2977  -3134       O  
ATOM   1842  CB  PHE A 413      23.703 -15.153 -14.568  1.00123.47           C  
ANISOU 1842  CB  PHE A 413    16020  14028  16864     -7  -2932  -3029       C  
ATOM   1843  CG  PHE A 413      23.992 -14.612 -15.929  1.00121.10           C  
ANISOU 1843  CG  PHE A 413    15723  13376  16914    -67  -2804  -2789       C  
ATOM   1844  CD1 PHE A 413      24.378 -15.458 -16.954  1.00120.10           C  
ANISOU 1844  CD1 PHE A 413    15495  13305  16830   -103  -2645  -2425       C  
ATOM   1845  CD2 PHE A 413      23.878 -13.258 -16.189  1.00116.57           C  
ANISOU 1845  CD2 PHE A 413    15265  12407  16618    -82  -2832  -2925       C  
ATOM   1846  CE1 PHE A 413      24.648 -14.962 -18.211  1.00117.16           C  
ANISOU 1846  CE1 PHE A 413    15145  12627  16746   -153  -2512  -2195       C  
ATOM   1847  CE2 PHE A 413      24.149 -12.758 -17.442  1.00114.68           C  
ANISOU 1847  CE2 PHE A 413    15035  11847  16689   -136  -2707  -2675       C  
ATOM   1848  CZ  PHE A 413      24.534 -13.609 -18.453  1.00116.11           C  
ANISOU 1848  CZ  PHE A 413    15121  12112  16882   -171  -2545  -2307       C  
ATOM   1849  N   PHE A 414      24.975 -17.293 -12.831  1.00142.89           N  
ANISOU 1849  N   PHE A 414    18190  17229  18872   -152  -3160  -2974       N  
ATOM   1850  CA  PHE A 414      25.360 -17.942 -11.585  1.00146.72           C  
ANISOU 1850  CA  PHE A 414    18602  18059  19088   -189  -3338  -3082       C  
ATOM   1851  C   PHE A 414      24.640 -17.370 -10.363  1.00145.92           C  
ANISOU 1851  C   PHE A 414    18672  18063  18710    -91  -3466  -3475       C  
ATOM   1852  O   PHE A 414      24.482 -16.153 -10.221  1.00145.95           O  
ANISOU 1852  O   PHE A 414    18807  17793  18854   -107  -3540  -3748       O  
ATOM   1853  CB  PHE A 414      26.870 -17.859 -11.370  1.00160.30           C  
ANISOU 1853  CB  PHE A 414    20134  19728  21044   -435  -3543  -3037       C  
ATOM   1854  CG  PHE A 414      27.298 -18.281  -9.990  1.00174.88           C  
ANISOU 1854  CG  PHE A 414    21924  21901  22621   -486  -3790  -3194       C  
ATOM   1855  CD1 PHE A 414      27.233 -19.613  -9.605  1.00177.27           C  
ANISOU 1855  CD1 PHE A 414    22135  22583  22636   -407  -3750  -3005       C  
ATOM   1856  CD2 PHE A 414      27.742 -17.341  -9.066  1.00182.76           C  
ANISOU 1856  CD2 PHE A 414    22975  22823  23641   -613  -4070  -3534       C  
ATOM   1857  CE1 PHE A 414      27.616 -20.005  -8.329  1.00182.25           C  
ANISOU 1857  CE1 PHE A 414    22722  23527  22997   -445  -3983  -3123       C  
ATOM   1858  CE2 PHE A 414      28.128 -17.723  -7.787  1.00186.34           C  
ANISOU 1858  CE2 PHE A 414    23395  23597  23807   -660  -4318  -3680       C  
ATOM   1859  CZ  PHE A 414      28.065 -19.057  -7.418  1.00186.27           C  
ANISOU 1859  CZ  PHE A 414    23291  23982  23502   -571  -4275  -3462       C  
ATOM   1860  N   GLY A 415      24.192 -18.277  -9.497  1.00140.28           N  
ANISOU 1860  N   GLY A 415    17960  17739  17601     17  -3470  -3493       N  
ATOM   1861  CA  GLY A 415      23.535 -17.925  -8.254  1.00138.01           C  
ANISOU 1861  CA  GLY A 415    17832  17624  16982    123  -3565  -3842       C  
ATOM   1862  C   GLY A 415      22.040 -17.749  -8.411  1.00132.43           C  
ANISOU 1862  C   GLY A 415    17279  16912  16126    368  -3343  -3924       C  
ATOM   1863  O   GLY A 415      21.267 -18.105  -7.518  1.00127.77           O  
ANISOU 1863  O   GLY A 415    16768  16607  15170    516  -3306  -4056       O  
ATOM   1864  N   GLU A 416      21.640 -17.201  -9.556  1.00131.53           N  
ANISOU 1864  N   GLU A 416    17197  16478  16300    412  -3194  -3827       N  
ATOM   1865  CA  GLU A 416      20.247 -16.863  -9.814  1.00132.40           C  
ANISOU 1865  CA  GLU A 416    17434  16528  16345    640  -3004  -3900       C  
ATOM   1866  C   GLU A 416      19.339 -18.070  -9.660  1.00139.72           C  
ANISOU 1866  C   GLU A 416    18315  17819  16953    803  -2838  -3730       C  
ATOM   1867  O   GLU A 416      19.768 -19.217  -9.800  1.00140.59           O  
ANISOU 1867  O   GLU A 416    18292  18148  16979    738  -2819  -3466       O  
ATOM   1868  CB  GLU A 416      20.095 -16.269 -11.210  1.00126.63           C  
ANISOU 1868  CB  GLU A 416    16712  15422  15979    644  -2886  -3731       C  
ATOM   1869  CG  GLU A 416      20.922 -15.016 -11.435  1.00132.32           C  
ANISOU 1869  CG  GLU A 416    17478  15740  17058    485  -3023  -3875       C  
ATOM   1870  CD  GLU A 416      20.610 -14.342 -12.758  1.00136.76           C  
ANISOU 1870  CD  GLU A 416    18080  15931  17952    523  -2888  -3710       C  
ATOM   1871  OE1 GLU A 416      20.867 -13.126 -12.882  1.00139.86           O  
ANISOU 1871  OE1 GLU A 416    18558  15955  18626    463  -2958  -3873       O  
ATOM   1872  OE2 GLU A 416      20.105 -15.027 -13.675  1.00136.82           O1-
ANISOU 1872  OE2 GLU A 416    18041  16010  17934    610  -2718  -3414       O1-
ATOM   1873  N   ASN A 417      18.075 -17.808  -9.367  1.00149.27           N  
ANISOU 1873  N   ASN A 417    19627  19081  18008   1016  -2710  -3878       N  
ATOM   1874  CA  ASN A 417      17.147 -18.889  -9.112  1.00153.27           C  
ANISOU 1874  CA  ASN A 417    20083  19932  18221   1166  -2551  -3738       C  
ATOM   1875  C   ASN A 417      16.597 -19.493 -10.399  1.00146.55           C  
ANISOU 1875  C   ASN A 417    19145  19024  17512   1216  -2379  -3406       C  
ATOM   1876  O   ASN A 417      16.534 -18.831 -11.436  1.00146.41           O  
ANISOU 1876  O   ASN A 417    19155  18692  17783   1211  -2347  -3340       O  
ATOM   1877  CB  ASN A 417      16.007 -18.398  -8.223  1.00161.52           C  
ANISOU 1877  CB  ASN A 417    21250  21080  19040   1378  -2467  -4026       C  
ATOM   1878  CG  ASN A 417      15.619 -19.415  -7.176  1.00164.79           C  
ANISOU 1878  CG  ASN A 417    21633  21937  19042   1455  -2412  -4011       C  
ATOM   1879  ND2 ASN A 417      15.417 -18.955  -5.947  1.00156.72           N  
ANISOU 1879  ND2 ASN A 417    20740  21050  17757   1532  -2456  -4335       N  
ATOM   1880  OD1 ASN A 417      15.521 -20.610  -7.465  1.00172.14           O  
ANISOU 1880  OD1 ASN A 417    22435  23081  19888   1442  -2328  -3709       O  
ATOM   1881  N   LEU A 418      16.226 -20.766 -10.330  1.00140.42           N  
ANISOU 1881  N   LEU A 418    18272  18551  16530   1255  -2279  -3191       N  
ATOM   1882  CA  LEU A 418      15.537 -21.412 -11.436  1.00132.23           C  
ANISOU 1882  CA  LEU A 418    17167  17497  15578   1312  -2121  -2911       C  
ATOM   1883  C   LEU A 418      14.207 -20.706 -11.640  1.00124.21           C  
ANISOU 1883  C   LEU A 418    16215  16382  14599   1511  -2010  -3025       C  
ATOM   1884  O   LEU A 418      13.546 -20.344 -10.669  1.00129.18           O  
ANISOU 1884  O   LEU A 418    16897  17132  15054   1647  -1980  -3257       O  
ATOM   1885  CB  LEU A 418      15.320 -22.908 -11.172  1.00132.03           C  
ANISOU 1885  CB  LEU A 418    17031  17812  15320   1318  -2036  -2693       C  
ATOM   1886  CG  LEU A 418      16.544 -23.804 -10.927  1.00130.90           C  
ANISOU 1886  CG  LEU A 418    16801  17806  15130   1152  -2125  -2538       C  
ATOM   1887  CD1 LEU A 418      17.646 -23.514 -11.941  1.00123.11           C  
ANISOU 1887  CD1 LEU A 418    15788  16537  14449    992  -2189  -2415       C  
ATOM   1888  CD2 LEU A 418      17.060 -23.688  -9.482  1.00138.53           C  
ANISOU 1888  CD2 LEU A 418    17792  18980  15863   1126  -2267  -2743       C  
ATOM   1889  N   PRO A 419      13.832 -20.481 -12.904  1.00113.04           N  
ANISOU 1889  N   PRO A 419    14796  14744  13411   1535  -1949  -2858       N  
ATOM   1890  CA  PRO A 419      12.554 -19.878 -13.297  1.00114.06           C  
ANISOU 1890  CA  PRO A 419    14952  14766  13618   1728  -1853  -2900       C  
ATOM   1891  C   PRO A 419      11.372 -20.486 -12.558  1.00115.25           C  
ANISOU 1891  C   PRO A 419    15037  15227  13525   1894  -1730  -2933       C  
ATOM   1892  O   PRO A 419      11.322 -21.698 -12.393  1.00112.82           O  
ANISOU 1892  O   PRO A 419    14634  15188  13042   1851  -1680  -2764       O  
ATOM   1893  CB  PRO A 419      12.477 -20.185 -14.791  1.00109.57           C  
ANISOU 1893  CB  PRO A 419    14350  14049  13231   1682  -1817  -2602       C  
ATOM   1894  CG  PRO A 419      13.903 -20.209 -15.224  1.00106.56           C  
ANISOU 1894  CG  PRO A 419    13986  13522  12979   1472  -1905  -2510       C  
ATOM   1895  CD  PRO A 419      14.696 -20.749 -14.066  1.00107.02           C  
ANISOU 1895  CD  PRO A 419    14004  13808  12850   1376  -1974  -2612       C  
ATOM   1896  N   GLU A 420      10.435 -19.658 -12.119  1.00127.18           N  
ANISOU 1896  N   GLU A 420    16591  16691  15041   2087  -1666  -3140       N  
ATOM   1897  CA  GLU A 420       9.288 -20.166 -11.382  1.00131.04           C  
ANISOU 1897  CA  GLU A 420    17002  17473  15314   2256  -1522  -3173       C  
ATOM   1898  C   GLU A 420       8.409 -21.031 -12.279  1.00125.16           C  
ANISOU 1898  C   GLU A 420    16115  16824  14618   2292  -1430  -2875       C  
ATOM   1899  O   GLU A 420       7.616 -21.837 -11.792  1.00125.80           O  
ANISOU 1899  O   GLU A 420    16086  17186  14524   2368  -1313  -2809       O  
ATOM   1900  CB  GLU A 420       8.467 -19.019 -10.788  1.00143.61           C  
ANISOU 1900  CB  GLU A 420    18666  18963  16935   2473  -1450  -3462       C  
ATOM   1901  CG  GLU A 420       7.455 -19.460  -9.735  1.00153.77           C  
ANISOU 1901  CG  GLU A 420    19888  20579  17959   2647  -1281  -3550       C  
ATOM   1902  CD  GLU A 420       6.230 -18.563  -9.686  1.00166.40           C  
ANISOU 1902  CD  GLU A 420    21477  22066  19681   2907  -1147  -3695       C  
ATOM   1903  OE1 GLU A 420       6.237 -17.511 -10.360  1.00171.16           O  
ANISOU 1903  OE1 GLU A 420    22148  22320  20564   2953  -1205  -3760       O  
ATOM   1904  OE2 GLU A 420       5.257 -18.916  -8.983  1.00170.51           O1-
ANISOU 1904  OE2 GLU A 420    21913  22843  20031   3070   -973  -3728       O1-
ATOM   1905  N   GLN A 421       8.555 -20.870 -13.590  1.00120.49           N  
ANISOU 1905  N   GLN A 421    15526  15997  14257   2228  -1487  -2694       N  
ATOM   1906  CA  GLN A 421       7.735 -21.620 -14.533  1.00115.82           C  
ANISOU 1906  CA  GLN A 421    14820  15472  13715   2248  -1435  -2429       C  
ATOM   1907  C   GLN A 421       8.042 -23.108 -14.450  1.00110.49           C  
ANISOU 1907  C   GLN A 421    14061  15057  12864   2110  -1408  -2236       C  
ATOM   1908  O   GLN A 421       7.176 -23.944 -14.706  1.00115.98           O  
ANISOU 1908  O   GLN A 421    14636  15916  13515   2142  -1336  -2075       O  
ATOM   1909  CB  GLN A 421       7.942 -21.125 -15.965  1.00115.47           C  
ANISOU 1909  CB  GLN A 421    14832  15125  13915   2198  -1515  -2276       C  
ATOM   1910  CG  GLN A 421       6.974 -21.756 -16.959  1.00121.08           C  
ANISOU 1910  CG  GLN A 421    15440  15895  14668   2234  -1490  -2033       C  
ATOM   1911  CD  GLN A 421       7.152 -21.239 -18.372  1.00126.55           C  
ANISOU 1911  CD  GLN A 421    16212  16308  15561   2195  -1572  -1876       C  
ATOM   1912  NE2 GLN A 421       6.468 -21.869 -19.325  1.00120.45           N  
ANISOU 1912  NE2 GLN A 421    15375  15591  14798   2190  -1585  -1657       N  
ATOM   1913  OE1 GLN A 421       7.890 -20.283 -18.604  1.00133.81           O  
ANISOU 1913  OE1 GLN A 421    17255  16964  16624   2165  -1628  -1947       O  
ATOM   1914  N   PHE A 422       9.277 -23.430 -14.081  1.00101.19           N  
ANISOU 1914  N   PHE A 422    12936  13906  11606   1955  -1471  -2251       N  
ATOM   1915  CA  PHE A 422       9.714 -24.817 -13.994  1.00 92.96           C  
ANISOU 1915  CA  PHE A 422    11822  13077  10423   1826  -1448  -2062       C  
ATOM   1916  C   PHE A 422       8.968 -25.626 -12.937  1.00 99.85           C  
ANISOU 1916  C   PHE A 422    12593  14282  11061   1905  -1338  -2065       C  
ATOM   1917  O   PHE A 422       8.392 -26.668 -13.236  1.00103.12           O  
ANISOU 1917  O   PHE A 422    12903  14839  11440   1887  -1264  -1868       O  
ATOM   1918  CB  PHE A 422      11.206 -24.890 -13.699  1.00 85.39           C  
ANISOU 1918  CB  PHE A 422    10919  12079   9444   1665  -1545  -2085       C  
ATOM   1919  CG  PHE A 422      11.658 -26.248 -13.252  1.00 86.79           C  
ANISOU 1919  CG  PHE A 422    11019  12505   9454   1569  -1516  -1928       C  
ATOM   1920  CD1 PHE A 422      11.754 -27.288 -14.154  1.00 86.75           C  
ANISOU 1920  CD1 PHE A 422    10961  12496   9503   1478  -1473  -1674       C  
ATOM   1921  CD2 PHE A 422      11.984 -26.488 -11.933  1.00 94.58           C  
ANISOU 1921  CD2 PHE A 422    11995  13720  10222   1575  -1533  -2033       C  
ATOM   1922  CE1 PHE A 422      12.169 -28.542 -13.752  1.00 86.09           C  
ANISOU 1922  CE1 PHE A 422    10806  12610   9294   1399  -1437  -1522       C  
ATOM   1923  CE2 PHE A 422      12.398 -27.745 -11.523  1.00 95.67           C  
ANISOU 1923  CE2 PHE A 422    12057  14076  10216   1497  -1508  -1859       C  
ATOM   1924  CZ  PHE A 422      12.490 -28.771 -12.436  1.00 87.18           C  
ANISOU 1924  CZ  PHE A 422    10919  12972   9232   1411  -1455  -1601       C  
ATOM   1925  N   HIS A 423       9.000 -25.153 -11.697  1.00102.24           N  
ANISOU 1925  N   HIS A 423    12938  14708  11202   1985  -1326  -2288       N  
ATOM   1926  CA  HIS A 423       8.414 -25.901 -10.594  1.00102.27           C  
ANISOU 1926  CA  HIS A 423    12865  15045  10950   2058  -1208  -2284       C  
ATOM   1927  C   HIS A 423       6.919 -26.045 -10.755  1.00101.12           C  
ANISOU 1927  C   HIS A 423    12597  14987  10837   2209  -1060  -2223       C  
ATOM   1928  O   HIS A 423       6.359 -27.108 -10.490  1.00104.90           O  
ANISOU 1928  O   HIS A 423    12953  15698  11205   2207   -953  -2057       O  
ATOM   1929  CB  HIS A 423       8.737 -25.231  -9.266  1.00108.16           C  
ANISOU 1929  CB  HIS A 423    13712  15893  11490   2125  -1228  -2564       C  
ATOM   1930  CG  HIS A 423      10.185 -25.298  -8.913  1.00117.21           C  
ANISOU 1930  CG  HIS A 423    14939  17028  12570   1962  -1387  -2601       C  
ATOM   1931  CD2 HIS A 423      10.972 -26.350  -8.588  1.00121.48           C  
ANISOU 1931  CD2 HIS A 423    15434  17746  12978   1833  -1430  -2433       C  
ATOM   1932  ND1 HIS A 423      11.002 -24.189  -8.907  1.00124.49           N  
ANISOU 1932  ND1 HIS A 423    15984  17719  13598   1914  -1534  -2816       N  
ATOM   1933  CE1 HIS A 423      12.228 -24.551  -8.573  1.00128.42           C  
ANISOU 1933  CE1 HIS A 423    16496  18270  14029   1756  -1668  -2783       C  
ATOM   1934  NE2 HIS A 423      12.237 -25.858  -8.377  1.00127.77           N  
ANISOU 1934  NE2 HIS A 423    16312  18436  13799   1714  -1608  -2547       N  
ATOM   1935  N   ARG A 424       6.278 -24.975 -11.206  1.00 96.84           N  
ANISOU 1935  N   ARG A 424    12076  14247  10471   2339  -1058  -2343       N  
ATOM   1936  CA  ARG A 424       4.836 -24.974 -11.354  1.00 96.39           C  
ANISOU 1936  CA  ARG A 424    11879  14262  10482   2501   -930  -2293       C  
ATOM   1937  C   ARG A 424       4.440 -26.016 -12.388  1.00 94.34           C  
ANISOU 1937  C   ARG A 424    11490  14026  10327   2399   -939  -1996       C  
ATOM   1938  O   ARG A 424       3.387 -26.645 -12.273  1.00 96.23           O  
ANISOU 1938  O   ARG A 424    11565  14446  10551   2460   -826  -1880       O  
ATOM   1939  CB  ARG A 424       4.341 -23.588 -11.754  1.00 99.88           C  
ANISOU 1939  CB  ARG A 424    12371  14447  11133   2660   -950  -2456       C  
ATOM   1940  CG  ARG A 424       2.866 -23.328 -11.470  1.00109.07           C  
ANISOU 1940  CG  ARG A 424    13389  15712  12342   2886   -792  -2488       C  
ATOM   1941  CD  ARG A 424       2.415 -22.006 -12.091  1.00112.78           C  
ANISOU 1941  CD  ARG A 424    13895  15881  13074   3040   -831  -2595       C  
ATOM   1942  NE  ARG A 424       3.407 -20.945 -11.918  1.00111.27           N  
ANISOU 1942  NE  ARG A 424    13918  15441  12919   3016   -931  -2827       N  
ATOM   1943  CZ  ARG A 424       4.219 -20.513 -12.880  1.00103.33           C  
ANISOU 1943  CZ  ARG A 424    13019  14153  12090   2891  -1090  -2769       C  
ATOM   1944  NH1 ARG A 424       4.161 -21.052 -14.088  1.00105.04           N1+
ANISOU 1944  NH1 ARG A 424    13171  14311  12427   2789  -1164  -2497       N1+
ATOM   1945  NH2 ARG A 424       5.093 -19.550 -12.634  1.00 97.10           N  
ANISOU 1945  NH2 ARG A 424    12405  13137  11350   2861  -1172  -2983       N  
ATOM   1946  N   ALA A 425       5.315 -26.211 -13.376  1.00 91.25           N  
ANISOU 1946  N   ALA A 425    11176  13454  10041   2235  -1068  -1879       N  
ATOM   1947  CA  ALA A 425       5.081 -27.132 -14.490  1.00 85.36           C  
ANISOU 1947  CA  ALA A 425    10358  12687   9390   2121  -1098  -1626       C  
ATOM   1948  C   ALA A 425       5.193 -28.596 -14.078  1.00 83.45           C  
ANISOU 1948  C   ALA A 425    10029  12679   8997   2007  -1028  -1463       C  
ATOM   1949  O   ALA A 425       4.351 -29.413 -14.448  1.00 77.94           O  
ANISOU 1949  O   ALA A 425     9200  12077   8336   1987   -980  -1300       O  
ATOM   1950  CB  ALA A 425       6.050 -26.833 -15.622  1.00 82.46           C  
ANISOU 1950  CB  ALA A 425    10125  12051   9156   1995  -1230  -1568       C  
ATOM   1951  N   MET A 426       6.240 -28.911 -13.316  1.00 88.10           N  
ANISOU 1951  N   MET A 426    10688  13351   9434   1929  -1033  -1500       N  
ATOM   1952  CA  MET A 426       6.473 -30.253 -12.784  1.00 82.26           C  
ANISOU 1952  CA  MET A 426     9880  12828   8549   1834   -966  -1342       C  
ATOM   1953  C   MET A 426       5.346 -30.761 -11.898  1.00 83.79           C  
ANISOU 1953  C   MET A 426     9927  13289   8619   1935   -810  -1306       C  
ATOM   1954  O   MET A 426       4.908 -31.901 -12.050  1.00 86.35           O  
ANISOU 1954  O   MET A 426    10137  13724   8949   1865   -742  -1106       O  
ATOM   1955  CB  MET A 426       7.779 -30.276 -12.002  1.00 82.80           C  
ANISOU 1955  CB  MET A 426    10044  12943   8474   1765  -1020  -1408       C  
ATOM   1956  CG  MET A 426       8.998 -30.194 -12.887  1.00 86.63           C  
ANISOU 1956  CG  MET A 426    10625  13198   9093   1624  -1142  -1360       C  
ATOM   1957  SD  MET A 426       9.461 -31.794 -13.573  1.00126.51           S  
ANISOU 1957  SD  MET A 426    15624  18261  14182   1460  -1110  -1070       S  
ATOM   1958  CE  MET A 426      10.207 -32.546 -12.132  1.00128.73           C  
ANISOU 1958  CE  MET A 426    15871  18802  14238   1434  -1086  -1030       C  
ATOM   1959  N   LYS A 427       4.889 -29.914 -10.980  1.00 77.86           N  
ANISOU 1959  N   LYS A 427     9183  12633   7766   2099   -742  -1502       N  
ATOM   1960  CA  LYS A 427       3.785 -30.240 -10.076  1.00 88.87           C  
ANISOU 1960  CA  LYS A 427    10440  14288   9039   2223   -560  -1485       C  
ATOM   1961  C   LYS A 427       2.555 -30.761 -10.846  1.00 84.48           C  
ANISOU 1961  C   LYS A 427     9692  13736   8669   2231   -498  -1307       C  
ATOM   1962  O   LYS A 427       1.831 -31.640 -10.361  1.00 87.48           O  
ANISOU 1962  O   LYS A 427     9918  14331   8990   2234   -356  -1163       O  
ATOM   1963  CB  LYS A 427       3.428 -29.003  -9.227  1.00 96.86           C  
ANISOU 1963  CB  LYS A 427    11513  15330   9960   2423   -495  -1764       C  
ATOM   1964  CG  LYS A 427       2.280 -29.164  -8.224  1.00100.42           C  
ANISOU 1964  CG  LYS A 427    11833  16052  10271   2587   -269  -1777       C  
ATOM   1965  CD  LYS A 427       2.682 -29.993  -7.021  1.00107.41           C  
ANISOU 1965  CD  LYS A 427    12741  17228  10843   2550   -174  -1719       C  
ATOM   1966  CE  LYS A 427       1.555 -30.051  -5.994  1.00117.67           C  
ANISOU 1966  CE  LYS A 427    13926  18799  11985   2728     80  -1740       C  
ATOM   1967  NZ  LYS A 427       1.921 -30.836  -4.772  1.00122.52           N1+
ANISOU 1967  NZ  LYS A 427    14579  19716  12258   2704    182  -1666       N1+
ATOM   1968  N   TYR A 428       2.336 -30.227 -12.048  1.00 79.19           N  
ANISOU 1968  N   TYR A 428     9030  12830   8227   2224   -615  -1305       N  
ATOM   1969  CA  TYR A 428       1.264 -30.692 -12.929  1.00 78.38           C  
ANISOU 1969  CA  TYR A 428     8757  12711   8313   2205   -617  -1136       C  
ATOM   1970  C   TYR A 428       1.684 -31.920 -13.713  1.00 76.55           C  
ANISOU 1970  C   TYR A 428     8526  12440   8120   1990   -688   -926       C  
ATOM   1971  O   TYR A 428       0.981 -32.931 -13.734  1.00 76.71           O  
ANISOU 1971  O   TYR A 428     8388  12586   8173   1926   -620   -758       O  
ATOM   1972  CB  TYR A 428       0.846 -29.586 -13.908  1.00 78.70           C  
ANISOU 1972  CB  TYR A 428     8817  12522   8562   2296   -731  -1210       C  
ATOM   1973  CG  TYR A 428      -0.212 -29.995 -14.922  1.00 78.67           C  
ANISOU 1973  CG  TYR A 428     8646  12494   8753   2267   -787  -1037       C  
ATOM   1974  CD1 TYR A 428      -1.523 -30.219 -14.533  1.00 85.30           C  
ANISOU 1974  CD1 TYR A 428     9242  13510   9660   2370   -668   -975       C  
ATOM   1975  CD2 TYR A 428       0.099 -30.141 -16.275  1.00 77.02           C  
ANISOU 1975  CD2 TYR A 428     8518  12088   8656   2136   -961   -937       C  
ATOM   1976  CE1 TYR A 428      -2.495 -30.592 -15.453  1.00 85.92           C  
ANISOU 1976  CE1 TYR A 428     9145  13571   9930   2329   -749   -817       C  
ATOM   1977  CE2 TYR A 428      -0.871 -30.511 -17.201  1.00 77.33           C  
ANISOU 1977  CE2 TYR A 428     8415  12116   8850   2100  -1044   -791       C  
ATOM   1978  CZ  TYR A 428      -2.169 -30.731 -16.779  1.00 86.62           C  
ANISOU 1978  CZ  TYR A 428     9333  13470  10109   2192   -951   -732       C  
ATOM   1979  OH  TYR A 428      -3.152 -31.102 -17.672  1.00 85.90           O  
ANISOU 1979  OH  TYR A 428     9074  13376  10186   2145  -1058   -586       O  
ATOM   1980  N   ASP A 429       2.843 -31.810 -14.356  1.00 74.38           N  
ANISOU 1980  N   ASP A 429     8430  11976   7856   1880   -814   -941       N  
ATOM   1981  CA  ASP A 429       3.287 -32.772 -15.359  1.00 80.13           C  
ANISOU 1981  CA  ASP A 429     9197  12598   8649   1694   -890   -773       C  
ATOM   1982  C   ASP A 429       3.581 -34.155 -14.796  1.00 89.61           C  
ANISOU 1982  C   ASP A 429    10344  13954   9748   1578   -797   -622       C  
ATOM   1983  O   ASP A 429       3.399 -35.161 -15.488  1.00 87.73           O  
ANISOU 1983  O   ASP A 429    10068  13679   9588   1447   -811   -467       O  
ATOM   1984  CB  ASP A 429       4.531 -32.242 -16.083  1.00 70.98           C  
ANISOU 1984  CB  ASP A 429     8241  11207   7521   1624  -1010   -829       C  
ATOM   1985  CG  ASP A 429       4.199 -31.164 -17.120  1.00 84.10           C  
ANISOU 1985  CG  ASP A 429     9963  12659   9332   1687  -1122   -889       C  
ATOM   1986  OD1 ASP A 429       3.016 -31.033 -17.516  1.00 77.89           O  
ANISOU 1986  OD1 ASP A 429     9057  11895   8642   1756  -1138   -851       O  
ATOM   1987  OD2 ASP A 429       5.133 -30.452 -17.552  1.00 83.21           O1-
ANISOU 1987  OD2 ASP A 429    10007  12356   9252   1665  -1198   -956       O1-
ATOM   1988  N   LYS A 430       4.033 -34.207 -13.545  1.00 96.63           N  
ANISOU 1988  N   LYS A 430    11243  15012  10462   1626   -709   -668       N  
ATOM   1989  CA  LYS A 430       4.488 -35.465 -12.966  1.00 95.66           C  
ANISOU 1989  CA  LYS A 430    11090  15022  10236   1525   -631   -508       C  
ATOM   1990  C   LYS A 430       3.345 -36.472 -12.848  1.00 94.30           C  
ANISOU 1990  C   LYS A 430    10728  14989  10113   1494   -514   -336       C  
ATOM   1991  O   LYS A 430       3.560 -37.676 -12.975  1.00 93.01           O  
ANISOU 1991  O   LYS A 430    10536  14829   9973   1362   -481   -158       O  
ATOM   1992  CB  LYS A 430       5.155 -35.229 -11.600  1.00101.12           C  
ANISOU 1992  CB  LYS A 430    11832  15889  10699   1596   -580   -590       C  
ATOM   1993  CG  LYS A 430       4.222 -34.870 -10.446  1.00106.82           C  
ANISOU 1993  CG  LYS A 430    12459  16853  11276   1754   -439   -666       C  
ATOM   1994  CD  LYS A 430       4.927 -35.003  -9.095  1.00111.29           C  
ANISOU 1994  CD  LYS A 430    13089  17629  11568   1789   -390   -694       C  
ATOM   1995  CE  LYS A 430       3.930 -35.217  -7.958  1.00120.57           C  
ANISOU 1995  CE  LYS A 430    14147  19091  12571   1910   -190   -663       C  
ATOM   1996  NZ  LYS A 430       4.531 -35.874  -6.752  1.00123.26           N1+
ANISOU 1996  NZ  LYS A 430    14526  19670  12637   1900   -127   -570       N1+
ATOM   1997  N   ASP A 431       2.130 -35.977 -12.641  1.00 85.71           N  
ANISOU 1997  N   ASP A 431     9500  13996   9068   1613   -450   -383       N  
ATOM   1998  CA  ASP A 431       0.966 -36.844 -12.489  1.00 89.57           C  
ANISOU 1998  CA  ASP A 431     9773  14624   9635   1585   -334   -218       C  
ATOM   1999  C   ASP A 431       0.171 -36.950 -13.784  1.00 82.59           C  
ANISOU 1999  C   ASP A 431     8803  13590   8988   1510   -446   -164       C  
ATOM   2000  O   ASP A 431      -1.003 -37.313 -13.773  1.00 79.31           O  
ANISOU 2000  O   ASP A 431     8176  13271   8688   1513   -383    -69       O  
ATOM   2001  CB  ASP A 431       0.052 -36.327 -11.377  1.00100.62           C  
ANISOU 2001  CB  ASP A 431    11034  16254  10943   1767   -164   -279       C  
ATOM   2002  CG  ASP A 431       0.801 -36.023 -10.101  1.00110.20           C  
ANISOU 2002  CG  ASP A 431    12365  17625  11880   1859    -78   -377       C  
ATOM   2003  OD1 ASP A 431       1.743 -36.780  -9.781  1.00109.21           O  
ANISOU 2003  OD1 ASP A 431    12329  17528  11638   1755    -88   -280       O  
ATOM   2004  OD2 ASP A 431       0.452 -35.026  -9.426  1.00114.71           O1-
ANISOU 2004  OD2 ASP A 431    12945  18288  12353   2039     -6   -555       O1-
ATOM   2005  N   GLU A 432       0.812 -36.644 -14.902  1.00 78.57           N  
ANISOU 2005  N   GLU A 432     8456  12851   8548   1440   -616   -217       N  
ATOM   2006  CA  GLU A 432       0.093 -36.518 -16.160  1.00 79.34           C  
ANISOU 2006  CA  GLU A 432     8508  12810   8828   1392   -755   -194       C  
ATOM   2007  C   GLU A 432       0.803 -37.248 -17.300  1.00 80.95           C  
ANISOU 2007  C   GLU A 432     8866  12818   9075   1204   -874   -125       C  
ATOM   2008  O   GLU A 432       0.169 -37.729 -18.241  1.00 72.29           O  
ANISOU 2008  O   GLU A 432     7717  11648   8101   1099   -970    -53       O  
ATOM   2009  CB  GLU A 432      -0.080 -35.037 -16.503  1.00 81.19           C  
ANISOU 2009  CB  GLU A 432     8794  12949   9104   1550   -845   -353       C  
ATOM   2010  CG  GLU A 432      -1.142 -34.765 -17.537  1.00 94.15           C  
ANISOU 2010  CG  GLU A 432    10325  14518  10931   1558   -975   -314       C  
ATOM   2011  CD  GLU A 432      -2.538 -34.880 -16.978  1.00102.02           C  
ANISOU 2011  CD  GLU A 432    11030  15705  12029   1645   -877   -253       C  
ATOM   2012  OE1 GLU A 432      -2.677 -34.797 -15.743  1.00103.67           O  
ANISOU 2012  OE1 GLU A 432    11155  16091  12143   1756   -689   -287       O  
ATOM   2013  OE2 GLU A 432      -3.490 -35.049 -17.774  1.00109.80           O1-
ANISOU 2013  OE2 GLU A 432    11867  16668  13183   1603   -988   -168       O1-
ATOM   2014  N   VAL A 433       2.125 -37.323 -17.200  1.00 75.53           N  
ANISOU 2014  N   VAL A 433     8364  12049   8284   1164   -866   -155       N  
ATOM   2015  CA  VAL A 433       2.957 -37.925 -18.231  1.00 73.78           C  
ANISOU 2015  CA  VAL A 433     8310  11633   8090   1012   -943   -107       C  
ATOM   2016  C   VAL A 433       2.710 -39.420 -18.348  1.00 78.03           C  
ANISOU 2016  C   VAL A 433     8781  12185   8682    855   -890     48       C  
ATOM   2017  O   VAL A 433       2.495 -40.094 -17.343  1.00 78.06           O  
ANISOU 2017  O   VAL A 433     8657  12347   8655    854   -759    139       O  
ATOM   2018  CB  VAL A 433       4.449 -37.680 -17.946  1.00 70.13           C  
ANISOU 2018  CB  VAL A 433     8019  11101   7529   1018   -922   -157       C  
ATOM   2019  CG1 VAL A 433       4.831 -38.224 -16.583  1.00 68.34           C  
ANISOU 2019  CG1 VAL A 433     7721  11056   7189   1041   -790   -102       C  
ATOM   2020  CG2 VAL A 433       5.310 -38.300 -19.026  1.00 71.08           C  
ANISOU 2020  CG2 VAL A 433     8302  11017   7687    879   -965   -103       C  
ATOM   2021  N   ASP A 434       2.733 -39.933 -19.578  1.00 76.63           N  
ANISOU 2021  N   ASP A 434     8702  11835   8580    721   -987     76       N  
ATOM   2022  CA  ASP A 434       2.581 -41.364 -19.818  1.00 71.36           C  
ANISOU 2022  CA  ASP A 434     8007  11125   7982    555   -948    198       C  
ATOM   2023  C   ASP A 434       3.817 -41.962 -20.472  1.00 68.89           C  
ANISOU 2023  C   ASP A 434     7913  10617   7643    457   -937    208       C  
ATOM   2024  O   ASP A 434       3.834 -43.146 -20.809  1.00 75.48           O  
ANISOU 2024  O   ASP A 434     8772  11364   8544    318   -904    288       O  
ATOM   2025  CB  ASP A 434       1.339 -41.649 -20.676  1.00 71.44           C  
ANISOU 2025  CB  ASP A 434     7919  11107   8117    462  -1072    218       C  
ATOM   2026  CG  ASP A 434       1.338 -40.898 -22.001  1.00 75.15           C  
ANISOU 2026  CG  ASP A 434     8545  11428   8580    460  -1256    123       C  
ATOM   2027  OD1 ASP A 434       2.397 -40.373 -22.409  1.00 72.46           O  
ANISOU 2027  OD1 ASP A 434     8415  10965   8152    495  -1266     58       O  
ATOM   2028  OD2 ASP A 434       0.262 -40.843 -22.640  1.00 75.57           O1-
ANISOU 2028  OD2 ASP A 434     8503  11492   8720    419  -1395    129       O1-
ATOM   2029  N   LEU A 435       4.850 -41.142 -20.633  1.00 67.14           N  
ANISOU 2029  N   LEU A 435     7846  10319   7345    530   -953    127       N  
ATOM   2030  CA  LEU A 435       6.086 -41.577 -21.276  1.00 73.44           C  
ANISOU 2030  CA  LEU A 435     8840  10933   8130    459   -922    138       C  
ATOM   2031  C   LEU A 435       7.204 -40.539 -21.149  1.00 74.18           C  
ANISOU 2031  C   LEU A 435     9040  10985   8161    556   -923     63       C  
ATOM   2032  O   LEU A 435       7.036 -39.379 -21.520  1.00 69.89           O  
ANISOU 2032  O   LEU A 435     8540  10415   7600    629  -1014    -32       O  
ATOM   2033  CB  LEU A 435       5.842 -41.882 -22.760  1.00 72.76           C  
ANISOU 2033  CB  LEU A 435     8902  10665   8077    348  -1017    110       C  
ATOM   2034  CG  LEU A 435       7.097 -42.295 -23.526  1.00 70.79           C  
ANISOU 2034  CG  LEU A 435     8873  10216   7809    288   -956    110       C  
ATOM   2035  CD1 LEU A 435       7.601 -43.606 -22.987  1.00 73.88           C  
ANISOU 2035  CD1 LEU A 435     9232  10583   8255    221   -813    215       C  
ATOM   2036  CD2 LEU A 435       6.816 -42.394 -25.001  1.00 71.43           C  
ANISOU 2036  CD2 LEU A 435     9132  10139   7870    199  -1056     57       C  
ATOM   2037  N   LEU A 436       8.353 -40.966 -20.643  1.00 63.75           N  
ANISOU 2037  N   LEU A 436     7751   9645   6824    550   -827    117       N  
ATOM   2038  CA  LEU A 436       9.500 -40.080 -20.540  1.00 63.06           C  
ANISOU 2038  CA  LEU A 436     7747   9506   6706    614   -835     58       C  
ATOM   2039  C   LEU A 436      10.653 -40.521 -21.430  1.00 75.65           C  
ANISOU 2039  C   LEU A 436     9497  10898   8349    543   -781     98       C  
ATOM   2040  O   LEU A 436      11.081 -41.673 -21.399  1.00 62.40           O  
ANISOU 2040  O   LEU A 436     7823   9173   6712    480   -684    199       O  
ATOM   2041  CB  LEU A 436       9.981 -39.988 -19.100  1.00 63.32           C  
ANISOU 2041  CB  LEU A 436     7667   9712   6678    685   -789     79       C  
ATOM   2042  CG  LEU A 436      11.213 -39.109 -18.890  1.00 72.88           C  
ANISOU 2042  CG  LEU A 436     8940  10875   7877    731   -819     14       C  
ATOM   2043  CD1 LEU A 436      10.916 -38.076 -17.835  1.00 80.46           C  
ANISOU 2043  CD1 LEU A 436     9824  11999   8747    839   -875   -100       C  
ATOM   2044  CD2 LEU A 436      12.419 -39.930 -18.491  1.00 68.54           C  
ANISOU 2044  CD2 LEU A 436     8379  10311   7352    693   -743    133       C  
ATOM   2045  N   ILE A 437      11.157 -39.579 -22.217  1.00 72.98           N  
ANISOU 2045  N   ILE A 437     9285  10429   8013    562   -828     26       N  
ATOM   2046  CA  ILE A 437      12.270 -39.832 -23.113  1.00 70.56           C  
ANISOU 2046  CA  ILE A 437     9129   9932   7749    511   -754     61       C  
ATOM   2047  C   ILE A 437      13.398 -38.888 -22.771  1.00 61.38           C  
ANISOU 2047  C   ILE A 437     7964   8741   6616    564   -753     34       C  
ATOM   2048  O   ILE A 437      13.182 -37.704 -22.596  1.00 61.51           O  
ANISOU 2048  O   ILE A 437     7970   8784   6616    624   -845    -55       O  
ATOM   2049  CB  ILE A 437      11.865 -39.641 -24.585  1.00 71.27           C  
ANISOU 2049  CB  ILE A 437     9398   9870   7812    465   -798     21       C  
ATOM   2050  CG1 ILE A 437      10.631 -40.478 -24.900  1.00 70.26           C  
ANISOU 2050  CG1 ILE A 437     9254   9781   7662    397   -846     27       C  
ATOM   2051  CG2 ILE A 437      13.010 -39.986 -25.533  1.00 61.73           C  
ANISOU 2051  CG2 ILE A 437     8359   8468   6627    418   -680     60       C  
ATOM   2052  CD1 ILE A 437       9.940 -40.057 -26.155  1.00 65.59           C  
ANISOU 2052  CD1 ILE A 437     8804   9104   7014    367   -958    -26       C  
ATOM   2053  N   VAL A 438      14.601 -39.425 -22.662  1.00 61.25           N  
ANISOU 2053  N   VAL A 438     7946   8661   6664    540   -650    115       N  
ATOM   2054  CA  VAL A 438      15.785 -38.612 -22.435  1.00 61.27           C  
ANISOU 2054  CA  VAL A 438     7932   8618   6730    566   -652    105       C  
ATOM   2055  C   VAL A 438      16.675 -38.630 -23.668  1.00 67.64           C  
ANISOU 2055  C   VAL A 438     8882   9209   7610    524   -548    148       C  
ATOM   2056  O   VAL A 438      16.952 -39.684 -24.226  1.00 73.34           O  
ANISOU 2056  O   VAL A 438     9667   9842   8358    484   -423    224       O  
ATOM   2057  CB  VAL A 438      16.586 -39.097 -21.212  1.00 61.53           C  
ANISOU 2057  CB  VAL A 438     7811   8772   6797    583   -628    182       C  
ATOM   2058  CG1 VAL A 438      17.914 -38.363 -21.124  1.00 61.83           C  
ANISOU 2058  CG1 VAL A 438     7820   8739   6934    584   -638    184       C  
ATOM   2059  CG2 VAL A 438      15.763 -38.913 -19.937  1.00 61.86           C  
ANISOU 2059  CG2 VAL A 438     7729   9045   6729    636   -721    132       C  
ATOM   2060  N   ILE A 439      17.104 -37.455 -24.111  1.00 65.04           N  
ANISOU 2060  N   ILE A 439     8611   8785   7316    536   -585     99       N  
ATOM   2061  CA  ILE A 439      17.949 -37.362 -25.288  1.00 65.91           C  
ANISOU 2061  CA  ILE A 439     8858   8698   7487    503   -466    153       C  
ATOM   2062  C   ILE A 439      19.130 -36.426 -25.075  1.00 67.30           C  
ANISOU 2062  C   ILE A 439     8970   8807   7795    505   -460    167       C  
ATOM   2063  O   ILE A 439      18.958 -35.231 -24.896  1.00 66.39           O  
ANISOU 2063  O   ILE A 439     8848   8686   7693    524   -574     89       O  
ATOM   2064  CB  ILE A 439      17.161 -36.862 -26.521  1.00 61.90           C  
ANISOU 2064  CB  ILE A 439     8544   8092   6883    495   -500    109       C  
ATOM   2065  CG1 ILE A 439      15.696 -37.292 -26.460  1.00 61.71           C  
ANISOU 2065  CG1 ILE A 439     8526   8179   6741    498   -605     55       C  
ATOM   2066  CG2 ILE A 439      17.834 -37.323 -27.800  1.00 62.40           C  
ANISOU 2066  CG2 ILE A 439     8786   7981   6943    455   -331    178       C  
ATOM   2067  CD1 ILE A 439      14.980 -37.109 -27.758  1.00 62.19           C  
ANISOU 2067  CD1 ILE A 439     8779   8150   6699    477   -644     36       C  
ATOM   2068  N   GLY A 440      20.333 -36.972 -25.100  1.00 70.42           N  
ANISOU 2068  N   GLY A 440     9729   8800   8229    206   -350   -516       N  
ATOM   2069  CA  GLY A 440      21.521 -36.145 -25.173  1.00 75.19           C  
ANISOU 2069  CA  GLY A 440    10347   9283   8938     86   -200   -532       C  
ATOM   2070  C   GLY A 440      22.097 -35.706 -23.848  1.00 80.50           C  
ANISOU 2070  C   GLY A 440    10734  10114   9739     30   -232   -652       C  
ATOM   2071  O   GLY A 440      23.176 -35.115 -23.801  1.00 85.77           O  
ANISOU 2071  O   GLY A 440    11350  10704  10534    -94   -117   -683       O  
ATOM   2072  N   SER A 441      21.390 -36.009 -22.766  1.00 78.95           N  
ANISOU 2072  N   SER A 441    10346  10146   9504    113   -383   -725       N  
ATOM   2073  CA  SER A 441      21.821 -35.589 -21.435  1.00 74.03           C  
ANISOU 2073  CA  SER A 441     9481   9706   8942     74   -445   -860       C  
ATOM   2074  C   SER A 441      22.392 -36.730 -20.609  1.00 71.97           C  
ANISOU 2074  C   SER A 441     8960   9715   8671     68   -436   -804       C  
ATOM   2075  O   SER A 441      21.918 -37.859 -20.665  1.00 73.74           O  
ANISOU 2075  O   SER A 441     9158  10038   8822    140   -438   -691       O  
ATOM   2076  CB  SER A 441      20.661 -34.951 -20.681  1.00 66.12           C  
ANISOU 2076  CB  SER A 441     8462   8779   7880    178   -602  -1002       C  
ATOM   2077  OG  SER A 441      21.078 -34.518 -19.408  1.00 68.10           O  
ANISOU 2077  OG  SER A 441     8517   9210   8149    139   -660  -1158       O  
ATOM   2078  N   SER A 442      23.423 -36.424 -19.838  1.00 65.83           N  
ANISOU 2078  N   SER A 442     7990   9043   7980    -20   -442   -880       N  
ATOM   2079  CA  SER A 442      24.001 -37.407 -18.950  1.00 65.39           C  
ANISOU 2079  CA  SER A 442     7681   9251   7911     -8   -476   -819       C  
ATOM   2080  C   SER A 442      23.427 -37.234 -17.547  1.00 68.23           C  
ANISOU 2080  C   SER A 442     7913   9877   8132     49   -643   -935       C  
ATOM   2081  O   SER A 442      23.981 -37.743 -16.570  1.00 73.42           O  
ANISOU 2081  O   SER A 442     8367  10780   8749     49   -715   -916       O  
ATOM   2082  CB  SER A 442      25.521 -37.294 -18.962  1.00 71.28           C  
ANISOU 2082  CB  SER A 442     8264   9983   8838   -129   -403   -822       C  
ATOM   2083  OG  SER A 442      26.022 -37.876 -20.160  1.00 78.69           O  
ANISOU 2083  OG  SER A 442     9288  10740   9871   -149   -207   -679       O  
ATOM   2084  N   LEU A 443      22.305 -36.514 -17.482  1.00 62.72           N  
ANISOU 2084  N   LEU A 443     7346   9128   7355    108   -698  -1050       N  
ATOM   2085  CA  LEU A 443      21.496 -36.314 -16.275  1.00 62.00           C  
ANISOU 2085  CA  LEU A 443     7176   9270   7110    184   -809  -1175       C  
ATOM   2086  C   LEU A 443      22.237 -36.190 -14.938  1.00 72.44           C  
ANISOU 2086  C   LEU A 443     8309  10861   8355    139   -909  -1285       C  
ATOM   2087  O   LEU A 443      21.881 -36.857 -13.962  1.00 73.47           O  
ANISOU 2087  O   LEU A 443     8336  11273   8307    206   -961  -1244       O  
ATOM   2088  CB  LEU A 443      20.490 -37.447 -16.167  1.00 59.58           C  
ANISOU 2088  CB  LEU A 443     6849   9102   6685    290   -794  -1025       C  
ATOM   2089  CG  LEU A 443      19.364 -37.414 -17.189  1.00 58.54           C  
ANISOU 2089  CG  LEU A 443     6887   8771   6587    358   -767   -987       C  
ATOM   2090  CD1 LEU A 443      18.475 -38.650 -17.050  1.00 57.68           C  
ANISOU 2090  CD1 LEU A 443     6714   8799   6402    427   -752   -839       C  
ATOM   2091  CD2 LEU A 443      18.561 -36.142 -17.023  1.00 59.46           C  
ANISOU 2091  CD2 LEU A 443     7078   8807   6706    415   -827  -1190       C  
ATOM   2092  N   LYS A 444      23.238 -35.318 -14.878  1.00 79.58           N  
ANISOU 2092  N   LYS A 444     9173  11680   9382     19   -943  -1428       N  
ATOM   2093  CA  LYS A 444      23.977 -35.143 -13.635  1.00 78.57           C  
ANISOU 2093  CA  LYS A 444     8865  11808   9179    -35  -1083  -1562       C  
ATOM   2094  C   LYS A 444      23.956 -33.712 -13.091  1.00 85.08           C  
ANISOU 2094  C   LYS A 444     9735  12575  10015   -100  -1169  -1880       C  
ATOM   2095  O   LYS A 444      24.631 -33.421 -12.113  1.00 94.75           O  
ANISOU 2095  O   LYS A 444    10827  13992  11182   -168  -1309  -2038       O  
ATOM   2096  CB  LYS A 444      25.426 -35.602 -13.810  1.00 79.85           C  
ANISOU 2096  CB  LYS A 444     8847  11988   9504   -137  -1088  -1458       C  
ATOM   2097  CG  LYS A 444      26.182 -34.925 -14.926  1.00 81.77           C  
ANISOU 2097  CG  LYS A 444     9139  11905  10025   -272   -967  -1480       C  
ATOM   2098  CD  LYS A 444      27.665 -35.255 -14.844  1.00 87.52           C  
ANISOU 2098  CD  LYS A 444     9616  12701  10937   -379   -984  -1433       C  
ATOM   2099  CE  LYS A 444      28.207 -35.746 -16.183  1.00 92.77           C  
ANISOU 2099  CE  LYS A 444    10310  13131  11807   -412   -758  -1240       C  
ATOM   2100  NZ  LYS A 444      29.700 -35.783 -16.179  1.00 97.37           N1+
ANISOU 2100  NZ  LYS A 444    10619  13733  12642   -537   -743  -1242       N1+
ATOM   2101  N   VAL A 445      23.184 -32.823 -13.707  1.00 85.31           N  
ANISOU 2101  N   VAL A 445     9956  12337  10121    -73  -1105  -1981       N  
ATOM   2102  CA  VAL A 445      23.073 -31.457 -13.201  1.00 81.05           C  
ANISOU 2102  CA  VAL A 445     9481  11698   9616   -116  -1175  -2294       C  
ATOM   2103  C   VAL A 445      21.603 -31.057 -13.044  1.00 86.38           C  
ANISOU 2103  C   VAL A 445    10292  12345  10182     51  -1153  -2396       C  
ATOM   2104  O   VAL A 445      20.774 -31.241 -13.947  1.00 87.15           O  
ANISOU 2104  O   VAL A 445    10510  12274  10330    149  -1071  -2250       O  
ATOM   2105  CB  VAL A 445      23.835 -30.448 -14.104  1.00 96.01           C  
ANISOU 2105  CB  VAL A 445    11465  13210  11805   -273  -1117  -2354       C  
ATOM   2106  CG1 VAL A 445      24.291 -31.123 -15.398  1.00111.38           C  
ANISOU 2106  CG1 VAL A 445    13447  14986  13886   -313   -970  -2062       C  
ATOM   2107  CG2 VAL A 445      23.001 -29.201 -14.380  1.00 92.92           C  
ANISOU 2107  CG2 VAL A 445    11288  12521  11496   -222  -1098  -2534       C  
ATOM   2108  N   ARG A 446      21.295 -30.533 -11.863  1.00 82.75           N  
ANISOU 2108  N   ARG A 446     9801  12072   9569     88  -1233  -2660       N  
ATOM   2109  CA  ARG A 446      19.934 -30.215 -11.471  1.00 76.83           C  
ANISOU 2109  CA  ARG A 446     9123  11365   8703    259  -1196  -2790       C  
ATOM   2110  C   ARG A 446      19.492 -28.931 -12.164  1.00 77.69           C  
ANISOU 2110  C   ARG A 446     9408  11070   9042    291  -1168  -2947       C  
ATOM   2111  O   ARG A 446      20.324 -28.078 -12.464  1.00 79.73           O  
ANISOU 2111  O   ARG A 446     9727  11076   9490    151  -1199  -3059       O  
ATOM   2112  CB  ARG A 446      19.869 -30.096  -9.949  1.00 82.87           C  
ANISOU 2112  CB  ARG A 446     9811  12478   9198    283  -1267  -3032       C  
ATOM   2113  CG  ARG A 446      20.567 -31.257  -9.246  1.00 94.61           C  
ANISOU 2113  CG  ARG A 446    11144  14338  10464    233  -1335  -2861       C  
ATOM   2114  CD  ARG A 446      21.505 -30.805  -8.136  1.00107.74           C  
ANISOU 2114  CD  ARG A 446    12741  16207  11989    122  -1501  -3110       C  
ATOM   2115  NE  ARG A 446      20.768 -30.318  -6.975  1.00116.20           N  
ANISOU 2115  NE  ARG A 446    13870  17496  12786    215  -1508  -3396       N  
ATOM   2116  CZ  ARG A 446      20.195 -31.108  -6.071  1.00116.56           C  
ANISOU 2116  CZ  ARG A 446    13884  17916  12488    320  -1471  -3316       C  
ATOM   2117  NH1 ARG A 446      20.273 -32.431  -6.194  1.00113.14           N1+
ANISOU 2117  NH1 ARG A 446    13361  17657  11969    344  -1443  -2950       N1+
ATOM   2118  NH2 ARG A 446      19.539 -30.573  -5.048  1.00117.26           N  
ANISOU 2118  NH2 ARG A 446    14042  18192  12322    401  -1442  -3604       N  
ATOM   2119  N   PRO A 447      18.179 -28.765 -12.398  1.00 78.78           N  
ANISOU 2119  N   PRO A 447     9615  11133   9186    475  -1114  -2956       N  
ATOM   2120  CA  PRO A 447      17.032 -29.543 -11.924  1.00 80.67           C  
ANISOU 2120  CA  PRO A 447     9763  11649   9241    638  -1060  -2893       C  
ATOM   2121  C   PRO A 447      16.658 -30.702 -12.819  1.00 80.11           C  
ANISOU 2121  C   PRO A 447     9665  11589   9186    672  -1016  -2550       C  
ATOM   2122  O   PRO A 447      15.811 -31.509 -12.453  1.00 82.86           O  
ANISOU 2122  O   PRO A 447     9910  12169   9403    767   -964  -2461       O  
ATOM   2123  CB  PRO A 447      15.911 -28.512 -11.929  1.00 82.85           C  
ANISOU 2123  CB  PRO A 447    10118  11737   9625    808  -1033  -3112       C  
ATOM   2124  CG  PRO A 447      16.229 -27.666 -13.101  1.00 75.33           C  
ANISOU 2124  CG  PRO A 447     9341  10333   8947    769  -1068  -3074       C  
ATOM   2125  CD  PRO A 447      17.739 -27.621 -13.213  1.00 77.36           C  
ANISOU 2125  CD  PRO A 447     9615  10532   9248    535  -1104  -3042       C  
ATOM   2126  N   VAL A 448      17.276 -30.768 -13.986  1.00 81.87           N  
ANISOU 2126  N   VAL A 448     9986  11552   9568    585  -1023  -2371       N  
ATOM   2127  CA  VAL A 448      16.859 -31.705 -15.012  1.00 84.45           C  
ANISOU 2127  CA  VAL A 448    10340  11821   9926    623   -991  -2089       C  
ATOM   2128  C   VAL A 448      17.221 -33.145 -14.628  1.00 80.75           C  
ANISOU 2128  C   VAL A 448     9724  11650   9307    571   -959  -1891       C  
ATOM   2129  O   VAL A 448      16.520 -34.095 -14.986  1.00 72.40           O  
ANISOU 2129  O   VAL A 448     8632  10657   8220    631   -927  -1712       O  
ATOM   2130  CB  VAL A 448      17.486 -31.321 -16.360  1.00 86.97           C  
ANISOU 2130  CB  VAL A 448    10843  11782  10420    541   -984  -1967       C  
ATOM   2131  CG1 VAL A 448      16.762 -32.008 -17.507  1.00 76.34           C  
ANISOU 2131  CG1 VAL A 448     9586  10329   9092    618   -978  -1742       C  
ATOM   2132  CG2 VAL A 448      17.432 -29.806 -16.533  1.00 91.26           C  
ANISOU 2132  CG2 VAL A 448    11537  12018  11118    557  -1014  -2165       C  
ATOM   2133  N   ALA A 449      18.299 -33.295 -13.865  1.00 83.87           N  
ANISOU 2133  N   ALA A 449    10026  12218   9621    462   -983  -1928       N  
ATOM   2134  CA  ALA A 449      18.786 -34.617 -13.467  1.00 82.29           C  
ANISOU 2134  CA  ALA A 449     9693  12276   9297    425   -970  -1725       C  
ATOM   2135  C   ALA A 449      17.818 -35.363 -12.537  1.00 83.08           C  
ANISOU 2135  C   ALA A 449     9692  12682   9192    526   -937  -1683       C  
ATOM   2136  O   ALA A 449      17.878 -36.594 -12.414  1.00 88.37           O  
ANISOU 2136  O   ALA A 449    10282  13507   9785    522   -904  -1456       O  
ATOM   2137  CB  ALA A 449      20.140 -34.482 -12.805  1.00 80.83           C  
ANISOU 2137  CB  ALA A 449     9414  12212   9084    305  -1044  -1792       C  
ATOM   2138  N   LEU A 450      16.928 -34.619 -11.888  1.00 73.96           N  
ANISOU 2138  N   LEU A 450     8541  11598   7961    615   -925  -1900       N  
ATOM   2139  CA  LEU A 450      16.058 -35.200 -10.873  1.00 78.40           C  
ANISOU 2139  CA  LEU A 450     9001  12474   8312    696   -854  -1888       C  
ATOM   2140  C   LEU A 450      14.670 -35.505 -11.388  1.00 83.24           C  
ANISOU 2140  C   LEU A 450     9588  13023   9018    802   -768  -1816       C  
ATOM   2141  O   LEU A 450      13.808 -35.952 -10.634  1.00 99.64           O  
ANISOU 2141  O   LEU A 450    11563  15336  10961    865   -670  -1804       O  
ATOM   2142  CB  LEU A 450      15.941 -34.271  -9.672  1.00 76.57           C  
ANISOU 2142  CB  LEU A 450     8769  12419   7905    733   -862  -2197       C  
ATOM   2143  CG  LEU A 450      17.259 -33.890  -9.025  1.00 75.98           C  
ANISOU 2143  CG  LEU A 450     8702  12440   7726    621   -986  -2321       C  
ATOM   2144  CD1 LEU A 450      16.995 -32.925  -7.884  1.00 73.67           C  
ANISOU 2144  CD1 LEU A 450     8440  12304   7248    664   -996  -2672       C  
ATOM   2145  CD2 LEU A 450      17.996 -35.141  -8.567  1.00 70.29           C  
ANISOU 2145  CD2 LEU A 450     7889  11978   6840    563  -1025  -2060       C  
ATOM   2146  N   ILE A 451      14.445 -35.254 -12.665  1.00 68.05           N  
ANISOU 2146  N   ILE A 451     7751  10787   7317    817   -805  -1766       N  
ATOM   2147  CA  ILE A 451      13.130 -35.485 -13.246  1.00 69.28           C  
ANISOU 2147  CA  ILE A 451     7867  10867   7588    918   -775  -1713       C  
ATOM   2148  C   ILE A 451      12.772 -36.979 -13.456  1.00 77.37           C  
ANISOU 2148  C   ILE A 451     8798  12004   8596    879   -721  -1444       C  
ATOM   2149  O   ILE A 451      11.641 -37.372 -13.170  1.00 73.28           O  
ANISOU 2149  O   ILE A 451     8149  11607   8085    942   -651  -1428       O  
ATOM   2150  CB  ILE A 451      12.996 -34.711 -14.574  1.00 70.93           C  
ANISOU 2150  CB  ILE A 451     8230  10706   8013    957   -868  -1738       C  
ATOM   2151  CG1 ILE A 451      13.425 -33.257 -14.369  1.00 67.30           C  
ANISOU 2151  CG1 ILE A 451     7879  10090   7602    976   -910  -1985       C  
ATOM   2152  CG2 ILE A 451      11.576 -34.782 -15.106  1.00 69.75           C  
ANISOU 2152  CG2 ILE A 451     8019  10491   7991   1084   -889  -1723       C  
ATOM   2153  CD1 ILE A 451      13.185 -32.386 -15.564  1.00 68.39           C  
ANISOU 2153  CD1 ILE A 451     8189   9855   7942   1036   -992  -1999       C  
ATOM   2154  N   PRO A 452      13.714 -37.814 -13.949  1.00 77.63           N  
ANISOU 2154  N   PRO A 452     8884  11983   8631    776   -740  -1242       N  
ATOM   2155  CA  PRO A 452      13.393 -39.240 -14.069  1.00 76.75           C  
ANISOU 2155  CA  PRO A 452     8692  11951   8517    738   -683  -1004       C  
ATOM   2156  C   PRO A 452      12.975 -39.868 -12.750  1.00 82.46           C  
ANISOU 2156  C   PRO A 452     9265  12999   9066    745   -573   -950       C  
ATOM   2157  O   PRO A 452      12.015 -40.647 -12.676  1.00 78.36           O  
ANISOU 2157  O   PRO A 452     8640  12552   8582    750   -492   -841       O  
ATOM   2158  CB  PRO A 452      14.714 -39.853 -14.539  1.00 74.27           C  
ANISOU 2158  CB  PRO A 452     8456  11547   8216    645   -704   -846       C  
ATOM   2159  CG  PRO A 452      15.368 -38.792 -15.274  1.00 71.25           C  
ANISOU 2159  CG  PRO A 452     8214  10937   7921    631   -771   -972       C  
ATOM   2160  CD  PRO A 452      15.020 -37.518 -14.564  1.00 78.37           C  
ANISOU 2160  CD  PRO A 452     9104  11896   8777    692   -798  -1221       C  
ATOM   2161  N   SER A 453      13.716 -39.509 -11.709  1.00 89.10           N  
ANISOU 2161  N   SER A 453    10105  14036   9714    736   -574  -1028       N  
ATOM   2162  CA  SER A 453      13.555 -40.104 -10.398  1.00 88.79           C  
ANISOU 2162  CA  SER A 453     9974  14326   9437    737   -477   -952       C  
ATOM   2163  C   SER A 453      12.297 -39.613  -9.694  1.00 84.10           C  
ANISOU 2163  C   SER A 453     9292  13892   8768    820   -355  -1118       C  
ATOM   2164  O   SER A 453      11.913 -40.147  -8.667  1.00 87.57           O  
ANISOU 2164  O   SER A 453     9659  14606   9007    823   -225  -1041       O  
ATOM   2165  CB  SER A 453      14.792 -39.802  -9.559  1.00 99.15           C  
ANISOU 2165  CB  SER A 453    11325  15801  10546    705   -561  -1006       C  
ATOM   2166  OG  SER A 453      15.972 -39.961 -10.337  1.00102.05           O  
ANISOU 2166  OG  SER A 453    11744  15979  11050    640   -669   -917       O  
ATOM   2167  N   SER A 454      11.635 -38.620 -10.274  1.00 73.95           N  
ANISOU 2167  N   SER A 454     8014  12429   7654    897   -384  -1331       N  
ATOM   2168  CA  SER A 454      10.546 -37.916  -9.598  1.00 75.46           C  
ANISOU 2168  CA  SER A 454     8114  12751   7807   1006   -270  -1551       C  
ATOM   2169  C   SER A 454       9.147 -38.198 -10.148  1.00 78.74           C  
ANISOU 2169  C   SER A 454     8377  13095   8447   1065   -196  -1515       C  
ATOM   2170  O   SER A 454       8.157 -37.653  -9.646  1.00 79.51           O  
ANISOU 2170  O   SER A 454     8354  13294   8562   1171    -81  -1695       O  
ATOM   2171  CB  SER A 454      10.793 -36.408  -9.656  1.00 72.57           C  
ANISOU 2171  CB  SER A 454     7848  12240   7486   1081   -359  -1867       C  
ATOM   2172  OG  SER A 454      10.761 -35.945 -10.991  1.00 69.78           O  
ANISOU 2172  OG  SER A 454     7572  11535   7408   1103   -490  -1871       O  
ATOM   2173  N   ILE A 455       9.058 -39.029 -11.181  1.00 77.91           N  
ANISOU 2173  N   ILE A 455     8265  12814   8524   1000   -267  -1305       N  
ATOM   2174  CA  ILE A 455       7.761 -39.353 -11.765  1.00 80.63           C  
ANISOU 2174  CA  ILE A 455     8447  13087   9102   1036   -243  -1275       C  
ATOM   2175  C   ILE A 455       7.402 -40.786 -11.414  1.00 78.67           C  
ANISOU 2175  C   ILE A 455     8070  12992   8830    925   -104  -1024       C  
ATOM   2176  O   ILE A 455       8.292 -41.568 -11.067  1.00 69.57           O  
ANISOU 2176  O   ILE A 455     7003  11912   7517    830    -79   -834       O  
ATOM   2177  CB  ILE A 455       7.738 -39.156 -13.314  1.00 71.99           C  
ANISOU 2177  CB  ILE A 455     7452  11653   8247   1049   -454  -1258       C  
ATOM   2178  CG1 ILE A 455       8.796 -40.015 -14.004  1.00 72.93           C  
ANISOU 2178  CG1 ILE A 455     7729  11643   8338    920   -530  -1046       C  
ATOM   2179  CG2 ILE A 455       7.930 -37.701 -13.672  1.00 72.70           C  
ANISOU 2179  CG2 ILE A 455     7669  11562   8391   1167   -572  -1484       C  
ATOM   2180  CD1 ILE A 455       8.380 -40.486 -15.392  1.00 70.46           C  
ANISOU 2180  CD1 ILE A 455     7457  11087   8229    894   -667   -957       C  
ATOM   2181  N   PRO A 456       6.095 -41.117 -11.465  1.00 69.77           N  
ANISOU 2181  N   PRO A 456     6721  11906   7882    938    -12  -1019       N  
ATOM   2182  CA  PRO A 456       5.586 -42.472 -11.252  1.00 83.37           C  
ANISOU 2182  CA  PRO A 456     8300  13722   9656    811    129   -783       C  
ATOM   2183  C   PRO A 456       6.428 -43.555 -11.924  1.00 90.35           C  
ANISOU 2183  C   PRO A 456     9328  14440  10561    680     30   -539       C  
ATOM   2184  O   PRO A 456       6.733 -43.482 -13.119  1.00 91.55           O  
ANISOU 2184  O   PRO A 456     9596  14333  10855    676   -168   -555       O  
ATOM   2185  CB  PRO A 456       4.195 -42.397 -11.856  1.00 71.83           C  
ANISOU 2185  CB  PRO A 456     6601  12181   8511    848    108   -871       C  
ATOM   2186  CG  PRO A 456       3.756 -41.008 -11.525  1.00 73.23           C  
ANISOU 2186  CG  PRO A 456     6721  12413   8689   1031    119  -1158       C  
ATOM   2187  CD  PRO A 456       4.989 -40.150 -11.592  1.00 71.46           C  
ANISOU 2187  CD  PRO A 456     6779  12096   8277   1084    -15  -1257       C  
ATOM   2188  N   HIS A 457       6.810 -44.553 -11.131  1.00 86.52           N  
ANISOU 2188  N   HIS A 457     8849  14103   9920    585    179   -312       N  
ATOM   2189  CA  HIS A 457       7.733 -45.588 -11.575  1.00 78.34           C  
ANISOU 2189  CA  HIS A 457     7953  12922   8891    487    113    -79       C  
ATOM   2190  C   HIS A 457       7.119 -46.388 -12.699  1.00 77.48           C  
ANISOU 2190  C   HIS A 457     7788  12569   9081    397     42     -8       C  
ATOM   2191  O   HIS A 457       7.832 -46.945 -13.531  1.00 84.37           O  
ANISOU 2191  O   HIS A 457     8808  13227  10022    348    -72     84       O  
ATOM   2192  CB  HIS A 457       8.108 -46.520 -10.424  1.00 83.04           C  
ANISOU 2192  CB  HIS A 457     8551  13722   9277    422    290    174       C  
ATOM   2193  CG  HIS A 457       8.645 -45.814  -9.217  1.00 90.10           C  
ANISOU 2193  CG  HIS A 457     9505  14898   9831    502    349    101       C  
ATOM   2194  CD2 HIS A 457       8.879 -44.500  -8.979  1.00 90.55           C  
ANISOU 2194  CD2 HIS A 457     9610  15036   9760    607    278   -173       C  
ATOM   2195  ND1 HIS A 457       9.020 -46.482  -8.070  1.00 86.45           N  
ANISOU 2195  ND1 HIS A 457     9078  14665   9104    472    482    319       N  
ATOM   2196  CE1 HIS A 457       9.459 -45.612  -7.180  1.00 85.72           C  
ANISOU 2196  CE1 HIS A 457     9052  14806   8711    554    476    168       C  
ATOM   2197  NE2 HIS A 457       9.384 -44.403  -7.705  1.00 87.70           N  
ANISOU 2197  NE2 HIS A 457     9307  14961   9053    631    360   -143       N  
ATOM   2198  N   GLU A 458       5.790 -46.435 -12.729  1.00 72.84           N  
ANISOU 2198  N   GLU A 458     6977  12017   8681    377    108    -70       N  
ATOM   2199  CA  GLU A 458       5.091 -47.221 -13.733  1.00 76.25           C  
ANISOU 2199  CA  GLU A 458     7325  12239   9409    273     20    -26       C  
ATOM   2200  C   GLU A 458       5.250 -46.633 -15.128  1.00 78.94           C  
ANISOU 2200  C   GLU A 458     7802  12329   9861    334   -259   -185       C  
ATOM   2201  O   GLU A 458       5.307 -47.362 -16.108  1.00 83.08           O  
ANISOU 2201  O   GLU A 458     8406  12636  10525    247   -380   -129       O  
ATOM   2202  CB  GLU A 458       3.612 -47.344 -13.389  1.00 88.01           C  
ANISOU 2202  CB  GLU A 458     8494  13846  11101    233    150    -71       C  
ATOM   2203  CG  GLU A 458       2.910 -48.387 -14.244  1.00113.30           C  
ANISOU 2203  CG  GLU A 458    11581  16850  14617     77     74      2       C  
ATOM   2204  CD  GLU A 458       1.410 -48.448 -14.010  1.00134.56           C  
ANISOU 2204  CD  GLU A 458    13904  19649  17574     27    178    -67       C  
ATOM   2205  OE1 GLU A 458       0.931 -47.800 -13.051  1.00140.84           O  
ANISOU 2205  OE1 GLU A 458    14534  20692  18288    114    373   -140       O  
ATOM   2206  OE2 GLU A 458       0.714 -49.141 -14.791  1.00139.07           O1-
ANISOU 2206  OE2 GLU A 458    14342  20056  18442   -100     67    -66       O1-
ATOM   2207  N   VAL A 459       5.320 -45.311 -15.218  1.00 79.88           N  
ANISOU 2207  N   VAL A 459     7970  12471   9909    483   -354   -383       N  
ATOM   2208  CA  VAL A 459       5.498 -44.651 -16.506  1.00 77.19           C  
ANISOU 2208  CA  VAL A 459     7795  11894   9639    553   -608   -508       C  
ATOM   2209  C   VAL A 459       6.814 -45.073 -17.152  1.00 76.58           C  
ANISOU 2209  C   VAL A 459     8002  11642   9454    497   -672   -401       C  
ATOM   2210  O   VAL A 459       7.873 -44.991 -16.525  1.00 80.31           O  
ANISOU 2210  O   VAL A 459     8578  12192   9742    502   -579   -339       O  
ATOM   2211  CB  VAL A 459       5.463 -43.127 -16.363  1.00 71.87           C  
ANISOU 2211  CB  VAL A 459     7151  11253   8905    725   -670   -714       C  
ATOM   2212  CG1 VAL A 459       5.844 -42.464 -17.671  1.00 68.64           C  
ANISOU 2212  CG1 VAL A 459     6974  10581   8524    788   -911   -789       C  
ATOM   2213  CG2 VAL A 459       4.089 -42.685 -15.915  1.00 72.24           C  
ANISOU 2213  CG2 VAL A 459     6902  11436   9111    809   -618   -847       C  
ATOM   2214  N   PRO A 460       6.741 -45.548 -18.406  1.00 69.42           N  
ANISOU 2214  N   PRO A 460     7210  10505   8662    444   -831   -391       N  
ATOM   2215  CA  PRO A 460       7.882 -46.063 -19.177  1.00 66.27           C  
ANISOU 2215  CA  PRO A 460     7072   9916   8190    390   -867   -305       C  
ATOM   2216  C   PRO A 460       8.954 -45.008 -19.379  1.00 62.64           C  
ANISOU 2216  C   PRO A 460     6821   9407   7573    479   -902   -371       C  
ATOM   2217  O   PRO A 460       8.629 -43.832 -19.370  1.00 67.31           O  
ANISOU 2217  O   PRO A 460     7407  10020   8149    584   -977   -510       O  
ATOM   2218  CB  PRO A 460       7.247 -46.471 -20.510  1.00 61.51           C  
ANISOU 2218  CB  PRO A 460     6539   9103   7728    344  -1058   -358       C  
ATOM   2219  CG  PRO A 460       5.810 -46.733 -20.180  1.00 65.00           C  
ANISOU 2219  CG  PRO A 460     6682   9647   8366    309  -1078   -397       C  
ATOM   2220  CD  PRO A 460       5.470 -45.715 -19.134  1.00 68.93           C  
ANISOU 2220  CD  PRO A 460     7007  10366   8818    426   -982   -470       C  
ATOM   2221  N   GLN A 461      10.207 -45.419 -19.548  1.00 60.43           N  
ANISOU 2221  N   GLN A 461     6706   9048   7207    438   -839   -275       N  
ATOM   2222  CA  GLN A 461      11.317 -44.473 -19.657  1.00 63.63           C  
ANISOU 2222  CA  GLN A 461     7272   9413   7493    492   -841   -328       C  
ATOM   2223  C   GLN A 461      12.367 -44.911 -20.671  1.00 67.25           C  
ANISOU 2223  C   GLN A 461     7955   9663   7935    447   -834   -266       C  
ATOM   2224  O   GLN A 461      12.953 -45.976 -20.541  1.00 73.00           O  
ANISOU 2224  O   GLN A 461     8676  10376   8683    389   -737   -138       O  
ATOM   2225  CB  GLN A 461      11.986 -44.266 -18.291  1.00 60.47           C  
ANISOU 2225  CB  GLN A 461     6761   9235   6977    505   -720   -293       C  
ATOM   2226  CG  GLN A 461      11.087 -43.575 -17.265  1.00 65.61           C  
ANISOU 2226  CG  GLN A 461     7234  10102   7594    569   -695   -399       C  
ATOM   2227  CD  GLN A 461      11.834 -42.944 -16.092  1.00 69.69           C  
ANISOU 2227  CD  GLN A 461     7718  10817   7945    601   -626   -445       C  
ATOM   2228  NE2 GLN A 461      11.091 -42.634 -15.030  1.00 68.98           N  
ANISOU 2228  NE2 GLN A 461     7472  10951   7785    646   -553   -517       N  
ATOM   2229  OE1 GLN A 461      13.053 -42.736 -16.137  1.00 65.30           O  
ANISOU 2229  OE1 GLN A 461     7267  10220   7325    582   -637   -430       O  
ATOM   2230  N   ILE A 462      12.611 -44.074 -21.674  1.00 64.54           N  
ANISOU 2230  N   ILE A 462     7816   9151   7556    482   -920   -353       N  
ATOM   2231  CA  ILE A 462      13.583 -44.390 -22.720  1.00 66.88           C  
ANISOU 2231  CA  ILE A 462     8345   9250   7817    442   -879   -312       C  
ATOM   2232  C   ILE A 462      14.773 -43.439 -22.737  1.00 63.58           C  
ANISOU 2232  C   ILE A 462     8031   8793   7334    455   -807   -336       C  
ATOM   2233  O   ILE A 462      14.605 -42.230 -22.784  1.00 64.94           O  
ANISOU 2233  O   ILE A 462     8256   8939   7477    503   -875   -429       O  
ATOM   2234  CB  ILE A 462      12.944 -44.367 -24.127  1.00 70.10           C  
ANISOU 2234  CB  ILE A 462     8967   9460   8209    446  -1022   -369       C  
ATOM   2235  CG1 ILE A 462      12.034 -45.572 -24.329  1.00 70.80           C  
ANISOU 2235  CG1 ILE A 462     8975   9536   8389    389  -1084   -349       C  
ATOM   2236  CG2 ILE A 462      14.015 -44.382 -25.199  1.00 77.44           C  
ANISOU 2236  CG2 ILE A 462    10177  10197   9048    419   -943   -348       C  
ATOM   2237  CD1 ILE A 462      10.621 -45.307 -23.956  1.00 76.58           C  
ANISOU 2237  CD1 ILE A 462     9507  10378   9214    422  -1229   -413       C  
ATOM   2238  N   LEU A 463      15.973 -44.008 -22.710  1.00 61.80           N  
ANISOU 2238  N   LEU A 463     7820   8545   7115    410   -667   -253       N  
ATOM   2239  CA  LEU A 463      17.200 -43.247 -22.883  1.00 61.17           C  
ANISOU 2239  CA  LEU A 463     7822   8403   7017    394   -580   -272       C  
ATOM   2240  C   LEU A 463      17.713 -43.292 -24.324  1.00 64.07           C  
ANISOU 2240  C   LEU A 463     8460   8531   7351    365   -512   -265       C  
ATOM   2241  O   LEU A 463      17.764 -44.348 -24.955  1.00 70.59           O  
ANISOU 2241  O   LEU A 463     9368   9267   8185    347   -457   -216       O  
ATOM   2242  CB  LEU A 463      18.300 -43.756 -21.945  1.00 58.14           C  
ANISOU 2242  CB  LEU A 463     7253   8159   6680    372   -470   -192       C  
ATOM   2243  CG  LEU A 463      19.611 -42.967 -22.074  1.00 57.02           C  
ANISOU 2243  CG  LEU A 463     7136   7964   6565    335   -384   -225       C  
ATOM   2244  CD1 LEU A 463      19.467 -41.595 -21.458  1.00 55.11           C  
ANISOU 2244  CD1 LEU A 463     6854   7794   6292    338   -468   -351       C  
ATOM   2245  CD2 LEU A 463      20.804 -43.697 -21.486  1.00 56.24           C  
ANISOU 2245  CD2 LEU A 463     6862   7959   6548    323   -286   -130       C  
ATOM   2246  N   ILE A 464      18.080 -42.118 -24.829  1.00 58.47           N  
ANISOU 2246  N   ILE A 464     7906   7710   6600    359   -503   -318       N  
ATOM   2247  CA  ILE A 464      18.813 -41.958 -26.076  1.00 58.25           C  
ANISOU 2247  CA  ILE A 464     8142   7474   6517    320   -380   -297       C  
ATOM   2248  C   ILE A 464      20.047 -41.116 -25.788  1.00 65.23           C  
ANISOU 2248  C   ILE A 464     8974   8342   7467    263   -240   -303       C  
ATOM   2249  O   ILE A 464      19.912 -39.943 -25.430  1.00 69.99           O  
ANISOU 2249  O   ILE A 464     9571   8941   8082    264   -311   -367       O  
ATOM   2250  CB  ILE A 464      17.969 -41.266 -27.144  1.00 61.77           C  
ANISOU 2250  CB  ILE A 464     8875   7758   6837    356   -510   -329       C  
ATOM   2251  CG1 ILE A 464      16.620 -41.958 -27.275  1.00 56.88           C  
ANISOU 2251  CG1 ILE A 464     8239   7183   6191    407   -705   -351       C  
ATOM   2252  CG2 ILE A 464      18.712 -41.211 -28.464  1.00 65.99           C  
ANISOU 2252  CG2 ILE A 464     9724   8089   7259    312   -357   -288       C  
ATOM   2253  CD1 ILE A 464      15.830 -41.470 -28.435  1.00 62.89           C  
ANISOU 2253  CD1 ILE A 464     9285   7792   6817    453   -870   -373       C  
ATOM   2254  N   ASN A 465      21.243 -41.682 -25.934  1.00 56.77           N  
ANISOU 2254  N   ASN A 465     7851   7251   6467    213    -42   -252       N  
ATOM   2255  CA  ASN A 465      22.429 -40.974 -25.450  1.00 70.13           C  
ANISOU 2255  CA  ASN A 465     9398   8970   8277    145     70   -268       C  
ATOM   2256  C   ASN A 465      23.772 -41.585 -25.877  1.00 68.70           C  
ANISOU 2256  C   ASN A 465     9167   8734   8203     97    314   -211       C  
ATOM   2257  O   ASN A 465      23.874 -42.798 -26.056  1.00 63.93           O  
ANISOU 2257  O   ASN A 465     8533   8139   7617    141    382   -156       O  
ATOM   2258  CB  ASN A 465      22.348 -40.897 -23.919  1.00 66.99           C  
ANISOU 2258  CB  ASN A 465     8694   8815   7945    165    -65   -306       C  
ATOM   2259  CG  ASN A 465      23.182 -39.796 -23.345  1.00 76.96           C  
ANISOU 2259  CG  ASN A 465     9836  10104   9301     89    -51   -385       C  
ATOM   2260  ND2 ASN A 465      24.125 -40.159 -22.490  1.00 80.71           N  
ANISOU 2260  ND2 ASN A 465    10042  10739   9885     63    -28   -372       N  
ATOM   2261  OD1 ASN A 465      22.975 -38.626 -23.646  1.00 87.70           O  
ANISOU 2261  OD1 ASN A 465    11341  11334  10647     55    -77   -458       O  
ATOM   2262  N   ARG A 466      24.792 -40.737 -26.026  1.00 71.41           N  
ANISOU 2262  N   ARG A 466     9484   9004   8643      5    456   -231       N  
ATOM   2263  CA  ARG A 466      26.155 -41.178 -26.344  1.00 74.67           C  
ANISOU 2263  CA  ARG A 466     9782   9380   9210    -44    709   -191       C  
ATOM   2264  C   ARG A 466      26.667 -42.287 -25.408  1.00 77.04           C  
ANISOU 2264  C   ARG A 466     9749   9867   9654     20    682   -148       C  
ATOM   2265  O   ARG A 466      27.480 -43.133 -25.808  1.00 70.84           O  
ANISOU 2265  O   ARG A 466     8895   9038   8983     44    876    -98       O  
ATOM   2266  CB  ARG A 466      27.128 -39.993 -26.288  1.00 87.26           C  
ANISOU 2266  CB  ARG A 466    11294  10914  10947   -176    821   -234       C  
ATOM   2267  CG  ARG A 466      26.994 -39.000 -27.419  1.00105.25           C  
ANISOU 2267  CG  ARG A 466    13920  12949  13120   -253    945   -225       C  
ATOM   2268  CD  ARG A 466      28.271 -38.952 -28.266  1.00113.54           C  
ANISOU 2268  CD  ARG A 466    14989  13862  14287   -358   1299   -182       C  
ATOM   2269  NE  ARG A 466      27.994 -38.620 -29.664  1.00115.68           N  
ANISOU 2269  NE  ARG A 466    15694  13907  14351   -382   1468   -120       N  
ATOM   2270  CZ  ARG A 466      28.867 -38.772 -30.656  1.00118.82           C  
ANISOU 2270  CZ  ARG A 466    16214  14176  14757   -449   1819    -68       C  
ATOM   2271  NH1 ARG A 466      30.080 -39.252 -30.408  1.00119.95           N1+
ANISOU 2271  NH1 ARG A 466    16035  14386  15153   -492   2041    -79       N1+
ATOM   2272  NH2 ARG A 466      28.525 -38.451 -31.899  1.00118.07           N  
ANISOU 2272  NH2 ARG A 466    16560  13891  14410   -463   1950     -3       N  
ATOM   2273  N   GLU A 467      26.190 -42.269 -24.162  1.00 76.69           N  
ANISOU 2273  N   GLU A 467     9510  10026   9601     59    451   -163       N  
ATOM   2274  CA  GLU A 467      26.670 -43.181 -23.123  1.00 74.42           C  
ANISOU 2274  CA  GLU A 467     8917   9935   9424    124    387    -95       C  
ATOM   2275  C   GLU A 467      25.537 -43.697 -22.224  1.00 71.18           C  
ANISOU 2275  C   GLU A 467     8472   9689   8884    204    175    -59       C  
ATOM   2276  O   GLU A 467      24.468 -43.095 -22.166  1.00 68.73           O  
ANISOU 2276  O   GLU A 467     8297   9385   8434    199     55   -124       O  
ATOM   2277  CB  GLU A 467      27.736 -42.478 -22.285  1.00 78.82           C  
ANISOU 2277  CB  GLU A 467     9190  10624  10133     55    346   -147       C  
ATOM   2278  CG  GLU A 467      27.319 -41.106 -21.816  1.00 84.84           C  
ANISOU 2278  CG  GLU A 467     9994  11422  10820    -26    202   -279       C  
ATOM   2279  CD  GLU A 467      28.395 -40.410 -21.009  1.00 90.44           C  
ANISOU 2279  CD  GLU A 467    10425  12249  11690   -117    144   -364       C  
ATOM   2280  OE1 GLU A 467      29.582 -40.798 -21.117  1.00 91.34           O  
ANISOU 2280  OE1 GLU A 467    10328  12369  12008   -142    261   -320       O  
ATOM   2281  OE2 GLU A 467      28.046 -39.472 -20.264  1.00 91.68           O1-
ANISOU 2281  OE2 GLU A 467    10563  12490  11781   -163    -24   -491       O1-
ATOM   2282  N   PRO A 468      25.758 -44.834 -21.533  1.00 70.77           N  
ANISOU 2282  N   PRO A 468     8236   9760   8893    284    144     57       N  
ATOM   2283  CA  PRO A 468      24.723 -45.326 -20.612  1.00 67.40           C  
ANISOU 2283  CA  PRO A 468     7770   9495   8344    342    -22    116       C  
ATOM   2284  C   PRO A 468      24.754 -44.609 -19.260  1.00 68.07           C  
ANISOU 2284  C   PRO A 468     7672   9838   8354    332   -197     68       C  
ATOM   2285  O   PRO A 468      25.790 -44.079 -18.853  1.00 62.02           O  
ANISOU 2285  O   PRO A 468     6740   9152   7673    295   -219     22       O  
ATOM   2286  CB  PRO A 468      25.068 -46.812 -20.454  1.00 65.01           C  
ANISOU 2286  CB  PRO A 468     7368   9186   8148    429     35    283       C  
ATOM   2287  CG  PRO A 468      26.541 -46.873 -20.658  1.00 69.45           C  
ANISOU 2287  CG  PRO A 468     7773   9709   8905    438    154    299       C  
ATOM   2288  CD  PRO A 468      26.873 -45.791 -21.671  1.00 72.41           C  
ANISOU 2288  CD  PRO A 468     8289   9931   9291    337    281    156       C  
ATOM   2289  N   LEU A 469      23.618 -44.600 -18.572  1.00 68.06           N  
ANISOU 2289  N   LEU A 469     7694   9969   8195    359   -314     65       N  
ATOM   2290  CA  LEU A 469      23.491 -43.875 -17.308  1.00 64.69           C  
ANISOU 2290  CA  LEU A 469     7144   9793   7644    354   -464    -14       C  
ATOM   2291  C   LEU A 469      23.156 -44.792 -16.121  1.00 66.61           C  
ANISOU 2291  C   LEU A 469     7262  10272   7774    425   -541    137       C  
ATOM   2292  O   LEU A 469      22.033 -44.762 -15.612  1.00 63.17           O  
ANISOU 2292  O   LEU A 469     6867   9944   7192    442   -579    125       O  
ATOM   2293  CB  LEU A 469      22.420 -42.788 -17.444  1.00 65.25           C  
ANISOU 2293  CB  LEU A 469     7355   9828   7607    328   -511   -183       C  
ATOM   2294  CG  LEU A 469      22.611 -41.760 -18.566  1.00 64.24           C  
ANISOU 2294  CG  LEU A 469     7395   9455   7560    264   -449   -309       C  
ATOM   2295  CD1 LEU A 469      21.597 -40.644 -18.432  1.00 57.00           C  
ANISOU 2295  CD1 LEU A 469     6580   8526   6551    271   -534   -468       C  
ATOM   2296  CD2 LEU A 469      24.025 -41.199 -18.556  1.00 58.35           C  
ANISOU 2296  CD2 LEU A 469     6541   8685   6943    185   -413   -361       C  
ATOM   2297  N   PRO A 470      24.145 -45.587 -15.664  1.00 60.08           N  
ANISOU 2297  N   PRO A 470     6277   9528   7022    472   -559    288       N  
ATOM   2298  CA  PRO A 470      23.984 -46.661 -14.678  1.00 61.13           C  
ANISOU 2298  CA  PRO A 470     6321   9837   7069    553   -614    500       C  
ATOM   2299  C   PRO A 470      23.117 -46.305 -13.478  1.00 79.52           C  
ANISOU 2299  C   PRO A 470     8647  12435   9134    557   -714    473       C  
ATOM   2300  O   PRO A 470      22.380 -47.165 -12.996  1.00 79.21           O  
ANISOU 2300  O   PRO A 470     8628  12466   9003    596   -685    643       O  
ATOM   2301  CB  PRO A 470      25.420 -46.925 -14.222  1.00 62.98           C  
ANISOU 2301  CB  PRO A 470     6353  10166   7410    600   -692    585       C  
ATOM   2302  CG  PRO A 470      26.267 -46.511 -15.347  1.00 62.59           C  
ANISOU 2302  CG  PRO A 470     6294   9897   7589    550   -584    474       C  
ATOM   2303  CD  PRO A 470      25.564 -45.378 -16.006  1.00 61.04           C  
ANISOU 2303  CD  PRO A 470     6274   9588   7331    451   -535    262       C  
ATOM   2304  N   HIS A 471      23.202 -45.060 -13.008  1.00 72.88           N  
ANISOU 2304  N   HIS A 471     7785  11728   8177    512   -810    258       N  
ATOM   2305  CA  HIS A 471      22.525 -44.659 -11.780  1.00 66.21           C  
ANISOU 2305  CA  HIS A 471     6934  11164   7059    526   -894    198       C  
ATOM   2306  C   HIS A 471      21.006 -44.667 -11.937  1.00 64.07           C  
ANISOU 2306  C   HIS A 471     6777  10856   6712    527   -789    171       C  
ATOM   2307  O   HIS A 471      20.273 -44.696 -10.948  1.00 68.26           O  
ANISOU 2307  O   HIS A 471     7299  11613   7025    552   -791    185       O  
ATOM   2308  CB  HIS A 471      23.034 -43.286 -11.301  1.00 65.96           C  
ANISOU 2308  CB  HIS A 471     6863  11249   6951    472  -1020    -71       C  
ATOM   2309  CG  HIS A 471      22.621 -42.124 -12.150  1.00 69.44           C  
ANISOU 2309  CG  HIS A 471     7415  11476   7493    408   -965   -312       C  
ATOM   2310  CD2 HIS A 471      21.615 -41.227 -12.009  1.00 69.95           C  
ANISOU 2310  CD2 HIS A 471     7576  11547   7456    407   -952   -506       C  
ATOM   2311  ND1 HIS A 471      23.317 -41.737 -13.277  1.00 78.48           N  
ANISOU 2311  ND1 HIS A 471     8585  12358   8875    346   -912   -367       N  
ATOM   2312  CE1 HIS A 471      22.737 -40.680 -13.812  1.00 74.84           C  
ANISOU 2312  CE1 HIS A 471     8255  11740   8441    307   -881   -558       C  
ATOM   2313  NE2 HIS A 471      21.700 -40.350 -13.063  1.00 73.57           N  
ANISOU 2313  NE2 HIS A 471     8128  11732   8094    352   -914   -651       N  
ATOM   2314  N   LEU A 472      20.533 -44.703 -13.176  1.00 60.36           N  
ANISOU 2314  N   LEU A 472     6405  10110   6417    501   -695    141       N  
ATOM   2315  CA  LEU A 472      19.103 -44.778 -13.422  1.00 63.05           C  
ANISOU 2315  CA  LEU A 472     6816  10404   6735    503   -624    119       C  
ATOM   2316  C   LEU A 472      18.703 -46.072 -14.101  1.00 67.81           C  
ANISOU 2316  C   LEU A 472     7453  10836   7474    499   -533    317       C  
ATOM   2317  O   LEU A 472      19.499 -46.712 -14.788  1.00 71.27           O  
ANISOU 2317  O   LEU A 472     7915  11104   8062    499   -504    417       O  
ATOM   2318  CB  LEU A 472      18.642 -43.594 -14.265  1.00 63.02           C  
ANISOU 2318  CB  LEU A 472     6914  10230   6800    481   -636   -115       C  
ATOM   2319  CG  LEU A 472      18.804 -42.265 -13.538  1.00 65.67           C  
ANISOU 2319  CG  LEU A 472     7229  10704   7018    482   -714   -343       C  
ATOM   2320  CD1 LEU A 472      18.701 -41.109 -14.498  1.00 58.74           C  
ANISOU 2320  CD1 LEU A 472     6470   9588   6258    461   -730   -536       C  
ATOM   2321  CD2 LEU A 472      17.768 -42.156 -12.425  1.00 68.71           C  
ANISOU 2321  CD2 LEU A 472     7560  11340   7208    528   -696   -392       C  
ATOM   2322  N   HIS A 473      17.446 -46.438 -13.903  1.00 68.51           N  
ANISOU 2322  N   HIS A 473     7536  10966   7529    492   -479    355       N  
ATOM   2323  CA  HIS A 473      16.877 -47.621 -14.515  1.00 67.90           C  
ANISOU 2323  CA  HIS A 473     7487  10716   7596    463   -402    510       C  
ATOM   2324  C   HIS A 473      16.002 -47.257 -15.686  1.00 66.66           C  
ANISOU 2324  C   HIS A 473     7418  10353   7558    431   -415    359       C  
ATOM   2325  O   HIS A 473      14.844 -46.879 -15.510  1.00 68.27           O  
ANISOU 2325  O   HIS A 473     7576  10627   7738    426   -418    271       O  
ATOM   2326  CB  HIS A 473      16.071 -48.418 -13.496  1.00 74.22           C  
ANISOU 2326  CB  HIS A 473     8199  11692   8311    452   -325    684       C  
ATOM   2327  CG  HIS A 473      16.919 -49.216 -12.563  1.00 83.58           C  
ANISOU 2327  CG  HIS A 473     9340  13012   9407    490   -317    924       C  
ATOM   2328  CD2 HIS A 473      17.766 -48.832 -11.582  1.00 86.52           C  
ANISOU 2328  CD2 HIS A 473     9668  13619   9588    544   -394    946       C  
ATOM   2329  ND1 HIS A 473      16.967 -50.593 -12.595  1.00 89.26           N  
ANISOU 2329  ND1 HIS A 473    10063  13608  10244    480   -244   1183       N  
ATOM   2330  CE1 HIS A 473      17.800 -51.022 -11.666  1.00 91.02           C  
ANISOU 2330  CE1 HIS A 473    10248  13984  10351    544   -277   1379       C  
ATOM   2331  NE2 HIS A 473      18.300 -49.973 -11.036  1.00 88.38           N  
ANISOU 2331  NE2 HIS A 473     9879  13884   9816    582   -381   1236       N  
ATOM   2332  N   PHE A 474      16.564 -47.376 -16.885  1.00 69.03           N  
ANISOU 2332  N   PHE A 474     7843  10405   7981    417   -422    330       N  
ATOM   2333  CA  PHE A 474      15.791 -47.165 -18.100  1.00 68.71           C  
ANISOU 2333  CA  PHE A 474     7924  10158   8024    391   -461    212       C  
ATOM   2334  C   PHE A 474      15.305 -48.482 -18.677  1.00 69.58           C  
ANISOU 2334  C   PHE A 474     8067  10104   8265    341   -421    321       C  
ATOM   2335  O   PHE A 474      16.042 -49.468 -18.710  1.00 75.86           O  
ANISOU 2335  O   PHE A 474     8877  10814   9132    337   -347    463       O  
ATOM   2336  CB  PHE A 474      16.615 -46.411 -19.134  1.00 64.18           C  
ANISOU 2336  CB  PHE A 474     7512   9410   7465    398   -482    100       C  
ATOM   2337  CG  PHE A 474      16.848 -44.983 -18.774  1.00 66.45           C  
ANISOU 2337  CG  PHE A 474     7791   9790   7666    424   -536    -47       C  
ATOM   2338  CD1 PHE A 474      15.855 -44.034 -18.987  1.00 63.34           C  
ANISOU 2338  CD1 PHE A 474     7437   9382   7248    450   -619   -194       C  
ATOM   2339  CD2 PHE A 474      18.048 -44.586 -18.203  1.00 65.24           C  
ANISOU 2339  CD2 PHE A 474     7578   9728   7481    424   -516    -47       C  
ATOM   2340  CE1 PHE A 474      16.060 -42.719 -18.649  1.00 57.59           C  
ANISOU 2340  CE1 PHE A 474     6715   8700   6466    478   -662   -339       C  
ATOM   2341  CE2 PHE A 474      18.263 -43.272 -17.866  1.00 57.73           C  
ANISOU 2341  CE2 PHE A 474     6625   8837   6474    428   -571   -205       C  
ATOM   2342  CZ  PHE A 474      17.265 -42.335 -18.089  1.00 57.13           C  
ANISOU 2342  CZ  PHE A 474     6615   8719   6374    456   -634   -352       C  
ATOM   2343  N   ASP A 475      14.052 -48.482 -19.114  1.00 62.09           N  
ANISOU 2343  N   ASP A 475     7117   9105   7370    306   -481    244       N  
ATOM   2344  CA  ASP A 475      13.435 -49.633 -19.754  1.00 65.97           C  
ANISOU 2344  CA  ASP A 475     7640   9422   8006    232   -476    297       C  
ATOM   2345  C   ASP A 475      14.092 -50.006 -21.089  1.00 73.39           C  
ANISOU 2345  C   ASP A 475     8802  10093   8992    221   -483    249       C  
ATOM   2346  O   ASP A 475      14.359 -51.183 -21.349  1.00 75.28           O  
ANISOU 2346  O   ASP A 475     9084  10181   9340    182   -410    341       O  
ATOM   2347  CB  ASP A 475      11.953 -49.360 -19.969  1.00 64.91           C  
ANISOU 2347  CB  ASP A 475     7423   9310   7930    197   -576    186       C  
ATOM   2348  CG  ASP A 475      11.233 -49.049 -18.683  1.00 69.13           C  
ANISOU 2348  CG  ASP A 475     7731  10107   8427    210   -521    219       C  
ATOM   2349  OD1 ASP A 475      11.831 -49.259 -17.600  1.00 61.97           O  
ANISOU 2349  OD1 ASP A 475     6756   9362   7428    228   -408    354       O  
ATOM   2350  OD2 ASP A 475      10.065 -48.608 -18.760  1.00 70.20           O1-
ANISOU 2350  OD2 ASP A 475     7757  10294   8623    208   -592    108       O1-
ATOM   2351  N   VAL A 476      14.342 -49.000 -21.930  1.00 71.18           N  
ANISOU 2351  N   VAL A 476     8678   9743   8625    257   -553    107       N  
ATOM   2352  CA  VAL A 476      15.035 -49.188 -23.203  1.00 60.96           C  
ANISOU 2352  CA  VAL A 476     7624   8219   7319    252   -526     54       C  
ATOM   2353  C   VAL A 476      16.222 -48.250 -23.291  1.00 63.25           C  
ANISOU 2353  C   VAL A 476     7987   8524   7523    302   -459     30       C  
ATOM   2354  O   VAL A 476      16.079 -47.060 -23.043  1.00 69.14           O  
ANISOU 2354  O   VAL A 476     8713   9366   8191    331   -526    -43       O  
ATOM   2355  CB  VAL A 476      14.124 -48.913 -24.394  1.00 58.22           C  
ANISOU 2355  CB  VAL A 476     7452   7734   6933    229   -680    -88       C  
ATOM   2356  CG1 VAL A 476      14.813 -49.306 -25.691  1.00 58.69           C  
ANISOU 2356  CG1 VAL A 476     7793   7563   6943    216   -623   -138       C  
ATOM   2357  CG2 VAL A 476      12.794 -49.628 -24.232  1.00 62.70           C  
ANISOU 2357  CG2 VAL A 476     7887   8317   7620    164   -783    -95       C  
ATOM   2358  N   GLU A 477      17.392 -48.766 -23.645  1.00 62.22           N  
ANISOU 2358  N   GLU A 477     7926   8284   7431    309   -317     81       N  
ATOM   2359  CA  GLU A 477      18.561 -47.906 -23.794  1.00 68.24           C  
ANISOU 2359  CA  GLU A 477     8729   9046   8151    333   -232     55       C  
ATOM   2360  C   GLU A 477      19.032 -47.869 -25.245  1.00 73.03           C  
ANISOU 2360  C   GLU A 477     9610   9426   8712    319   -142    -19       C  
ATOM   2361  O   GLU A 477      19.520 -48.858 -25.776  1.00 76.88           O  
ANISOU 2361  O   GLU A 477    10172   9775   9264    321    -17      6       O  
ATOM   2362  CB  GLU A 477      19.701 -48.368 -22.879  1.00 68.40           C  
ANISOU 2362  CB  GLU A 477     8552   9170   8268    366   -125    177       C  
ATOM   2363  CG  GLU A 477      19.293 -48.555 -21.422  1.00 75.55           C  
ANISOU 2363  CG  GLU A 477     9225  10311   9169    384   -200    276       C  
ATOM   2364  CD  GLU A 477      20.427 -49.075 -20.541  1.00 79.44           C  
ANISOU 2364  CD  GLU A 477     9539  10909   9736    433   -138    419       C  
ATOM   2365  OE1 GLU A 477      20.157 -49.958 -19.684  1.00 76.06           O  
ANISOU 2365  OE1 GLU A 477     8992  10571   9336    456   -149    571       O  
ATOM   2366  OE2 GLU A 477      21.577 -48.594 -20.705  1.00 75.65           O1-
ANISOU 2366  OE2 GLU A 477     9030  10420   9295    448    -81    387       O1-
ATOM   2367  N   LEU A 478      18.874 -46.720 -25.889  1.00 68.06           N  
ANISOU 2367  N   LEU A 478     9148   8749   7962    311   -195   -107       N  
ATOM   2368  CA  LEU A 478      19.363 -46.546 -27.249  1.00 63.40           C  
ANISOU 2368  CA  LEU A 478     8851   7962   7276    294    -88   -159       C  
ATOM   2369  C   LEU A 478      20.620 -45.690 -27.201  1.00 65.59           C  
ANISOU 2369  C   LEU A 478     9105   8239   7575    280     75   -144       C  
ATOM   2370  O   LEU A 478      20.545 -44.480 -27.028  1.00 69.03           O  
ANISOU 2370  O   LEU A 478     9553   8710   7966    268      9   -175       O  
ATOM   2371  CB  LEU A 478      18.292 -45.909 -28.135  1.00 60.31           C  
ANISOU 2371  CB  LEU A 478     8705   7489   6722    294   -267   -240       C  
ATOM   2372  CG  LEU A 478      16.922 -46.581 -28.007  1.00 60.56           C  
ANISOU 2372  CG  LEU A 478     8676   7557   6777    295   -473   -271       C  
ATOM   2373  CD1 LEU A 478      15.882 -45.991 -28.960  1.00 58.22           C  
ANISOU 2373  CD1 LEU A 478     8606   7181   6333    311   -690   -353       C  
ATOM   2374  CD2 LEU A 478      17.064 -48.068 -28.225  1.00 60.07           C  
ANISOU 2374  CD2 LEU A 478     8619   7406   6797    263   -384   -258       C  
ATOM   2375  N   LEU A 479      21.780 -46.322 -27.331  1.00 61.07           N  
ANISOU 2375  N   LEU A 479     8480   7618   7106    280    290   -104       N  
ATOM   2376  CA  LEU A 479      23.042 -45.611 -27.176  1.00 61.17           C  
ANISOU 2376  CA  LEU A 479     8394   7648   7201    252    453    -90       C  
ATOM   2377  C   LEU A 479      23.775 -45.381 -28.498  1.00 66.08           C  
ANISOU 2377  C   LEU A 479     9275   8078   7756    215    690   -120       C  
ATOM   2378  O   LEU A 479      23.890 -46.272 -29.329  1.00 71.46           O  
ANISOU 2378  O   LEU A 479    10119   8632   8399    237    823   -138       O  
ATOM   2379  CB  LEU A 479      23.954 -46.362 -26.218  1.00 65.49           C  
ANISOU 2379  CB  LEU A 479     8621   8311   7953    289    527    -12       C  
ATOM   2380  CG  LEU A 479      23.302 -47.001 -24.994  1.00 70.37           C  
ANISOU 2380  CG  LEU A 479     9022   9103   8614    336    347     59       C  
ATOM   2381  CD1 LEU A 479      24.384 -47.698 -24.181  1.00 74.86           C  
ANISOU 2381  CD1 LEU A 479     9311   9764   9370    389    422    162       C  
ATOM   2382  CD2 LEU A 479      22.531 -45.986 -24.155  1.00 66.41           C  
ANISOU 2382  CD2 LEU A 479     8444   8768   8020    316    145     19       C  
ATOM   2383  N   GLY A 480      24.293 -44.173 -28.659  1.00 65.22           N  
ANISOU 2383  N   GLY A 480     9207   7942   7633    151    760   -130       N  
ATOM   2384  CA  GLY A 480      24.942 -43.748 -29.878  1.00 69.00           C  
ANISOU 2384  CA  GLY A 480     9950   8244   8022     97   1005   -137       C  
ATOM   2385  C   GLY A 480      24.553 -42.310 -30.174  1.00 73.18           C  
ANISOU 2385  C   GLY A 480    10674   8706   8427     41    920   -141       C  
ATOM   2386  O   GLY A 480      23.815 -41.693 -29.416  1.00 70.46           O  
ANISOU 2386  O   GLY A 480    10234   8449   8089     57    677   -160       O  
ATOM   2387  N   ASP A 481      25.061 -41.781 -31.279  1.00 74.46           N  
ANISOU 2387  N   ASP A 481    11117   8699   8475    -20   1140   -117       N  
ATOM   2388  CA  ASP A 481      24.734 -40.440 -31.745  1.00 75.03           C  
ANISOU 2388  CA  ASP A 481    11441   8650   8417    -69   1088    -87       C  
ATOM   2389  C   ASP A 481      23.222 -40.199 -31.730  1.00 70.04           C  
ANISOU 2389  C   ASP A 481    10962   8030   7618     17    734   -106       C  
ATOM   2390  O   ASP A 481      22.452 -41.016 -32.212  1.00 73.28           O  
ANISOU 2390  O   ASP A 481    11520   8444   7878     84    617   -130       O  
ATOM   2391  CB  ASP A 481      25.305 -40.243 -33.149  1.00 83.20           C  
ANISOU 2391  CB  ASP A 481    12846   9494   9270   -127   1386    -33       C  
ATOM   2392  CG  ASP A 481      25.129 -38.852 -33.653  1.00 93.19           C  
ANISOU 2392  CG  ASP A 481    14387  10603  10418   -185   1374     40       C  
ATOM   2393  OD1 ASP A 481      26.004 -38.014 -33.366  1.00104.43           O  
ANISOU 2393  OD1 ASP A 481    15680  11971  12026   -297   1547     70       O  
ATOM   2394  OD2 ASP A 481      24.121 -38.600 -34.340  1.00 97.50           O1-
ANISOU 2394  OD2 ASP A 481    15276  11068  10700   -119   1180     70       O1-
ATOM   2395  N   CYS A 482      22.792 -39.087 -31.155  1.00 70.29           N  
ANISOU 2395  N   CYS A 482    10938   8063   7704     17    560   -112       N  
ATOM   2396  CA  CYS A 482      21.365 -38.884 -30.939  1.00 72.59           C  
ANISOU 2396  CA  CYS A 482    11276   8396   7909    119    223   -145       C  
ATOM   2397  C   CYS A 482      20.615 -38.643 -32.245  1.00 78.19           C  
ANISOU 2397  C   CYS A 482    12418   8945   8347    170    124    -96       C  
ATOM   2398  O   CYS A 482      19.433 -38.965 -32.346  1.00 63.80           O  
ANISOU 2398  O   CYS A 482    10641   7168   6434    262   -146   -130       O  
ATOM   2399  CB  CYS A 482      21.122 -37.725 -29.966  1.00 68.37           C  
ANISOU 2399  CB  CYS A 482    10568   7891   7517    125     81   -187       C  
ATOM   2400  SG  CYS A 482      21.754 -38.010 -28.313  1.00 85.99           S  
ANISOU 2400  SG  CYS A 482    12309  10362  10002     86    100   -266       S  
ATOM   2401  N   ASP A 483      21.305 -38.077 -33.235  1.00 77.83           N  
ANISOU 2401  N   ASP A 483    12683   8717   8171    105    340    -11       N  
ATOM   2402  CA  ASP A 483      20.713 -37.833 -34.549  1.00 79.35           C  
ANISOU 2402  CA  ASP A 483    13341   8759   8051    152    258     59       C  
ATOM   2403  C   ASP A 483      20.417 -39.135 -35.260  1.00 80.05           C  
ANISOU 2403  C   ASP A 483    13573   8896   7947    184    245      7       C  
ATOM   2404  O   ASP A 483      19.327 -39.328 -35.799  1.00 84.00           O  
ANISOU 2404  O   ASP A 483    14270   9392   8256    268    -37    -13       O  
ATOM   2405  CB  ASP A 483      21.638 -36.986 -35.413  1.00 83.80           C  
ANISOU 2405  CB  ASP A 483    14215   9120   8505     57    554    183       C  
ATOM   2406  CG  ASP A 483      21.370 -35.522 -35.272  1.00 92.92           C  
ANISOU 2406  CG  ASP A 483    15466  10124   9714     65    441    263       C  
ATOM   2407  OD1 ASP A 483      20.387 -35.171 -34.590  1.00 89.65           O  
ANISOU 2407  OD1 ASP A 483    14902   9765   9397    169    118    208       O  
ATOM   2408  OD2 ASP A 483      22.129 -34.727 -35.859  1.00106.68           O1-
ANISOU 2408  OD2 ASP A 483    17439  11680  11414    -33    691    382       O1-
ATOM   2409  N   VAL A 484      21.417 -40.010 -35.267  1.00 76.09           N  
ANISOU 2409  N   VAL A 484    12964   8430   7518    118    548    -26       N  
ATOM   2410  CA  VAL A 484      21.298 -41.379 -35.757  1.00 77.05           C  
ANISOU 2410  CA  VAL A 484    13159   8586   7531    142    581   -110       C  
ATOM   2411  C   VAL A 484      20.049 -42.083 -35.231  1.00 78.51           C  
ANISOU 2411  C   VAL A 484    13174   8888   7767    216    220   -195       C  
ATOM   2412  O   VAL A 484      19.234 -42.578 -36.005  1.00 86.58           O  
ANISOU 2412  O   VAL A 484    14441   9879   8577    254     35   -250       O  
ATOM   2413  CB  VAL A 484      22.544 -42.204 -35.361  1.00 68.35           C  
ANISOU 2413  CB  VAL A 484    11797   7528   6645     90    927   -141       C  
ATOM   2414  CG1 VAL A 484      22.277 -43.686 -35.455  1.00 70.43           C  
ANISOU 2414  CG1 VAL A 484    12021   7830   6910    133    902   -244       C  
ATOM   2415  CG2 VAL A 484      23.741 -41.805 -36.204  1.00 70.80           C  
ANISOU 2415  CG2 VAL A 484    12321   7711   6868     11   1335    -81       C  
ATOM   2416  N   ILE A 485      19.894 -42.114 -33.912  1.00 74.21           N  
ANISOU 2416  N   ILE A 485    12212   8484   7502    227    121   -211       N  
ATOM   2417  CA  ILE A 485      18.830 -42.898 -33.294  1.00 74.54           C  
ANISOU 2417  CA  ILE A 485    12039   8646   7637    275   -146   -279       C  
ATOM   2418  C   ILE A 485      17.458 -42.268 -33.543  1.00 75.36           C  
ANISOU 2418  C   ILE A 485    12259   8746   7627    345   -507   -293       C  
ATOM   2419  O   ILE A 485      16.465 -42.966 -33.730  1.00 72.00           O  
ANISOU 2419  O   ILE A 485    11833   8356   7167    373   -735   -361       O  
ATOM   2420  CB  ILE A 485      19.091 -43.073 -31.788  1.00 70.18           C  
ANISOU 2420  CB  ILE A 485    11031   8259   7377    269   -122   -273       C  
ATOM   2421  CG1 ILE A 485      20.414 -43.820 -31.584  1.00 70.41           C  
ANISOU 2421  CG1 ILE A 485    10926   8292   7536    224    192   -253       C  
ATOM   2422  CG2 ILE A 485      17.962 -43.838 -31.130  1.00 68.34           C  
ANISOU 2422  CG2 ILE A 485    10583   8146   7236    305   -361   -319       C  
ATOM   2423  CD1 ILE A 485      20.992 -43.719 -30.191  1.00 62.88           C  
ANISOU 2423  CD1 ILE A 485     9570   7492   6828    216    237   -220       C  
ATOM   2424  N   ILE A 486      17.410 -40.945 -33.582  1.00 75.71           N  
ANISOU 2424  N   ILE A 486    12400   8731   7635    375   -562   -230       N  
ATOM   2425  CA  ILE A 486      16.173 -40.249 -33.917  1.00 79.46           C  
ANISOU 2425  CA  ILE A 486    13004   9174   8013    472   -903   -227       C  
ATOM   2426  C   ILE A 486      15.781 -40.496 -35.377  1.00 82.28           C  
ANISOU 2426  C   ILE A 486    13798   9417   8045    494  -1020   -220       C  
ATOM   2427  O   ILE A 486      14.596 -40.601 -35.698  1.00 82.53           O  
ANISOU 2427  O   ILE A 486    13876   9473   8007    569  -1361   -264       O  
ATOM   2428  CB  ILE A 486      16.296 -38.732 -33.640  1.00 81.07           C  
ANISOU 2428  CB  ILE A 486    13236   9293   8273    510   -914   -154       C  
ATOM   2429  CG1 ILE A 486      16.437 -38.500 -32.137  1.00 71.04           C  
ANISOU 2429  CG1 ILE A 486    11533   8164   7296    502   -876   -208       C  
ATOM   2430  CG2 ILE A 486      15.079 -37.975 -34.157  1.00 67.67           C  
ANISOU 2430  CG2 ILE A 486    11719   7523   6470    641  -1264   -129       C  
ATOM   2431  CD1 ILE A 486      15.300 -39.079 -31.345  1.00 62.62           C  
ANISOU 2431  CD1 ILE A 486    10159   7275   6359    568  -1111   -295       C  
ATOM   2432  N   ASN A 487      16.776 -40.604 -36.254  1.00 85.20           N  
ANISOU 2432  N   ASN A 487    14481   9676   8216    429   -737   -173       N  
ATOM   2433  CA  ASN A 487      16.520 -40.960 -37.645  1.00 86.84           C  
ANISOU 2433  CA  ASN A 487    15139   9793   8061    440   -809   -184       C  
ATOM   2434  C   ASN A 487      15.974 -42.383 -37.746  1.00 85.98           C  
ANISOU 2434  C   ASN A 487    14951   9763   7955    423   -935   -340       C  
ATOM   2435  O   ASN A 487      15.031 -42.642 -38.492  1.00 87.24           O  
ANISOU 2435  O   ASN A 487    15320   9913   7913    463  -1242   -403       O  
ATOM   2436  CB  ASN A 487      17.792 -40.821 -38.492  1.00 84.98           C  
ANISOU 2436  CB  ASN A 487    15239   9434   7617    364   -402   -111       C  
ATOM   2437  CG  ASN A 487      17.501 -40.779 -39.986  1.00 93.47           C  
ANISOU 2437  CG  ASN A 487    16873  10406   8234    392   -485    -85       C  
ATOM   2438  ND2 ASN A 487      17.482 -41.943 -40.619  1.00 96.73           N  
ANISOU 2438  ND2 ASN A 487    17443  10838   8473    366   -452   -222       N  
ATOM   2439  OD1 ASN A 487      17.298 -39.709 -40.562  1.00100.30           O  
ANISOU 2439  OD1 ASN A 487    18043  11168   8897    438   -581     57       O  
ATOM   2440  N   GLU A 488      16.559 -43.298 -36.980  1.00 86.18           N  
ANISOU 2440  N   GLU A 488    14667   9855   8223    361   -717   -401       N  
ATOM   2441  CA  GLU A 488      16.145 -44.696 -37.011  1.00 86.23           C  
ANISOU 2441  CA  GLU A 488    14589   9894   8281    330   -791   -540       C  
ATOM   2442  C   GLU A 488      14.725 -44.872 -36.467  1.00 87.43           C  
ANISOU 2442  C   GLU A 488    14488  10148   8583    364  -1194   -599       C  
ATOM   2443  O   GLU A 488      14.024 -45.821 -36.817  1.00 95.14           O  
ANISOU 2443  O   GLU A 488    15490  11121   9539    334  -1375   -722       O  
ATOM   2444  CB  GLU A 488      17.133 -45.562 -36.225  1.00 82.65           C  
ANISOU 2444  CB  GLU A 488    13848   9469   8087    278   -464   -553       C  
ATOM   2445  CG  GLU A 488      16.706 -47.018 -36.026  1.00 89.23           C  
ANISOU 2445  CG  GLU A 488    14537  10309   9058    245   -528   -674       C  
ATOM   2446  CD  GLU A 488      16.842 -47.874 -37.275  1.00102.37           C  
ANISOU 2446  CD  GLU A 488    16584  11837  10476    217   -458   -810       C  
ATOM   2447  OE1 GLU A 488      17.299 -47.348 -38.313  1.00106.01           O  
ANISOU 2447  OE1 GLU A 488    17437  12219  10624    228   -338   -799       O  
ATOM   2448  OE2 GLU A 488      16.499 -49.078 -37.212  1.00105.91           O1-
ANISOU 2448  OE2 GLU A 488    16953  12246  11041    180   -509   -929       O1-
ATOM   2449  N   LEU A 489      14.289 -43.942 -35.630  1.00 79.94           N  
ANISOU 2449  N   LEU A 489    13291   9283   7799    421  -1326   -526       N  
ATOM   2450  CA  LEU A 489      12.955 -44.023 -35.056  1.00 76.38           C  
ANISOU 2450  CA  LEU A 489    12558   8940   7521    461  -1665   -580       C  
ATOM   2451  C   LEU A 489      11.926 -43.358 -35.948  1.00 76.52           C  
ANISOU 2451  C   LEU A 489    12815   8917   7343    548  -2037   -589       C  
ATOM   2452  O   LEU A 489      10.773 -43.762 -35.969  1.00 85.66           O  
ANISOU 2452  O   LEU A 489    13833  10136   8577    562  -2353   -678       O  
ATOM   2453  CB  LEU A 489      12.922 -43.385 -33.667  1.00 71.68           C  
ANISOU 2453  CB  LEU A 489    11566   8468   7200    496  -1619   -522       C  
ATOM   2454  CG  LEU A 489      13.743 -44.049 -32.561  1.00 68.04           C  
ANISOU 2454  CG  LEU A 489    10800   8095   6957    427  -1333   -503       C  
ATOM   2455  CD1 LEU A 489      13.722 -43.175 -31.338  1.00 61.72           C  
ANISOU 2455  CD1 LEU A 489     9700   7416   6336    472  -1317   -459       C  
ATOM   2456  CD2 LEU A 489      13.226 -45.448 -32.243  1.00 65.03           C  
ANISOU 2456  CD2 LEU A 489    10222   7767   6720    363  -1379   -571       C  
ATOM   2457  N   CYS A 490      12.342 -42.326 -36.672  1.00 74.94           N  
ANISOU 2457  N   CYS A 490    12961   8609   6904    606  -2006   -487       N  
ATOM   2458  CA  CYS A 490      11.458 -41.669 -37.624  1.00 83.43           C  
ANISOU 2458  CA  CYS A 490    14324   9626   7748    709  -2369   -461       C  
ATOM   2459  C   CYS A 490      11.235 -42.577 -38.824  1.00 93.15           C  
ANISOU 2459  C   CYS A 490    15897  10818   8679    662  -2502   -565       C  
ATOM   2460  O   CYS A 490      10.148 -42.604 -39.408  1.00 96.00           O  
ANISOU 2460  O   CYS A 490    16343  11198   8933    722  -2915   -623       O  
ATOM   2461  CB  CYS A 490      12.037 -40.326 -38.064  1.00 84.17           C  
ANISOU 2461  CB  CYS A 490    14732   9586   7663    777  -2267   -291       C  
ATOM   2462  SG  CYS A 490      11.948 -39.032 -36.807  1.00 82.94           S  
ANISOU 2462  SG  CYS A 490    14228   9442   7843    864  -2251   -209       S  
ATOM   2463  N   HIS A 491      12.288 -43.307 -39.186  1.00 97.13           N  
ANISOU 2463  N   HIS A 491    16588  11264   9053    560  -2152   -600       N  
ATOM   2464  CA  HIS A 491      12.210 -44.383 -40.155  1.00100.92           C  
ANISOU 2464  CA  HIS A 491    17352  11704   9290    494  -2202   -750       C  
ATOM   2465  C   HIS A 491      11.057 -45.305 -39.775  1.00100.88           C  
ANISOU 2465  C   HIS A 491    17029  11784   9516    457  -2530   -914       C  
ATOM   2466  O   HIS A 491      10.155 -45.551 -40.571  1.00107.83           O  
ANISOU 2466  O   HIS A 491    18086  12666  10219    468  -2904  -1020       O  
ATOM   2467  CB  HIS A 491      13.539 -45.150 -40.196  1.00111.33           C  
ANISOU 2467  CB  HIS A 491    18749  12958  10593    399  -1714   -786       C  
ATOM   2468  CG  HIS A 491      13.735 -46.003 -41.417  1.00126.19           C  
ANISOU 2468  CG  HIS A 491    21063  14755  12129    350  -1669   -934       C  
ATOM   2469  CD2 HIS A 491      13.408 -45.796 -42.717  1.00129.75           C
[truncated: 101,101 more chars]
