# Supplementary material for: Network pharmacology and molecular-docking-based strategy to explore the potential mechanism of salidroside-inhibited oxidative stress in retinal ganglion cell
Source: PLoS One. 2024 Jul 5;19(7):e0305343. doi: 10.1371/journal.pone.0305343 (PMC11226129; doi:10.1371/journal.pone.0305343)
Supplement: S1 File — All raw data required to replicate the results of study were listed in this file. (ZIP) [file pone.0305343.s002.zip › original data/docking/SAL.pdb]

ATOM      1  C   UNL d   1      -3.287   1.329  -0.293  0.00  0.00           C  
ATOM      2  C   UNL d   1      -3.451  -0.041  -0.952  0.00  0.00           C  
ATOM      3  C   UNL d   1      -1.847   1.550   0.172  0.00  0.00           C  
ATOM      4  C   UNL d   1      -2.856  -1.142  -0.072  0.00  0.00           C  
ATOM      5  C   UNL d   1      -1.328   0.351   0.965  0.00  0.00           C  
ATOM      6  C   UNL d   1       0.613  -0.507   1.975  0.00  0.00           C  
ATOM      7  C   UNL d   1       2.085  -0.230   2.258  0.00  0.00           C  
ATOM      8  C   UNL d   1       2.900  -0.111   0.993  0.00  0.00           C  
ATOM      9  C   UNL d   1       3.484  -1.244   0.452  0.00  0.00           C  
ATOM     10  C   UNL d   1       4.237  -1.134  -0.717  0.00  0.00           C  
ATOM     11  C   UNL d   1       4.396   0.110  -1.329  0.00  0.00           C  
ATOM     12  C   UNL d   1       3.802   1.242  -0.773  0.00  0.00           C  
ATOM     13  C   UNL d   1       3.049   1.131   0.396  0.00  0.00           C  
ATOM     14  C   UNL d   1      -2.902  -2.502  -0.760  0.00  0.00           C  
ATOM     15  O   UNL d   1      -1.487  -0.851   0.214  0.00  0.00           O  
ATOM     16  O   UNL d   1       0.055   0.570   1.237  0.00  0.00           O  
ATOM     17  O   UNL d   1       5.131   0.217  -2.470  0.00  0.00           O  
ATOM     18  O   UNL d   1      -1.794   2.701   1.015  0.00  0.00           O  
ATOM     19  O   UNL d   1      -2.328  -3.465   0.104  0.00  0.00           O  
ATOM     20  O   UNL d   1      -3.635   2.326  -1.254  0.00  0.00           O  
ATOM     21  O   UNL d   1      -4.837  -0.301  -1.159  0.00  0.00           O  
ATOM     22  H   UNL d   1       5.467  -0.663  -2.712  0.00  0.00           H  
ATOM     23  H   UNL d   1      -2.365   2.538   1.784  0.00  0.00           H  
ATOM     24  H   UNL d   1      -1.419  -3.181   0.299  0.00  0.00           H  
ATOM     25  H   UNL d   1      -4.548   2.150  -1.539  0.00  0.00           H  
ATOM     26  H   UNL d   1      -5.272  -0.318  -0.290  0.00  0.00           H  
END
