# Supplementary material for: Network pharmacology and molecular-docking-based strategy to explore the potential mechanism of salidroside-inhibited oxidative stress in retinal ganglion cell
Source: PLoS One. 2024 Jul 5;19(7):e0305343. doi: 10.1371/journal.pone.0305343 (PMC11226129; doi:10.1371/journal.pone.0305343)
Supplement: S1 File — All raw data required to replicate the results of study were listed in this file. (ZIP) [file pone.0305343.s002.zip › original data/KEGG/Enrichment_GO/_FINAL_GO.csv]

_MEMBER_MyList	_LogP_MyList	GO	_PATTERN_	_RANK_	GiniIndex	Category	CategoryID	Description	PARENT_GO	LogP	P	Enrichment	Z-score	#TotalGeneInLibrary	#GeneInGO	#GeneInHitList	#GeneInGOAndHitList	%InGO	STDV %InGO	GeneID	Hits	Log(q-value)	EvidenceCutoff	GROUP_ID	FirstInGroupByEnrichment	FirstInGroupByLogP	BestLogPInGroup	BestEnrichmentInGroup	URL
1	-15.71561997	hsa05417	M1	1	0	KEGG Pathway	24	Lipid and atherosclerosis		-15.71561997	1.92478E-16	84.22883721	27.30975498	30182	215	15	9	60	12.64911064	836|841|2932|3309|4780|4790|4846|7099|114548	CASP3|CASP8|GSK3B|HSPA5|NFE2L2|NFKB1|NOS3|TLR4|NLRP3	-13.16907731	0	1	1	1	-15.71561997	141.2023392
1	-10.38306746	hsa05162	M1	1	0	KEGG Pathway	24	Measles		-10.38306746	4.13935E-11	86.85467626	22.62278597	30182	139	15	6	40	12.64911064	836|841|1027|2932|4790|7099	CASP3|CASP8|CDKN1B|GSK3B|NFKB1|TLR4	-8.257322205	0	1	0	0	-15.71561997	141.2023392
1	-10.32674361	hsa04936	M1	1	0	KEGG Pathway	24	Alcoholic liver disease		-10.32674361	4.71255E-11	85.01971831	22.37802784	30182	142	15	6	40	12.64911064	836|841|2932|4790|7099|23411	CASP3|CASP8|GSK3B|NFKB1|TLR4|SIRT1	-8.257322205	0	1	0	0	-15.71561997	141.2023392
1	-8.786799245	hsa04066	M1	1	0	KEGG Pathway	24	HIF-1 signaling pathway		-8.786799245	1.63381E-09	92.29969419	21.29318244	30182	109	15	5	33.33333333	12.17161239	1027|3091|4790|4846|7099	CDKN1B|HIF1A|NFKB1|NOS3|TLR4	-6.842316573	0	2	1	1	-8.786799245	92.29969419
1	-8.544125991	hsa05200	M1	1	0	KEGG Pathway	24	Pathways in cancer		-8.544125991	2.85676E-09	26.52529818	13.23258806	30182	531	15	7	46.66666667	12.88122377	836|841|1027|2932|3091|4780|4790	CASP3|CASP8|CDKN1B|GSK3B|HIF1A|NFE2L2|NFKB1	-6.696553332	0	1	0	0	-15.71561997	141.2023392
1	-7.919387467	hsa05161	M1	1	0	KEGG Pathway	24	Hepatitis B		-7.919387467	1.20396E-08	62.10288066	17.38842431	30182	162	15	5	33.33333333	12.17161239	836|841|4790|5111|7099	CASP3|CASP8|NFKB1|PCNA|TLR4	-6.158175468	0	1	0	0	-15.71561997	141.2023392
1	-7.813669419	hsa05134	M1	1	0	KEGG Pathway	24	Legionellosis		-7.813669419	1.53579E-08	141.2023392	23.62520253	30182	57	15	4	26.66666667	11.41798451	836|841|4790|7099	CASP3|CASP8|NFKB1|TLR4	-6.158175468	0	1	0	0	-15.71561997	141.2023392
1	-7.801628145	hsa05164	M1	1	0	KEGG Pathway	24	Influenza A		-7.801628145	1.57896E-08	58.83430799	16.91179657	30182	171	15	5	33.33333333	12.17161239	836|841|4790|7099|114548	CASP3|CASP8|NFKB1|TLR4|NLRP3	-6.158175468	0	1	0	0	-15.71561997	141.2023392
1	-7.527307182	hsa05167	M1	1	0	KEGG Pathway	24	Kaposi sarcoma-associated herpesvirus infection		-7.527307182	2.96956E-08	51.85910653	15.8468235	30182	194	15	5	33.33333333	12.17161239	836|841|2932|3091|4790	CASP3|CASP8|GSK3B|HIF1A|NFKB1	-5.947457048	0	1	0	0	-15.71561997	141.2023392
1	-7.493999711	hsa05130	M1	1	0	KEGG Pathway	24	Pathogenic Escherichia coli infection		-7.493999711	3.20627E-08	51.06937394	15.72170446	30182	197	15	5	33.33333333	12.17161239	836|841|4790|7099|114548	CASP3|CASP8|NFKB1|TLR4|NLRP3	-5.947457048	0	1	0	0	-15.71561997	141.2023392
1	-7.30446816	hsa05133	M1	1	0	KEGG Pathway	24	Pertussis		-7.30446816	4.96057E-08	105.9017544	20.41782135	30182	76	15	4	26.66666667	11.41798451	836|4790|7099|114548	CASP3|NFKB1|TLR4|NLRP3	-5.799318182	0	1	0	0	-15.71561997	141.2023392
1	-7.17944423	hsa05022	M1	1	0	KEGG Pathway	24	Pathways of neurodegeneration - multiple diseases		-7.17944423	6.61539E-08	25.36302521	11.94700329	30182	476	15	6	40	12.64911064	836|841|2932|3309|4790|5071	CASP3|CASP8|GSK3B|HSPA5|NFKB1|PRKN	-5.712082813	0	1	0	0	-15.71561997	141.2023392
1	-6.986931528	hsa05132	M1	1	0	KEGG Pathway	24	Salmonella infection		-6.986931528	1.03055E-07	40.4042838	13.92240841	30182	249	15	5	33.33333333	12.17161239	836|841|4790|7099|114548	CASP3|CASP8|NFKB1|TLR4|NLRP3	-5.554332217	0	1	0	0	-15.71561997	141.2023392
1	-6.930740287	hsa04657	M1	1	0	KEGG Pathway	24	IL-17 signaling pathway		-6.930740287	1.1729E-07	85.62269504	18.3231653	30182	94	15	4	26.66666667	11.41798451	836|841|2932|4790	CASP3|CASP8|GSK3B|NFKB1	-5.530325659	0	1	0	0	-15.71561997	141.2023392
1	-6.822308349	hsa04933	M1	1	0	KEGG Pathway	24	AGE-RAGE signaling pathway in diabetic complications		-6.822308349	1.50554E-07	80.48533333	17.75333822	30182	100	15	4	26.66666667	11.41798451	836|1027|4790|4846	CASP3|CDKN1B|NFKB1|NOS3	-5.451856944	0	2	0	0	-8.786799245	92.29969419
1	-6.624103468	hsa05145	M1	1	0	KEGG Pathway	24	Toxoplasmosis		-6.624103468	2.37627E-07	71.86190476	16.75334376	30182	112	15	4	26.66666667	11.41798451	836|841|4790|7099	CASP3|CASP8|NFKB1|TLR4	-5.281680787	0	1	0	0	-15.71561997	141.2023392
1	-6.374314282	hsa05165	M1	1	0	KEGG Pathway	24	Human papillomavirus infection		-6.374314282	4.22363E-07	30.39476334	11.99087576	30182	331	15	5	33.33333333	12.17161239	836|841|1027|2932|4790	CASP3|CASP8|CDKN1B|GSK3B|NFKB1	-5.05822054	0	1	0	0	-15.71561997	141.2023392
1	-6.272937967	hsa05135	M1	1	0	KEGG Pathway	24	Yersinia infection		-6.272937967	5.33411E-07	58.74841849	15.10638869	30182	137	15	4	26.66666667	11.41798451	2932|4790|7099|114548	GSK3B|NFKB1|TLR4|NLRP3	-4.981667808	0	1	0	0	-15.71561997	141.2023392
1	-6.230355758	hsa04151	M1	1	0	KEGG Pathway	24	PI3K-Akt signaling pathway		-6.230355758	5.88361E-07	28.41996234	11.57185007	30182	354	15	5	33.33333333	12.17161239	1027|2932|4790|4846|7099	CDKN1B|GSK3B|NFKB1|NOS3|TLR4	-4.962566695	0	2	0	0	-8.786799245	92.29969419
1	-6.05853342	hsa04932	M1	1	0	KEGG Pathway	24	Non-alcoholic fatty liver disease		-6.05853342	8.7391E-07	51.92602151	14.17411679	30182	155	15	4	26.66666667	11.41798451	836|841|2932|4790	CASP3|CASP8|GSK3B|NFKB1	-4.813020752	0	1	0	0	-15.71561997	141.2023392
1	-6.036298099	hsa05160	M1	1	0	KEGG Pathway	24	Hepatitis C		-6.036298099	9.19818E-07	51.26454352	14.08044698	30182	157	15	4	26.66666667	11.41798451	836|841|2932|4790	CASP3|CASP8|GSK3B|NFKB1	-4.81197473	0	1	0	0	-15.71561997	141.2023392
1	-5.799576497	hsa05152	M1	1	0	KEGG Pathway	24	Tuberculosis		-5.799576497	1.58644E-06	44.71407407	13.11682769	30182	180	15	4	26.66666667	11.41798451	836|841|4790|7099	CASP3|CASP8|NFKB1|TLR4	-4.595456514	0	1	0	0	-15.71561997	141.2023392
1	-5.742903763	hsa04621	M1	1	0	KEGG Pathway	24	NOD-like receptor signaling pathway		-5.742903763	1.80757E-06	43.27168459	12.89498186	30182	186	15	4	26.66666667	11.41798451	841|4790|7099|114548	CASP8|NFKB1|TLR4|NLRP3	-4.558088935	0	1	0	0	-15.71561997	141.2023392
1	-5.600459315	hsa05169	M1	1	0	KEGG Pathway	24	Epstein-Barr virus infection		-5.600459315	2.50923E-06	39.84422442	12.35186981	30182	202	15	4	26.66666667	11.41798451	836|841|1027|4790	CASP3|CASP8|CDKN1B|NFKB1	-4.43486762	0	1	0	0	-15.71561997	141.2023392
1	-5.583470275	hsa05203	M1	1	0	KEGG Pathway	24	Viral carcinogenesis		-5.583470275	2.60933E-06	39.45359477	12.2884493	30182	204	15	4	26.66666667	11.41798451	836|841|1027|4790	CASP3|CASP8|CDKN1B|NFKB1	-4.43486762	0	1	0	0	-15.71561997	141.2023392
1	-5.517176459	hsa05170	M1	1	0	KEGG Pathway	24	Human immunodeficiency virus 1 infection		-5.517176459	3.03965E-06	37.96477987	12.04367601	30182	212	15	4	26.66666667	11.41798451	836|841|4790|7099	CASP3|CASP8|NFKB1|TLR4	-4.385607144	0	1	0	0	-15.71561997	141.2023392
1	-5.414723977	hsa05163	M1	1	0	KEGG Pathway	24	Human cytomegalovirus infection		-5.414723977	3.84836E-06	35.77125926	11.67370997	30182	225	15	4	26.66666667	11.41798451	836|841|2932|4790	CASP3|CASP8|GSK3B|NFKB1	-4.299545077	0	1	0	0	-15.71561997	141.2023392
1	-5.254420805	hsa05131	M1	1	0	KEGG Pathway	24	Shigellosis		-5.254420805	5.56646E-06	32.5851552	11.11445677	30182	247	15	4	26.66666667	11.41798451	2932|4790|7099|114548	GSK3B|NFKB1|TLR4|NLRP3	-4.155036173	0	1	0	0	-15.71561997	141.2023392
1	-5.127337437	hsa05012	M1	1	0	KEGG Pathway	24	Parkinson disease		-5.127337437	7.45869E-06	30.25764411	10.68746707	30182	266	15	4	26.66666667	11.41798451	836|3309|4780|5071	CASP3|HSPA5|NFE2L2|PRKN	-4.043192772	0	3	1	1	-5.127337437	35.3005848
1	-4.958940649	hsa05235	M1	1	0	KEGG Pathway	24	PD-L1 expression and PD-1 checkpoint pathway in cancer		-4.958940649	1.09916E-05	67.8247191	14.07815632	30182	89	15	3	20	10.32795559	3091|4790|7099	HIF1A|NFKB1|TLR4	-3.88951924	0	1	0	0	-15.71561997	141.2023392
1	-4.915649676	hsa05222	M1	1	0	KEGG Pathway	24	Small cell lung cancer		-4.915649676	1.21437E-05	65.61304348	13.84042412	30182	92	15	3	20	10.32795559	836|1027|4790	CASP3|CDKN1B|NFKB1	-3.860468706	0	2	0	0	-8.786799245	92.29969419
1	-4.865612619	hsa05206	M1	1	0	KEGG Pathway	24	MicroRNAs in cancer		-4.865612619	1.36266E-05	25.96301075	9.851265889	30182	310	15	4	26.66666667	11.41798451	836|1027|4790|23411	CASP3|CDKN1B|NFKB1|SIRT1	-3.824219934	0	2	0	0	-8.786799245	92.29969419
1	-4.84660289	hsa05215	M1	1	0	KEGG Pathway	24	Prostate cancer		-4.84660289	1.42363E-05	62.23092784	13.46877445	30182	97	15	3	20	10.32795559	1027|2932|4790	CDKN1B|GSK3B|NFKB1	-3.818574167	0	2	0	0	-8.786799245	92.29969419
1	-4.781095996	hsa05142	M1	1	0	KEGG Pathway	24	Chagas disease		-4.781095996	1.6554E-05	59.18039216	13.12454314	30182	102	15	3	20	10.32795559	841|4790|7099	CASP8|NFKB1|TLR4	-3.778621377	0	1	0	0	-15.71561997	141.2023392
1	-4.781095996	hsa05146	M1	1	0	KEGG Pathway	24	Amoebiasis		-4.781095996	1.6554E-05	59.18039216	13.12454314	30182	102	15	3	20	10.32795559	836|4790|7099	CASP3|NFKB1|TLR4	-3.778621377	0	1	0	0	-15.71561997	141.2023392
1	-4.755806043	hsa04620	M1	1	0	KEGG Pathway	24	Toll-like receptor signaling pathway		-4.755806043	1.75466E-05	58.04230769	12.9937845	30182	104	15	3	20	10.32795559	841|4790|7099	CASP8|NFKB1|TLR4	-3.777465104	0	1	0	0	-15.71561997	141.2023392
1	-4.755806043	hsa04625	M1	1	0	KEGG Pathway	24	C-type lectin receptor signaling pathway		-4.755806043	1.75466E-05	58.04230769	12.9937845	30182	104	15	3	20	10.32795559	841|4790|114548	CASP8|NFKB1|NLRP3	-3.777465104	0	1	0	0	-15.71561997	141.2023392
1	-4.706681865	hsa04931	M1	1	0	KEGG Pathway	24	Insulin resistance		-4.706681865	1.9648E-05	55.89259259	12.74313851	30182	108	15	3	20	10.32795559	2932|4790|4846	GSK3B|NFKB1|NOS3	-3.739922798	0	2	0	0	-8.786799245	92.29969419
1	-4.659380074	hsa04668	M1	1	0	KEGG Pathway	24	TNF signaling pathway		-4.659380074	2.19089E-05	53.89642857	12.50590221	30182	112	15	3	20	10.32795559	836|841|4790	CASP3|CASP8|NFKB1	-3.703902018	0	1	0	0	-15.71561997	141.2023392
1	-4.501525504	hsa05010	M1	1	0	KEGG Pathway	24	Alzheimer disease		-4.501525504	3.15119E-05	20.95972222	8.777542234	30182	384	15	4	26.66666667	11.41798451	836|841|2932|4790	CASP3|CASP8|GSK3B|NFKB1	-3.562415158	0	1	0	0	-15.71561997	141.2023392
1	-4.496173965	hsa04110	M1	1	0	KEGG Pathway	24	Cell cycle		-4.496173965	3.19026E-05	47.53070866	11.71735375	30182	127	15	3	20	10.32795559	1027|2932|5111	CDKN1B|GSK3B|PCNA	-3.562415158	0	4	1	1	-4.496173965	47.53070866
1	-4.407447547	hsa04210	M1	1	0	KEGG Pathway	24	Apoptosis		-4.407447547	3.91338E-05	44.38529412	11.30745972	30182	136	15	3	20	10.32795559	836|841|4790	CASP3|CASP8|NFKB1	-3.484154173	0	1	0	0	-15.71561997	141.2023392
1	-4.379199509	hsa05418	M1	1	0	KEGG Pathway	24	Fluid shear stress and atherosclerosis		-4.379199509	4.17638E-05	43.42733813	11.17964253	30182	139	15	3	20	10.32795559	4780|4790|4846	NFE2L2|NFKB1|NOS3	-3.466125301	0	2	0	0	-8.786799245	92.29969419
1	-4.205453223	hsa04217	M1	1	0	KEGG Pathway	24	Necroptosis		-4.205453223	6.23084E-05	37.96477987	10.42091909	30182	159	15	3	20	10.32795559	841|7099|114548	CASP8|TLR4|NLRP3	-3.302363236	0	1	0	0	-15.71561997	141.2023392
1	-4.11163138	hsa04141	M1	1	0	KEGG Pathway	24	Protein processing in endoplasmic reticulum		-4.11163138	7.73337E-05	35.3005848	10.03011071	30182	171	15	3	20	10.32795559	3309|4780|5071	HSPA5|NFE2L2|PRKN	-3.218301231	0	3	0	0	-5.127337437	35.3005848
1	-3.94552204	hsa04215	M1	1	0	KEGG Pathway	24	Apoptosis - multiple species		-3.94552204	0.000113365	125.7583333	15.74516716	30182	32	15	2	13.33333333	8.777074515	836|841	CASP3|CASP8	-3.061737209	0	1	0	0	-15.71561997	141.2023392
1	-3.891069628	hsa05415	M1	1	0	KEGG Pathway	24	Diabetic cardiomyopathy		-3.891069628	0.000128508	29.73596059	9.160339037	30182	203	15	3	20	10.32795559	2932|4790|4846	GSK3B|NFKB1|NOS3	-3.016624823	0	2	0	0	-8.786799245	92.29969419
1	-3.878492427	hsa05205	M1	1	0	KEGG Pathway	24	Proteoglycans in cancer		-3.878492427	0.000132284	29.44585366	9.112723616	30182	205	15	3	20	10.32795559	836|3091|7099	CASP3|HIF1A|TLR4	-3.013191001	0	5	1	1	-3.878492427	29.44585366
1	-3.77065713	hsa05208	M1	1	0	KEGG Pathway	24	Chemical carcinogenesis - reactive oxygen species		-3.77065713	0.000169568	27.0690583	8.712855247	30182	223	15	3	20	10.32795559	3091|4780|4790	HIF1A|NFE2L2|NFKB1	-2.914310546	0	6	1	1	-3.77065713	55.89259259
1	-3.720046909	hsa05171	M1	1	0	KEGG Pathway	24	Coronavirus disease - COVID-19		-3.720046909	0.000190525	26.01896552	8.530241137	30182	232	15	3	20	10.32795559	4790|7099|114548	NFKB1|TLR4|NLRP3	-2.87247425	0	1	0	0	-15.71561997	141.2023392
1	-3.512493137	hsa05020	M1	1	0	KEGG Pathway	24	Prion disease		-3.512493137	0.000307261	22.11135531	7.813450638	30182	273	15	3	20	10.32795559	836|2932|3309	CASP3|GSK3B|HSPA5	-2.67352065	0	1	0	0	-15.71561997	141.2023392
1	-3.396521263	hsa05416	M1	1	0	KEGG Pathway	24	Viral myocarditis		-3.396521263	0.000401309	67.07111111	11.42330346	30182	60	15	2	13.33333333	8.777074515	836|841	CASP3|CASP8	-2.565981943	0	1	0	0	-15.71561997	141.2023392
1	-3.327054437	hsa05321	M1	1	0	KEGG Pathway	24	Inflammatory bowel disease		-3.327054437	0.000470918	61.91179487	10.96222221	30182	65	15	2	13.33333333	8.777074515	4790|7099	NFKB1|TLR4	-2.504787643	0	1	0	0	-15.71561997	141.2023392
1	-3.262823845	hsa04917	M1	1	0	KEGG Pathway	24	Prolactin signaling pathway		-3.262823845	0.000545979	57.48952381	10.55099734	30182	70	15	2	13.33333333	8.777074515	2932|4790	GSK3B|NFKB1	-2.456643871	0	2	0	0	-8.786799245	92.29969419
1	-3.262823845	hsa05120	M1	1	0	KEGG Pathway	24	Epithelial cell signaling in Helicobacter pylori infection		-3.262823845	0.000545979	57.48952381	10.55099734	30182	70	15	2	13.33333333	8.777074515	836|4790	CASP3|NFKB1	-2.456643871	0	2	0	0	-8.786799245	92.29969419
1	-3.250539224	hsa04622	M1	1	0	KEGG Pathway	24	RIG-I-like receptor signaling pathway		-3.250539224	0.000561644	56.67981221	10.47395557	30182	71	15	2	13.33333333	8.777074515	841|4790	CASP8|NFKB1	-2.452184587	0	1	0	0	-15.71561997	141.2023392
1	-3.238429403	hsa04137	M1	1	0	KEGG Pathway	24	Mitophagy - animal		-3.238429403	0.000577525	55.89259259	10.39850713	30182	72	15	2	13.33333333	8.777074515	3091|5071	HIF1A|PRKN	-2.450798874	0	6	0	0	-3.77065713	55.89259259
1	-3.226489526	hsa01524	M1	1	0	KEGG Pathway	24	Platinum drug resistance		-3.226489526	0.000593623	55.12694064	10.32459739	30182	73	15	2	13.33333333	8.777074515	836|841	CASP3|CASP8	-2.450798874	0	1	0	0	-15.71561997	141.2023392
1	-3.226489526	hsa04115	M1	1	0	KEGG Pathway	24	p53 signaling pathway		-3.226489526	0.000593623	55.12694064	10.32459739	30182	73	15	2	13.33333333	8.777074515	836|841	CASP3|CASP8	-2.450798874	0	1	0	0	-15.71561997	141.2023392
1	-3.191643922	hsa05220	M1	1	0	KEGG Pathway	24	Chronic myeloid leukemia		-3.191643922	0.000643215	52.95087719	10.11159189	30182	76	15	2	13.33333333	8.777074515	1027|4790	CDKN1B|NFKB1	-2.423252509	0	2	0	0	-8.786799245	92.29969419
1	-3.180339089	hsa05140	M1	1	0	KEGG Pathway	24	Leishmaniasis		-3.180339089	0.000660178	52.26320346	10.0433401	30182	77	15	2	13.33333333	8.777074515	4790|7099	NFKB1|TLR4	-2.41912626	0	1	0	0	-15.71561997	141.2023392
1	-3.148288161	hsa05014	M1	1	0	KEGG Pathway	24	Amyotrophic lateral sclerosis		-3.148288161	0.000710742	16.58351648	6.669960805	30182	364	15	3	20	10.32795559	836|3309|5071	CASP3|HSPA5|PRKN	-2.394137187	0	3	0	0	-5.127337437	35.3005848
1	-3.125967657	hsa04662	M1	1	0	KEGG Pathway	24	B cell receptor signaling pathway		-3.125967657	0.000748225	49.07642276	9.720804401	30182	82	15	2	13.33333333	8.777074515	2932|4790	GSK3B|NFKB1	-2.378765543	0	2	0	0	-8.786799245	92.29969419
1	-3.094942172	hsa04012	M1	1	0	KEGG Pathway	24	ErbB signaling pathway		-3.094942172	0.000803633	47.34431373	9.540929675	30182	85	15	2	13.33333333	8.777074515	1027|2932	CDKN1B|GSK3B	-2.354579483	0	4	0	0	-4.496173965	47.53070866
1	-3.084847623	hsa05210	M1	1	0	KEGG Pathway	24	Colorectal cancer		-3.084847623	0.000822531	46.79379845	9.483046616	30182	86	15	2	13.33333333	8.777074515	836|2932	CASP3|GSK3B	-2.351218316	0	1	0	0	-15.71561997	141.2023392
1	-3.05526616	hsa04211	M1	1	0	KEGG Pathway	24	Longevity regulating pathway		-3.05526616	0.000880509	45.2164794	9.315213252	30182	89	15	2	13.33333333	8.777074515	4790|23411	NFKB1|SIRT1	-2.328267432	0	7	1	1	-3.05526616	45.2164794
1	-2.921137276	hsa04064	M1	1	0	KEGG Pathway	24	NF-kappa B signaling pathway		-2.921137276	0.00119912	38.69487179	8.586592312	30182	104	15	2	13.33333333	8.777074515	4790|7099	NFKB1|TLR4	-2.207103525	0	1	0	0	-15.71561997	141.2023392
1	-2.921137276	hsa04660	M1	1	0	KEGG Pathway	24	T cell receptor signaling pathway		-2.921137276	0.00119912	38.69487179	8.586592312	30182	104	15	2	13.33333333	8.777074515	2932|4790	GSK3B|NFKB1	-2.207103525	0	2	0	0	-8.786799245	92.29969419
1	-2.888698652	hsa04659	M1	1	0	KEGG Pathway	24	Th17 cell differentiation		-2.888698652	0.001292116	37.2617284	8.418043415	30182	108	15	2	13.33333333	8.777074515	3091|4790	HIF1A|NFKB1	-2.181005079	0	6	0	0	-3.77065713	55.89259259
1	-2.805447547	hsa04071	M1	1	0	KEGG Pathway	24	Sphingolipid signaling pathway		-2.805447547	0.001565137	33.81736695	7.998479498	30182	119	15	2	13.33333333	8.777074515	4790|4846	NFKB1|NOS3	-2.110163232	0	2	0	0	-8.786799245	92.29969419
1	-2.805447547	hsa04722	M1	1	0	KEGG Pathway	24	Neurotrophin signaling pathway		-2.805447547	0.001565137	33.81736695	7.998479498	30182	119	15	2	13.33333333	8.777074515	2932|4790	GSK3B|NFKB1	-2.110163232	0	2	0	0	-8.786799245	92.29969419
1	-2.791159031	hsa04919	M1	1	0	KEGG Pathway	24	Thyroid hormone signaling pathway		-2.791159031	0.001617488	33.2584022	7.928302396	30182	121	15	2	13.33333333	8.777074515	2932|3091	GSK3B|HIF1A	-2.101948864	0	6	0	0	-3.77065713	55.89259259
1	-2.736322438	hsa04926	M1	1	0	KEGG Pathway	24	Relaxin signaling pathway		-2.736322438	0.001835175	31.19586563	7.663811322	30182	129	15	2	13.33333333	8.777074515	4790|4846	NFKB1|NOS3	-2.053102635	0	2	0	0	-8.786799245	92.29969419
1	-2.723156573	hsa04068	M1	1	0	KEGG Pathway	24	FoxO signaling pathway		-2.723156573	0.001891662	30.71959288	7.60143209	30182	131	15	2	13.33333333	8.777074515	1027|23411	CDKN1B|SIRT1	-2.050483929	0	7	0	0	-3.05526616	45.2164794
1	-2.721965329	hsa05168	M1	1	0	KEGG Pathway	24	Herpes simplex virus 1 infection		-2.721965329	0.001896857	11.78984375	5.490826784	30182	512	15	3	20	10.32795559	836|841|4790	CASP3|CASP8|NFKB1	-2.050483929	0	1	0	0	-15.71561997	141.2023392
1	-2.648241335	hsa04550	M1	1	0	KEGG Pathway	24	Signaling pathways regulating pluripotency of stem cells		-2.648241335	0.002247805	28.14172494	7.254527124	30182	143	15	2	13.33333333	8.777074515	2932|9314	GSK3B|KLF4	-1.982512263	0	4	0	0	-4.496173965	47.53070866
1	-2.613164901	hsa05226	M1	1	0	KEGG Pathway	24	Gastric cancer		-2.613164901	0.002436885	27.00850112	7.096684222	30182	149	15	2	13.33333333	8.777074515	1027|2932	CDKN1B|GSK3B	-1.953112963	0	4	0	0	-4.496173965	47.53070866
1	-2.579507581	hsa04934	M1	1	0	KEGG Pathway	24	Cushing syndrome		-2.579507581	0.002633252	25.96301075	6.947894598	30182	155	15	2	13.33333333	8.777074515	1027|2932	CDKN1B|GSK3B	-1.925112646	0	4	0	0	-4.496173965	47.53070866
1	-2.574028218	hsa04218	M1	1	0	KEGG Pathway	24	Cellular senescence		-2.574028218	0.002666685	25.7965812	6.923915302	30182	156	15	2	13.33333333	8.777074515	4790|23411	NFKB1|SIRT1	-1.925112646	0	7	0	0	-3.05526616	45.2164794
1	-2.510952815	hsa05225	M1	1	0	KEGG Pathway	24	Hepatocellular carcinoma		-2.510952815	0.003083523	23.95396825	6.652683446	30182	168	15	2	13.33333333	8.777074515	2932|4780	GSK3B|NFE2L2	-1.867500139	0	4	0	0	-4.496173965	47.53070866
1	-2.406501705	hsa04613	M1	1	0	KEGG Pathway	24	Neutrophil extracellular trap formation		-2.406501705	0.003921916	21.18035088	6.222274701	30182	190	15	2	13.33333333	8.777074515	4790|7099	NFKB1|TLR4	-1.768444061	0	1	0	0	-15.71561997	141.2023392
1	-2.397631437	hsa04062	M1	1	0	KEGG Pathway	24	Chemokine signaling pathway		-2.397631437	0.004002843	20.95972222	6.186759801	30182	192	15	2	13.33333333	8.777074515	2932|4790	GSK3B|NFKB1	-1.765767383	0	2	0	0	-8.786799245	92.29969419
1	-2.393231954	hsa05202	M1	1	0	KEGG Pathway	24	Transcriptional misregulation in cancer		-2.393231954	0.004043599	20.85112263	6.169203767	30182	193	15	2	13.33333333	8.777074515	1027|4790	CDKN1B|NFKB1	-1.765767383	0	2	0	0	-8.786799245	92.29969419
1	-2.313836612	hsa05207	M1	1	0	KEGG Pathway	24	Chemical carcinogenesis - receptor activation		-2.313836612	0.004854711	18.98238994	5.858930555	30182	212	15	2	13.33333333	8.777074515	4790|9314	NFKB1|KLF4	-1.691573234	0	2	0	0	-8.786799245	92.29969419
1	-2.039438068	hsa04010	M1	1	0	KEGG Pathway	24	MAPK signaling pathway		-2.039438068	0.009131917	13.68798186	4.874882671	30182	294	15	2	13.33333333	8.777074515	836|4790	CASP3|NFKB1	-1.42231433	0	2	0	0	-8.786799245	92.29969419
1	-2.006123283	hsa05016	M1	1	0	KEGG Pathway	24	Huntington disease		-2.006123283	0.009859996	13.15119826	4.763925654	30182	306	15	2	13.33333333	8.777074515	836|841	CASP3|CASP8	-1.39407907	0	1	0	0	-15.71561997	141.2023392
