# Supplementary material for: Network pharmacology and molecular-docking-based strategy to explore the potential mechanism of salidroside-inhibited oxidative stress in retinal ganglion cell
Source: PLoS One. 2024 Jul 5;19(7):e0305343. doi: 10.1371/journal.pone.0305343 (PMC11226129; doi:10.1371/journal.pone.0305343)
Supplement: S1 File — All raw data required to replicate the results of study were listed in this file. (ZIP) [file pone.0305343.s002.zip › original data/KEGG/Enrichment_GO/GeneGo_membership.csv]

Gene	_SCORE_GRP3_	_SCORE_GRP5_	_SCORE_GRP1_	_SCORE_GRP2_	_SCORE_GRP7_	_SCORE_GRP6_	_SCORE_GRP4_	GRP1|24_hsa05417|-15.716|Lipid and atherosclerosis	GRP1|24_hsa05200|-8.544|Pathways in cancer	GRP1|24_hsa05022|-7.179|Pathways of neurodegeneration - multiple diseases	GRP1|24_hsa04936|-10.327|Alcoholic liver disease	GRP1|24_hsa05162|-10.383|Measles	GRP1|24_hsa05165|-6.374|Human papillomavirus infection	GRP1|24_hsa05167|-7.527|Kaposi sarcoma-associated herpesvirus infection	GRP1|24_hsa04932|-6.059|Non-alcoholic fatty liver disease	GRP1|24_hsa04657|-6.931|IL-17 signaling pathway	GRP1|24_hsa05160|-6.036|Hepatitis C	GRP1|24_hsa05163|-5.415|Human cytomegalovirus infection	GRP1|24_hsa05010|-4.502|Alzheimer disease	GRP1|24_hsa05203|-5.583|Viral carcinogenesis	GRP1|24_hsa05169|-5.600|Epstein-Barr virus infection	GRP1|24_hsa04210|-4.407|Apoptosis	GRP1|24_hsa04668|-4.659|TNF signaling pathway	GRP1|24_hsa05168|-2.722|Herpes simplex virus 1 infection	GRP1|24_hsa05416|-3.397|Viral myocarditis	GRP1|24_hsa04215|-3.946|Apoptosis - multiple species	GRP1|24_hsa01524|-3.226|Platinum drug resistance	GRP1|24_hsa04115|-3.226|p53 signaling pathway	GRP1|24_hsa05016|-2.006|Huntington disease	GRP1|24_hsa05020|-3.512|Prion disease	GRP1|24_hsa05210|-3.085|Colorectal cancer	GRP1|24_hsa05130|-7.494|Pathogenic Escherichia coli infection	GRP1|24_hsa05164|-7.802|Influenza A	GRP1|24_hsa05132|-6.987|Salmonella infection	GRP1|24_hsa05133|-7.304|Pertussis	GRP1|24_hsa05161|-7.919|Hepatitis B	GRP1|24_hsa05145|-6.624|Toxoplasmosis	GRP1|24_hsa05134|-7.814|Legionellosis	GRP1|24_hsa05152|-5.800|Tuberculosis	GRP1|24_hsa05170|-5.517|Human immunodeficiency virus 1 infection	GRP1|24_hsa04621|-5.743|NOD-like receptor signaling pathway	GRP1|24_hsa04620|-4.756|Toll-like receptor signaling pathway	GRP1|24_hsa05142|-4.781|Chagas disease	GRP1|24_hsa04625|-4.756|C-type lectin receptor signaling pathway	GRP1|24_hsa04622|-3.251|RIG-I-like receptor signaling pathway	GRP1|24_hsa04217|-4.205|Necroptosis	GRP1|24_hsa05131|-5.254|Shigellosis	GRP1|24_hsa05135|-6.273|Yersinia infection	GRP1|24_hsa05171|-3.720|Coronavirus disease - COVID-19
4790	0.0	0.0	0.8333333333333334	1.0	0.6666666666666666	0.5	0.0	0.5	0.4	0.4	0.5	0.5	0.4	0.4	0.4	0.4	0.4	0.3	0.3	0.3	0.3	0.3	0.3	0.1	0.0	0.0	0.0	0.0	0.0	0.0	0.0	0.4	0.4	0.4	0.4	0.4	0.4	0.4	0.3	0.3	0.3	0.3	0.3	0.3	0.2	0.0	0.3	0.4	0.2
836	0.6666666666666666	1.0	0.7083333333333334	0.23809523809523808	0.0	0.0	0.0	0.5	0.4	0.4	0.5	0.5	0.4	0.4	0.4	0.4	0.4	0.3	0.3	0.3	0.3	0.3	0.3	0.1	0.2	0.2	0.2	0.2	0.1	0.2	0.2	0.4	0.4	0.4	0.4	0.4	0.4	0.4	0.3	0.3	0.0	0.0	0.0	0.0	0.0	0.0	0.0	0.0	0.0
2932	0.0	0.0	0.3333333333333333	0.42857142857142855	0.0	0.25	1.0	0.5	0.4	0.4	0.5	0.5	0.4	0.4	0.4	0.4	0.4	0.3	0.3	0.0	0.0	0.0	0.0	0.0	0.0	0.0	0.0	0.0	0.0	0.2	0.2	0.0	0.0	0.0	0.0	0.0	0.0	0.0	0.0	0.0	0.0	0.0	0.0	0.0	0.0	0.0	0.3	0.4	0.0
4846	0.0	0.0	0.020833333333333332	0.38095238095238093	0.0	0.0	0.0	0.5	0.0	0.0	0.0	0.0	0.0	0.0	0.0	0.0	0.0	0.0	0.0	0.0	0.0	0.0	0.0	0.0	0.0	0.0	0.0	0.0	0.0	0.0	0.0	0.0	0.0	0.0	0.0	0.0	0.0	0.0	0.0	0.0	0.0	0.0	0.0	0.0	0.0	0.0	0.0	0.0	0.0
23411	0.0	0.0	0.020833333333333332	0.047619047619047616	1.0	0.0	0.0	0.0	0.0	0.0	0.5	0.0	0.0	0.0	0.0	0.0	0.0	0.0	0.0	0.0	0.0	0.0	0.0	0.0	0.0	0.0	0.0	0.0	0.0	0.0	0.0	0.0	0.0	0.0	0.0	0.0	0.0	0.0	0.0	0.0	0.0	0.0	0.0	0.0	0.0	0.0	0.0	0.0	0.0
1027	0.0	0.0	0.10416666666666667	0.38095238095238093	0.3333333333333333	0.0	0.6666666666666666	0.0	0.4	0.0	0.0	0.5	0.4	0.0	0.0	0.0	0.0	0.0	0.0	0.3	0.3	0.0	0.0	0.0	0.0	0.0	0.0	0.0	0.0	0.0	0.0	0.0	0.0	0.0	0.0	0.0	0.0	0.0	0.0	0.0	0.0	0.0	0.0	0.0	0.0	0.0	0.0	0.0	0.0
841	0.0	0.0	0.75	0.0	0.0	0.0	0.0	0.5	0.4	0.4	0.5	0.5	0.4	0.4	0.4	0.4	0.4	0.3	0.3	0.3	0.3	0.3	0.3	0.1	0.2	0.2	0.2	0.2	0.1	0.0	0.0	0.4	0.4	0.4	0.0	0.4	0.4	0.4	0.3	0.3	0.3	0.3	0.3	0.3	0.2	0.3	0.0	0.0	0.0
3309	1.0	0.0	0.0625	0.0	0.0	0.0	0.0	0.5	0.0	0.4	0.0	0.0	0.0	0.0	0.0	0.0	0.0	0.0	0.0	0.0	0.0	0.0	0.0	0.0	0.0	0.0	0.0	0.0	0.0	0.2	0.0	0.0	0.0	0.0	0.0	0.0	0.0	0.0	0.0	0.0	0.0	0.0	0.0	0.0	0.0	0.0	0.0	0.0	0.0
9314	0.0	0.0	0.0	0.047619047619047616	0.0	0.0	0.16666666666666666	0.0	0.0	0.0	0.0	0.0	0.0	0.0	0.0	0.0	0.0	0.0	0.0	0.0	0.0	0.0	0.0	0.0	0.0	0.0	0.0	0.0	0.0	0.0	0.0	0.0	0.0	0.0	0.0	0.0	0.0	0.0	0.0	0.0	0.0	0.0	0.0	0.0	0.0	0.0	0.0	0.0	0.0
4780	0.6666666666666666	0.0	0.041666666666666664	0.047619047619047616	0.0	0.25	0.16666666666666666	0.5	0.4	0.0	0.0	0.0	0.0	0.0	0.0	0.0	0.0	0.0	0.0	0.0	0.0	0.0	0.0	0.0	0.0	0.0	0.0	0.0	0.0	0.0	0.0	0.0	0.0	0.0	0.0	0.0	0.0	0.0	0.0	0.0	0.0	0.0	0.0	0.0	0.0	0.0	0.0	0.0	0.0
5111	0.0	0.0	0.020833333333333332	0.0	0.0	0.0	0.16666666666666666	0.0	0.0	0.0	0.0	0.0	0.0	0.0	0.0	0.0	0.0	0.0	0.0	0.0	0.0	0.0	0.0	0.0	0.0	0.0	0.0	0.0	0.0	0.0	0.0	0.0	0.0	0.0	0.0	0.4	0.0	0.0	0.0	0.0	0.0	0.0	0.0	0.0	0.0	0.0	0.0	0.0	0.0
3091	0.0	1.0	0.0625	0.047619047619047616	0.0	1.0	0.0	0.0	0.4	0.0	0.0	0.0	0.0	0.4	0.0	0.0	0.0	0.0	0.0	0.0	0.0	0.0	0.0	0.0	0.0	0.0	0.0	0.0	0.0	0.0	0.0	0.0	0.0	0.0	0.0	0.0	0.0	0.0	0.0	0.0	0.0	0.0	0.0	0.0	0.0	0.0	0.0	0.0	0.0
5071	1.0	0.0	0.020833333333333332	0.0	0.0	0.25	0.0	0.0	0.0	0.4	0.0	0.0	0.0	0.0	0.0	0.0	0.0	0.0	0.0	0.0	0.0	0.0	0.0	0.0	0.0	0.0	0.0	0.0	0.0	0.0	0.0	0.0	0.0	0.0	0.0	0.0	0.0	0.0	0.0	0.0	0.0	0.0	0.0	0.0	0.0	0.0	0.0	0.0	0.0
114548	0.0	0.0	0.22916666666666666	0.0	0.0	0.0	0.0	0.5	0.0	0.0	0.0	0.0	0.0	0.0	0.0	0.0	0.0	0.0	0.0	0.0	0.0	0.0	0.0	0.0	0.0	0.0	0.0	0.0	0.0	0.0	0.0	0.4	0.4	0.4	0.4	0.0	0.0	0.0	0.0	0.0	0.3	0.0	0.0	0.3	0.0	0.3	0.3	0.4	0.2
7099	0.0	1.0	0.5208333333333334	0.09523809523809523	0.0	0.0	0.0	0.5	0.0	0.0	0.5	0.5	0.0	0.0	0.0	0.0	0.0	0.0	0.0	0.0	0.0	0.0	0.0	0.0	0.0	0.0	0.0	0.0	0.0	0.0	0.0	0.4	0.4	0.4	0.4	0.4	0.4	0.4	0.3	0.3	0.3	0.3	0.3	0.0	0.0	0.3	0.3	0.4	0.2
[truncated: 52 more columns]
