# Supplementary material for: Network pharmacology and molecular-docking-based strategy to explore the potential mechanism of salidroside-inhibited oxidative stress in retinal ganglion cell
Source: PLoS One. 2024 Jul 5;19(7):e0305343. doi: 10.1371/journal.pone.0305343 (PMC11226129; doi:10.1371/journal.pone.0305343)
Supplement: S1 File — All raw data required to replicate the results of study were listed in this file. (ZIP) [file pone.0305343.s002.zip › original data/KEGG/Enrichment_GO/GO_AllLists.csv]

Category	CategoryID	GO	Description	PARENT_GO	LogP	Enrichment	Z-score	#TotalGeneInLibrary	#GeneInGO	#GeneInHitList	#GeneInGOAndHitList	%InGO	STDV %InGO	GeneID	Hits	Log(q-value)	GeneList
KEGG Pathway	24	hsa05417	Lipid and atherosclerosis		-16	84	27	30182	215	15	9	60	13	836|841|2932|3309|4780|4790|4846|7099|114548	CASP3|CASP8|GSK3B|HSPA5|NFE2L2|NFKB1|NOS3|TLR4|NLRP3	-13	MyList
KEGG Pathway	24	hsa05162	Measles		-10	87	23	30182	139	15	6	40	13	836|841|1027|2932|4790|7099	CASP3|CASP8|CDKN1B|GSK3B|NFKB1|TLR4	-8.3	MyList
KEGG Pathway	24	hsa04936	Alcoholic liver disease		-10	85	22	30182	142	15	6	40	13	836|841|2932|4790|7099|23411	CASP3|CASP8|GSK3B|NFKB1|TLR4|SIRT1	-8.3	MyList
KEGG Pathway	24	hsa04066	HIF-1 signaling pathway		-8.8	92	21	30182	109	15	5	33	12	1027|3091|4790|4846|7099	CDKN1B|HIF1A|NFKB1|NOS3|TLR4	-6.8	MyList
KEGG Pathway	24	hsa05200	Pathways in cancer		-8.5	27	13	30182	531	15	7	47	13	836|841|1027|2932|3091|4780|4790	CASP3|CASP8|CDKN1B|GSK3B|HIF1A|NFE2L2|NFKB1	-6.7	MyList
KEGG Pathway	24	hsa05161	Hepatitis B		-7.9	62	17	30182	162	15	5	33	12	836|841|4790|5111|7099	CASP3|CASP8|NFKB1|PCNA|TLR4	-6.2	MyList
KEGG Pathway	24	hsa05134	Legionellosis		-7.8	1.4e+02	24	30182	57	15	4	27	11	836|841|4790|7099	CASP3|CASP8|NFKB1|TLR4	-6.2	MyList
KEGG Pathway	24	hsa05164	Influenza A		-7.8	59	17	30182	171	15	5	33	12	836|841|4790|7099|114548	CASP3|CASP8|NFKB1|TLR4|NLRP3	-6.2	MyList
KEGG Pathway	24	hsa05167	Kaposi sarcoma-associated herpesvirus infection		-7.5	52	16	30182	194	15	5	33	12	836|841|2932|3091|4790	CASP3|CASP8|GSK3B|HIF1A|NFKB1	-5.9	MyList
KEGG Pathway	24	hsa05130	Pathogenic Escherichia coli infection		-7.5	51	16	30182	197	15	5	33	12	836|841|4790|7099|114548	CASP3|CASP8|NFKB1|TLR4|NLRP3	-5.9	MyList
KEGG Pathway	24	hsa05133	Pertussis		-7.3	1.1e+02	20	30182	76	15	4	27	11	836|4790|7099|114548	CASP3|NFKB1|TLR4|NLRP3	-5.8	MyList
KEGG Pathway	24	hsa05022	Pathways of neurodegeneration - multiple diseases		-7.2	25	12	30182	476	15	6	40	13	836|841|2932|3309|4790|5071	CASP3|CASP8|GSK3B|HSPA5|NFKB1|PRKN	-5.7	MyList
KEGG Pathway	24	hsa05132	Salmonella infection		-7	40	14	30182	249	15	5	33	12	836|841|4790|7099|114548	CASP3|CASP8|NFKB1|TLR4|NLRP3	-5.6	MyList
KEGG Pathway	24	hsa04657	IL-17 signaling pathway		-6.9	86	18	30182	94	15	4	27	11	836|841|2932|4790	CASP3|CASP8|GSK3B|NFKB1	-5.5	MyList
KEGG Pathway	24	hsa04933	AGE-RAGE signaling pathway in diabetic complications		-6.8	80	18	30182	100	15	4	27	11	836|1027|4790|4846	CASP3|CDKN1B|NFKB1|NOS3	-5.5	MyList
KEGG Pathway	24	hsa05145	Toxoplasmosis		-6.6	72	17	30182	112	15	4	27	11	836|841|4790|7099	CASP3|CASP8|NFKB1|TLR4	-5.3	MyList
KEGG Pathway	24	hsa05165	Human papillomavirus infection		-6.4	30	12	30182	331	15	5	33	12	836|841|1027|2932|4790	CASP3|CASP8|CDKN1B|GSK3B|NFKB1	-5.1	MyList
KEGG Pathway	24	hsa05135	Yersinia infection		-6.3	59	15	30182	137	15	4	27	11	2932|4790|7099|114548	GSK3B|NFKB1|TLR4|NLRP3	-5	MyList
KEGG Pathway	24	hsa04151	PI3K-Akt signaling pathway		-6.2	28	12	30182	354	15	5	33	12	1027|2932|4790|4846|7099	CDKN1B|GSK3B|NFKB1|NOS3|TLR4	-5	MyList
KEGG Pathway	24	hsa04932	Non-alcoholic fatty liver disease		-6.1	52	14	30182	155	15	4	27	11	836|841|2932|4790	CASP3|CASP8|GSK3B|NFKB1	-4.8	MyList
KEGG Pathway	24	hsa05160	Hepatitis C		-6	51	14	30182	157	15	4	27	11	836|841|2932|4790	CASP3|CASP8|GSK3B|NFKB1	-4.8	MyList
KEGG Pathway	24	hsa05152	Tuberculosis		-5.8	45	13	30182	180	15	4	27	11	836|841|4790|7099	CASP3|CASP8|NFKB1|TLR4	-4.6	MyList
KEGG Pathway	24	hsa04621	NOD-like receptor signaling pathway		-5.7	43	13	30182	186	15	4	27	11	841|4790|7099|114548	CASP8|NFKB1|TLR4|NLRP3	-4.6	MyList
KEGG Pathway	24	hsa05169	Epstein-Barr virus infection		-5.6	40	12	30182	202	15	4	27	11	836|841|1027|4790	CASP3|CASP8|CDKN1B|NFKB1	-4.4	MyList
KEGG Pathway	24	hsa05203	Viral carcinogenesis		-5.6	39	12	30182	204	15	4	27	11	836|841|1027|4790	CASP3|CASP8|CDKN1B|NFKB1	-4.4	MyList
KEGG Pathway	24	hsa05170	Human immunodeficiency virus 1 infection		-5.5	38	12	30182	212	15	4	27	11	836|841|4790|7099	CASP3|CASP8|NFKB1|TLR4	-4.4	MyList
KEGG Pathway	24	hsa05163	Human cytomegalovirus infection		-5.4	36	12	30182	225	15	4	27	11	836|841|2932|4790	CASP3|CASP8|GSK3B|NFKB1	-4.3	MyList
KEGG Pathway	24	hsa05131	Shigellosis		-5.3	33	11	30182	247	15	4	27	11	2932|4790|7099|114548	GSK3B|NFKB1|TLR4|NLRP3	-4.2	MyList
KEGG Pathway	24	hsa05012	Parkinson disease		-5.1	30	11	30182	266	15	4	27	11	836|3309|4780|5071	CASP3|HSPA5|NFE2L2|PRKN	-4	MyList
KEGG Pathway	24	hsa05235	PD-L1 expression and PD-1 checkpoint pathway in cancer		-5	68	14	30182	89	15	3	20	10	3091|4790|7099	HIF1A|NFKB1|TLR4	-3.9	MyList
KEGG Pathway	24	hsa05222	Small cell lung cancer		-4.9	66	14	30182	92	15	3	20	10	836|1027|4790	CASP3|CDKN1B|NFKB1	-3.9	MyList
KEGG Pathway	24	hsa05206	MicroRNAs in cancer		-4.9	26	9.9	30182	310	15	4	27	11	836|1027|4790|23411	CASP3|CDKN1B|NFKB1|SIRT1	-3.8	MyList
KEGG Pathway	24	hsa05215	Prostate cancer		-4.8	62	13	30182	97	15	3	20	10	1027|2932|4790	CDKN1B|GSK3B|NFKB1	-3.8	MyList
KEGG Pathway	24	hsa05146	Amoebiasis		-4.8	59	13	30182	102	15	3	20	10	836|4790|7099	CASP3|NFKB1|TLR4	-3.8	MyList
KEGG Pathway	24	hsa05142	Chagas disease		-4.8	59	13	30182	102	15	3	20	10	841|4790|7099	CASP8|NFKB1|TLR4	-3.8	MyList
KEGG Pathway	24	hsa04620	Toll-like receptor signaling pathway		-4.8	58	13	30182	104	15	3	20	10	841|4790|7099	CASP8|NFKB1|TLR4	-3.8	MyList
KEGG Pathway	24	hsa04625	C-type lectin receptor signaling pathway		-4.8	58	13	30182	104	15	3	20	10	841|4790|114548	CASP8|NFKB1|NLRP3	-3.8	MyList
KEGG Pathway	24	hsa04931	Insulin resistance		-4.7	56	13	30182	108	15	3	20	10	2932|4790|4846	GSK3B|NFKB1|NOS3	-3.7	MyList
KEGG Pathway	24	hsa04668	TNF signaling pathway		-4.7	54	13	30182	112	15	3	20	10	836|841|4790	CASP3|CASP8|NFKB1	-3.7	MyList
KEGG Pathway	24	hsa05010	Alzheimer disease		-4.5	21	8.8	30182	384	15	4	27	11	836|841|2932|4790	CASP3|CASP8|GSK3B|NFKB1	-3.6	MyList
KEGG Pathway	24	hsa04110	Cell cycle		-4.5	48	12	30182	127	15	3	20	10	1027|2932|5111	CDKN1B|GSK3B|PCNA	-3.6	MyList
KEGG Pathway	24	hsa04210	Apoptosis		-4.4	44	11	30182	136	15	3	20	10	836|841|4790	CASP3|CASP8|NFKB1	-3.5	MyList
KEGG Pathway	24	hsa05418	Fluid shear stress and atherosclerosis		-4.4	43	11	30182	139	15	3	20	10	4780|4790|4846	NFE2L2|NFKB1|NOS3	-3.5	MyList
KEGG Pathway	24	hsa04217	Necroptosis		-4.2	38	10	30182	159	15	3	20	10	841|7099|114548	CASP8|TLR4|NLRP3	-3.3	MyList
KEGG Pathway	24	hsa04141	Protein processing in endoplasmic reticulum		-4.1	35	10	30182	171	15	3	20	10	3309|4780|5071	HSPA5|NFE2L2|PRKN	-3.2	MyList
KEGG Pathway	24	hsa04215	Apoptosis - multiple species		-3.9	1.3e+02	16	30182	32	15	2	13	8.8	836|841	CASP3|CASP8	-3.1	MyList
KEGG Pathway	24	hsa05415	Diabetic cardiomyopathy		-3.9	30	9.2	30182	203	15	3	20	10	2932|4790|4846	GSK3B|NFKB1|NOS3	-3	MyList
KEGG Pathway	24	hsa05205	Proteoglycans in cancer		-3.9	29	9.1	30182	205	15	3	20	10	836|3091|7099	CASP3|HIF1A|TLR4	-3	MyList
KEGG Pathway	24	hsa05208	Chemical carcinogenesis - reactive oxygen species		-3.8	27	8.7	30182	223	15	3	20	10	3091|4780|4790	HIF1A|NFE2L2|NFKB1	-2.9	MyList
KEGG Pathway	24	hsa05171	Coronavirus disease - COVID-19		-3.7	26	8.5	30182	232	15	3	20	10	4790|7099|114548	NFKB1|TLR4|NLRP3	-2.9	MyList
KEGG Pathway	24	hsa05020	Prion disease		-3.5	22	7.8	30182	273	15	3	20	10	836|2932|3309	CASP3|GSK3B|HSPA5	-2.7	MyList
KEGG Pathway	24	hsa05416	Viral myocarditis		-3.4	67	11	30182	60	15	2	13	8.8	836|841	CASP3|CASP8	-2.6	MyList
KEGG Pathway	24	hsa05321	Inflammatory bowel disease		-3.3	62	11	30182	65	15	2	13	8.8	4790|7099	NFKB1|TLR4	-2.5	MyList
KEGG Pathway	24	hsa04917	Prolactin signaling pathway		-3.3	57	11	30182	70	15	2	13	8.8	2932|4790	GSK3B|NFKB1	-2.5	MyList
KEGG Pathway	24	hsa05120	Epithelial cell signaling in Helicobacter pylori infection		-3.3	57	11	30182	70	15	2	13	8.8	836|4790	CASP3|NFKB1	-2.5	MyList
KEGG Pathway	24	hsa04622	RIG-I-like receptor signaling pathway		-3.3	57	10	30182	71	15	2	13	8.8	841|4790	CASP8|NFKB1	-2.5	MyList
KEGG Pathway	24	hsa04137	Mitophagy - animal		-3.2	56	10	30182	72	15	2	13	8.8	3091|5071	HIF1A|PRKN	-2.5	MyList
KEGG Pathway	24	hsa04115	p53 signaling pathway		-3.2	55	10	30182	73	15	2	13	8.8	836|841	CASP3|CASP8	-2.5	MyList
KEGG Pathway	24	hsa01524	Platinum drug resistance		-3.2	55	10	30182	73	15	2	13	8.8	836|841	CASP3|CASP8	-2.5	MyList
KEGG Pathway	24	hsa05220	Chronic myeloid leukemia		-3.2	53	10	30182	76	15	2	13	8.8	1027|4790	CDKN1B|NFKB1	-2.4	MyList
KEGG Pathway	24	hsa05140	Leishmaniasis		-3.2	52	10	30182	77	15	2	13	8.8	4790|7099	NFKB1|TLR4	-2.4	MyList
KEGG Pathway	24	hsa05014	Amyotrophic lateral sclerosis		-3.1	17	6.7	30182	364	15	3	20	10	836|3309|5071	CASP3|HSPA5|PRKN	-2.4	MyList
KEGG Pathway	24	hsa04662	B cell receptor signaling pathway		-3.1	49	9.7	30182	82	15	2	13	8.8	2932|4790	GSK3B|NFKB1	-2.4	MyList
KEGG Pathway	24	hsa04012	ErbB signaling pathway		-3.1	47	9.5	30182	85	15	2	13	8.8	1027|2932	CDKN1B|GSK3B	-2.4	MyList
KEGG Pathway	24	hsa05210	Colorectal cancer		-3.1	47	9.5	30182	86	15	2	13	8.8	836|2932	CASP3|GSK3B	-2.4	MyList
KEGG Pathway	24	hsa04211	Longevity regulating pathway		-3.1	45	9.3	30182	89	15	2	13	8.8	4790|23411	NFKB1|SIRT1	-2.3	MyList
KEGG Pathway	24	hsa04660	T cell receptor signaling pathway		-2.9	39	8.6	30182	104	15	2	13	8.8	2932|4790	GSK3B|NFKB1	-2.2	MyList
KEGG Pathway	24	hsa04064	NF-kappa B signaling pathway		-2.9	39	8.6	30182	104	15	2	13	8.8	4790|7099	NFKB1|TLR4	-2.2	MyList
KEGG Pathway	24	hsa04659	Th17 cell differentiation		-2.9	37	8.4	30182	108	15	2	13	8.8	3091|4790	HIF1A|NFKB1	-2.2	MyList
KEGG Pathway	24	hsa04071	Sphingolipid signaling pathway		-2.8	34	8	30182	119	15	2	13	8.8	4790|4846	NFKB1|NOS3	-2.1	MyList
KEGG Pathway	24	hsa04722	Neurotrophin signaling pathway		-2.8	34	8	30182	119	15	2	13	8.8	2932|4790	GSK3B|NFKB1	-2.1	MyList
KEGG Pathway	24	hsa04919	Thyroid hormone signaling pathway		-2.8	33	7.9	30182	121	15	2	13	8.8	2932|3091	GSK3B|HIF1A	-2.1	MyList
KEGG Pathway	24	hsa04926	Relaxin signaling pathway		-2.7	31	7.7	30182	129	15	2	13	8.8	4790|4846	NFKB1|NOS3	-2.1	MyList
KEGG Pathway	24	hsa04068	FoxO signaling pathway		-2.7	31	7.6	30182	131	15	2	13	8.8	1027|23411	CDKN1B|SIRT1	-2.1	MyList
KEGG Pathway	24	hsa05168	Herpes simplex virus 1 infection		-2.7	12	5.5	30182	512	15	3	20	10	836|841|4790	CASP3|CASP8|NFKB1	-2.1	MyList
KEGG Pathway	24	hsa04550	Signaling pathways regulating pluripotency of stem cells		-2.6	28	7.3	30182	143	15	2	13	8.8	2932|9314	GSK3B|KLF4	-2	MyList
KEGG Pathway	24	hsa05226	Gastric cancer		-2.6	27	7.1	30182	149	15	2	13	8.8	1027|2932	CDKN1B|GSK3B	-2	MyList
KEGG Pathway	24	hsa04934	Cushing syndrome		-2.6	26	6.9	30182	155	15	2	13	8.8	1027|2932	CDKN1B|GSK3B	-1.9	MyList
KEGG Pathway	24	hsa04218	Cellular senescence		-2.6	26	6.9	30182	156	15	2	13	8.8	4790|23411	NFKB1|SIRT1	-1.9	MyList
KEGG Pathway	24	hsa05225	Hepatocellular carcinoma		-2.5	24	6.7	30182	168	15	2	13	8.8	2932|4780	GSK3B|NFE2L2	-1.9	MyList
KEGG Pathway	24	hsa04613	Neutrophil extracellular trap formation		-2.4	21	6.2	30182	190	15	2	13	8.8	4790|7099	NFKB1|TLR4	-1.8	MyList
KEGG Pathway	24	hsa04062	Chemokine signaling pathway		-2.4	21	6.2	30182	192	15	2	13	8.8	2932|4790	GSK3B|NFKB1	-1.8	MyList
KEGG Pathway	24	hsa05202	Transcriptional misregulation in cancer		-2.4	21	6.2	30182	193	15	2	13	8.8	1027|4790	CDKN1B|NFKB1	-1.8	MyList
KEGG Pathway	24	hsa05207	Chemical carcinogenesis - receptor activation		-2.3	19	5.9	30182	212	15	2	13	8.8	4790|9314	NFKB1|KLF4	-1.7	MyList
KEGG Pathway	24	hsa04010	MAPK signaling pathway		-2	14	4.9	30182	294	15	2	13	8.8	836|4790	CASP3|NFKB1	-1.4	MyList
KEGG Pathway	24	hsa05016	Huntington disease		-2	13	4.8	30182	306	15	2	13	8.8	836|841	CASP3|CASP8	-1.4	MyList
