# Supplementary material for: Network pharmacology and molecular-docking-based strategy to explore the potential mechanism of salidroside-inhibited oxidative stress in retinal ganglion cell
Source: PLoS One. 2024 Jul 5;19(7):e0305343. doi: 10.1371/journal.pone.0305343 (PMC11226129; doi:10.1371/journal.pone.0305343)
Supplement: S1 File — All raw data required to replicate the results of study were listed in this file. (ZIP) [file pone.0305343.s002.zip › original data/KEGG/Enrichment_GO/GO_membership.csv]

_MEMBER_MyList	_LogP_MyList	GO	Description	_PATTERN_	_RANK_	GiniIndex
1	-2.5	hsa05225	Hepatocellular carcinoma	M1	1	0
1	-3.9	hsa05205	Proteoglycans in cancer	M1	1	0
1	-5.5	hsa05170	Human immunodeficiency virus 1 infection	M1	1	0
1	-2.7	hsa04068	FoxO signaling pathway	M1	1	0
1	-2.4	hsa05202	Transcriptional misregulation in cancer	M1	1	0
1	-3.2	hsa01524	Platinum drug resistance	M1	1	0
1	-4.5	hsa05010	Alzheimer disease	M1	1	0
1	-4.8	hsa05215	Prostate cancer	M1	1	0
1	-5.6	hsa05203	Viral carcinogenesis	M1	1	0
1	-2	hsa04010	MAPK signaling pathway	M1	1	0
1	-4.1	hsa04141	Protein processing in endoplasmic reticulum	M1	1	0
1	-4.9	hsa05222	Small cell lung cancer	M1	1	0
1	-4.9	hsa05206	MicroRNAs in cancer	M1	1	0
1	-2.8	hsa04071	Sphingolipid signaling pathway	M1	1	0
1	-4.7	hsa04668	TNF signaling pathway	M1	1	0
1	-6	hsa05160	Hepatitis C	M1	1	0
1	-8.8	hsa04066	HIF-1 signaling pathway	M1	1	0
1	-2.9	hsa04064	NF-kappa B signaling pathway	M1	1	0
1	-3.1	hsa04211	Longevity regulating pathway	M1	1	0
1	-2.6	hsa05226	Gastric cancer	M1	1	0
1	-4.5	hsa04110	Cell cycle	M1	1	0
1	-7.5	hsa05167	Kaposi sarcoma-associated herpesvirus infection	M1	1	0
1	-7.8	hsa05134	Legionellosis	M1	1	0
1	-5.6	hsa05169	Epstein-Barr virus infection	M1	1	0
1	-5.8	hsa05152	Tuberculosis	M1	1	0
1	-7	hsa05132	Salmonella infection	M1	1	0
1	-6.8	hsa04933	AGE-RAGE signaling pathway in diabetic complications	M1	1	0
1	-6.1	hsa04932	Non-alcoholic fatty liver disease	M1	1	0
1	-7.2	hsa05022	Pathways of neurodegeneration - multiple diseases	M1	1	0
1	-2.6	hsa04934	Cushing syndrome	M1	1	0
1	-5	hsa05235	PD-L1 expression and PD-1 checkpoint pathway in cancer	M1	1	0
1	-6.6	hsa05145	Toxoplasmosis	M1	1	0
1	-3.1	hsa04012	ErbB signaling pathway	M1	1	0
1	-4.8	hsa05146	Amoebiasis	M1	1	0
1	-2.6	hsa04550	Signaling pathways regulating pluripotency of stem cells	M1	1	0
1	-4.8	hsa05142	Chagas disease	M1	1	0
1	-3.9	hsa04215	Apoptosis - multiple species	M1	1	0
1	-7.5	hsa05130	Pathogenic Escherichia coli infection	M1	1	0
1	-4.2	hsa04217	Necroptosis	M1	1	0
1	-3.1	hsa05014	Amyotrophic lateral sclerosis	M1	1	0
1	-3.7	hsa05171	Coronavirus disease - COVID-19	M1	1	0
1	-2.6	hsa04218	Cellular senescence	M1	1	0
1	-2.4	hsa04613	Neutrophil extracellular trap formation	M1	1	0
1	-5.1	hsa05012	Parkinson disease	M1	1	0
1	-3.2	hsa05140	Leishmaniasis	M1	1	0
1	-3.3	hsa05321	Inflammatory bowel disease	M1	1	0
1	-4.8	hsa04620	Toll-like receptor signaling pathway	M1	1	0
1	-8.5	hsa05200	Pathways in cancer	M1	1	0
1	-7.9	hsa05161	Hepatitis B	M1	1	0
1	-3.3	hsa04622	RIG-I-like receptor signaling pathway	M1	1	0
1	-4.7	hsa04931	Insulin resistance	M1	1	0
1	-7.3	hsa05133	Pertussis	M1	1	0
1	-3.4	hsa05416	Viral myocarditis	M1	1	0
1	-3.8	hsa05208	Chemical carcinogenesis - reactive oxygen species	M1	1	0
1	-10	hsa04936	Alcoholic liver disease	M1	1	0
1	-3.1	hsa05210	Colorectal cancer	M1	1	0
1	-3.5	hsa05020	Prion disease	M1	1	0
1	-2.3	hsa05207	Chemical carcinogenesis - receptor activation	M1	1	0
1	-2.7	hsa04926	Relaxin signaling pathway	M1	1	0
1	-5.3	hsa05131	Shigellosis	M1	1	0
1	-2.9	hsa04660	T cell receptor signaling pathway	M1	1	0
1	-3.2	hsa04115	p53 signaling pathway	M1	1	0
1	-2.8	hsa04919	Thyroid hormone signaling pathway	M1	1	0
1	-2.4	hsa04062	Chemokine signaling pathway	M1	1	0
1	-5.7	hsa04621	NOD-like receptor signaling pathway	M1	1	0
1	-7.8	hsa05164	Influenza A	M1	1	0
1	-10	hsa05162	Measles	M1	1	0
1	-6.3	hsa05135	Yersinia infection	M1	1	0
1	-16	hsa05417	Lipid and atherosclerosis	M1	1	0
1	-2.8	hsa04722	Neurotrophin signaling pathway	M1	1	0
1	-6.4	hsa05165	Human papillomavirus infection	M1	1	0
1	-3.9	hsa05415	Diabetic cardiomyopathy	M1	1	0
1	-3.2	hsa04137	Mitophagy - animal	M1	1	0
1	-5.4	hsa05163	Human cytomegalovirus infection	M1	1	0
1	-3.1	hsa04662	B cell receptor signaling pathway	M1	1	0
1	-4.8	hsa04625	C-type lectin receptor signaling pathway	M1	1	0
1	-3.3	hsa04917	Prolactin signaling pathway	M1	1	0
1	-3.3	hsa05120	Epithelial cell signaling in Helicobacter pylori infection	M1	1	0
1	-2.9	hsa04659	Th17 cell differentiation	M1	1	0
1	-6.9	hsa04657	IL-17 signaling pathway	M1	1	0
1	-6.2	hsa04151	PI3K-Akt signaling pathway	M1	1	0
1	-2	hsa05016	Huntington disease	M1	1	0
1	-4.4	hsa04210	Apoptosis	M1	1	0
1	-4.4	hsa05418	Fluid shear stress and atherosclerosis	M1	1	0
1	-3.2	hsa05220	Chronic myeloid leukemia	M1	1	0
1	-2.7	hsa05168	Herpes simplex virus 1 infection	M1	1	0
