# Supplementary material for: Network pharmacology and molecular-docking-based strategy to explore the potential mechanism of salidroside-inhibited oxidative stress in retinal ganglion cell
Source: PLoS One. 2024 Jul 5;19(7):e0305343. doi: 10.1371/journal.pone.0305343 (PMC11226129; doi:10.1371/journal.pone.0305343)
Supplement: S1 File — All raw data required to replicate the results of study were listed in this file. (ZIP) [file pone.0305343.s002.zip › original data/KEGG/Enrichment_GO/GONetwork.js]

var networks={"GONetwork": {"format_version": "1.0", "generated_by": "cytoscape-3.9.1", "target_cytoscapejs_version": "~2.1", "data": {"shared_name": "GONetwork", "name": "GONetwork", "SUID": 2372432, "__Annotations": [], "selected": true}, "elements": {"nodes": [{"data": {"id": "2372633", "Enrichment": 86.85467625899281, "BestLogPInGroup": -15.715619972677743, "_PATTERN_": "M1", "_GeneInGOAndHitList": 6.0, "Hits": "CASP3|CASP8|CDKN1B|GSK3B|NFKB1|TLR4", "Description": "Measles", "_GeneInHitList": 15.0, "Category": "KEGG Pathway", "Log_q_value_": -8.257322205124577, "Symbol": "hsa05162", "LogP": -10.383067457120022, "_RANK_": 1.0, "FirstInGroupByEnrichment": 0.0, "_LogP_MyList": -10.383067457120022, "_TotalGeneInLibrary": 30182.0, "_GeneInGO": 139.0, "shared_name": "37", "_InGO": 40.0, "Gene": "hsa05162", "_MEMBER_MyList": 1.0, "_COUNT_001": 6.0, "SUID": 2372633, "id_original": "37", "selected": false, "CategoryID": 24.0, "STDV_InGO": 12.649110640673516, "EvidenceCutoff": 0.0, "PARENT_GO": "", "FirstInGroupByLogP": 0.0, "GROUP_ID": 1.0, "name": "37", "BestEnrichmentInGroup": 141.20233918128653, "CLUSTER_LABEL": " ", "GeneID": "836|841|1027|2932|4790|7099", "Z_score": 22.622785967947735, "GiniIndex": 0.0, "_COUNT_001_PCT": 100.0}, "position": {"x": 232.77013348801074, "y": 383.39610232883456}, "selected": false}, {"data": {"id": "2372630", "Enrichment": 85.01971830985916, "BestLogPInGroup": -15.715619972677743, "_PATTERN_": "M1", "_GeneInGOAndHitList": 6.0, "Hits": "CASP3|CASP8|GSK3B|NFKB1|TLR4|SIRT1", "Description": "Alcoholic liver disease", "_GeneInHitList": 15.0, "Category": "KEGG Pathway", "Log_q_value_": -8.257322205124577, "Symbol": "hsa04936", "LogP": -10.326743613883046, "_RANK_": 1.0, "FirstInGroupByEnrichment": 0.0, "_LogP_MyList": -10.326743613883046, "_TotalGeneInLibrary": 30182.0, "_GeneInGO": 142.0, "shared_name": "36", "_InGO": 40.0, "Gene": "hsa04936", "_MEMBER_MyList": 1.0, "_COUNT_001": 6.0, "SUID": 2372630, "id_original": "36", "selected": false, "CategoryID": 24.0, "STDV_InGO": 12.649110640673516, "EvidenceCutoff": 0.0, "PARENT_GO": "", "FirstInGroupByLogP": 0.0, "GROUP_ID": 1.0, "name": "36", "BestEnrichmentInGroup": 141.20233918128653, "CLUSTER_LABEL": " ", "GeneID": "836|841|2932|4790|7099|23411", "Z_score": 22.378027836351915, "GiniIndex": 0.0, "_COUNT_001_PCT": 100.0}, "position": {"x": 266.26294278366504, "y": 412.74722232395175}, "selected": false}, {"data": {"id": "2372627", "Enrichment": 26.525298179535465, "BestLogPInGroup": -15.715619972677743, "_PATTERN_": "M1", "_GeneInGOAndHitList": 7.0, "Hits": "CASP3|CASP8|CDKN1B|GSK3B|HIF1A|NFE2L2|NFKB1", "Description": "Pathways in cancer", "_GeneInHitList": 15.0, "Category": "KEGG Pathway", "Log_q_value_": -6.69655333211148, "Symbol": "hsa05200", "LogP": -8.544125991253592, "_RANK_": 1.0, "FirstInGroupByEnrichment": 0.0, "_LogP_MyList": -8.544125991253592, "_TotalGeneInLibrary": 30182.0, "_GeneInGO": 531.0, "shared_name": "35", "_InGO": 46.666666666666664, "Gene": "hsa05200", "_MEMBER_MyList": 1.0, "_COUNT_001": 7.0, "SUID": 2372627, "id_original": "35", "selected": false, "CategoryID": 24.0, "STDV_InGO": 12.881223774390612, "EvidenceCutoff": 0.0, "PARENT_GO": "", "FirstInGroupByLogP": 0.0, "GROUP_ID": 1.0, "name": "35", "BestEnrichmentInGroup": 141.20233918128653, "CLUSTER_LABEL": " ", "GeneID": "836|841|1027|2932|3091|4780|4790", "Z_score": 13.232588059141797, "GiniIndex": 0.0, "_COUNT_001_PCT": 100.0}, "position": {"x": 312.7033419535869, "y": 316.8271936374283}, "selected": false}, {"data": {"id": "2372624", "Enrichment": 62.10288065843622, "BestLogPInGroup": -15.715619972677743, "_PATTERN_": "M1", "_GeneInGOAndHitList": 5.0, "Hits": "CASP3|CASP8|NFKB1|PCNA|TLR4", "Description": "Hepatitis B", "_GeneInHitList": 15.0, "Category": "KEGG Pathway", "Log_q_value_": -6.158175468050342, "Symbol": "hsa05161", "LogP": -7.91938746656759, "_RANK_": 1.0, "FirstInGroupByEnrichment": 0.0, "_LogP_MyList": -7.91938746656759, "_TotalGeneInLibrary": 30182.0, "_GeneInGO": 162.0, "shared_name": "34", "_InGO": 33.333333333333336, "Gene": "hsa05161", "_MEMBER_MyList": 1.0, "_COUNT_001": 5.0, "SUID": 2372624, "id_original": "34", "selected": false, "CategoryID": 24.0, "STDV_InGO": 12.171612389003691, "EvidenceCutoff": 0.0, "PARENT_GO": "", "FirstInGroupByLogP": 0.0, "GROUP_ID": 1.0, "name": "34", "BestEnrichmentInGroup": 141.20233918128653, "CLUSTER_LABEL": " ", "GeneID": "836|841|4790|5111|7099", "Z_score": 17.388424306121642, "GiniIndex": 0.0, "_COUNT_001_PCT": 100.0}, "position": {"x": 389.4072756694072, "y": 425.4298089938736}, "selected": false}, {"data": {"id": "2372621", "Enrichment": 141.20233918128653, "BestLogPInGroup": -15.715619972677743, "_PATTERN_": "M1", "_GeneInGOAndHitList": 4.0, "Hits": "CASP3|CASP8|NFKB1|TLR4", "Description": "Legionellosis", "_GeneInHitList": 15.0, "Category": "KEGG Pathway", "Log_q_value_": -6.158175468050342, "Symbol": "hsa05134", "LogP": -7.813669418890786, "_RANK_": 1.0, "FirstInGroupByEnrichment": 0.0, "_LogP_MyList": -7.813669418890786, "_TotalGeneInLibrary": 30182.0, "_GeneInGO": 57.0, "shared_name": "33", "_InGO": 26.666666666666668, "Gene": "hsa05134", "_MEMBER_MyList": 1.0, "_COUNT_001": 4.0, "SUID": 2372621, "id_original": "33", "selected": false, "CategoryID": 24.0, "STDV_InGO": 11.417984514369003, "EvidenceCutoff": 0.0, "PARENT_GO": "", "FirstInGroupByLogP": 0.0, "GROUP_ID": 1.0, "name": "33", "BestEnrichmentInGroup": 141.20233918128653, "CLUSTER_LABEL": " ", "GeneID": "836|841|4790|7099", "Z_score": 23.625202527698374, "GiniIndex": 0.0, "_COUNT_001_PCT": 100.0}, "position": {"x": 326.31287717087207, "y": 461.47195376926425}, "selected": false}, {"data": {"id": "2372618", "Enrichment": 58.83430799220274, "BestLogPInGroup": -15.715619972677743, "_PATTERN_": "M1", "_GeneInGOAndHitList": 5.0, "Hits": "CASP3|CASP8|NFKB1|TLR4|NLRP3", "Description": "Influenza A", "_GeneInHitList": 15.0, "Category": "KEGG Pathway", "Log_q_value_": -6.158175468050342, "Symbol": "hsa05164", "LogP": -7.80162814453653, "_RANK_": 1.0, "FirstInGroupByEnrichment": 0.0, "_LogP_MyList": -7.80162814453653, "_TotalGeneInLibrary": 30182.0, "_GeneInGO": 171.0, "shared_name": "32", "_InGO": 33.333333333333336, "Gene": "hsa05164", "_MEMBER_MyList": 1.0, "_COUNT_001": 5.0, "SUID": 2372618, "id_original": "32", "selected": false, "CategoryID": 24.0, "STDV_InGO": 12.171612389003691, "EvidenceCutoff": 0.0, "PARENT_GO": "", "FirstInGroupByLogP": 0.0, "GROUP_ID": 1.0, "name": "32", "BestEnrichmentInGroup": 141.20233918128653, "CLUSTER_LABEL": " ", "GeneID": "836|841|4790|7099|114548", "Z_score": 16.911796565052438, "GiniIndex": 0.0, "_COUNT_001_PCT": 100.0}, "position": {"x": 355.3517336772197, "y": 503.35098208957675}, "selected": false}, {"data": {"id": "2372615", "Enrichment": 51.859106529209626, "BestLogPInGroup": -15.715619972677743, "_PATTERN_": "M1", "_GeneInGOAndHitList": 5.0, "Hits": "CASP3|CASP8|GSK3B|HIF1A|NFKB1", "Description": "Kaposi sarcoma-associated herpesvirus infection", "_GeneInHitList": 15.0, "Category": "KEGG Pathway", "Log_q_value_": -5.947457047833929, "Symbol": "hsa05167", "LogP": -7.527307181601133, "_RANK_": 1.0, "FirstInGroupByEnrichment": 0.0, "_LogP_MyList": -7.527307181601133, "_TotalGeneInLibrary": 30182.0, "_GeneInGO": 194.0, "shared_name": "31", "_InGO": 33.333333333333336, "Gene": "hsa05167", "_MEMBER_MyList": 1.0, "_COUNT_001": 5.0, "SUID": 2372615, "id_original": "31", "selected": false, "CategoryID": 24.0, "STDV_InGO": 12.171612389003691, "EvidenceCutoff": 0.0, "PARENT_GO": "", "FirstInGroupByLogP": 0.0, "GROUP_ID": 1.0, "name": "31", "BestEnrichmentInGroup": 141.20233918128653, "CLUSTER_LABEL": " ", "GeneID": "836|841|2932|3091|4790", "Z_score": 15.846823500259449, "GiniIndex": 0.0, "_COUNT_001_PCT": 100.0}, "position": {"x": 345.82271146042285, "y": 350.28010501438143}, "selected": false}, {"data": {"id": "2372612", "Enrichment": 51.06937394247039, "BestLogPInGroup": -15.715619972677743, "_PATTERN_": "M1", "_GeneInGOAndHitList": 5.0, "Hits": "CASP3|CASP8|NFKB1|TLR4|NLRP3", "Description": "Pathogenic Escherichia coli infection", "_GeneInHitList": 15.0, "Category": "KEGG Pathway", "Log_q_value_": -5.947457047833929, "Symbol": "hsa05130", "LogP": -7.4939997113120596, "_RANK_": 1.0, "FirstInGroupByEnrichment": 0.0, "_LogP_MyList": -7.4939997113120596, "_TotalGeneInLibrary": 30182.0, "_GeneInGO": 197.0, "shared_name": "30", "_InGO": 33.333333333333336, "Gene": "hsa05130", "_MEMBER_MyList": 1.0, "_COUNT_001": 5.0, "SUID": 2372612, "id_original": "30", "selected": false, "CategoryID": 24.0, "STDV_InGO": 12.171612389003691, "EvidenceCutoff": 0.0, "PARENT_GO": "", "FirstInGroupByLogP": 0.0, "GROUP_ID": 1.0, "name": "30", "BestEnrichmentInGroup": 141.20233918128653, "CLUSTER_LABEL": " ", "GeneID": "836|841|4790|7099|114548", "Z_score": 15.72170446335193, "GiniIndex": 0.0, "_COUNT_001_PCT": 100.0}, "position": {"x": 276.0610079692119, "y": 473.80313052707675}, "selected": false}, {"data": {"id": "2372609", "Enrichment": 105.9017543859649, "BestLogPInGroup": -15.715619972677743, "_PATTERN_": "M1", "_GeneInGOAndHitList": 4.0, "Hits": "CASP3|NFKB1|TLR4|NLRP3", "Description": "Pertussis", "_GeneInHitList": 15.0, "Category": "KEGG Pathway", "Log_q_value_": -5.799318181829576, "Symbol": "hsa05133", "LogP": -7.304468160149482, "_RANK_": 1.0, "FirstInGroupByEnrichment": 0.0, "_LogP_MyList": -7.304468160149482, "_TotalGeneInLibrary": 30182.0, "_GeneInGO": 76.0, "shared_name": "29", "_InGO": 26.666666666666668, "Gene": "hsa05133", "_MEMBER_MyList": 1.0, "_COUNT_001": 4.0, "SUID": 2372609, "id_original": "29", "selected": false, "CategoryID": 24.0, "STDV_InGO": 11.417984514369003, "EvidenceCutoff": 0.0, "PARENT_GO": "", "FirstInGroupByLogP": 0.0, "GROUP_ID": 1.0, "name": "29", "BestEnrichmentInGroup": 141.20233918128653, "CLUSTER_LABEL": " ", "GeneID": "836|4790|7099|114548", "Z_score": 20.41782134682581, "GiniIndex": 0.0, "_COUNT_001_PCT": 100.0}, "position": {"x": 302.0768694804424, "y": 526.7265008884049}, "selected": false}, {"data": {"id": "2372606", "Enrichment": 80.48533333333333, "BestLogPInGroup": -8.786799245236496, "_PATTERN_": "M1", "_GeneInGOAndHitList": 4.0, "Hits": "CASP3|CDKN1B|NFKB1|NOS3", "Description": "AGE-RAGE signaling pathway in diabetic complications", "_GeneInHitList": 15.0, "Category": "KEGG Pathway", "Log_q_value_": -5.451856944091769, "Symbol": "hsa04933", "LogP": -6.822308348514218, "_RANK_": 1.0, "FirstInGroupByEnrichment": 0.0, "_LogP_MyList": -6.822308348514218, "_TotalGeneInLibrary": 30182.0, "_GeneInGO": 100.0, "shared_name": "28", "_InGO": 26.666666666666668, "Gene": "hsa04933", "_MEMBER_MyList": 1.0, "_COUNT_001": 4.0, "SUID": 2372606, "id_original": "28", "selected": false, "CategoryID": 24.0, "STDV_InGO": 11.417984514369003, "EvidenceCutoff": 0.0, "PARENT_GO": "", "FirstInGroupByLogP": 0.0, "GROUP_ID": 2.0, "name": "28", "BestEnrichmentInGroup": 92.29969418960246, "CLUSTER_LABEL": " ", "GeneID": "836|1027|4790|4846", "Z_score": 17.75333822074754, "GiniIndex": 0.0, "_COUNT_001_PCT": 100.0}, "position": {"x": 352.66316556198535, "y": 385.55525149875643}, "selected": false}, {"data": {"id": "2372603", "Enrichment": 28.419962335216574, "BestLogPInGroup": -8.786799245236496, "_PATTERN_": "M1", "_GeneInGOAndHitList": 5.0, "Hits": "CDKN1B|GSK3B|NFKB1|NOS3|TLR4", "Description": "PI3K-Akt signaling pathway", "_GeneInHitList": 15.0, "Category": "KEGG Pathway", "Log_q_value_": -4.96256669534285, "Symbol": "hsa04151", "LogP": -6.230355757868152, "_RANK_": 1.0, "FirstInGroupByEnrichment": 0.0, "_LogP_MyList": -6.230355757868152, "_TotalGeneInLibrary": 30182.0, "_GeneInGO": 354.0, "shared_name": "27", "_InGO": 33.333333333333336, "Gene": "hsa04151", "_MEMBER_MyList": 1.0, "_COUNT_001": 5.0, "SUID": 2372603, "id_original": "27", "selected": false, "CategoryID": 24.0, "STDV_InGO": 12.171612389003691, "EvidenceCutoff": 0.0, "PARENT_GO": "", "FirstInGroupByLogP": 0.0, "GROUP_ID": 2.0, "name": "27", "BestEnrichmentInGroup": 92.29969418960246, "CLUSTER_LABEL": " ", "GeneID": "1027|2932|4790|4846|7099", "Z_score": 11.571850074014598, "GiniIndex": 0.0, "_COUNT_001_PCT": 100.0}, "position": {"x": 281.2665743754619, "y": 291.09661807590487}, "selected": false}, {"data": {"id": "2372600", "Enrichment": 65.61304347826088, "BestLogPInGroup": -8.786799245236496, "_PATTERN_": "M1", "_GeneInGOAndHitList": 3.0, "Hits": "CASP3|CDKN1B|NFKB1", "Description": "Small cell lung cancer", "_GeneInHitList": 15.0, "Category": "KEGG Pathway", "Log_q_value_": -3.8604687062959524, "Symbol": "hsa05222", "LogP": -4.915649675939811, "_RANK_": 1.0, "FirstInGroupByEnrichment": 0.0, "_LogP_MyList": -4.915649675939811, "_TotalGeneInLibrary": 30182.0, "_GeneInGO": 92.0, "shared_name": "26", "_InGO": 20.0, "Gene": "hsa05222", "_MEMBER_MyList": 1.0, "_COUNT_001": 3.0, "SUID": 2372600, "id_original": "26", "selected": false, "CategoryID": 24.0, "STDV_InGO": 10.327955589886445, "EvidenceCutoff": 0.0, "PARENT_GO": "", "FirstInGroupByLogP": 0.0, "GROUP_ID": 2.0, "name": "26", "BestEnrichmentInGroup": 92.29969418960246, "CLUSTER_LABEL": " ", "GeneID": "836|1027|4790", "Z_score": 13.840424115550643, "GiniIndex": 0.0, "_COUNT_001_PCT": 100.0}, "position": {"x": 305.91436337692676, "y": 410.11199893527987}, "selected": false}, {"data": {"id": "2372597", "Enrichment": 25.96301075268817, "BestLogPInGroup": -8.786799245236496, "_PATTERN_": "M1", "_GeneInGOAndHitList": 4.0, "Hits": "CASP3|CDKN1B|NFKB1|SIRT1", "Description": "MicroRNAs in cancer", "_GeneInHitList": 15.0, "Category": "KEGG Pathway", "Log_q_value_": -3.8242199338417984, "Symbol": "hsa05206", "LogP": -4.865612619000023, "_RANK_": 1.0, "FirstInGroupByEnrichment": 0.0, "_LogP_MyList": -4.865612619000023, "_TotalGeneInLibrary": 30182.0, "_GeneInGO": 310.0, "shared_name": "25", "_InGO": 26.666666666666668, "Gene": "hsa05206", "_MEMBER_MyList": 1.0, "_COUNT_001": 4.0, "SUID": 2372597, "id_original": "25", "selected": false, "CategoryID": 24.0, "STDV_InGO": 11.417984514369003, "EvidenceCutoff": 0.0, "PARENT_GO": "", "FirstInGroupByLogP": 0.0, "GROUP_ID": 2.0, "name": "25", "BestEnrichmentInGroup": 92.29969418960246, "CLUSTER_LABEL": " ", "GeneID": "836|1027|4790|23411", "Z_score": 9.851265888638787, "GiniIndex": 0.0, "_COUNT_001_PCT": 100.0}, "position": {"x": 202.24798011047778, "y": 441.5850824313736}, "selected": false}, {"data": {"id": "2372594", "Enrichment": 62.23092783505155, "BestLogPInGroup": -8.786799245236496, "_PATTERN_": "M1", "_GeneInGOAndHitList": 3.0, "Hits": "CDKN1B|GSK3B|NFKB1", "Description": "Prostate cancer", "_GeneInHitList": 15.0, "Category": "KEGG Pathway", "Log_q_value_": -3.8185741668623496, "Symbol": "hsa05215", "LogP": -4.846602890462593, "_RANK_": 1.0, "FirstInGroupByEnrichment": 0.0, "_LogP_MyList": -4.846602890462593, "_TotalGeneInLibrary": 30182.0, "_GeneInGO": 97.0, "shared_name": "24", "_InGO": 20.0, "Gene": "hsa05215", "_MEMBER_MyList": 1.0, "_COUNT_001": 3.0, "SUID": 2372594, "id_original": "24", "selected": false, "CategoryID": 24.0, "STDV_InGO": 10.327955589886445, "EvidenceCutoff": 0.0, "PARENT_GO": "", "FirstInGroupByLogP": 0.0, "GROUP_ID": 2.0, "name": "24", "BestEnrichmentInGroup": 92.29969418960246, "CLUSTER_LABEL": " ", "GeneID": "1027|2932|4790", "Z_score": 13.468774447557264, "GiniIndex": 0.0, "_COUNT_001_PCT": 100.0}, "position": {"x": 247.35554074509082, "y": 328.87763919406893}, "selected": false}, {"data": {"id": "2372591", "Enrichment": 55.8925925925926, "BestLogPInGroup": -8.786799245236496, "_PATTERN_": "M1", "_GeneInGOAndHitList": 3.0, "Hits": "GSK3B|NFKB1|NOS3", "Description": "Insulin resistance", "_GeneInHitList": 15.0, "Category": "KEGG Pathway", "Log_q_value_": -3.739922798026056, "Symbol": "hsa04931", "LogP": -4.7066818648873765, "_RANK_": 1.0, "FirstInGroupByEnrichment": 0.0, "_LogP_MyList": -4.7066818648873765, "_TotalGeneInLibrary": 30182.0, "_GeneInGO": 108.0, "shared_name": "23", "_InGO": 20.0, "Gene": "hsa04931", "_MEMBER_MyList": 1.0, "_COUNT_001": 3.0, "SUID": 2372591, "id_original": "23", "selected": false, "CategoryID": 24.0, "STDV_InGO": 10.327955589886445, "EvidenceCutoff": 0.0, "PARENT_GO": "", "FirstInGroupByLogP": 0.0, "GROUP_ID": 2.0, "name": "23", "BestEnrichmentInGroup": 92.29969418960246, "CLUSTER_LABEL": " ", "GeneID": "2932|4790|4846", "Z_score": 12.7431385121766, "GiniIndex": 0.0, "_COUNT_001_PCT": 100.0}, "position": {"x": 374.70059537155566, "y": 271.51412524753573}, "selected": false}, {"data": {"id": "2372588", "Enrichment": 43.427338129496405, "BestLogPInGroup": -8.786799245236496, "_PATTERN_": "M1", "_GeneInGOAndHitList": 3.0, "Hits": "NFE2L2|NFKB1|NOS3", "Description": "Fluid shear stress and atherosclerosis", "_GeneInHitList": 15.0, "Category": "KEGG Pathway", "Log_q_value_": -3.466125300738579, "Symbol": "hsa05418", "LogP": -4.379199508637123, "_RANK_": 1.0, "FirstInGroupByEnrichment": 0.0, "_LogP_MyList": -4.379199508637123, "_TotalGeneInLibrary": 30182.0, "_GeneInGO": 139.0, "shared_name": "22", "_InGO": 20.0, "Gene": "hsa05418", "_MEMBER_MyList": 1.0, "_COUNT_001": 3.0, "SUID": 2372588, "id_original": "22", "selected": false, "CategoryID": 24.0, "STDV_InGO": 10.327955589886445, "EvidenceCutoff": 0.0, "PARENT_GO": "", "FirstInGroupByLogP": 0.0, "GROUP_ID": 2.0, "name": "22", "BestEnrichmentInGroup": 92.29969418960246, "CLUSTER_LABEL": " ", "GeneID": "4780|4790|4846", "Z_score": 11.179642525212001, "GiniIndex": 0.0, "_COUNT_001_PCT": 100.0}, "position": {"x": 458.1668887065166, "y": 297.41238345676425}, "selected": false}, {"data": {"id": "2372585", "Enrichment": 29.735960591133008, "BestLogPInGroup": -8.786799245236496, "_PATTERN_": "M1", "_GeneInGOAndHitList": 3.0, "Hits": "GSK3B|NFKB1|NOS3", "Description": "Diabetic cardiomyopathy", "_GeneInHitList": 15.0, "Category": "KEGG Pathway", "Log_q_value_": -3.0166248229431343, "Symbol": "hsa05415", "LogP": -3.891069628485548, "_RANK_": 1.0, "FirstInGroupByEnrichment": 0.0, "_LogP_MyList": -3.891069628485548, "_TotalGeneInLibrary": 30182.0, "_GeneInGO": 203.0, "shared_name": "21", "_InGO": 20.0, "Gene": "hsa05415", "_MEMBER_MyList": 1.0, "_COUNT_001": 3.0, "SUID": 2372585, "id_original": "21", "selected": false, "CategoryID": 24.0, "STDV_InGO": 10.327955589886445, "EvidenceCutoff": 0.0, "PARENT_GO": "", "FirstInGroupByLogP": 0.0, "GROUP_ID": 2.0, "name": "21", "BestEnrichmentInGroup": 92.29969418960246, "CLUSTER_LABEL": " ", "GeneID": "2932|4790|4846", "Z_score": 9.160339037449802, "GiniIndex": 0.0, "_COUNT_001_PCT": 100.0}, "position": {"x": 352.9168581889385, "y": 229.78068103366857}, "selected": false}, {"data": {"id": "2372582", "Enrichment": 57.4895238095238, "BestLogPInGroup": -8.786799245236496, "_PATTERN_": "M1", "_GeneInGOAndHitList": 2.0, "Hits": "GSK3B|NFKB1", "Description": "Prolactin signaling pathway", "_GeneInHitList": 15.0, "Category": "KEGG Pathway", "Log_q_value_": -2.4566438705339118, "Symbol": "hsa04917", "LogP": -3.262823844517799, "_RANK_": 1.0, "FirstInGroupByEnrichment": 0.0, "_LogP_MyList": -3.262823844517799, "_TotalGeneInLibrary": 30182.0, "_GeneInGO": 70.0, "shared_name": "20", "_InGO": 13.333333333333334, "Gene": "hsa04917", "_MEMBER_MyList": 1.0, "_COUNT_001": 2.0, "SUID": 2372582, "id_original": "20", "selected": false, "CategoryID": 24.0, "STDV_InGO": 8.777074514725111, "EvidenceCutoff": 0.0, "PARENT_GO": "", "FirstInGroupByLogP": 0.0, "GROUP_ID": 2.0, "name": "20", "BestEnrichmentInGroup": 92.29969418960246, "CLUSTER_LABEL": " ", "GeneID": "2932|4790", "Z_score": 10.55099733788972, "GiniIndex": 0.0, "_COUNT_001_PCT": 100.0}, "position": {"x": 238.59633588058887, "y": 256.3333314853287}, "selected": false}, {"data": {"id": "2372579", "Enrichment": 35.30058479532164, "BestLogPInGroup": -5.127337437247584, "_PATTERN_": "M1", "_GeneInGOAndHitList": 3.0, "Hits": "HSPA5|NFE2L2|PRKN", "Description": "Protein processing in endoplasmic reticulum", "_GeneInHitList": 15.0, "Category": "KEGG Pathway", "Log_q_value_": -3.2183012307804737, "Symbol": "hsa04141", "LogP": -4.111631380483261, "_RANK_": 1.0, "FirstInGroupByEnrichment": 0.0, "_LogP_MyList": -4.111631380483261, "_TotalGeneInLibrary": 30182.0, "_GeneInGO": 171.0, "shared_name": "19", "_InGO": 20.0, "Gene": "hsa04141", "_MEMBER_MyList": 1.0, "_COUNT_001": 3.0, "SUID": 2372579, "id_original": "19", "selected": false, "CategoryID": 24.0, "STDV_InGO": 10.327955589886445, "EvidenceCutoff": 0.0, "PARENT_GO": "", "FirstInGroupByLogP": 0.0, "GROUP_ID": 3.0, "name": "19", "BestEnrichmentInGroup": 35.30058479532164, "CLUSTER_LABEL": " ", "GeneID": "3309|4780|5071", "Z_score": 10.030110712122946, "GiniIndex": 0.0, "_COUNT_001_PCT": 100.0}, "position": {"x": 598.7605299876445, "y": 201.79729404026037}, "selected": false}, {"data": {"id": "2372576", "Enrichment": 16.583516483516487, "BestLogPInGroup": -5.127337437247584, "_PATTERN_": "M1", "_GeneInGOAndHitList": 3.0, "Hits": "CASP3|HSPA5|PRKN", "Description": "Amyotrophic lateral sclerosis", "_GeneInHitList": 15.0, "Category": "KEGG Pathway", "Log_q_value_": -2.3941371872246147, "Symbol": "hsa05014", "LogP": -3.148288161204492, "_RANK_": 1.0, "FirstInGroupByEnrichment": 0.0, "_LogP_MyList": -3.148288161204492, "_TotalGeneInLibrary": 30182.0, "_GeneInGO": 364.0, "shared_name": "18", "_InGO": 20.0, "Gene": "hsa05014", "_MEMBER_MyList": 1.0, "_COUNT_001": 3.0, "SUID": 2372576, "id_original": "18", "selected": false, "CategoryID": 24.0, "STDV_InGO": 10.327955589886445, "EvidenceCutoff": 0.0, "PARENT_GO": "", "FirstInGroupByLogP": 0.0, "GROUP_ID": 3.0, "name": "18", "BestEnrichmentInGroup": 35.30058479532164, "CLUSTER_LABEL": " ", "GeneID": "836|3309|5071", "Z_score": 6.669960805237198, "GiniIndex": 0.0, "_COUNT_001_PCT": 100.0}, "position": {"x": 664.9272093699688, "y": 116.69036044651037}, "selected": false}, {"data": {"id": "2372573", "Enrichment": 47.344313725490196, "BestLogPInGroup": -4.496173964653948, "_PATTERN_": "M1", "_GeneInGOAndHitList": 2.0, "Hits": "CDKN1B|GSK3B", "Description": "ErbB signaling pathway", "_GeneInHitList": 15.0, "Category": "KEGG Pathway", "Log_q_value_": -2.3545794829548883, "Symbol": "hsa04012", "LogP": -3.094942172449132, "_RANK_": 1.0, "FirstInGroupByEnrichment": 0.0, "_LogP_MyList": -3.094942172449132, "_TotalGeneInLibrary": 30182.0, "_GeneInGO": 85.0, "shared_name": "17", "_InGO": 13.333333333333334, "Gene": "hsa04012", "_MEMBER_MyList": 1.0, "_COUNT_001": 2.0, "SUID": 2372573, "id_original": "17", "selected": false, "CategoryID": 24.0, "STDV_InGO": 8.777074514725111, "EvidenceCutoff": 0.0, "PARENT_GO": "", "FirstInGroupByLogP": 0.0, "GROUP_ID": 4.0, "name": "17", "BestEnrichmentInGroup": 47.53070866141733, "CLUSTER_LABEL": " ", "GeneID": "1027|2932", "Z_score": 9.540929674536983, "GiniIndex": 0.0, "_COUNT_001_PCT": 100.0}, "position": {"x": 175.54471158249316, "y": 238.2774442630387}, "selected": false}, {"data": {"id": "2372570", "Enrichment": 28.14172494172494, "BestLogPInGroup": -4.496173964653948, "_PATTERN_": "M1", "_GeneInGOAndHitList": 2.0, "Hits": "GSK3B|KLF4", "Description": "Signaling pathways regulating pluripotency of stem cells", "_GeneInHitList": 15.0, "Category": "KEGG Pathway", "Log_q_value_": -1.982512263416964, "Symbol": "hsa04550", "LogP": -2.648241334614304, "_RANK_": 1.0, "FirstInGroupByEnrichment": 0.0, "_LogP_MyList": -2.648241334614304, "_TotalGeneInLibrary": 30182.0, "_GeneInGO": 143.0, "shared_name": "16", "_InGO": 13.333333333333334, "Gene": "hsa04550", "_MEMBER_MyList": 1.0, "_COUNT_001": 2.0, "SUID": 2372570, "id_original": "16", "selected": false, "CategoryID": 24.0, "STDV_InGO": 8.777074514725111, "EvidenceCutoff": 0.0, "PARENT_GO": "", "FirstInGroupByLogP": 0.0, "GROUP_ID": 4.0, "name": "16", "BestEnrichmentInGroup": 47.53070866141733, "CLUSTER_LABEL": " ", "GeneID": "2932|9314", "Z_score": 7.254527123825415, "GiniIndex": 0.0, "_COUNT_001_PCT": 100.0}, "position": {"x": 165.9230036662334, "y": 144.51359500461584}, "selected": false}, {"data": {"id": "2372567", "Enrichment": 27.00850111856823, "BestLogPInGroup": -4.496173964653948, "_PATTERN_": "M1", "_GeneInGOAndHitList": 2.0, "Hits": "CDKN1B|GSK3B", "Description": "Gastric cancer", "_GeneInHitList": 15.0, "Category": "KEGG Pathway", "Log_q_value_": -1.9531129627370822, "Symbol": "hsa05226", "LogP": -2.6131649010427314, "_RANK_": 1.0, "FirstInGroupByEnrichment": 0.0, "_LogP_MyList": -2.6131649010427314, "_TotalGeneInLibrary": 30182.0, "_GeneInGO": 149.0, "shared_name": "15", "_InGO": 13.333333333333334, "Gene": "hsa05226", "_MEMBER_MyList": 1.0, "_COUNT_001": 2.0, "SUID": 2372567, "id_original": "15", "selected": false, "CategoryID": 24.0, "STDV_InGO": 8.777074514725111, "EvidenceCutoff": 0.0, "PARENT_GO": "", "FirstInGroupByLogP": 0.0, "GROUP_ID": 4.0, "name": "15", "BestEnrichmentInGroup": 47.53070866141733, "CLUSTER_LABEL": " ", "GeneID": "1027|2932", "Z_score": 7.09668422192196, "GiniIndex": 0.0, "_COUNT_001_PCT": 100.0}, "position": {"x": 160.8587832377666, "y": 285.9052881198502}, "selected": false}, {"data": {"id": "2372564", "Enrichment": 25.96301075268817, "BestLogPInGroup": -4.496173964653948, "_PATTERN_": "M1", "_GeneInGOAndHitList": 2.0, "Hits": "CDKN1B|GSK3B", "Description": "Cushing syndrome", "_GeneInHitList": 15.0, "Category": "KEGG Pathway", "Log_q_value_": -1.9251126456500118, "Symbol": "hsa04934", "LogP": -2.5795075812859682, "_RANK_": 1.0, "FirstInGroupByEnrichment": 0.0, "_LogP_MyList": -2.5795075812859682, "_TotalGeneInLibrary": 30182.0, "_GeneInGO": 155.0, "shared_name": "14", "_InGO": 13.333333333333334, "Gene": "hsa04934", "_MEMBER_MyList": 1.0, "_COUNT_001": 2.0, "SUID": 2372564, "id_original": "14", "selected": false, "CategoryID": 24.0, "STDV_InGO": 8.777074514725111, "EvidenceCutoff": 0.0, "PARENT_GO": "", "FirstInGroupByLogP": 0.0, "GROUP_ID": 4.0, "name": "14", "BestEnrichmentInGroup": 47.53070866141733, "CLUSTER_LABEL": " ", "GeneID": "1027|2932", "Z_score": 6.9478945984435665, "GiniIndex": 0.0, "_COUNT_001_PCT": 100.0}, "position": {"x": 122.86050748093066, "y": 256.3690980868912}, "selected": false}, {"data": {"id": "2372561", "Enrichment": 23.953968253968252, "BestLogPInGroup": -4.496173964653948, "_PATTERN_": "M1", "_GeneInGOAndHitList": 2.0, "Hits": "GSK3B|NFE2L2", "Description": "Hepatocellular carcinoma", "_GeneInHitList": 15.0, "Category": "KEGG Pathway", "Log_q_value_": -1.8675001386650978, "Symbol": "hsa05225", "LogP": -2.510952815151285, "_RANK_": 1.0, "FirstInGroupByEnrichment": 0.0, "_LogP_MyList": -2.510952815151285, "_TotalGeneInLibrary": 30182.0, "_GeneInGO": 168.0, "shared_name": "13", "_InGO": 13.333333333333334, "Gene": "hsa05225", "_MEMBER_MyList": 1.0, "_COUNT_001": 2.0, "SUID": 2372561, "id_original": "13", "selected": false, "CategoryID": 24.0, "STDV_InGO": 8.777074514725111, "EvidenceCutoff": 0.0, "PARENT_GO": "", "FirstInGroupByLogP": 0.0, "GROUP_ID": 4.0, "name": "13", "BestEnrichmentInGroup": 47.53070866141733, "CLUSTER_LABEL": " ", "GeneID": "2932|4780", "Z_score": 6.652683446497414, "GiniIndex": 0.0, "_COUNT_001_PCT": 100.0}, "position": {"x": 101.17692898971973, "y": 178.99479236179357}, "selected": false}, {"data": {"id": "2372558", "Enrichment": 55.89259259259259, "BestLogPInGroup": -3.7706571298618896, "_PATTERN_": "M1", "_GeneInGOAndHitList": 2.0, "Hits": "HIF1A|PRKN", "Description": "Mitophagy - animal", "_GeneInHitList": 15.0, "Category": "KEGG Pathway", "Log_q_value_": -2.4507988743443327, "Symbol": "hsa04137", "LogP": -3.238429403177686, "_RANK_": 1.0, "FirstInGroupByEnrichment": 0.0, "_LogP_MyList": -3.238429403177686, "_TotalGeneInLibrary": 30182.0, "_GeneInGO": 72.0, "shared_name": "12", "_InGO": 13.333333333333334, "Gene": "hsa04137", "_MEMBER_MyList": 1.0, "_COUNT_001": 2.0, "SUID": 2372558, "id_original": "12", "selected": false, "CategoryID": 24.0, "STDV_InGO": 8.777074514725111, "EvidenceCutoff": 0.0, "PARENT_GO": "", "FirstInGroupByLogP": 0.0, "GROUP_ID": 6.0, "name": "12", "BestEnrichmentInGroup": 55.89259259259259, "CLUSTER_LABEL": " ", "GeneID": "3091|5071", "Z_score": 10.39850713453991, "GiniIndex": 0.0, "_COUNT_001_PCT": 100.0}, "position": {"x": 317.06013821823535, "y": 101.94322909885412}, "selected": false}, {"data": {"id": "2372555", "Enrichment": 37.26172839506172, "BestLogPInGroup": -3.7706571298618896, "_PATTERN_": "M1", "_GeneInGOAndHitList": 2.0, "Hits": "HIF1A|NFKB1", "Description": "Th17 cell differentiation", "_GeneInHitList": 15.0, "Category": "KEGG Pathway", "Log_q_value_": -2.181005079183231, "Symbol": "hsa04659", "LogP": -2.8886986519241065, "_RANK_": 1.0, "FirstInGroupByEnrichment": 0.0, "_LogP_MyList": -2.8886986519241065, "_TotalGeneInLibrary": 30182.0, "_GeneInGO": 108.0, "shared_name": "11", "_InGO": 13.333333333333334, "Gene": "hsa04659", "_MEMBER_MyList": 1.0, "_COUNT_001": 2.0, "SUID": 2372555, "id_original": "11", "selected": false, "CategoryID": 24.0, "STDV_InGO": 8.777074514725111, "EvidenceCutoff": 0.0, "PARENT_GO": "", "FirstInGroupByLogP": 0.0, "GROUP_ID": 6.0, "name": "11", "BestEnrichmentInGroup": 55.89259259259259, "CLUSTER_LABEL": " ", "GeneID": "3091|4790", "Z_score": 8.418043415416212, "GiniIndex": 0.0, "_COUNT_001_PCT": 100.0}, "position": {"x": 305.76948880417285, "y": 245.1371454196549}, "selected": false}, {"data": {"id": "2372552", "Enrichment": 33.25840220385675, "BestLogPInGroup": -3.7706571298618896, "_PATTERN_": "M1", "_GeneInGOAndHitList": 2.0, "Hits": "GSK3B|HIF1A", "Description": "Thyroid hormone signaling pathway", "_GeneInHitList": 15.0, "Category": "KEGG Pathway", "Log_q_value_": -2.101948864354185, "Symbol": "hsa04919", "LogP": -2.7911590314010475, "_RANK_": 1.0, "FirstInGroupByEnrichment": 0.0, "_LogP_MyList": -2.7911590314010475, "_TotalGeneInLibrary": 30182.0, "_GeneInGO": 121.0, "shared_name": "10", "_InGO": 13.333333333333334, "Gene": "hsa04919", "_MEMBER_MyList": 1.0, "_COUNT_001": 2.0, "SUID": 2372552, "id_original": "10", "selected": false, "CategoryID": 24.0, "STDV_InGO": 8.777074514725111, "EvidenceCutoff": 0.0, "PARENT_GO": "", "FirstInGroupByLogP": 0.0, "GROUP_ID": 6.0, "name": "10", "BestEnrichmentInGroup": 55.89259259259259, "CLUSTER_LABEL": " ", "GeneID": "2932|3091", "Z_score": 7.9283023964554316, "GiniIndex": 0.0, "_COUNT_001_PCT": 100.0}, "position": {"x": 239.41178273422656, "y": 183.8726018863297}, "selected": false}, {"data": {"id": "2372549", "Enrichment": 30.719592875318064, "BestLogPInGroup": -3.055266160154387, "_PATTERN_": "M1", "_GeneInGOAndHitList": 2.0, "Hits": "CDKN1B|SIRT1", "Description": "FoxO signaling pathway", "_GeneInHitList": 15.0, "Category": "KEGG Pathway", "Log_q_value_": -2.0504839294022914, "Symbol": "hsa04068", "LogP": -2.7231565732442617, "_RANK_": 1.0, "FirstInGroupByEnrichment": 0.0, "_LogP_MyList": -2.7231565732442617, "_TotalGeneInLibrary": 30182.0, "_GeneInGO": 131.0, "shared_name": "9", "_InGO": 13.333333333333334, "Gene": "hsa04068", "_MEMBER_MyList": 1.0, "_COUNT_001": 2.0, "SUID": 2372549, "id_original": "9", "selected": false, "CategoryID": 24.0, "STDV_InGO": 8.777074514725111, "EvidenceCutoff": 0.0, "PARENT_GO": "", "FirstInGroupByLogP": 0.0, "GROUP_ID": 7.0, "name": "9", "BestEnrichmentInGroup": 45.21647940074906, "CLUSTER_LABEL": " ", "GeneID": "1027|23411", "Z_score": 7.6014320897178465, "GiniIndex": 0.0, "_COUNT_001_PCT": 100.0}, "position": {"x": 76.5686221049541, "y": 351.095672030983}, "selected": false}, {"data": {"id": "2372546", "Enrichment": 25.796581196581194, "BestLogPInGroup": -3.055266160154387, "_PATTERN_": "M1", "_GeneInGOAndHitList": 2.0, "Hits": "NFKB1|SIRT1", "Description": "Cellular senescence", "_GeneInHitList": 15.0, "Category": "KEGG Pathway", "Log_q_value_": -1.9251126456500118, "Symbol": "hsa04218", "LogP": -2.5740282178377014, "_RANK_": 1.0, "FirstInGroupByEnrichment": 0.0, "_LogP_MyList": -2.5740282178377014, "_TotalGeneInLibrary": 30182.0, "_GeneInGO": 156.0, "shared_name": "8", "_InGO": 13.333333333333334, "Gene": "hsa04218", "_MEMBER_MyList": 1.0, "_COUNT_001": 2.0, "SUID": 2372546, "id_original": "8", "selected": false, "CategoryID": 24.0, "STDV_InGO": 8.777074514725111, "EvidenceCutoff": 0.0, "PARENT_GO": "", "FirstInGroupByLogP": 0.0, "GROUP_ID": 7.0, "name": "8", "BestEnrichmentInGroup": 45.21647940074906, "CLUSTER_LABEL": " ", "GeneID": "4790|23411", "Z_score": 6.92391530182613, "GiniIndex": 0.0, "_COUNT_001_PCT": 100.0}, "position": {"x": 172.44150494797168, "y": 368.3331293063736}, "selected": false}, {"data": {"id": "2372543", "Enrichment": 47.53070866141733, "BestLogPInGroup": -4.496173964653948, "_PATTERN_": "M1", "_GeneInGOAndHitList": 3.0, "Hits": "CDKN1B|GSK3B|PCNA", "Description": "Cell cycle", "_GeneInHitList": 15.0, "Category": "KEGG Pathway", "Log_q_value_": -3.562415157895552, "Symbol": "hsa04110", "LogP": -4.496173964653948, "_RANK_": 1.0, "FirstInGroupByEnrichment": 1.0, "_LogP_MyList": -4.496173964653948, "_TotalGeneInLibrary": 30182.0, "_GeneInGO": 127.0, "shared_name": "7", "_InGO": 20.0, "Gene": "hsa04110", "_MEMBER_MyList": 1.0, "_COUNT_001": 3.0, "SUID": 2372543, "id_original": "7", "selected": false, "CategoryID": 24.0, "STDV_InGO": 10.327955589886445, "EvidenceCutoff": 0.0, "PARENT_GO": "", "FirstInGroupByLogP": 1.0, "GROUP_ID": 4.0, "name": "7", "BestEnrichmentInGroup": 47.53070866141733, "CLUSTER_LABEL": "Cell cycle", "GeneID": "1027|2932|5111", "Z_score": 11.717353754588888, "GiniIndex": 0.0, "_COUNT_001_PCT": 100.0}, "position": {"x": 128.17791318161426, "y": 350.3619836764908}, "selected": false}, {"data": {"id": "2372540", "Enrichment": 27.06905829596413, "BestLogPInGroup": -3.7706571298618896, "_PATTERN_": "M1", "_GeneInGOAndHitList": 3.0, "Hits": "HIF1A|NFE2L2|NFKB1", "Description": "Chemical carcinogenesis - reactive oxygen species", "_GeneInHitList": 15.0, "Category": "KEGG Pathway", "Log_q_value_": -2.9143105464122723, "Symbol": "hsa05208", "LogP": -3.7706571298618896, "_RANK_": 1.0, "FirstInGroupByEnrichment": 1.0, "_LogP_MyList": -3.7706571298618896, "_TotalGeneInLibrary": 30182.0, "_GeneInGO": 223.0, "shared_name": "6", "_InGO": 20.0, "Gene": "hsa05208", "_MEMBER_MyList": 1.0, "_COUNT_001": 3.0, "SUID": 2372540, "id_original": "6", "selected": false, "CategoryID": 24.0, "STDV_InGO": 10.327955589886445, "EvidenceCutoff": 0.0, "PARENT_GO": "", "FirstInGroupByLogP": 1.0, "GROUP_ID": 6.0, "name": "6", "BestEnrichmentInGroup": 55.89259259259259, "CLUSTER_LABEL": "Chemical carcinogenesis - reactive oxygen species", "GeneID": "3091|4780|4790", "Z_score": 8.712855246737021, "GiniIndex": 0.0, "_COUNT_001_PCT": 100.0}, "position": {"x": 419.02803372604785, "y": 228.04273547702795}, "selected": false}, {"data": {"id": "2372537", "Enrichment": 92.29969418960246, "BestLogPInGroup": -8.786799245236496, "_PATTERN_": "M1", "_GeneInGOAndHitList": 5.0, "Hits": "CDKN1B|HIF1A|NFKB1|NOS3|TLR4", "Description": "HIF-1 signaling pathway", "_GeneInHitList": 15.0, "Category": "KEGG Pathway", "Log_q_value_": -6.842316573086328, "Symbol": "hsa04066", "LogP": -8.786799245236496, "_RANK_": 1.0, "FirstInGroupByEnrichment": 1.0, "_LogP_MyList": -8.786799245236496, "_TotalGeneInLibrary": 30182.0, "_GeneInGO": 109.0, "shared_name": "5", "_InGO": 33.333333333333336, "Gene": "hsa04066", "_MEMBER_MyList": 1.0, "_COUNT_001": 5.0, "SUID": 2372537, "id_original": "5", "selected": false, "CategoryID": 24.0, "STDV_InGO": 12.171612389003691, "EvidenceCutoff": 0.0, "PARENT_GO": "", "FirstInGroupByLogP": 1.0, "GROUP_ID": 2.0, "name": "5", "BestEnrichmentInGroup": 92.29969418960246, "CLUSTER_LABEL": "HIF-1 signaling pathway", "GeneID": "1027|3091|4790|4846|7099", "Z_score": 21.293182444432734, "GiniIndex": 0.0, "_COUNT_001_PCT": 100.0}, "position": {"x": 399.7213320658916, "y": 338.6135248141861}, "selected": false}, {"data": {"id": "2372534", "Enrichment": 84.22883720930233, "BestLogPInGroup": -15.715619972677743, "_PATTERN_": "M1", "_GeneInGOAndHitList": 9.0, "Hits": "CASP3|CASP8|GSK3B|HSPA5|NFE2L2|NFKB1|NOS3|TLR4|NLRP3", "Description": "Lipid and atherosclerosis", "_GeneInHitList": 15.0, "Category": "KEGG Pathway", "Log_q_value_": -13.169077309199611, "Symbol": "hsa05417", "LogP": -15.715619972677743, "_RANK_": 1.0, "FirstInGroupByEnrichment": 1.0, "_LogP_MyList": -15.715619972677743, "_TotalGeneInLibrary": 30182.0, "_GeneInGO": 215.0, "shared_name": "4", "_InGO": 60.0, "Gene": "hsa05417", "_MEMBER_MyList": 1.0, "_COUNT_001": 9.0, "SUID": 2372534, "id_original": "4", "selected": false, "CategoryID": 24.0, "STDV_InGO": 12.649110640673516, "EvidenceCutoff": 0.0, "PARENT_GO": "", "FirstInGroupByLogP": 1.0, "GROUP_ID": 1.0, "name": "4", "BestEnrichmentInGroup": 141.20233918128653, "CLUSTER_LABEL": "Lipid and atherosclerosis", "GeneID": "836|841|2932|3309|4780|4790|4846|7099|114548", "Z_score": 27.309754980849412, "GiniIndex": 0.0, "_COUNT_001_PCT": 100.0}, "position": {"x": 218.81342744095264, "y": 526.4867547946549}, "selected": false}, {"data": {"id": "2372531", "Enrichment": 45.21647940074906, "BestLogPInGroup": -3.055266160154387, "_PATTERN_": "M1", "_GeneInGOAndHitList": 2.0, "Hits": "NFKB1|SIRT1", "Description": "Longevity regulating pathway", "_GeneInHitList": 15.0, "Category": "KEGG Pathway", "Log_q_value_": -2.3282674322181247, "Symbol": "hsa04211", "LogP": -3.055266160154387, "_RANK_": 1.0, "FirstInGroupByEnrichment": 1.0, "_LogP_MyList": -3.055266160154387, "_TotalGeneInLibrary": 30182.0, "_GeneInGO": 89.0, "shared_name": "3", "_InGO": 13.333333333333334, "Gene": "hsa04211", "_MEMBER_MyList": 1.0, "_COUNT_001": 2.0, "SUID": 2372531, "id_original": "3", "selected": false, "CategoryID": 24.0, "STDV_InGO": 8.777074514725111, "EvidenceCutoff": 0.0, "PARENT_GO": "", "FirstInGroupByLogP": 1.0, "GROUP_ID": 7.0, "name": "3", "BestEnrichmentInGroup": 45.21647940074906, "CLUSTER_LABEL": "Longevity regulating pathway", "GeneID": "4790|23411", "Z_score": 9.315213251800142, "GiniIndex": 0.0, "_COUNT_001_PCT": 100.0}, "position": {"x": 193.27387570602832, "y": 321.44893588596346}, "selected": false}, {"data": {"id": "2372528", "Enrichment": 30.257644110275688, "BestLogPInGroup": -5.127337437247584, "_PATTERN_": "M1", "_GeneInGOAndHitList": 4.0, "Hits": "CASP3|HSPA5|NFE2L2|PRKN", "Description": "Parkinson disease", "_GeneInHitList": 15.0, "Category": "KEGG Pathway", "Log_q_value_": -4.043192771668409, "Symbol": "hsa05012", "LogP": -5.127337437247584, "_RANK_": 1.0, "FirstInGroupByEnrichment": 1.0, "_LogP_MyList": -5.127337437247584, "_TotalGeneInLibrary": 30182.0, "_GeneInGO": 266.0, "shared_name": "2", "_InGO": 26.666666666666668, "Gene": "hsa05012", "_MEMBER_MyList": 1.0, "_COUNT_001": 4.0, "SUID": 2372528, "id_original": "2", "selected": false, "CategoryID": 24.0, "STDV_InGO": 11.417984514369003, "EvidenceCutoff": 0.0, "PARENT_GO": "", "FirstInGroupByLogP": 1.0, "GROUP_ID": 3.0, "name": "2", "BestEnrichmentInGroup": 35.30058479532164, "CLUSTER_LABEL": "Parkinson disease", "GeneID": "836|3309|4780|5071", "Z_score": 10.687467066201474, "GiniIndex": 0.0, "_COUNT_001_PCT": 100.0}, "position": {"x": 558.1668887065166, "y": 101.94322909885412}, "selected": false}, {"data": {"id": "2372500", "Enrichment": 29.44585365853659, "BestLogPInGroup": -3.87849242744693, "_PATTERN_": "M1", "_GeneInGOAndHitList": 3.0, "Hits": "CASP3|HIF1A|TLR4", "Description": "Proteoglycans in cancer", "_GeneInHitList": 15.0, "Category": "KEGG Pathway", "Log_q_value_": -3.0131910013443863, "Symbol": "hsa05205", "LogP": -3.87849242744693, "_RANK_": 1.0, "FirstInGroupByEnrichment": 1.0, "_LogP_MyList": -3.87849242744693, "_TotalGeneInLibrary": 30182.0, "_GeneInGO": 205.0, "shared_name": "1", "_InGO": 20.0, "Gene": "hsa05205", "_MEMBER_MyList": 1.0, "_COUNT_001": 3.0, "SUID": 2372500, "id_original": "1", "selected": false, "CategoryID": 24.0, "STDV_InGO": 10.327955589886445, "EvidenceCutoff": 0.0, "PARENT_GO": "", "FirstInGroupByLogP": 1.0, "GROUP_ID": 5.0, "name": "1", "BestEnrichmentInGroup": 29.44585365853659, "CLUSTER_LABEL": "Proteoglycans in cancer", "GeneID": "836|3091|7099", "Z_score": 9.11272361641887, "GiniIndex": 0.0, "_COUNT_001_PCT": 100.0}, "position": {"x": 427.3382754252666, "y": 475.52163638645175}, "selected": false}], "edges": [{"data": {"id": "2373141", "source": "2372633", "target": "2372534", "SCORE": 0.35897435898257724, "shared_interaction": "Direct", "source_original": "1", "Name_B": "hsa05417", "Name_A": "hsa05162", "target_original": "34", "Gene_B": "hsa05417", "interaction": "Direct", "SUID": 2373141, "TYPE": "Direct", "Gene_A": "hsa05162", "BEND_MAP_ID": 2373141, "selected": false}, "selected": false}, {"data": {"id": "2373138", "source": "2372633", "target": "2372627", "SCORE": 0.594594594600073, "shared_interaction": "Direct", "source_original": "1", "Name_B": "hsa05200", "Name_A": "hsa05162", "target_original": "3", "Gene_B": "hsa05200", "interaction": "Direct", "SUID": 2373138, "TYPE": "Direct", "Gene_A": "hsa05162", "BEND_MAP_ID": 2373138, "selected": false}, "selected": false}, {"data": {"id": "2373135", "source": "2372633", "target": "2372618", "SCORE": 0.5714285714346938, "shared_interaction": "Direct", "source_original": "1", "Name_B": "hsa05164", "Name_A": "hsa05162", "target_original": "6", "Gene_B": "hsa05164", "interaction": "Direct", "SUID": 2373135, "TYPE": "Direct", "Gene_A": "hsa05162", "BEND_MAP_ID": 2373135, "selected": false}, "selected": false}, {"data": {"id": "2373132", "source": "2372633", "target": "2372615", "SCORE": 0.5714285714346938, "shared_interaction": "Direct", "source_original": "1", "Name_B": "hsa05167", "Name_A": "hsa05162", "target_original": "7", "Gene_B": "hsa05167", "interaction": "Direct", "SUID": 2373132, "TYPE": "Direct", "Gene_A": "hsa05162", "BEND_MAP_ID": 2373132, "selected": false}, "selected": false}, {"data": {"id": "2373129", "source": "2372633", "target": "2372600", "SCORE": 0.5454545454614325, "shared_interaction": "Direct", "source_original": "1", "Name_B": "hsa05222", "Name_A": "hsa05162", "target_original": "12", "Gene_B": "hsa05222", "interaction": "Direct", "SUID": 2373129, "TYPE": "Direct", "Gene_A": "hsa05162", "BEND_MAP_ID": 2373129, "selected": false}, "selected": false}, {"data": {"id": "2373126", "source": "2372633", "target": "2372597", "SCORE": 0.4117647058910035, "shared_interaction": "Direct", "source_original": "1", "Name_B": "hsa05206", "Name_A": "hsa05162", "target_original": "13", "Gene_B": "hsa05206", "interaction": "Direct", "SUID": 2373126, "TYPE": "Direct", "Gene_A": "hsa05162", "BEND_MAP_ID": 2373126, "selected": false}, "selected": false}, {"data": {"id": "2373123", "source": "2372633", "target": "2372594", "SCORE": 0.5454545454614325, "shared_interaction": "Direct", "source_original": "1", "Name_B": "hsa05215", "Name_A": "hsa05162", "target_original": "14", "Gene_B": "hsa05215", "interaction": "Direct", "SUID": 2373123, "TYPE": "Direct", "Gene_A": "hsa05162", "BEND_MAP_ID": 2373123, "selected": false}, "selected": false}, {"data": {"id": "2373120", "source": "2372633", "target": "2372567", "SCORE": 0.37500000000976563, "shared_interaction": "Direct", "source_original": "1", "Name_B": "hsa05226", "Name_A": "hsa05162", "target_original": "23", "Gene_B": "hsa05226", "interaction": "Direct", "SUID": 2373120, "TYPE": "Direct", "Gene_A": "hsa05162", "BEND_MAP_ID": 2373120, "selected": false}, "selected": false}, {"data": {"id": "2373117", "source": "2372630", "target": "2372534", "SCORE": 0.35897435898257724, "shared_interaction": "Direct", "source_original": "2", "Name_B": "hsa05417", "Name_A": "hsa04936", "target_original": "34", "Gene_B": "hsa05417", "interaction": "Direct", "SUID": 2373117, "TYPE": "Direct", "Gene_A": "hsa04936", "BEND_MAP_ID": 2373117, "selected": false}, "selected": false}, {"data": {"id": "2373114", "source": "2372630", "target": "2372633", "SCORE": 0.7222222222260802, "shared_interaction": "Direct", "source_original": "2", "Name_B": "hsa05162", "Name_A": "hsa04936", "target_original": "1", "Gene_B": "hsa05162", "interaction": "Direct", "SUID": 2373114, "TYPE": "Direct", "Gene_A": "hsa04936", "BEND_MAP_ID": 2373114, "selected": false}, "selected": false}, {"data": {"id": "2373111", "source": "2372630", "target": "2372627", "SCORE": 0.3243243243334551, "shared_interaction": "Direct", "source_original": "2", "Name_B": "hsa05200", "Name_A": "hsa04936", "target_original": "3", "Gene_B": "hsa05200", "interaction": "Direct", "SUID": 2373111, "TYPE": "Direct", "Gene_A": "hsa04936", "BEND_MAP_ID": 2373111, "selected": false}, "selected": false}, {"data": {"id": "2373108", "source": "2372630", "target": "2372624", "SCORE": 0.5714285714346938, "shared_interaction": "Direct", "source_original": "2", "Name_B": "hsa05161", "Name_A": "hsa04936", "target_original": "4", "Gene_B": "hsa05161", "interaction": "Direct", "SUID": 2373108, "TYPE": "Direct", "Gene_A": "hsa04936", "BEND_MAP_ID": 2373108, "selected": false}, "selected": false}, {"data": {"id": "2373105", "source": "2372630", "target": "2372621", "SCORE": 0.7058823529455017, "shared_interaction": "Direct", "source_original": "2", "Name_B": "hsa05134", "Name_A": "hsa04936", "target_original": "5", "Gene_B": "hsa05134", "interaction": "Direct", "SUID": 2373105, "TYPE": "Direct", "Gene_A": "hsa04936", "BEND_MAP_ID": 2373105, "selected": false}, "selected": false}, {"data": {"id": "2373102", "source": "2372630", "target": "2372618", "SCORE": 0.5714285714346938, "shared_interaction": "Direct", "source_original": "2", "Name_B": "hsa05164", "Name_A": "hsa04936", "target_original": "6", "Gene_B": "hsa05164", "interaction": "Direct", "SUID": 2373102, "TYPE": "Direct", "Gene_A": "hsa04936", "BEND_MAP_ID": 2373102, "selected": false}, "selected": false}, {"data": {"id": "2373099", "source": "2372630", "target": "2372615", "SCORE": 0.5714285714346938, "shared_interaction": "Direct", "source_original": "2", "Name_B": "hsa05167", "Name_A": "hsa04936", "target_original": "7", "Gene_B": "hsa05167", "interaction": "Direct", "SUID": 2373099, "TYPE": "Direct", "Gene_A": "hsa04936", "BEND_MAP_ID": 2373099, "selected": false}, "selected": false}, {"data": {"id": "2373096", "source": "2372630", "target": "2372612", "SCORE": 0.5714285714346938, "shared_interaction": "Direct", "source_original": "2", "Name_B": "hsa05130", "Name_A": "hsa04936", "target_original": "8", "Gene_B": "hsa05130", "interaction": "Direct", "SUID": 2373096, "TYPE": "Direct", "Gene_A": "hsa04936", "BEND_MAP_ID": 2373096, "selected": false}, "selected": false}, {"data": {"id": "2373093", "source": "2372630", "target": "2372609", "SCORE": 0.4117647058910035, "shared_interaction": "Direct", "source_original": "2", "Name_B": "hsa05133", "Name_A": "hsa04936", "target_original": "9", "Gene_B": "hsa05133", "interaction": "Direct", "SUID": 2373093, "TYPE": "Direct", "Gene_A": "hsa04936", "BEND_MAP_ID": 2373093, "selected": false}, "selected": false}, {"data": {"id": "2373090", "source": "2372630", "target": "2372597", "SCORE": 0.4117647058910035, "shared_interaction": "Direct", "source_original": "2", "Name_B": "hsa05206", "Name_A": "hsa04936", "target_original": "13", "Gene_B": "hsa05206", "interaction": "Direct", "SUID": 2373090, "TYPE": "Direct", "Gene_A": "hsa04936", "BEND_MAP_ID": 2373090, "selected": false}, "selected": false}, {"data": {"id": "2373087", "source": "2372627", "target": "2372600", "SCORE": 0.4444444444521605, "shared_interaction": "Direct", "source_original": "3", "Name_B": "hsa05222", "Name_A": "hsa05200", "target_original": "12", "Gene_B": "hsa05222", "interaction": "Direct", "SUID": 2373087, "TYPE": "Direct", "Gene_A": "hsa05200", "BEND_MAP_ID": 2373087, "selected": false}, "selected": false}, {"data": {"id": "2373084", "source": "2372627", "target": "2372597", "SCORE": 0.31192660551405604, "shared_interaction": "Direct", "source_original": "3", "Name_B": "hsa05206", "Name_A": "hsa05200", "target_original": "13", "Gene_B": "hsa05206", "interaction": "Direct", "SUID": 2373084, "TYPE": "Direct", "Gene_A": "hsa05200", "BEND_MAP_ID": 2373084, "selected": false}, "selected": false}, {"data": {"id": "2373081", "source": "2372627", "target": "2372594", "SCORE": 0.4444444444521605, "shared_interaction": "Direct", "source_original": "3", "Name_B": "hsa05215", "Name_A": "hsa05200", "target_original": "14", "Gene_B": "hsa05215", "interaction": "Direct", "SUID": 2373081, "TYPE": "Direct", "Gene_A": "hsa05200", "BEND_MAP_ID": 2373081, "selected": false}, "selected": false}, {"data": {"id": "2373078", "source": "2372627", "target": "2372540", "SCORE": 0.4444444444521605, "shared_interaction": "Direct", "source_original": "3", "Name_B": "hsa05208", "Name_A": "hsa05200", "target_original": "32", "Gene_B": "hsa05208", "interaction": "Direct", "SUID": 2373078, "TYPE": "Direct", "Gene_A": "hsa05200", "BEND_MAP_ID": 2373078, "selected": false}, "selected": false}, {"data": {"id": "2373075", "source": "2372624", "target": "2372633", "SCORE": 0.5714285714346938, "shared_interaction": "Direct", "source_original": "4", "Name_B": "hsa05162", "Name_A": "hsa05161", "target_original": "1", "Gene_B": "hsa05162", "interaction": "Direct", "SUID": 2373075, "TYPE": "Direct", "Gene_A": "hsa05161", "BEND_MAP_ID": 2373075, "selected": false}, "selected": false}, {"data": {"id": "2373072", "source": "2372624", "target": "2372618", "SCORE": 0.7000000000045, "shared_interaction": "Direct", "source_original": "4", "Name_B": "hsa05164", "Name_A": "hsa05161", "target_original": "6", "Gene_B": "hsa05164", "interaction": "Direct", "SUID": 2373072, "TYPE": "Direct", "Gene_A": "hsa05161", "BEND_MAP_ID": 2373072, "selected": false}, "selected": false}, {"data": {"id": "2373069", "source": "2372624", "target": "2372615", "SCORE": 0.40000000000899993, "shared_interaction": "Direct", "source_original": "4", "Name_B": "hsa05167", "Name_A": "hsa05161", "target_original": "7", "Gene_B": "hsa05167", "interaction": "Direct", "SUID": 2373069, "TYPE": "Direct", "Gene_A": "hsa05161", "BEND_MAP_ID": 2373069, "selected": false}, "selected": false}, {"data": {"id": "2373066", "source": "2372624", "target": "2372600", "SCORE": 0.3333333333444444, "shared_interaction": "Direct", "source_original": "4", "Name_B": "hsa05222", "Name_A": "hsa05161", "target_original": "12", "Gene_B": "hsa05222", "interaction": "Direct", "SUID": 2373066, "TYPE": "Direct", "Gene_A": "hsa05161", "BEND_MAP_ID": 2373066, "selected": false}, "selected": false}, {"data": {"id": "2373063", "source": "2372624", "target": "2372500", "SCORE": 0.3333333333444444, "shared_interaction": "Direct", "source_original": "4", "Name_B": "hsa05205", "Name_A": "hsa05161", "target_original": "37", "Gene_B": "hsa05205", "interaction": "Direct", "SUID": 2373063, "TYPE": "Direct", "Gene_A": "hsa05161", "BEND_MAP_ID": 2373063, "selected": false}, "selected": false}, {"data": {"id": "2373060", "source": "2372621", "target": "2372534", "SCORE": 0.3902439024464605, "shared_interaction": "Direct", "source_original": "5", "Name_B": "hsa05417", "Name_A": "hsa05134", "target_original": "34", "Gene_B": "hsa05417", "interaction": "Direct", "SUID": 2373060, "TYPE": "Direct", "Gene_A": "hsa05134", "BEND_MAP_ID": 2373060, "selected": false}, "selected": false}, {"data": {"id": "2373057", "source": "2372621", "target": "2372633", "SCORE": 0.7058823529455017, "shared_interaction": "Direct", "source_original": "5", "Name_B": "hsa05162", "Name_A": "hsa05134", "target_original": "1", "Gene_B": "hsa05162", "interaction": "Direct", "SUID": 2373057, "TYPE": "Direct", "Gene_A": "hsa05134", "BEND_MAP_ID": 2373057, "selected": false}, "selected": false}, {"data": {"id": "2373054", "source": "2372621", "target": "2372627", "SCORE": 0.31192660551405604, "shared_interaction": "Direct", "source_original": "5", "Name_B": "hsa05200", "Name_A": "hsa05134", "target_original": "3", "Gene_B": "hsa05200", "interaction": "Direct", "SUID": 2373054, "TYPE": "Direct", "Gene_A": "hsa05134", "BEND_MAP_ID": 2373054, "selected": false}, "selected": false}, {"data": {"id": "2373051", "source": "2372621", "target": "2372624", "SCORE": 0.8421052631603878, "shared_interaction": "Direct", "source_original": "5", "Name_B": "hsa05161", "Name_A": "hsa05134", "target_original": "4", "Gene_B": "hsa05161", "interaction": "Direct", "SUID": 2373051, "TYPE": "Direct", "Gene_A": "hsa05134", "BEND_MAP_ID": 2373051, "selected": false}, "selected": false}, {"data": {"id": "2373048", "source": "2372621", "target": "2372618", "SCORE": 0.8421052631603878, "shared_interaction": "Direct", "source_original": "5", "Name_B": "hsa05164", "Name_A": "hsa05134", "target_original": "6", "Gene_B": "hsa05164", "interaction": "Direct", "SUID": 2373048, "TYPE": "Direct", "Gene_A": "hsa05134", "BEND_MAP_ID": 2373048, "selected": false}, "selected": false}, {"data": {"id": "2373045", "source": "2372621", "target": "2372615", "SCORE": 0.5263157894811635, "shared_interaction": "Direct", "source_original": "5", "Name_B": "hsa05167", "Name_A": "hsa05134", "target_original": "7", "Gene_B": "hsa05167", "interaction": "Direct", "SUID": 2373045, "TYPE": "Direct", "Gene_A": "hsa05134", "BEND_MAP_ID": 2373045, "selected": false}, "selected": false}, {"data": {"id": "2373042", "source": "2372621", "target": "2372600", "SCORE": 0.4444444444547325, "shared_interaction": "Direct", "source_original": "5", "Name_B": "hsa05222", "Name_A": "hsa05134", "target_original": "12", "Gene_B": "hsa05222", "interaction": "Direct", "SUID": 2373042, "TYPE": "Direct", "Gene_A": "hsa05134", "BEND_MAP_ID": 2373042, "selected": false}, "selected": false}, {"data": {"id": "2373039", "source": "2372621", "target": "2372597", "SCORE": 0.31818181819344016, "shared_interaction": "Direct", "source_original": "5", "Name_B": "hsa05206", "Name_A": "hsa05134", "target_original": "13", "Gene_B": "hsa05206", "interaction": "Direct", "SUID": 2373039, "TYPE": "Direct", "Gene_A": "hsa05134", "BEND_MAP_ID": 2373039, "selected": false}, "selected": false}, {"data": {"id": "2373036", "source": "2372621", "target": "2372500", "SCORE": 0.4444444444547325, "shared_interaction": "Direct", "source_original": "5", "Name_B": "hsa05205", "Name_A": "hsa05134", "target_original": "37", "Gene_B": "hsa05205", "interaction": "Direct", "SUID": 2373036, "TYPE": "Direct", "Gene_A": "hsa05134", "BEND_MAP_ID": 2373036, "selected": false}, "selected": false}, {"data": {"id": "2373033", "source": "2372618", "target": "2372534", "SCORE": 0.50000000000625, "shared_interaction": "Direct", "source_original": "6", "Name_B": "hsa05417", "Name_A": "hsa05164", "target_original": "34", "Gene_B": "hsa05417", "interaction": "Direct", "SUID": 2373033, "TYPE": "Direct", "Gene_A": "hsa05164", "BEND_MAP_ID": 2373033, "selected": false}, "selected": false}, {"data": {"id": "2373030", "source": "2372618", "target": "2372615", "SCORE": 0.40000000000899993, "shared_interaction": "Direct", "source_original": "6", "Name_B": "hsa05167", "Name_A": "hsa05164", "target_original": "7", "Gene_B": "hsa05167", "interaction": "Direct", "SUID": 2373030, "TYPE": "Direct", "Gene_A": "hsa05164", "BEND_MAP_ID": 2373030, "selected": false}, "selected": false}, {"data": {"id": "2373027", "source": "2372618", "target": "2372600", "SCORE": 0.3333333333444444, "shared_interaction": "Direct", "source_original": "6", "Name_B": "hsa05222", "Name_A": "hsa05164", "target_original": "12", "Gene_B": "hsa05222", "interaction": "Direct", "SUID": 2373027, "TYPE": "Direct", "Gene_A": "hsa05164", "BEND_MAP_ID": 2373027, "selected": false}, "selected": false}, {"data": {"id": "2373024", "source": "2372618", "target": "2372500", "SCORE": 0.3333333333444444, "shared_interaction": "Direct", "source_original": "6", "Name_B": "hsa05205", "Name_A": "hsa05164", "target_original": "37", "Gene_B": "hsa05205", "interaction": "Direct", "SUID": 2373024, "TYPE": "Direct", "Gene_A": "hsa05164", "BEND_MAP_ID": 2373024, "selected": false}, "selected": false}, {"data": {"id": "2373021", "source": "2372615", "target": "2372627", "SCORE": 0.7272727272764463, "shared_interaction": "Direct", "source_original": "7", "Name_B": "hsa05200", "Name_A": "hsa05167", "target_original": "3", "Gene_B": "hsa05200", "interaction": "Direct", "SUID": 2373021, "TYPE": "Direct", "Gene_A": "hsa05167", "BEND_MAP_ID": 2373021, "selected": false}, "selected": false}, {"data": {"id": "2373018", "source": "2372615", "target": "2372600", "SCORE": 0.3333333333444444, "shared_interaction": "Direct", "source_original": "7", "Name_B": "hsa05222", "Name_A": "hsa05167", "target_original": "12", "Gene_B": "hsa05222", "interaction": "Direct", "SUID": 2373018, "TYPE": "Direct", "Gene_A": "hsa05167", "BEND_MAP_ID": 2373018, "selected": false}, "selected": false}, {"data": {"id": "2373015", "source": "2372615", "target": "2372594", "SCORE": 0.3333333333444444, "shared_interaction": "Direct", "source_original": "7", "Name_B": "hsa05215", "Name_A": "hsa05167", "target_original": "14", "Gene_B": "hsa05215", "interaction": "Direct", "SUID": 2373015, "TYPE": "Direct", "Gene_A": "hsa05167", "BEND_MAP_ID": 2373015, "selected": false}, "selected": false}, {"data": {"id": "2373012", "source": "2372615", "target": "2372585", "SCORE": 0.3333333333444444, "shared_interaction": "Direct", "source_original": "7", "Name_B": "hsa05415", "Name_A": "hsa05167", "target_original": "17", "Gene_B": "hsa05415", "interaction": "Direct", "SUID": 2373012, "TYPE": "Direct", "Gene_A": "hsa05167", "BEND_MAP_ID": 2373012, "selected": false}, "selected": false}, {"data": {"id": "2373009", "source": "2372615", "target": "2372500", "SCORE": 0.3333333333444444, "shared_interaction": "Direct", "source_original": "7", "Name_B": "hsa05205", "Name_A": "hsa05167", "target_original": "37", "Gene_B": "hsa05205", "interaction": "Direct", "SUID": 2373009, "TYPE": "Direct", "Gene_A": "hsa05167", "BEND_MAP_ID": 2373009, "selected": false}, "selected": false}, {"data": {"id": "2373006", "source": "2372615", "target": "2372540", "SCORE": 0.3333333333444444, "shared_interaction": "Direct", "source_original": "7", "Name_B": "hsa05208", "Name_A": "hsa05167", "target_original": "32", "Gene_B": "hsa05208", "interaction": "Direct", "SUID": 2373006, "TYPE": "Direct", "Gene_A": "hsa05167", "BEND_MAP_ID": 2373006, "selected": false}, "selected": false}, {"data": {"id": "2373003", "source": "2372612", "target": "2372534", "SCORE": 0.50000000000625, "shared_interaction": "Direct", "source_original": "8", "Name_B": "hsa05417", "Name_A": "hsa05130", "target_original": "34", "Gene_B": "hsa05417", "interaction": "Direct", "SUID": 2373003, "TYPE": "Direct", "Gene_A": "hsa05130", "BEND_MAP_ID": 2373003, "selected": false}, "selected": false}, {"data": {"id": "2373000", "source": "2372612", "target": "2372633", "SCORE": 0.5714285714346938, "shared_interaction": "Direct", "source_original": "8", "Name_B": "hsa05162", "Name_A": "hsa05130", "target_original": "1", "Gene_B": "hsa05162", "interaction": "Direct", "SUID": 2373000, "TYPE": "Direct", "Gene_A": "hsa05130", "BEND_MAP_ID": 2373000, "selected": false}, "selected": false}, {"data": {"id": "2372997", "source": "2372612", "target": "2372624", "SCORE": 0.7000000000045, "shared_interaction": "Direct", "source_original": "8", "Name_B": "hsa05161", "Name_A": "hsa05130", "target_original": "4", "Gene_B": "hsa05161", "interaction": "Direct", "SUID": 2372997, "TYPE": "Direct", "Gene_A": "hsa05130", "BEND_MAP_ID": 2372997, "selected": false}, "selected": false}, {"data": {"id": "2372994", "source": "2372612", "target": "2372621", "SCORE": 0.8421052631603878, "shared_interaction": "Direct", "source_original": "8", "Name_B": "hsa05134", "Name_A": "hsa05130", "target_original": "5", "Gene_B": "hsa05134", "interaction": "Direct", "SUID": 2372994, "TYPE": "Direct", "Gene_A": "hsa05130", "BEND_MAP_ID": 2372994, "selected": false}, "selected": false}, {"data": {"id": "2372991", "source": "2372612", "target": "2372618", "SCORE": 1.0, "shared_interaction": "Direct", "source_original": "8", "Name_B": "hsa05164", "Name_A": "hsa05130", "target_original": "6", "Gene_B": "hsa05164", "interaction": "Direct", "SUID": 2372991, "TYPE": "Direct", "Gene_A": "hsa05130", "BEND_MAP_ID": 2372991, "selected": false}, "selected": false}, {"data": {"id": "2372988", "source": "2372612", "target": "2372615", "SCORE": 0.40000000000899993, "shared_interaction": "Direct", "source_original": "8", "Name_B": "hsa05167", "Name_A": "hsa05130", "target_original": "7", "Gene_B": "hsa05167", "interaction": "Direct", "SUID": 2372988, "TYPE": "Direct", "Gene_A": "hsa05130", "BEND_MAP_ID": 2372988, "selected": false}, "selected": false}, {"data": {"id": "2372985", "source": "2372612", "target": "2372609", "SCORE": 0.8421052631603878, "shared_interaction": "Direct", "source_original": "8", "Name_B": "hsa05133", "Name_A": "hsa05130", "target_original": "9", "Gene_B": "hsa05133", "interaction": "Direct", "SUID": 2372985, "TYPE": "Direct", "Gene_A": "hsa05130", "BEND_MAP_ID": 2372985, "selected": false}, "selected": false}, {"data": {"id": "2372982", "source": "2372612", "target": "2372600", "SCORE": 0.3333333333444444, "shared_interaction": "Direct", "source_original": "8", "Name_B": "hsa05222", "Name_A": "hsa05130", "target_original": "12", "Gene_B": "hsa05222", "interaction": "Direct", "SUID": 2372982, "TYPE": "Direct", "Gene_A": "hsa05130", "BEND_MAP_ID": 2372982, "selected": false}, "selected": false}, {"data": {"id": "2372979", "source": "2372612", "target": "2372500", "SCORE": 0.3333333333444444, "shared_interaction": "Direct", "source_original": "8", "Name_B": "hsa05205", "Name_A": "hsa05130", "target_original": "37", "Gene_B": "hsa05205", "interaction": "Direct", "SUID": 2372979, "TYPE": "Direct", "Gene_A": "hsa05130", "BEND_MAP_ID": 2372979, "selected": false}, "selected": false}, {"data": {"id": "2372976", "source": "2372609", "target": "2372534", "SCORE": 0.3902439024464605, "shared_interaction": "Direct", "source_original": "9", "Name_B": "hsa05417", "Name_A": "hsa05133", "target_original": "34", "Gene_B": "hsa05417", "interaction": "Direct", "SUID": 2372976, "TYPE": "Direct", "Gene_A": "hsa05133", "BEND_MAP_ID": 2372976, "selected": false}, "selected": false}, {"data": {"id": "2372973", "source": "2372609", "target": "2372633", "SCORE": 0.4117647058910035, "shared_interaction": "Direct", "source_original": "9", "Name_B": "hsa05162", "Name_A": "hsa05133", "target_original": "1", "Gene_B": "hsa05162", "interaction": "Direct", "SUID": 2372973, "TYPE": "Direct", "Gene_A": "hsa05133", "BEND_MAP_ID": 2372973, "selected": false}, "selected": false}, {"data": {"id": "2372970", "source": "2372609", "target": "2372624", "SCORE": 0.5263157894811635, "shared_interaction": "Direct", "source_original": "9", "Name_B": "hsa05161", "Name_A": "hsa05133", "target_original": "4", "Gene_B": "hsa05161", "interaction": "Direct", "SUID": 2372970, "TYPE": "Direct", "Gene_A": "hsa05133", "BEND_MAP_ID": 2372970, "selected": false}, "selected": false}, {"data": {"id": "2372967", "source": "2372609", "target": "2372621", "SCORE": 0.6590909090967201, "shared_interaction": "Direct", "source_original": "9", "Name_B": "hsa05134", "Name_A": "hsa05133", "target_original": "5", "Gene_B": "hsa05134", "interaction": "Direct", "SUID": 2372967, "TYPE": "Direct", "Gene_A": "hsa05133", "BEND_MAP_ID": 2372967, "selected": false}, "selected": false}, {"data": {"id": "2372964", "source": "2372609", "target": "2372618", "SCORE": 0.8421052631603878, "shared_interaction": "Direct", "source_original": "9", "Name_B": "hsa05164", "Name_A": "hsa05133", "target_original": "6", "Gene_B": "hsa05164", "interaction": "Direct", "SUID": 2372964, "TYPE": "Direct", "Gene_A": "hsa05133", "BEND_MAP_ID": 2372964, "selected": false}, "selected": false}, {"data": {"id": "2372961", "source": "2372609", "target": "2372600", "SCORE": 0.4444444444547325, "shared_interaction": "Direct", "source_original": "9", "Name_B": "hsa05222", "Name_A": "hsa05133", "target_original": "12", "Gene_B": "hsa05222", "interaction": "Direct", "SUID": 2372961, "TYPE": "Direct", "Gene_A": "hsa05133", "BEND_MAP_ID": 2372961, "selected": false}, "selected": false}, {"data": {"id": "2372958", "source": "2372609", "target": "2372597", "SCORE": 0.31818181819344016, "shared_interaction": "Direct", "source_original": "9", "Name_B": "hsa05206", "Name_A": "hsa05133", "target_original": "13", "Gene_B": "hsa05206", "interaction": "Direct", "SUID": 2372958, "TYPE": "Direct", "Gene_A": "hsa05133", "BEND_MAP_ID": 2372958, "selected": false}, "selected": false}, {"data": {"id": "2372955", "source": "2372609", "target": "2372500", "SCORE": 0.4444444444547325, "shared_interaction": "Direct", "source_original": "9", "Name_B": "hsa05205", "Name_A": "hsa05133", "target_original": "37", "Gene_B": "hsa05205", "interaction": "Direct", "SUID": 2372955, "TYPE": "Direct", "Gene_A": "hsa05133", "BEND_MAP_ID": 2372955, "selected": false}, "selected": false}, {"data": {"id": "2372952", "source": "2372606", "target": "2372633", "SCORE": 0.4117647058910035, "shared_interaction": "Direct", "source_original": "10", "Name_B": "hsa05162", "Name_A": "hsa04933", "target_original": "1", "Gene_B": "hsa05162", "interaction": "Direct", "SUID": 2372952, "TYPE": "Direct", "Gene_A": "hsa04933", "BEND_MAP_ID": 2372952, "selected": false}, "selected": false}, {"data": {"id": "2372949", "source": "2372606", "target": "2372627", "SCORE": 0.31192660551405604, "shared_interaction": "Direct", "source_original": "10", "Name_B": "hsa05200", "Name_A": "hsa04933", "target_original": "3", "Gene_B": "hsa05200", "interaction": "Direct", "SUID": 2372949, "TYPE": "Direct", "Gene_A": "hsa04933", "BEND_MAP_ID": 2372949, "selected": false}, "selected": false}, {"data": {"id": "2372946", "source": "2372606", "target": "2372621", "SCORE": 0.31818181819344016, "shared_interaction": "Direct", "source_original": "10", "Name_B": "hsa05134", "Name_A": "hsa04933", "target_original": "5", "Gene_B": "hsa05134", "interaction": "Direct", "SUID": 2372946, "TYPE": "Direct", "Gene_A": "hsa04933", "BEND_MAP_ID": 2372946, "selected": false}, "selected": false}, {"data": {"id": "2372943", "source": "2372606", "target": "2372609", "SCORE": 0.31818181819344016, "shared_interaction": "Direct", "source_original": "10", "Name_B": "hsa05133", "Name_A": "hsa04933", "target_original": "9", "Gene_B": "hsa05133", "interaction": "Direct", "SUID": 2372943, "TYPE": "Direct", "Gene_A": "hsa04933", "BEND_MAP_ID": 2372943, "selected": false}, "selected": false}, {"data": {"id": "2372940", "source": "2372606", "target": "2372600", "SCORE": 0.8148148148182441, "shared_interaction": "Direct", "source_original": "10", "Name_B": "hsa05222", "Name_A": "hsa04933", "target_original": "12", "Gene_B": "hsa05222", "interaction": "Direct", "SUID": 2372940, "TYPE": "Direct", "Gene_A": "hsa04933", "BEND_MAP_ID": 2372940, "selected": false}, "selected": false}, {"data": {"id": "2372937", "source": "2372606", "target": "2372597", "SCORE": 0.6590909090967201, "shared_interaction": "Direct", "source_original": "10", "Name_B": "hsa05206", "Name_A": "hsa04933", "target_original": "13", "Gene_B": "hsa05206", "interaction": "Direct", "SUID": 2372937, "TYPE": "Direct", "Gene_A": "hsa04933", "BEND_MAP_ID": 2372937, "selected": false}, "selected": false}, {"data": {"id": "2372934", "source": "2372606", "target": "2372594", "SCORE": 0.4444444444547325, "shared_interaction": "Direct", "source_original": "10", "Name_B": "hsa05215", "Name_A": "hsa04933", "target_original": "14", "Gene_B": "hsa05215", "interaction": "Direct", "SUID": 2372934, "TYPE": "Direct", "Gene_A": "hsa04933", "BEND_MAP_ID": 2372934, "selected": false}, "selected": false}, {"data": {"id": "2372931", "source": "2372606", "target": "2372588", "SCORE": 0.4444444444547325, "shared_interaction": "Direct", "source_original": "10", "Name_B": "hsa05418", "Name_A": "hsa04933", "target_original": "16", "Gene_B": "hsa05418", "interaction": "Direct", "SUID": 2372931, "TYPE": "Direct", "Gene_A": "hsa04933", "BEND_MAP_ID": 2372931, "selected": false}, "selected": false}, {"data": {"id": "2372928", "source": "2372606", "target": "2372585", "SCORE": 0.4444444444547325, "shared_interaction": "Direct", "source_original": "10", "Name_B": "hsa05415", "Name_A": "hsa04933", "target_original": "17", "Gene_B": "hsa05415", "interaction": "Direct", "SUID": 2372928, "TYPE": "Direct", "Gene_A": "hsa04933", "BEND_MAP_ID": 2372928, "selected": false}, "selected": false}, {"data": {"id": "2372925", "source": "2372603", "target": "2372633", "SCORE": 0.5714285714346938, "shared_interaction": "Direct", "source_original": "11", "Name_B": "hsa05162", "Name_A": "hsa04151", "target_original": "1", "Gene_B": "hsa05162", "interaction": "Direct", "SUID": 2372925, "TYPE": "Direct", "Gene_A": "hsa04151", "BEND_MAP_ID": 2372925, "selected": false}, "selected": false}, {"data": {"id": "2372922", "source": "2372603", "target": "2372606", "SCORE": 0.5263157894811635, "shared_interaction": "Direct", "source_original": "11", "Name_B": "hsa04933", "Name_A": "hsa04151", "target_original": "10", "Gene_B": "hsa04933", "interaction": "Direct", "SUID": 2372922, "TYPE": "Direct", "Gene_A": "hsa04151", "BEND_MAP_ID": 2372922, "selected": false}, "selected": false}, {"data": {"id": "2372919", "source": "2372603", "target": "2372600", "SCORE": 0.3333333333444444, "shared_interaction": "Direct", "source_original": "11", "Name_B": "hsa05222", "Name_A": "hsa04151", "target_original": "12", "Gene_B": "hsa05222", "interaction": "Direct", "SUID": 2372919, "TYPE": "Direct", "Gene_A": "hsa04151", "BEND_MAP_ID": 2372919, "selected": false}, "selected": false}, {"data": {"id": "2372916", "source": "2372603", "target": "2372594", "SCORE": 0.6666666666722222, "shared_interaction": "Direct", "source_original": "11", "Name_B": "hsa05215", "Name_A": "hsa04151", "target_original": "14", "Gene_B": "hsa05215", "interaction": "Direct", "SUID": 2372916, "TYPE": "Direct", "Gene_A": "hsa04151", "BEND_MAP_ID": 2372916, "selected": false}, "selected": false}, {"data": {"id": "2372913", "source": "2372603", "target": "2372591", "SCORE": 0.6666666666722222, "shared_interaction": "Direct", "source_original": "11", "Name_B": "hsa04931", "Name_A": "hsa04151", "target_original": "15", "Gene_B": "hsa04931", "interaction": "Direct", "SUID": 2372913, "TYPE": "Direct", "Gene_A": "hsa04151", "BEND_MAP_ID": 2372913, "selected": false}, "selected": false}, {"data": {"id": "2372910", "source": "2372603", "target": "2372588", "SCORE": 0.3333333333444444, "shared_interaction": "Direct", "source_original": "11", "Name_B": "hsa05418", "Name_A": "hsa04151", "target_original": "16", "Gene_B": "hsa05418", "interaction": "Direct", "SUID": 2372910, "TYPE": "Direct", "Gene_A": "hsa04151", "BEND_MAP_ID": 2372910, "selected": false}, "selected": false}, {"data": {"id": "2372907", "source": "2372603", "target": "2372585", "SCORE": 0.6666666666722222, "shared_interaction": "Direct", "source_original": "11", "Name_B": "hsa05415", "Name_A": "hsa04151", "target_original": "17", "Gene_B": "hsa05415", "interaction": "Direct", "SUID": 2372907, "TYPE": "Direct", "Gene_A": "hsa04151", "BEND_MAP_ID": 2372907, "selected": false}, "selected": false}, {"data": {"id": "2372904", "source": "2372603", "target": "2372582", "SCORE": 0.47058823530346017, "shared_interaction": "Direct", "source_original": "11", "Name_B": "hsa04917", "Name_A": "hsa04151", "target_original": "18", "Gene_B": "hsa04917", "interaction": "Direct", "SUID": 2372904, "TYPE": "Direct", "Gene_A": "hsa04151", "BEND_MAP_ID": 2372904, "selected": false}, "selected": false}, {"data": {"id": "2372901", "source": "2372603", "target": "2372567", "SCORE": 0.47058823530346017, "shared_interaction": "Direct", "source_original": "11", "Name_B": "hsa05226", "Name_A": "hsa04151", "target_original": "23", "Gene_B": "hsa05226", "interaction": "Direct", "SUID": 2372901, "TYPE": "Direct", "Gene_A": "hsa04151", "BEND_MAP_ID": 2372901, "selected": false}, "selected": false}, {"data": {"id": "2372898", "source": "2372603", "target": "2372564", "SCORE": 0.47058823530346017, "shared_interaction": "Direct", "source_original": "11", "Name_B": "hsa04934", "Name_A": "hsa04151", "target_original": "24", "Gene_B": "hsa04934", "interaction": "Direct", "SUID": 2372898, "TYPE": "Direct", "Gene_A": "hsa04151", "BEND_MAP_ID": 2372898, "selected": false}, "selected": false}, {"data": {"id": "2372895", "source": "2372597", "target": "2372600", "SCORE": 0.8148148148182441, "shared_interaction": "Direct", "source_original": "13", "Name_B": "hsa05222", "Name_A": "hsa05206", "target_original": "12", "Gene_B": "hsa05222", "interaction": "Direct", "SUID": 2372895, "TYPE": "Direct", "Gene_A": "hsa05206", "BEND_MAP_ID": 2372895, "selected": false}, "selected": false}, {"data": {"id": "2372892", "source": "2372597", "target": "2372594", "SCORE": 0.4444444444547325, "shared_interaction": "Direct", "source_original": "13", "Name_B": "hsa05215", "Name_A": "hsa05206", "target_original": "14", "Gene_B": "hsa05215", "interaction": "Direct", "SUID": 2372892, "TYPE": "Direct", "Gene_A": "hsa05206", "BEND_MAP_ID": 2372892, "selected": false}, "selected": false}, {"data": {"id": "2372889", "source": "2372594", "target": "2372600", "SCORE": 0.583333333342014, "shared_interaction": "Direct", "source_original": "14", "Name_B": "hsa05222", "Name_A": "hsa05215", "target_original": "12", "Gene_B": "hsa05222", "interaction": "Direct", "SUID": 2372889, "TYPE": "Direct", "Gene_A": "hsa05215", "BEND_MAP_ID": 2372889, "selected": false}, "selected": false}, {"data": {"id": "2372886", "source": "2372594", "target": "2372585", "SCORE": 0.583333333342014, "shared_interaction": "Direct", "source_original": "14", "Name_B": "hsa05415", "Name_A": "hsa05215", "target_original": "17", "Gene_B": "hsa05415", "interaction": "Direct", "SUID": 2372886, "TYPE": "Direct", "Gene_A": "hsa05215", "BEND_MAP_ID": 2372886, "selected": false}, "selected": false}, {"data": {"id": "2372883", "source": "2372594", "target": "2372567", "SCORE": 0.7619047619104308, "shared_interaction": "Direct", "source_original": "14", "Name_B": "hsa05226", "Name_A": "hsa05215", "target_original": "23", "Gene_B": "hsa05226", "interaction": "Direct", "SUID": 2372883, "TYPE": "Direct", "Gene_A": "hsa05215", "BEND_MAP_ID": 2372883, "selected": false}, "selected": false}, {"data": {"id": "2372880", "source": "2372591", "target": "2372615", "SCORE": 0.3333333333444444, "shared_interaction": "Direct", "source_original": "15", "Name_B": "hsa05167", "Name_A": "hsa04931", "target_original": "7", "Gene_B": "hsa05167", "interaction": "Direct", "SUID": 2372880, "TYPE": "Direct", "Gene_A": "hsa04931", "BEND_MAP_ID": 2372880, "selected": false}, "selected": false}, {"data": {"id": "2372877", "source": "2372591", "target": "2372606", "SCORE": 0.4444444444547325, "shared_interaction": "Direct", "source_original": "15", "Name_B": "hsa04933", "Name_A": "hsa04931", "target_original": "10", "Gene_B": "hsa04933", "interaction": "Direct", "SUID": 2372877, "TYPE": "Direct", "Gene_A": "hsa04931", "BEND_MAP_ID": 2372877, "selected": false}, "selected": false}, {"data": {"id": "2372874", "source": "2372591", "target": "2372594", "SCORE": 0.583333333342014, "shared_interaction": "Direct", "source_original": "15", "Name_B": "hsa05215", "Name_A": "hsa04931", "target_original": "14", "Gene_B": "hsa05215", "interaction": "Direct", "SUID": 2372874, "TYPE": "Direct", "Gene_A": "hsa04931", "BEND_MAP_ID": 2372874, "selected": false}, "selected": false}, {"data": {"id": "2372871", "source": "2372591", "target": "2372588", "SCORE": 0.583333333342014, "shared_interaction": "Direct", "source_original": "15", "Name_B": "hsa05418", "Name_A": "hsa04931", "target_original": "16", "Gene_B": "hsa05418", "interaction": "Direct", "SUID": 2372871, "TYPE": "Direct", "Gene_A": "hsa04931", "BEND_MAP_ID": 2372871, "selected": false}, "selected": false}, {"data": {"id": "2372868", "source": "2372591", "target": "2372585", "SCORE": 1.0, "shared_interaction": "Direct", "source_original": "15", "Name_B": "hsa05415", "Name_A": "hsa04931", "target_original": "17", "Gene_B": "hsa05415", "interaction": "Direct", "SUID": 2372868, "TYPE": "Direct", "Gene_A": "hsa04931", "BEND_MAP_ID": 2372868, "selected": false}, "selected": false}, {"data": {"id": "2372865", "source": "2372585", "target": "2372588", "SCORE": 0.583333333342014, "shared_interaction": "Direct", "source_original": "17", "Name_B": "hsa05418", "Name_A": "hsa05415", "target_original": "16", "Gene_B": "hsa05418", "interaction": "Direct", "SUID": 2372865, "TYPE": "Direct", "Gene_A": "hsa05415", "BEND_MAP_ID": 2372865, "selected": false}, "selected": false}, {"data": {"id": "2372862", "source": "2372582", "target": "2372633", "SCORE": 0.37500000000976563, "shared_interaction": "Direct", "source_original": "18", "Name_B": "hsa05162", "Name_A": "hsa04917", "target_original": "1", "Gene_B": "hsa05162", "interaction": "Direct", "SUID": 2372862, "TYPE": "Direct", "Gene_A": "hsa04917", "BEND_MAP_ID": 2372862, "selected": false}, "selected": false}, {"data": {"id": "2372859", "source": "2372582", "target": "2372630", "SCORE": 0.37500000000976563, "shared_interaction": "Direct", "source_original": "18", "Name_B": "hsa04936", "Name_A": "hsa04917", "target_original": "2", "Gene_B": "hsa04936", "interaction": "Direct", "SUID": 2372859, "TYPE": "Direct", "Gene_A": "hsa04917", "BEND_MAP_ID": 2372859, "selected": false}, "selected": false}, {"data": {"id": "2372856", "source": "2372582", "target": "2372615", "SCORE": 0.47058823530346017, "shared_interaction": "Direct", "source_original": "18", "Name_B": "hsa05167", "Name_A": "hsa04917", "target_original": "7", "Gene_B": "hsa05167", "interaction": "Direct", "SUID": 2372856, "TYPE": "Direct", "Gene_A": "hsa04917", "BEND_MAP_ID": 2372856, "selected": false}, "selected": false}, {"data": {"id": "2372853", "source": "2372582", "target": "2372594", "SCORE": 0.7619047619104308, "shared_interaction": "Direct", "source_original": "18", "Name_B": "hsa05215", "Name_A": "hsa04917", "target_original": "14", "Gene_B": "hsa05215", "interaction": "Direct", "SUID": 2372853, "TYPE": "Direct", "Gene_A": "hsa04917", "BEND_MAP_ID": 2372853, "selected": false}, "selected": false}, {"data": {"id": "2372850", "source": "2372582", "target": "2372591", "SCORE": 0.7619047619104308, "shared_interaction": "Direct", "source_original": "18", "Name_B": "hsa04931", "Name_A": "hsa04917", "target_original": "15", "Gene_B": "hsa04931", "interaction": "Direct", "SUID": 2372850, "TYPE": "Direct", "Gene_A": "hsa04917", "BEND_MAP_ID": 2372850, "selected": false}, "selected": false}, {"data": {"id": "2372847", "source": "2372582", "target": "2372585", "SCORE": 0.7619047619104308, "shared_interaction": "Direct", "source_original": "18", "Name_B": "hsa05415", "Name_A": "hsa04917", "target_original": "17", "Gene_B": "hsa05415", "interaction": "Direct", "SUID": 2372847, "TYPE": "Direct", "Gene_A": "hsa04917", "BEND_MAP_ID": 2372847, "selected": false}, "selected": false}, {"data": {"id": "2372844", "source": "2372582", "target": "2372552", "SCORE": 0.4230769230935651, "shared_interaction": "Direct", "source_original": "18", "Name_B": "hsa04919", "Name_A": "hsa04917", "target_original": "28", "Gene_B": "hsa04919", "interaction": "Direct", "SUID": 2372844, "TYPE": "Direct", "Gene_A": "hsa04917", "BEND_MAP_ID": 2372844, "selected": false}, "selected": false}, {"data": {"id": "2372841", "source": "2372582", "target": "2372567", "SCORE": 0.4230769230935651, "shared_interaction": "Direct", "source_original": "18", "Name_B": "hsa05226", "Name_A": "hsa04917", "target_original": "23", "Gene_B": "hsa05226", "interaction": "Direct", "SUID": 2372841, "TYPE": "Direct", "Gene_A": "hsa04917", "BEND_MAP_ID": 2372841, "selected": false}, "selected": false}, {"data": {"id": "2372838", "source": "2372582", "target": "2372564", "SCORE": 0.4230769230935651, "shared_interaction": "Direct", "source_original": "18", "Name_B": "hsa04934", "Name_A": "hsa04917", "target_original": "24", "Gene_B": "hsa04934", "interaction": "Direct", "SUID": 2372838, "TYPE": "Direct", "Gene_A": "hsa04917", "BEND_MAP_ID": 2372838, "selected": false}, "selected": false}, {"data": {"id": "2372835", "source": "2372582", "target": "2372561", "SCORE": 0.4230769230935651, "shared_interaction": "Direct", "source_original": "18", "Name_B": "hsa05225", "Name_A": "hsa04917", "target_original": "25", "Gene_B": "hsa05225", "interaction": "Direct", "SUID": 2372835, "TYPE": "Direct", "Gene_A": "hsa04917", "BEND_MAP_ID": 2372835, "selected": false}, "selected": false}, {"data": {"id": "2372832", "source": "2372579", "target": "2372528", "SCORE": 0.8148148148182441, "shared_interaction": "Direct", "source_original": "19", "Name_B": "hsa05012", "Name_A": "hsa04141", "target_original": "36", "Gene_B": "hsa05012", "interaction": "Direct", "SUID": 2372832, "TYPE": "Direct", "Gene_A": "hsa04141", "BEND_MAP_ID": 2372832, "selected": false}, "selected": false}, {"data": {"id": "2372829", "source": "2372579", "target": "2372576", "SCORE": 0.583333333342014, "shared_interaction": "Direct", "source_original": "19", "Name_B": "hsa05014", "Name_A": "hsa04141", "target_original": "20", "Gene_B": "hsa05014", "interaction": "Direct", "SUID": 2372829, "TYPE": "Direct", "Gene_A": "hsa04141", "BEND_MAP_ID": 2372829, "selected": false}, "selected": false}, {"data": {"id": "2372826", "source": "2372573", "target": "2372633", "SCORE": 0.37500000000976563, "shared_interaction": "Direct", "source_original": "21", "Name_B": "hsa05162", "Name_A": "hsa04012", "target_original": "1", "Gene_B": "hsa05162", "interaction": "Direct", "SUID": 2372826, "TYPE": "Direct", "Gene_A": "hsa04012", "BEND_MAP_ID": 2372826, "selected": false}, "selected": false}, {"data": {"id": "2372823", "source": "2372573", "target": "2372603", "SCORE": 0.47058823530346017, "shared_interaction": "Direct", "source_original": "21", "Name_B": "hsa04151", "Name_A": "hsa04012", "target_original": "11", "Gene_B": "hsa04151", "interaction": "Direct", "SUID": 2372823, "TYPE": "Direct", "Gene_A": "hsa04012", "BEND_MAP_ID": 2372823, "selected": false}, "selected": false}, {"data": {"id": "2372820", "source": "2372573", "target": "2372594", "SCORE": 0.7619047619104308, "shared_interaction": "Direct", "source_original": "21", "Name_B": "hsa05215", "Name_A": "hsa04012", "target_original": "14", "Gene_B": "hsa05215", "interaction": "Direct", "SUID": 2372820, "TYPE": "Direct", "Gene_A": "hsa04012", "BEND_MAP_ID": 2372820, "selected": false}, "selected": false}, {"data": {"id": "2372817", "source": "2372573", "target": "2372543", "SCORE": 0.7619047619104308, "shared_interaction": "Direct", "source_original": "21", "Name_B": "hsa04110", "Name_A": "hsa04012", "target_original": "31", "Gene_B": "hsa04110", "interaction": "Direct", "SUID": 2372817, "TYPE": "Direct", "Gene_A": "hsa04012", "BEND_MAP_ID": 2372817, "selected": false}, "selected": false}, {"data": {"id": "2372814", "source": "2372573", "target": "2372582", "SCORE": 0.4230769230935651, "shared_interaction": "Direct", "source_original": "21", "Name_B": "hsa04917", "Name_A": "hsa04012", "target_original": "18", "Gene_B": "hsa04917", "interaction": "Direct", "SUID": 2372814, "TYPE": "Direct", "Gene_A": "hsa04012", "BEND_MAP_ID": 2372814, "selected": false}, "selected": false}, {"data": {"id": "2372811", "source": "2372573", "target": "2372552", "SCORE": 0.4230769230935651, "shared_interaction": "Direct", "source_original": "21", "Name_B": "hsa04919", "Name_A": "hsa04012", "target_original": "28", "Gene_B": "hsa04919", "interaction": "Direct", "SUID": 2372811, "TYPE": "Direct", "Gene_A": "hsa04012", "BEND_MAP_ID": 2372811, "selected": false}, "selected": false}, {"data": {"id": "2372808", "source": "2372573", "target": "2372549", "SCORE": 0.4230769230935651, "shared_interaction": "Direct", "source_original": "21", "Name_B": "hsa04068", "Name_A": "hsa04012", "target_original": "29", "Gene_B": "hsa04068", "interaction": "Direct", "SUID": 2372808, "TYPE": "Direct", "Gene_A": "hsa04012", "BEND_MAP_ID": 2372808, "selected": false}, "selected": false}, {"data": {"id": "2372805", "source": "2372573", "target": "2372570", "SCORE": 0.4230769230935651, "shared_interaction": "Direct", "source_original": "21", "Name_B": "hsa04550", "Name_A": "hsa04012", "target_original": "22", "Gene_B": "hsa04550", "interaction": "Direct", "SUID": 2372805, "TYPE": "Direct", "Gene_A": "hsa04012", "BEND_MAP_ID": 2372805, "selected": false}, "selected": false}, {"data": {"id": "2372802", "source": "2372573", "target": "2372567", "SCORE": 1.0, "shared_interaction": "Direct", "source_original": "21", "Name_B": "hsa05226", "Name_A": "hsa04012", "target_original": "23", "Gene_B": "hsa05226", "interaction": "Direct", "SUID": 2372802, "TYPE": "Direct", "Gene_A": "hsa04012", "BEND_MAP_ID": 2372802, "selected": false}, "selected": false}, {"data": {"id": "2372799", "source": "2372573", "target": "2372564", "SCORE": 1.0, "shared_interaction": "Direct", "source_original": "21", "Name_B": "hsa04934", "Name_A": "hsa04012", "target_original": "24", "Gene_B": "hsa04934", "interaction": "Direct", "SUID": 2372799, "TYPE": "Direct", "Gene_A": "hsa04012", "BEND_MAP_ID": 2372799, "selected": false}, "selected": false}, {"data": {"id": "2372796", "source": "2372573", "target": "2372561", "SCORE": 0.4230769230935651, "shared_interaction": "Direct", "source_original": "21", "Name_B": "hsa05225", "Name_A": "hsa04012", "target_original": "25", "Gene_B": "hsa05225", "interaction": "Direct", "SUID": 2372796, "TYPE": "Direct", "Gene_A": "hsa04012", "BEND_MAP_ID": 2372796, "selected": false}, "selected": false}, {"data": {"id": "2372793", "source": "2372570", "target": "2372582", "SCORE": 0.4230769230935651, "shared_interaction": "Direct", "source_original": "22", "Name_B": "hsa04917", "Name_A": "hsa04550", "target_original": "18", "Gene_B": "hsa04917", "interaction": "Direct", "SUID": 2372793, "TYPE": "Direct", "Gene_A": "hsa04550", "BEND_MAP_ID": 2372793, "selected": false}, "selected": false}, {"data": {"id": "2372790", "source": "2372570", "target": "2372552", "SCORE": 0.4230769230935651, "shared_interaction": "Direct", "source_original": "22", "Name_B": "hsa04919", "Name_A": "hsa04550", "target_original": "28", "Gene_B": "hsa04919", "interaction": "Direct", "SUID": 2372790, "TYPE": "Direct", "Gene_A": "hsa04550", "BEND_MAP_ID": 2372790, "selected": false}, "selected": false}, {"data": {"id": "2372787", "source": "2372570", "target": "2372567", "SCORE": 0.4230769230935651, "shared_interaction": "Direct", "source_original": "22", "Name_B": "hsa05226", "Name_A": "hsa04550", "target_original": "23", "Gene_B": "hsa05226", "interaction": "Direct", "SUID": 2372787, "TYPE": "Direct", "Gene_A": "hsa04550", "BEND_MAP_ID": 2372787, "selected": false}, "selected": false}, {"data": {"id": "2372784", "source": "2372570", "target": "2372564", "SCORE": 0.4230769230935651, "shared_interaction": "Direct", "source_original": "22", "Name_B": "hsa04934", "Name_A": "hsa04550", "target_original": "24", "Gene_B": "hsa04934", "interaction": "Direct", "SUID": 2372784, "TYPE": "Direct", "Gene_A": "hsa04550", "BEND_MAP_ID": 2372784, "selected": false}, "selected": false}, {"data": {"id": "2372781", "source": "2372570", "target": "2372561", "SCORE": 0.4230769230935651, "shared_interaction": "Direct", "source_original": "22", "Name_B": "hsa05225", "Name_A": "hsa04550", "target_original": "25", "Gene_B": "hsa05225", "interaction": "Direct", "SUID": 2372781, "TYPE": "Direct", "Gene_A": "hsa04550", "BEND_MAP_ID": 2372781, "selected": false}, "selected": false}, {"data": {"id": "2372778", "source": "2372564", "target": "2372633", "SCORE": 0.37500000000976563, "shared_interaction": "Direct", "source_original": "24", "Name_B": "hsa05162", "Name_A": "hsa04934", "target_original": "1", "Gene_B": "hsa05162", "interaction": "Direct", "SUID": 2372778, "TYPE": "Direct", "Gene_A": "hsa04934", "BEND_MAP_ID": 2372778, "selected": false}, "selected": false}, {"data": {"id": "2372775", "source": "2372564", "target": "2372594", "SCORE": 0.7619047619104308, "shared_interaction": "Direct", "source_original": "24", "Name_B": "hsa05215", "Name_A": "hsa04934", "target_original": "14", "Gene_B": "hsa05215", "interaction": "Direct", "SUID": 2372775, "TYPE": "Direct", "Gene_A": "hsa04934", "BEND_MAP_ID": 2372775, "selected": false}, "selected": false}, {"data": {"id": "2372772", "source": "2372564", "target": "2372567", "SCORE": 1.0, "shared_interaction": "Direct", "source_original": "24", "Name_B": "hsa05226", "Name_A": "hsa04934", "target_original": "23", "Gene_B": "hsa05226", "interaction": "Direct", "SUID": 2372772, "TYPE": "Direct", "Gene_A": "hsa04934", "BEND_MAP_ID": 2372772, "selected": false}, "selected": false}, {"data": {"id": "2372769", "source": "2372564", "target": "2372561", "SCORE": 0.4230769230935651, "shared_interaction": "Direct", "source_original": "24", "Name_B": "hsa05225", "Name_A": "hsa04934", "target_original": "25", "Gene_B": "hsa05225", "interaction": "Direct", "SUID": 2372769, "TYPE": "Direct", "Gene_A": "hsa04934", "BEND_MAP_ID": 2372769, "selected": false}, "selected": false}, {"data": {"id": "2372766", "source": "2372561", "target": "2372567", "SCORE": 0.4230769230935651, "shared_interaction": "Direct", "source_original": "25", "Name_B": "hsa05226", "Name_A": "hsa05225", "target_original": "23", "Gene_B": "hsa05226", "interaction": "Direct", "SUID": 2372766, "TYPE": "Direct", "Gene_A": "hsa05225", "BEND_MAP_ID": 2372766, "selected": false}, "selected": false}, {"data": {"id": "2372763", "source": "2372558", "target": "2372555", "SCORE": 0.4230769230935651, "shared_interaction": "Direct", "source_original": "26", "Name_B": "hsa04659", "Name_A": "hsa04137", "target_original": "27", "Gene_B": "hsa04659", "interaction": "Direct", "SUID": 2372763, "TYPE": "Direct", "Gene_A": "hsa04137", "BEND_MAP_ID": 2372763, "selected": false}, "selected": false}, {"data": {"id": "2372760", "source": "2372558", "target": "2372552", "SCORE": 0.4230769230935651, "shared_interaction": "Direct", "source_original": "26", "Name_B": "hsa04919", "Name_A": "hsa04137", "target_original": "28", "Gene_B": "hsa04919", "interaction": "Direct", "SUID": 2372760, "TYPE": "Direct", "Gene_A": "hsa04137", "BEND_MAP_ID": 2372760, "selected": false}, "selected": false}, {"data": {"id": "2372757", "source": "2372555", "target": "2372615", "SCORE": 0.47058823530346017, "shared_interaction": "Direct", "source_original": "27", "Name_B": "hsa05167", "Name_A": "hsa04659", "target_original": "7", "Gene_B": "hsa05167", "interaction": "Direct", "SUID": 2372757, "TYPE": "Direct", "Gene_A": "hsa04659", "BEND_MAP_ID": 2372757, "selected": false}, "selected": false}, {"data": {"id": "2372754", "source": "2372555", "target": "2372540", "SCORE": 0.7619047619104308, "shared_interaction": "Direct", "source_original": "27", "Name_B": "hsa05208", "Name_A": "hsa04659", "target_original": "32", "Gene_B": "hsa05208", "interaction": "Direct", "SUID": 2372754, "TYPE": "Direct", "Gene_A": "hsa04659", "BEND_MAP_ID": 2372754, "selected": false}, "selected": false}, {"data": {"id": "2372751", "source": "2372555", "target": "2372582", "SCORE": 0.4230769230935651, "shared_interaction": "Direct", "source_original": "27", "Name_B": "hsa04917", "Name_A": "hsa04659", "target_original": "18", "Gene_B": "hsa04917", "interaction": "Direct", "SUID": 2372751, "TYPE": "Direct", "Gene_A": "hsa04659", "BEND_MAP_ID": 2372751, "selected": false}, "selected": false}, {"data": {"id": "2372748", "source": "2372555", "target": "2372552", "SCORE": 0.4230769230935651, "shared_interaction": "Direct", "source_original": "27", "Name_B": "hsa04919", "Name_A": "hsa04659", "target_original": "28", "Gene_B": "hsa04919", "interaction": "Direct", "SUID": 2372748, "TYPE": "Direct", "Gene_A": "hsa04659", "BEND_MAP_ID": 2372748, "selected": false}, "selected": false}, {"data": {"id": "2372745", "source": "2372552", "target": "2372615", "SCORE": 0.47058823530346017, "shared_interaction": "Direct", "source_original": "28", "Name_B": "hsa05167", "Name_A": "hsa04919", "target_original": "7", "Gene_B": "hsa05167", "interaction": "Direct", "SUID": 2372745, "TYPE": "Direct", "Gene_A": "hsa04919", "BEND_MAP_ID": 2372745, "selected": false}, "selected": false}, {"data": {"id": "2372742", "source": "2372552", "target": "2372567", "SCORE": 0.4230769230935651, "shared_interaction": "Direct", "source_original": "28", "Name_B": "hsa05226", "Name_A": "hsa04919", "target_original": "23", "Gene_B": "hsa05226", "interaction": "Direct", "SUID": 2372742, "TYPE": "Direct", "Gene_A": "hsa04919", "BEND_MAP_ID": 2372742, "selected": false}, "selected": false}, {"data": {"id": "2372739", "source": "2372552", "target": "2372564", "SCORE": 0.4230769230935651, "shared_interaction": "Direct", "source_original": "28", "Name_B": "hsa04934", "Name_A": "hsa04919", "target_original": "24", "Gene_B": "hsa04934", "interaction": "Direct", "SUID": 2372739, "TYPE": "Direct", "Gene_A": "hsa04919", "BEND_MAP_ID": 2372739, "selected": false}, "selected": false}, {"data": {"id": "2372736", "source": "2372552", "target": "2372561", "SCORE": 0.4230769230935651, "shared_interaction": "Direct", "source_original": "28", "Name_B": "hsa05225", "Name_A": "hsa04919", "target_original": "25", "Gene_B": "hsa05225", "interaction": "Direct", "SUID": 2372736, "TYPE": "Direct", "Gene_A": "hsa04919", "BEND_MAP_ID": 2372736, "selected": false}, "selected": false}, {"data": {"id": "2372733", "source": "2372549", "target": "2372597", "SCORE": 0.5945945946028123, "shared_interaction": "Direct", "source_original": "29", "Name_B": "hsa05206", "Name_A": "hsa04068", "target_original": "13", "Gene_B": "hsa05206", "interaction": "Direct", "SUID": 2372733, "TYPE": "Direct", "Gene_A": "hsa04068", "BEND_MAP_ID": 2372733, "selected": false}, "selected": false}, {"data": {"id": "2372730", "source": "2372549", "target": "2372531", "SCORE": 0.4230769230935651, "shared_interaction": "Direct", "source_original": "29", "Name_B": "hsa04211", "Name_A": "hsa04068", "target_original": "35", "Gene_B": "hsa04211", "interaction": "Direct", "SUID": 2372730, "TYPE": "Direct", "Gene_A": "hsa04068", "BEND_MAP_ID": 2372730, "selected": false}, "selected": false}, {"data": {"id": "2372727", "source": "2372549", "target": "2372567", "SCORE": 0.4230769230935651, "shared_interaction": "Direct", "source_original": "29", "Name_B": "hsa05226", "Name_A": "hsa04068", "target_original": "23", "Gene_B": "hsa05226", "interaction": "Direct", "SUID": 2372727, "TYPE": "Direct", "Gene_A": "hsa04068", "BEND_MAP_ID": 2372727, "selected": false}, "selected": false}, {"data": {"id": "2372724", "source": "2372549", "target": "2372564", "SCORE": 0.4230769230935651, "shared_interaction": "Direct", "source_original": "29", "Name_B": "hsa04934", "Name_A": "hsa04068", "target_original": "24", "Gene_B": "hsa04934", "interaction": "Direct", "SUID": 2372724, "TYPE": "Direct", "Gene_A": "hsa04068", "BEND_MAP_ID": 2372724, "selected": false}, "selected": false}, {"data": {"id": "2372721", "source": "2372549", "target": "2372546", "SCORE": 0.4230769230935651, "shared_interaction": "Direct", "source_original": "29", "Name_B": "hsa04218", "Name_A": "hsa04068", "target_original": "30", "Gene_B": "hsa04218", "interaction": "Direct", "SUID": 2372721, "TYPE": "Direct", "Gene_A": "hsa04068", "BEND_MAP_ID": 2372721, "selected": false}, "selected": false}, {"data": {"id": "2372718", "source": "2372546", "target": "2372630", "SCORE": 0.37500000000976563, "shared_interaction": "Direct", "source_original": "30", "Name_B": "hsa04936", "Name_A": "hsa04218", "target_original": "2", "Gene_B": "hsa04936", "interaction": "Direct", "SUID": 2372718, "TYPE": "Direct", "Gene_A": "hsa04218", "BEND_MAP_ID": 2372718, "selected": false}, "selected": false}, {"data": {"id": "2372715", "source": "2372546", "target": "2372597", "SCORE": 0.5945945946028123, "shared_interaction": "Direct", "source_original": "30", "Name_B": "hsa05206", "Name_A": "hsa04218", "target_original": "13", "Gene_B": "hsa05206", "interaction": "Direct", "SUID": 2372715, "TYPE": "Direct", "Gene_A": "hsa04218", "BEND_MAP_ID": 2372715, "selected": false}, "selected": false}, {"data": {"id": "2372712", "source": "2372546", "target": "2372582", "SCORE": 0.4230769230935651, "shared_interaction": "Direct", "source_original": "30", "Name_B": "hsa04917", "Name_A": "hsa04218", "target_original": "18", "Gene_B": "hsa04917", "interaction": "Direct", "SUID": 2372712, "TYPE": "Direct", "Gene_A": "hsa04218", "BEND_MAP_ID": 2372712, "selected": false}, "selected": false}, {"data": {"id": "2372709", "source": "2372546", "target": "2372555", "SCORE": 0.4230769230935651, "shared_interaction": "Direct", "source_original": "30", "Name_B": "hsa04659", "Name_A": "hsa04218", "target_original": "27", "Gene_B": "hsa04659", "interaction": "Direct", "SUID": 2372709, "TYPE": "Direct", "Gene_A": "hsa04218", "BEND_MAP_ID": 2372709, "selected": false}, "selected": false}, {"data": {"id": "2372706", "source": "2372543", "target": "2372603", "SCORE": 0.3333333333444444, "shared_interaction": "Direct", "source_original": "31", "Name_B": "hsa04151", "Name_A": "hsa04110", "target_original": "11", "Gene_B": "hsa04151", "interaction": "Direct", "SUID": 2372706, "TYPE": "Direct", "Gene_A": "hsa04110", "BEND_MAP_ID": 2372706, "selected": false}, "selected": false}, {"data": {"id": "2372703", "source": "2372543", "target": "2372594", "SCORE": 0.583333333342014, "shared_interaction": "Direct", "source_original": "31", "Name_B": "hsa05215", "Name_A": "hsa04110", "target_original": "14", "Gene_B": "hsa05215", "interaction": "Direct", "SUID": 2372703, "TYPE": "Direct", "Gene_A": "hsa04110", "BEND_MAP_ID": 2372703, "selected": false}, "selected": false}, {"data": {"id": "2372700", "source": "2372543", "target": "2372567", "SCORE": 0.7619047619104308, "shared_interaction": "Direct", "source_original": "31", "Name_B": "hsa05226", "Name_A": "hsa04110", "target_original": "23", "Gene_B": "hsa05226", "interaction": "Direct", "SUID": 2372700, "TYPE": "Direct", "Gene_A": "hsa04110", "BEND_MAP_ID": 2372700, "selected": false}, "selected": false}, {"data": {"id": "2372697", "source": "2372543", "target": "2372564", "SCORE": 0.7619047619104308, "shared_interaction": "Direct", "source_original": "31", "Name_B": "hsa04934", "Name_A": "hsa04110", "target_original": "24", "Gene_B": "hsa04934", "interaction": "Direct", "SUID": 2372697, "TYPE": "Direct", "Gene_A": "hsa04110", "BEND_MAP_ID": 2372697, "selected": false}, "selected": false}, {"data": {"id": "2372694", "source": "2372540", "target": "2372588", "SCORE": 0.583333333342014, "shared_interaction": "Direct", "source_original": "32", "Name_B": "hsa05418", "Name_A": "hsa05208", "target_original": "16", "Gene_B": "hsa05418", "interaction": "Direct", "SUID": 2372694, "TYPE": "Direct", "Gene_A": "hsa05208", "BEND_MAP_ID": 2372694, "selected": false}, "selected": false}, {"data": {"id": "2372691", "source": "2372537", "target": "2372606", "SCORE": 0.5263157894811635, "shared_interaction": "Direct", "source_original": "33", "Name_B": "hsa04933", "Name_A": "hsa04066", "target_original": "10", "Gene_B": "hsa04933", "interaction": "Direct", "SUID": 2372691, "TYPE": "Direct", "Gene_A": "hsa04066", "BEND_MAP_ID": 2372691, "selected": false}, "selected": false}, {"data": {"id": "2372688", "source": "2372537", "target": "2372603", "SCORE": 0.7000000000045, "shared_interaction": "Direct", "source_original": "33", "Name_B": "hsa04151", "Name_A": "hsa04066", "target_original": "11", "Gene_B": "hsa04151", "interaction": "Direct", "SUID": 2372688, "TYPE": "Direct", "Gene_A": "hsa04066", "BEND_MAP_ID": 2372688, "selected": false}, "selected": false}, {"data": {"id": "2372685", "source": "2372537", "target": "2372600", "SCORE": 0.3333333333444444, "shared_interaction": "Direct", "source_original": "33", "Name_B": "hsa05222", "Name_A": "hsa04066", "target_original": "12", "Gene_B": "hsa05222", "interaction": "Direct", "SUID": 2372685, "TYPE": "Direct", "Gene_A": "hsa04066", "BEND_MAP_ID": 2372685, "selected": false}, "selected": false}, {"data": {"id": "2372682", "source": "2372537", "target": "2372594", "SCORE": 0.3333333333444444, "shared_interaction": "Direct", "source_original": "33", "Name_B": "hsa05215", "Name_A": "hsa04066", "target_original": "14", "Gene_B": "hsa05215", "interaction": "Direct", "SUID": 2372682, "TYPE": "Direct", "Gene_A": "hsa04066", "BEND_MAP_ID": 2372682, "selected": false}, "selected": false}, {"data": {"id": "2372679", "source": "2372537", "target": "2372591", "SCORE": 0.3333333333444444, "shared_interaction": "Direct", "source_original": "33", "Name_B": "hsa04931", "Name_A": "hsa04066", "target_original": "15", "Gene_B": "hsa04931", "interaction": "Direct", "SUID": 2372679, "TYPE": "Direct", "Gene_A": "hsa04066", "BEND_MAP_ID": 2372679, "selected": false}, "selected": false}, {"data": {"id": "2372676", "source": "2372537", "target": "2372588", "SCORE": 0.3333333333444444, "shared_interaction": "Direct", "source_original": "33", "Name_B": "hsa05418", "Name_A": "hsa04066", "target_original": "16", "Gene_B": "hsa05418", "interaction": "Direct", "SUID": 2372676, "TYPE": "Direct", "Gene_A": "hsa04066", "BEND_MAP_ID": 2372676, "selected": false}, "selected": false}, {"data": {"id": "2372673", "source": "2372537", "target": "2372585", "SCORE": 0.3333333333444444, "shared_interaction": "Direct", "source_original": "33", "Name_B": "hsa05415", "Name_A": "hsa04066", "target_original": "17", "Gene_B": "hsa05415", "interaction": "Direct", "SUID": 2372673, "TYPE": "Direct", "Gene_A": "hsa04066", "BEND_MAP_ID": 2372673, "selected": false}, "selected": false}, {"data": {"id": "2372670", "source": "2372537", "target": "2372500", "SCORE": 0.3333333333444444, "shared_interaction": "Direct", "source_original": "33", "Name_B": "hsa05205", "Name_A": "hsa04066", "target_original": "37", "Gene_B": "hsa05205", "interaction": "Direct", "SUID": 2372670, "TYPE": "Direct", "Gene_A": "hsa04066", "BEND_MAP_ID": 2372670, "selected": false}, "selected": false}, {"data": {"id": "2372667", "source": "2372537", "target": "2372540", "SCORE": 0.3333333333444444, "shared_interaction": "Direct", "source_original": "33", "Name_B": "hsa05208", "Name_A": "hsa04066", "target_original": "32", "Gene_B": "hsa05208", "interaction": "Direct", "SUID": 2372667, "TYPE": "Direct", "Gene_A": "hsa04066", "BEND_MAP_ID": 2372667, "selected": false}, "selected": false}, {"data": {"id": "2372664", "source": "2372537", "target": "2372555", "SCORE": 0.47058823530346017, "shared_interaction": "Direct", "source_original": "33", "Name_B": "hsa04659", "Name_A": "hsa04066", "target_original": "27", "Gene_B": "hsa04659", "interaction": "Direct", "SUID": 2372664, "TYPE": "Direct", "Gene_A": "hsa04066", "BEND_MAP_ID": 2372664, "selected": false}, "selected": false}, {"data": {"id": "2372661", "source": "2372531", "target": "2372630", "SCORE": 0.37500000000976563, "shared_interaction": "Direct", "source_original": "35", "Name_B": "hsa04936", "Name_A": "hsa04211", "target_original": "2", "Gene_B": "hsa04936", "interaction": "Direct", "SUID": 2372661, "TYPE": "Direct", "Gene_A": "hsa04211", "BEND_MAP_ID": 2372661, "selected": false}, "selected": false}, {"data": {"id": "2372658", "source": "2372531", "target": "2372597", "SCORE": 0.5945945946028123, "shared_interaction": "Direct", "source_original": "35", "Name_B": "hsa05206", "Name_A": "hsa04211", "target_original": "13", "Gene_B": "hsa05206", "interaction": "Direct", "SUID": 2372658, "TYPE": "Direct", "Gene_A": "hsa04211", "BEND_MAP_ID": 2372658, "selected": false}, "selected": false}, {"data": {"id": "2372655", "source": "2372531", "target": "2372582", "SCORE": 0.4230769230935651, "shared_interaction": "Direct", "source_original": "35", "Name_B": "hsa04917", "Name_A": "hsa04211", "target_original": "18", "Gene_B": "hsa04917", "interaction": "Direct", "SUID": 2372655, "TYPE": "Direct", "Gene_A": "hsa04211", "BEND_MAP_ID": 2372655, "selected": false}, "selected": false}, {"data": {"id": "2372652", "source": "2372531", "target": "2372555", "SCORE": 0.4230769230935651, "shared_interaction": "Direct", "source_original": "35", "Name_B": "hsa04659", "Name_A": "hsa04211", "target_original": "27", "Gene_B": "hsa04659", "interaction": "Direct", "SUID": 2372652, "TYPE": "Direct", "Gene_A": "hsa04211", "BEND_MAP_ID": 2372652, "selected": false}, "selected": false}, {"data": {"id": "2372649", "source": "2372531", "target": "2372546", "SCORE": 1.0, "shared_interaction": "Direct", "source_original": "35", "Name_B": "hsa04218", "Name_A": "hsa04211", "target_original": "30", "Gene_B": "hsa04218", "interaction": "Direct", "SUID": 2372649, "TYPE": "Direct", "Gene_A": "hsa04211", "BEND_MAP_ID": 2372649, "selected": false}, "selected": false}, {"data": {"id": "2372636", "source": "2372528", "target": "2372576", "SCORE": 0.8148148148182441, "shared_interaction": "Direct", "source_original": "36", "Name_B": "hsa05014", "Name_A": "hsa05012", "target_original": "20", "Gene_B": "hsa05014", "interaction": "Direct", "SUID": 2372636, "TYPE": "Direct", "Gene_A": "hsa05012", "BEND_MAP_ID": 2372636, "selected": false}, "selected": false}]}}};
