# Supplementary material for: Network pharmacology and molecular-docking-based strategy to explore the potential mechanism of salidroside-inhibited oxidative stress in retinal ganglion cell
Source: PLoS One. 2024 Jul 5;19(7):e0305343. doi: 10.1371/journal.pone.0305343 (PMC11226129; doi:10.1371/journal.pone.0305343)
Supplement: S1 File — All raw data required to replicate the results of study were listed in this file. (ZIP) [file pone.0305343.s002.zip › original data/KEGG/Enrichment_GO/GONetwork.xgmml]

<?xml version="1.0" encoding="UTF-8" standalone="yes"?>
<graph label="GOCluster" xmlns:dc="http://purl.org/dc/elements/1.1/" xmlns:xlink="http://www.w3.org/1999/xlink" xmlns:rdf="http://www.w3.org/1999/02/22-rdf-syntax-ns#" xmlns:cy="http://www.cytoscape.org" xmlns="http://www.cs.rpi.edu/XGMML" >
  <att name="documentVersion" value="1.1"/>
  <att name="networkMetadata">
    <rdf:RDF>
      <rdf:Description rdf:about="http://www.cytoscape.org/">
        <dc:type>Protein-Protein Interaction</dc:type>
        <dc:description>N/A</dc:description>
        <dc:identifier>N/A</dc:identifier>
        <dc:date>2023-02-09 22:14:30</dc:date>
        <dc:title>Cytoscape Network</dc:title>
        <dc:source>http://www.cytoscape.org/</dc:source>
        <dc:format>Cytoscape-XGMML</dc:format>
      </rdf:Description>
    </rdf:RDF>
  </att>
  <att type="string" name="backgroundColor" value="#ffffff"/>
  <att type="real" name="GRAPH_VIEW_ZOOM" value="1.0"/>
  <att type="real" name="GRAPH_VIEW_CENTER_X" value="300.0"/>
  <att type="real" name="GRAPH_VIEW_CENTER_Y" value="300.0"/>
  <node label="hsa05162" id="1">
    <att type="string" name="canonicalName" value="hsa05162"/>
    <att type="string" name="Description" value="Measles"/>
    <att type="string" name="Category" value="KEGG Pathway"/>
    <att type="real" name="LogP" value="-10.383067457120022"/>
    <att type="real" name="Log(q-value)" value="-8.257322205124577"/>
    <att type="integer" name="GROUP_ID" value="1"/>
    <att type="string" name="Hits" value="CASP3|CASP8|CDKN1B|GSK3B|NFKB1|TLR4"/>
    <att type="real" name="Enrichment" value="86.85467625899281"/>
    <att type="real" name="Z-score" value="22.622785967947735"/>
    <att type="integer" name="#GeneInGOAndHitList" value="6"/>
    <att type="integer" name="#GeneInGO" value="139"/>
    <att type="integer" name="#GeneInHitList" value="15"/>
    <att type="integer" name="#TotalGeneInLibrary" value="30182"/>
    <att type="real" name="%InGO" value="40.0"/>
    <att type="real" name="STDV %InGO" value="12.649110640673516"/>
    <att type="real" name="BestLogPInGroup" value="-15.715619972677743"/>
    <att type="real" name="BestEnrichmentInGroup" value="141.20233918128653"/>
    <att type="integer" name="FirstInGroupByEnrichment" value="0"/>
    <att type="integer" name="FirstInGroupByLogP" value="0"/>
    <att type="string" name="GeneID" value="836|841|1027|2932|4790|7099"/>
    <att type="integer" name="_RANK_" value="1"/>
    <att type="string" name="_PATTERN_" value="M1"/>
    <att type="string" name="CLUSTER_LABEL" value=" "/>
    <att type="integer" name="#COUNT_001" value="6"/>
    <att type="integer" name="_MEMBER_MyList" value="1"/>
    <att type="real" name="_LogP_MyList" value="-10.383067457120022"/>
    <att type="string" name="Gene" value="hsa05162"/>
    <att type="integer" name="GiniIndex" value="0"/>
    <att type="integer" name="CategoryID" value="24"/>
    <att type="string" name="PARENT_GO" value=""/>
    <att type="integer" name="EvidenceCutoff" value="0"/>
    <graphics type="CIRCLE" x="245.01798169192165" y="390.9670875410883"/>
  </node>
  <node label="hsa04936" id="2">
    <att type="string" name="canonicalName" value="hsa04936"/>
    <att type="string" name="Description" value="Alcoholic liver disease"/>
    <att type="string" name="Category" value="KEGG Pathway"/>
    <att type="real" name="LogP" value="-10.326743613883046"/>
    <att type="real" name="Log(q-value)" value="-8.257322205124577"/>
    <att type="integer" name="GROUP_ID" value="1"/>
    <att type="string" name="Hits" value="CASP3|CASP8|GSK3B|NFKB1|TLR4|SIRT1"/>
    <att type="real" name="Enrichment" value="85.01971830985916"/>
    <att type="real" name="Z-score" value="22.378027836351915"/>
    <att type="integer" name="#GeneInGOAndHitList" value="6"/>
    <att type="integer" name="#GeneInGO" value="142"/>
    <att type="integer" name="#GeneInHitList" value="15"/>
    <att type="integer" name="#TotalGeneInLibrary" value="30182"/>
    <att type="real" name="%InGO" value="40.0"/>
    <att type="real" name="STDV %InGO" value="12.649110640673516"/>
    <att type="real" name="BestLogPInGroup" value="-15.715619972677743"/>
    <att type="real" name="BestEnrichmentInGroup" value="141.20233918128653"/>
    <att type="integer" name="FirstInGroupByEnrichment" value="0"/>
    <att type="integer" name="FirstInGroupByLogP" value="0"/>
    <att type="string" name="GeneID" value="836|841|2932|4790|7099|23411"/>
    <att type="integer" name="_RANK_" value="1"/>
    <att type="string" name="_PATTERN_" value="M1"/>
    <att type="string" name="CLUSTER_LABEL" value=" "/>
    <att type="integer" name="#COUNT_001" value="6"/>
    <att type="integer" name="_MEMBER_MyList" value="1"/>
    <att type="real" name="_LogP_MyList" value="-10.326743613883046"/>
    <att type="string" name="Gene" value="hsa04936"/>
    <att type="integer" name="GiniIndex" value="0"/>
    <att type="integer" name="CategoryID" value="24"/>
    <att type="string" name="PARENT_GO" value=""/>
    <att type="integer" name="EvidenceCutoff" value="0"/>
    <graphics type="CIRCLE" x="191.3776968941936" y="308.05918997210483"/>
  </node>
  <node label="hsa05200" id="3">
    <att type="string" name="canonicalName" value="hsa05200"/>
    <att type="string" name="Description" value="Pathways in cancer"/>
    <att type="string" name="Category" value="KEGG Pathway"/>
    <att type="real" name="LogP" value="-8.544125991253592"/>
    <att type="real" name="Log(q-value)" value="-6.69655333211148"/>
    <att type="integer" name="GROUP_ID" value="1"/>
    <att type="string" name="Hits" value="CASP3|CASP8|CDKN1B|GSK3B|HIF1A|NFE2L2|NFKB1"/>
    <att type="real" name="Enrichment" value="26.525298179535465"/>
    <att type="real" name="Z-score" value="13.232588059141797"/>
    <att type="integer" name="#GeneInGOAndHitList" value="7"/>
    <att type="integer" name="#GeneInGO" value="531"/>
    <att type="integer" name="#GeneInHitList" value="15"/>
    <att type="integer" name="#TotalGeneInLibrary" value="30182"/>
    <att type="real" name="%InGO" value="46.666666666666664"/>
    <att type="real" name="STDV %InGO" value="12.881223774390612"/>
    <att type="real" name="BestLogPInGroup" value="-15.715619972677743"/>
    <att type="real" name="BestEnrichmentInGroup" value="141.20233918128653"/>
    <att type="integer" name="FirstInGroupByEnrichment" value="0"/>
    <att type="integer" name="FirstInGroupByLogP" value="0"/>
    <att type="string" name="GeneID" value="836|841|1027|2932|3091|4780|4790"/>
    <att type="integer" name="_RANK_" value="1"/>
    <att type="string" name="_PATTERN_" value="M1"/>
    <att type="string" name="CLUSTER_LABEL" value=" "/>
    <att type="integer" name="#COUNT_001" value="7"/>
    <att type="integer" name="_MEMBER_MyList" value="1"/>
    <att type="real" name="_LogP_MyList" value="-8.544125991253592"/>
    <att type="string" name="Gene" value="hsa05200"/>
    <att type="integer" name="GiniIndex" value="0"/>
    <att type="integer" name="CategoryID" value="24"/>
    <att type="string" name="PARENT_GO" value=""/>
    <att type="integer" name="EvidenceCutoff" value="0"/>
    <graphics type="CIRCLE" x="434.54598843783333" y="302.2099344288631"/>
  </node>
  <node label="hsa05161" id="4">
    <att type="string" name="canonicalName" value="hsa05161"/>
    <att type="string" name="Description" value="Hepatitis B"/>
    <att type="string" name="Category" value="KEGG Pathway"/>
    <att type="real" name="LogP" value="-7.91938746656759"/>
    <att type="real" name="Log(q-value)" value="-6.158175468050342"/>
    <att type="integer" name="GROUP_ID" value="1"/>
    <att type="string" name="Hits" value="CASP3|CASP8|NFKB1|PCNA|TLR4"/>
    <att type="real" name="Enrichment" value="62.10288065843622"/>
    <att type="real" name="Z-score" value="17.388424306121642"/>
    <att type="integer" name="#GeneInGOAndHitList" value="5"/>
    <att type="integer" name="#GeneInGO" value="162"/>
    <att type="integer" name="#GeneInHitList" value="15"/>
    <att type="integer" name="#TotalGeneInLibrary" value="30182"/>
    <att type="real" name="%InGO" value="33.333333333333336"/>
    <att type="real" name="STDV %InGO" value="12.171612389003691"/>
    <att type="real" name="BestLogPInGroup" value="-15.715619972677743"/>
    <att type="real" name="BestEnrichmentInGroup" value="141.20233918128653"/>
    <att type="integer" name="FirstInGroupByEnrichment" value="0"/>
    <att type="integer" name="FirstInGroupByLogP" value="0"/>
    <att type="string" name="GeneID" value="836|841|4790|5111|7099"/>
    <att type="integer" name="_RANK_" value="1"/>
    <att type="string" name="_PATTERN_" value="M1"/>
    <att type="string" name="CLUSTER_LABEL" value=" "/>
    <att type="integer" name="#COUNT_001" value="5"/>
    <att type="integer" name="_MEMBER_MyList" value="1"/>
    <att type="real" name="_LogP_MyList" value="-7.91938746656759"/>
    <att type="string" name="Gene" value="hsa05161"/>
    <att type="integer" name="GiniIndex" value="0"/>
    <att type="integer" name="CategoryID" value="24"/>
    <att type="string" name="PARENT_GO" value=""/>
    <att type="integer" name="EvidenceCutoff" value="0"/>
    <graphics type="CIRCLE" x="250.67794755807967" y="310.3520495192139"/>
  </node>
  <node label="hsa05134" id="5">
    <att type="string" name="canonicalName" value="hsa05134"/>
    <att type="string" name="Description" value="Legionellosis"/>
    <att type="string" name="Category" value="KEGG Pathway"/>
    <att type="real" name="LogP" value="-7.813669418890786"/>
    <att type="real" name="Log(q-value)" value="-6.158175468050342"/>
    <att type="integer" name="GROUP_ID" value="1"/>
    <att type="string" name="Hits" value="CASP3|CASP8|NFKB1|TLR4"/>
    <att type="real" name="Enrichment" value="141.20233918128653"/>
    <att type="real" name="Z-score" value="23.625202527698374"/>
    <att type="integer" name="#GeneInGOAndHitList" value="4"/>
    <att type="integer" name="#GeneInGO" value="57"/>
    <att type="integer" name="#GeneInHitList" value="15"/>
    <att type="integer" name="#TotalGeneInLibrary" value="30182"/>
    <att type="real" name="%InGO" value="26.666666666666668"/>
    <att type="real" name="STDV %InGO" value="11.417984514369003"/>
    <att type="real" name="BestLogPInGroup" value="-15.715619972677743"/>
    <att type="real" name="BestEnrichmentInGroup" value="141.20233918128653"/>
    <att type="integer" name="FirstInGroupByEnrichment" value="0"/>
    <att type="integer" name="FirstInGroupByLogP" value="0"/>
    <att type="string" name="GeneID" value="836|841|4790|7099"/>
    <att type="integer" name="_RANK_" value="1"/>
    <att type="string" name="_PATTERN_" value="M1"/>
    <att type="string" name="CLUSTER_LABEL" value=" "/>
    <att type="integer" name="#COUNT_001" value="4"/>
    <att type="integer" name="_MEMBER_MyList" value="1"/>
    <att type="real" name="_LogP_MyList" value="-7.813669418890786"/>
    <att type="string" name="Gene" value="hsa05134"/>
    <att type="integer" name="GiniIndex" value="0"/>
    <att type="integer" name="CategoryID" value="24"/>
    <att type="string" name="PARENT_GO" value=""/>
    <att type="integer" name="EvidenceCutoff" value="0"/>
    <graphics type="CIRCLE" x="250.19795076218549" y="294.36672667585367"/>
  </node>
  <node label="hsa05164" id="6">
    <att type="string" name="canonicalName" value="hsa05164"/>
    <att type="string" name="Description" value="Influenza A"/>
    <att type="string" name="Category" value="KEGG Pathway"/>
    <att type="real" name="LogP" value="-7.80162814453653"/>
    <att type="real" name="Log(q-value)" value="-6.158175468050342"/>
    <att type="integer" name="GROUP_ID" value="1"/>
    <att type="string" name="Hits" value="CASP3|CASP8|NFKB1|TLR4|NLRP3"/>
    <att type="real" name="Enrichment" value="58.83430799220274"/>
    <att type="real" name="Z-score" value="16.911796565052438"/>
    <att type="integer" name="#GeneInGOAndHitList" value="5"/>
    <att type="integer" name="#GeneInGO" value="171"/>
    <att type="integer" name="#GeneInHitList" value="15"/>
    <att type="integer" name="#TotalGeneInLibrary" value="30182"/>
    <att type="real" name="%InGO" value="33.333333333333336"/>
    <att type="real" name="STDV %InGO" value="12.171612389003691"/>
    <att type="real" name="BestLogPInGroup" value="-15.715619972677743"/>
    <att type="real" name="BestEnrichmentInGroup" value="141.20233918128653"/>
    <att type="integer" name="FirstInGroupByEnrichment" value="0"/>
    <att type="integer" name="FirstInGroupByLogP" value="0"/>
    <att type="string" name="GeneID" value="836|841|4790|7099|114548"/>
    <att type="integer" name="_RANK_" value="1"/>
    <att type="string" name="_PATTERN_" value="M1"/>
    <att type="string" name="CLUSTER_LABEL" value=" "/>
    <att type="integer" name="#COUNT_001" value="5"/>
    <att type="integer" name="_MEMBER_MyList" value="1"/>
    <att type="real" name="_LogP_MyList" value="-7.80162814453653"/>
    <att type="string" name="Gene" value="hsa05164"/>
    <att type="integer" name="GiniIndex" value="0"/>
    <att type="integer" name="CategoryID" value="24"/>
    <att type="string" name="PARENT_GO" value=""/>
    <att type="integer" name="EvidenceCutoff" value="0"/>
    <graphics type="CIRCLE" x="352.98614648290567" y="387.511621768855"/>
  </node>
  <node label="hsa05167" id="7">
    <att type="string" name="canonicalName" value="hsa05167"/>
    <att type="string" name="Description" value="Kaposi sarcoma-associated herpesvirus infection"/>
    <att type="string" name="Category" value="KEGG Pathway"/>
    <att type="real" name="LogP" value="-7.527307181601133"/>
    <att type="real" name="Log(q-value)" value="-5.947457047833929"/>
    <att type="integer" name="GROUP_ID" value="1"/>
    <att type="string" name="Hits" value="CASP3|CASP8|GSK3B|HIF1A|NFKB1"/>
    <att type="real" name="Enrichment" value="51.859106529209626"/>
    <att type="real" name="Z-score" value="15.846823500259449"/>
    <att type="integer" name="#GeneInGOAndHitList" value="5"/>
    <att type="integer" name="#GeneInGO" value="194"/>
    <att type="integer" name="#GeneInHitList" value="15"/>
    <att type="integer" name="#TotalGeneInLibrary" value="30182"/>
    <att type="real" name="%InGO" value="33.333333333333336"/>
    <att type="real" name="STDV %InGO" value="12.171612389003691"/>
    <att type="real" name="BestLogPInGroup" value="-15.715619972677743"/>
    <att type="real" name="BestEnrichmentInGroup" value="141.20233918128653"/>
    <att type="integer" name="FirstInGroupByEnrichment" value="0"/>
    <att type="integer" name="FirstInGroupByLogP" value="0"/>
    <att type="string" name="GeneID" value="836|841|2932|3091|4790"/>
    <att type="integer" name="_RANK_" value="1"/>
    <att type="string" name="_PATTERN_" value="M1"/>
    <att type="string" name="CLUSTER_LABEL" value=" "/>
    <att type="integer" name="#COUNT_001" value="5"/>
    <att type="integer" name="_MEMBER_MyList" value="1"/>
    <att type="real" name="_LogP_MyList" value="-7.527307181601133"/>
    <att type="string" name="Gene" value="hsa05167"/>
    <att type="integer" name="GiniIndex" value="0"/>
    <att type="integer" name="CategoryID" value="24"/>
    <att type="string" name="PARENT_GO" value=""/>
    <att type="integer" name="EvidenceCutoff" value="0"/>
    <graphics type="CIRCLE" x="417.3890558993767" y="427.11102924824775"/>
  </node>
  <node label="hsa05130" id="8">
    <att type="string" name="canonicalName" value="hsa05130"/>
    <att type="string" name="Description" value="Pathogenic Escherichia coli infection"/>
    <att type="string" name="Category" value="KEGG Pathway"/>
    <att type="real" name="LogP" value="-7.4939997113120596"/>
    <att type="real" name="Log(q-value)" value="-5.947457047833929"/>
    <att type="integer" name="GROUP_ID" value="1"/>
    <att type="string" name="Hits" value="CASP3|CASP8|NFKB1|TLR4|NLRP3"/>
    <att type="real" name="Enrichment" value="51.06937394247039"/>
    <att type="real" name="Z-score" value="15.72170446335193"/>
    <att type="integer" name="#GeneInGOAndHitList" value="5"/>
    <att type="integer" name="#GeneInGO" value="197"/>
    <att type="integer" name="#GeneInHitList" value="15"/>
    <att type="integer" name="#TotalGeneInLibrary" value="30182"/>
    <att type="real" name="%InGO" value="33.333333333333336"/>
    <att type="real" name="STDV %InGO" value="12.171612389003691"/>
    <att type="real" name="BestLogPInGroup" value="-15.715619972677743"/>
    <att type="real" name="BestEnrichmentInGroup" value="141.20233918128653"/>
    <att type="integer" name="FirstInGroupByEnrichment" value="0"/>
    <att type="integer" name="FirstInGroupByLogP" value="0"/>
    <att type="string" name="GeneID" value="836|841|4790|7099|114548"/>
    <att type="integer" name="_RANK_" value="1"/>
    <att type="string" name="_PATTERN_" value="M1"/>
    <att type="string" name="CLUSTER_LABEL" value=" "/>
    <att type="integer" name="#COUNT_001" value="5"/>
    <att type="integer" name="_MEMBER_MyList" value="1"/>
    <att type="real" name="_LogP_MyList" value="-7.4939997113120596"/>
    <att type="string" name="Gene" value="hsa05130"/>
    <att type="integer" name="GiniIndex" value="0"/>
    <att type="integer" name="CategoryID" value="24"/>
    <att type="string" name="PARENT_GO" value=""/>
    <att type="integer" name="EvidenceCutoff" value="0"/>
    <graphics type="CIRCLE" x="410.2437176558522" y="371.5092220520288"/>
  </node>
  <node label="hsa05133" id="9">
    <att type="string" name="canonicalName" value="hsa05133"/>
    <att type="string" name="Description" value="Pertussis"/>
    <att type="string" name="Category" value="KEGG Pathway"/>
    <att type="real" name="LogP" value="-7.304468160149482"/>
    <att type="real" name="Log(q-value)" value="-5.799318181829576"/>
    <att type="integer" name="GROUP_ID" value="1"/>
    <att type="string" name="Hits" value="CASP3|NFKB1|TLR4|NLRP3"/>
    <att type="real" name="Enrichment" value="105.9017543859649"/>
    <att type="real" name="Z-score" value="20.41782134682581"/>
    <att type="integer" name="#GeneInGOAndHitList" value="4"/>
    <att type="integer" name="#GeneInGO" value="76"/>
    <att type="integer" name="#GeneInHitList" value="15"/>
    <att type="integer" name="#TotalGeneInLibrary" value="30182"/>
    <att type="real" name="%InGO" value="26.666666666666668"/>
    <att type="real" name="STDV %InGO" value="11.417984514369003"/>
    <att type="real" name="BestLogPInGroup" value="-15.715619972677743"/>
    <att type="real" name="BestEnrichmentInGroup" value="141.20233918128653"/>
    <att type="integer" name="FirstInGroupByEnrichment" value="0"/>
    <att type="integer" name="FirstInGroupByLogP" value="0"/>
    <att type="string" name="GeneID" value="836|4790|7099|114548"/>
    <att type="integer" name="_RANK_" value="1"/>
    <att type="string" name="_PATTERN_" value="M1"/>
    <att type="string" name="CLUSTER_LABEL" value=" "/>
    <att type="integer" name="#COUNT_001" value="4"/>
    <att type="integer" name="_MEMBER_MyList" value="1"/>
    <att type="real" name="_LogP_MyList" value="-7.304468160149482"/>
    <att type="string" name="Gene" value="hsa05133"/>
    <att type="integer" name="GiniIndex" value="0"/>
    <att type="integer" name="CategoryID" value="24"/>
    <att type="string" name="PARENT_GO" value=""/>
    <att type="integer" name="EvidenceCutoff" value="0"/>
    <graphics type="CIRCLE" x="278.7350766792157" y="266.9147362238136"/>
  </node>
  <node label="hsa04933" id="10">
    <att type="string" name="canonicalName" value="hsa04933"/>
    <att type="string" name="Description" value="AGE-RAGE signaling pathway in diabetic complications"/>
    <att type="string" name="Category" value="KEGG Pathway"/>
    <att type="real" name="LogP" value="-6.822308348514218"/>
    <att type="real" name="Log(q-value)" value="-5.451856944091769"/>
    <att type="integer" name="GROUP_ID" value="2"/>
    <att type="string" name="Hits" value="CASP3|CDKN1B|NFKB1|NOS3"/>
    <att type="real" name="Enrichment" value="80.48533333333333"/>
    <att type="real" name="Z-score" value="17.75333822074754"/>
    <att type="integer" name="#GeneInGOAndHitList" value="4"/>
    <att type="integer" name="#GeneInGO" value="100"/>
    <att type="integer" name="#GeneInHitList" value="15"/>
    <att type="integer" name="#TotalGeneInLibrary" value="30182"/>
    <att type="real" name="%InGO" value="26.666666666666668"/>
    <att type="real" name="STDV %InGO" value="11.417984514369003"/>
    <att type="real" name="BestLogPInGroup" value="-8.786799245236496"/>
    <att type="real" name="BestEnrichmentInGroup" value="92.29969418960246"/>
    <att type="integer" name="FirstInGroupByEnrichment" value="0"/>
    <att type="integer" name="FirstInGroupByLogP" value="0"/>
    <att type="string" name="GeneID" value="836|1027|4790|4846"/>
    <att type="integer" name="_RANK_" value="1"/>
    <att type="string" name="_PATTERN_" value="M1"/>
    <att type="string" name="CLUSTER_LABEL" value=" "/>
    <att type="integer" name="#COUNT_001" value="4"/>
    <att type="integer" name="_MEMBER_MyList" value="1"/>
    <att type="real" name="_LogP_MyList" value="-6.822308348514218"/>
    <att type="string" name="Gene" value="hsa04933"/>
    <att type="integer" name="GiniIndex" value="0"/>
    <att type="integer" name="CategoryID" value="24"/>
    <att type="string" name="PARENT_GO" value=""/>
    <att type="integer" name="EvidenceCutoff" value="0"/>
    <graphics type="CIRCLE" x="262.2259671495473" y="403.526081432526"/>
  </node>
  <node label="hsa04151" id="11">
    <att type="string" name="canonicalName" value="hsa04151"/>
    <att type="string" name="Description" value="PI3K-Akt signaling pathway"/>
    <att type="string" name="Category" value="KEGG Pathway"/>
    <att type="real" name="LogP" value="-6.230355757868152"/>
    <att type="real" name="Log(q-value)" value="-4.96256669534285"/>
    <att type="integer" name="GROUP_ID" value="2"/>
    <att type="string" name="Hits" value="CDKN1B|GSK3B|NFKB1|NOS3|TLR4"/>
    <att type="real" name="Enrichment" value="28.419962335216574"/>
    <att type="real" name="Z-score" value="11.571850074014598"/>
    <att type="integer" name="#GeneInGOAndHitList" value="5"/>
    <att type="integer" name="#GeneInGO" value="354"/>
    <att type="integer" name="#GeneInHitList" value="15"/>
    <att type="integer" name="#TotalGeneInLibrary" value="30182"/>
    <att type="real" name="%InGO" value="33.333333333333336"/>
    <att type="real" name="STDV %InGO" value="12.171612389003691"/>
    <att type="real" name="BestLogPInGroup" value="-8.786799245236496"/>
    <att type="real" name="BestEnrichmentInGroup" value="92.29969418960246"/>
    <att type="integer" name="FirstInGroupByEnrichment" value="0"/>
    <att type="integer" name="FirstInGroupByLogP" value="0"/>
    <att type="string" name="GeneID" value="1027|2932|4790|4846|7099"/>
    <att type="integer" name="_RANK_" value="1"/>
    <att type="string" name="_PATTERN_" value="M1"/>
    <att type="string" name="CLUSTER_LABEL" value=" "/>
    <att type="integer" name="#COUNT_001" value="5"/>
    <att type="integer" name="_MEMBER_MyList" value="1"/>
    <att type="real" name="_LogP_MyList" value="-6.230355757868152"/>
    <att type="string" name="Gene" value="hsa04151"/>
    <att type="integer" name="GiniIndex" value="0"/>
    <att type="integer" name="CategoryID" value="24"/>
    <att type="string" name="PARENT_GO" value=""/>
    <att type="integer" name="EvidenceCutoff" value="0"/>
    <graphics type="CIRCLE" x="307.44202229651046" y="273.61877398149716"/>
  </node>
  <node label="hsa05222" id="12">
    <att type="string" name="canonicalName" value="hsa05222"/>
    <att type="string" name="Description" value="Small cell lung cancer"/>
    <att type="string" name="Category" value="KEGG Pathway"/>
    <att type="real" name="LogP" value="-4.915649675939811"/>
    <att type="real" name="Log(q-value)" value="-3.8604687062959524"/>
    <att type="integer" name="GROUP_ID" value="2"/>
    <att type="string" name="Hits" value="CASP3|CDKN1B|NFKB1"/>
    <att type="real" name="Enrichment" value="65.61304347826088"/>
    <att type="real" name="Z-score" value="13.840424115550643"/>
    <att type="integer" name="#GeneInGOAndHitList" value="3"/>
    <att type="integer" name="#GeneInGO" value="92"/>
    <att type="integer" name="#GeneInHitList" value="15"/>
    <att type="integer" name="#TotalGeneInLibrary" value="30182"/>
    <att type="real" name="%InGO" value="20.0"/>
    <att type="real" name="STDV %InGO" value="10.327955589886445"/>
    <att type="real" name="BestLogPInGroup" value="-8.786799245236496"/>
    <att type="real" name="BestEnrichmentInGroup" value="92.29969418960246"/>
    <att type="integer" name="FirstInGroupByEnrichment" value="0"/>
    <att type="integer" name="FirstInGroupByLogP" value="0"/>
    <att type="string" name="GeneID" value="836|1027|4790"/>
    <att type="integer" name="_RANK_" value="1"/>
    <att type="string" name="_PATTERN_" value="M1"/>
    <att type="string" name="CLUSTER_LABEL" value=" "/>
    <att type="integer" name="#COUNT_001" value="3"/>
    <att type="integer" name="_MEMBER_MyList" value="1"/>
    <att type="real" name="_LogP_MyList" value="-4.915649675939811"/>
    <att type="string" name="Gene" value="hsa05222"/>
    <att type="integer" name="GiniIndex" value="0"/>
    <att type="integer" name="CategoryID" value="24"/>
    <att type="string" name="PARENT_GO" value=""/>
    <att type="integer" name="EvidenceCutoff" value="0"/>
    <graphics type="CIRCLE" x="243.66441296660014" y="194.17246280637437"/>
  </node>
  <node label="hsa05206" id="13">
    <att type="string" name="canonicalName" value="hsa05206"/>
    <att type="string" name="Description" value="MicroRNAs in cancer"/>
    <att type="string" name="Category" value="KEGG Pathway"/>
    <att type="real" name="LogP" value="-4.865612619000023"/>
    <att type="real" name="Log(q-value)" value="-3.8242199338417984"/>
    <att type="integer" name="GROUP_ID" value="2"/>
    <att type="string" name="Hits" value="CASP3|CDKN1B|NFKB1|SIRT1"/>
    <att type="real" name="Enrichment" value="25.96301075268817"/>
    <att type="real" name="Z-score" value="9.851265888638787"/>
    <att type="integer" name="#GeneInGOAndHitList" value="4"/>
    <att type="integer" name="#GeneInGO" value="310"/>
    <att type="integer" name="#GeneInHitList" value="15"/>
    <att type="integer" name="#TotalGeneInLibrary" value="30182"/>
    <att type="real" name="%InGO" value="26.666666666666668"/>
    <att type="real" name="STDV %InGO" value="11.417984514369003"/>
    <att type="real" name="BestLogPInGroup" value="-8.786799245236496"/>
    <att type="real" name="BestEnrichmentInGroup" value="92.29969418960246"/>
    <att type="integer" name="FirstInGroupByEnrichment" value="0"/>
    <att type="integer" name="FirstInGroupByLogP" value="0"/>
    <att type="string" name="GeneID" value="836|1027|4790|23411"/>
    <att type="integer" name="_RANK_" value="1"/>
    <att type="string" name="_PATTERN_" value="M1"/>
    <att type="string" name="CLUSTER_LABEL" value=" "/>
    <att type="integer" name="#COUNT_001" value="4"/>
    <att type="integer" name="_MEMBER_MyList" value="1"/>
    <att type="real" name="_LogP_MyList" value="-4.865612619000023"/>
    <att type="string" name="Gene" value="hsa05206"/>
    <att type="integer" name="GiniIndex" value="0"/>
    <att type="integer" name="CategoryID" value="24"/>
    <att type="string" name="PARENT_GO" value=""/>
    <att type="integer" name="EvidenceCutoff" value="0"/>
    <graphics type="CIRCLE" x="339.6205051109704" y="288.2770568867526"/>
  </node>
  <node label="hsa05215" id="14">
    <att type="string" name="canonicalName" value="hsa05215"/>
    <att type="string" name="Description" value="Prostate cancer"/>
    <att type="string" name="Category" value="KEGG Pathway"/>
    <att type="real" name="LogP" value="-4.846602890462593"/>
    <att type="real" name="Log(q-value)" value="-3.8185741668623496"/>
    <att type="integer" name="GROUP_ID" value="2"/>
    <att type="string" name="Hits" value="CDKN1B|GSK3B|NFKB1"/>
    <att type="real" name="Enrichment" value="62.23092783505155"/>
    <att type="real" name="Z-score" value="13.468774447557264"/>
    <att type="integer" name="#GeneInGOAndHitList" value="3"/>
    <att type="integer" name="#GeneInGO" value="97"/>
    <att type="integer" name="#GeneInHitList" value="15"/>
    <att type="integer" name="#TotalGeneInLibrary" value="30182"/>
    <att type="real" name="%InGO" value="20.0"/>
    <att type="real" name="STDV %InGO" value="10.327955589886445"/>
    <att type="real" name="BestLogPInGroup" value="-8.786799245236496"/>
    <att type="real" name="BestEnrichmentInGroup" value="92.29969418960246"/>
    <att type="integer" name="FirstInGroupByEnrichment" value="0"/>
    <att type="integer" name="FirstInGroupByLogP" value="0"/>
    <att type="string" name="GeneID" value="1027|2932|4790"/>
    <att type="integer" name="_RANK_" value="1"/>
    <att type="string" name="_PATTERN_" value="M1"/>
    <att type="string" name="CLUSTER_LABEL" value=" "/>
    <att type="integer" name="#COUNT_001" value="3"/>
    <att type="integer" name="_MEMBER_MyList" value="1"/>
    <att type="real" name="_LogP_MyList" value="-4.846602890462593"/>
    <att type="string" name="Gene" value="hsa05215"/>
    <att type="integer" name="GiniIndex" value="0"/>
    <att type="integer" name="CategoryID" value="24"/>
    <att type="string" name="PARENT_GO" value=""/>
    <att type="integer" name="EvidenceCutoff" value="0"/>
    <graphics type="CIRCLE" x="402.405665174662" y="178.93968324365605"/>
  </node>
  <node label="hsa04931" id="15">
    <att type="string" name="canonicalName" value="hsa04931"/>
    <att type="string" name="Description" value="Insulin resistance"/>
    <att type="string" name="Category" value="KEGG Pathway"/>
    <att type="real" name="LogP" value="-4.7066818648873765"/>
    <att type="real" name="Log(q-value)" value="-3.739922798026056"/>
    <att type="integer" name="GROUP_ID" value="2"/>
    <att type="string" name="Hits" value="GSK3B|NFKB1|NOS3"/>
    <att type="real" name="Enrichment" value="55.8925925925926"/>
    <att type="real" name="Z-score" value="12.7431385121766"/>
    <att type="integer" name="#GeneInGOAndHitList" value="3"/>
    <att type="integer" name="#GeneInGO" value="108"/>
    <att type="integer" name="#GeneInHitList" value="15"/>
    <att type="integer" name="#TotalGeneInLibrary" value="30182"/>
    <att type="real" name="%InGO" value="20.0"/>
    <att type="real" name="STDV %InGO" value="10.327955589886445"/>
    <att type="real" name="BestLogPInGroup" value="-8.786799245236496"/>
    <att type="real" name="BestEnrichmentInGroup" value="92.29969418960246"/>
    <att type="integer" name="FirstInGroupByEnrichment" value="0"/>
    <att type="integer" name="FirstInGroupByLogP" value="0"/>
    <att type="string" name="GeneID" value="2932|4790|4846"/>
    <att type="integer" name="_RANK_" value="1"/>
    <att type="string" name="_PATTERN_" value="M1"/>
    <att type="string" name="CLUSTER_LABEL" value=" "/>
    <att type="integer" name="#COUNT_001" value="3"/>
    <att type="integer" name="_MEMBER_MyList" value="1"/>
    <att type="real" name="_LogP_MyList" value="-4.7066818648873765"/>
    <att type="string" name="Gene" value="hsa04931"/>
    <att type="integer" name="GiniIndex" value="0"/>
    <att type="integer" name="CategoryID" value="24"/>
    <att type="string" name="PARENT_GO" value=""/>
    <att type="integer" name="EvidenceCutoff" value="0"/>
    <graphics type="CIRCLE" x="428.1731462887121" y="352.08096983020636"/>
  </node>
  <node label="hsa05418" id="16">
    <att type="string" name="canonicalName" value="hsa05418"/>
    <att type="string" name="Description" value="Fluid shear stress and atherosclerosis"/>
    <att type="string" name="Category" value="KEGG Pathway"/>
    <att type="real" name="LogP" value="-4.379199508637123"/>
    <att type="real" name="Log(q-value)" value="-3.466125300738579"/>
    <att type="integer" name="GROUP_ID" value="2"/>
    <att type="string" name="Hits" value="NFE2L2|NFKB1|NOS3"/>
    <att type="real" name="Enrichment" value="43.427338129496405"/>
    <att type="real" name="Z-score" value="11.179642525212001"/>
    <att type="integer" name="#GeneInGOAndHitList" value="3"/>
    <att type="integer" name="#GeneInGO" value="139"/>
    <att type="integer" name="#GeneInHitList" value="15"/>
    <att type="integer" name="#TotalGeneInLibrary" value="30182"/>
    <att type="real" name="%InGO" value="20.0"/>
    <att type="real" name="STDV %InGO" value="10.327955589886445"/>
    <att type="real" name="BestLogPInGroup" value="-8.786799245236496"/>
    <att type="real" name="BestEnrichmentInGroup" value="92.29969418960246"/>
    <att type="integer" name="FirstInGroupByEnrichment" value="0"/>
    <att type="integer" name="FirstInGroupByLogP" value="0"/>
    <att type="string" name="GeneID" value="4780|4790|4846"/>
    <att type="integer" name="_RANK_" value="1"/>
    <att type="string" name="_PATTERN_" value="M1"/>
    <att type="string" name="CLUSTER_LABEL" value=" "/>
    <att type="integer" name="#COUNT_001" value="3"/>
    <att type="integer" name="_MEMBER_MyList" value="1"/>
    <att type="real" name="_LogP_MyList" value="-4.379199508637123"/>
    <att type="string" name="Gene" value="hsa05418"/>
    <att type="integer" name="GiniIndex" value="0"/>
    <att type="integer" name="CategoryID" value="24"/>
    <att type="string" name="PARENT_GO" value=""/>
    <att type="integer" name="EvidenceCutoff" value="0"/>
    <graphics type="CIRCLE" x="244.9190913409108" y="421.54241685492565"/>
  </node>
  <node label="hsa05415" id="17">
    <att type="string" name="canonicalName" value="hsa05415"/>
    <att type="string" name="Description" value="Diabetic cardiomyopathy"/>
    <att type="string" name="Category" value="KEGG Pathway"/>
    <att type="real" name="LogP" value="-3.891069628485548"/>
    <att type="real" name="Log(q-value)" value="-3.0166248229431343"/>
    <att type="integer" name="GROUP_ID" value="2"/>
    <att type="string" name="Hits" value="GSK3B|NFKB1|NOS3"/>
    <att type="real" name="Enrichment" value="29.735960591133008"/>
    <att type="real" name="Z-score" value="9.160339037449802"/>
    <att type="integer" name="#GeneInGOAndHitList" value="3"/>
    <att type="integer" name="#GeneInGO" value="203"/>
    <att type="integer" name="#GeneInHitList" value="15"/>
    <att type="integer" name="#TotalGeneInLibrary" value="30182"/>
    <att type="real" name="%InGO" value="20.0"/>
    <att type="real" name="STDV %InGO" value="10.327955589886445"/>
    <att type="real" name="BestLogPInGroup" value="-8.786799245236496"/>
    <att type="real" name="BestEnrichmentInGroup" value="92.29969418960246"/>
    <att type="integer" name="FirstInGroupByEnrichment" value="0"/>
    <att type="integer" name="FirstInGroupByLogP" value="0"/>
    <att type="string" name="GeneID" value="2932|4790|4846"/>
    <att type="integer" name="_RANK_" value="1"/>
    <att type="string" name="_PATTERN_" value="M1"/>
    <att type="string" name="CLUSTER_LABEL" value=" "/>
    <att type="integer" name="#COUNT_001" value="3"/>
    <att type="integer" name="_MEMBER_MyList" value="1"/>
    <att type="real" name="_LogP_MyList" value="-3.891069628485548"/>
    <att type="string" name="Gene" value="hsa05415"/>
    <att type="integer" name="GiniIndex" value="0"/>
    <att type="integer" name="CategoryID" value="24"/>
    <att type="string" name="PARENT_GO" value=""/>
    <att type="integer" name="EvidenceCutoff" value="0"/>
    <graphics type="CIRCLE" x="396.11713220029947" y="188.84258418551346"/>
  </node>
  <node label="hsa04917" id="18">
    <att type="string" name="canonicalName" value="hsa04917"/>
    <att type="string" name="Description" value="Prolactin signaling pathway"/>
    <att type="string" name="Category" value="KEGG Pathway"/>
    <att type="real" name="LogP" value="-3.262823844517799"/>
    <att type="real" name="Log(q-value)" value="-2.4566438705339118"/>
    <att type="integer" name="GROUP_ID" value="2"/>
    <att type="string" name="Hits" value="GSK3B|NFKB1"/>
    <att type="real" name="Enrichment" value="57.4895238095238"/>
    <att type="real" name="Z-score" value="10.55099733788972"/>
    <att type="integer" name="#GeneInGOAndHitList" value="2"/>
    <att type="integer" name="#GeneInGO" value="70"/>
    <att type="integer" name="#GeneInHitList" value="15"/>
    <att type="integer" name="#TotalGeneInLibrary" value="30182"/>
    <att type="real" name="%InGO" value="13.333333333333334"/>
    <att type="real" name="STDV %InGO" value="8.777074514725111"/>
    <att type="real" name="BestLogPInGroup" value="-8.786799245236496"/>
    <att type="real" name="BestEnrichmentInGroup" value="92.29969418960246"/>
    <att type="integer" name="FirstInGroupByEnrichment" value="0"/>
    <att type="integer" name="FirstInGroupByLogP" value="0"/>
    <att type="string" name="GeneID" value="2932|4790"/>
    <att type="integer" name="_RANK_" value="1"/>
    <att type="string" name="_PATTERN_" value="M1"/>
    <att type="string" name="CLUSTER_LABEL" value=" "/>
    <att type="integer" name="#COUNT_001" value="2"/>
    <att type="integer" name="_MEMBER_MyList" value="1"/>
    <att type="real" name="_LogP_MyList" value="-3.262823844517799"/>
    <att type="string" name="Gene" value="hsa04917"/>
    <att type="integer" name="GiniIndex" value="0"/>
    <att type="integer" name="CategoryID" value="24"/>
    <att type="string" name="PARENT_GO" value=""/>
    <att type="integer" name="EvidenceCutoff" value="0"/>
    <graphics type="CIRCLE" x="197.660605847564" y="360.69605506227447"/>
  </node>
  <node label="hsa04141" id="19">
    <att type="string" name="canonicalName" value="hsa04141"/>
    <att type="string" name="Description" value="Protein processing in endoplasmic reticulum"/>
    <att type="string" name="Category" value="KEGG Pathway"/>
    <att type="real" name="LogP" value="-4.111631380483261"/>
    <att type="real" name="Log(q-value)" value="-3.2183012307804737"/>
    <att type="integer" name="GROUP_ID" value="3"/>
    <att type="string" name="Hits" value="HSPA5|NFE2L2|PRKN"/>
    <att type="real" name="Enrichment" value="35.30058479532164"/>
    <att type="real" name="Z-score" value="10.030110712122946"/>
    <att type="integer" name="#GeneInGOAndHitList" value="3"/>
    <att type="integer" name="#GeneInGO" value="171"/>
    <att type="integer" name="#GeneInHitList" value="15"/>
    <att type="integer" name="#TotalGeneInLibrary" value="30182"/>
    <att type="real" name="%InGO" value="20.0"/>
    <att type="real" name="STDV %InGO" value="10.327955589886445"/>
    <att type="real" name="BestLogPInGroup" value="-5.127337437247584"/>
    <att type="real" name="BestEnrichmentInGroup" value="35.30058479532164"/>
    <att type="integer" name="FirstInGroupByEnrichment" value="0"/>
    <att type="integer" name="FirstInGroupByLogP" value="0"/>
    <att type="string" name="GeneID" value="3309|4780|5071"/>
    <att type="integer" name="_RANK_" value="1"/>
    <att type="string" name="_PATTERN_" value="M1"/>
    <att type="string" name="CLUSTER_LABEL" value=" "/>
    <att type="integer" name="#COUNT_001" value="3"/>
    <att type="integer" name="_MEMBER_MyList" value="1"/>
    <att type="real" name="_LogP_MyList" value="-4.111631380483261"/>
    <att type="string" name="Gene" value="hsa04141"/>
    <att type="integer" name="GiniIndex" value="0"/>
    <att type="integer" name="CategoryID" value="24"/>
    <att type="string" name="PARENT_GO" value=""/>
    <att type="integer" name="EvidenceCutoff" value="0"/>
    <graphics type="CIRCLE" x="187.6060804735616" y="260.76528316839426"/>
  </node>
  <node label="hsa05014" id="20">
    <att type="string" name="canonicalName" value="hsa05014"/>
    <att type="string" name="Description" value="Amyotrophic lateral sclerosis"/>
    <att type="string" name="Category" value="KEGG Pathway"/>
    <att type="real" name="LogP" value="-3.148288161204492"/>
    <att type="real" name="Log(q-value)" value="-2.3941371872246147"/>
    <att type="integer" name="GROUP_ID" value="3"/>
    <att type="string" name="Hits" value="CASP3|HSPA5|PRKN"/>
    <att type="real" name="Enrichment" value="16.583516483516487"/>
    <att type="real" name="Z-score" value="6.669960805237198"/>
    <att type="integer" name="#GeneInGOAndHitList" value="3"/>
    <att type="integer" name="#GeneInGO" value="364"/>
    <att type="integer" name="#GeneInHitList" value="15"/>
    <att type="integer" name="#TotalGeneInLibrary" value="30182"/>
    <att type="real" name="%InGO" value="20.0"/>
    <att type="real" name="STDV %InGO" value="10.327955589886445"/>
    <att type="real" name="BestLogPInGroup" value="-5.127337437247584"/>
    <att type="real" name="BestEnrichmentInGroup" value="35.30058479532164"/>
    <att type="integer" name="FirstInGroupByEnrichment" value="0"/>
    <att type="integer" name="FirstInGroupByLogP" value="0"/>
    <att type="string" name="GeneID" value="836|3309|5071"/>
    <att type="integer" name="_RANK_" value="1"/>
    <att type="string" name="_PATTERN_" value="M1"/>
    <att type="string" name="CLUSTER_LABEL" value=" "/>
    <att type="integer" name="#COUNT_001" value="3"/>
    <att type="integer" name="_MEMBER_MyList" value="1"/>
    <att type="real" name="_LogP_MyList" value="-3.148288161204492"/>
    <att type="string" name="Gene" value="hsa05014"/>
    <att type="integer" name="GiniIndex" value="0"/>
    <att type="integer" name="CategoryID" value="24"/>
    <att type="string" name="PARENT_GO" value=""/>
    <att type="integer" name="EvidenceCutoff" value="0"/>
    <graphics type="CIRCLE" x="368.1016728425226" y="434.65595701271786"/>
  </node>
  <node label="hsa04012" id="21">
    <att type="string" name="canonicalName" value="hsa04012"/>
    <att type="string" name="Description" value="ErbB signaling pathway"/>
    <att type="string" name="Category" value="KEGG Pathway"/>
    <att type="real" name="LogP" value="-3.094942172449132"/>
    <att type="real" name="Log(q-value)" value="-2.3545794829548883"/>
    <att type="integer" name="GROUP_ID" value="4"/>
    <att type="string" name="Hits" value="CDKN1B|GSK3B"/>
    <att type="real" name="Enrichment" value="47.344313725490196"/>
    <att type="real" name="Z-score" value="9.540929674536983"/>
    <att type="integer" name="#GeneInGOAndHitList" value="2"/>
    <att type="integer" name="#GeneInGO" value="85"/>
    <att type="integer" name="#GeneInHitList" value="15"/>
    <att type="integer" name="#TotalGeneInLibrary" value="30182"/>
    <att type="real" name="%InGO" value="13.333333333333334"/>
    <att type="real" name="STDV %InGO" value="8.777074514725111"/>
    <att type="real" name="BestLogPInGroup" value="-4.496173964653948"/>
    <att type="real" name="BestEnrichmentInGroup" value="47.53070866141733"/>
    <att type="integer" name="FirstInGroupByEnrichment" value="0"/>
    <att type="integer" name="FirstInGroupByLogP" value="0"/>
    <att type="string" name="GeneID" value="1027|2932"/>
    <att type="integer" name="_RANK_" value="1"/>
    <att type="string" name="_PATTERN_" value="M1"/>
    <att type="string" name="CLUSTER_LABEL" value=" "/>
    <att type="integer" name="#COUNT_001" value="2"/>
    <att type="integer" name="_MEMBER_MyList" value="1"/>
    <att type="real" name="_LogP_MyList" value="-3.094942172449132"/>
    <att type="string" name="Gene" value="hsa04012"/>
    <att type="integer" name="GiniIndex" value="0"/>
    <att type="integer" name="CategoryID" value="24"/>
    <att type="string" name="PARENT_GO" value=""/>
    <att type="integer" name="EvidenceCutoff" value="0"/>
    <graphics type="CIRCLE" x="314.2056100531374" y="262.9813693830315"/>
  </node>
  <node label="hsa04550" id="22">
    <att type="string" name="canonicalName" value="hsa04550"/>
    <att type="string" name="Description" value="Signaling pathways regulating pluripotency of stem cells"/>
    <att type="string" name="Category" value="KEGG Pathway"/>
    <att type="real" name="LogP" value="-2.648241334614304"/>
    <att type="real" name="Log(q-value)" value="-1.982512263416964"/>
    <att type="integer" name="GROUP_ID" value="4"/>
    <att type="string" name="Hits" value="GSK3B|KLF4"/>
    <att type="real" name="Enrichment" value="28.14172494172494"/>
    <att type="real" name="Z-score" value="7.254527123825415"/>
    <att type="integer" name="#GeneInGOAndHitList" value="2"/>
    <att type="integer" name="#GeneInGO" value="143"/>
    <att type="integer" name="#GeneInHitList" value="15"/>
    <att type="integer" name="#TotalGeneInLibrary" value="30182"/>
    <att type="real" name="%InGO" value="13.333333333333334"/>
    <att type="real" name="STDV %InGO" value="8.777074514725111"/>
    <att type="real" name="BestLogPInGroup" value="-4.496173964653948"/>
    <att type="real" name="BestEnrichmentInGroup" value="47.53070866141733"/>
    <att type="integer" name="FirstInGroupByEnrichment" value="0"/>
    <att type="integer" name="FirstInGroupByLogP" value="0"/>
    <att type="string" name="GeneID" value="2932|9314"/>
    <att type="integer" name="_RANK_" value="1"/>
    <att type="string" name="_PATTERN_" value="M1"/>
    <att type="string" name="CLUSTER_LABEL" value=" "/>
    <att type="integer" name="#COUNT_001" value="2"/>
    <att type="integer" name="_MEMBER_MyList" value="1"/>
    <att type="real" name="_LogP_MyList" value="-2.648241334614304"/>
    <att type="string" name="Gene" value="hsa04550"/>
    <att type="integer" name="GiniIndex" value="0"/>
    <att type="integer" name="CategoryID" value="24"/>
    <att type="string" name="PARENT_GO" value=""/>
    <att type="integer" name="EvidenceCutoff" value="0"/>
    <graphics type="CIRCLE" x="331.67906936516204" y="276.04679880655016"/>
  </node>
  <node label="hsa05226" id="23">
    <att type="string" name="canonicalName" value="hsa05226"/>
    <att type="string" name="Description" value="Gastric cancer"/>
    <att type="string" name="Category" value="KEGG Pathway"/>
    <att type="real" name="LogP" value="-2.6131649010427314"/>
    <att type="real" name="Log(q-value)" value="-1.9531129627370822"/>
    <att type="integer" name="GROUP_ID" value="4"/>
    <att type="string" name="Hits" value="CDKN1B|GSK3B"/>
    <att type="real" name="Enrichment" value="27.00850111856823"/>
    <att type="real" name="Z-score" value="7.09668422192196"/>
    <att type="integer" name="#GeneInGOAndHitList" value="2"/>
    <att type="integer" name="#GeneInGO" value="149"/>
    <att type="integer" name="#GeneInHitList" value="15"/>
    <att type="integer" name="#TotalGeneInLibrary" value="30182"/>
    <att type="real" name="%InGO" value="13.333333333333334"/>
    <att type="real" name="STDV %InGO" value="8.777074514725111"/>
    <att type="real" name="BestLogPInGroup" value="-4.496173964653948"/>
    <att type="real" name="BestEnrichmentInGroup" value="47.53070866141733"/>
    <att type="integer" name="FirstInGroupByEnrichment" value="0"/>
    <att type="integer" name="FirstInGroupByLogP" value="0"/>
    <att type="string" name="GeneID" value="1027|2932"/>
    <att type="integer" name="_RANK_" value="1"/>
    <att type="string" name="_PATTERN_" value="M1"/>
    <att type="string" name="CLUSTER_LABEL" value=" "/>
    <att type="integer" name="#COUNT_001" value="2"/>
    <att type="integer" name="_MEMBER_MyList" value="1"/>
    <att type="real" name="_LogP_MyList" value="-2.6131649010427314"/>
    <att type="string" name="Gene" value="hsa05226"/>
    <att type="integer" name="GiniIndex" value="0"/>
    <att type="integer" name="CategoryID" value="24"/>
    <att type="string" name="PARENT_GO" value=""/>
    <att type="integer" name="EvidenceCutoff" value="0"/>
    <graphics type="CIRCLE" x="279.4936865949044" y="203.23331495292516"/>
  </node>
  <node label="hsa04934" id="24">
    <att type="string" name="canonicalName" value="hsa04934"/>
    <att type="string" name="Description" value="Cushing syndrome"/>
    <att type="string" name="Category" value="KEGG Pathway"/>
    <att type="real" name="LogP" value="-2.5795075812859682"/>
    <att type="real" name="Log(q-value)" value="-1.9251126456500118"/>
    <att type="integer" name="GROUP_ID" value="4"/>
    <att type="string" name="Hits" value="CDKN1B|GSK3B"/>
    <att type="real" name="Enrichment" value="25.96301075268817"/>
    <att type="real" name="Z-score" value="6.9478945984435665"/>
    <att type="integer" name="#GeneInGOAndHitList" value="2"/>
    <att type="integer" name="#GeneInGO" value="155"/>
    <att type="integer" name="#GeneInHitList" value="15"/>
    <att type="integer" name="#TotalGeneInLibrary" value="30182"/>
    <att type="real" name="%InGO" value="13.333333333333334"/>
    <att type="real" name="STDV %InGO" value="8.777074514725111"/>
    <att type="real" name="BestLogPInGroup" value="-4.496173964653948"/>
    <att type="real" name="BestEnrichmentInGroup" value="47.53070866141733"/>
    <att type="integer" name="FirstInGroupByEnrichment" value="0"/>
    <att type="integer" name="FirstInGroupByLogP" value="0"/>
    <att type="string" name="GeneID" value="1027|2932"/>
    <att type="integer" name="_RANK_" value="1"/>
    <att type="string" name="_PATTERN_" value="M1"/>
    <att type="string" name="CLUSTER_LABEL" value=" "/>
    <att type="integer" name="#COUNT_001" value="2"/>
    <att type="integer" name="_MEMBER_MyList" value="1"/>
    <att type="real" name="_LogP_MyList" value="-2.5795075812859682"/>
    <att type="string" name="Gene" value="hsa04934"/>
    <att type="integer" name="GiniIndex" value="0"/>
    <att type="integer" name="CategoryID" value="24"/>
    <att type="string" name="PARENT_GO" value=""/>
    <att type="integer" name="EvidenceCutoff" value="0"/>
    <graphics type="CIRCLE" x="201.8569100696676" y="278.67745542406595"/>
  </node>
  <node label="hsa05225" id="25">
    <att type="string" name="canonicalName" value="hsa05225"/>
    <att type="string" name="Description" value="Hepatocellular carcinoma"/>
    <att type="string" name="Category" value="KEGG Pathway"/>
    <att type="real" name="LogP" value="-2.510952815151285"/>
    <att type="real" name="Log(q-value)" value="-1.8675001386650978"/>
    <att type="integer" name="GROUP_ID" value="4"/>
    <att type="string" name="Hits" value="GSK3B|NFE2L2"/>
    <att type="real" name="Enrichment" value="23.953968253968252"/>
    <att type="real" name="Z-score" value="6.652683446497414"/>
    <att type="integer" name="#GeneInGOAndHitList" value="2"/>
    <att type="integer" name="#GeneInGO" value="168"/>
    <att type="integer" name="#GeneInHitList" value="15"/>
    <att type="integer" name="#TotalGeneInLibrary" value="30182"/>
    <att type="real" name="%InGO" value="13.333333333333334"/>
    <att type="real" name="STDV %InGO" value="8.777074514725111"/>
    <att type="real" name="BestLogPInGroup" value="-4.496173964653948"/>
    <att type="real" name="BestEnrichmentInGroup" value="47.53070866141733"/>
    <att type="integer" name="FirstInGroupByEnrichment" value="0"/>
    <att type="integer" name="FirstInGroupByLogP" value="0"/>
    <att type="string" name="GeneID" value="2932|4780"/>
    <att type="integer" name="_RANK_" value="1"/>
    <att type="string" name="_PATTERN_" value="M1"/>
    <att type="string" name="CLUSTER_LABEL" value=" "/>
    <att type="integer" name="#COUNT_001" value="2"/>
    <att type="integer" name="_MEMBER_MyList" value="1"/>
    <att type="real" name="_LogP_MyList" value="-2.510952815151285"/>
    <att type="string" name="Gene" value="hsa05225"/>
    <att type="integer" name="GiniIndex" value="0"/>
    <att type="integer" name="CategoryID" value="24"/>
    <att type="string" name="PARENT_GO" value=""/>
    <att type="integer" name="EvidenceCutoff" value="0"/>
    <graphics type="CIRCLE" x="220.65562402864919" y="369.0434743262852"/>
  </node>
  <node label="hsa04137" id="26">
    <att type="string" name="canonicalName" value="hsa04137"/>
    <att type="string" name="Description" value="Mitophagy - animal"/>
    <att type="string" name="Category" value="KEGG Pathway"/>
    <att type="real" name="LogP" value="-3.238429403177686"/>
    <att type="real" name="Log(q-value)" value="-2.4507988743443327"/>
    <att type="integer" name="GROUP_ID" value="6"/>
    <att type="string" name="Hits" value="HIF1A|PRKN"/>
    <att type="real" name="Enrichment" value="55.89259259259259"/>
    <att type="real" name="Z-score" value="10.39850713453991"/>
    <att type="integer" name="#GeneInGOAndHitList" value="2"/>
    <att type="integer" name="#GeneInGO" value="72"/>
    <att type="integer" name="#GeneInHitList" value="15"/>
    <att type="integer" name="#TotalGeneInLibrary" value="30182"/>
    <att type="real" name="%InGO" value="13.333333333333334"/>
    <att type="real" name="STDV %InGO" value="8.777074514725111"/>
    <att type="real" name="BestLogPInGroup" value="-3.7706571298618896"/>
    <att type="real" name="BestEnrichmentInGroup" value="55.89259259259259"/>
    <att type="integer" name="FirstInGroupByEnrichment" value="0"/>
    <att type="integer" name="FirstInGroupByLogP" value="0"/>
    <att type="string" name="GeneID" value="3091|5071"/>
    <att type="integer" name="_RANK_" value="1"/>
    <att type="string" name="_PATTERN_" value="M1"/>
    <att type="string" name="CLUSTER_LABEL" value=" "/>
    <att type="integer" name="#COUNT_001" value="2"/>
    <att type="integer" name="_MEMBER_MyList" value="1"/>
    <att type="real" name="_LogP_MyList" value="-3.238429403177686"/>
    <att type="string" name="Gene" value="hsa04137"/>
    <att type="integer" name="GiniIndex" value="0"/>
    <att type="integer" name="CategoryID" value="24"/>
    <att type="string" name="PARENT_GO" value=""/>
    <att type="integer" name="EvidenceCutoff" value="0"/>
    <graphics type="CIRCLE" x="281.47903012006225" y="392.08942619325626"/>
  </node>
  <node label="hsa04659" id="27">
    <att type="string" name="canonicalName" value="hsa04659"/>
    <att type="string" name="Description" value="Th17 cell differentiation"/>
    <att type="string" name="Category" value="KEGG Pathway"/>
    <att type="real" name="LogP" value="-2.8886986519241065"/>
    <att type="real" name="Log(q-value)" value="-2.181005079183231"/>
    <att type="integer" name="GROUP_ID" value="6"/>
    <att type="string" name="Hits" value="HIF1A|NFKB1"/>
    <att type="real" name="Enrichment" value="37.26172839506172"/>
    <att type="real" name="Z-score" value="8.418043415416212"/>
    <att type="integer" name="#GeneInGOAndHitList" value="2"/>
    <att type="integer" name="#GeneInGO" value="108"/>
    <att type="integer" name="#GeneInHitList" value="15"/>
    <att type="integer" name="#TotalGeneInLibrary" value="30182"/>
    <att type="real" name="%InGO" value="13.333333333333334"/>
    <att type="real" name="STDV %InGO" value="8.777074514725111"/>
    <att type="real" name="BestLogPInGroup" value="-3.7706571298618896"/>
    <att type="real" name="BestEnrichmentInGroup" value="55.89259259259259"/>
    <att type="integer" name="FirstInGroupByEnrichment" value="0"/>
    <att type="integer" name="FirstInGroupByLogP" value="0"/>
    <att type="string" name="GeneID" value="3091|4790"/>
    <att type="integer" name="_RANK_" value="1"/>
    <att type="string" name="_PATTERN_" value="M1"/>
    <att type="string" name="CLUSTER_LABEL" value=" "/>
    <att type="integer" name="#COUNT_001" value="2"/>
    <att type="integer" name="_MEMBER_MyList" value="1"/>
    <att type="real" name="_LogP_MyList" value="-2.8886986519241065"/>
    <att type="string" name="Gene" value="hsa04659"/>
    <att type="integer" name="GiniIndex" value="0"/>
    <att type="integer" name="CategoryID" value="24"/>
    <att type="string" name="PARENT_GO" value=""/>
    <att type="integer" name="EvidenceCutoff" value="0"/>
    <graphics type="CIRCLE" x="221.521853825261" y="178.41767023115486"/>
  </node>
  <node label="hsa04919" id="28">
    <att type="string" name="canonicalName" value="hsa04919"/>
    <att type="string" name="Description" value="Thyroid hormone signaling pathway"/>
    <att type="string" name="Category" value="KEGG Pathway"/>
    <att type="real" name="LogP" value="-2.7911590314010475"/>
    <att type="real" name="Log(q-value)" value="-2.101948864354185"/>
    <att type="integer" name="GROUP_ID" value="6"/>
    <att type="string" name="Hits" value="GSK3B|HIF1A"/>
    <att type="real" name="Enrichment" value="33.25840220385675"/>
    <att type="real" name="Z-score" value="7.9283023964554316"/>
    <att type="integer" name="#GeneInGOAndHitList" value="2"/>
    <att type="integer" name="#GeneInGO" value="121"/>
    <att type="integer" name="#GeneInHitList" value="15"/>
    <att type="integer" name="#TotalGeneInLibrary" value="30182"/>
    <att type="real" name="%InGO" value="13.333333333333334"/>
    <att type="real" name="STDV %InGO" value="8.777074514725111"/>
    <att type="real" name="BestLogPInGroup" value="-3.7706571298618896"/>
    <att type="real" name="BestEnrichmentInGroup" value="55.89259259259259"/>
    <att type="integer" name="FirstInGroupByEnrichment" value="0"/>
    <att type="integer" name="FirstInGroupByLogP" value="0"/>
    <att type="string" name="GeneID" value="2932|3091"/>
    <att type="integer" name="_RANK_" value="1"/>
    <att type="string" name="_PATTERN_" value="M1"/>
    <att type="string" name="CLUSTER_LABEL" value=" "/>
    <att type="integer" name="#COUNT_001" value="2"/>
    <att type="integer" name="_MEMBER_MyList" value="1"/>
    <att type="real" name="_LogP_MyList" value="-2.7911590314010475"/>
    <att type="string" name="Gene" value="hsa04919"/>
    <att type="integer" name="GiniIndex" value="0"/>
    <att type="integer" name="CategoryID" value="24"/>
    <att type="string" name="PARENT_GO" value=""/>
    <att type="integer" name="EvidenceCutoff" value="0"/>
    <graphics type="CIRCLE" x="208.0266356103192" y="271.9507094935888"/>
  </node>
  <node label="hsa04068" id="29">
    <att type="string" name="canonicalName" value="hsa04068"/>
    <att type="string" name="Description" value="FoxO signaling pathway"/>
    <att type="string" name="Category" value="KEGG Pathway"/>
    <att type="real" name="LogP" value="-2.7231565732442617"/>
    <att type="real" name="Log(q-value)" value="-2.0504839294022914"/>
    <att type="integer" name="GROUP_ID" value="7"/>
    <att type="string" name="Hits" value="CDKN1B|SIRT1"/>
    <att type="real" name="Enrichment" value="30.719592875318064"/>
    <att type="real" name="Z-score" value="7.6014320897178465"/>
    <att type="integer" name="#GeneInGOAndHitList" value="2"/>
    <att type="integer" name="#GeneInGO" value="131"/>
    <att type="integer" name="#GeneInHitList" value="15"/>
    <att type="integer" name="#TotalGeneInLibrary" value="30182"/>
    <att type="real" name="%InGO" value="13.333333333333334"/>
    <att type="real" name="STDV %InGO" value="8.777074514725111"/>
    <att type="real" name="BestLogPInGroup" value="-3.055266160154387"/>
    <att type="real" name="BestEnrichmentInGroup" value="45.21647940074906"/>
    <att type="integer" name="FirstInGroupByEnrichment" value="0"/>
    <att type="integer" name="FirstInGroupByLogP" value="0"/>
    <att type="string" name="GeneID" value="1027|23411"/>
    <att type="integer" name="_RANK_" value="1"/>
    <att type="string" name="_PATTERN_" value="M1"/>
    <att type="string" name="CLUSTER_LABEL" value=" "/>
    <att type="integer" name="#COUNT_001" value="2"/>
    <att type="integer" name="_MEMBER_MyList" value="1"/>
    <att type="real" name="_LogP_MyList" value="-2.7231565732442617"/>
    <att type="string" name="Gene" value="hsa04068"/>
    <att type="integer" name="GiniIndex" value="0"/>
    <att type="integer" name="CategoryID" value="24"/>
    <att type="string" name="PARENT_GO" value=""/>
    <att type="integer" name="EvidenceCutoff" value="0"/>
    <graphics type="CIRCLE" x="431.2881654057911" y="445.56157999741504"/>
  </node>
  <node label="hsa04218" id="30">
    <att type="string" name="canonicalName" value="hsa04218"/>
    <att type="string" name="Description" value="Cellular senescence"/>
    <att type="string" name="Category" value="KEGG Pathway"/>
    <att type="real" name="LogP" value="-2.5740282178377014"/>
    <att type="real" name="Log(q-value)" value="-1.9251126456500118"/>
    <att type="integer" name="GROUP_ID" value="7"/>
    <att type="string" name="Hits" value="NFKB1|SIRT1"/>
    <att type="real" name="Enrichment" value="25.796581196581194"/>
    <att type="real" name="Z-score" value="6.92391530182613"/>
    <att type="integer" name="#GeneInGOAndHitList" value="2"/>
    <att type="integer" name="#GeneInGO" value="156"/>
    <att type="integer" name="#GeneInHitList" value="15"/>
    <att type="integer" name="#TotalGeneInLibrary" value="30182"/>
    <att type="real" name="%InGO" value="13.333333333333334"/>
    <att type="real" name="STDV %InGO" value="8.777074514725111"/>
    <att type="real" name="BestLogPInGroup" value="-3.055266160154387"/>
    <att type="real" name="BestEnrichmentInGroup" value="45.21647940074906"/>
    <att type="integer" name="FirstInGroupByEnrichment" value="0"/>
    <att type="integer" name="FirstInGroupByLogP" value="0"/>
    <att type="string" name="GeneID" value="4790|23411"/>
    <att type="integer" name="_RANK_" value="1"/>
    <att type="string" name="_PATTERN_" value="M1"/>
    <att type="string" name="CLUSTER_LABEL" value=" "/>
    <att type="integer" name="#COUNT_001" value="2"/>
    <att type="integer" name="_MEMBER_MyList" value="1"/>
    <att type="real" name="_LogP_MyList" value="-2.5740282178377014"/>
    <att type="string" name="Gene" value="hsa04218"/>
    <att type="integer" name="GiniIndex" value="0"/>
    <att type="integer" name="CategoryID" value="24"/>
    <att type="string" name="PARENT_GO" value=""/>
    <att type="integer" name="EvidenceCutoff" value="0"/>
    <graphics type="CIRCLE" x="270.08916700177167" y="319.5927553833226"/>
  </node>
  <node label="hsa04110" id="31">
    <att type="string" name="canonicalName" value="hsa04110"/>
    <att type="string" name="Description" value="Cell cycle"/>
    <att type="string" name="Category" value="KEGG Pathway"/>
    <att type="real" name="LogP" value="-4.496173964653948"/>
    <att type="real" name="Log(q-value)" value="-3.562415157895552"/>
    <att type="integer" name="GROUP_ID" value="4"/>
    <att type="string" name="Hits" value="CDKN1B|GSK3B|PCNA"/>
    <att type="real" name="Enrichment" value="47.53070866141733"/>
    <att type="real" name="Z-score" value="11.717353754588888"/>
    <att type="integer" name="#GeneInGOAndHitList" value="3"/>
    <att type="integer" name="#GeneInGO" value="127"/>
    <att type="integer" name="#GeneInHitList" value="15"/>
    <att type="integer" name="#TotalGeneInLibrary" value="30182"/>
    <att type="real" name="%InGO" value="20.0"/>
    <att type="real" name="STDV %InGO" value="10.327955589886445"/>
    <att type="real" name="BestLogPInGroup" value="-4.496173964653948"/>
    <att type="real" name="BestEnrichmentInGroup" value="47.53070866141733"/>
    <att type="integer" name="FirstInGroupByEnrichment" value="1"/>
    <att type="integer" name="FirstInGroupByLogP" value="1"/>
    <att type="string" name="GeneID" value="1027|2932|5111"/>
    <att type="integer" name="_RANK_" value="1"/>
    <att type="string" name="_PATTERN_" value="M1"/>
    <att type="string" name="CLUSTER_LABEL" value="Cell cycle"/>
    <att type="integer" name="#COUNT_001" value="3"/>
    <att type="integer" name="_MEMBER_MyList" value="1"/>
    <att type="real" name="_LogP_MyList" value="-4.496173964653948"/>
    <att type="string" name="Gene" value="hsa04110"/>
    <att type="integer" name="GiniIndex" value="0"/>
    <att type="integer" name="CategoryID" value="24"/>
    <att type="string" name="PARENT_GO" value=""/>
    <att type="integer" name="EvidenceCutoff" value="0"/>
    <graphics type="CIRCLE" x="341.1911000909781" y="359.75734578700144"/>
  </node>
  <node label="hsa05208" id="32">
    <att type="string" name="canonicalName" value="hsa05208"/>
    <att type="string" name="Description" value="Chemical carcinogenesis - reactive oxygen species"/>
    <att type="string" name="Category" value="KEGG Pathway"/>
    <att type="real" name="LogP" value="-3.7706571298618896"/>
    <att type="real" name="Log(q-value)" value="-2.9143105464122723"/>
    <att type="integer" name="GROUP_ID" value="6"/>
    <att type="string" name="Hits" value="HIF1A|NFE2L2|NFKB1"/>
    <att type="real" name="Enrichment" value="27.06905829596413"/>
    <att type="real" name="Z-score" value="8.712855246737021"/>
    <att type="integer" name="#GeneInGOAndHitList" value="3"/>
    <att type="integer" name="#GeneInGO" value="223"/>
    <att type="integer" name="#GeneInHitList" value="15"/>
    <att type="integer" name="#TotalGeneInLibrary" value="30182"/>
    <att type="real" name="%InGO" value="20.0"/>
    <att type="real" name="STDV %InGO" value="10.327955589886445"/>
    <att type="real" name="BestLogPInGroup" value="-3.7706571298618896"/>
    <att type="real" name="BestEnrichmentInGroup" value="55.89259259259259"/>
    <att type="integer" name="FirstInGroupByEnrichment" value="1"/>
    <att type="integer" name="FirstInGroupByLogP" value="1"/>
    <att type="string" name="GeneID" value="3091|4780|4790"/>
    <att type="integer" name="_RANK_" value="1"/>
    <att type="string" name="_PATTERN_" value="M1"/>
    <att type="string" name="CLUSTER_LABEL" value="Chemical carcinogenesis - reactive oxygen species"/>
    <att type="integer" name="#COUNT_001" value="3"/>
    <att type="integer" name="_MEMBER_MyList" value="1"/>
    <att type="real" name="_LogP_MyList" value="-3.7706571298618896"/>
    <att type="string" name="Gene" value="hsa05208"/>
    <att type="integer" name="GiniIndex" value="0"/>
    <att type="integer" name="CategoryID" value="24"/>
    <att type="string" name="PARENT_GO" value=""/>
    <att type="integer" name="EvidenceCutoff" value="0"/>
    <graphics type="CIRCLE" x="205.62990551878698" y="265.9307598078031"/>
  </node>
  <node label="hsa04066" id="33">
    <att type="string" name="canonicalName" value="hsa04066"/>
    <att type="string" name="Description" value="HIF-1 signaling pathway"/>
    <att type="string" name="Category" value="KEGG Pathway"/>
    <att type="real" name="LogP" value="-8.786799245236496"/>
    <att type="real" name="Log(q-value)" value="-6.842316573086328"/>
    <att type="integer" name="GROUP_ID" value="2"/>
    <att type="string" name="Hits" value="CDKN1B|HIF1A|NFKB1|NOS3|TLR4"/>
    <att type="real" name="Enrichment" value="92.29969418960246"/>
    <att type="real" name="Z-score" value="21.293182444432734"/>
    <att type="integer" name="#GeneInGOAndHitList" value="5"/>
    <att type="integer" name="#GeneInGO" value="109"/>
    <att type="integer" name="#GeneInHitList" value="15"/>
    <att type="integer" name="#TotalGeneInLibrary" value="30182"/>
    <att type="real" name="%InGO" value="33.333333333333336"/>
    <att type="real" name="STDV %InGO" value="12.171612389003691"/>
    <att type="real" name="BestLogPInGroup" value="-8.786799245236496"/>
    <att type="real" name="BestEnrichmentInGroup" value="92.29969418960246"/>
    <att type="integer" name="FirstInGroupByEnrichment" value="1"/>
    <att type="integer" name="FirstInGroupByLogP" value="1"/>
    <att type="string" name="GeneID" value="1027|3091|4790|4846|7099"/>
    <att type="integer" name="_RANK_" value="1"/>
    <att type="string" name="_PATTERN_" value="M1"/>
    <att type="string" name="CLUSTER_LABEL" value="HIF-1 signaling pathway"/>
    <att type="integer" name="#COUNT_001" value="5"/>
    <att type="integer" name="_MEMBER_MyList" value="1"/>
    <att type="real" name="_LogP_MyList" value="-8.786799245236496"/>
    <att type="string" name="Gene" value="hsa04066"/>
    <att type="integer" name="GiniIndex" value="0"/>
    <att type="integer" name="CategoryID" value="24"/>
    <att type="string" name="PARENT_GO" value=""/>
    <att type="integer" name="EvidenceCutoff" value="0"/>
    <graphics type="CIRCLE" x="350.9382572019557" y="443.33029091713894"/>
  </node>
  <node label="hsa05417" id="34">
    <att type="string" name="canonicalName" value="hsa05417"/>
    <att type="string" name="Description" value="Lipid and atherosclerosis"/>
    <att type="string" name="Category" value="KEGG Pathway"/>
    <att type="real" name="LogP" value="-15.715619972677743"/>
    <att type="real" name="Log(q-value)" value="-13.169077309199611"/>
    <att type="integer" name="GROUP_ID" value="1"/>
    <att type="string" name="Hits" value="CASP3|CASP8|GSK3B|HSPA5|NFE2L2|NFKB1|NOS3|TLR4|NLRP3"/>
    <att type="real" name="Enrichment" value="84.22883720930233"/>
    <att type="real" name="Z-score" value="27.309754980849412"/>
    <att type="integer" name="#GeneInGOAndHitList" value="9"/>
    <att type="integer" name="#GeneInGO" value="215"/>
    <att type="integer" name="#GeneInHitList" value="15"/>
    <att type="integer" name="#TotalGeneInLibrary" value="30182"/>
    <att type="real" name="%InGO" value="60.0"/>
    <att type="real" name="STDV %InGO" value="12.649110640673516"/>
    <att type="real" name="BestLogPInGroup" value="-15.715619972677743"/>
    <att type="real" name="BestEnrichmentInGroup" value="141.20233918128653"/>
    <att type="integer" name="FirstInGroupByEnrichment" value="1"/>
    <att type="integer" name="FirstInGroupByLogP" value="1"/>
    <att type="string" name="GeneID" value="836|841|2932|3309|4780|4790|4846|7099|114548"/>
    <att type="integer" name="_RANK_" value="1"/>
    <att type="string" name="_PATTERN_" value="M1"/>
    <att type="string" name="CLUSTER_LABEL" value="Lipid and atherosclerosis"/>
    <att type="integer" name="#COUNT_001" value="9"/>
    <att type="integer" name="_MEMBER_MyList" value="1"/>
    <att type="real" name="_LogP_MyList" value="-15.715619972677743"/>
    <att type="string" name="Gene" value="hsa05417"/>
    <att type="integer" name="GiniIndex" value="0"/>
    <att type="integer" name="CategoryID" value="24"/>
    <att type="string" name="PARENT_GO" value=""/>
    <att type="integer" name="EvidenceCutoff" value="0"/>
    <graphics type="CIRCLE" x="390.57974476282095" y="174.56563286830882"/>
  </node>
  <node label="hsa04211" id="35">
    <att type="string" name="canonicalName" value="hsa04211"/>
    <att type="string" name="Description" value="Longevity regulating pathway"/>
    <att type="string" name="Category" value="KEGG Pathway"/>
    <att type="real" name="LogP" value="-3.055266160154387"/>
    <att type="real" name="Log(q-value)" value="-2.3282674322181247"/>
    <att type="integer" name="GROUP_ID" value="7"/>
    <att type="string" name="Hits" value="NFKB1|SIRT1"/>
    <att type="real" name="Enrichment" value="45.21647940074906"/>
    <att type="real" name="Z-score" value="9.315213251800142"/>
    <att type="integer" name="#GeneInGOAndHitList" value="2"/>
    <att type="integer" name="#GeneInGO" value="89"/>
    <att type="integer" name="#GeneInHitList" value="15"/>
    <att type="integer" name="#TotalGeneInLibrary" value="30182"/>
    <att type="real" name="%InGO" value="13.333333333333334"/>
    <att type="real" name="STDV %InGO" value="8.777074514725111"/>
    <att type="real" name="BestLogPInGroup" value="-3.055266160154387"/>
    <att type="real" name="BestEnrichmentInGroup" value="45.21647940074906"/>
    <att type="integer" name="FirstInGroupByEnrichment" value="1"/>
    <att type="integer" name="FirstInGroupByLogP" value="1"/>
    <att type="string" name="GeneID" value="4790|23411"/>
    <att type="integer" name="_RANK_" value="1"/>
    <att type="string" name="_PATTERN_" value="M1"/>
    <att type="string" name="CLUSTER_LABEL" value="Longevity regulating pathway"/>
    <att type="integer" name="#COUNT_001" value="2"/>
    <att type="integer" name="_MEMBER_MyList" value="1"/>
    <att type="real" name="_LogP_MyList" value="-3.055266160154387"/>
    <att type="string" name="Gene" value="hsa04211"/>
    <att type="integer" name="GiniIndex" value="0"/>
    <att type="integer" name="CategoryID" value="24"/>
    <att type="string" name="PARENT_GO" value=""/>
    <att type="integer" name="EvidenceCutoff" value="0"/>
    <graphics type="CIRCLE" x="162.12759649707564" y="437.65647114769024"/>
  </node>
  <node label="hsa05012" id="36">
    <att type="string" name="canonicalName" value="hsa05012"/>
    <att type="string" name="Description" value="Parkinson disease"/>
    <att type="string" name="Category" value="KEGG Pathway"/>
    <att type="real" name="LogP" value="-5.127337437247584"/>
    <att type="real" name="Log(q-value)" value="-4.043192771668409"/>
    <att type="integer" name="GROUP_ID" value="3"/>
    <att type="string" name="Hits" value="CASP3|HSPA5|NFE2L2|PRKN"/>
    <att type="real" name="Enrichment" value="30.257644110275688"/>
    <att type="real" name="Z-score" value="10.687467066201474"/>
    <att type="integer" name="#GeneInGOAndHitList" value="4"/>
    <att type="integer" name="#GeneInGO" value="266"/>
    <att type="integer" name="#GeneInHitList" value="15"/>
    <att type="integer" name="#TotalGeneInLibrary" value="30182"/>
    <att type="real" name="%InGO" value="26.666666666666668"/>
    <att type="real" name="STDV %InGO" value="11.417984514369003"/>
    <att type="real" name="BestLogPInGroup" value="-5.127337437247584"/>
    <att type="real" name="BestEnrichmentInGroup" value="35.30058479532164"/>
    <att type="integer" name="FirstInGroupByEnrichment" value="1"/>
    <att type="integer" name="FirstInGroupByLogP" value="1"/>
    <att type="string" name="GeneID" value="836|3309|4780|5071"/>
    <att type="integer" name="_RANK_" value="1"/>
    <att type="string" name="_PATTERN_" value="M1"/>
    <att type="string" name="CLUSTER_LABEL" value="Parkinson disease"/>
    <att type="integer" name="#COUNT_001" value="4"/>
    <att type="integer" name="_MEMBER_MyList" value="1"/>
    <att type="real" name="_LogP_MyList" value="-5.127337437247584"/>
    <att type="string" name="Gene" value="hsa05012"/>
    <att type="integer" name="GiniIndex" value="0"/>
    <att type="integer" name="CategoryID" value="24"/>
    <att type="string" name="PARENT_GO" value=""/>
    <att type="integer" name="EvidenceCutoff" value="0"/>
    <graphics type="CIRCLE" x="201.65985383168544" y="331.8994528239805"/>
  </node>
  <node label="hsa05205" id="37">
    <att type="string" name="canonicalName" value="hsa05205"/>
    <att type="string" name="Description" value="Proteoglycans in cancer"/>
    <att type="string" name="Category" value="KEGG Pathway"/>
    <att type="real" name="LogP" value="-3.87849242744693"/>
    <att type="real" name="Log(q-value)" value="-3.0131910013443863"/>
    <att type="integer" name="GROUP_ID" value="5"/>
    <att type="string" name="Hits" value="CASP3|HIF1A|TLR4"/>
    <att type="real" name="Enrichment" value="29.44585365853659"/>
    <att type="real" name="Z-score" value="9.11272361641887"/>
    <att type="integer" name="#GeneInGOAndHitList" value="3"/>
    <att type="integer" name="#GeneInGO" value="205"/>
    <att type="integer" name="#GeneInHitList" value="15"/>
    <att type="integer" name="#TotalGeneInLibrary" value="30182"/>
    <att type="real" name="%InGO" value="20.0"/>
    <att type="real" name="STDV %InGO" value="10.327955589886445"/>
    <att type="real" name="BestLogPInGroup" value="-3.87849242744693"/>
    <att type="real" name="BestEnrichmentInGroup" value="29.44585365853659"/>
    <att type="integer" name="FirstInGroupByEnrichment" value="1"/>
    <att type="integer" name="FirstInGroupByLogP" value="1"/>
    <att type="string" name="GeneID" value="836|3091|7099"/>
    <att type="integer" name="_RANK_" value="1"/>
    <att type="string" name="_PATTERN_" value="M1"/>
    <att type="string" name="CLUSTER_LABEL" value="Proteoglycans in cancer"/>
    <att type="integer" name="#COUNT_001" value="3"/>
    <att type="integer" name="_MEMBER_MyList" value="1"/>
    <att type="real" name="_LogP_MyList" value="-3.87849242744693"/>
    <att type="string" name="Gene" value="hsa05205"/>
    <att type="integer" name="GiniIndex" value="0"/>
    <att type="integer" name="CategoryID" value="24"/>
    <att type="string" name="PARENT_GO" value=""/>
    <att type="integer" name="EvidenceCutoff" value="0"/>
    <graphics type="CIRCLE" x="444.8900796155615" y="354.79513169183497"/>
  </node>
  <edge label="hsa05162 (pp) hsa05417" source="1" target="34">
    <att type="string" name="canonicalName" value="hsa05162 (pp) hsa05417"/>
    <att type="string" name="interaction" value="pp"/>
    <att type="real" name="SCORE" value="0.35897435898257724"/>
  </edge>
  <edge label="hsa04936 (pp) hsa05417" source="2" target="34">
    <att type="string" name="canonicalName" value="hsa04936 (pp) hsa05417"/>
    <att type="string" name="interaction" value="pp"/>
    <att type="real" name="SCORE" value="0.35897435898257724"/>
  </edge>
  <edge label="hsa05134 (pp) hsa05417" source="5" target="34">
    <att type="string" name="canonicalName" value="hsa05134 (pp) hsa05417"/>
    <att type="string" name="interaction" value="pp"/>
    <att type="real" name="SCORE" value="0.3902439024464605"/>
  </edge>
  <edge label="hsa05164 (pp) hsa05417" source="6" target="34">
    <att type="string" name="canonicalName" value="hsa05164 (pp) hsa05417"/>
    <att type="string" name="interaction" value="pp"/>
    <att type="real" name="SCORE" value="0.50000000000625"/>
  </edge>
  <edge label="hsa05130 (pp) hsa05417" source="8" target="34">
    <att type="string" name="canonicalName" value="hsa05130 (pp) hsa05417"/>
    <att type="string" name="interaction" value="pp"/>
    <att type="real" name="SCORE" value="0.50000000000625"/>
  </edge>
  <edge label="hsa05133 (pp) hsa05417" source="9" target="34">
    <att type="string" name="canonicalName" value="hsa05133 (pp) hsa05417"/>
    <att type="string" name="interaction" value="pp"/>
    <att type="real" name="SCORE" value="0.3902439024464605"/>
  </edge>
  <edge label="hsa04936 (pp) hsa05162" source="2" target="1">
    <att type="string" name="canonicalName" value="hsa04936 (pp) hsa05162"/>
    <att type="string" name="interaction" value="pp"/>
    <att type="real" name="SCORE" value="0.7222222222260802"/>
  </edge>
  <edge label="hsa05162 (pp) hsa05200" source="1" target="3">
    <att type="string" name="canonicalName" value="hsa05162 (pp) hsa05200"/>
    <att type="string" name="interaction" value="pp"/>
    <att type="real" name="SCORE" value="0.594594594600073"/>
  </edge>
  <edge label="hsa05161 (pp) hsa05162" source="4" target="1">
    <att type="string" name="canonicalName" value="hsa05161 (pp) hsa05162"/>
    <att type="string" name="interaction" value="pp"/>
    <att type="real" name="SCORE" value="0.5714285714346938"/>
  </edge>
  <edge label="hsa05134 (pp) hsa05162" source="5" target="1">
    <att type="string" name="canonicalName" value="hsa05134 (pp) hsa05162"/>
    <att type="string" name="interaction" value="pp"/>
    <att type="real" name="SCORE" value="0.7058823529455017"/>
  </edge>
  <edge label="hsa05162 (pp) hsa05164" source="1" target="6">
    <att type="string" name="canonicalName" value="hsa05162 (pp) hsa05164"/>
    <att type="string" name="interaction" value="pp"/>
    <att type="real" name="SCORE" value="0.5714285714346938"/>
  </edge>
  <edge label="hsa05162 (pp) hsa05167" source="1" target="7">
    <att type="string" name="canonicalName" value="hsa05162 (pp) hsa05167"/>
    <att type="string" name="interaction" value="pp"/>
    <att type="real" name="SCORE" value="0.5714285714346938"/>
  </edge>
  <edge label="hsa05130 (pp) hsa05162" source="8" target="1">
    <att type="string" name="canonicalName" value="hsa05130 (pp) hsa05162"/>
    <att type="string" name="interaction" value="pp"/>
    <att type="real" name="SCORE" value="0.5714285714346938"/>
  </edge>
  <edge label="hsa05133 (pp) hsa05162" source="9" target="1">
    <att type="string" name="canonicalName" value="hsa05133 (pp) hsa05162"/>
    <att type="string" name="interaction" value="pp"/>
    <att type="real" name="SCORE" value="0.4117647058910035"/>
  </edge>
  <edge label="hsa04933 (pp) hsa05162" source="10" target="1">
    <att type="string" name="canonicalName" value="hsa04933 (pp) hsa05162"/>
    <att type="string" name="interaction" value="pp"/>
    <att type="real" name="SCORE" value="0.4117647058910035"/>
  </edge>
  <edge label="hsa04151 (pp) hsa05162" source="11" target="1">
    <att type="string" name="canonicalName" value="hsa04151 (pp) hsa05162"/>
    <att type="string" name="interaction" value="pp"/>
    <att type="real" name="SCORE" value="0.5714285714346938"/>
  </edge>
  <edge label="hsa05162 (pp) hsa05222" source="1" target="12">
    <att type="string" name="canonicalName" value="hsa05162 (pp) hsa05222"/>
    <att type="string" name="interaction" value="pp"/>
    <att type="real" name="SCORE" value="0.5454545454614325"/>
  </edge>
  <edge label="hsa05162 (pp) hsa05206" source="1" target="13">
    <att type="string" name="canonicalName" value="hsa05162 (pp) hsa05206"/>
    <att type="string" name="interaction" value="pp"/>
    <att type="real" name="SCORE" value="0.4117647058910035"/>
  </edge>
  <edge label="hsa05162 (pp) hsa05215" source="1" target="14">
    <att type="string" name="canonicalName" value="hsa05162 (pp) hsa05215"/>
    <att type="string" name="interaction" value="pp"/>
    <att type="real" name="SCORE" value="0.5454545454614325"/>
  </edge>
  <edge label="hsa04917 (pp) hsa05162" source="18" target="1">
    <att type="string" name="canonicalName" value="hsa04917 (pp) hsa05162"/>
    <att type="string" name="interaction" value="pp"/>
    <att type="real" name="SCORE" value="0.37500000000976563"/>
  </edge>
  <edge label="hsa04012 (pp) hsa05162" source="21" target="1">
    <att type="string" name="canonicalName" value="hsa04012 (pp) hsa05162"/>
    <att type="string" name="interaction" value="pp"/>
    <att type="real" name="SCORE" value="0.37500000000976563"/>
  </edge>
  <edge label="hsa05162 (pp) hsa05226" source="1" target="23">
    <att type="string" name="canonicalName" value="hsa05162 (pp) hsa05226"/>
    <att type="string" name="interaction" value="pp"/>
    <att type="real" name="SCORE" value="0.37500000000976563"/>
  </edge>
  <edge label="hsa04934 (pp) hsa05162" source="24" target="1">
    <att type="string" name="canonicalName" value="hsa04934 (pp) hsa05162"/>
    <att type="string" name="interaction" value="pp"/>
    <att type="real" name="SCORE" value="0.37500000000976563"/>
  </edge>
  <edge label="hsa04936 (pp) hsa05200" source="2" target="3">
    <att type="string" name="canonicalName" value="hsa04936 (pp) hsa05200"/>
    <att type="string" name="interaction" value="pp"/>
    <att type="real" name="SCORE" value="0.3243243243334551"/>
  </edge>
  <edge label="hsa04936 (pp) hsa05161" source="2" target="4">
    <att type="string" name="canonicalName" value="hsa04936 (pp) hsa05161"/>
    <att type="string" name="interaction" value="pp"/>
    <att type="real" name="SCORE" value="0.5714285714346938"/>
  </edge>
  <edge label="hsa04936 (pp) hsa05134" source="2" target="5">
    <att type="string" name="canonicalName" value="hsa04936 (pp) hsa05134"/>
    <att type="string" name="interaction" value="pp"/>
    <att type="real" name="SCORE" value="0.7058823529455017"/>
  </edge>
  <edge label="hsa04936 (pp) hsa05164" source="2" target="6">
    <att type="string" name="canonicalName" value="hsa04936 (pp) hsa05164"/>
    <att type="string" name="interaction" value="pp"/>
    <att type="real" name="SCORE" value="0.5714285714346938"/>
  </edge>
  <edge label="hsa04936 (pp) hsa05167" source="2" target="7">
    <att type="string" name="canonicalName" value="hsa04936 (pp) hsa05167"/>
    <att type="string" name="interaction" value="pp"/>
    <att type="real" name="SCORE" value="0.5714285714346938"/>
  </edge>
  <edge label="hsa04936 (pp) hsa05130" source="2" target="8">
    <att type="string" name="canonicalName" value="hsa04936 (pp) hsa05130"/>
    <att type="string" name="interaction" value="pp"/>
    <att type="real" name="SCORE" value="0.5714285714346938"/>
  </edge>
  <edge label="hsa04936 (pp) hsa05133" source="2" target="9">
    <att type="string" name="canonicalName" value="hsa04936 (pp) hsa05133"/>
    <att type="string" name="interaction" value="pp"/>
    <att type="real" name="SCORE" value="0.4117647058910035"/>
  </edge>
  <edge label="hsa04936 (pp) hsa05206" source="2" target="13">
    <att type="string" name="canonicalName" value="hsa04936 (pp) hsa05206"/>
    <att type="string" name="interaction" value="pp"/>
    <att type="real" name="SCORE" value="0.4117647058910035"/>
  </edge>
  <edge label="hsa04917 (pp) hsa04936" source="18" target="2">
    <att type="string" name="canonicalName" value="hsa04917 (pp) hsa04936"/>
    <att type="string" name="interaction" value="pp"/>
    <att type="real" name="SCORE" value="0.37500000000976563"/>
  </edge>
  <edge label="hsa04211 (pp) hsa04936" source="35" target="2">
    <att type="string" name="canonicalName" value="hsa04211 (pp) hsa04936"/>
    <att type="string" name="interaction" value="pp"/>
    <att type="real" name="SCORE" value="0.37500000000976563"/>
  </edge>
  <edge label="hsa04218 (pp) hsa04936" source="30" target="2">
    <att type="string" name="canonicalName" value="hsa04218 (pp) hsa04936"/>
    <att type="string" name="interaction" value="pp"/>
    <att type="real" name="SCORE" value="0.37500000000976563"/>
  </edge>
  <edge label="hsa04066 (pp) hsa04933" source="33" target="10">
    <att type="string" name="canonicalName" value="hsa04066 (pp) hsa04933"/>
    <att type="string" name="interaction" value="pp"/>
    <att type="real" name="SCORE" value="0.5263157894811635"/>
  </edge>
  <edge label="hsa04066 (pp) hsa04151" source="33" target="11">
    <att type="string" name="canonicalName" value="hsa04066 (pp) hsa04151"/>
    <att type="string" name="interaction" value="pp"/>
    <att type="real" name="SCORE" value="0.7000000000045"/>
  </edge>
  <edge label="hsa04066 (pp) hsa05222" source="33" target="12">
    <att type="string" name="canonicalName" value="hsa04066 (pp) hsa05222"/>
    <att type="string" name="interaction" value="pp"/>
    <att type="real" name="SCORE" value="0.3333333333444444"/>
  </edge>
  <edge label="hsa04066 (pp) hsa05215" source="33" target="14">
    <att type="string" name="canonicalName" value="hsa04066 (pp) hsa05215"/>
    <att type="string" name="interaction" value="pp"/>
    <att type="real" name="SCORE" value="0.3333333333444444"/>
  </edge>
  <edge label="hsa04066 (pp) hsa04931" source="33" target="15">
    <att type="string" name="canonicalName" value="hsa04066 (pp) hsa04931"/>
    <att type="string" name="interaction" value="pp"/>
    <att type="real" name="SCORE" value="0.3333333333444444"/>
  </edge>
  <edge label="hsa04066 (pp) hsa05418" source="33" target="16">
    <att type="string" name="canonicalName" value="hsa04066 (pp) hsa05418"/>
    <att type="string" name="interaction" value="pp"/>
    <att type="real" name="SCORE" value="0.3333333333444444"/>
  </edge>
  <edge label="hsa04066 (pp) hsa05415" source="33" target="17">
    <att type="string" name="canonicalName" value="hsa04066 (pp) hsa05415"/>
    <att type="string" name="interaction" value="pp"/>
    <att type="real" name="SCORE" value="0.3333333333444444"/>
  </edge>
  <edge label="hsa04066 (pp) hsa05205" source="33" target="37">
    <att type="string" name="canonicalName" value="hsa04066 (pp) hsa05205"/>
    <att type="string" name="interaction" value="pp"/>
    <att type="real" name="SCORE" value="0.3333333333444444"/>
  </edge>
  <edge label="hsa04066 (pp) hsa05208" source="33" target="32">
    <att type="string" name="canonicalName" value="hsa04066 (pp) hsa05208"/>
    <att type="string" name="interaction" value="pp"/>
    <att type="real" name="SCORE" value="0.3333333333444444"/>
  </edge>
  <edge label="hsa04066 (pp) hsa04659" source="33" target="27">
    <att type="string" name="canonicalName" value="hsa04066 (pp) hsa04659"/>
    <att type="string" name="interaction" value="pp"/>
    <att type="real" name="SCORE" value="0.47058823530346017"/>
  </edge>
  <edge label="hsa05134 (pp) hsa05200" source="5" target="3">
    <att type="string" name="canonicalName" value="hsa05134 (pp) hsa05200"/>
    <att type="string" name="interaction" value="pp"/>
    <att type="real" name="SCORE" value="0.31192660551405604"/>
  </edge>
  <edge label="hsa05167 (pp) hsa05200" source="7" target="3">
    <att type="string" name="canonicalName" value="hsa05167 (pp) hsa05200"/>
    <att type="string" name="interaction" value="pp"/>
    <att type="real" name="SCORE" value="0.7272727272764463"/>
  </edge>
  <edge label="hsa04933 (pp) hsa05200" source="10" target="3">
    <att type="string" name="canonicalName" value="hsa04933 (pp) hsa05200"/>
    <att type="string" name="interaction" value="pp"/>
    <att type="real" name="SCORE" value="0.31192660551405604"/>
  </edge>
  <edge label="hsa05200 (pp) hsa05222" source="3" target="12">
    <att type="string" name="canonicalName" value="hsa05200 (pp) hsa05222"/>
    <att type="string" name="interaction" value="pp"/>
    <att type="real" name="SCORE" value="0.4444444444521605"/>
  </edge>
  <edge label="hsa05200 (pp) hsa05206" source="3" target="13">
    <att type="string" name="canonicalName" value="hsa05200 (pp) hsa05206"/>
    <att type="string" name="interaction" value="pp"/>
    <att type="real" name="SCORE" value="0.31192660551405604"/>
  </edge>
  <edge label="hsa05200 (pp) hsa05215" source="3" target="14">
    <att type="string" name="canonicalName" value="hsa05200 (pp) hsa05215"/>
    <att type="string" name="interaction" value="pp"/>
    <att type="real" name="SCORE" value="0.4444444444521605"/>
  </edge>
  <edge label="hsa05200 (pp) hsa05208" source="3" target="32">
    <att type="string" name="canonicalName" value="hsa05200 (pp) hsa05208"/>
    <att type="string" name="interaction" value="pp"/>
    <att type="real" name="SCORE" value="0.4444444444521605"/>
  </edge>
  <edge label="hsa05134 (pp) hsa05161" source="5" target="4">
    <att type="string" name="canonicalName" value="hsa05134 (pp) hsa05161"/>
    <att type="string" name="interaction" value="pp"/>
    <att type="real" name="SCORE" value="0.8421052631603878"/>
  </edge>
  <edge label="hsa05161 (pp) hsa05164" source="4" target="6">
    <att type="string" name="canonicalName" value="hsa05161 (pp) hsa05164"/>
    <att type="string" name="interaction" value="pp"/>
    <att type="real" name="SCORE" value="0.7000000000045"/>
  </edge>
  <edge label="hsa05161 (pp) hsa05167" source="4" target="7">
    <att type="string" name="canonicalName" value="hsa05161 (pp) hsa05167"/>
    <att type="string" name="interaction" value="pp"/>
    <att type="real" name="SCORE" value="0.40000000000899993"/>
  </edge>
  <edge label="hsa05130 (pp) hsa05161" source="8" target="4">
    <att type="string" name="canonicalName" value="hsa05130 (pp) hsa05161"/>
    <att type="string" name="interaction" value="pp"/>
    <att type="real" name="SCORE" value="0.7000000000045"/>
  </edge>
  <edge label="hsa05133 (pp) hsa05161" source="9" target="4">
    <att type="string" name="canonicalName" value="hsa05133 (pp) hsa05161"/>
    <att type="string" name="interaction" value="pp"/>
    <att type="real" name="SCORE" value="0.5263157894811635"/>
  </edge>
  <edge label="hsa05161 (pp) hsa05222" source="4" target="12">
    <att type="string" name="canonicalName" value="hsa05161 (pp) hsa05222"/>
    <att type="string" name="interaction" value="pp"/>
    <att type="real" name="SCORE" value="0.3333333333444444"/>
  </edge>
  <edge label="hsa05161 (pp) hsa05205" source="4" target="37">
    <att type="string" name="canonicalName" value="hsa05161 (pp) hsa05205"/>
    <att type="string" name="interaction" value="pp"/>
    <att type="real" name="SCORE" value="0.3333333333444444"/>
  </edge>
  <edge label="hsa05134 (pp) hsa05164" source="5" target="6">
    <att type="string" name="canonicalName" value="hsa05134 (pp) hsa05164"/>
    <att type="string" name="interaction" value="pp"/>
    <att type="real" name="SCORE" value="0.8421052631603878"/>
  </edge>
  <edge label="hsa05134 (pp) hsa05167" source="5" target="7">
    <att type="string" name="canonicalName" value="hsa05134 (pp) hsa05167"/>
    <att type="string" name="interaction" value="pp"/>
    <att type="real" name="SCORE" value="0.5263157894811635"/>
  </edge>
  <edge label="hsa05130 (pp) hsa05134" source="8" target="5">
    <att type="string" name="canonicalName" value="hsa05130 (pp) hsa05134"/>
    <att type="string" name="interaction" value="pp"/>
    <att type="real" name="SCORE" value="0.8421052631603878"/>
  </edge>
  <edge label="hsa05133 (pp) hsa05134" source="9" target="5">
    <att type="string" name="canonicalName" value="hsa05133 (pp) hsa05134"/>
    <att type="string" name="interaction" value="pp"/>
    <att type="real" name="SCORE" value="0.6590909090967201"/>
  </edge>
  <edge label="hsa04933 (pp) hsa05134" source="10" target="5">
    <att type="string" name="canonicalName" value="hsa04933 (pp) hsa05134"/>
    <att type="string" name="interaction" value="pp"/>
    <att type="real" name="SCORE" value="0.31818181819344016"/>
  </edge>
  <edge label="hsa05134 (pp) hsa05222" source="5" target="12">
    <att type="string" name="canonicalName" value="hsa05134 (pp) hsa05222"/>
    <att type="string" name="interaction" value="pp"/>
    <att type="real" name="SCORE" value="0.4444444444547325"/>
  </edge>
  <edge label="hsa05134 (pp) hsa05206" source="5" target="13">
    <att type="string" name="canonicalName" value="hsa05134 (pp) hsa05206"/>
    <att type="string" name="interaction" value="pp"/>
    <att type="real" name="SCORE" value="0.31818181819344016"/>
  </edge>
  <edge label="hsa05134 (pp) hsa05205" source="5" target="37">
    <att type="string" name="canonicalName" value="hsa05134 (pp) hsa05205"/>
    <att type="string" name="interaction" value="pp"/>
    <att type="real" name="SCORE" value="0.4444444444547325"/>
  </edge>
  <edge label="hsa05164 (pp) hsa05167" source="6" target="7">
    <att type="string" name="canonicalName" value="hsa05164 (pp) hsa05167"/>
    <att type="string" name="interaction" value="pp"/>
    <att type="real" name="SCORE" value="0.40000000000899993"/>
  </edge>
  <edge label="hsa05130 (pp) hsa05164" source="8" target="6">
    <att type="string" name="canonicalName" value="hsa05130 (pp) hsa05164"/>
    <att type="string" name="interaction" value="pp"/>
    <att type="real" name="SCORE" value="1.0"/>
  </edge>
  <edge label="hsa05133 (pp) hsa05164" source="9" target="6">
    <att type="string" name="canonicalName" value="hsa05133 (pp) hsa05164"/>
    <att type="string" name="interaction" value="pp"/>
    <att type="real" name="SCORE" value="0.8421052631603878"/>
  </edge>
  <edge label="hsa05164 (pp) hsa05222" source="6" target="12">
    <att type="string" name="canonicalName" value="hsa05164 (pp) hsa05222"/>
    <att type="string" name="interaction" value="pp"/>
    <att type="real" name="SCORE" value="0.3333333333444444"/>
  </edge>
  <edge label="hsa05164 (pp) hsa05205" source="6" target="37">
    <att type="string" name="canonicalName" value="hsa05164 (pp) hsa05205"/>
    <att type="string" name="interaction" value="pp"/>
    <att type="real" name="SCORE" value="0.3333333333444444"/>
  </edge>
  <edge label="hsa05130 (pp) hsa05167" source="8" target="7">
    <att type="string" name="canonicalName" value="hsa05130 (pp) hsa05167"/>
    <att type="string" name="interaction" value="pp"/>
    <att type="real" name="SCORE" value="0.40000000000899993"/>
  </edge>
  <edge label="hsa05167 (pp) hsa05222" source="7" target="12">
    <att type="string" name="canonicalName" value="hsa05167 (pp) hsa05222"/>
    <att type="string" name="interaction" value="pp"/>
    <att type="real" name="SCORE" value="0.3333333333444444"/>
  </edge>
  <edge label="hsa05167 (pp) hsa05215" source="7" target="14">
    <att type="string" name="canonicalName" value="hsa05167 (pp) hsa05215"/>
    <att type="string" name="interaction" value="pp"/>
    <att type="real" name="SCORE" value="0.3333333333444444"/>
  </edge>
  <edge label="hsa04931 (pp) hsa05167" source="15" target="7">
    <att type="string" name="canonicalName" value="hsa04931 (pp) hsa05167"/>
    <att type="string" name="interaction" value="pp"/>
    <att type="real" name="SCORE" value="0.3333333333444444"/>
  </edge>
  <edge label="hsa05167 (pp) hsa05415" source="7" target="17">
    <att type="string" name="canonicalName" value="hsa05167 (pp) hsa05415"/>
    <att type="string" name="interaction" value="pp"/>
    <att type="real" name="SCORE" value="0.3333333333444444"/>
  </edge>
  <edge label="hsa05167 (pp) hsa05205" source="7" target="37">
    <att type="string" name="canonicalName" value="hsa05167 (pp) hsa05205"/>
    <att type="string" name="interaction" value="pp"/>
    <att type="real" name="SCORE" value="0.3333333333444444"/>
  </edge>
  <edge label="hsa05167 (pp) hsa05208" source="7" target="32">
    <att type="string" name="canonicalName" value="hsa05167 (pp) hsa05208"/>
    <att type="string" name="interaction" value="pp"/>
    <att type="real" name="SCORE" value="0.3333333333444444"/>
  </edge>
  <edge label="hsa04917 (pp) hsa05167" source="18" target="7">
    <att type="string" name="canonicalName" value="hsa04917 (pp) hsa05167"/>
    <att type="string" name="interaction" value="pp"/>
    <att type="real" name="SCORE" value="0.47058823530346017"/>
  </edge>
  <edge label="hsa04659 (pp) hsa05167" source="27" target="7">
    <att type="string" name="canonicalName" value="hsa04659 (pp) hsa05167"/>
    <att type="string" name="interaction" value="pp"/>
    <att type="real" name="SCORE" value="0.47058823530346017"/>
  </edge>
  <edge label="hsa04919 (pp) hsa05167" source="28" target="7">
    <att type="string" name="canonicalName" value="hsa04919 (pp) hsa05167"/>
    <att type="string" name="interaction" value="pp"/>
    <att type="real" name="SCORE" value="0.47058823530346017"/>
  </edge>
  <edge label="hsa05130 (pp) hsa05133" source="8" target="9">
    <att type="string" name="canonicalName" value="hsa05130 (pp) hsa05133"/>
    <att type="string" name="interaction" value="pp"/>
    <att type="real" name="SCORE" value="0.8421052631603878"/>
  </edge>
  <edge label="hsa05130 (pp) hsa05222" source="8" target="12">
    <att type="string" name="canonicalName" value="hsa05130 (pp) hsa05222"/>
    <att type="string" name="interaction" value="pp"/>
    <att type="real" name="SCORE" value="0.3333333333444444"/>
  </edge>
  <edge label="hsa05130 (pp) hsa05205" source="8" target="37">
    <att type="string" name="canonicalName" value="hsa05130 (pp) hsa05205"/>
    <att type="string" name="interaction" value="pp"/>
    <att type="real" name="SCORE" value="0.3333333333444444"/>
  </edge>
  <edge label="hsa04933 (pp) hsa05133" source="10" target="9">
    <att type="string" name="canonicalName" value="hsa04933 (pp) hsa05133"/>
    <att type="string" name="interaction" value="pp"/>
    <att type="real" name="SCORE" value="0.31818181819344016"/>
  </edge>
  <edge label="hsa05133 (pp) hsa05222" source="9" target="12">
    <att type="string" name="canonicalName" value="hsa05133 (pp) hsa05222"/>
    <att type="string" name="interaction" value="pp"/>
    <att type="real" name="SCORE" value="0.4444444444547325"/>
  </edge>
  <edge label="hsa05133 (pp) hsa05206" source="9" target="13">
    <att type="string" name="canonicalName" value="hsa05133 (pp) hsa05206"/>
    <att type="string" name="interaction" value="pp"/>
    <att type="real" name="SCORE" value="0.31818181819344016"/>
  </edge>
  <edge label="hsa05133 (pp) hsa05205" source="9" target="37">
    <att type="string" name="canonicalName" value="hsa05133 (pp) hsa05205"/>
    <att type="string" name="interaction" value="pp"/>
    <att type="real" name="SCORE" value="0.4444444444547325"/>
  </edge>
  <edge label="hsa04151 (pp) hsa04933" source="11" target="10">
    <att type="string" name="canonicalName" value="hsa04151 (pp) hsa04933"/>
    <att type="string" name="interaction" value="pp"/>
    <att type="real" name="SCORE" value="0.5263157894811635"/>
  </edge>
  <edge label="hsa04933 (pp) hsa05222" source="10" target="12">
    <att type="string" name="canonicalName" value="hsa04933 (pp) hsa05222"/>
    <att type="string" name="interaction" value="pp"/>
    <att type="real" name="SCORE" value="0.8148148148182441"/>
  </edge>
  <edge label="hsa04933 (pp) hsa05206" source="10" target="13">
    <att type="string" name="canonicalName" value="hsa04933 (pp) hsa05206"/>
    <att type="string" name="interaction" value="pp"/>
    <att type="real" name="SCORE" value="0.6590909090967201"/>
  </edge>
  <edge label="hsa04933 (pp) hsa05215" source="10" target="14">
    <att type="string" name="canonicalName" value="hsa04933 (pp) hsa05215"/>
    <att type="string" name="interaction" value="pp"/>
    <att type="real" name="SCORE" value="0.4444444444547325"/>
  </edge>
  <edge label="hsa04931 (pp) hsa04933" source="15" target="10">
    <att type="string" name="canonicalName" value="hsa04931 (pp) hsa04933"/>
    <att type="string" name="interaction" value="pp"/>
    <att type="real" name="SCORE" value="0.4444444444547325"/>
  </edge>
  <edge label="hsa04933 (pp) hsa05418" source="10" target="16">
    <att type="string" name="canonicalName" value="hsa04933 (pp) hsa05418"/>
    <att type="string" name="interaction" value="pp"/>
    <att type="real" name="SCORE" value="0.4444444444547325"/>
  </edge>
  <edge label="hsa04933 (pp) hsa05415" source="10" target="17">
    <att type="string" name="canonicalName" value="hsa04933 (pp) hsa05415"/>
    <att type="string" name="interaction" value="pp"/>
    <att type="real" name="SCORE" value="0.4444444444547325"/>
  </edge>
  <edge label="hsa04151 (pp) hsa05222" source="11" target="12">
    <att type="string" name="canonicalName" value="hsa04151 (pp) hsa05222"/>
    <att type="string" name="interaction" value="pp"/>
    <att type="real" name="SCORE" value="0.3333333333444444"/>
  </edge>
  <edge label="hsa04151 (pp) hsa05215" source="11" target="14">
    <att type="string" name="canonicalName" value="hsa04151 (pp) hsa05215"/>
    <att type="string" name="interaction" value="pp"/>
    <att type="real" name="SCORE" value="0.6666666666722222"/>
  </edge>
  <edge label="hsa04151 (pp) hsa04931" source="11" target="15">
    <att type="string" name="canonicalName" value="hsa04151 (pp) hsa04931"/>
    <att type="string" name="interaction" value="pp"/>
    <att type="real" name="SCORE" value="0.6666666666722222"/>
  </edge>
  <edge label="hsa04110 (pp) hsa04151" source="31" target="11">
    <att type="string" name="canonicalName" value="hsa04110 (pp) hsa04151"/>
    <att type="string" name="interaction" value="pp"/>
    <att type="real" name="SCORE" value="0.3333333333444444"/>
  </edge>
  <edge label="hsa04151 (pp) hsa05418" source="11" target="16">
    <att type="string" name="canonicalName" value="hsa04151 (pp) hsa05418"/>
    <att type="string" name="interaction" value="pp"/>
    <att type="real" name="SCORE" value="0.3333333333444444"/>
  </edge>
  <edge label="hsa04151 (pp) hsa05415" source="11" target="17">
    <att type="string" name="canonicalName" value="hsa04151 (pp) hsa05415"/>
    <att type="string" name="interaction" value="pp"/>
    <att type="real" name="SCORE" value="0.6666666666722222"/>
  </edge>
  <edge label="hsa04151 (pp) hsa04917" source="11" target="18">
    <att type="string" name="canonicalName" value="hsa04151 (pp) hsa04917"/>
    <att type="string" name="interaction" value="pp"/>
    <att type="real" name="SCORE" value="0.47058823530346017"/>
  </edge>
  <edge label="hsa04012 (pp) hsa04151" source="21" target="11">
    <att type="string" name="canonicalName" value="hsa04012 (pp) hsa04151"/>
    <att type="string" name="interaction" value="pp"/>
    <att type="real" name="SCORE" value="0.47058823530346017"/>
  </edge>
  <edge label="hsa04151 (pp) hsa05226" source="11" target="23">
    <att type="string" name="canonicalName" value="hsa04151 (pp) hsa05226"/>
    <att type="string" name="interaction" value="pp"/>
    <att type="real" name="SCORE" value="0.47058823530346017"/>
  </edge>
  <edge label="hsa04151 (pp) hsa04934" source="11" target="24">
    <att type="string" name="canonicalName" value="hsa04151 (pp) hsa04934"/>
    <att type="string" name="interaction" value="pp"/>
    <att type="real" name="SCORE" value="0.47058823530346017"/>
  </edge>
  <edge label="hsa04141 (pp) hsa05012" source="19" target="36">
    <att type="string" name="canonicalName" value="hsa04141 (pp) hsa05012"/>
    <att type="string" name="interaction" value="pp"/>
    <att type="real" name="SCORE" value="0.8148148148182441"/>
  </edge>
  <edge label="hsa05012 (pp) hsa05014" source="36" target="20">
    <att type="string" name="canonicalName" value="hsa05012 (pp) hsa05014"/>
    <att type="string" name="interaction" value="pp"/>
    <att type="real" name="SCORE" value="0.8148148148182441"/>
  </edge>
  <edge label="hsa05206 (pp) hsa05222" source="13" target="12">
    <att type="string" name="canonicalName" value="hsa05206 (pp) hsa05222"/>
    <att type="string" name="interaction" value="pp"/>
    <att type="real" name="SCORE" value="0.8148148148182441"/>
  </edge>
  <edge label="hsa05215 (pp) hsa05222" source="14" target="12">
    <att type="string" name="canonicalName" value="hsa05215 (pp) hsa05222"/>
    <att type="string" name="interaction" value="pp"/>
    <att type="real" name="SCORE" value="0.583333333342014"/>
  </edge>
  <edge label="hsa05206 (pp) hsa05215" source="13" target="14">
    <att type="string" name="canonicalName" value="hsa05206 (pp) hsa05215"/>
    <att type="string" name="interaction" value="pp"/>
    <att type="real" name="SCORE" value="0.4444444444547325"/>
  </edge>
  <edge label="hsa04211 (pp) hsa05206" source="35" target="13">
    <att type="string" name="canonicalName" value="hsa04211 (pp) hsa05206"/>
    <att type="string" name="interaction" value="pp"/>
    <att type="real" name="SCORE" value="0.5945945946028123"/>
  </edge>
  <edge label="hsa04068 (pp) hsa05206" source="29" target="13">
    <att type="string" name="canonicalName" value="hsa04068 (pp) hsa05206"/>
    <att type="string" name="interaction" value="pp"/>
    <att type="real" name="SCORE" value="0.5945945946028123"/>
  </edge>
  <edge label="hsa04218 (pp) hsa05206" source="30" target="13">
    <att type="string" name="canonicalName" value="hsa04218 (pp) hsa05206"/>
    <att type="string" name="interaction" value="pp"/>
    <att type="real" name="SCORE" value="0.5945945946028123"/>
  </edge>
  <edge label="hsa04931 (pp) hsa05215" source="15" target="14">
    <att type="string" name="canonicalName" value="hsa04931 (pp) hsa05215"/>
    <att type="string" name="interaction" value="pp"/>
    <att type="real" name="SCORE" value="0.583333333342014"/>
  </edge>
  <edge label="hsa04110 (pp) hsa05215" source="31" target="14">
    <att type="string" name="canonicalName" value="hsa04110 (pp) hsa05215"/>
    <att type="string" name="interaction" value="pp"/>
    <att type="real" name="SCORE" value="0.583333333342014"/>
  </edge>
  <edge label="hsa05215 (pp) hsa05415" source="14" target="17">
    <att type="string" name="canonicalName" value="hsa05215 (pp) hsa05415"/>
    <att type="string" name="interaction" value="pp"/>
    <att type="real" name="SCORE" value="0.583333333342014"/>
  </edge>
  <edge label="hsa04917 (pp) hsa05215" source="18" target="14">
    <att type="string" name="canonicalName" value="hsa04917 (pp) hsa05215"/>
    <att type="string" name="interaction" value="pp"/>
    <att type="real" name="SCORE" value="0.7619047619104308"/>
  </edge>
  <edge label="hsa04012 (pp) hsa05215" source="21" target="14">
    <att type="string" name="canonicalName" value="hsa04012 (pp) hsa05215"/>
    <att type="string" name="interaction" value="pp"/>
    <att type="real" name="SCORE" value="0.7619047619104308"/>
  </edge>
  <edge label="hsa05215 (pp) hsa05226" source="14" target="23">
    <att type="string" name="canonicalName" value="hsa05215 (pp) hsa05226"/>
    <att type="string" name="interaction" value="pp"/>
    <att type="real" name="SCORE" value="0.7619047619104308"/>
  </edge>
  <edge label="hsa04934 (pp) hsa05215" source="24" target="14">
    <att type="string" name="canonicalName" value="hsa04934 (pp) hsa05215"/>
    <att type="string" name="interaction" value="pp"/>
    <att type="real" name="SCORE" value="0.7619047619104308"/>
  </edge>
  <edge label="hsa04931 (pp) hsa05418" source="15" target="16">
    <att type="string" name="canonicalName" value="hsa04931 (pp) hsa05418"/>
    <att type="string" name="interaction" value="pp"/>
    <att type="real" name="SCORE" value="0.583333333342014"/>
  </edge>
  <edge label="hsa04931 (pp) hsa05415" source="15" target="17">
    <att type="string" name="canonicalName" value="hsa04931 (pp) hsa05415"/>
    <att type="string" name="interaction" value="pp"/>
    <att type="real" name="SCORE" value="1.0"/>
  </edge>
  <edge label="hsa04917 (pp) hsa04931" source="18" target="15">
    <att type="string" name="canonicalName" value="hsa04917 (pp) hsa04931"/>
    <att type="string" name="interaction" value="pp"/>
    <att type="real" name="SCORE" value="0.7619047619104308"/>
  </edge>
  <edge label="hsa04012 (pp) hsa04110" source="21" target="31">
    <att type="string" name="canonicalName" value="hsa04012 (pp) hsa04110"/>
    <att type="string" name="interaction" value="pp"/>
    <att type="real" name="SCORE" value="0.7619047619104308"/>
  </edge>
  <edge label="hsa04110 (pp) hsa05226" source="31" target="23">
    <att type="string" name="canonicalName" value="hsa04110 (pp) hsa05226"/>
    <att type="string" name="interaction" value="pp"/>
    <att type="real" name="SCORE" value="0.7619047619104308"/>
  </edge>
  <edge label="hsa04110 (pp) hsa04934" source="31" target="24">
    <att type="string" name="canonicalName" value="hsa04110 (pp) hsa04934"/>
    <att type="string" name="interaction" value="pp"/>
    <att type="real" name="SCORE" value="0.7619047619104308"/>
  </edge>
  <edge label="hsa05415 (pp) hsa05418" source="17" target="16">
    <att type="string" name="canonicalName" value="hsa05415 (pp) hsa05418"/>
    <att type="string" name="interaction" value="pp"/>
    <att type="real" name="SCORE" value="0.583333333342014"/>
  </edge>
  <edge label="hsa05208 (pp) hsa05418" source="32" target="16">
    <att type="string" name="canonicalName" value="hsa05208 (pp) hsa05418"/>
    <att type="string" name="interaction" value="pp"/>
    <att type="real" name="SCORE" value="0.583333333342014"/>
  </edge>
  <edge label="hsa04141 (pp) hsa05014" source="19" target="20">
    <att type="string" name="canonicalName" value="hsa04141 (pp) hsa05014"/>
    <att type="string" name="interaction" value="pp"/>
    <att type="real" name="SCORE" value="0.583333333342014"/>
  </edge>
  <edge label="hsa04917 (pp) hsa05415" source="18" target="17">
    <att type="string" name="canonicalName" value="hsa04917 (pp) hsa05415"/>
    <att type="string" name="interaction" value="pp"/>
    <att type="real" name="SCORE" value="0.7619047619104308"/>
  </edge>
  <edge label="hsa04659 (pp) hsa05208" source="27" target="32">
    <att type="string" name="canonicalName" value="hsa04659 (pp) hsa05208"/>
    <att type="string" name="interaction" value="pp"/>
    <att type="real" name="SCORE" value="0.7619047619104308"/>
  </edge>
  <edge label="hsa04012 (pp) hsa04917" source="21" target="18">
    <att type="string" name="canonicalName" value="hsa04012 (pp) hsa04917"/>
    <att type="string" name="interaction" value="pp"/>
    <att type="real" name="SCORE" value="0.4230769230935651"/>
  </edge>
  <edge label="hsa04211 (pp) hsa04917" source="35" target="18">
    <att type="string" name="canonicalName" value="hsa04211 (pp) hsa04917"/>
    <att type="string" name="interaction" value="pp"/>
    <att type="real" name="SCORE" value="0.4230769230935651"/>
  </edge>
  <edge label="hsa04659 (pp) hsa04917" source="27" target="18">
    <att type="string" name="canonicalName" value="hsa04659 (pp) hsa04917"/>
    <att type="string" name="interaction" value="pp"/>
    <att type="real" name="SCORE" value="0.4230769230935651"/>
  </edge>
  <edge label="hsa04917 (pp) hsa04919" source="18" target="28">
    <att type="string" name="canonicalName" value="hsa04917 (pp) hsa04919"/>
    <att type="string" name="interaction" value="pp"/>
    <att type="real" name="SCORE" value="0.4230769230935651"/>
  </edge>
  <edge label="hsa04550 (pp) hsa04917" source="22" target="18">
    <att type="string" name="canonicalName" value="hsa04550 (pp) hsa04917"/>
    <att type="string" name="interaction" value="pp"/>
    <att type="real" name="SCORE" value="0.4230769230935651"/>
  </edge>
  <edge label="hsa04917 (pp) hsa05226" source="18" target="23">
    <att type="string" name="canonicalName" value="hsa04917 (pp) hsa05226"/>
    <att type="string" name="interaction" value="pp"/>
    <att type="real" name="SCORE" value="0.4230769230935651"/>
  </edge>
  <edge label="hsa04917 (pp) hsa04934" source="18" target="24">
    <att type="string" name="canonicalName" value="hsa04917 (pp) hsa04934"/>
    <att type="string" name="interaction" value="pp"/>
    <att type="real" name="SCORE" value="0.4230769230935651"/>
  </edge>
  <edge label="hsa04218 (pp) hsa04917" source="30" target="18">
    <att type="string" name="canonicalName" value="hsa04218 (pp) hsa04917"/>
    <att type="string" name="interaction" value="pp"/>
    <att type="real" name="SCORE" value="0.4230769230935651"/>
  </edge>
  <edge label="hsa04917 (pp) hsa05225" source="18" target="25">
    <att type="string" name="canonicalName" value="hsa04917 (pp) hsa05225"/>
    <att type="string" name="interaction" value="pp"/>
    <att type="real" name="SCORE" value="0.4230769230935651"/>
  </edge>
  <edge label="hsa04137 (pp) hsa04659" source="26" target="27">
    <att type="string" name="canonicalName" value="hsa04137 (pp) hsa04659"/>
    <att type="string" name="interaction" value="pp"/>
    <att type="real" name="SCORE" value="0.4230769230935651"/>
  </edge>
  <edge label="hsa04137 (pp) hsa04919" source="26" target="28">
    <att type="string" name="canonicalName" value="hsa04137 (pp) hsa04919"/>
    <att type="string" name="interaction" value="pp"/>
    <att type="real" name="SCORE" value="0.4230769230935651"/>
  </edge>
  <edge label="hsa04012 (pp) hsa04919" source="21" target="28">
    <att type="string" name="canonicalName" value="hsa04012 (pp) hsa04919"/>
    <att type="string" name="interaction" value="pp"/>
    <att type="real" name="SCORE" value="0.4230769230935651"/>
  </edge>
  <edge label="hsa04012 (pp) hsa04068" source="21" target="29">
    <att type="string" name="canonicalName" value="hsa04012 (pp) hsa04068"/>
    <att type="string" name="interaction" value="pp"/>
    <att type="real" name="SCORE" value="0.4230769230935651"/>
  </edge>
  <edge label="hsa04012 (pp) hsa04550" source="21" target="22">
    <att type="string" name="canonicalName" value="hsa04012 (pp) hsa04550"/>
    <att type="string" name="interaction" value="pp"/>
    <att type="real" name="SCORE" value="0.4230769230935651"/>
  </edge>
  <edge label="hsa04012 (pp) hsa05226" source="21" target="23">
    <att type="string" name="canonicalName" value="hsa04012 (pp) hsa05226"/>
    <att type="string" name="interaction" value="pp"/>
    <att type="real" name="SCORE" value="1.0"/>
  </edge>
  <edge label="hsa04012 (pp) hsa04934" source="21" target="24">
    <att type="string" name="canonicalName" value="hsa04012 (pp) hsa04934"/>
    <att type="string" name="interaction" value="pp"/>
    <att type="real" name="SCORE" value="1.0"/>
  </edge>
  <edge label="hsa04012 (pp) hsa05225" source="21" target="25">
    <att type="string" name="canonicalName" value="hsa04012 (pp) hsa05225"/>
    <att type="string" name="interaction" value="pp"/>
    <att type="real" name="SCORE" value="0.4230769230935651"/>
  </edge>
  <edge label="hsa04211 (pp) hsa04659" source="35" target="27">
    <att type="string" name="canonicalName" value="hsa04211 (pp) hsa04659"/>
    <att type="string" name="interaction" value="pp"/>
    <att type="real" name="SCORE" value="0.4230769230935651"/>
  </edge>
  <edge label="hsa04068 (pp) hsa04211" source="29" target="35">
    <att type="string" name="canonicalName" value="hsa04068 (pp) hsa04211"/>
    <att type="string" name="interaction" value="pp"/>
    <att type="real" name="SCORE" value="0.4230769230935651"/>
  </edge>
  <edge label="hsa04211 (pp) hsa04218" source="35" target="30">
    <att type="string" name="canonicalName" value="hsa04211 (pp) hsa04218"/>
    <att type="string" name="interaction" value="pp"/>
    <att type="real" name="SCORE" value="1.0"/>
  </edge>
  <edge label="hsa04659 (pp) hsa04919" source="27" target="28">
    <att type="string" name="canonicalName" value="hsa04659 (pp) hsa04919"/>
    <att type="string" name="interaction" value="pp"/>
    <att type="real" name="SCORE" value="0.4230769230935651"/>
  </edge>
  <edge label="hsa04218 (pp) hsa04659" source="30" target="27">
    <att type="string" name="canonicalName" value="hsa04218 (pp) hsa04659"/>
    <att type="string" name="interaction" value="pp"/>
    <att type="real" name="SCORE" value="0.4230769230935651"/>
  </edge>
  <edge label="hsa04550 (pp) hsa04919" source="22" target="28">
    <att type="string" name="canonicalName" value="hsa04550 (pp) hsa04919"/>
    <att type="string" name="interaction" value="pp"/>
    <att type="real" name="SCORE" value="0.4230769230935651"/>
  </edge>
  <edge label="hsa04919 (pp) hsa05226" source="28" target="23">
    <att type="string" name="canonicalName" value="hsa04919 (pp) hsa05226"/>
    <att type="string" name="interaction" value="pp"/>
    <att type="real" name="SCORE" value="0.4230769230935651"/>
  </edge>
  <edge label="hsa04919 (pp) hsa04934" source="28" target="24">
    <att type="string" name="canonicalName" value="hsa04919 (pp) hsa04934"/>
    <att type="string" name="interaction" value="pp"/>
    <att type="real" name="SCORE" value="0.4230769230935651"/>
  </edge>
  <edge label="hsa04919 (pp) hsa05225" source="28" target="25">
    <att type="string" name="canonicalName" value="hsa04919 (pp) hsa05225"/>
    <att type="string" name="interaction" value="pp"/>
    <att type="real" name="SCORE" value="0.4230769230935651"/>
  </edge>
  <edge label="hsa04068 (pp) hsa05226" source="29" target="23">
    <att type="string" name="canonicalName" value="hsa04068 (pp) hsa05226"/>
    <att type="string" name="interaction" value="pp"/>
    <att type="real" name="SCORE" value="0.4230769230935651"/>
  </edge>
  <edge label="hsa04068 (pp) hsa04934" source="29" target="24">
    <att type="string" name="canonicalName" value="hsa04068 (pp) hsa04934"/>
    <att type="string" name="interaction" value="pp"/>
    <att type="real" name="SCORE" value="0.4230769230935651"/>
  </edge>
  <edge label="hsa04068 (pp) hsa04218" source="29" target="30">
    <att type="string" name="canonicalName" value="hsa04068 (pp) hsa04218"/>
    <att type="string" name="interaction" value="pp"/>
    <att type="real" name="SCORE" value="0.4230769230935651"/>
  </edge>
  <edge label="hsa04550 (pp) hsa05226" source="22" target="23">
    <att type="string" name="canonicalName" value="hsa04550 (pp) hsa05226"/>
    <att type="string" name="interaction" value="pp"/>
    <att type="real" name="SCORE" value="0.4230769230935651"/>
  </edge>
  <edge label="hsa04550 (pp) hsa04934" source="22" target="24">
    <att type="string" name="canonicalName" value="hsa04550 (pp) hsa04934"/>
    <att type="string" name="interaction" value="pp"/>
    <att type="real" name="SCORE" value="0.4230769230935651"/>
  </edge>
  <edge label="hsa04550 (pp) hsa05225" source="22" target="25">
    <att type="string" name="canonicalName" value="hsa04550 (pp) hsa05225"/>
    <att type="string" name="interaction" value="pp"/>
    <att type="real" name="SCORE" value="0.4230769230935651"/>
  </edge>
  <edge label="hsa04934 (pp) hsa05226" source="24" target="23">
    <att type="string" name="canonicalName" value="hsa04934 (pp) hsa05226"/>
    <att type="string" name="interaction" value="pp"/>
    <att type="real" name="SCORE" value="1.0"/>
  </edge>
  <edge label="hsa05225 (pp) hsa05226" source="25" target="23">
    <att type="string" name="canonicalName" value="hsa05225 (pp) hsa05226"/>
    <att type="string" name="interaction" value="pp"/>
    <att type="real" name="SCORE" value="0.4230769230935651"/>
  </edge>
  <edge label="hsa04934 (pp) hsa05225" source="24" target="25">
    <att type="string" name="canonicalName" value="hsa04934 (pp) hsa05225"/>
    <att type="string" name="interaction" value="pp"/>
    <att type="real" name="SCORE" value="0.4230769230935651"/>
  </edge>
</graph>
