# Supplementary material for: Network pharmacology and molecular-docking-based strategy to explore the potential mechanism of salidroside-inhibited oxidative stress in retinal ganglion cell
Source: PLoS One. 2024 Jul 5;19(7):e0305343. doi: 10.1371/journal.pone.0305343 (PMC11226129; doi:10.1371/journal.pone.0305343)
Supplement: S1 File — All raw data required to replicate the results of study were listed in this file. (ZIP) [file pone.0305343.s002.zip › original data/KEGG/metascape_result.xlsx]

## Sheet: Annotation
MyList	Gene ID	Type	Tax ID	Homologene Gene ID	Homologene Gene Tax ID	hsa05417 Lipid and atherosclerosis	hsa04066 HIF-1 signaling pathway	hsa05012 Parkinson disease	hsa04110 Cell cycle	hsa05205 Proteoglycans in cancer	hsa05208 Chemical carcinogenesis - reac	hsa04211 Longevity regulating pathway
CASP8	841	symbol	H. sapiens	841	H. sapiens	1	0	0	0	0	0	0
CASP3	836	symbol	H. sapiens	836	H. sapiens	1	1	1	0	1	0	0
HIF1A	3091	symbol	H. sapiens	3091	H. sapiens	1	1	0	0	1	1	0
CDKN1B	1027	symbol	H. sapiens	1027	H. sapiens	1	1	0	1	0	0	1
NFKB1	4790	symbol	H. sapiens	4790	H. sapiens	1	1	0	0	0	1	1
PCNA	5111	symbol	H. sapiens	5111	H. sapiens	1	0	0	1	0	0	0
NFE2L2	4780	symbol	H. sapiens	4780	H. sapiens	1	1	1	1	0	1	0
PRKN	5071	symbol	H. sapiens	5071	H. sapiens	1	0	1	0	0	1	0
TLR4	7099	symbol	H. sapiens	7099	H. sapiens	1	1	0	0	1	0	0
NOS3	4846	symbol	H. sapiens	4846	H. sapiens	1	1	0	0	0	0	0
SIRT1	23411	symbol	H. sapiens	23411	H. sapiens	1	1	0	0	0	0	1
HSPA5	3309	symbol	H. sapiens	3309	H. sapiens	1	0	1	0	0	0	0
KLF4	9314	symbol	H. sapiens	9314	H. sapiens	0	1	0	1	0	0	0
NLRP3	114548	symbol	H. sapiens	114548	H. sapiens	1	0	0	0	0	0	0
GSK3B	2932	symbol	H. sapiens	2932	H. sapiens	1	1	0	1	0	1	0

## Sheet: Enrichment
GroupID	Category	Term	Description	LogP	Log(q-value)	InTerm_InList	Genes	Symbols
1_Summary	KEGG Pathway	hsa05417	Lipid and atherosclerosis	-15.7156	-13.1691	9/215	836,841,2932,3309,4780,4790,4846,7099,114548,1027,23411,3091,5111,5071	CASP3,CASP8,GSK3B,HSPA5,NFE2L2,NFKB1,NOS3,TLR4,NLRP3,CDKN1B,SIRT1,HIF1A,PCNA,PRKN
1_Member	KEGG Pathway	hsa05417	Lipid and atherosclerosis	-15.7156	-13.1691	9/215	836,841,2932,3309,4780,4790,4846,7099,114548	CASP3,CASP8,GSK3B,HSPA5,NFE2L2,NFKB1,NOS3,TLR4,NLRP3
1_Member	KEGG Pathway	hsa05162	Measles	-10.3831	-8.25732	6/139	836,841,1027,2932,4790,7099	CASP3,CASP8,CDKN1B,GSK3B,NFKB1,TLR4
1_Member	KEGG Pathway	hsa04936	Alcoholic liver disease	-10.3267	-8.25732	6/142	836,841,2932,4790,7099,23411	CASP3,CASP8,GSK3B,NFKB1,TLR4,SIRT1
1_Member	KEGG Pathway	hsa05200	Pathways in cancer	-8.54413	-6.69655	7/531	836,841,1027,2932,3091,4780,4790	CASP3,CASP8,CDKN1B,GSK3B,HIF1A,NFE2L2,NFKB1
1_Member	KEGG Pathway	hsa05161	Hepatitis B	-7.91939	-6.15818	5/162	836,841,4790,5111,7099	CASP3,CASP8,NFKB1,PCNA,TLR4
1_Member	KEGG Pathway	hsa05134	Legionellosis	-7.81367	-6.15818	4/57	836,841,4790,7099	CASP3,CASP8,NFKB1,TLR4
1_Member	KEGG Pathway	hsa05164	Influenza A	-7.80163	-6.15818	5/171	836,841,4790,7099,114548	CASP3,CASP8,NFKB1,TLR4,NLRP3
1_Member	KEGG Pathway	hsa05167	Kaposi sarcoma-associated herpesvirus infection	-7.52731	-5.94746	5/194	836,841,2932,3091,4790	CASP3,CASP8,GSK3B,HIF1A,NFKB1
1_Member	KEGG Pathway	hsa05130	Pathogenic Escherichia coli infection	-7.494	-5.94746	5/197	836,841,4790,7099,114548	CASP3,CASP8,NFKB1,TLR4,NLRP3
1_Member	KEGG Pathway	hsa05133	Pertussis	-7.30447	-5.79932	4/76	836,4790,7099,114548	CASP3,NFKB1,TLR4,NLRP3
1_Member	KEGG Pathway	hsa05022	Pathways of neurodegeneration - multiple diseases	-7.17944	-5.71208	6/476	836,841,2932,3309,4790,5071	CASP3,CASP8,GSK3B,HSPA5,NFKB1,PRKN
1_Member	KEGG Pathway	hsa05132	Salmonella infection	-6.98693	-5.55433	5/249	836,841,4790,7099,114548	CASP3,CASP8,NFKB1,TLR4,NLRP3
1_Member	KEGG Pathway	hsa04657	IL-17 signaling pathway	-6.93074	-5.53033	4/94	836,841,2932,4790	CASP3,CASP8,GSK3B,NFKB1
1_Member	KEGG Pathway	hsa05145	Toxoplasmosis	-6.6241	-5.28168	4/112	836,841,4790,7099	CASP3,CASP8,NFKB1,TLR4
1_Member	KEGG Pathway	hsa05165	Human papillomavirus infection	-6.37431	-5.05822	5/331	836,841,1027,2932,4790	CASP3,CASP8,CDKN1B,GSK3B,NFKB1
1_Member	KEGG Pathway	hsa05135	Yersinia infection	-6.27294	-4.98167	4/137	2932,4790,7099,114548	GSK3B,NFKB1,TLR4,NLRP3
1_Member	KEGG Pathway	hsa04932	Non-alcoholic fatty liver disease	-6.05853	-4.81302	4/155	836,841,2932,4790	CASP3,CASP8,GSK3B,NFKB1
1_Member	KEGG Pathway	hsa05160	Hepatitis C	-6.0363	-4.81197	4/157	836,841,2932,4790	CASP3,CASP8,GSK3B,NFKB1
1_Member	KEGG Pathway	hsa05152	Tuberculosis	-5.79958	-4.59546	4/180	836,841,4790,7099	CASP3,CASP8,NFKB1,TLR4
1_Member	KEGG Pathway	hsa04621	NOD-like receptor signaling pathway	-5.7429	-4.55809	4/186	841,4790,7099,114548	CASP8,NFKB1,TLR4,NLRP3
1_Member	KEGG Pathway	hsa05169	Epstein-Barr virus infection	-5.60046	-4.43487	4/202	836,841,1027,4790	CASP3,CASP8,CDKN1B,NFKB1
1_Member	KEGG Pathway	hsa05203	Viral carcinogenesis	-5.58347	-4.43487	4/204	836,841,1027,4790	CASP3,CASP8,CDKN1B,NFKB1
1_Member	KEGG Pathway	hsa05170	Human immunodeficiency virus 1 infection	-5.51718	-4.38561	4/212	836,841,4790,7099	CASP3,CASP8,NFKB1,TLR4
1_Member	KEGG Pathway	hsa05163	Human cytomegalovirus infection	-5.41472	-4.29955	4/225	836,841,2932,4790	CASP3,CASP8,GSK3B,NFKB1
1_Member	KEGG Pathway	hsa05131	Shigellosis	-5.25442	-4.15504	4/247	2932,4790,7099,114548	GSK3B,NFKB1,TLR4,NLRP3
1_Member	KEGG Pathway	hsa05235	PD-L1 expression and PD-1 checkpoint pathway in cancer	-4.95894	-3.88952	3/89	3091,4790,7099	HIF1A,NFKB1,TLR4
1_Member	KEGG Pathway	hsa05142	Chagas disease	-4.7811	-3.77862	3/102	841,4790,7099	CASP8,NFKB1,TLR4
1_Member	KEGG Pathway	hsa05146	Amoebiasis	-4.7811	-3.77862	3/102	836,4790,7099	CASP3,NFKB1,TLR4
1_Member	KEGG Pathway	hsa04620	Toll-like receptor signaling pathway	-4.75581	-3.77747	3/104	841,4790,7099	CASP8,NFKB1,TLR4
1_Member	KEGG Pathway	hsa04625	C-type lectin receptor signaling pathway	-4.75581	-3.77747	3/104	841,4790,114548	CASP8,NFKB1,NLRP3
1_Member	KEGG Pathway	hsa04668	TNF signaling pathway	-4.65938	-3.7039	3/112	836,841,4790	CASP3,CASP8,NFKB1
1_Member	KEGG Pathway	hsa05010	Alzheimer disease	-4.50153	-3.56242	4/384	836,841,2932,4790	CASP3,CASP8,GSK3B,NFKB1
1_Member	KEGG Pathway	hsa04210	Apoptosis	-4.40745	-3.48415	3/136	836,841,4790	CASP3,CASP8,NFKB1
1_Member	KEGG Pathway	hsa04217	Necroptosis	-4.20545	-3.30236	3/159	841,7099,114548	CASP8,TLR4,NLRP3
1_Member	KEGG Pathway	hsa04215	Apoptosis - multiple species	-3.94552	-3.06174	2/32	836,841	CASP3,CASP8
1_Member	KEGG Pathway	hsa05171	Coronavirus disease - COVID-19	-3.72005	-2.87247	3/232	4790,7099,114548	NFKB1,TLR4,NLRP3
1_Member	KEGG Pathway	hsa05020	Prion disease	-3.51249	-2.67352	3/273	836,2932,3309	CASP3,GSK3B,HSPA5
1_Member	KEGG Pathway	hsa05416	Viral myocarditis	-3.39652	-2.56598	2/60	836,841	CASP3,CASP8
1_Member	KEGG Pathway	hsa05321	Inflammatory bowel disease	-3.32705	-2.50479	2/65	4790,7099	NFKB1,TLR4
1_Member	KEGG Pathway	hsa04622	RIG-I-like receptor signaling pathway	-3.25054	-2.45218	2/71	841,4790	CASP8,NFKB1
1_Member	KEGG Pathway	hsa01524	Platinum drug resistance	-3.22649	-2.4508	2/73	836,841	CASP3,CASP8
1_Member	KEGG Pathway	hsa04115	p53 signaling pathway	-3.22649	-2.4508	2/73	836,841	CASP3,CASP8
1_Member	KEGG Pathway	hsa05140	Leishmaniasis	-3.18034	-2.41913	2/77	4790,7099	NFKB1,TLR4
1_Member	KEGG Pathway	hsa05210	Colorectal cancer	-3.08485	-2.35122	2/86	836,2932	CASP3,GSK3B
1_Member	KEGG Pathway	hsa04064	NF-kappa B signaling pathway	-2.92114	-2.2071	2/104	4790,7099	NFKB1,TLR4
1_Member	KEGG Pathway	hsa05168	Herpes simplex virus 1 infection	-2.72197	-2.05048	3/512	836,841,4790	CASP3,CASP8,NFKB1
1_Member	KEGG Pathway	hsa04613	Neutrophil extracellular trap formation	-2.4065	-1.76844	2/190	4790,7099	NFKB1,TLR4
1_Member	KEGG Pathway	hsa05016	Huntington disease	-2.00612	-1.39408	2/306	836,841	CASP3,CASP8
2_Summary	KEGG Pathway	hsa04066	HIF-1 signaling pathway	-8.7868	-6.84232	5/109	1027,3091,4790,4846,7099,836,2932,23411,4780,9314	CDKN1B,HIF1A,NFKB1,NOS3,TLR4,CASP3,GSK3B,SIRT1,NFE2L2,KLF4
2_Member	KEGG Pathway	hsa04066	HIF-1 signaling pathway	-8.7868	-6.84232	5/109	1027,3091,4790,4846,7099	CDKN1B,HIF1A,NFKB1,NOS3,TLR4
2_Member	KEGG Pathway	hsa04933	AGE-RAGE signaling pathway in diabetic complications	-6.82231	-5.45186	4/100	836,1027,4790,4846	CASP3,CDKN1B,NFKB1,NOS3
2_Member	KEGG Pathway	hsa04151	PI3K-Akt signaling pathway	-6.23036	-4.96257	5/354	1027,2932,4790,4846,7099	CDKN1B,GSK3B,NFKB1,NOS3,TLR4
2_Member	KEGG Pathway	hsa05222	Small cell lung cancer	-4.91565	-3.86047	3/92	836,1027,4790	CASP3,CDKN1B,NFKB1
2_Member	KEGG Pathway	hsa05206	MicroRNAs in cancer	-4.86561	-3.82422	4/310	836,1027,4790,23411	CASP3,CDKN1B,NFKB1,SIRT1
2_Member	KEGG Pathway	hsa05215	Prostate cancer	-4.8466	-3.81857	3/97	1027,2932,4790	CDKN1B,GSK3B,NFKB1
2_Member	KEGG Pathway	hsa04931	Insulin resistance	-4.70668	-3.73992	3/108	2932,4790,4846	GSK3B,NFKB1,NOS3
2_Member	KEGG Pathway	hsa05418	Fluid shear stress and atherosclerosis	-4.3792	-3.46613	3/139	4780,4790,4846	NFE2L2,NFKB1,NOS3
2_Member	KEGG Pathway	hsa05415	Diabetic cardiomyopathy	-3.89107	-3.01662	3/203	2932,4790,4846	GSK3B,NFKB1,NOS3
2_Member	KEGG Pathway	hsa04917	Prolactin signaling pathway	-3.26282	-2.45664	2/70	2932,4790	GSK3B,NFKB1
2_Member	KEGG Pathway	hsa05120	Epithelial cell signaling in Helicobacter pylori infection	-3.26282	-2.45664	2/70	836,4790	CASP3,NFKB1
2_Member	KEGG Pathway	hsa05220	Chronic myeloid leukemia	-3.19164	-2.42325	2/76	1027,4790	CDKN1B,NFKB1
2_Member	KEGG Pathway	hsa04662	B cell receptor signaling pathway	-3.12597	-2.37877	2/82	2932,4790	GSK3B,NFKB1
2_Member	KEGG Pathway	hsa04660	T cell receptor signaling pathway	-2.92114	-2.2071	2/104	2932,4790	GSK3B,NFKB1
2_Member	KEGG Pathway	hsa04071	Sphingolipid signaling pathway	-2.80545	-2.11016	2/119	4790,4846	NFKB1,NOS3
2_Member	KEGG Pathway	hsa04722	Neurotrophin signaling pathway	-2.80545	-2.11016	2/119	2932,4790	GSK3B,NFKB1
2_Member	KEGG Pathway	hsa04926	Relaxin signaling pathway	-2.73632	-2.0531	2/129	4790,4846	NFKB1,NOS3
2_Member	KEGG Pathway	hsa04062	Chemokine signaling pathway	-2.39763	-1.76577	2/192	2932,4790	GSK3B,NFKB1
2_Member	KEGG Pathway	hsa05202	Transcriptional misregulation in cancer	-2.39323	-1.76577	2/193	1027,4790	CDKN1B,NFKB1
2_Member	KEGG Pathway	hsa05207	Chemical carcinogenesis - receptor activation	-2.31384	-1.69157	2/212	4790,9314	NFKB1,KLF4
2_Member	KEGG Pathway	hsa04010	MAPK signaling pathway	-2.03944	-1.42231	2/294	836,4790	CASP3,NFKB1
3_Summary	KEGG Pathway	hsa05012	Parkinson disease	-5.12734	-4.04319	4/266	836,3309,4780,5071	CASP3,HSPA5,NFE2L2,PRKN
3_Member	KEGG Pathway	hsa05012	Parkinson disease	-5.12734	-4.04319	4/266	836,3309,4780,5071	CASP3,HSPA5,NFE2L2,PRKN
3_Member	KEGG Pathway	hsa04141	Protein processing in endoplasmic reticulum	-4.11163	-3.2183	3/171	3309,4780,5071	HSPA5,NFE2L2,PRKN
3_Member	KEGG Pathway	hsa05014	Amyotrophic lateral sclerosis	-3.14829	-2.39414	3/364	836,3309,5071	CASP3,HSPA5,PRKN
4_Summary	KEGG Pathway	hsa04110	Cell cycle	-4.49617	-3.56242	3/127	1027,2932,5111,9314,4780	CDKN1B,GSK3B,PCNA,KLF4,NFE2L2
4_Member	KEGG Pathway	hsa04110	Cell cycle	-4.49617	-3.56242	3/127	1027,2932,5111	CDKN1B,GSK3B,PCNA
4_Member	KEGG Pathway	hsa04012	ErbB signaling pathway	-3.09494	-2.35458	2/85	1027,2932	CDKN1B,GSK3B
4_Member	KEGG Pathway	hsa04550	Signaling pathways regulating pluripotency of stem cells	-2.64824	-1.98251	2/143	2932,9314	GSK3B,KLF4
4_Member	KEGG Pathway	hsa05226	Gastric cancer	-2.61316	-1.95311	2/149	1027,2932	CDKN1B,GSK3B
4_Member	KEGG Pathway	hsa04934	Cushing syndrome	-2.57951	-1.92511	2/155	1027,2932	CDKN1B,GSK3B
4_Member	KEGG Pathway	hsa05225	Hepatocellular carcinoma	-2.51095	-1.8675	2/168	2932,4780	GSK3B,NFE2L2
5_Summary	KEGG Pathway	hsa05205	Proteoglycans in cancer	-3.87849	-3.01319	3/205	836,3091,7099	CASP3,HIF1A,TLR4
5_Member	KEGG Pathway	hsa05205	Proteoglycans in cancer	-3.87849	-3.01319	3/205	836,3091,7099	CASP3,HIF1A,TLR4
6_Summary	KEGG Pathway	hsa05208	Chemical carcinogenesis - reactive oxygen species	-3.77066	-2.91431	3/223	3091,4780,4790,5071,2932	HIF1A,NFE2L2,NFKB1,PRKN,GSK3B
6_Member	KEGG Pathway	hsa05208	Chemical carcinogenesis - reactive oxygen species	-3.77066	-2.91431	3/223	3091,4780,4790	HIF1A,NFE2L2,NFKB1
6_Member	KEGG Pathway	hsa04137	Mitophagy - animal	-3.23843	-2.4508	2/72	3091,5071	HIF1A,PRKN
6_Member	KEGG Pathway	hsa04659	Th17 cell differentiation	-2.8887	-2.18101	2/108	3091,4790	HIF1A,NFKB1
6_Member	KEGG Pathway	hsa04919	Thyroid hormone signaling pathway	-2.79116	-2.10195	2/121	2932,3091	GSK3B,HIF1A
7_Summary	KEGG Pathway	hsa04211	Longevity regulating pathway	-3.05527	-2.32827	2/89	4790,23411,1027	NFKB1,SIRT1,CDKN1B
7_Member	KEGG Pathway	hsa04211	Longevity regulating pathway	-3.05527	-2.32827	2/89	4790,23411	NFKB1,SIRT1
7_Member	KEGG Pathway	hsa04068	FoxO signaling pathway	-2.72316	-2.05048	2/131	1027,23411	CDKN1B,SIRT1
7_Member	KEGG Pathway	hsa04218	Cellular senescence	-2.57403	-1.92511	2/156	4790,23411	NFKB1,SIRT1
