# Supplementary material for: Network pharmacology and molecular-docking-based strategy to explore the potential mechanism of salidroside-inhibited oxidative stress in retinal ganglion cell
Source: PLoS One. 2024 Jul 5;19(7):e0305343. doi: 10.1371/journal.pone.0305343 (PMC11226129; doi:10.1371/journal.pone.0305343)
Supplement: S1 File — All raw data required to replicate the results of study were listed in this file. (ZIP) [file pone.0305343.s002.zip › original data/MF/Enrichment_GO/_FINAL_GO.csv]

_MEMBER_MyList	_LogP_MyList	GO	_PATTERN_	_RANK_	GiniIndex	Category	CategoryID	Description	PARENT_GO	LogP	P	Enrichment	Z-score	#TotalGeneInLibrary	#GeneInGO	#GeneInHitList	#GeneInGOAndHitList	%InGO	STDV %InGO	GeneID	Hits	Log(q-value)	EvidenceCutoff	GROUP_ID	FirstInGroupByEnrichment	FirstInGroupByLogP	BestLogPInGroup	BestEnrichmentInGroup	URL
1	-8.86030398	GO:0140297	M1	1	0	GO Molecular Functions	21	DNA-binding transcription factor binding		-8.86030398	1.37942E-09	29.46638773	13.98895332	30182	478	15	7	46.66666667	12.88122377	2932|3091|4780|5111|9314|23411|114548	GSK3B|HIF1A|NFE2L2|PCNA|KLF4|SIRT1|NLRP3	-5.164559705	0	1	1	1	-8.86030398	90.09552239
1	-8.362115453	GO:0031625	M1	1	0	GO Molecular Functions	21	ubiquitin protein ligase binding		-8.362115453	4.34395E-09	40.1089701	15.20577094	30182	301	15	6	40	12.64911064	841|1027|2932|3091|3309|5071	CASP8|CDKN1B|GSK3B|HIF1A|HSPA5|PRKN	-5.08910185	0	2	1	1	-8.362115453	80.48533333
1	-8.203439112	GO:0044389	M1	1	0	GO Molecular Functions	21	ubiquitin-like protein ligase binding		-8.203439112	6.25981E-09	37.7275	14.72832272	30182	320	15	6	40	12.64911064	841|1027|2932|3091|3309|5071	CASP8|CDKN1B|GSK3B|HIF1A|HSPA5|PRKN	-5.08910185	0	2	0	0	-8.362115453	80.48533333
1	-8.182786134	GO:0008134	M1	1	0	GO Molecular Functions	21	transcription factor binding		-8.182786134	6.56468E-09	23.51407902	12.41060265	30182	599	15	7	46.66666667	12.88122377	2932|3091|4780|5111|9314|23411|114548	GSK3B|HIF1A|NFE2L2|PCNA|KLF4|SIRT1|NLRP3	-5.08910185	0	1	0	0	-8.86030398	90.09552239
1	-7.986340604	GO:0061629	M1	1	0	GO Molecular Functions	21	RNA polymerase II-specific DNA-binding transcription factor binding		-7.986340604	1.03195E-08	34.69195402	14.09634302	30182	348	15	6	40	12.64911064	2932|3091|4780|5111|9314|23411	GSK3B|HIF1A|NFE2L2|PCNA|KLF4|SIRT1	-4.989566334	0	1	0	0	-8.86030398	90.09552239
1	-6.391199572	GO:0031072	M1	1	0	GO Molecular Functions	21	heat shock protein binding		-6.391199572	4.06257E-07	62.87916667	15.64388738	30182	128	15	4	26.66666667	11.41798451	1027|3091|3309|5071	CDKN1B|HIF1A|HSPA5|PRKN	-3.473606547	0	2	0	0	-8.362115453	80.48533333
1	-6.257685726	GO:0019904	M1	1	0	GO Molecular Functions	21	protein domain specific binding		-6.257685726	5.52477E-07	17.6761347	9.82988597	30182	683	15	6	40	12.64911064	841|3091|3309|4780|5071|23411	CASP8|HIF1A|HSPA5|NFE2L2|PRKN|SIRT1	-3.45390754	0	2	0	0	-8.362115453	80.48533333
1	-6.246561828	GO:0019901	M1	1	0	GO Molecular Functions	21	protein kinase binding		-6.246561828	5.66811E-07	17.59883382	9.806283692	30182	686	15	6	40	12.64911064	1027|2932|3091|5071|5111|23411	CDKN1B|GSK3B|HIF1A|PRKN|PCNA|SIRT1	-3.45390754	0	1	0	0	-8.86030398	90.09552239
1	-5.954008995	GO:0019900	M1	1	0	GO Molecular Functions	21	kinase binding		-5.954008995	1.11171E-06	15.67896104	9.200782878	30182	770	15	6	40	12.64911064	1027|2932|3091|5071|5111|23411	CDKN1B|GSK3B|HIF1A|PRKN|PCNA|SIRT1	-3.212507229	0	1	0	0	-8.86030398	90.09552239
1	-5.637636539	GO:0097199	M1	1	0	GO Molecular Functions	21	cysteine-type endopeptidase activity involved in apoptotic signaling pathway		-5.637636539	2.30337E-06	804.8533333	40.0839183	30182	5	15	2	13.33333333	8.777074515	836|841	CASP3|CASP8	-2.941892263	0	3	1	1	-5.637636539	804.8533333
1	-5.330949332	GO:0002039	M1	1	0	GO Molecular Functions	21	p53 binding		-5.330949332	4.66714E-06	90.09552239	16.27976857	30182	67	15	3	20	10.32795559	2932|3091|23411	GSK3B|HIF1A|SIRT1	-2.676597742	0	1	0	0	-8.86030398	90.09552239
1	-4.973702598	GO:0008013	M1	1	0	GO Molecular Functions	21	beta-catenin binding		-4.973702598	1.06242E-05	68.59545455	14.16006514	30182	88	15	3	20	10.32795559	2932|5071|9314	GSK3B|PRKN|KLF4	-2.357139568	0	4	1	1	-4.973702598	68.59545455
1	-4.818965672	GO:0004861	M1	1	0	GO Molecular Functions	21	cyclin-dependent protein serine/threonine kinase inhibitor activity		-4.818965672	1.51717E-05	335.3555556	25.83199168	30182	12	15	2	13.33333333	8.777074515	836|1027	CASP3|CDKN1B	-2.269349433	0	3	0	0	-5.637636539	804.8533333
1	-4.818965672	GO:0097153	M1	1	0	GO Molecular Functions	21	cysteine-type endopeptidase activity involved in apoptotic process		-4.818965672	1.51717E-05	335.3555556	25.83199168	30182	12	15	2	13.33333333	8.777074515	836|841	CASP3|CASP8	-2.269349433	0	3	0	0	-5.637636539	804.8533333
1	-4.755806043	GO:0051087	M1	1	0	GO Molecular Functions	21	chaperone binding		-4.755806043	1.75466E-05	58.04230769	12.9937845	30182	104	15	3	20	10.32795559	1027|3309|5071	CDKN1B|HSPA5|PRKN	-2.236153027	0	2	0	0	-8.362115453	80.48533333
1	-4.388545753	GO:0016922	M1	1	0	GO Molecular Functions	21	nuclear receptor binding		-4.388545753	4.08747E-05	43.74202899	11.22179115	30182	138	15	3	20	10.32795559	3091|5111|23411	HIF1A|PCNA|SIRT1	-1.923250399	0	1	0	0	-8.86030398	90.09552239
1	-4.388545753	GO:0002020	M1	1	0	GO Molecular Functions	21	protease binding		-4.388545753	4.08747E-05	43.74202899	11.22179115	30182	138	15	3	20	10.32795559	836|2932|5071	CASP3|GSK3B|PRKN	-1.923250399	0	4	0	0	-4.973702598	68.59545455
1	-4.360753717	GO:0005123	M1	1	0	GO Molecular Functions	21	death receptor binding		-4.360753717	4.35759E-05	201.2133333	19.97212644	30182	20	15	2	13.33333333	8.777074515	836|841	CASP3|CASP8	-1.920281947	0	3	0	0	-5.637636539	804.8533333
1	-4.167350111	GO:0001228	M1	1	0	GO Molecular Functions	21	DNA-binding transcription activator activity, RNA polymerase II-specific		-4.167350111	6.80221E-05	17.1977208	7.87485664	30182	468	15	4	26.66666667	11.41798451	3091|4780|4790|9314	HIF1A|NFE2L2|NFKB1|KLF4	-1.758314062	0	5	1	1	-4.167350111	36.25465465
1	-4.153028342	GO:0001216	M1	1	0	GO Molecular Functions	21	DNA-binding transcription activator activity		-4.153028342	7.03026E-05	17.0519774	7.837807514	30182	472	15	4	26.66666667	11.41798451	3091|4780|4790|9314	HIF1A|NFE2L2|NFKB1|KLF4	-1.758314062	0	5	0	0	-4.167350111	36.25465465
1	-3.842161922	GO:0030291	M1	1	0	GO Molecular Functions	21	protein serine/threonine kinase inhibitor activity		-3.842161922	0.000143826	111.7851852	14.83079635	30182	36	15	2	13.33333333	8.777074515	836|1027	CASP3|CDKN1B	-1.468636942	0	3	0	0	-5.637636539	804.8533333
1	-3.816488395	GO:0003682	M1	1	0	GO Molecular Functions	21	chromatin binding		-3.816488395	0.000152585	13.94893125	7.003025046	30182	577	15	4	26.66666667	11.41798451	4790|5111|9314|23411	NFKB1|PCNA|KLF4|SIRT1	-1.4631668	0	6	1	1	-3.816488395	63.87724868
1	-3.794796516	GO:0016799	M1	1	0	GO Molecular Functions	21	hydrolase activity, hydrolyzing N-glycosyl compounds		-3.794796516	0.0001604	105.9017544	14.42847694	30182	38	15	2	13.33333333	8.777074515	5111|7099	PCNA|TLR4	-1.460780077	0	7	1	1	-3.794796516	105.9017544
1	-3.590689502	GO:0032813	M1	1	0	GO Molecular Functions	21	tumor necrosis factor receptor superfamily binding		-3.590689502	0.000256632	83.83888889	12.8077509	30182	48	15	2	13.33333333	8.777074515	836|841	CASP3|CASP8	-1.275156469	0	3	0	0	-5.637636539	804.8533333
1	-3.555111849	GO:0030544	M1	1	0	GO Molecular Functions	21	Hsp70 protein binding		-3.555111849	0.00027854	80.48533333	12.54308609	30182	50	15	2	13.33333333	8.777074515	1027|5071	CDKN1B|PRKN	-1.274340921	0	2	0	0	-8.362115453	80.48533333
1	-3.555111849	GO:0016538	M1	1	0	GO Molecular Functions	21	cyclin-dependent protein serine/threonine kinase regulator activity		-3.555111849	0.00027854	80.48533333	12.54308609	30182	50	15	2	13.33333333	8.777074515	836|1027	CASP3|CDKN1B	-1.274340921	0	3	0	0	-5.637636539	804.8533333
1	-3.354166236	GO:1990841	M1	1	0	GO Molecular Functions	21	promoter-specific chromatin binding		-3.354166236	0.000442419	63.87724868	11.14012108	30182	63	15	2	13.33333333	8.777074515	9314|23411	KLF4|SIRT1	-1.089785725	0	6	0	0	-3.816488395	63.87724868
1	-3.31381512	GO:0097110	M1	1	0	GO Molecular Functions	21	scaffold protein binding		-3.31381512	0.000485495	60.97373737	10.87629097	30182	66	15	2	13.33333333	8.777074515	841|4846	CASP8|NOS3	-1.065228876	0	8	1	1	-3.31381512	60.97373737
1	-3.226489526	GO:0004860	M1	1	0	GO Molecular Functions	21	protein kinase inhibitor activity		-3.226489526	0.000593623	55.12694064	10.32459739	30182	73	15	2	13.33333333	8.777074515	836|1027	CASP3|CDKN1B	-0.993143249	0	3	0	0	-5.637636539	804.8533333
1	-3.180339089	GO:0019210	M1	1	0	GO Molecular Functions	21	kinase inhibitor activity		-3.180339089	0.000660178	52.26320346	10.0433401	30182	77	15	2	13.33333333	8.777074515	836|1027	CASP3|CDKN1B	-0.961716068	0	3	0	0	-5.637636539	804.8533333
1	-2.865164265	GO:0001221	M1	1	0	GO Molecular Functions	21	transcription coregulator binding		-2.865164265	0.001364067	36.25465465	8.29755996	30182	111	15	2	13.33333333	8.777074515	3091|4780	HIF1A|NFE2L2	-0.660781684	0	5	0	0	-4.167350111	36.25465465
1	-2.812684078	GO:0004197	M1	1	0	GO Molecular Functions	21	cysteine-type endopeptidase activity		-2.812684078	0.001539274	34.1039548	8.034223023	30182	118	15	2	13.33333333	8.777074515	836|841	CASP3|CASP8	-0.622089781	0	3	0	0	-5.637636539	804.8533333
1	-2.756467895	GO:0042826	M1	1	0	GO Molecular Functions	21	histone deacetylase binding		-2.756467895	0.001751992	31.93862434	7.760095417	30182	126	15	2	13.33333333	8.777074515	3091|5071	HIF1A|PRKN	-0.580008242	0	9	1	1	-2.756467895	31.93862434
1	-2.743947616	GO:0003712	M1	1	0	GO Molecular Functions	21	transcription coregulator activity		-2.743947616	0.001803235	12.00079523	5.547915297	30182	503	15	3	20	10.32795559	4790|5071|23411	NFKB1|PRKN|SIRT1	-0.580008242	0	6	0	0	-3.816488395	63.87724868
1	-2.731684472	GO:0060090	M1	1	0	GO Molecular Functions	21	molecular adaptor activity		-2.731684472	0.001854879	11.88267717	5.516021326	30182	508	15	3	20	10.32795559	1027|9314|114548	CDKN1B|KLF4|NLRP3	-0.580008242	0	10	1	1	-2.731684472	11.88267717
1	-2.716650544	GO:0016798	M1	1	0	GO Molecular Functions	21	hydrolase activity, acting on glycosyl bonds		-2.716650544	0.001920213	30.48686869	7.570764966	30182	132	15	2	13.33333333	8.777074515	5111|7099	PCNA|TLR4	-0.577208769	0	7	0	0	-3.794796516	105.9017544
1	-2.534593013	GO:0008047	M1	1	0	GO Molecular Functions	21	enzyme activator activity		-2.534593013	0.002920162	10.12818792	5.018927892	30182	596	15	3	20	10.32795559	836|1027|5111	CASP3|CDKN1B|PCNA	-0.407050462	0	3	0	0	-5.637636539	804.8533333
1	-2.447645805	GO:0008022	M1	1	0	GO Molecular Functions	21	protein C-terminus binding		-2.447645805	0.00356742	22.2335175	6.389100901	30182	181	15	2	13.33333333	8.777074515	5111|23411	PCNA|SIRT1	-0.331685126	0	1	0	0	-8.86030398	90.09552239
1	-2.429105227	GO:0008234	M1	1	0	GO Molecular Functions	21	cysteine-type peptidase activity		-2.429105227	0.003723015	21.75279279	6.313495614	30182	185	15	2	13.33333333	8.777074515	836|841	CASP3|CASP8	-0.324425558	0	3	0	0	-5.637636539	804.8533333
1	-2.406501705	GO:0003714	M1	1	0	GO Molecular Functions	21	transcription corepressor activity		-2.406501705	0.003921916	21.18035088	6.222274701	30182	190	15	2	13.33333333	8.777074515	5071|23411	PRKN|SIRT1	-0.312817422	0	6	0	0	-3.816488395	63.87724868
1	-2.216364284	GO:0019887	M1	1	0	GO Molecular Functions	21	protein kinase regulator activity		-2.216364284	0.006076251	16.90868347	5.494323075	30182	238	15	2	13.33333333	8.777074515	836|1027	CASP3|CDKN1B	-0.133403865	0	3	0	0	-5.637636539	804.8533333
1	-2.12619776	GO:0019207	M1	1	0	GO Molecular Functions	21	kinase regulator activity		-2.12619776	0.007478289	15.18591195	5.172107664	30182	265	15	2	13.33333333	8.777074515	836|1027	CASP3|CDKN1B	-0.053702776	0	3	0	0	-5.637636539	804.8533333
1	-2.110553241	GO:0005126	M1	1	0	GO Molecular Functions	21	cytokine receptor binding		-2.110553241	0.007752589	14.90469136	5.117606506	30182	270	15	2	13.33333333	8.777074515	836|841	CASP3|CASP8	-0.048277421	0	3	0	0	-5.637636539	804.8533333
1	-1.911421775	GO:0046982	M1	1	0	GO Molecular Functions	21	protein heterodimerization activity		-1.911421775	0.012262478	11.73255588	4.45763461	30182	343	15	2	13.33333333	8.777074515	3091|7099	HIF1A|TLR4	0	0	9	0	0	-2.756467895	31.93862434
1	-1.869168108	GO:0030674	M1	1	0	GO Molecular Functions	21	protein-macromolecule adaptor activity		-1.869168108	0.013515493	11.14755309	4.325140426	30182	361	15	2	13.33333333	8.777074515	9314|114548	KLF4|NLRP3	0	0	10	0	0	-2.731684472	11.88267717
1	-1.835621475	GO:0016887	M1	1	0	GO Molecular Functions	21	ATP hydrolysis activity		-1.835621475	0.014600863	10.70283688	4.221698213	30182	376	15	2	13.33333333	8.777074515	3309|114548	HSPA5|NLRP3	0	0	10	0	0	-2.731684472	11.88267717
1	-1.803461637	GO:0004857	M1	1	0	GO Molecular Functions	21	enzyme inhibitor activity		-1.803461637	0.015723107	10.29224211	4.123943775	30182	391	15	2	13.33333333	8.777074515	836|1027	CASP3|CDKN1B	0	0	3	0	0	-5.637636539	804.8533333
1	-1.729423739	GO:0004175	M1	1	0	GO Molecular Functions	21	endopeptidase activity		-1.729423739	0.018645596	9.402492212	3.903945124	30182	428	15	2	13.33333333	8.777074515	836|841	CASP3|CASP8	0	0	3	0	0	-5.637636539	804.8533333
1	-1.718062256	GO:0003779	M1	1	0	GO Molecular Functions	21	actin binding		-1.718062256	0.019139815	9.27250384	3.870787557	30182	434	15	2	13.33333333	8.777074515	4846|5071	NOS3|PRKN	0	0	8	0	0	-3.31381512	60.97373737
1	-1.489551637	GO:0140657	M1	1	0	GO Molecular Functions	21	ATP-dependent activity		-1.489551637	0.032392791	6.986574074	3.234790175	30182	576	15	2	13.33333333	8.777074515	3309|114548	HSPA5|NLRP3	0	0	10	0	0	-2.731684472	11.88267717
1	-1.443904258	GO:0008233	M1	1	0	GO Molecular Functions	21	peptidase activity		-1.443904258	0.035982865	6.59715847	3.114143008	30182	610	15	2	13.33333333	8.777074515	836|841	CASP3|CASP8	0	0	3	0	0	-5.637636539	804.8533333
1	-1.332062411	GO:0017111	M1	1	0	GO Molecular Functions	21	ribonucleoside triphosphate phosphatase activity		-1.332062411	0.046551919	5.724419156	2.826285896	30182	703	15	2	13.33333333	8.777074515	3309|114548	HSPA5|NLRP3	0	0	10	0	0	-2.731684472	11.88267717
