# Supplementary material for: Network pharmacology and molecular-docking-based strategy to explore the potential mechanism of salidroside-inhibited oxidative stress in retinal ganglion cell
Source: PLoS One. 2024 Jul 5;19(7):e0305343. doi: 10.1371/journal.pone.0305343 (PMC11226129; doi:10.1371/journal.pone.0305343)
Supplement: S1 File — All raw data required to replicate the results of study were listed in this file. (ZIP) [file pone.0305343.s002.zip › original data/MF/Enrichment_GO/GeneGo_membership.csv]

Gene	_SCORE_GRP1_	_SCORE_GRP6_	_SCORE_GRP5_	_SCORE_GRP9_	_SCORE_GRP7_	_SCORE_GRP2_	_SCORE_GRP4_	_SCORE_GRP10_	_SCORE_GRP3_	_SCORE_GRP8_	GRP1|21_GO:0008134|-8.183|transcription factor binding	GRP1|21_GO:0140297|-8.860|DNA-binding transcription factor binding	GRP1|21_GO:0061629|-7.986|RNA polymerase II-specific DNA-binding transcription factor binding	GRP1|21_GO:0019900|-5.954|kinase binding	GRP1|21_GO:0019901|-6.247|protein kinase binding	GRP1|21_GO:0002039|-5.331|p53 binding	GRP1|21_GO:0016922|-4.389|nuclear receptor binding	GRP1|21_GO:0008022|-2.448|protein C-terminus binding	GRP2|21_GO:0019904|-6.258|protein domain specific binding	GRP2|21_GO:0044389|-8.203|ubiquitin-like protein ligase binding	GRP2|21_GO:0031625|-8.362|ubiquitin protein ligase binding	GRP2|21_GO:0031072|-6.391|heat shock protein binding	GRP2|21_GO:0051087|-4.756|chaperone binding	GRP2|21_GO:0030544|-3.555|Hsp70 protein binding	GRP3|21_GO:0008047|-2.535|enzyme activator activity	GRP3|21_GO:0030291|-3.842|protein serine/threonine kinase inhibitor activity	GRP3|21_GO:0004861|-4.819|cyclin-dependent protein serine/threonine kinase inhibitor activity	GRP3|21_GO:0016538|-3.555|cyclin-dependent protein serine/threonine kinase regulator activity	GRP3|21_GO:0004860|-3.226|protein kinase inhibitor activity	GRP3|21_GO:0019210|-3.180|kinase inhibitor activity	GRP3|21_GO:0019887|-2.216|protein kinase regulator activity	GRP3|21_GO:0019207|-2.126|kinase regulator activity	GRP3|21_GO:0004857|-1.803|enzyme inhibitor activity	GRP3|21_GO:0097153|-4.819|cysteine-type endopeptidase activity involved in apoptotic process	GRP3|21_GO:0097199|-5.638|cysteine-type endopeptidase activity involved in apoptotic signaling pathway	GRP3|21_GO:0005123|-4.361|death receptor binding	GRP3|21_GO:0032813|-3.591|tumor necrosis factor receptor superfamily binding	GRP3|21_GO:0004197|-2.813|cysteine-type endopeptidase activity	GRP3|21_GO:0008234|-2.429|cysteine-type peptidase activity	GRP3|21_GO:0005126|-2.111|cytokine receptor binding	GRP3|21_GO:0004175|-1.729|endopeptidase activity	GRP3|21_GO:0008233|-1.444|peptidase activity	GRP4|21_GO:0002020|-4.389|protease binding	GRP4|21_GO:0008013|-4.974|beta-catenin binding	GRP5|21_GO:0001216|-4.153|DNA-binding transcription activator activity	GRP5|21_GO:0001228|-4.167|DNA-binding transcription activator activity, RNA polymerase II-specific	GRP5|21_GO:0001221|-2.865|transcription coregulator binding	GRP6|21_GO:0003682|-3.816|chromatin binding	GRP6|21_GO:1990841|-3.354|promoter-specific chromatin binding
5111	0.875	0.25	0.0	0.0	1.0	0.0	0.0	0.0	0.05555555555555555	0.0	0.4	0.4	0.4	0.3	0.4	0.0	0.3	0.1	0.0	0.0	0.0	0.0	0.0	0.0	0.1	0.0	0.0	0.0	0.0	0.0	0.0	0.0	0	0.0	0.0	0.0	0.0	0.0	0.0	0.0	0	0	0.0	0.0	0.0	0.0	0.0	0.2	0.0
114548	0.25	0.0	0.0	0.0	0.0	0.0	0.0	1.0	0.0	0.0	0.4	0.4	0.0	0.0	0.0	0.0	0.0	0.0	0.0	0.0	0.0	0.0	0.0	0.0	0.0	0.0	0.0	0.0	0.0	0.0	0.0	0.0	0	0.0	0.0	0.0	0.0	0.0	0.0	0.0	0	0	0.0	0.0	0.0	0.0	0.0	0.0	0.0
4780	0.375	0.0	1.0	0.0	0.0	0.16666666666666666	0.0	0.0	0.0	0.0	0.4	0.4	0.4	0.0	0.0	0.0	0.0	0.0	0.4	0.0	0.0	0.0	0.0	0.0	0.0	0.0	0.0	0.0	0.0	0.0	0.0	0.0	0	0.0	0.0	0.0	0.0	0.0	0.0	0.0	0	0	0.0	0.0	0.3	0.3	0.1	0.0	0.0
3309	0.0	0.0	0.0	0.0	0.0	0.8333333333333334	0.0	0.6	0.0	0.0	0.0	0.0	0.0	0.0	0.0	0.0	0.0	0.0	0.4	0.4	0.4	0.4	0.3	0.0	0.0	0.0	0.0	0.0	0.0	0.0	0.0	0.0	0	0.0	0.0	0.0	0.0	0.0	0.0	0.0	0	0	0.0	0.0	0.0	0.0	0.0	0.0	0.0
841	0.0	0.0	0.0	0.0	0.0	0.5	0.0	0.0	0.5	0.5	0.0	0.0	0.0	0.0	0.0	0.0	0.0	0.0	0.4	0.4	0.4	0.0	0.0	0.0	0.0	0.0	0.0	0.0	0.0	0.0	0.0	0.0	0	0.3	0.3	0.3	0.2	0.1	0.1	0.1	0	0	0.0	0.0	0.0	0.0	0.0	0.0	0.0
7099	0.0	0.0	0.0	0.5	1.0	0.0	0.0	0.0	0.0	0.0	0.0	0.0	0.0	0.0	0.0	0.0	0.0	0.0	0.0	0.0	0.0	0.0	0.0	0.0	0.0	0.0	0.0	0.0	0.0	0.0	0.0	0.0	0	0.0	0.0	0.0	0.0	0.0	0.0	0.0	0	0	0.0	0.0	0.0	0.0	0.0	0.0	0.0
2932	0.75	0.0	0.0	0.0	0.0	0.3333333333333333	1.0	0.0	0.0	0.0	0.4	0.4	0.4	0.3	0.4	0.3	0.0	0.0	0.0	0.4	0.4	0.0	0.0	0.0	0.0	0.0	0.0	0.0	0.0	0.0	0.0	0.0	0	0.0	0.0	0.0	0.0	0.0	0.0	0.0	0	0	0.3	0.3	0.0	0.0	0.0	0.0	0.0
3091	0.875	0.0	1.0	1.0	0.0	0.6666666666666666	0.0	0.0	0.0	0.0	0.4	0.4	0.4	0.3	0.4	0.3	0.3	0.0	0.4	0.4	0.4	0.4	0.0	0.0	0.0	0.0	0.0	0.0	0.0	0.0	0.0	0.0	0	0.0	0.0	0.0	0.0	0.0	0.0	0.0	0	0	0.0	0.0	0.3	0.3	0.1	0.0	0.0
9314	0.375	0.5	0.6666666666666666	0.0	0.0	0.0	0.5	0.4	0.0	0.0	0.4	0.4	0.4	0.0	0.0	0.0	0.0	0.0	0.0	0.0	0.0	0.0	0.0	0.0	0.0	0.0	0.0	0.0	0.0	0.0	0.0	0.0	0	0.0	0.0	0.0	0.0	0.0	0.0	0.0	0	0	0.0	0.3	0.3	0.3	0.0	0.2	0.2
5071	0.25	0.5	0.0	0.5	0.0	1.0	1.0	0.0	0.0	0.5	0.0	0.0	0.0	0.3	0.4	0.0	0.0	0.0	0.4	0.4	0.4	0.4	0.3	0.2	0.0	0.0	0.0	0.0	0.0	0.0	0.0	0.0	0	0.0	0.0	0.0	0.0	0.0	0.0	0.0	0	0	0.3	0.3	0.0	0.0	0.0	0.0	0.0
836	0.0	0.0	0.0	0.0	0.0	0.0	0.5	0.0	1.0	0.0	0.0	0.0	0.0	0.0	0.0	0.0	0.0	0.0	0.0	0.0	0.0	0.0	0.0	0.0	0.1	0.2	0.3	0.2	0.2	0.2	0.1	0.1	0	0.3	0.3	0.3	0.2	0.1	0.1	0.1	0	0	0.3	0.0	0.0	0.0	0.0	0.0	0.0
4790	0.0	0.5	0.6666666666666666	0.0	0.0	0.0	0.0	0.0	0.0	0.0	0.0	0.0	0.0	0.0	0.0	0.0	0.0	0.0	0.0	0.0	0.0	0.0	0.0	0.0	0.0	0.0	0.0	0.0	0.0	0.0	0.0	0.0	0	0.0	0.0	0.0	0.0	0.0	0.0	0.0	0	0	0.0	0.0	0.3	0.3	0.0	0.2	0.0
1027	0.25	0.0	0.0	0.0	0.0	0.8333333333333334	0.0	0.2	0.5	0.0	0.0	0.0	0.0	0.3	0.4	0.0	0.0	0.0	0.0	0.4	0.4	0.4	0.3	0.2	0.1	0.2	0.3	0.2	0.2	0.2	0.1	0.1	0	0.0	0.0	0.0	0.0	0.0	0.0	0.0	0	0	0.0	0.0	0.0	0.0	0.0	0.0	0.0
4846	0.0	0.0	0.0	0.0	0.0	0.0	0.0	0.0	0.0	1.0	0.0	0.0	0.0	0.0	0.0	0.0	0.0	0.0	0.0	0.0	0.0	0.0	0.0	0.0	0.0	0.0	0.0	0.0	0.0	0.0	0.0	0.0	0	0.0	0.0	0.0	0.0	0.0	0.0	0.0	0	0	0.0	0.0	0.0	0.0	0.0	0.0	0.0
23411	1.0	1.0	0.0	0.0	0.0	0.16666666666666666	0.0	0.0	0.0	0.0	0.4	0.4	0.4	0.3	0.4	0.3	0.3	0.1	0.4	0.0	0.0	0.0	0.0	0.0	0.0	0.0	0.0	0.0	0.0	0.0	0.0	0.0	0	0.0	0.0	0.0	0.0	0.0	0.0	0.0	0	0	0.0	0.0	0.0	0.0	0.0	0.2	0.2
[truncated: 24 more columns]
