# Supplementary material for: Network pharmacology and molecular-docking-based strategy to explore the potential mechanism of salidroside-inhibited oxidative stress in retinal ganglion cell
Source: PLoS One. 2024 Jul 5;19(7):e0305343. doi: 10.1371/journal.pone.0305343 (PMC11226129; doi:10.1371/journal.pone.0305343)
Supplement: S1 File — All raw data required to replicate the results of study were listed in this file. (ZIP) [file pone.0305343.s002.zip › original data/MF/Enrichment_GO/GO_AllLists.csv]

Category	CategoryID	GO	Description	PARENT_GO	LogP	Enrichment	Z-score	#TotalGeneInLibrary	#GeneInGO	#GeneInHitList	#GeneInGOAndHitList	%InGO	STDV %InGO	GeneID	Hits	Log(q-value)	GeneList
GO Molecular Functions	21	GO:0140297	DNA-binding transcription factor binding		-8.9	29	14	30182	478	15	7	47	13	2932|3091|4780|5111|9314|23411|114548	GSK3B|HIF1A|NFE2L2|PCNA|KLF4|SIRT1|NLRP3	-5.2	MyList
GO Molecular Functions	21	GO:0031625	ubiquitin protein ligase binding		-8.4	40	15	30182	301	15	6	40	13	841|1027|2932|3091|3309|5071	CASP8|CDKN1B|GSK3B|HIF1A|HSPA5|PRKN	-5.1	MyList
GO Molecular Functions	21	GO:0044389	ubiquitin-like protein ligase binding		-8.2	38	15	30182	320	15	6	40	13	841|1027|2932|3091|3309|5071	CASP8|CDKN1B|GSK3B|HIF1A|HSPA5|PRKN	-5.1	MyList
GO Molecular Functions	21	GO:0008134	transcription factor binding		-8.2	24	12	30182	599	15	7	47	13	2932|3091|4780|5111|9314|23411|114548	GSK3B|HIF1A|NFE2L2|PCNA|KLF4|SIRT1|NLRP3	-5.1	MyList
GO Molecular Functions	21	GO:0061629	RNA polymerase II-specific DNA-binding transcription factor binding		-8	35	14	30182	348	15	6	40	13	2932|3091|4780|5111|9314|23411	GSK3B|HIF1A|NFE2L2|PCNA|KLF4|SIRT1	-5	MyList
GO Molecular Functions	21	GO:0031072	heat shock protein binding		-6.4	63	16	30182	128	15	4	27	11	1027|3091|3309|5071	CDKN1B|HIF1A|HSPA5|PRKN	-3.5	MyList
GO Molecular Functions	21	GO:0019904	protein domain specific binding		-6.3	18	9.8	30182	683	15	6	40	13	841|3091|3309|4780|5071|23411	CASP8|HIF1A|HSPA5|NFE2L2|PRKN|SIRT1	-3.5	MyList
GO Molecular Functions	21	GO:0019901	protein kinase binding		-6.2	18	9.8	30182	686	15	6	40	13	1027|2932|3091|5071|5111|23411	CDKN1B|GSK3B|HIF1A|PRKN|PCNA|SIRT1	-3.5	MyList
GO Molecular Functions	21	GO:0019900	kinase binding		-6	16	9.2	30182	770	15	6	40	13	1027|2932|3091|5071|5111|23411	CDKN1B|GSK3B|HIF1A|PRKN|PCNA|SIRT1	-3.2	MyList
GO Molecular Functions	21	GO:0097199	cysteine-type endopeptidase activity involved in apoptotic signaling pathway		-5.6	8e+02	40	30182	5	15	2	13	8.8	836|841	CASP3|CASP8	-2.9	MyList
GO Molecular Functions	21	GO:0002039	p53 binding		-5.3	90	16	30182	67	15	3	20	10	2932|3091|23411	GSK3B|HIF1A|SIRT1	-2.7	MyList
GO Molecular Functions	21	GO:0008013	beta-catenin binding		-5	69	14	30182	88	15	3	20	10	2932|5071|9314	GSK3B|PRKN|KLF4	-2.4	MyList
GO Molecular Functions	21	GO:0004861	cyclin-dependent protein serine/threonine kinase inhibitor activity		-4.8	3.4e+02	26	30182	12	15	2	13	8.8	836|1027	CASP3|CDKN1B	-2.3	MyList
GO Molecular Functions	21	GO:0097153	cysteine-type endopeptidase activity involved in apoptotic process		-4.8	3.4e+02	26	30182	12	15	2	13	8.8	836|841	CASP3|CASP8	-2.3	MyList
GO Molecular Functions	21	GO:0051087	chaperone binding		-4.8	58	13	30182	104	15	3	20	10	1027|3309|5071	CDKN1B|HSPA5|PRKN	-2.2	MyList
GO Molecular Functions	21	GO:0016922	nuclear receptor binding		-4.4	44	11	30182	138	15	3	20	10	3091|5111|23411	HIF1A|PCNA|SIRT1	-1.9	MyList
GO Molecular Functions	21	GO:0002020	protease binding		-4.4	44	11	30182	138	15	3	20	10	836|2932|5071	CASP3|GSK3B|PRKN	-1.9	MyList
GO Molecular Functions	21	GO:0005123	death receptor binding		-4.4	2e+02	20	30182	20	15	2	13	8.8	836|841	CASP3|CASP8	-1.9	MyList
GO Molecular Functions	21	GO:0001228	DNA-binding transcription activator activity, RNA polymerase II-specific		-4.2	17	7.9	30182	468	15	4	27	11	3091|4780|4790|9314	HIF1A|NFE2L2|NFKB1|KLF4	-1.8	MyList
GO Molecular Functions	21	GO:0001216	DNA-binding transcription activator activity		-4.2	17	7.8	30182	472	15	4	27	11	3091|4780|4790|9314	HIF1A|NFE2L2|NFKB1|KLF4	-1.8	MyList
GO Molecular Functions	21	GO:0030291	protein serine/threonine kinase inhibitor activity		-3.8	1.1e+02	15	30182	36	15	2	13	8.8	836|1027	CASP3|CDKN1B	-1.5	MyList
GO Molecular Functions	21	GO:0003682	chromatin binding		-3.8	14	7	30182	577	15	4	27	11	4790|5111|9314|23411	NFKB1|PCNA|KLF4|SIRT1	-1.5	MyList
GO Molecular Functions	21	GO:0016799	hydrolase activity, hydrolyzing N-glycosyl compounds		-3.8	1.1e+02	14	30182	38	15	2	13	8.8	5111|7099	PCNA|TLR4	-1.5	MyList
GO Molecular Functions	21	GO:0032813	tumor necrosis factor receptor superfamily binding		-3.6	84	13	30182	48	15	2	13	8.8	836|841	CASP3|CASP8	-1.3	MyList
GO Molecular Functions	21	GO:0030544	Hsp70 protein binding		-3.6	80	13	30182	50	15	2	13	8.8	1027|5071	CDKN1B|PRKN	-1.3	MyList
GO Molecular Functions	21	GO:0016538	cyclin-dependent protein serine/threonine kinase regulator activity		-3.6	80	13	30182	50	15	2	13	8.8	836|1027	CASP3|CDKN1B	-1.3	MyList
GO Molecular Functions	21	GO:1990841	promoter-specific chromatin binding		-3.4	64	11	30182	63	15	2	13	8.8	9314|23411	KLF4|SIRT1	-1.1	MyList
GO Molecular Functions	21	GO:0097110	scaffold protein binding		-3.3	61	11	30182	66	15	2	13	8.8	841|4846	CASP8|NOS3	-1.1	MyList
GO Molecular Functions	21	GO:0004860	protein kinase inhibitor activity		-3.2	55	10	30182	73	15	2	13	8.8	836|1027	CASP3|CDKN1B	-0.99	MyList
GO Molecular Functions	21	GO:0019210	kinase inhibitor activity		-3.2	52	10	30182	77	15	2	13	8.8	836|1027	CASP3|CDKN1B	-0.96	MyList
GO Molecular Functions	21	GO:0001221	transcription coregulator binding		-2.9	36	8.3	30182	111	15	2	13	8.8	3091|4780	HIF1A|NFE2L2	-0.66	MyList
GO Molecular Functions	21	GO:0004197	cysteine-type endopeptidase activity		-2.8	34	8	30182	118	15	2	13	8.8	836|841	CASP3|CASP8	-0.62	MyList
GO Molecular Functions	21	GO:0042826	histone deacetylase binding		-2.8	32	7.8	30182	126	15	2	13	8.8	3091|5071	HIF1A|PRKN	-0.58	MyList
GO Molecular Functions	21	GO:0003712	transcription coregulator activity		-2.7	12	5.5	30182	503	15	3	20	10	4790|5071|23411	NFKB1|PRKN|SIRT1	-0.58	MyList
GO Molecular Functions	21	GO:0060090	molecular adaptor activity		-2.7	12	5.5	30182	508	15	3	20	10	1027|9314|114548	CDKN1B|KLF4|NLRP3	-0.58	MyList
GO Molecular Functions	21	GO:0016798	hydrolase activity, acting on glycosyl bonds		-2.7	30	7.6	30182	132	15	2	13	8.8	5111|7099	PCNA|TLR4	-0.58	MyList
GO Molecular Functions	21	GO:0008047	enzyme activator activity		-2.5	10	5	30182	596	15	3	20	10	836|1027|5111	CASP3|CDKN1B|PCNA	-0.41	MyList
GO Molecular Functions	21	GO:0008022	protein C-terminus binding		-2.4	22	6.4	30182	181	15	2	13	8.8	5111|23411	PCNA|SIRT1	-0.33	MyList
GO Molecular Functions	21	GO:0008234	cysteine-type peptidase activity		-2.4	22	6.3	30182	185	15	2	13	8.8	836|841	CASP3|CASP8	-0.32	MyList
GO Molecular Functions	21	GO:0003714	transcription corepressor activity		-2.4	21	6.2	30182	190	15	2	13	8.8	5071|23411	PRKN|SIRT1	-0.31	MyList
GO Molecular Functions	21	GO:0019887	protein kinase regulator activity		-2.2	17	5.5	30182	238	15	2	13	8.8	836|1027	CASP3|CDKN1B	-0.13	MyList
GO Molecular Functions	21	GO:0019207	kinase regulator activity		-2.1	15	5.2	30182	265	15	2	13	8.8	836|1027	CASP3|CDKN1B	-0.054	MyList
GO Molecular Functions	21	GO:0005126	cytokine receptor binding		-2.1	15	5.1	30182	270	15	2	13	8.8	836|841	CASP3|CASP8	-0.048	MyList
GO Molecular Functions	21	GO:0046982	protein heterodimerization activity		-1.9	12	4.5	30182	343	15	2	13	8.8	3091|7099	HIF1A|TLR4	0	MyList
GO Molecular Functions	21	GO:0030674	protein-macromolecule adaptor activity		-1.9	11	4.3	30182	361	15	2	13	8.8	9314|114548	KLF4|NLRP3	0	MyList
GO Molecular Functions	21	GO:0016887	ATP hydrolysis activity		-1.8	11	4.2	30182	376	15	2	13	8.8	3309|114548	HSPA5|NLRP3	0	MyList
GO Molecular Functions	21	GO:0004857	enzyme inhibitor activity		-1.8	10	4.1	30182	391	15	2	13	8.8	836|1027	CASP3|CDKN1B	0	MyList
GO Molecular Functions	21	GO:0004175	endopeptidase activity		-1.7	9.4	3.9	30182	428	15	2	13	8.8	836|841	CASP3|CASP8	0	MyList
GO Molecular Functions	21	GO:0003779	actin binding		-1.7	9.3	3.9	30182	434	15	2	13	8.8	4846|5071	NOS3|PRKN	0	MyList
GO Molecular Functions	21	GO:0140657	ATP-dependent activity		-1.5	7	3.2	30182	576	15	2	13	8.8	3309|114548	HSPA5|NLRP3	0	MyList
GO Molecular Functions	21	GO:0008233	peptidase activity		-1.4	6.6	3.1	30182	610	15	2	13	8.8	836|841	CASP3|CASP8	0	MyList
GO Molecular Functions	21	GO:0017111	ribonucleoside triphosphate phosphatase activity		-1.3	5.7	2.8	30182	703	15	2	13	8.8	3309|114548	HSPA5|NLRP3	0	MyList
