# Supplementary material for: Network pharmacology and molecular-docking-based strategy to explore the potential mechanism of salidroside-inhibited oxidative stress in retinal ganglion cell
Source: PLoS One. 2024 Jul 5;19(7):e0305343. doi: 10.1371/journal.pone.0305343 (PMC11226129; doi:10.1371/journal.pone.0305343)
Supplement: S1 File — All raw data required to replicate the results of study were listed in this file. (ZIP) [file pone.0305343.s002.zip › original data/MF/Enrichment_GO/GO_membership.csv]

_MEMBER_MyList	_LogP_MyList	GO	Description	_PATTERN_	_RANK_	GiniIndex
1	-8.2	GO:0044389	ubiquitin-like protein ligase binding	M1	1	0
1	-2.4	GO:0008022	protein C-terminus binding	M1	1	0
1	-8	GO:0061629	RNA polymerase II-specific DNA-binding transcription factor binding	M1	1	0
1	-3.8	GO:0003682	chromatin binding	M1	1	0
1	-3.3	GO:0097110	scaffold protein binding	M1	1	0
1	-5.6	GO:0097199	cysteine-type endopeptidase activity involved in apoptotic signaling pathway	M1	1	0
1	-4.4	GO:0002020	protease binding	M1	1	0
1	-4.8	GO:0004861	cyclin-dependent protein serine/threonine kinase inhibitor activity	M1	1	0
1	-3.2	GO:0004860	protein kinase inhibitor activity	M1	1	0
1	-8.4	GO:0031625	ubiquitin protein ligase binding	M1	1	0
1	-4.4	GO:0016922	nuclear receptor binding	M1	1	0
1	-8.9	GO:0140297	DNA-binding transcription factor binding	M1	1	0
1	-5	GO:0008013	beta-catenin binding	M1	1	0
1	-2.7	GO:0060090	molecular adaptor activity	M1	1	0
1	-2.4	GO:0003714	transcription corepressor activity	M1	1	0
1	-6	GO:0019900	kinase binding	M1	1	0
1	-1.9	GO:0046982	protein heterodimerization activity	M1	1	0
1	-1.8	GO:0016887	ATP hydrolysis activity	M1	1	0
1	-1.8	GO:0004857	enzyme inhibitor activity	M1	1	0
1	-2.8	GO:0042826	histone deacetylase binding	M1	1	0
1	-3.4	GO:1990841	promoter-specific chromatin binding	M1	1	0
1	-1.9	GO:0030674	protein-macromolecule adaptor activity	M1	1	0
1	-6.4	GO:0031072	heat shock protein binding	M1	1	0
1	-8.2	GO:0008134	transcription factor binding	M1	1	0
1	-4.8	GO:0097153	cysteine-type endopeptidase activity involved in apoptotic process	M1	1	0
1	-2.5	GO:0008047	enzyme activator activity	M1	1	0
1	-1.4	GO:0008233	peptidase activity	M1	1	0
1	-2.1	GO:0019207	kinase regulator activity	M1	1	0
1	-2.8	GO:0004197	cysteine-type endopeptidase activity	M1	1	0
1	-3.8	GO:0016799	hydrolase activity, hydrolyzing N-glycosyl compounds	M1	1	0
1	-6.2	GO:0019901	protein kinase binding	M1	1	0
1	-3.6	GO:0030544	Hsp70 protein binding	M1	1	0
1	-6.3	GO:0019904	protein domain specific binding	M1	1	0
1	-1.7	GO:0004175	endopeptidase activity	M1	1	0
1	-2.7	GO:0003712	transcription coregulator activity	M1	1	0
1	-5.3	GO:0002039	p53 binding	M1	1	0
1	-4.2	GO:0001228	DNA-binding transcription activator activity, RNA polymerase II-specific	M1	1	0
1	-2.7	GO:0016798	hydrolase activity, acting on glycosyl bonds	M1	1	0
1	-3.6	GO:0032813	tumor necrosis factor receptor superfamily binding	M1	1	0
1	-3.2	GO:0019210	kinase inhibitor activity	M1	1	0
1	-1.7	GO:0003779	actin binding	M1	1	0
1	-2.9	GO:0001221	transcription coregulator binding	M1	1	0
1	-1.3	GO:0017111	ribonucleoside triphosphate phosphatase activity	M1	1	0
1	-3.8	GO:0030291	protein serine/threonine kinase inhibitor activity	M1	1	0
1	-2.4	GO:0008234	cysteine-type peptidase activity	M1	1	0
1	-2.2	GO:0019887	protein kinase regulator activity	M1	1	0
1	-4.8	GO:0051087	chaperone binding	M1	1	0
1	-4.2	GO:0001216	DNA-binding transcription activator activity	M1	1	0
1	-3.6	GO:0016538	cyclin-dependent protein serine/threonine kinase regulator activity	M1	1	0
1	-1.5	GO:0140657	ATP-dependent activity	M1	1	0
1	-2.1	GO:0005126	cytokine receptor binding	M1	1	0
1	-4.4	GO:0005123	death receptor binding	M1	1	0
