# Supplementary material for: Network pharmacology and molecular-docking-based strategy to explore the potential mechanism of salidroside-inhibited oxidative stress in retinal ganglion cell
Source: PLoS One. 2024 Jul 5;19(7):e0305343. doi: 10.1371/journal.pone.0305343 (PMC11226129; doi:10.1371/journal.pone.0305343)
Supplement: S1 File — All raw data required to replicate the results of study were listed in this file. (ZIP) [file pone.0305343.s002.zip › original data/MF/Enrichment_GO/GONetwork.js]

var networks={"GONetwork": {"format_version": "1.0", "generated_by": "cytoscape-3.9.1", "target_cytoscapejs_version": "~2.1", "data": {"shared_name": "GONetwork", "name": "GONetwork", "SUID": 2996685, "__Annotations": [], "selected": true}, "elements": {"nodes": [{"data": {"id": "2996907", "Enrichment": 23.51407902058987, "BestLogPInGroup": -8.860303979957353, "_PATTERN_": "M1", "_GeneInGOAndHitList": 7.0, "Hits": "GSK3B|HIF1A|NFE2L2|PCNA|KLF4|SIRT1|NLRP3", "Description": "transcription factor binding", "_GeneInHitList": 15.0, "Category": "GO Molecular Functions", "Log_q_value_": -5.089101850430725, "Symbol": "GO:0008134", "LogP": -8.182786134300086, "_RANK_": 1.0, "FirstInGroupByEnrichment": 0.0, "_LogP_MyList": -8.182786134300086, "_TotalGeneInLibrary": 30182.0, "_GeneInGO": 599.0, "shared_name": "44", "_InGO": 46.666666666666664, "Gene": "GO:0008134", "_MEMBER_MyList": 1.0, "_COUNT_001": 7.0, "SUID": 2996907, "id_original": "44", "selected": false, "CategoryID": 21.0, "STDV_InGO": 12.881223774390612, "EvidenceCutoff": 0.0, "PARENT_GO": "", "FirstInGroupByLogP": 0.0, "GROUP_ID": 1.0, "name": "44", "BestEnrichmentInGroup": 90.0955223880597, "CLUSTER_LABEL": " ", "GeneID": "2932|3091|4780|5111|9314|23411|114548", "Z_score": 12.410602650053814, "GiniIndex": 0.0, "_COUNT_001_PCT": 100.0}, "position": {"x": 248.68206359250075, "y": 107.89996403322169}, "selected": false}, {"data": {"id": "2996904", "Enrichment": 34.69195402298851, "BestLogPInGroup": -8.860303979957353, "_PATTERN_": "M1", "_GeneInGOAndHitList": 6.0, "Hits": "GSK3B|HIF1A|NFE2L2|PCNA|KLF4|SIRT1", "Description": "RNA polymerase II-specific DNA-binding transcription factor binding", "_GeneInHitList": 15.0, "Category": "GO Molecular Functions", "Log_q_value_": -4.989566333598097, "Symbol": "GO:0061629", "LogP": -7.986340604459401, "_RANK_": 1.0, "FirstInGroupByEnrichment": 0.0, "_LogP_MyList": -7.986340604459401, "_TotalGeneInLibrary": 30182.0, "_GeneInGO": 348.0, "shared_name": "43", "_InGO": 40.0, "Gene": "GO:0061629", "_MEMBER_MyList": 1.0, "_COUNT_001": 6.0, "SUID": 2996904, "id_original": "43", "selected": false, "CategoryID": 21.0, "STDV_InGO": 12.649110640673516, "EvidenceCutoff": 0.0, "PARENT_GO": "", "FirstInGroupByLogP": 0.0, "GROUP_ID": 1.0, "name": "43", "BestEnrichmentInGroup": 90.0955223880597, "CLUSTER_LABEL": " ", "GeneID": "2932|3091|4780|5111|9314|23411", "Z_score": 14.09634301653404, "GiniIndex": 0.0, "_COUNT_001_PCT": 100.0}, "position": {"x": 290.89455748898513, "y": 145.82656735048243}, "selected": false}, {"data": {"id": "2996901", "Enrichment": 17.598833819241985, "BestLogPInGroup": -8.860303979957353, "_PATTERN_": "M1", "_GeneInGOAndHitList": 6.0, "Hits": "CDKN1B|GSK3B|HIF1A|PRKN|PCNA|SIRT1", "Description": "protein kinase binding", "_GeneInHitList": 15.0, "Category": "GO Molecular Functions", "Log_q_value_": -3.4539075396138172, "Symbol": "GO:0019901", "LogP": -6.246561827819197, "_RANK_": 1.0, "FirstInGroupByEnrichment": 0.0, "_LogP_MyList": -6.246561827819197, "_TotalGeneInLibrary": 30182.0, "_GeneInGO": 686.0, "shared_name": "42", "_InGO": 40.0, "Gene": "GO:0019901", "_MEMBER_MyList": 1.0, "_COUNT_001": 6.0, "SUID": 2996901, "id_original": "42", "selected": false, "CategoryID": 21.0, "STDV_InGO": 12.649110640673516, "EvidenceCutoff": 0.0, "PARENT_GO": "", "FirstInGroupByLogP": 0.0, "GROUP_ID": 1.0, "name": "42", "BestEnrichmentInGroup": 90.0955223880597, "CLUSTER_LABEL": " ", "GeneID": "1027|2932|3091|5071|5111|23411", "Z_score": 9.80628369244921, "GiniIndex": 0.0, "_COUNT_001_PCT": 100.0}, "position": {"x": 278.96975280148513, "y": 233.45733517274806}, "selected": false}, {"data": {"id": "2996898", "Enrichment": 15.67896103896104, "BestLogPInGroup": -8.860303979957353, "_PATTERN_": "M1", "_GeneInGOAndHitList": 6.0, "Hits": "CDKN1B|GSK3B|HIF1A|PRKN|PCNA|SIRT1", "Description": "kinase binding", "_GeneInHitList": 15.0, "Category": "GO Molecular Functions", "Log_q_value_": -3.2125072291808805, "Symbol": "GO:0019900", "LogP": -5.954008994938879, "_RANK_": 1.0, "FirstInGroupByEnrichment": 0.0, "_LogP_MyList": -5.954008994938879, "_TotalGeneInLibrary": 30182.0, "_GeneInGO": 770.0, "shared_name": "41", "_InGO": 40.0, "Gene": "GO:0019900", "_MEMBER_MyList": 1.0, "_COUNT_001": 6.0, "SUID": 2996898, "id_original": "41", "selected": false, "CategoryID": 21.0, "STDV_InGO": 12.649110640673516, "EvidenceCutoff": 0.0, "PARENT_GO": "", "FirstInGroupByLogP": 0.0, "GROUP_ID": 1.0, "name": "41", "BestEnrichmentInGroup": 90.0955223880597, "CLUSTER_LABEL": " ", "GeneID": "1027|2932|3091|5071|5111|23411", "Z_score": 9.200782878228372, "GiniIndex": 0.0, "_COUNT_001_PCT": 100.0}, "position": {"x": 239.74700499875075, "y": 252.82527035341212}, "selected": false}, {"data": {"id": "2996895", "Enrichment": 90.0955223880597, "BestLogPInGroup": -8.860303979957353, "_PATTERN_": "M1", "_GeneInGOAndHitList": 3.0, "Hits": "GSK3B|HIF1A|SIRT1", "Description": "p53 binding", "_GeneInHitList": 15.0, "Category": "GO Molecular Functions", "Log_q_value_": -2.6765977419896276, "Symbol": "GO:0002039", "LogP": -5.330949332028726, "_RANK_": 1.0, "FirstInGroupByEnrichment": 0.0, "_LogP_MyList": -5.330949332028726, "_TotalGeneInLibrary": 30182.0, "_GeneInGO": 67.0, "shared_name": "40", "_InGO": 20.0, "Gene": "GO:0002039", "_MEMBER_MyList": 1.0, "_COUNT_001": 3.0, "SUID": 2996895, "id_original": "40", "selected": false, "CategoryID": 21.0, "STDV_InGO": 10.327955589886445, "EvidenceCutoff": 0.0, "PARENT_GO": "", "FirstInGroupByLogP": 0.0, "GROUP_ID": 1.0, "name": "40", "BestEnrichmentInGroup": 90.0955223880597, "CLUSTER_LABEL": " ", "GeneID": "2932|3091|23411", "Z_score": 16.27976856799638, "GiniIndex": 0.0, "_COUNT_001_PCT": 100.0}, "position": {"x": 151.71297789914138, "y": 183.99035137758204}, "selected": false}, {"data": {"id": "2996892", "Enrichment": 43.74202898550725, "BestLogPInGroup": -8.860303979957353, "_PATTERN_": "M1", "_GeneInGOAndHitList": 3.0, "Hits": "HIF1A|PCNA|SIRT1", "Description": "nuclear receptor binding", "_GeneInHitList": 15.0, "Category": "GO Molecular Functions", "Log_q_value_": -1.9232503989989644, "Symbol": "GO:0016922", "LogP": -4.388545752818014, "_RANK_": 1.0, "FirstInGroupByEnrichment": 0.0, "_LogP_MyList": -4.388545752818014, "_TotalGeneInLibrary": 30182.0, "_GeneInGO": 138.0, "shared_name": "39", "_InGO": 20.0, "Gene": "GO:0016922", "_MEMBER_MyList": 1.0, "_COUNT_001": 3.0, "SUID": 2996892, "id_original": "39", "selected": false, "CategoryID": 21.0, "STDV_InGO": 10.327955589886445, "EvidenceCutoff": 0.0, "PARENT_GO": "", "FirstInGroupByLogP": 0.0, "GROUP_ID": 1.0, "name": "39", "BestEnrichmentInGroup": 90.0955223880597, "CLUSTER_LABEL": " ", "GeneID": "3091|5111|23411", "Z_score": 11.221791146209227, "GiniIndex": 0.0, "_COUNT_001_PCT": 100.0}, "position": {"x": 222.5720629821492, "y": 178.92309826478908}, "selected": false}, {"data": {"id": "2996889", "Enrichment": 22.233517495395947, "BestLogPInGroup": -8.860303979957353, "_PATTERN_": "M1", "_GeneInGOAndHitList": 2.0, "Hits": "PCNA|SIRT1", "Description": "protein C-terminus binding", "_GeneInHitList": 15.0, "Category": "GO Molecular Functions", "Log_q_value_": -0.3316851264135907, "Symbol": "GO:0008022", "LogP": -2.447645804994104, "_RANK_": 1.0, "FirstInGroupByEnrichment": 0.0, "_LogP_MyList": -2.447645804994104, "_TotalGeneInLibrary": 30182.0, "_GeneInGO": 181.0, "shared_name": "38", "_InGO": 13.333333333333334, "Gene": "GO:0008022", "_MEMBER_MyList": 1.0, "_COUNT_001": 2.0, "SUID": 2996889, "id_original": "38", "selected": false, "CategoryID": 21.0, "STDV_InGO": 8.777074514725111, "EvidenceCutoff": 0.0, "PARENT_GO": "", "FirstInGroupByLogP": 0.0, "GROUP_ID": 1.0, "name": "38", "BestEnrichmentInGroup": 90.0955223880597, "CLUSTER_LABEL": " ", "GeneID": "5111|23411", "Z_score": 6.389100900906211, "GiniIndex": 0.0, "_COUNT_001_PCT": 100.0}, "position": {"x": 363.13801909787185, "y": 130.7917467938418}, "selected": false}, {"data": {"id": "2996886", "Enrichment": 37.727500000000006, "BestLogPInGroup": -8.362115452917408, "_PATTERN_": "M1", "_GeneInGOAndHitList": 6.0, "Hits": "CASP8|CDKN1B|GSK3B|HIF1A|HSPA5|PRKN", "Description": "ubiquitin-like protein ligase binding", "_GeneInHitList": 15.0, "Category": "GO Molecular Functions", "Log_q_value_": -5.089101850430725, "Symbol": "GO:0044389", "LogP": -8.20343911209463, "_RANK_": 1.0, "FirstInGroupByEnrichment": 0.0, "_LogP_MyList": -8.20343911209463, "_TotalGeneInLibrary": 30182.0, "_GeneInGO": 320.0, "shared_name": "37", "_InGO": 40.0, "Gene": "GO:0044389", "_MEMBER_MyList": 1.0, "_COUNT_001": 6.0, "SUID": 2996886, "id_original": "37", "selected": false, "CategoryID": 21.0, "STDV_InGO": 12.649110640673516, "EvidenceCutoff": 0.0, "PARENT_GO": "", "FirstInGroupByLogP": 0.0, "GROUP_ID": 2.0, "name": "37", "BestEnrichmentInGroup": 80.48533333333333, "CLUSTER_LABEL": " ", "GeneID": "841|1027|2932|3091|3309|5071", "Z_score": 14.728322716764268, "GiniIndex": 0.0, "_COUNT_001_PCT": 100.0}, "position": {"x": 313.68469573361403, "y": 371.5145251141543}, "selected": false}, {"data": {"id": "2996883", "Enrichment": 62.87916666666666, "BestLogPInGroup": -8.362115452917408, "_PATTERN_": "M1", "_GeneInGOAndHitList": 4.0, "Hits": "CDKN1B|HIF1A|HSPA5|PRKN", "Description": "heat shock protein binding", "_GeneInHitList": 15.0, "Category": "GO Molecular Functions", "Log_q_value_": -3.4736065471734086, "Symbol": "GO:0031072", "LogP": -6.391199571987088, "_RANK_": 1.0, "FirstInGroupByEnrichment": 0.0, "_LogP_MyList": -6.391199571987088, "_TotalGeneInLibrary": 30182.0, "_GeneInGO": 128.0, "shared_name": "36", "_InGO": 26.666666666666668, "Gene": "GO:0031072", "_MEMBER_MyList": 1.0, "_COUNT_001": 4.0, "SUID": 2996883, "id_original": "36", "selected": false, "CategoryID": 21.0, "STDV_InGO": 11.417984514369003, "EvidenceCutoff": 0.0, "PARENT_GO": "", "FirstInGroupByLogP": 0.0, "GROUP_ID": 2.0, "name": "36", "BestEnrichmentInGroup": 80.48533333333333, "CLUSTER_LABEL": " ", "GeneID": "1027|3091|3309|5071", "Z_score": 15.643887376464695, "GiniIndex": 0.0, "_COUNT_001_PCT": 100.0}, "position": {"x": 280.05569030148513, "y": 329.8502184735293}, "selected": false}, {"data": {"id": "2996880", "Enrichment": 17.676134699853588, "BestLogPInGroup": -8.362115452917408, "_PATTERN_": "M1", "_GeneInGOAndHitList": 6.0, "Hits": "CASP8|HIF1A|HSPA5|NFE2L2|PRKN|SIRT1", "Description": "protein domain specific binding", "_GeneInHitList": 15.0, "Category": "GO Molecular Functions", "Log_q_value_": -3.4539075396138172, "Symbol": "GO:0019904", "LogP": -6.257685726473453, "_RANK_": 1.0, "FirstInGroupByEnrichment": 0.0, "_LogP_MyList": -6.257685726473453, "_TotalGeneInLibrary": 30182.0, "_GeneInGO": 683.0, "shared_name": "35", "_InGO": 40.0, "Gene": "GO:0019904", "_MEMBER_MyList": 1.0, "_COUNT_001": 6.0, "SUID": 2996880, "id_original": "35", "selected": false, "CategoryID": 21.0, "STDV_InGO": 12.649110640673516, "EvidenceCutoff": 0.0, "PARENT_GO": "", "FirstInGroupByLogP": 0.0, "GROUP_ID": 2.0, "name": "35", "BestEnrichmentInGroup": 80.48533333333333, "CLUSTER_LABEL": " ", "GeneID": "841|3091|3309|4780|5071|23411", "Z_score": 9.829885969862639, "GiniIndex": 0.0, "_COUNT_001_PCT": 100.0}, "position": {"x": 425.99569655758864, "y": 310.5158221112246}, "selected": false}, {"data": {"id": "2996877", "Enrichment": 58.042307692307695, "BestLogPInGroup": -8.362115452917408, "_PATTERN_": "M1", "_GeneInGOAndHitList": 3.0, "Hits": "CDKN1B|HSPA5|PRKN", "Description": "chaperone binding", "_GeneInHitList": 15.0, "Category": "GO Molecular Functions", "Log_q_value_": -2.236153027017091, "Symbol": "GO:0051087", "LogP": -4.755806043158733, "_RANK_": 1.0, "FirstInGroupByEnrichment": 0.0, "_LogP_MyList": -4.755806043158733, "_TotalGeneInLibrary": 30182.0, "_GeneInGO": 104.0, "shared_name": "34", "_InGO": 20.0, "Gene": "GO:0051087", "_MEMBER_MyList": 1.0, "_COUNT_001": 3.0, "SUID": 2996877, "id_original": "34", "selected": false, "CategoryID": 21.0, "STDV_InGO": 10.327955589886445, "EvidenceCutoff": 0.0, "PARENT_GO": "", "FirstInGroupByLogP": 0.0, "GROUP_ID": 2.0, "name": "34", "BestEnrichmentInGroup": 80.48533333333333, "CLUSTER_LABEL": " ", "GeneID": "1027|3309|5071", "Z_score": 12.993784495677774, "GiniIndex": 0.0, "_COUNT_001_PCT": 100.0}, "position": {"x": 335.94263793332107, "y": 457.45262020692775}, "selected": false}, {"data": {"id": "2996874", "Enrichment": 80.48533333333333, "BestLogPInGroup": -8.362115452917408, "_PATTERN_": "M1", "_GeneInGOAndHitList": 2.0, "Hits": "CDKN1B|PRKN", "Description": "Hsp70 protein binding", "_GeneInHitList": 15.0, "Category": "GO Molecular Functions", "Log_q_value_": -1.2743409213009014, "Symbol": "GO:0030544", "LogP": -3.5551118485274067, "_RANK_": 1.0, "FirstInGroupByEnrichment": 0.0, "_LogP_MyList": -3.5551118485274067, "_TotalGeneInLibrary": 30182.0, "_GeneInGO": 50.0, "shared_name": "33", "_InGO": 13.333333333333334, "Gene": "GO:0030544", "_MEMBER_MyList": 1.0, "_COUNT_001": 2.0, "SUID": 2996874, "id_original": "33", "selected": false, "CategoryID": 21.0, "STDV_InGO": 8.777074514725111, "EvidenceCutoff": 0.0, "PARENT_GO": "", "FirstInGroupByLogP": 0.0, "GROUP_ID": 2.0, "name": "33", "BestEnrichmentInGroup": 80.48533333333333, "CLUSTER_LABEL": " ", "GeneID": "1027|5071", "Z_score": 12.543086093258657, "GiniIndex": 0.0, "_COUNT_001_PCT": 100.0}, "position": {"x": 232.257564080782, "y": 397.3744646893496}, "selected": false}, {"data": {"id": "2996871", "Enrichment": 335.35555555555555, "BestLogPInGroup": -5.637636538688299, "_PATTERN_": "M1", "_GeneInGOAndHitList": 2.0, "Hits": "CASP3|CDKN1B", "Description": "cyclin-dependent protein serine/threonine kinase inhibitor activity", "_GeneInHitList": 15.0, "Category": "GO Molecular Functions", "Log_q_value_": -2.2693494329218633, "Symbol": "GO:0004861", "LogP": -4.818965672440949, "_RANK_": 1.0, "FirstInGroupByEnrichment": 0.0, "_LogP_MyList": -4.818965672440949, "_TotalGeneInLibrary": 30182.0, "_GeneInGO": 12.0, "shared_name": "32", "_InGO": 13.333333333333334, "Gene": "GO:0004861", "_MEMBER_MyList": 1.0, "_COUNT_001": 2.0, "SUID": 2996871, "id_original": "32", "selected": false, "CategoryID": 21.0, "STDV_InGO": 8.777074514725111, "EvidenceCutoff": 0.0, "PARENT_GO": "", "FirstInGroupByLogP": 0.0, "GROUP_ID": 3.0, "name": "32", "BestEnrichmentInGroup": 804.8533333333332, "CLUSTER_LABEL": " ", "GeneID": "836|1027", "Z_score": 25.83199168392253, "GiniIndex": 0.0, "_COUNT_001_PCT": 100.0}, "position": {"x": 168.6977954040242, "y": 563.1306902752872}, "selected": false}, {"data": {"id": "2996868", "Enrichment": 335.35555555555555, "BestLogPInGroup": -5.637636538688299, "_PATTERN_": "M1", "_GeneInGOAndHitList": 2.0, "Hits": "CASP3|CASP8", "Description": "cysteine-type endopeptidase activity involved in apoptotic process", "_GeneInHitList": 15.0, "Category": "GO Molecular Functions", "Log_q_value_": -2.2693494329218633, "Symbol": "GO:0097153", "LogP": -4.818965672440949, "_RANK_": 1.0, "FirstInGroupByEnrichment": 0.0, "_LogP_MyList": -4.818965672440949, "_TotalGeneInLibrary": 30182.0, "_GeneInGO": 12.0, "shared_name": "31", "_InGO": 13.333333333333334, "Gene": "GO:0097153", "_MEMBER_MyList": 1.0, "_COUNT_001": 2.0, "SUID": 2996868, "id_original": "31", "selected": false, "CategoryID": 21.0, "STDV_InGO": 8.777074514725111, "EvidenceCutoff": 0.0, "PARENT_GO": "", "FirstInGroupByLogP": 0.0, "GROUP_ID": 3.0, "name": "31", "BestEnrichmentInGroup": 804.8533333333332, "CLUSTER_LABEL": " ", "GeneID": "836|841", "Z_score": 25.83199168392253, "GiniIndex": 0.0, "_COUNT_001_PCT": 100.0}, "position": {"x": 35.201594842500754, "y": 493.4095599041934}, "selected": false}, {"data": {"id": "2996865", "Enrichment": 201.2133333333333, "BestLogPInGroup": -5.637636538688299, "_PATTERN_": "M1", "_GeneInGOAndHitList": 2.0, "Hits": "CASP3|CASP8", "Description": "death receptor binding", "_GeneInHitList": 15.0, "Category": "GO Molecular Functions", "Log_q_value_": -1.9202819472896044, "Symbol": "GO:0005123", "LogP": -4.360753717383622, "_RANK_": 1.0, "FirstInGroupByEnrichment": 0.0, "_LogP_MyList": -4.360753717383622, "_TotalGeneInLibrary": 30182.0, "_GeneInGO": 20.0, "shared_name": "30", "_InGO": 13.333333333333334, "Gene": "GO:0005123", "_MEMBER_MyList": 1.0, "_COUNT_001": 2.0, "SUID": 2996865, "id_original": "30", "selected": false, "CategoryID": 21.0, "STDV_InGO": 8.777074514725111, "EvidenceCutoff": 0.0, "PARENT_GO": "", "FirstInGroupByLogP": 0.0, "GROUP_ID": 3.0, "name": "30", "BestEnrichmentInGroup": 804.8533333333332, "CLUSTER_LABEL": " ", "GeneID": "836|841", "Z_score": 19.9721264384925, "GiniIndex": 0.0, "_COUNT_001_PCT": 100.0}, "position": {"x": 86.819819940157, "y": 524.9440752850528}, "selected": false}, {"data": {"id": "2996862", "Enrichment": 111.78518518518518, "BestLogPInGroup": -5.637636538688299, "_PATTERN_": "M1", "_GeneInGOAndHitList": 2.0, "Hits": "CASP3|CDKN1B", "Description": "protein serine/threonine kinase inhibitor activity", "_GeneInHitList": 15.0, "Category": "GO Molecular Functions", "Log_q_value_": -1.468636941941997, "Symbol": "GO:0030291", "LogP": -3.842161922405401, "_RANK_": 1.0, "FirstInGroupByEnrichment": 0.0, "_LogP_MyList": -3.842161922405401, "_TotalGeneInLibrary": 30182.0, "_GeneInGO": 36.0, "shared_name": "29", "_InGO": 13.333333333333334, "Gene": "GO:0030291", "_MEMBER_MyList": 1.0, "_COUNT_001": 2.0, "SUID": 2996862, "id_original": "29", "selected": false, "CategoryID": 21.0, "STDV_InGO": 8.777074514725111, "EvidenceCutoff": 0.0, "PARENT_GO": "", "FirstInGroupByLogP": 0.0, "GROUP_ID": 3.0, "name": "29", "BestEnrichmentInGroup": 804.8533333333332, "CLUSTER_LABEL": " ", "GeneID": "836|1027", "Z_score": 14.830796353984358, "GiniIndex": 0.0, "_COUNT_001_PCT": 100.0}, "position": {"x": 198.46577025753982, "y": 515.8075091229434}, "selected": false}, {"data": {"id": "2996859", "Enrichment": 83.83888888888889, "BestLogPInGroup": -5.637636538688299, "_PATTERN_": "M1", "_GeneInGOAndHitList": 2.0, "Hits": "CASP3|CASP8", "Description": "tumor necrosis factor receptor superfamily binding", "_GeneInHitList": 15.0, "Category": "GO Molecular Functions", "Log_q_value_": -1.2751564687406882, "Symbol": "GO:0032813", "LogP": -3.5906895022264056, "_RANK_": 1.0, "FirstInGroupByEnrichment": 0.0, "_LogP_MyList": -3.5906895022264056, "_TotalGeneInLibrary": 30182.0, "_GeneInGO": 48.0, "shared_name": "28", "_InGO": 13.333333333333334, "Gene": "GO:0032813", "_MEMBER_MyList": 1.0, "_COUNT_001": 2.0, "SUID": 2996859, "id_original": "28", "selected": false, "CategoryID": 21.0, "STDV_InGO": 8.777074514725111, "EvidenceCutoff": 0.0, "PARENT_GO": "", "FirstInGroupByLogP": 0.0, "GROUP_ID": 3.0, "name": "28", "BestEnrichmentInGroup": 804.8533333333332, "CLUSTER_LABEL": " ", "GeneID": "836|841", "Z_score": 12.807750901410003, "GiniIndex": 0.0, "_COUNT_001_PCT": 100.0}, "position": {"x": 48.12032653195388, "y": 554.2583147870059}, "selected": false}, {"data": {"id": "2996856", "Enrichment": 80.48533333333333, "BestLogPInGroup": -5.637636538688299, "_PATTERN_": "M1", "_GeneInGOAndHitList": 2.0, "Hits": "CASP3|CDKN1B", "Description": "cyclin-dependent protein serine/threonine kinase regulator activity", "_GeneInHitList": 15.0, "Category": "GO Molecular Functions", "Log_q_value_": -1.2743409213009014, "Symbol": "GO:0016538", "LogP": -3.5551118485274067, "_RANK_": 1.0, "FirstInGroupByEnrichment": 0.0, "_LogP_MyList": -3.5551118485274067, "_TotalGeneInLibrary": 30182.0, "_GeneInGO": 50.0, "shared_name": "27", "_InGO": 13.333333333333334, "Gene": "GO:0016538", "_MEMBER_MyList": 1.0, "_COUNT_001": 2.0, "SUID": 2996856, "id_original": "27", "selected": false, "CategoryID": 21.0, "STDV_InGO": 8.777074514725111, "EvidenceCutoff": 0.0, "PARENT_GO": "", "FirstInGroupByLogP": 0.0, "GROUP_ID": 3.0, "name": "27", "BestEnrichmentInGroup": 804.8533333333332, "CLUSTER_LABEL": " ", "GeneID": "836|1027", "Z_score": 12.543086093258657, "GiniIndex": 0.0, "_COUNT_001_PCT": 100.0}, "position": {"x": 124.05398131711013, "y": 430.8086077557559}, "selected": false}, {"data": {"id": "2996853", "Enrichment": 55.12694063926941, "BestLogPInGroup": -5.637636538688299, "_PATTERN_": "M1", "_GeneInGOAndHitList": 2.0, "Hits": "CASP3|CDKN1B", "Description": "protein kinase inhibitor activity", "_GeneInHitList": 15.0, "Category": "GO Molecular Functions", "Log_q_value_": -0.9931432488819525, "Symbol": "GO:0004860", "LogP": -3.2264895261803197, "_RANK_": 1.0, "FirstInGroupByEnrichment": 0.0, "_LogP_MyList": -3.2264895261803197, "_TotalGeneInLibrary": 30182.0, "_GeneInGO": 73.0, "shared_name": "26", "_InGO": 13.333333333333334, "Gene": "GO:0004860", "_MEMBER_MyList": 1.0, "_COUNT_001": 2.0, "SUID": 2996853, "id_original": "26", "selected": false, "CategoryID": 21.0, "STDV_InGO": 8.777074514725111, "EvidenceCutoff": 0.0, "PARENT_GO": "", "FirstInGroupByLogP": 0.0, "GROUP_ID": 3.0, "name": "26", "BestEnrichmentInGroup": 804.8533333333332, "CLUSTER_LABEL": " ", "GeneID": "836|1027", "Z_score": 10.32459739325203, "GiniIndex": 0.0, "_COUNT_001_PCT": 100.0}, "position": {"x": 88.493648065157, "y": 462.3542010174746}, "selected": false}, {"data": {"id": "2996850", "Enrichment": 52.26320346320346, "BestLogPInGroup": -5.637636538688299, "_PATTERN_": "M1", "_GeneInGOAndHitList": 2.0, "Hits": "CASP3|CDKN1B", "Description": "kinase inhibitor activity", "_GeneInHitList": 15.0, "Category": "GO Molecular Functions", "Log_q_value_": -0.9617160681564711, "Symbol": "GO:0019210", "LogP": -3.180339088634132, "_RANK_": 1.0, "FirstInGroupByEnrichment": 0.0, "_LogP_MyList": -3.180339088634132, "_TotalGeneInLibrary": 30182.0, "_GeneInGO": 77.0, "shared_name": "25", "_InGO": 13.333333333333334, "Gene": "GO:0019210", "_MEMBER_MyList": 1.0, "_COUNT_001": 2.0, "SUID": 2996850, "id_original": "25", "selected": false, "CategoryID": 21.0, "STDV_InGO": 8.777074514725111, "EvidenceCutoff": 0.0, "PARENT_GO": "", "FirstInGroupByLogP": 0.0, "GROUP_ID": 3.0, "name": "25", "BestEnrichmentInGroup": 804.8533333333332, "CLUSTER_LABEL": " ", "GeneID": "836|1027", "Z_score": 10.043340095020794, "GiniIndex": 0.0, "_COUNT_001_PCT": 100.0}, "position": {"x": 143.66253234250075, "y": 510.981978117084}, "selected": false}, {"data": {"id": "2996847", "Enrichment": 34.103954802259885, "BestLogPInGroup": -5.637636538688299, "_PATTERN_": "M1", "_GeneInGOAndHitList": 2.0, "Hits": "CASP3|CASP8", "Description": "cysteine-type endopeptidase activity", "_GeneInHitList": 15.0, "Category": "GO Molecular Functions", "Log_q_value_": -0.6220897813928057, "Symbol": "GO:0004197", "LogP": -2.812684078270223, "_RANK_": 1.0, "FirstInGroupByEnrichment": 0.0, "_LogP_MyList": -2.812684078270223, "_TotalGeneInLibrary": 30182.0, "_GeneInGO": 118.0, "shared_name": "24", "_InGO": 13.333333333333334, "Gene": "GO:0004197", "_MEMBER_MyList": 1.0, "_COUNT_001": 2.0, "SUID": 2996847, "id_original": "24", "selected": false, "CategoryID": 21.0, "STDV_InGO": 8.777074514725111, "EvidenceCutoff": 0.0, "PARENT_GO": "", "FirstInGroupByLogP": 0.0, "GROUP_ID": 3.0, "name": "24", "BestEnrichmentInGroup": 804.8533333333332, "CLUSTER_LABEL": " ", "GeneID": "836|841", "Z_score": 8.034223022959193, "GiniIndex": 0.0, "_COUNT_001_PCT": 100.0}, "position": {"x": 106.1346392760945, "y": 578.744917570209}, "selected": false}, {"data": {"id": "2996844", "Enrichment": 43.74202898550725, "BestLogPInGroup": -4.973702597589944, "_PATTERN_": "M1", "_GeneInGOAndHitList": 3.0, "Hits": "CASP3|GSK3B|PRKN", "Description": "protease binding", "_GeneInHitList": 15.0, "Category": "GO Molecular Functions", "Log_q_value_": -1.9232503989989644, "Symbol": "GO:0002020", "LogP": -4.388545752818014, "_RANK_": 1.0, "FirstInGroupByEnrichment": 0.0, "_LogP_MyList": -4.388545752818014, "_TotalGeneInLibrary": 30182.0, "_GeneInGO": 138.0, "shared_name": "23", "_InGO": 20.0, "Gene": "GO:0002020", "_MEMBER_MyList": 1.0, "_COUNT_001": 3.0, "SUID": 2996844, "id_original": "23", "selected": false, "CategoryID": 21.0, "STDV_InGO": 10.327955589886445, "EvidenceCutoff": 0.0, "PARENT_GO": "", "FirstInGroupByLogP": 0.0, "GROUP_ID": 4.0, "name": "23", "BestEnrichmentInGroup": 68.59545454545456, "CLUSTER_LABEL": " ", "GeneID": "836|2932|5071", "Z_score": 11.221791146209227, "GiniIndex": 0.0, "_COUNT_001_PCT": 100.0}, "position": {"x": 37.52318526608474, "y": 678.744917570209}, "selected": false}, {"data": {"id": "2996841", "Enrichment": 17.051977401129943, "BestLogPInGroup": -4.167350111389267, "_PATTERN_": "M1", "_GeneInGOAndHitList": 4.0, "Hits": "HIF1A|NFE2L2|NFKB1|KLF4", "Description": "DNA-binding transcription activator activity", "_GeneInHitList": 15.0, "Category": "GO Molecular Functions", "Log_q_value_": -1.7583140624212372, "Symbol": "GO:0001216", "LogP": -4.153028341954579, "_RANK_": 1.0, "FirstInGroupByEnrichment": 0.0, "_LogP_MyList": -4.153028341954579, "_TotalGeneInLibrary": 30182.0, "_GeneInGO": 472.0, "shared_name": "22", "_InGO": 26.666666666666668, "Gene": "GO:0001216", "_MEMBER_MyList": 1.0, "_COUNT_001": 4.0, "SUID": 2996841, "id_original": "22", "selected": false, "CategoryID": 21.0, "STDV_InGO": 11.417984514369003, "EvidenceCutoff": 0.0, "PARENT_GO": "", "FirstInGroupByLogP": 0.0, "GROUP_ID": 5.0, "name": "22", "BestEnrichmentInGroup": 36.25465465465465, "CLUSTER_LABEL": " ", "GeneID": "3091|4780|4790|9314", "Z_score": 7.837807514378179, "GiniIndex": 0.0, "_COUNT_001_PCT": 100.0}, "position": {"x": 344.2199435363484, "y": 66.02179211244533}, "selected": false}, {"data": {"id": "2996838", "Enrichment": 36.25465465465465, "BestLogPInGroup": -4.167350111389267, "_PATTERN_": "M1", "_GeneInGOAndHitList": 2.0, "Hits": "HIF1A|NFE2L2", "Description": "transcription coregulator binding", "_GeneInHitList": 15.0, "Category": "GO Molecular Functions", "Log_q_value_": -0.6607816836292739, "Symbol": "GO:0001221", "LogP": -2.8651642649923246, "_RANK_": 1.0, "FirstInGroupByEnrichment": 0.0, "_LogP_MyList": -2.8651642649923246, "_TotalGeneInLibrary": 30182.0, "_GeneInGO": 111.0, "shared_name": "21", "_InGO": 13.333333333333334, "Gene": "GO:0001221", "_MEMBER_MyList": 1.0, "_COUNT_001": 2.0, "SUID": 2996838, "id_original": "21", "selected": false, "CategoryID": 21.0, "STDV_InGO": 8.777074514725111, "EvidenceCutoff": 0.0, "PARENT_GO": "", "FirstInGroupByLogP": 0.0, "GROUP_ID": 5.0, "name": "21", "BestEnrichmentInGroup": 36.25465465465465, "CLUSTER_LABEL": " ", "GeneID": "3091|4780", "Z_score": 8.297559960455844, "GiniIndex": 0.0, "_COUNT_001_PCT": 100.0}, "position": {"x": 391.3640308509541, "y": 167.12901943788478}, "selected": false}, {"data": {"id": "2996835", "Enrichment": 63.87724867724867, "BestLogPInGroup": -3.81648839452288, "_PATTERN_": "M1", "_GeneInGOAndHitList": 2.0, "Hits": "KLF4|SIRT1", "Description": "promoter-specific chromatin binding", "_GeneInHitList": 15.0, "Category": "GO Molecular Functions", "Log_q_value_": -1.0897857248490834, "Symbol": "GO:1990841", "LogP": -3.3541662358874196, "_RANK_": 1.0, "FirstInGroupByEnrichment": 0.0, "_LogP_MyList": -3.3541662358874196, "_TotalGeneInLibrary": 30182.0, "_GeneInGO": 63.0, "shared_name": "20", "_InGO": 13.333333333333334, "Gene": "GO:1990841", "_MEMBER_MyList": 1.0, "_COUNT_001": 2.0, "SUID": 2996835, "id_original": "20", "selected": false, "CategoryID": 21.0, "STDV_InGO": 8.777074514725111, "EvidenceCutoff": 0.0, "PARENT_GO": "", "FirstInGroupByLogP": 0.0, "GROUP_ID": 6.0, "name": "20", "BestEnrichmentInGroup": 63.87724867724867, "CLUSTER_LABEL": " ", "GeneID": "9314|23411", "Z_score": 11.140121077653838, "GiniIndex": 0.0, "_COUNT_001_PCT": 100.0}, "position": {"x": 453.6114153991414, "y": 197.67886227235743}, "selected": false}, {"data": {"id": "2996832", "Enrichment": 12.000795228628231, "BestLogPInGroup": -3.81648839452288, "_PATTERN_": "M1", "_GeneInGOAndHitList": 3.0, "Hits": "NFKB1|PRKN|SIRT1", "Description": "transcription coregulator activity", "_GeneInHitList": 15.0, "Category": "GO Molecular Functions", "Log_q_value_": -0.5800082416368416, "Symbol": "GO:0003712", "LogP": -2.7439476160575227, "_RANK_": 1.0, "FirstInGroupByEnrichment": 0.0, "_LogP_MyList": -2.7439476160575227, "_TotalGeneInLibrary": 30182.0, "_GeneInGO": 503.0, "shared_name": "19", "_InGO": 20.0, "Gene": "GO:0003712", "_MEMBER_MyList": 1.0, "_COUNT_001": 3.0, "SUID": 2996832, "id_original": "19", "selected": false, "CategoryID": 21.0, "STDV_InGO": 10.327955589886445, "EvidenceCutoff": 0.0, "PARENT_GO": "", "FirstInGroupByLogP": 0.0, "GROUP_ID": 6.0, "name": "19", "BestEnrichmentInGroup": 63.87724867724867, "CLUSTER_LABEL": " ", "GeneID": "4790|5071|23411", "Z_score": 5.547915297432804, "GiniIndex": 0.0, "_COUNT_001_PCT": 100.0}, "position": {"x": 451.8894763122273, "y": 257.011030851459}, "selected": false}, {"data": {"id": "2996829", "Enrichment": 21.180350877192982, "BestLogPInGroup": -3.81648839452288, "_PATTERN_": "M1", "_GeneInGOAndHitList": 2.0, "Hits": "PRKN|SIRT1", "Description": "transcription corepressor activity", "_GeneInHitList": 15.0, "Category": "GO Molecular Functions", "Log_q_value_": -0.31281742159229964, "Symbol": "GO:0003714", "LogP": -2.4065017054616606, "_RANK_": 1.0, "FirstInGroupByEnrichment": 0.0, "_LogP_MyList": -2.4065017054616606, "_TotalGeneInLibrary": 30182.0, "_GeneInGO": 190.0, "shared_name": "18", "_InGO": 13.333333333333334, "Gene": "GO:0003714", "_MEMBER_MyList": 1.0, "_COUNT_001": 2.0, "SUID": 2996829, "id_original": "18", "selected": false, "CategoryID": 21.0, "STDV_InGO": 8.777074514725111, "EvidenceCutoff": 0.0, "PARENT_GO": "", "FirstInGroupByLogP": 0.0, "GROUP_ID": 6.0, "name": "18", "BestEnrichmentInGroup": 63.87724867724867, "CLUSTER_LABEL": " ", "GeneID": "5071|23411", "Z_score": 6.2222747005436, "GiniIndex": 0.0, "_COUNT_001_PCT": 100.0}, "position": {"x": 336.23454238278396, "y": 298.229048429584}, "selected": false}, {"data": {"id": "2996826", "Enrichment": 30.486868686868686, "BestLogPInGroup": -3.794796515834338, "_PATTERN_": "M1", "_GeneInGOAndHitList": 2.0, "Hits": "PCNA|TLR4", "Description": "hydrolase activity, acting on glycosyl bonds", "_GeneInHitList": 15.0, "Category": "GO Molecular Functions", "Log_q_value_": -0.5772087691929431, "Symbol": "GO:0016798", "LogP": -2.716650543622979, "_RANK_": 1.0, "FirstInGroupByEnrichment": 0.0, "_LogP_MyList": -2.716650543622979, "_TotalGeneInLibrary": 30182.0, "_GeneInGO": 132.0, "shared_name": "17", "_InGO": 13.333333333333334, "Gene": "GO:0016798", "_MEMBER_MyList": 1.0, "_COUNT_001": 2.0, "SUID": 2996826, "id_original": "17", "selected": false, "CategoryID": 21.0, "STDV_InGO": 8.777074514725111, "EvidenceCutoff": 0.0, "PARENT_GO": "", "FirstInGroupByLogP": 0.0, "GROUP_ID": 7.0, "name": "17", "BestEnrichmentInGroup": 105.9017543859649, "CLUSTER_LABEL": " ", "GeneID": "5111|7099", "Z_score": 7.570764966021347, "GiniIndex": 0.0, "_COUNT_001_PCT": 100.0}, "position": {"x": 406.975430978365, "y": 7.483191190814466}, "selected": false}, {"data": {"id": "2996823", "Enrichment": 9.272503840245776, "BestLogPInGroup": -3.3138151199684462, "_PATTERN_": "M1", "_GeneInGOAndHitList": 2.0, "Hits": "NOS3|PRKN", "Description": "actin binding", "_GeneInHitList": 15.0, "Category": "GO Molecular Functions", "Log_q_value_": 0.0, "Symbol": "GO:0003779", "LogP": -1.7180622559161982, "_RANK_": 1.0, "FirstInGroupByEnrichment": 0.0, "_LogP_MyList": -1.7180622559161982, "_TotalGeneInLibrary": 30182.0, "_GeneInGO": 434.0, "shared_name": "16", "_InGO": 13.333333333333334, "Gene": "GO:0003779", "_MEMBER_MyList": 1.0, "_COUNT_001": 2.0, "SUID": 2996823, "id_original": "16", "selected": false, "CategoryID": 21.0, "STDV_InGO": 8.777074514725111, "EvidenceCutoff": 0.0, "PARENT_GO": "", "FirstInGroupByLogP": 0.0, "GROUP_ID": 8.0, "name": "16", "BestEnrichmentInGroup": 60.97373737373737, "CLUSTER_LABEL": " ", "GeneID": "4846|5071", "Z_score": 3.870787557353148, "GiniIndex": 0.0, "_COUNT_001_PCT": 100.0}, "position": {"x": 194.9018969665242, "y": 315.82346981630275}, "selected": false}, {"data": {"id": "2996820", "Enrichment": 11.732555879494655, "BestLogPInGroup": -2.756467894551951, "_PATTERN_": "M1", "_GeneInGOAndHitList": 2.0, "Hits": "HIF1A|TLR4", "Description": "protein heterodimerization activity", "_GeneInHitList": 15.0, "Category": "GO Molecular Functions", "Log_q_value_": 0.0, "Symbol": "GO:0046982", "LogP": -1.9114217745644766, "_RANK_": 1.0, "FirstInGroupByEnrichment": 0.0, "_LogP_MyList": -1.9114217745644766, "_TotalGeneInLibrary": 30182.0, "_GeneInGO": 343.0, "shared_name": "15", "_InGO": 13.333333333333334, "Gene": "GO:0046982", "_MEMBER_MyList": 1.0, "_COUNT_001": 2.0, "SUID": 2996820, "id_original": "15", "selected": false, "CategoryID": 21.0, "STDV_InGO": 8.777074514725111, "EvidenceCutoff": 0.0, "PARENT_GO": "", "FirstInGroupByLogP": 0.0, "GROUP_ID": 9.0, "name": "15", "BestEnrichmentInGroup": 31.938624338624336, "CLUSTER_LABEL": " ", "GeneID": "3091|7099", "Z_score": 4.457634609673633, "GiniIndex": 0.0, "_COUNT_001_PCT": 100.0}, "position": {"x": 460.01572753293044, "y": 122.86073821649501}, "selected": false}, {"data": {"id": "2996817", "Enrichment": 11.147553093259464, "BestLogPInGroup": -2.7316844724838893, "_PATTERN_": "M1", "_GeneInGOAndHitList": 2.0, "Hits": "KLF4|NLRP3", "Description": "protein-macromolecule adaptor activity", "_GeneInHitList": 15.0, "Category": "GO Molecular Functions", "Log_q_value_": 0.0, "Symbol": "GO:0030674", "LogP": -1.8691681081292133, "_RANK_": 1.0, "FirstInGroupByEnrichment": 0.0, "_LogP_MyList": -1.8691681081292133, "_TotalGeneInLibrary": 30182.0, "_GeneInGO": 361.0, "shared_name": "14", "_InGO": 13.333333333333334, "Gene": "GO:0030674", "_MEMBER_MyList": 1.0, "_COUNT_001": 2.0, "SUID": 2996817, "id_original": "14", "selected": false, "CategoryID": 21.0, "STDV_InGO": 8.777074514725111, "EvidenceCutoff": 0.0, "PARENT_GO": "", "FirstInGroupByLogP": 0.0, "GROUP_ID": 10.0, "name": "14", "BestEnrichmentInGroup": 11.882677165354332, "CLUSTER_LABEL": " ", "GeneID": "9314|114548", "Z_score": 4.325140425784327, "GiniIndex": 0.0, "_COUNT_001_PCT": 100.0}, "position": {"x": 638.7271838317586, "y": 207.237349210834}, "selected": false}, {"data": {"id": "2996814", "Enrichment": 10.702836879432624, "BestLogPInGroup": -2.7316844724838893, "_PATTERN_": "M1", "_GeneInGOAndHitList": 2.0, "Hits": "HSPA5|NLRP3", "Description": "ATP hydrolysis activity", "_GeneInHitList": 15.0, "Category": "GO Molecular Functions", "Log_q_value_": 0.0, "Symbol": "GO:0016887", "LogP": -1.8356214753700704, "_RANK_": 1.0, "FirstInGroupByEnrichment": 0.0, "_LogP_MyList": -1.8356214753700704, "_TotalGeneInLibrary": 30182.0, "_GeneInGO": 376.0, "shared_name": "13", "_InGO": 13.333333333333334, "Gene": "GO:0016887", "_MEMBER_MyList": 1.0, "_COUNT_001": 2.0, "SUID": 2996814, "id_original": "13", "selected": false, "CategoryID": 21.0, "STDV_InGO": 8.777074514725111, "EvidenceCutoff": 0.0, "PARENT_GO": "", "FirstInGroupByLogP": 0.0, "GROUP_ID": 10.0, "name": "13", "BestEnrichmentInGroup": 11.882677165354332, "CLUSTER_LABEL": " ", "GeneID": "3309|114548", "Z_score": 4.221698213451652, "GiniIndex": 0.0, "_COUNT_001_PCT": 100.0}, "position": {"x": 784.8367877135945, "y": 162.1477610455508}, "selected": false}, {"data": {"id": "2996811", "Enrichment": 6.986574074074074, "BestLogPInGroup": -2.7316844724838893, "_PATTERN_": "M1", "_GeneInGOAndHitList": 2.0, "Hits": "HSPA5|NLRP3", "Description": "ATP-dependent activity", "_GeneInHitList": 15.0, "Category": "GO Molecular Functions", "Log_q_value_": 0.0, "Symbol": "GO:0140657", "LogP": -1.4895516370960549, "_RANK_": 1.0, "FirstInGroupByEnrichment": 0.0, "_LogP_MyList": -1.4895516370960549, "_TotalGeneInLibrary": 30182.0, "_GeneInGO": 576.0, "shared_name": "12", "_InGO": 13.333333333333334, "Gene": "GO:0140657", "_MEMBER_MyList": 1.0, "_COUNT_001": 2.0, "SUID": 2996811, "id_original": "12", "selected": false, "CategoryID": 21.0, "STDV_InGO": 8.777074514725111, "EvidenceCutoff": 0.0, "PARENT_GO": "", "FirstInGroupByLogP": 0.0, "GROUP_ID": 10.0, "name": "12", "BestEnrichmentInGroup": 11.882677165354332, "CLUSTER_LABEL": " ", "GeneID": "3309|114548", "Z_score": 3.234790175437811, "GiniIndex": 0.0, "_COUNT_001_PCT": 100.0}, "position": {"x": 707.3131671081258, "y": 122.57863741979548}, "selected": false}, {"data": {"id": "2996808", "Enrichment": 5.724419155998103, "BestLogPInGroup": -2.7316844724838893, "_PATTERN_": "M1", "_GeneInGOAndHitList": 2.0, "Hits": "HSPA5|NLRP3", "Description": "ribonucleoside triphosphate phosphatase activity", "_GeneInHitList": 15.0, "Category": "GO Molecular Functions", "Log_q_value_": 0.0, "Symbol": "GO:0017111", "LogP": -1.332062410511606, "_RANK_": 1.0, "FirstInGroupByEnrichment": 0.0, "_LogP_MyList": -1.332062410511606, "_TotalGeneInLibrary": 30182.0, "_GeneInGO": 703.0, "shared_name": "11", "_InGO": 13.333333333333334, "Gene": "GO:0017111", "_MEMBER_MyList": 1.0, "_COUNT_001": 2.0, "SUID": 2996808, "id_original": "11", "selected": false, "CategoryID": 21.0, "STDV_InGO": 8.777074514725111, "EvidenceCutoff": 0.0, "PARENT_GO": "", "FirstInGroupByLogP": 0.0, "GROUP_ID": 10.0, "name": "11", "BestEnrichmentInGroup": 11.882677165354332, "CLUSTER_LABEL": " ", "GeneID": "3309|114548", "Z_score": 2.826285896100396, "GiniIndex": 0.0, "_COUNT_001_PCT": 100.0}, "position": {"x": 744.2726702819539, "y": 238.31517666444728}, "selected": false}, {"data": {"id": "2996805", "Enrichment": 17.197720797720798, "BestLogPInGroup": -4.167350111389267, "_PATTERN_": "M1", "_GeneInGOAndHitList": 4.0, "Hits": "HIF1A|NFE2L2|NFKB1|KLF4", "Description": "DNA-binding transcription activator activity, RNA polymerase II-specific", "_GeneInHitList": 15.0, "Category": "GO Molecular Functions", "Log_q_value_": -1.7583140624212372, "Symbol": "GO:0001228", "LogP": -4.167350111389267, "_RANK_": 1.0, "FirstInGroupByEnrichment": 1.0, "_LogP_MyList": -4.167350111389267, "_TotalGeneInLibrary": 30182.0, "_GeneInGO": 468.0, "shared_name": "10", "_InGO": 26.666666666666668, "Gene": "GO:0001228", "_MEMBER_MyList": 1.0, "_COUNT_001": 4.0, "SUID": 2996805, "id_original": "10", "selected": false, "CategoryID": 21.0, "STDV_InGO": 11.417984514369003, "EvidenceCutoff": 0.0, "PARENT_GO": "", "FirstInGroupByLogP": 1.0, "GROUP_ID": 5.0, "name": "10", "BestEnrichmentInGroup": 36.25465465465465, "CLUSTER_LABEL": "DNA-binding transcription activator activity, RNA polymerase II-specific", "GeneID": "3091|4780|4790|9314", "Z_score": 7.874856639681905, "GiniIndex": 0.0, "_COUNT_001_PCT": 100.0}, "position": {"x": 284.49690581662185, "y": 41.977072416400404}, "selected": false}, {"data": {"id": "2996802", "Enrichment": 29.46638772663877, "BestLogPInGroup": -8.860303979957353, "_PATTERN_": "M1", "_GeneInGOAndHitList": 7.0, "Hits": "GSK3B|HIF1A|NFE2L2|PCNA|KLF4|SIRT1|NLRP3", "Description": "DNA-binding transcription factor binding", "_GeneInHitList": 15.0, "Category": "GO Molecular Functions", "Log_q_value_": -5.16455970476003, "Symbol": "GO:0140297", "LogP": -8.860303979957353, "_RANK_": 1.0, "FirstInGroupByEnrichment": 1.0, "_LogP_MyList": -8.860303979957353, "_TotalGeneInLibrary": 30182.0, "_GeneInGO": 478.0, "shared_name": "9", "_InGO": 46.666666666666664, "Gene": "GO:0140297", "_MEMBER_MyList": 1.0, "_COUNT_001": 7.0, "SUID": 2996802, "id_original": "9", "selected": false, "CategoryID": 21.0, "STDV_InGO": 12.881223774390612, "EvidenceCutoff": 0.0, "PARENT_GO": "", "FirstInGroupByLogP": 1.0, "GROUP_ID": 1.0, "name": "9", "BestEnrichmentInGroup": 90.0955223880597, "CLUSTER_LABEL": "DNA-binding transcription factor binding", "GeneID": "2932|3091|4780|5111|9314|23411|114548", "Z_score": 13.988953324809916, "GiniIndex": 0.0, "_COUNT_001_PCT": 100.0}, "position": {"x": 200.7096362243367, "y": 112.71564358339259}, "selected": false}, {"data": {"id": "2996799", "Enrichment": 68.59545454545456, "BestLogPInGroup": -4.973702597589944, "_PATTERN_": "M1", "_GeneInGOAndHitList": 3.0, "Hits": "GSK3B|PRKN|KLF4", "Description": "beta-catenin binding", "_GeneInHitList": 15.0, "Category": "GO Molecular Functions", "Log_q_value_": -2.3571395684402456, "Symbol": "GO:0008013", "LogP": -4.973702597589944, "_RANK_": 1.0, "FirstInGroupByEnrichment": 1.0, "_LogP_MyList": -4.973702597589944, "_TotalGeneInLibrary": 30182.0, "_GeneInGO": 88.0, "shared_name": "8", "_InGO": 20.0, "Gene": "GO:0008013", "_MEMBER_MyList": 1.0, "_COUNT_001": 3.0, "SUID": 2996799, "id_original": "8", "selected": false, "CategoryID": 21.0, "STDV_InGO": 10.327955589886445, "EvidenceCutoff": 0.0, "PARENT_GO": "", "FirstInGroupByLogP": 1.0, "GROUP_ID": 4.0, "name": "8", "BestEnrichmentInGroup": 68.59545454545456, "CLUSTER_LABEL": "beta-catenin binding", "GeneID": "2932|5071|9314", "Z_score": 14.160065136288248, "GiniIndex": 0.0, "_COUNT_001_PCT": 100.0}, "position": {"x": 35.201594842500754, "y": 786.4842669354434}, "selected": false}, {"data": {"id": "2996796", "Enrichment": 13.94893125361063, "BestLogPInGroup": -3.81648839452288, "_PATTERN_": "M1", "_GeneInGOAndHitList": 4.0, "Hits": "NFKB1|PCNA|KLF4|SIRT1", "Description": "chromatin binding", "_GeneInHitList": 15.0, "Category": "GO Molecular Functions", "Log_q_value_": -1.4631668001477627, "Symbol": "GO:0003682", "LogP": -3.81648839452288, "_RANK_": 1.0, "FirstInGroupByEnrichment": 1.0, "_LogP_MyList": -3.81648839452288, "_TotalGeneInLibrary": 30182.0, "_GeneInGO": 577.0, "shared_name": "7", "_InGO": 26.666666666666668, "Gene": "GO:0003682", "_MEMBER_MyList": 1.0, "_COUNT_001": 4.0, "SUID": 2996796, "id_original": "7", "selected": false, "CategoryID": 21.0, "STDV_InGO": 11.417984514369003, "EvidenceCutoff": 0.0, "PARENT_GO": "", "FirstInGroupByLogP": 1.0, "GROUP_ID": 6.0, "name": "7", "BestEnrichmentInGroup": 63.87724867724867, "CLUSTER_LABEL": "chromatin binding", "GeneID": "4790|5111|9314|23411", "Z_score": 7.003025046401881, "GiniIndex": 0.0, "_COUNT_001_PCT": 100.0}, "position": {"x": 331.4206957946492, "y": 182.7359186993594}, "selected": false}, {"data": {"id": "2996793", "Enrichment": 804.8533333333332, "BestLogPInGroup": -5.637636538688299, "_PATTERN_": "M1", "_GeneInGOAndHitList": 2.0, "Hits": "CASP3|CASP8", "Description": "cysteine-type endopeptidase activity involved in apoptotic signaling pathway", "_GeneInHitList": 15.0, "Category": "GO Molecular Functions", "Log_q_value_": -2.9418922634909754, "Symbol": "GO:0097199", "LogP": -5.637636538688299, "_RANK_": 1.0, "FirstInGroupByEnrichment": 1.0, "_LogP_MyList": -5.637636538688299, "_TotalGeneInLibrary": 30182.0, "_GeneInGO": 5.0, "shared_name": "6", "_InGO": 13.333333333333334, "Gene": "GO:0097199", "_MEMBER_MyList": 1.0, "_COUNT_001": 2.0, "SUID": 2996793, "id_original": "6", "selected": false, "CategoryID": 21.0, "STDV_InGO": 8.777074514725111, "EvidenceCutoff": 0.0, "PARENT_GO": "", "FirstInGroupByLogP": 1.0, "GROUP_ID": 3.0, "name": "6", "BestEnrichmentInGroup": 804.8533333333332, "CLUSTER_LABEL": "cysteine-type endopeptidase activity involved in apoptotic signaling pathway", "GeneID": "836|841", "Z_score": 40.08391830047656, "GiniIndex": 0.0, "_COUNT_001_PCT": 100.0}, "position": {"x": 167.72722960812575, "y": 461.1788775311465}, "selected": false}, {"data": {"id": "2996790", "Enrichment": 31.938624338624336, "BestLogPInGroup": -2.756467894551951, "_PATTERN_": "M1", "_GeneInGOAndHitList": 2.0, "Hits": "HIF1A|PRKN", "Description": "histone deacetylase binding", "_GeneInHitList": 15.0, "Category": "GO Molecular Functions", "Log_q_value_": -0.5800082416368416, "Symbol": "GO:0042826", "LogP": -2.756467894551951, "_RANK_": 1.0, "FirstInGroupByEnrichment": 1.0, "_LogP_MyList": -2.756467894551951, "_TotalGeneInLibrary": 30182.0, "_GeneInGO": 126.0, "shared_name": "5", "_InGO": 13.333333333333334, "Gene": "GO:0042826", "_MEMBER_MyList": 1.0, "_COUNT_001": 2.0, "SUID": 2996790, "id_original": "5", "selected": false, "CategoryID": 21.0, "STDV_InGO": 8.777074514725111, "EvidenceCutoff": 0.0, "PARENT_GO": "", "FirstInGroupByLogP": 1.0, "GROUP_ID": 9.0, "name": "5", "BestEnrichmentInGroup": 31.938624338624336, "CLUSTER_LABEL": "histone deacetylase binding", "GeneID": "3091|5071", "Z_score": 7.760095417082225, "GiniIndex": 0.0, "_COUNT_001_PCT": 100.0}, "position": {"x": 344.09083129269607, "y": 252.3533923016543}, "selected": false}, {"data": {"id": "2996787", "Enrichment": 105.9017543859649, "BestLogPInGroup": -3.794796515834338, "_PATTERN_": "M1", "_GeneInGOAndHitList": 2.0, "Hits": "PCNA|TLR4", "Description": "hydrolase activity, hydrolyzing N-glycosyl compounds", "_GeneInHitList": 15.0, "Category": "GO Molecular Functions", "Log_q_value_": -1.4607800766546077, "Symbol": "GO:0016799", "LogP": -3.794796515834338, "_RANK_": 1.0, "FirstInGroupByEnrichment": 1.0, "_LogP_MyList": -3.794796515834338, "_TotalGeneInLibrary": 30182.0, "_GeneInGO": 38.0, "shared_name": "4", "_InGO": 13.333333333333334, "Gene": "GO:0016799", "_MEMBER_MyList": 1.0, "_COUNT_001": 2.0, "SUID": 2996787, "id_original": "4", "selected": false, "CategoryID": 21.0, "STDV_InGO": 8.777074514725111, "EvidenceCutoff": 0.0, "PARENT_GO": "", "FirstInGroupByLogP": 1.0, "GROUP_ID": 7.0, "name": "4", "BestEnrichmentInGroup": 105.9017543859649, "CLUSTER_LABEL": "hydrolase activity, hydrolyzing N-glycosyl compounds", "GeneID": "5111|7099", "Z_score": 14.4284769416013, "GiniIndex": 0.0, "_COUNT_001_PCT": 100.0}, "position": {"x": 489.56707335812575, "y": 34.80808895692775}, "selected": false}, {"data": {"id": "2996784", "Enrichment": 11.882677165354332, "BestLogPInGroup": -2.7316844724838893, "_PATTERN_": "M1", "_GeneInGOAndHitList": 3.0, "Hits": "CDKN1B|KLF4|NLRP3", "Description": "molecular adaptor activity", "_GeneInHitList": 15.0, "Category": "GO Molecular Functions", "Log_q_value_": -0.5800082416368416, "Symbol": "GO:0060090", "LogP": -2.7316844724838893, "_RANK_": 1.0, "FirstInGroupByEnrichment": 1.0, "_LogP_MyList": -2.7316844724838893, "_TotalGeneInLibrary": 30182.0, "_GeneInGO": 508.0, "shared_name": "3", "_InGO": 20.0, "Gene": "GO:0060090", "_MEMBER_MyList": 1.0, "_COUNT_001": 3.0, "SUID": 2996784, "id_original": "3", "selected": false, "CategoryID": 21.0, "STDV_InGO": 10.327955589886445, "EvidenceCutoff": 0.0, "PARENT_GO": "", "FirstInGroupByLogP": 1.0, "GROUP_ID": 10.0, "name": "3", "BestEnrichmentInGroup": 11.882677165354332, "CLUSTER_LABEL": "molecular adaptor activity", "GeneID": "1027|9314|114548", "Z_score": 5.516021325523523, "GiniIndex": 0.0, "_COUNT_001_PCT": 100.0}, "position": {"x": 697.0838275085164, "y": 319.4254900799746}, "selected": false}, {"data": {"id": "2996781", "Enrichment": 60.97373737373737, "BestLogPInGroup": -3.3138151199684462, "_PATTERN_": "M1", "_GeneInGOAndHitList": 2.0, "Hits": "CASP8|NOS3", "Description": "scaffold protein binding", "_GeneInHitList": 15.0, "Category": "GO Molecular Functions", "Log_q_value_": -1.0652288761133422, "Symbol": "GO:0097110", "LogP": -3.3138151199684462, "_RANK_": 1.0, "FirstInGroupByEnrichment": 1.0, "_LogP_MyList": -3.3138151199684462, "_TotalGeneInLibrary": 30182.0, "_GeneInGO": 66.0, "shared_name": "2", "_InGO": 13.333333333333334, "Gene": "GO:0097110", "_MEMBER_MyList": 1.0, "_COUNT_001": 2.0, "SUID": 2996781, "id_original": "2", "selected": false, "CategoryID": 21.0, "STDV_InGO": 8.777074514725111, "EvidenceCutoff": 0.0, "PARENT_GO": "", "FirstInGroupByLogP": 1.0, "GROUP_ID": 8.0, "name": "2", "BestEnrichmentInGroup": 60.97373737373737, "CLUSTER_LABEL": "scaffold protein binding", "GeneID": "841|4846", "Z_score": 10.876290970374276, "GiniIndex": 0.0, "_COUNT_001_PCT": 100.0}, "position": {"x": 67.46389342648513, "y": 417.6847369061465}, "selected": false}, {"data": {"id": "2996753", "Enrichment": 40.10897009966778, "BestLogPInGroup": -8.362115452917408, "_PATTERN_": "M1", "_GeneInGOAndHitList": 6.0, "Hits": "CASP8|CDKN1B|GSK3B|HIF1A|HSPA5|PRKN", "Description": "ubiquitin protein ligase binding", "_GeneInHitList": 15.0, "Category": "GO Molecular Functions", "Log_q_value_": -5.089101850430725, "Symbol": "GO:0031625", "LogP": -8.362115452917408, "_RANK_": 1.0, "FirstInGroupByEnrichment": 1.0, "_LogP_MyList": -8.362115452917408, "_TotalGeneInLibrary": 30182.0, "_GeneInGO": 301.0, "shared_name": "1", "_InGO": 40.0, "Gene": "GO:0031625", "_MEMBER_MyList": 1.0, "_COUNT_001": 6.0, "SUID": 2996753, "id_original": "1", "selected": false, "CategoryID": 21.0, "STDV_InGO": 12.649110640673516, "EvidenceCutoff": 0.0, "PARENT_GO": "", "FirstInGroupByLogP": 1.0, "GROUP_ID": 2.0, "name": "1", "BestEnrichmentInGroup": 80.48533333333333, "CLUSTER_LABEL": "ubiquitin protein ligase binding", "GeneID": "841|1027|2932|3091|3309|5071", "Z_score": 15.205770938187353, "GiniIndex": 0.0, "_COUNT_001_PCT": 100.0}, "position": {"x": 360.6305422912312, "y": 349.7920061932559}, "selected": false}], "edges": [{"data": {"id": "2997394", "source": "2996907", "target": "2996802", "SCORE": 1.0, "shared_interaction": "Direct", "source_original": "1", "Name_B": "GO:0140297", "Name_A": "GO:0008134", "target_original": "36", "Gene_B": "GO:0140297", "interaction": "Direct", "SUID": 2997394, "TYPE": "Direct", "Gene_A": "GO:0008134", "BEND_MAP_ID": 2997394, "selected": false}, "selected": false}, {"data": {"id": "2997391", "source": "2996907", "target": "2996904", "SCORE": 0.864864864866691, "shared_interaction": "Direct", "source_original": "1", "Name_B": "GO:0061629", "Name_A": "GO:0008134", "target_original": "2", "Gene_B": "GO:0061629", "interaction": "Direct", "SUID": 2997391, "TYPE": "Direct", "Gene_A": "GO:0008134", "BEND_MAP_ID": 2997391, "selected": false}, "selected": false}, {"data": {"id": "2997388", "source": "2996907", "target": "2996901", "SCORE": 0.3243243243334551, "shared_interaction": "Direct", "source_original": "1", "Name_B": "GO:0019901", "Name_A": "GO:0008134", "target_original": "3", "Gene_B": "GO:0019901", "interaction": "Direct", "SUID": 2997388, "TYPE": "Direct", "Gene_A": "GO:0008134", "BEND_MAP_ID": 2997388, "selected": false}, "selected": false}, {"data": {"id": "2997385", "source": "2996907", "target": "2996898", "SCORE": 0.3243243243334551, "shared_interaction": "Direct", "source_original": "1", "Name_B": "GO:0019900", "Name_A": "GO:0008134", "target_original": "4", "Gene_B": "GO:0019900", "interaction": "Direct", "SUID": 2997385, "TYPE": "Direct", "Gene_A": "GO:0008134", "BEND_MAP_ID": 2997385, "selected": false}, "selected": false}, {"data": {"id": "2997382", "source": "2996907", "target": "2996892", "SCORE": 0.4444444444521605, "shared_interaction": "Direct", "source_original": "1", "Name_B": "GO:0016922", "Name_A": "GO:0008134", "target_original": "6", "Gene_B": "GO:0016922", "interaction": "Direct", "SUID": 2997382, "TYPE": "Direct", "Gene_A": "GO:0008134", "BEND_MAP_ID": 2997382, "selected": false}, "selected": false}, {"data": {"id": "2997379", "source": "2996904", "target": "2996802", "SCORE": 0.864864864866691, "shared_interaction": "Direct", "source_original": "2", "Name_B": "GO:0140297", "Name_A": "GO:0061629", "target_original": "36", "Gene_B": "GO:0140297", "interaction": "Direct", "SUID": 2997379, "TYPE": "Direct", "Gene_A": "GO:0061629", "BEND_MAP_ID": 2997379, "selected": false}, "selected": false}, {"data": {"id": "2997376", "source": "2996904", "target": "2996835", "SCORE": 0.37500000000976563, "shared_interaction": "Direct", "source_original": "2", "Name_B": "GO:1990841", "Name_A": "GO:0061629", "target_original": "25", "Gene_B": "GO:1990841", "interaction": "Direct", "SUID": 2997376, "TYPE": "Direct", "Gene_A": "GO:0061629", "BEND_MAP_ID": 2997376, "selected": false}, "selected": false}, {"data": {"id": "2997373", "source": "2996901", "target": "2996802", "SCORE": 0.3243243243334551, "shared_interaction": "Direct", "source_original": "3", "Name_B": "GO:0140297", "Name_A": "GO:0019901", "target_original": "36", "Gene_B": "GO:0140297", "interaction": "Direct", "SUID": 2997373, "TYPE": "Direct", "Gene_A": "GO:0019901", "BEND_MAP_ID": 2997373, "selected": false}, "selected": false}, {"data": {"id": "2997370", "source": "2996901", "target": "2996753", "SCORE": 0.4444444444521605, "shared_interaction": "Direct", "source_original": "3", "Name_B": "GO:0031625", "Name_A": "GO:0019901", "target_original": "44", "Gene_B": "GO:0031625", "interaction": "Direct", "SUID": 2997370, "TYPE": "Direct", "Gene_A": "GO:0019901", "BEND_MAP_ID": 2997370, "selected": false}, "selected": false}, {"data": {"id": "2997367", "source": "2996901", "target": "2996886", "SCORE": 0.4444444444521605, "shared_interaction": "Direct", "source_original": "3", "Name_B": "GO:0044389", "Name_A": "GO:0019901", "target_original": "8", "Gene_B": "GO:0044389", "interaction": "Direct", "SUID": 2997367, "TYPE": "Direct", "Gene_A": "GO:0019901", "BEND_MAP_ID": 2997367, "selected": false}, "selected": false}, {"data": {"id": "2997364", "source": "2996901", "target": "2996904", "SCORE": 0.4444444444521605, "shared_interaction": "Direct", "source_original": "3", "Name_B": "GO:0061629", "Name_A": "GO:0019901", "target_original": "2", "Gene_B": "GO:0061629", "interaction": "Direct", "SUID": 2997364, "TYPE": "Direct", "Gene_A": "GO:0019901", "BEND_MAP_ID": 2997364, "selected": false}, "selected": false}, {"data": {"id": "2997361", "source": "2996901", "target": "2996883", "SCORE": 0.4117647058910035, "shared_interaction": "Direct", "source_original": "3", "Name_B": "GO:0031072", "Name_A": "GO:0019901", "target_original": "9", "Gene_B": "GO:0031072", "interaction": "Direct", "SUID": 2997361, "TYPE": "Direct", "Gene_A": "GO:0019901", "BEND_MAP_ID": 2997361, "selected": false}, "selected": false}, {"data": {"id": "2997358", "source": "2996901", "target": "2996874", "SCORE": 0.37500000000976563, "shared_interaction": "Direct", "source_original": "3", "Name_B": "GO:0030544", "Name_A": "GO:0019901", "target_original": "12", "Gene_B": "GO:0030544", "interaction": "Direct", "SUID": 2997358, "TYPE": "Direct", "Gene_A": "GO:0019901", "BEND_MAP_ID": 2997358, "selected": false}, "selected": false}, {"data": {"id": "2997355", "source": "2996901", "target": "2996790", "SCORE": 0.37500000000976563, "shared_interaction": "Direct", "source_original": "3", "Name_B": "GO:0042826", "Name_A": "GO:0019901", "target_original": "40", "Gene_B": "GO:0042826", "interaction": "Direct", "SUID": 2997355, "TYPE": "Direct", "Gene_A": "GO:0019901", "BEND_MAP_ID": 2997355, "selected": false}, "selected": false}, {"data": {"id": "2997352", "source": "2996898", "target": "2996802", "SCORE": 0.3243243243334551, "shared_interaction": "Direct", "source_original": "4", "Name_B": "GO:0140297", "Name_A": "GO:0019900", "target_original": "36", "Gene_B": "GO:0140297", "interaction": "Direct", "SUID": 2997352, "TYPE": "Direct", "Gene_A": "GO:0019900", "BEND_MAP_ID": 2997352, "selected": false}, "selected": false}, {"data": {"id": "2997349", "source": "2996898", "target": "2996753", "SCORE": 0.4444444444521605, "shared_interaction": "Direct", "source_original": "4", "Name_B": "GO:0031625", "Name_A": "GO:0019900", "target_original": "44", "Gene_B": "GO:0031625", "interaction": "Direct", "SUID": 2997349, "TYPE": "Direct", "Gene_A": "GO:0019900", "BEND_MAP_ID": 2997349, "selected": false}, "selected": false}, {"data": {"id": "2997346", "source": "2996898", "target": "2996886", "SCORE": 0.4444444444521605, "shared_interaction": "Direct", "source_original": "4", "Name_B": "GO:0044389", "Name_A": "GO:0019900", "target_original": "8", "Gene_B": "GO:0044389", "interaction": "Direct", "SUID": 2997346, "TYPE": "Direct", "Gene_A": "GO:0019900", "BEND_MAP_ID": 2997346, "selected": false}, "selected": false}, {"data": {"id": "2997343", "source": "2996898", "target": "2996904", "SCORE": 0.4444444444521605, "shared_interaction": "Direct", "source_original": "4", "Name_B": "GO:0061629", "Name_A": "GO:0019900", "target_original": "2", "Gene_B": "GO:0061629", "interaction": "Direct", "SUID": 2997343, "TYPE": "Direct", "Gene_A": "GO:0019900", "BEND_MAP_ID": 2997343, "selected": false}, "selected": false}, {"data": {"id": "2997340", "source": "2996898", "target": "2996883", "SCORE": 0.4117647058910035, "shared_interaction": "Direct", "source_original": "4", "Name_B": "GO:0031072", "Name_A": "GO:0019900", "target_original": "9", "Gene_B": "GO:0031072", "interaction": "Direct", "SUID": 2997340, "TYPE": "Direct", "Gene_A": "GO:0019900", "BEND_MAP_ID": 2997340, "selected": false}, "selected": false}, {"data": {"id": "2997337", "source": "2996898", "target": "2996901", "SCORE": 1.0, "shared_interaction": "Direct", "source_original": "4", "Name_B": "GO:0019901", "Name_A": "GO:0019900", "target_original": "3", "Gene_B": "GO:0019901", "interaction": "Direct", "SUID": 2997337, "TYPE": "Direct", "Gene_A": "GO:0019900", "BEND_MAP_ID": 2997337, "selected": false}, "selected": false}, {"data": {"id": "2997334", "source": "2996898", "target": "2996874", "SCORE": 0.37500000000976563, "shared_interaction": "Direct", "source_original": "4", "Name_B": "GO:0030544", "Name_A": "GO:0019900", "target_original": "12", "Gene_B": "GO:0030544", "interaction": "Direct", "SUID": 2997334, "TYPE": "Direct", "Gene_A": "GO:0019900", "BEND_MAP_ID": 2997334, "selected": false}, "selected": false}, {"data": {"id": "2997331", "source": "2996898", "target": "2996790", "SCORE": 0.37500000000976563, "shared_interaction": "Direct", "source_original": "4", "Name_B": "GO:0042826", "Name_A": "GO:0019900", "target_original": "40", "Gene_B": "GO:0042826", "interaction": "Direct", "SUID": 2997331, "TYPE": "Direct", "Gene_A": "GO:0019900", "BEND_MAP_ID": 2997331, "selected": false}, "selected": false}, {"data": {"id": "2997328", "source": "2996895", "target": "2996802", "SCORE": 0.4444444444521605, "shared_interaction": "Direct", "source_original": "5", "Name_B": "GO:0140297", "Name_A": "GO:0002039", "target_original": "36", "Gene_B": "GO:0140297", "interaction": "Direct", "SUID": 2997328, "TYPE": "Direct", "Gene_A": "GO:0002039", "BEND_MAP_ID": 2997328, "selected": false}, "selected": false}, {"data": {"id": "2997325", "source": "2996895", "target": "2996907", "SCORE": 0.4444444444521605, "shared_interaction": "Direct", "source_original": "5", "Name_B": "GO:0008134", "Name_A": "GO:0002039", "target_original": "1", "Gene_B": "GO:0008134", "interaction": "Direct", "SUID": 2997325, "TYPE": "Direct", "Gene_A": "GO:0002039", "BEND_MAP_ID": 2997325, "selected": false}, "selected": false}, {"data": {"id": "2997322", "source": "2996895", "target": "2996904", "SCORE": 0.5454545454614325, "shared_interaction": "Direct", "source_original": "5", "Name_B": "GO:0061629", "Name_A": "GO:0002039", "target_original": "2", "Gene_B": "GO:0061629", "interaction": "Direct", "SUID": 2997322, "TYPE": "Direct", "Gene_A": "GO:0002039", "BEND_MAP_ID": 2997322, "selected": false}, "selected": false}, {"data": {"id": "2997319", "source": "2996895", "target": "2996901", "SCORE": 0.5454545454614325, "shared_interaction": "Direct", "source_original": "5", "Name_B": "GO:0019901", "Name_A": "GO:0002039", "target_original": "3", "Gene_B": "GO:0019901", "interaction": "Direct", "SUID": 2997319, "TYPE": "Direct", "Gene_A": "GO:0002039", "BEND_MAP_ID": 2997319, "selected": false}, "selected": false}, {"data": {"id": "2997316", "source": "2996895", "target": "2996898", "SCORE": 0.5454545454614325, "shared_interaction": "Direct", "source_original": "5", "Name_B": "GO:0019900", "Name_A": "GO:0002039", "target_original": "4", "Gene_B": "GO:0019900", "interaction": "Direct", "SUID": 2997316, "TYPE": "Direct", "Gene_A": "GO:0002039", "BEND_MAP_ID": 2997316, "selected": false}, "selected": false}, {"data": {"id": "2997313", "source": "2996895", "target": "2996892", "SCORE": 0.583333333342014, "shared_interaction": "Direct", "source_original": "5", "Name_B": "GO:0016922", "Name_A": "GO:0002039", "target_original": "6", "Gene_B": "GO:0016922", "interaction": "Direct", "SUID": 2997313, "TYPE": "Direct", "Gene_A": "GO:0002039", "BEND_MAP_ID": 2997313, "selected": false}, "selected": false}, {"data": {"id": "2997310", "source": "2996892", "target": "2996802", "SCORE": 0.4444444444521605, "shared_interaction": "Direct", "source_original": "6", "Name_B": "GO:0140297", "Name_A": "GO:0016922", "target_original": "36", "Gene_B": "GO:0140297", "interaction": "Direct", "SUID": 2997310, "TYPE": "Direct", "Gene_A": "GO:0016922", "BEND_MAP_ID": 2997310, "selected": false}, "selected": false}, {"data": {"id": "2997307", "source": "2996892", "target": "2996904", "SCORE": 0.5454545454614325, "shared_interaction": "Direct", "source_original": "6", "Name_B": "GO:0061629", "Name_A": "GO:0016922", "target_original": "2", "Gene_B": "GO:0061629", "interaction": "Direct", "SUID": 2997307, "TYPE": "Direct", "Gene_A": "GO:0016922", "BEND_MAP_ID": 2997307, "selected": false}, "selected": false}, {"data": {"id": "2997304", "source": "2996892", "target": "2996901", "SCORE": 0.5454545454614325, "shared_interaction": "Direct", "source_original": "6", "Name_B": "GO:0019901", "Name_A": "GO:0016922", "target_original": "3", "Gene_B": "GO:0019901", "interaction": "Direct", "SUID": 2997304, "TYPE": "Direct", "Gene_A": "GO:0016922", "BEND_MAP_ID": 2997304, "selected": false}, "selected": false}, {"data": {"id": "2997301", "source": "2996892", "target": "2996898", "SCORE": 0.5454545454614325, "shared_interaction": "Direct", "source_original": "6", "Name_B": "GO:0019900", "Name_A": "GO:0016922", "target_original": "4", "Gene_B": "GO:0019900", "interaction": "Direct", "SUID": 2997301, "TYPE": "Direct", "Gene_A": "GO:0016922", "BEND_MAP_ID": 2997301, "selected": false}, "selected": false}, {"data": {"id": "2997298", "source": "2996889", "target": "2996904", "SCORE": 0.37500000000976563, "shared_interaction": "Direct", "source_original": "7", "Name_B": "GO:0061629", "Name_A": "GO:0008022", "target_original": "2", "Gene_B": "GO:0061629", "interaction": "Direct", "SUID": 2997298, "TYPE": "Direct", "Gene_A": "GO:0008022", "BEND_MAP_ID": 2997298, "selected": false}, "selected": false}, {"data": {"id": "2997295", "source": "2996889", "target": "2996901", "SCORE": 0.37500000000976563, "shared_interaction": "Direct", "source_original": "7", "Name_B": "GO:0019901", "Name_A": "GO:0008022", "target_original": "3", "Gene_B": "GO:0019901", "interaction": "Direct", "SUID": 2997295, "TYPE": "Direct", "Gene_A": "GO:0008022", "BEND_MAP_ID": 2997295, "selected": false}, "selected": false}, {"data": {"id": "2997292", "source": "2996889", "target": "2996898", "SCORE": 0.37500000000976563, "shared_interaction": "Direct", "source_original": "7", "Name_B": "GO:0019900", "Name_A": "GO:0008022", "target_original": "4", "Gene_B": "GO:0019900", "interaction": "Direct", "SUID": 2997292, "TYPE": "Direct", "Gene_A": "GO:0008022", "BEND_MAP_ID": 2997292, "selected": false}, "selected": false}, {"data": {"id": "2997289", "source": "2996889", "target": "2996892", "SCORE": 0.7619047619104308, "shared_interaction": "Direct", "source_original": "7", "Name_B": "GO:0016922", "Name_A": "GO:0008022", "target_original": "6", "Gene_B": "GO:0016922", "interaction": "Direct", "SUID": 2997289, "TYPE": "Direct", "Gene_A": "GO:0008022", "BEND_MAP_ID": 2997289, "selected": false}, "selected": false}, {"data": {"id": "2997286", "source": "2996889", "target": "2996787", "SCORE": 0.4230769230935651, "shared_interaction": "Direct", "source_original": "7", "Name_B": "GO:0016799", "Name_A": "GO:0008022", "target_original": "41", "Gene_B": "GO:0016799", "interaction": "Direct", "SUID": 2997286, "TYPE": "Direct", "Gene_A": "GO:0008022", "BEND_MAP_ID": 2997286, "selected": false}, "selected": false}, {"data": {"id": "2997283", "source": "2996889", "target": "2996835", "SCORE": 0.4230769230935651, "shared_interaction": "Direct", "source_original": "7", "Name_B": "GO:1990841", "Name_A": "GO:0008022", "target_original": "25", "Gene_B": "GO:1990841", "interaction": "Direct", "SUID": 2997283, "TYPE": "Direct", "Gene_A": "GO:0008022", "BEND_MAP_ID": 2997283, "selected": false}, "selected": false}, {"data": {"id": "2997280", "source": "2996889", "target": "2996826", "SCORE": 0.4230769230935651, "shared_interaction": "Direct", "source_original": "7", "Name_B": "GO:0016798", "Name_A": "GO:0008022", "target_original": "28", "Gene_B": "GO:0016798", "interaction": "Direct", "SUID": 2997280, "TYPE": "Direct", "Gene_A": "GO:0008022", "BEND_MAP_ID": 2997280, "selected": false}, "selected": false}, {"data": {"id": "2997277", "source": "2996886", "target": "2996877", "SCORE": 0.5454545454614325, "shared_interaction": "Direct", "source_original": "8", "Name_B": "GO:0051087", "Name_A": "GO:0044389", "target_original": "11", "Gene_B": "GO:0051087", "interaction": "Direct", "SUID": 2997277, "TYPE": "Direct", "Gene_A": "GO:0044389", "BEND_MAP_ID": 2997277, "selected": false}, "selected": false}, {"data": {"id": "2997274", "source": "2996883", "target": "2996753", "SCORE": 0.7058823529455017, "shared_interaction": "Direct", "source_original": "9", "Name_B": "GO:0031625", "Name_A": "GO:0031072", "target_original": "44", "Gene_B": "GO:0031625", "interaction": "Direct", "SUID": 2997274, "TYPE": "Direct", "Gene_A": "GO:0031072", "BEND_MAP_ID": 2997274, "selected": false}, "selected": false}, {"data": {"id": "2997271", "source": "2996883", "target": "2996886", "SCORE": 0.7058823529455017, "shared_interaction": "Direct", "source_original": "9", "Name_B": "GO:0044389", "Name_A": "GO:0031072", "target_original": "8", "Gene_B": "GO:0044389", "interaction": "Direct", "SUID": 2997271, "TYPE": "Direct", "Gene_A": "GO:0031072", "BEND_MAP_ID": 2997271, "selected": false}, "selected": false}, {"data": {"id": "2997268", "source": "2996883", "target": "2996877", "SCORE": 0.8148148148182441, "shared_interaction": "Direct", "source_original": "9", "Name_B": "GO:0051087", "Name_A": "GO:0031072", "target_original": "11", "Gene_B": "GO:0051087", "interaction": "Direct", "SUID": 2997268, "TYPE": "Direct", "Gene_A": "GO:0031072", "BEND_MAP_ID": 2997268, "selected": false}, "selected": false}, {"data": {"id": "2997265", "source": "2996883", "target": "2996790", "SCORE": 0.5945945946028123, "shared_interaction": "Direct", "source_original": "9", "Name_B": "GO:0042826", "Name_A": "GO:0031072", "target_original": "40", "Gene_B": "GO:0042826", "interaction": "Direct", "SUID": 2997265, "TYPE": "Direct", "Gene_A": "GO:0031072", "BEND_MAP_ID": 2997265, "selected": false}, "selected": false}, {"data": {"id": "2997262", "source": "2996880", "target": "2996753", "SCORE": 0.4444444444521605, "shared_interaction": "Direct", "source_original": "10", "Name_B": "GO:0031625", "Name_A": "GO:0019904", "target_original": "44", "Gene_B": "GO:0031625", "interaction": "Direct", "SUID": 2997262, "TYPE": "Direct", "Gene_A": "GO:0019904", "BEND_MAP_ID": 2997262, "selected": false}, "selected": false}, {"data": {"id": "2997259", "source": "2996880", "target": "2996886", "SCORE": 0.4444444444521605, "shared_interaction": "Direct", "source_original": "10", "Name_B": "GO:0044389", "Name_A": "GO:0019904", "target_original": "8", "Gene_B": "GO:0044389", "interaction": "Direct", "SUID": 2997259, "TYPE": "Direct", "Gene_A": "GO:0019904", "BEND_MAP_ID": 2997259, "selected": false}, "selected": false}, {"data": {"id": "2997256", "source": "2996880", "target": "2996883", "SCORE": 0.4117647058910035, "shared_interaction": "Direct", "source_original": "10", "Name_B": "GO:0031072", "Name_A": "GO:0019904", "target_original": "9", "Gene_B": "GO:0031072", "interaction": "Direct", "SUID": 2997256, "TYPE": "Direct", "Gene_A": "GO:0019904", "BEND_MAP_ID": 2997256, "selected": false}, "selected": false}, {"data": {"id": "2997253", "source": "2996880", "target": "2996790", "SCORE": 0.37500000000976563, "shared_interaction": "Direct", "source_original": "10", "Name_B": "GO:0042826", "Name_A": "GO:0019904", "target_original": "40", "Gene_B": "GO:0042826", "interaction": "Direct", "SUID": 2997253, "TYPE": "Direct", "Gene_A": "GO:0019904", "BEND_MAP_ID": 2997253, "selected": false}, "selected": false}, {"data": {"id": "2997250", "source": "2996874", "target": "2996753", "SCORE": 0.37500000000976563, "shared_interaction": "Direct", "source_original": "12", "Name_B": "GO:0031625", "Name_A": "GO:0030544", "target_original": "44", "Gene_B": "GO:0031625", "interaction": "Direct", "SUID": 2997250, "TYPE": "Direct", "Gene_A": "GO:0030544", "BEND_MAP_ID": 2997250, "selected": false}, "selected": false}, {"data": {"id": "2997247", "source": "2996874", "target": "2996886", "SCORE": 0.37500000000976563, "shared_interaction": "Direct", "source_original": "12", "Name_B": "GO:0044389", "Name_A": "GO:0030544", "target_original": "8", "Gene_B": "GO:0044389", "interaction": "Direct", "SUID": 2997247, "TYPE": "Direct", "Gene_A": "GO:0030544", "BEND_MAP_ID": 2997247, "selected": false}, "selected": false}, {"data": {"id": "2997244", "source": "2996874", "target": "2996883", "SCORE": 0.5945945946028123, "shared_interaction": "Direct", "source_original": "12", "Name_B": "GO:0031072", "Name_A": "GO:0030544", "target_original": "9", "Gene_B": "GO:0031072", "interaction": "Direct", "SUID": 2997244, "TYPE": "Direct", "Gene_A": "GO:0030544", "BEND_MAP_ID": 2997244, "selected": false}, "selected": false}, {"data": {"id": "2997241", "source": "2996874", "target": "2996877", "SCORE": 0.7619047619104308, "shared_interaction": "Direct", "source_original": "12", "Name_B": "GO:0051087", "Name_A": "GO:0030544", "target_original": "11", "Gene_B": "GO:0051087", "interaction": "Direct", "SUID": 2997241, "TYPE": "Direct", "Gene_A": "GO:0030544", "BEND_MAP_ID": 2997241, "selected": false}, "selected": false}, {"data": {"id": "2997238", "source": "2996874", "target": "2996790", "SCORE": 0.4230769230935651, "shared_interaction": "Direct", "source_original": "12", "Name_B": "GO:0042826", "Name_A": "GO:0030544", "target_original": "40", "Gene_B": "GO:0042826", "interaction": "Direct", "SUID": 2997238, "TYPE": "Direct", "Gene_A": "GO:0030544", "BEND_MAP_ID": 2997238, "selected": false}, "selected": false}, {"data": {"id": "2997235", "source": "2996871", "target": "2996793", "SCORE": 0.4230769230935651, "shared_interaction": "Direct", "source_original": "13", "Name_B": "GO:0097199", "Name_A": "GO:0004861", "target_original": "39", "Gene_B": "GO:0097199", "interaction": "Direct", "SUID": 2997235, "TYPE": "Direct", "Gene_A": "GO:0004861", "BEND_MAP_ID": 2997235, "selected": false}, "selected": false}, {"data": {"id": "2997232", "source": "2996871", "target": "2996868", "SCORE": 0.4230769230935651, "shared_interaction": "Direct", "source_original": "13", "Name_B": "GO:0097153", "Name_A": "GO:0004861", "target_original": "14", "Gene_B": "GO:0097153", "interaction": "Direct", "SUID": 2997232, "TYPE": "Direct", "Gene_A": "GO:0004861", "BEND_MAP_ID": 2997232, "selected": false}, "selected": false}, {"data": {"id": "2997229", "source": "2996871", "target": "2996865", "SCORE": 0.4230769230935651, "shared_interaction": "Direct", "source_original": "13", "Name_B": "GO:0005123", "Name_A": "GO:0004861", "target_original": "15", "Gene_B": "GO:0005123", "interaction": "Direct", "SUID": 2997229, "TYPE": "Direct", "Gene_A": "GO:0004861", "BEND_MAP_ID": 2997229, "selected": false}, "selected": false}, {"data": {"id": "2997226", "source": "2996871", "target": "2996862", "SCORE": 1.0, "shared_interaction": "Direct", "source_original": "13", "Name_B": "GO:0030291", "Name_A": "GO:0004861", "target_original": "16", "Gene_B": "GO:0030291", "interaction": "Direct", "SUID": 2997226, "TYPE": "Direct", "Gene_A": "GO:0004861", "BEND_MAP_ID": 2997226, "selected": false}, "selected": false}, {"data": {"id": "2997223", "source": "2996871", "target": "2996859", "SCORE": 0.4230769230935651, "shared_interaction": "Direct", "source_original": "13", "Name_B": "GO:0032813", "Name_A": "GO:0004861", "target_original": "17", "Gene_B": "GO:0032813", "interaction": "Direct", "SUID": 2997223, "TYPE": "Direct", "Gene_A": "GO:0004861", "BEND_MAP_ID": 2997223, "selected": false}, "selected": false}, {"data": {"id": "2997220", "source": "2996871", "target": "2996856", "SCORE": 1.0, "shared_interaction": "Direct", "source_original": "13", "Name_B": "GO:0016538", "Name_A": "GO:0004861", "target_original": "18", "Gene_B": "GO:0016538", "interaction": "Direct", "SUID": 2997220, "TYPE": "Direct", "Gene_A": "GO:0004861", "BEND_MAP_ID": 2997220, "selected": false}, "selected": false}, {"data": {"id": "2997217", "source": "2996871", "target": "2996874", "SCORE": 0.4230769230935651, "shared_interaction": "Direct", "source_original": "13", "Name_B": "GO:0030544", "Name_A": "GO:0004861", "target_original": "12", "Gene_B": "GO:0030544", "interaction": "Direct", "SUID": 2997217, "TYPE": "Direct", "Gene_A": "GO:0004861", "BEND_MAP_ID": 2997217, "selected": false}, "selected": false}, {"data": {"id": "2997214", "source": "2996871", "target": "2996850", "SCORE": 1.0, "shared_interaction": "Direct", "source_original": "13", "Name_B": "GO:0019210", "Name_A": "GO:0004861", "target_original": "20", "Gene_B": "GO:0019210", "interaction": "Direct", "SUID": 2997214, "TYPE": "Direct", "Gene_A": "GO:0004861", "BEND_MAP_ID": 2997214, "selected": false}, "selected": false}, {"data": {"id": "2997211", "source": "2996868", "target": "2996793", "SCORE": 1.0, "shared_interaction": "Direct", "source_original": "14", "Name_B": "GO:0097199", "Name_A": "GO:0097153", "target_original": "39", "Gene_B": "GO:0097199", "interaction": "Direct", "SUID": 2997211, "TYPE": "Direct", "Gene_A": "GO:0097153", "BEND_MAP_ID": 2997211, "selected": false}, "selected": false}, {"data": {"id": "2997208", "source": "2996865", "target": "2996793", "SCORE": 1.0, "shared_interaction": "Direct", "source_original": "15", "Name_B": "GO:0097199", "Name_A": "GO:0005123", "target_original": "39", "Gene_B": "GO:0097199", "interaction": "Direct", "SUID": 2997208, "TYPE": "Direct", "Gene_A": "GO:0005123", "BEND_MAP_ID": 2997208, "selected": false}, "selected": false}, {"data": {"id": "2997205", "source": "2996865", "target": "2996868", "SCORE": 1.0, "shared_interaction": "Direct", "source_original": "15", "Name_B": "GO:0097153", "Name_A": "GO:0005123", "target_original": "14", "Gene_B": "GO:0097153", "interaction": "Direct", "SUID": 2997205, "TYPE": "Direct", "Gene_A": "GO:0005123", "BEND_MAP_ID": 2997205, "selected": false}, "selected": false}, {"data": {"id": "2997202", "source": "2996865", "target": "2996862", "SCORE": 0.4230769230935651, "shared_interaction": "Direct", "source_original": "15", "Name_B": "GO:0030291", "Name_A": "GO:0005123", "target_original": "16", "Gene_B": "GO:0030291", "interaction": "Direct", "SUID": 2997202, "TYPE": "Direct", "Gene_A": "GO:0005123", "BEND_MAP_ID": 2997202, "selected": false}, "selected": false}, {"data": {"id": "2997199", "source": "2996865", "target": "2996859", "SCORE": 1.0, "shared_interaction": "Direct", "source_original": "15", "Name_B": "GO:0032813", "Name_A": "GO:0005123", "target_original": "17", "Gene_B": "GO:0032813", "interaction": "Direct", "SUID": 2997199, "TYPE": "Direct", "Gene_A": "GO:0005123", "BEND_MAP_ID": 2997199, "selected": false}, "selected": false}, {"data": {"id": "2997196", "source": "2996865", "target": "2996856", "SCORE": 0.4230769230935651, "shared_interaction": "Direct", "source_original": "15", "Name_B": "GO:0016538", "Name_A": "GO:0005123", "target_original": "18", "Gene_B": "GO:0016538", "interaction": "Direct", "SUID": 2997196, "TYPE": "Direct", "Gene_A": "GO:0005123", "BEND_MAP_ID": 2997196, "selected": false}, "selected": false}, {"data": {"id": "2997193", "source": "2996865", "target": "2996781", "SCORE": 0.4230769230935651, "shared_interaction": "Direct", "source_original": "15", "Name_B": "GO:0097110", "Name_A": "GO:0005123", "target_original": "43", "Gene_B": "GO:0097110", "interaction": "Direct", "SUID": 2997193, "TYPE": "Direct", "Gene_A": "GO:0005123", "BEND_MAP_ID": 2997193, "selected": false}, "selected": false}, {"data": {"id": "2997190", "source": "2996865", "target": "2996850", "SCORE": 0.4230769230935651, "shared_interaction": "Direct", "source_original": "15", "Name_B": "GO:0019210", "Name_A": "GO:0005123", "target_original": "20", "Gene_B": "GO:0019210", "interaction": "Direct", "SUID": 2997190, "TYPE": "Direct", "Gene_A": "GO:0005123", "BEND_MAP_ID": 2997190, "selected": false}, "selected": false}, {"data": {"id": "2997187", "source": "2996862", "target": "2996793", "SCORE": 0.4230769230935651, "shared_interaction": "Direct", "source_original": "16", "Name_B": "GO:0097199", "Name_A": "GO:0030291", "target_original": "39", "Gene_B": "GO:0097199", "interaction": "Direct", "SUID": 2997187, "TYPE": "Direct", "Gene_A": "GO:0030291", "BEND_MAP_ID": 2997187, "selected": false}, "selected": false}, {"data": {"id": "2997184", "source": "2996862", "target": "2996868", "SCORE": 0.4230769230935651, "shared_interaction": "Direct", "source_original": "16", "Name_B": "GO:0097153", "Name_A": "GO:0030291", "target_original": "14", "Gene_B": "GO:0097153", "interaction": "Direct", "SUID": 2997184, "TYPE": "Direct", "Gene_A": "GO:0030291", "BEND_MAP_ID": 2997184, "selected": false}, "selected": false}, {"data": {"id": "2997181", "source": "2996862", "target": "2996859", "SCORE": 0.4230769230935651, "shared_interaction": "Direct", "source_original": "16", "Name_B": "GO:0032813", "Name_A": "GO:0030291", "target_original": "17", "Gene_B": "GO:0032813", "interaction": "Direct", "SUID": 2997181, "TYPE": "Direct", "Gene_A": "GO:0030291", "BEND_MAP_ID": 2997181, "selected": false}, "selected": false}, {"data": {"id": "2997178", "source": "2996862", "target": "2996874", "SCORE": 0.4230769230935651, "shared_interaction": "Direct", "source_original": "16", "Name_B": "GO:0030544", "Name_A": "GO:0030291", "target_original": "12", "Gene_B": "GO:0030544", "interaction": "Direct", "SUID": 2997178, "TYPE": "Direct", "Gene_A": "GO:0030291", "BEND_MAP_ID": 2997178, "selected": false}, "selected": false}, {"data": {"id": "2997175", "source": "2996859", "target": "2996793", "SCORE": 1.0, "shared_interaction": "Direct", "source_original": "17", "Name_B": "GO:0097199", "Name_A": "GO:0032813", "target_original": "39", "Gene_B": "GO:0097199", "interaction": "Direct", "SUID": 2997175, "TYPE": "Direct", "Gene_A": "GO:0032813", "BEND_MAP_ID": 2997175, "selected": false}, "selected": false}, {"data": {"id": "2997172", "source": "2996859", "target": "2996868", "SCORE": 1.0, "shared_interaction": "Direct", "source_original": "17", "Name_B": "GO:0097153", "Name_A": "GO:0032813", "target_original": "14", "Gene_B": "GO:0097153", "interaction": "Direct", "SUID": 2997172, "TYPE": "Direct", "Gene_A": "GO:0032813", "BEND_MAP_ID": 2997172, "selected": false}, "selected": false}, {"data": {"id": "2997169", "source": "2996859", "target": "2996781", "SCORE": 0.4230769230935651, "shared_interaction": "Direct", "source_original": "17", "Name_B": "GO:0097110", "Name_A": "GO:0032813", "target_original": "43", "Gene_B": "GO:0097110", "interaction": "Direct", "SUID": 2997169, "TYPE": "Direct", "Gene_A": "GO:0032813", "BEND_MAP_ID": 2997169, "selected": false}, "selected": false}, {"data": {"id": "2997166", "source": "2996856", "target": "2996793", "SCORE": 0.4230769230935651, "shared_interaction": "Direct", "source_original": "18", "Name_B": "GO:0097199", "Name_A": "GO:0016538", "target_original": "39", "Gene_B": "GO:0097199", "interaction": "Direct", "SUID": 2997166, "TYPE": "Direct", "Gene_A": "GO:0016538", "BEND_MAP_ID": 2997166, "selected": false}, "selected": false}, {"data": {"id": "2997163", "source": "2996856", "target": "2996868", "SCORE": 0.4230769230935651, "shared_interaction": "Direct", "source_original": "18", "Name_B": "GO:0097153", "Name_A": "GO:0016538", "target_original": "14", "Gene_B": "GO:0097153", "interaction": "Direct", "SUID": 2997163, "TYPE": "Direct", "Gene_A": "GO:0016538", "BEND_MAP_ID": 2997163, "selected": false}, "selected": false}, {"data": {"id": "2997160", "source": "2996856", "target": "2996862", "SCORE": 1.0, "shared_interaction": "Direct", "source_original": "18", "Name_B": "GO:0030291", "Name_A": "GO:0016538", "target_original": "16", "Gene_B": "GO:0030291", "interaction": "Direct", "SUID": 2997160, "TYPE": "Direct", "Gene_A": "GO:0016538", "BEND_MAP_ID": 2997160, "selected": false}, "selected": false}, {"data": {"id": "2997157", "source": "2996856", "target": "2996859", "SCORE": 0.4230769230935651, "shared_interaction": "Direct", "source_original": "18", "Name_B": "GO:0032813", "Name_A": "GO:0016538", "target_original": "17", "Gene_B": "GO:0032813", "interaction": "Direct", "SUID": 2997157, "TYPE": "Direct", "Gene_A": "GO:0016538", "BEND_MAP_ID": 2997157, "selected": false}, "selected": false}, {"data": {"id": "2997154", "source": "2996856", "target": "2996874", "SCORE": 0.4230769230935651, "shared_interaction": "Direct", "source_original": "18", "Name_B": "GO:0030544", "Name_A": "GO:0016538", "target_original": "12", "Gene_B": "GO:0030544", "interaction": "Direct", "SUID": 2997154, "TYPE": "Direct", "Gene_A": "GO:0016538", "BEND_MAP_ID": 2997154, "selected": false}, "selected": false}, {"data": {"id": "2997151", "source": "2996856", "target": "2996850", "SCORE": 1.0, "shared_interaction": "Direct", "source_original": "18", "Name_B": "GO:0019210", "Name_A": "GO:0016538", "target_original": "20", "Gene_B": "GO:0019210", "interaction": "Direct", "SUID": 2997151, "TYPE": "Direct", "Gene_A": "GO:0016538", "BEND_MAP_ID": 2997151, "selected": false}, "selected": false}, {"data": {"id": "2997148", "source": "2996853", "target": "2996793", "SCORE": 0.4230769230935651, "shared_interaction": "Direct", "source_original": "19", "Name_B": "GO:0097199", "Name_A": "GO:0004860", "target_original": "39", "Gene_B": "GO:0097199", "interaction": "Direct", "SUID": 2997148, "TYPE": "Direct", "Gene_A": "GO:0004860", "BEND_MAP_ID": 2997148, "selected": false}, "selected": false}, {"data": {"id": "2997145", "source": "2996853", "target": "2996871", "SCORE": 1.0, "shared_interaction": "Direct", "source_original": "19", "Name_B": "GO:0004861", "Name_A": "GO:0004860", "target_original": "13", "Gene_B": "GO:0004861", "interaction": "Direct", "SUID": 2997145, "TYPE": "Direct", "Gene_A": "GO:0004860", "BEND_MAP_ID": 2997145, "selected": false}, "selected": false}, {"data": {"id": "2997142", "source": "2996853", "target": "2996868", "SCORE": 0.4230769230935651, "shared_interaction": "Direct", "source_original": "19", "Name_B": "GO:0097153", "Name_A": "GO:0004860", "target_original": "14", "Gene_B": "GO:0097153", "interaction": "Direct", "SUID": 2997142, "TYPE": "Direct", "Gene_A": "GO:0004860", "BEND_MAP_ID": 2997142, "selected": false}, "selected": false}, {"data": {"id": "2997139", "source": "2996853", "target": "2996865", "SCORE": 0.4230769230935651, "shared_interaction": "Direct", "source_original": "19", "Name_B": "GO:0005123", "Name_A": "GO:0004860", "target_original": "15", "Gene_B": "GO:0005123", "interaction": "Direct", "SUID": 2997139, "TYPE": "Direct", "Gene_A": "GO:0004860", "BEND_MAP_ID": 2997139, "selected": false}, "selected": false}, {"data": {"id": "2997136", "source": "2996853", "target": "2996862", "SCORE": 1.0, "shared_interaction": "Direct", "source_original": "19", "Name_B": "GO:0030291", "Name_A": "GO:0004860", "target_original": "16", "Gene_B": "GO:0030291", "interaction": "Direct", "SUID": 2997136, "TYPE": "Direct", "Gene_A": "GO:0004860", "BEND_MAP_ID": 2997136, "selected": false}, "selected": false}, {"data": {"id": "2997133", "source": "2996853", "target": "2996859", "SCORE": 0.4230769230935651, "shared_interaction": "Direct", "source_original": "19", "Name_B": "GO:0032813", "Name_A": "GO:0004860", "target_original": "17", "Gene_B": "GO:0032813", "interaction": "Direct", "SUID": 2997133, "TYPE": "Direct", "Gene_A": "GO:0004860", "BEND_MAP_ID": 2997133, "selected": false}, "selected": false}, {"data": {"id": "2997130", "source": "2996853", "target": "2996856", "SCORE": 1.0, "shared_interaction": "Direct", "source_original": "19", "Name_B": "GO:0016538", "Name_A": "GO:0004860", "target_original": "18", "Gene_B": "GO:0016538", "interaction": "Direct", "SUID": 2997130, "TYPE": "Direct", "Gene_A": "GO:0004860", "BEND_MAP_ID": 2997130, "selected": false}, "selected": false}, {"data": {"id": "2997127", "source": "2996853", "target": "2996874", "SCORE": 0.4230769230935651, "shared_interaction": "Direct", "source_original": "19", "Name_B": "GO:0030544", "Name_A": "GO:0004860", "target_original": "12", "Gene_B": "GO:0030544", "interaction": "Direct", "SUID": 2997127, "TYPE": "Direct", "Gene_A": "GO:0004860", "BEND_MAP_ID": 2997127, "selected": false}, "selected": false}, {"data": {"id": "2997124", "source": "2996853", "target": "2996850", "SCORE": 1.0, "shared_interaction": "Direct", "source_original": "19", "Name_B": "GO:0019210", "Name_A": "GO:0004860", "target_original": "20", "Gene_B": "GO:0019210", "interaction": "Direct", "SUID": 2997124, "TYPE": "Direct", "Gene_A": "GO:0004860", "BEND_MAP_ID": 2997124, "selected": false}, "selected": false}, {"data": {"id": "2997121", "source": "2996850", "target": "2996793", "SCORE": 0.4230769230935651, "shared_interaction": "Direct", "source_original": "20", "Name_B": "GO:0097199", "Name_A": "GO:0019210", "target_original": "39", "Gene_B": "GO:0097199", "interaction": "Direct", "SUID": 2997121, "TYPE": "Direct", "Gene_A": "GO:0019210", "BEND_MAP_ID": 2997121, "selected": false}, "selected": false}, {"data": {"id": "2997118", "source": "2996850", "target": "2996868", "SCORE": 0.4230769230935651, "shared_interaction": "Direct", "source_original": "20", "Name_B": "GO:0097153", "Name_A": "GO:0019210", "target_original": "14", "Gene_B": "GO:0097153", "interaction": "Direct", "SUID": 2997118, "TYPE": "Direct", "Gene_A": "GO:0019210", "BEND_MAP_ID": 2997118, "selected": false}, "selected": false}, {"data": {"id": "2997115", "source": "2996850", "target": "2996862", "SCORE": 1.0, "shared_interaction": "Direct", "source_original": "20", "Name_B": "GO:0030291", "Name_A": "GO:0019210", "target_original": "16", "Gene_B": "GO:0030291", "interaction": "Direct", "SUID": 2997115, "TYPE": "Direct", "Gene_A": "GO:0019210", "BEND_MAP_ID": 2997115, "selected": false}, "selected": false}, {"data": {"id": "2997112", "source": "2996850", "target": "2996859", "SCORE": 0.4230769230935651, "shared_interaction": "Direct", "source_original": "20", "Name_B": "GO:0032813", "Name_A": "GO:0019210", "target_original": "17", "Gene_B": "GO:0032813", "interaction": "Direct", "SUID": 2997112, "TYPE": "Direct", "Gene_A": "GO:0019210", "BEND_MAP_ID": 2997112, "selected": false}, "selected": false}, {"data": {"id": "2997109", "source": "2996850", "target": "2996874", "SCORE": 0.4230769230935651, "shared_interaction": "Direct", "source_original": "20", "Name_B": "GO:0030544", "Name_A": "GO:0019210", "target_original": "12", "Gene_B": "GO:0030544", "interaction": "Direct", "SUID": 2997109, "TYPE": "Direct", "Gene_A": "GO:0019210", "BEND_MAP_ID": 2997109, "selected": false}, "selected": false}, {"data": {"id": "2997106", "source": "2996847", "target": "2996793", "SCORE": 1.0, "shared_interaction": "Direct", "source_original": "21", "Name_B": "GO:0097199", "Name_A": "GO:0004197", "target_original": "39", "Gene_B": "GO:0097199", "interaction": "Direct", "SUID": 2997106, "TYPE": "Direct", "Gene_A": "GO:0004197", "BEND_MAP_ID": 2997106, "selected": false}, "selected": false}, {"data": {"id": "2997103", "source": "2996847", "target": "2996871", "SCORE": 0.4230769230935651, "shared_interaction": "Direct", "source_original": "21", "Name_B": "GO:0004861", "Name_A": "GO:0004197", "target_original": "13", "Gene_B": "GO:0004861", "interaction": "Direct", "SUID": 2997103, "TYPE": "Direct", "Gene_A": "GO:0004197", "BEND_MAP_ID": 2997103, "selected": false}, "selected": false}, {"data": {"id": "2997100", "source": "2996847", "target": "2996868", "SCORE": 1.0, "shared_interaction": "Direct", "source_original": "21", "Name_B": "GO:0097153", "Name_A": "GO:0004197", "target_original": "14", "Gene_B": "GO:0097153", "interaction": "Direct", "SUID": 2997100, "TYPE": "Direct", "Gene_A": "GO:0004197", "BEND_MAP_ID": 2997100, "selected": false}, "selected": false}, {"data": {"id": "2997097", "source": "2996847", "target": "2996865", "SCORE": 1.0, "shared_interaction": "Direct", "source_original": "21", "Name_B": "GO:0005123", "Name_A": "GO:0004197", "target_original": "15", "Gene_B": "GO:0005123", "interaction": "Direct", "SUID": 2997097, "TYPE": "Direct", "Gene_A": "GO:0004197", "BEND_MAP_ID": 2997097, "selected": false}, "selected": false}, {"data": {"id": "2997094", "source": "2996847", "target": "2996862", "SCORE": 0.4230769230935651, "shared_interaction": "Direct", "source_original": "21", "Name_B": "GO:0030291", "Name_A": "GO:0004197", "target_original": "16", "Gene_B": "GO:0030291", "interaction": "Direct", "SUID": 2997094, "TYPE": "Direct", "Gene_A": "GO:0004197", "BEND_MAP_ID": 2997094, "selected": false}, "selected": false}, {"data": {"id": "2997091", "source": "2996847", "target": "2996859", "SCORE": 1.0, "shared_interaction": "Direct", "source_original": "21", "Name_B": "GO:0032813", "Name_A": "GO:0004197", "target_original": "17", "Gene_B": "GO:0032813", "interaction": "Direct", "SUID": 2997091, "TYPE": "Direct", "Gene_A": "GO:0004197", "BEND_MAP_ID": 2997091, "selected": false}, "selected": false}, {"data": {"id": "2997088", "source": "2996847", "target": "2996856", "SCORE": 0.4230769230935651, "shared_interaction": "Direct", "source_original": "21", "Name_B": "GO:0016538", "Name_A": "GO:0004197", "target_original": "18", "Gene_B": "GO:0016538", "interaction": "Direct", "SUID": 2997088, "TYPE": "Direct", "Gene_A": "GO:0004197", "BEND_MAP_ID": 2997088, "selected": false}, "selected": false}, {"data": {"id": "2997085", "source": "2996847", "target": "2996781", "SCORE": 0.4230769230935651, "shared_interaction": "Direct", "source_original": "21", "Name_B": "GO:0097110", "Name_A": "GO:0004197", "target_original": "43", "Gene_B": "GO:0097110", "interaction": "Direct", "SUID": 2997085, "TYPE": "Direct", "Gene_A": "GO:0004197", "BEND_MAP_ID": 2997085, "selected": false}, "selected": false}, {"data": {"id": "2997082", "source": "2996847", "target": "2996853", "SCORE": 0.4230769230935651, "shared_interaction": "Direct", "source_original": "21", "Name_B": "GO:0004860", "Name_A": "GO:0004197", "target_original": "19", "Gene_B": "GO:0004860", "interaction": "Direct", "SUID": 2997082, "TYPE": "Direct", "Gene_A": "GO:0004197", "BEND_MAP_ID": 2997082, "selected": false}, "selected": false}, {"data": {"id": "2997079", "source": "2996847", "target": "2996850", "SCORE": 0.4230769230935651, "shared_interaction": "Direct", "source_original": "21", "Name_B": "GO:0019210", "Name_A": "GO:0004197", "target_original": "20", "Gene_B": "GO:0019210", "interaction": "Direct", "SUID": 2997079, "TYPE": "Direct", "Gene_A": "GO:0004197", "BEND_MAP_ID": 2997079, "selected": false}, "selected": false}, {"data": {"id": "2997076", "source": "2996844", "target": "2996799", "SCORE": 0.583333333342014, "shared_interaction": "Direct", "source_original": "22", "Name_B": "GO:0008013", "Name_A": "GO:0002020", "target_original": "37", "Gene_B": "GO:0008013", "interaction": "Direct", "SUID": 2997076, "TYPE": "Direct", "Gene_A": "GO:0002020", "BEND_MAP_ID": 2997076, "selected": false}, "selected": false}, {"data": {"id": "2997073", "source": "2996841", "target": "2996802", "SCORE": 0.31192660551405604, "shared_interaction": "Direct", "source_original": "23", "Name_B": "GO:0140297", "Name_A": "GO:0001216", "target_original": "36", "Gene_B": "GO:0140297", "interaction": "Direct", "SUID": 2997073, "TYPE": "Direct", "Gene_A": "GO:0001216", "BEND_MAP_ID": 2997073, "selected": false}, "selected": false}, {"data": {"id": "2997070", "source": "2996841", "target": "2996907", "SCORE": 0.31192660551405604, "shared_interaction": "Direct", "source_original": "23", "Name_B": "GO:0008134", "Name_A": "GO:0001216", "target_original": "1", "Gene_B": "GO:0008134", "interaction": "Direct", "SUID": 2997070, "TYPE": "Direct", "Gene_A": "GO:0001216", "BEND_MAP_ID": 2997070, "selected": false}, "selected": false}, {"data": {"id": "2997067", "source": "2996841", "target": "2996904", "SCORE": 0.4117647058910035, "shared_interaction": "Direct", "source_original": "23", "Name_B": "GO:0061629", "Name_A": "GO:0001216", "target_original": "2", "Gene_B": "GO:0061629", "interaction": "Direct", "SUID": 2997067, "TYPE": "Direct", "Gene_A": "GO:0001216", "BEND_MAP_ID": 2997067, "selected": false}, "selected": false}, {"data": {"id": "2997064", "source": "2996841", "target": "2996805", "SCORE": 1.0, "shared_interaction": "Direct", "source_original": "23", "Name_B": "GO:0001228", "Name_A": "GO:0001216", "target_original": "35", "Gene_B": "GO:0001228", "interaction": "Direct", "SUID": 2997064, "TYPE": "Direct", "Gene_A": "GO:0001216", "BEND_MAP_ID": 2997064, "selected": false}, "selected": false}, {"data": {"id": "2997061", "source": "2996841", "target": "2996796", "SCORE": 0.31818181819344016, "shared_interaction": "Direct", "source_original": "23", "Name_B": "GO:0003682", "Name_A": "GO:0001216", "target_original": "38", "Gene_B": "GO:0003682", "interaction": "Direct", "SUID": 2997061, "TYPE": "Direct", "Gene_A": "GO:0001216", "BEND_MAP_ID": 2997061, "selected": false}, "selected": false}, {"data": {"id": "2997058", "source": "2996841", "target": "2996838", "SCORE": 0.5945945946028123, "shared_interaction": "Direct", "source_original": "23", "Name_B": "GO:0001221", "Name_A": "GO:0001216", "target_original": "24", "Gene_B": "GO:0001221", "interaction": "Direct", "SUID": 2997058, "TYPE": "Direct", "Gene_A": "GO:0001216", "BEND_MAP_ID": 2997058, "selected": false}, "selected": false}, {"data": {"id": "2997055", "source": "2996838", "target": "2996904", "SCORE": 0.37500000000976563, "shared_interaction": "Direct", "source_original": "24", "Name_B": "GO:0061629", "Name_A": "GO:0001221", "target_original": "2", "Gene_B": "GO:0061629", "interaction": "Direct", "SUID": 2997055, "TYPE": "Direct", "Gene_A": "GO:0001221", "BEND_MAP_ID": 2997055, "selected": false}, "selected": false}, {"data": {"id": "2997052", "source": "2996838", "target": "2996880", "SCORE": 0.37500000000976563, "shared_interaction": "Direct", "source_original": "24", "Name_B": "GO:0019904", "Name_A": "GO:0001221", "target_original": "10", "Gene_B": "GO:0019904", "interaction": "Direct", "SUID": 2997052, "TYPE": "Direct", "Gene_A": "GO:0001221", "BEND_MAP_ID": 2997052, "selected": false}, "selected": false}, {"data": {"id": "2997049", "source": "2996838", "target": "2996805", "SCORE": 0.5945945946028123, "shared_interaction": "Direct", "source_original": "24", "Name_B": "GO:0001228", "Name_A": "GO:0001221", "target_original": "35", "Gene_B": "GO:0001228", "interaction": "Direct", "SUID": 2997049, "TYPE": "Direct", "Gene_A": "GO:0001221", "BEND_MAP_ID": 2997049, "selected": false}, "selected": false}, {"data": {"id": "2997046", "source": "2996838", "target": "2996790", "SCORE": 0.4230769230935651, "shared_interaction": "Direct", "source_original": "24", "Name_B": "GO:0042826", "Name_A": "GO:0001221", "target_original": "40", "Gene_B": "GO:0042826", "interaction": "Direct", "SUID": 2997046, "TYPE": "Direct", "Gene_A": "GO:0001221", "BEND_MAP_ID": 2997046, "selected": false}, "selected": false}, {"data": {"id": "2997043", "source": "2996838", "target": "2996820", "SCORE": 0.4230769230935651, "shared_interaction": "Direct", "source_original": "24", "Name_B": "GO:0046982", "Name_A": "GO:0001221", "target_original": "30", "Gene_B": "GO:0046982", "interaction": "Direct", "SUID": 2997043, "TYPE": "Direct", "Gene_A": "GO:0001221", "BEND_MAP_ID": 2997043, "selected": false}, "selected": false}, {"data": {"id": "2997040", "source": "2996832", "target": "2996829", "SCORE": 0.7619047619104308, "shared_interaction": "Direct", "source_original": "26", "Name_B": "GO:0003714", "Name_A": "GO:0003712", "target_original": "27", "Gene_B": "GO:0003714", "interaction": "Direct", "SUID": 2997040, "TYPE": "Direct", "Gene_A": "GO:0003712", "BEND_MAP_ID": 2997040, "selected": false}, "selected": false}, {"data": {"id": "2997037", "source": "2996829", "target": "2996880", "SCORE": 0.37500000000976563, "shared_interaction": "Direct", "source_original": "27", "Name_B": "GO:0019904", "Name_A": "GO:0003714", "target_original": "10", "Gene_B": "GO:0019904", "interaction": "Direct", "SUID": 2997037, "TYPE": "Direct", "Gene_A": "GO:0003714", "BEND_MAP_ID": 2997037, "selected": false}, "selected": false}, {"data": {"id": "2997034", "source": "2996829", "target": "2996901", "SCORE": 0.37500000000976563, "shared_interaction": "Direct", "source_original": "27", "Name_B": "GO:0019901", "Name_A": "GO:0003714", "target_original": "3", "Gene_B": "GO:0019901", "interaction": "Direct", "SUID": 2997034, "TYPE": "Direct", "Gene_A": "GO:0003714", "BEND_MAP_ID": 2997034, "selected": false}, "selected": false}, {"data": {"id": "2997031", "source": "2996829", "target": "2996898", "SCORE": 0.37500000000976563, "shared_interaction": "Direct", "source_original": "27", "Name_B": "GO:0019900", "Name_A": "GO:0003714", "target_original": "4", "Gene_B": "GO:0019900", "interaction": "Direct", "SUID": 2997031, "TYPE": "Direct", "Gene_A": "GO:0003714", "BEND_MAP_ID": 2997031, "selected": false}, "selected": false}, {"data": {"id": "2997028", "source": "2996829", "target": "2996874", "SCORE": 0.4230769230935651, "shared_interaction": "Direct", "source_original": "27", "Name_B": "GO:0030544", "Name_A": "GO:0003714", "target_original": "12", "Gene_B": "GO:0030544", "interaction": "Direct", "SUID": 2997028, "TYPE": "Direct", "Gene_A": "GO:0003714", "BEND_MAP_ID": 2997028, "selected": false}, "selected": false}, {"data": {"id": "2997025", "source": "2996829", "target": "2996835", "SCORE": 0.4230769230935651, "shared_interaction": "Direct", "source_original": "27", "Name_B": "GO:1990841", "Name_A": "GO:0003714", "target_original": "25", "Gene_B": "GO:1990841", "interaction": "Direct", "SUID": 2997025, "TYPE": "Direct", "Gene_A": "GO:0003714", "BEND_MAP_ID": 2997025, "selected": false}, "selected": false}, {"data": {"id": "2997022", "source": "2996829", "target": "2996790", "SCORE": 0.4230769230935651, "shared_interaction": "Direct", "source_original": "27", "Name_B": "GO:0042826", "Name_A": "GO:0003714", "target_original": "40", "Gene_B": "GO:0042826", "interaction": "Direct", "SUID": 2997022, "TYPE": "Direct", "Gene_A": "GO:0003714", "BEND_MAP_ID": 2997022, "selected": false}, "selected": false}, {"data": {"id": "2997019", "source": "2996829", "target": "2996889", "SCORE": 0.4230769230935651, "shared_interaction": "Direct", "source_original": "27", "Name_B": "GO:0008022", "Name_A": "GO:0003714", "target_original": "7", "Gene_B": "GO:0008022", "interaction": "Direct", "SUID": 2997019, "TYPE": "Direct", "Gene_A": "GO:0003714", "BEND_MAP_ID": 2997019, "selected": false}, "selected": false}, {"data": {"id": "2997016", "source": "2996829", "target": "2996823", "SCORE": 0.4230769230935651, "shared_interaction": "Direct", "source_original": "27", "Name_B": "GO:0003779", "Name_A": "GO:0003714", "target_original": "29", "Gene_B": "GO:0003779", "interaction": "Direct", "SUID": 2997016, "TYPE": "Direct", "Gene_A": "GO:0003714", "BEND_MAP_ID": 2997016, "selected": false}, "selected": false}, {"data": {"id": "2997013", "source": "2996826", "target": "2996787", "SCORE": 1.0, "shared_interaction": "Direct", "source_original": "28", "Name_B": "GO:0016799", "Name_A": "GO:0016798", "target_original": "41", "Gene_B": "GO:0016799", "interaction": "Direct", "SUID": 2997013, "TYPE": "Direct", "Gene_A": "GO:0016798", "BEND_MAP_ID": 2997013, "selected": false}, "selected": false}, {"data": {"id": "2997010", "source": "2996826", "target": "2996820", "SCORE": 0.4230769230935651, "shared_interaction": "Direct", "source_original": "28", "Name_B": "GO:0046982", "Name_A": "GO:0016798", "target_original": "30", "Gene_B": "GO:0046982", "interaction": "Direct", "SUID": 2997010, "TYPE": "Direct", "Gene_A": "GO:0016798", "BEND_MAP_ID": 2997010, "selected": false}, "selected": false}, {"data": {"id": "2997007", "source": "2996823", "target": "2996874", "SCORE": 0.4230769230935651, "shared_interaction": "Direct", "source_original": "29", "Name_B": "GO:0030544", "Name_A": "GO:0003779", "target_original": "12", "Gene_B": "GO:0030544", "interaction": "Direct", "SUID": 2997007, "TYPE": "Direct", "Gene_A": "GO:0003779", "BEND_MAP_ID": 2997007, "selected": false}, "selected": false}, {"data": {"id": "2997004", "source": "2996823", "target": "2996781", "SCORE": 0.4230769230935651, "shared_interaction": "Direct", "source_original": "29", "Name_B": "GO:0097110", "Name_A": "GO:0003779", "target_original": "43", "Gene_B": "GO:0097110", "interaction": "Direct", "SUID": 2997004, "TYPE": "Direct", "Gene_A": "GO:0003779", "BEND_MAP_ID": 2997004, "selected": false}, "selected": false}, {"data": {"id": "2997001", "source": "2996823", "target": "2996790", "SCORE": 0.4230769230935651, "shared_interaction": "Direct", "source_original": "29", "Name_B": "GO:0042826", "Name_A": "GO:0003779", "target_original": "40", "Gene_B": "GO:0042826", "interaction": "Direct", "SUID": 2997001, "TYPE": "Direct", "Gene_A": "GO:0003779", "BEND_MAP_ID": 2997001, "selected": false}, "selected": false}, {"data": {"id": "2996998", "source": "2996817", "target": "2996835", "SCORE": 0.4230769230935651, "shared_interaction": "Direct", "source_original": "31", "Name_B": "GO:1990841", "Name_A": "GO:0030674", "target_original": "25", "Gene_B": "GO:1990841", "interaction": "Direct", "SUID": 2996998, "TYPE": "Direct", "Gene_A": "GO:0030674", "BEND_MAP_ID": 2996998, "selected": false}, "selected": false}, {"data": {"id": "2996995", "source": "2996817", "target": "2996784", "SCORE": 0.7619047619104308, "shared_interaction": "Direct", "source_original": "31", "Name_B": "GO:0060090", "Name_A": "GO:0030674", "target_original": "42", "Gene_B": "GO:0060090", "interaction": "Direct", "SUID": 2996995, "TYPE": "Direct", "Gene_A": "GO:0030674", "BEND_MAP_ID": 2996995, "selected": false}, "selected": false}, {"data": {"id": "2996992", "source": "2996817", "target": "2996811", "SCORE": 0.4230769230935651, "shared_interaction": "Direct", "source_original": "31", "Name_B": "GO:0140657", "Name_A": "GO:0030674", "target_original": "33", "Gene_B": "GO:0140657", "interaction": "Direct", "SUID": 2996992, "TYPE": "Direct", "Gene_A": "GO:0030674", "BEND_MAP_ID": 2996992, "selected": false}, "selected": false}, {"data": {"id": "2996989", "source": "2996814", "target": "2996817", "SCORE": 0.4230769230935651, "shared_interaction": "Direct", "source_original": "32", "Name_B": "GO:0030674", "Name_A": "GO:0016887", "target_original": "31", "Gene_B": "GO:0030674", "interaction": "Direct", "SUID": 2996989, "TYPE": "Direct", "Gene_A": "GO:0016887", "BEND_MAP_ID": 2996989, "selected": false}, "selected": false}, {"data": {"id": "2996986", "source": "2996814", "target": "2996811", "SCORE": 1.0, "shared_interaction": "Direct", "source_original": "32", "Name_B": "GO:0140657", "Name_A": "GO:0016887", "target_original": "33", "Gene_B": "GO:0140657", "interaction": "Direct", "SUID": 2996986, "TYPE": "Direct", "Gene_A": "GO:0016887", "BEND_MAP_ID": 2996986, "selected": false}, "selected": false}, {"data": {"id": "2996983", "source": "2996814", "target": "2996808", "SCORE": 1.0, "shared_interaction": "Direct", "source_original": "32", "Name_B": "GO:0017111", "Name_A": "GO:0016887", "target_original": "34", "Gene_B": "GO:0017111", "interaction": "Direct", "SUID": 2996983, "TYPE": "Direct", "Gene_A": "GO:0016887", "BEND_MAP_ID": 2996983, "selected": false}, "selected": false}, {"data": {"id": "2996980", "source": "2996808", "target": "2996817", "SCORE": 0.4230769230935651, "shared_interaction": "Direct", "source_original": "34", "Name_B": "GO:0030674", "Name_A": "GO:0017111", "target_original": "31", "Gene_B": "GO:0030674", "interaction": "Direct", "SUID": 2996980, "TYPE": "Direct", "Gene_A": "GO:0017111", "BEND_MAP_ID": 2996980, "selected": false}, "selected": false}, {"data": {"id": "2996977", "source": "2996808", "target": "2996811", "SCORE": 1.0, "shared_interaction": "Direct", "source_original": "34", "Name_B": "GO:0140657", "Name_A": "GO:0017111", "target_original": "33", "Gene_B": "GO:0140657", "interaction": "Direct", "SUID": 2996977, "TYPE": "Direct", "Gene_A": "GO:0017111", "BEND_MAP_ID": 2996977, "selected": false}, "selected": false}, {"data": {"id": "2996974", "source": "2996805", "target": "2996802", "SCORE": 0.31192660551405604, "shared_interaction": "Direct", "source_original": "35", "Name_B": "GO:0140297", "Name_A": "GO:0001228", "target_original": "36", "Gene_B": "GO:0140297", "interaction": "Direct", "SUID": 2996974, "TYPE": "Direct", "Gene_A": "GO:0001228", "BEND_MAP_ID": 2996974, "selected": false}, "selected": false}, {"data": {"id": "2996971", "source": "2996805", "target": "2996907", "SCORE": 0.31192660551405604, "shared_interaction": "Direct", "source_original": "35", "Name_B": "GO:0008134", "Name_A": "GO:0001228", "target_original": "1", "Gene_B": "GO:0008134", "interaction": "Direct", "SUID": 2996971, "TYPE": "Direct", "Gene_A": "GO:0001228", "BEND_MAP_ID": 2996971, "selected": false}, "selected": false}, {"data": {"id": "2996968", "source": "2996805", "target": "2996904", "SCORE": 0.4117647058910035, "shared_interaction": "Direct", "source_original": "35", "Name_B": "GO:0061629", "Name_A": "GO:0001228", "target_original": "2", "Gene_B": "GO:0061629", "interaction": "Direct", "SUID": 2996968, "TYPE": "Direct", "Gene_A": "GO:0001228", "BEND_MAP_ID": 2996968, "selected": false}, "selected": false}, {"data": {"id": "2996965", "source": "2996805", "target": "2996796", "SCORE": 0.31818181819344016, "shared_interaction": "Direct", "source_original": "35", "Name_B": "GO:0003682", "Name_A": "GO:0001228", "target_original": "38", "Gene_B": "GO:0003682", "interaction": "Direct", "SUID": 2996965, "TYPE": "Direct", "Gene_A": "GO:0001228", "BEND_MAP_ID": 2996965, "selected": false}, "selected": false}, {"data": {"id": "2996962", "source": "2996796", "target": "2996802", "SCORE": 0.31192660551405604, "shared_interaction": "Direct", "source_original": "38", "Name_B": "GO:0140297", "Name_A": "GO:0003682", "target_original": "36", "Gene_B": "GO:0140297", "interaction": "Direct", "SUID": 2996962, "TYPE": "Direct", "Gene_A": "GO:0003682", "BEND_MAP_ID": 2996962, "selected": false}, "selected": false}, {"data": {"id": "2996959", "source": "2996796", "target": "2996907", "SCORE": 0.31192660551405604, "shared_interaction": "Direct", "source_original": "38", "Name_B": "GO:0008134", "Name_A": "GO:0003682", "target_original": "1", "Gene_B": "GO:0008134", "interaction": "Direct", "SUID": 2996959, "TYPE": "Direct", "Gene_A": "GO:0003682", "BEND_MAP_ID": 2996959, "selected": false}, "selected": false}, {"data": {"id": "2996956", "source": "2996796", "target": "2996904", "SCORE": 0.4117647058910035, "shared_interaction": "Direct", "source_original": "38", "Name_B": "GO:0061629", "Name_A": "GO:0003682", "target_original": "2", "Gene_B": "GO:0061629", "interaction": "Direct", "SUID": 2996956, "TYPE": "Direct", "Gene_A": "GO:0003682", "BEND_MAP_ID": 2996956, "selected": false}, "selected": false}, {"data": {"id": "2996953", "source": "2996796", "target": "2996892", "SCORE": 0.4444444444547325, "shared_interaction": "Direct", "source_original": "38", "Name_B": "GO:0016922", "Name_A": "GO:0003682", "target_original": "6", "Gene_B": "GO:0016922", "interaction": "Direct", "SUID": 2996953, "TYPE": "Direct", "Gene_A": "GO:0003682", "BEND_MAP_ID": 2996953, "selected": false}, "selected": false}, {"data": {"id": "2996950", "source": "2996796", "target": "2996835", "SCORE": 0.5945945946028123, "shared_interaction": "Direct", "source_original": "38", "Name_B": "GO:1990841", "Name_A": "GO:0003682", "target_original": "25", "Gene_B": "GO:1990841", "interaction": "Direct", "SUID": 2996950, "TYPE": "Direct", "Gene_A": "GO:0003682", "BEND_MAP_ID": 2996950, "selected": false}, "selected": false}, {"data": {"id": "2996947", "source": "2996796", "target": "2996832", "SCORE": 0.4444444444547325, "shared_interaction": "Direct", "source_original": "38", "Name_B": "GO:0003712", "Name_A": "GO:0003682", "target_original": "26", "Gene_B": "GO:0003712", "interaction": "Direct", "SUID": 2996947, "TYPE": "Direct", "Gene_A": "GO:0003682", "BEND_MAP_ID": 2996947, "selected": false}, "selected": false}, {"data": {"id": "2996944", "source": "2996796", "target": "2996889", "SCORE": 0.5945945946028123, "shared_interaction": "Direct", "source_original": "38", "Name_B": "GO:0008022", "Name_A": "GO:0003682", "target_original": "7", "Gene_B": "GO:0008022", "interaction": "Direct", "SUID": 2996944, "TYPE": "Direct", "Gene_A": "GO:0003682", "BEND_MAP_ID": 2996944, "selected": false}, "selected": false}, {"data": {"id": "2996941", "source": "2996790", "target": "2996886", "SCORE": 0.37500000000976563, "shared_interaction": "Direct", "source_original": "40", "Name_B": "GO:0044389", "Name_A": "GO:0042826", "target_original": "8", "Gene_B": "GO:0044389", "interaction": "Direct", "SUID": 2996941, "TYPE": "Direct", "Gene_A": "GO:0042826", "BEND_MAP_ID": 2996941, "selected": false}, "selected": false}, {"data": {"id": "2996938", "source": "2996790", "target": "2996820", "SCORE": 0.4230769230935651, "shared_interaction": "Direct", "source_original": "40", "Name_B": "GO:0046982", "Name_A": "GO:0042826", "target_original": "30", "Gene_B": "GO:0046982", "interaction": "Direct", "SUID": 2996938, "TYPE": "Direct", "Gene_A": "GO:0042826", "BEND_MAP_ID": 2996938, "selected": false}, "selected": false}, {"data": {"id": "2996935", "source": "2996787", "target": "2996820", "SCORE": 0.4230769230935651, "shared_interaction": "Direct", "source_original": "41", "Name_B": "GO:0046982", "Name_A": "GO:0016799", "target_original": "30", "Gene_B": "GO:0046982", "interaction": "Direct", "SUID": 2996935, "TYPE": "Direct", "Gene_A": "GO:0016799", "BEND_MAP_ID": 2996935, "selected": false}, "selected": false}, {"data": {"id": "2996932", "source": "2996781", "target": "2996793", "SCORE": 0.4230769230935651, "shared_interaction": "Direct", "source_original": "43", "Name_B": "GO:0097199", "Name_A": "GO:0097110", "target_original": "39", "Gene_B": "GO:0097199", "interaction": "Direct", "SUID": 2996932, "TYPE": "Direct", "Gene_A": "GO:0097110", "BEND_MAP_ID": 2996932, "selected": false}, "selected": false}, {"data": {"id": "2996929", "source": "2996781", "target": "2996868", "SCORE": 0.4230769230935651, "shared_interaction": "Direct", "source_original": "43", "Name_B": "GO:0097153", "Name_A": "GO:0097110", "target_original": "14", "Gene_B": "GO:0097153", "interaction": "Direct", "SUID": 2996929, "TYPE": "Direct", "Gene_A": "GO:0097110", "BEND_MAP_ID": 2996929, "selected": false}, "selected": false}, {"data": {"id": "2996926", "source": "2996753", "target": "2996886", "SCORE": 1.0, "shared_interaction": "Direct", "source_original": "44", "Name_B": "GO:0044389", "Name_A": "GO:0031625", "target_original": "8", "Gene_B": "GO:0044389", "interaction": "Direct", "SUID": 2996926, "TYPE": "Direct", "Gene_A": "GO:0031625", "BEND_MAP_ID": 2996926, "selected": false}, "selected": false}, {"data": {"id": "2996923", "source": "2996753", "target": "2996877", "SCORE": 0.5454545454614325, "shared_interaction": "Direct", "source_original": "44", "Name_B": "GO:0051087", "Name_A": "GO:0031625", "target_original": "11", "Gene_B": "GO:0051087", "interaction": "Direct", "SUID": 2996923, "TYPE": "Direct", "Gene_A": "GO:0031625", "BEND_MAP_ID": 2996923, "selected": false}, "selected": false}, {"data": {"id": "2996910", "source": "2996753", "target": "2996790", "SCORE": 0.37500000000976563, "shared_interaction": "Direct", "source_original": "44", "Name_B": "GO:0042826", "Name_A": "GO:0031625", "target_original": "40", "Gene_B": "GO:0042826", "interaction": "Direct", "SUID": 2996910, "TYPE": "Direct", "Gene_A": "GO:0031625", "BEND_MAP_ID": 2996910, "selected": false}, "selected": false}]}}};
