# Supplementary material for: Network pharmacology and molecular-docking-based strategy to explore the potential mechanism of salidroside-inhibited oxidative stress in retinal ganglion cell
Source: PLoS One. 2024 Jul 5;19(7):e0305343. doi: 10.1371/journal.pone.0305343 (PMC11226129; doi:10.1371/journal.pone.0305343)
Supplement: S1 File — All raw data required to replicate the results of study were listed in this file. (ZIP) [file pone.0305343.s002.zip › original data/MF/Enrichment_GO/GONetwork.xgmml]

<?xml version="1.0" encoding="UTF-8" standalone="yes"?>
<graph label="GOCluster" xmlns:dc="http://purl.org/dc/elements/1.1/" xmlns:xlink="http://www.w3.org/1999/xlink" xmlns:rdf="http://www.w3.org/1999/02/22-rdf-syntax-ns#" xmlns:cy="http://www.cytoscape.org" xmlns="http://www.cs.rpi.edu/XGMML" >
  <att name="documentVersion" value="1.1"/>
  <att name="networkMetadata">
    <rdf:RDF>
      <rdf:Description rdf:about="http://www.cytoscape.org/">
        <dc:type>Protein-Protein Interaction</dc:type>
        <dc:description>N/A</dc:description>
        <dc:identifier>N/A</dc:identifier>
        <dc:date>2023-02-09 22:12:38</dc:date>
        <dc:title>Cytoscape Network</dc:title>
        <dc:source>http://www.cytoscape.org/</dc:source>
        <dc:format>Cytoscape-XGMML</dc:format>
      </rdf:Description>
    </rdf:RDF>
  </att>
  <att type="string" name="backgroundColor" value="#ffffff"/>
  <att type="real" name="GRAPH_VIEW_ZOOM" value="1.0"/>
  <att type="real" name="GRAPH_VIEW_CENTER_X" value="300.0"/>
  <att type="real" name="GRAPH_VIEW_CENTER_Y" value="300.0"/>
  <node label="GO:0008134" id="1">
    <att type="string" name="canonicalName" value="GO:0008134"/>
    <att type="string" name="Description" value="transcription factor binding"/>
    <att type="string" name="Category" value="GO Molecular Functions"/>
    <att type="real" name="LogP" value="-8.182786134300086"/>
    <att type="real" name="Log(q-value)" value="-5.089101850430725"/>
    <att type="integer" name="GROUP_ID" value="1"/>
    <att type="string" name="Hits" value="GSK3B|HIF1A|NFE2L2|PCNA|KLF4|SIRT1|NLRP3"/>
    <att type="real" name="Enrichment" value="23.51407902058987"/>
    <att type="real" name="Z-score" value="12.410602650053814"/>
    <att type="integer" name="#GeneInGOAndHitList" value="7"/>
    <att type="integer" name="#GeneInGO" value="599"/>
    <att type="integer" name="#GeneInHitList" value="15"/>
    <att type="integer" name="#TotalGeneInLibrary" value="30182"/>
    <att type="real" name="%InGO" value="46.666666666666664"/>
    <att type="real" name="STDV %InGO" value="12.881223774390612"/>
    <att type="real" name="BestLogPInGroup" value="-8.860303979957353"/>
    <att type="real" name="BestEnrichmentInGroup" value="90.0955223880597"/>
    <att type="integer" name="FirstInGroupByEnrichment" value="0"/>
    <att type="integer" name="FirstInGroupByLogP" value="0"/>
    <att type="string" name="GeneID" value="2932|3091|4780|5111|9314|23411|114548"/>
    <att type="integer" name="_RANK_" value="1"/>
    <att type="string" name="_PATTERN_" value="M1"/>
    <att type="string" name="CLUSTER_LABEL" value=" "/>
    <att type="integer" name="#COUNT_001" value="7"/>
    <att type="integer" name="_MEMBER_MyList" value="1"/>
    <att type="real" name="_LogP_MyList" value="-8.182786134300086"/>
    <att type="string" name="Gene" value="GO:0008134"/>
    <att type="integer" name="GiniIndex" value="0"/>
    <att type="integer" name="CategoryID" value="21"/>
    <att type="string" name="PARENT_GO" value=""/>
    <att type="integer" name="EvidenceCutoff" value="0"/>
    <graphics type="CIRCLE" x="393.90219232930167" y="188.9735636666408"/>
  </node>
  <node label="GO:0061629" id="2">
    <att type="string" name="canonicalName" value="GO:0061629"/>
    <att type="string" name="Description" value="RNA polymerase II-specific DNA-binding transcription factor binding"/>
    <att type="string" name="Category" value="GO Molecular Functions"/>
    <att type="real" name="LogP" value="-7.986340604459401"/>
    <att type="real" name="Log(q-value)" value="-4.989566333598097"/>
    <att type="integer" name="GROUP_ID" value="1"/>
    <att type="string" name="Hits" value="GSK3B|HIF1A|NFE2L2|PCNA|KLF4|SIRT1"/>
    <att type="real" name="Enrichment" value="34.69195402298851"/>
    <att type="real" name="Z-score" value="14.09634301653404"/>
    <att type="integer" name="#GeneInGOAndHitList" value="6"/>
    <att type="integer" name="#GeneInGO" value="348"/>
    <att type="integer" name="#GeneInHitList" value="15"/>
    <att type="integer" name="#TotalGeneInLibrary" value="30182"/>
    <att type="real" name="%InGO" value="40.0"/>
    <att type="real" name="STDV %InGO" value="12.649110640673516"/>
    <att type="real" name="BestLogPInGroup" value="-8.860303979957353"/>
    <att type="real" name="BestEnrichmentInGroup" value="90.0955223880597"/>
    <att type="integer" name="FirstInGroupByEnrichment" value="0"/>
    <att type="integer" name="FirstInGroupByLogP" value="0"/>
    <att type="string" name="GeneID" value="2932|3091|4780|5111|9314|23411"/>
    <att type="integer" name="_RANK_" value="1"/>
    <att type="string" name="_PATTERN_" value="M1"/>
    <att type="string" name="CLUSTER_LABEL" value=" "/>
    <att type="integer" name="#COUNT_001" value="6"/>
    <att type="integer" name="_MEMBER_MyList" value="1"/>
    <att type="real" name="_LogP_MyList" value="-7.986340604459401"/>
    <att type="string" name="Gene" value="GO:0061629"/>
    <att type="integer" name="GiniIndex" value="0"/>
    <att type="integer" name="CategoryID" value="21"/>
    <att type="string" name="PARENT_GO" value=""/>
    <att type="integer" name="EvidenceCutoff" value="0"/>
    <graphics type="CIRCLE" x="342.41124421349235" y="358.6050232474484"/>
  </node>
  <node label="GO:0019901" id="3">
    <att type="string" name="canonicalName" value="GO:0019901"/>
    <att type="string" name="Description" value="protein kinase binding"/>
    <att type="string" name="Category" value="GO Molecular Functions"/>
    <att type="real" name="LogP" value="-6.246561827819197"/>
    <att type="real" name="Log(q-value)" value="-3.4539075396138172"/>
    <att type="integer" name="GROUP_ID" value="1"/>
    <att type="string" name="Hits" value="CDKN1B|GSK3B|HIF1A|PRKN|PCNA|SIRT1"/>
    <att type="real" name="Enrichment" value="17.598833819241985"/>
    <att type="real" name="Z-score" value="9.80628369244921"/>
    <att type="integer" name="#GeneInGOAndHitList" value="6"/>
    <att type="integer" name="#GeneInGO" value="686"/>
    <att type="integer" name="#GeneInHitList" value="15"/>
    <att type="integer" name="#TotalGeneInLibrary" value="30182"/>
    <att type="real" name="%InGO" value="40.0"/>
    <att type="real" name="STDV %InGO" value="12.649110640673516"/>
    <att type="real" name="BestLogPInGroup" value="-8.860303979957353"/>
    <att type="real" name="BestEnrichmentInGroup" value="90.0955223880597"/>
    <att type="integer" name="FirstInGroupByEnrichment" value="0"/>
    <att type="integer" name="FirstInGroupByLogP" value="0"/>
    <att type="string" name="GeneID" value="1027|2932|3091|5071|5111|23411"/>
    <att type="integer" name="_RANK_" value="1"/>
    <att type="string" name="_PATTERN_" value="M1"/>
    <att type="string" name="CLUSTER_LABEL" value=" "/>
    <att type="integer" name="#COUNT_001" value="6"/>
    <att type="integer" name="_MEMBER_MyList" value="1"/>
    <att type="real" name="_LogP_MyList" value="-6.246561827819197"/>
    <att type="string" name="Gene" value="GO:0019901"/>
    <att type="integer" name="GiniIndex" value="0"/>
    <att type="integer" name="CategoryID" value="21"/>
    <att type="string" name="PARENT_GO" value=""/>
    <att type="integer" name="EvidenceCutoff" value="0"/>
    <graphics type="CIRCLE" x="276.91229200105056" y="152.0074848671474"/>
  </node>
  <node label="GO:0019900" id="4">
    <att type="string" name="canonicalName" value="GO:0019900"/>
    <att type="string" name="Description" value="kinase binding"/>
    <att type="string" name="Category" value="GO Molecular Functions"/>
    <att type="real" name="LogP" value="-5.954008994938879"/>
    <att type="real" name="Log(q-value)" value="-3.2125072291808805"/>
    <att type="integer" name="GROUP_ID" value="1"/>
    <att type="string" name="Hits" value="CDKN1B|GSK3B|HIF1A|PRKN|PCNA|SIRT1"/>
    <att type="real" name="Enrichment" value="15.67896103896104"/>
    <att type="real" name="Z-score" value="9.200782878228372"/>
    <att type="integer" name="#GeneInGOAndHitList" value="6"/>
    <att type="integer" name="#GeneInGO" value="770"/>
    <att type="integer" name="#GeneInHitList" value="15"/>
    <att type="integer" name="#TotalGeneInLibrary" value="30182"/>
    <att type="real" name="%InGO" value="40.0"/>
    <att type="real" name="STDV %InGO" value="12.649110640673516"/>
    <att type="real" name="BestLogPInGroup" value="-8.860303979957353"/>
    <att type="real" name="BestEnrichmentInGroup" value="90.0955223880597"/>
    <att type="integer" name="FirstInGroupByEnrichment" value="0"/>
    <att type="integer" name="FirstInGroupByLogP" value="0"/>
    <att type="string" name="GeneID" value="1027|2932|3091|5071|5111|23411"/>
    <att type="integer" name="_RANK_" value="1"/>
    <att type="string" name="_PATTERN_" value="M1"/>
    <att type="string" name="CLUSTER_LABEL" value=" "/>
    <att type="integer" name="#COUNT_001" value="6"/>
    <att type="integer" name="_MEMBER_MyList" value="1"/>
    <att type="real" name="_LogP_MyList" value="-5.954008994938879"/>
    <att type="string" name="Gene" value="GO:0019900"/>
    <att type="integer" name="GiniIndex" value="0"/>
    <att type="integer" name="CategoryID" value="21"/>
    <att type="string" name="PARENT_GO" value=""/>
    <att type="integer" name="EvidenceCutoff" value="0"/>
    <graphics type="CIRCLE" x="315.1332548763911" y="382.25221570869445"/>
  </node>
  <node label="GO:0002039" id="5">
    <att type="string" name="canonicalName" value="GO:0002039"/>
    <att type="string" name="Description" value="p53 binding"/>
    <att type="string" name="Category" value="GO Molecular Functions"/>
    <att type="real" name="LogP" value="-5.330949332028726"/>
    <att type="real" name="Log(q-value)" value="-2.6765977419896276"/>
    <att type="integer" name="GROUP_ID" value="1"/>
    <att type="string" name="Hits" value="GSK3B|HIF1A|SIRT1"/>
    <att type="real" name="Enrichment" value="90.0955223880597"/>
    <att type="real" name="Z-score" value="16.27976856799638"/>
    <att type="integer" name="#GeneInGOAndHitList" value="3"/>
    <att type="integer" name="#GeneInGO" value="67"/>
    <att type="integer" name="#GeneInHitList" value="15"/>
    <att type="integer" name="#TotalGeneInLibrary" value="30182"/>
    <att type="real" name="%InGO" value="20.0"/>
    <att type="real" name="STDV %InGO" value="10.327955589886445"/>
    <att type="real" name="BestLogPInGroup" value="-8.860303979957353"/>
    <att type="real" name="BestEnrichmentInGroup" value="90.0955223880597"/>
    <att type="integer" name="FirstInGroupByEnrichment" value="0"/>
    <att type="integer" name="FirstInGroupByLogP" value="0"/>
    <att type="string" name="GeneID" value="2932|3091|23411"/>
    <att type="integer" name="_RANK_" value="1"/>
    <att type="string" name="_PATTERN_" value="M1"/>
    <att type="string" name="CLUSTER_LABEL" value=" "/>
    <att type="integer" name="#COUNT_001" value="3"/>
    <att type="integer" name="_MEMBER_MyList" value="1"/>
    <att type="real" name="_LogP_MyList" value="-5.330949332028726"/>
    <att type="string" name="Gene" value="GO:0002039"/>
    <att type="integer" name="GiniIndex" value="0"/>
    <att type="integer" name="CategoryID" value="21"/>
    <att type="string" name="PARENT_GO" value=""/>
    <att type="integer" name="EvidenceCutoff" value="0"/>
    <graphics type="CIRCLE" x="313.32856494070586" y="284.79209596648116"/>
  </node>
  <node label="GO:0016922" id="6">
    <att type="string" name="canonicalName" value="GO:0016922"/>
    <att type="string" name="Description" value="nuclear receptor binding"/>
    <att type="string" name="Category" value="GO Molecular Functions"/>
    <att type="real" name="LogP" value="-4.388545752818014"/>
    <att type="real" name="Log(q-value)" value="-1.9232503989989644"/>
    <att type="integer" name="GROUP_ID" value="1"/>
    <att type="string" name="Hits" value="HIF1A|PCNA|SIRT1"/>
    <att type="real" name="Enrichment" value="43.74202898550725"/>
    <att type="real" name="Z-score" value="11.221791146209227"/>
    <att type="integer" name="#GeneInGOAndHitList" value="3"/>
    <att type="integer" name="#GeneInGO" value="138"/>
    <att type="integer" name="#GeneInHitList" value="15"/>
    <att type="integer" name="#TotalGeneInLibrary" value="30182"/>
    <att type="real" name="%InGO" value="20.0"/>
    <att type="real" name="STDV %InGO" value="10.327955589886445"/>
    <att type="real" name="BestLogPInGroup" value="-8.860303979957353"/>
    <att type="real" name="BestEnrichmentInGroup" value="90.0955223880597"/>
    <att type="integer" name="FirstInGroupByEnrichment" value="0"/>
    <att type="integer" name="FirstInGroupByLogP" value="0"/>
    <att type="string" name="GeneID" value="3091|5111|23411"/>
    <att type="integer" name="_RANK_" value="1"/>
    <att type="string" name="_PATTERN_" value="M1"/>
    <att type="string" name="CLUSTER_LABEL" value=" "/>
    <att type="integer" name="#COUNT_001" value="3"/>
    <att type="integer" name="_MEMBER_MyList" value="1"/>
    <att type="real" name="_LogP_MyList" value="-4.388545752818014"/>
    <att type="string" name="Gene" value="GO:0016922"/>
    <att type="integer" name="GiniIndex" value="0"/>
    <att type="integer" name="CategoryID" value="21"/>
    <att type="string" name="PARENT_GO" value=""/>
    <att type="integer" name="EvidenceCutoff" value="0"/>
    <graphics type="CIRCLE" x="201.42467288405464" y="242.6113707336959"/>
  </node>
  <node label="GO:0008022" id="7">
    <att type="string" name="canonicalName" value="GO:0008022"/>
    <att type="string" name="Description" value="protein C-terminus binding"/>
    <att type="string" name="Category" value="GO Molecular Functions"/>
    <att type="real" name="LogP" value="-2.447645804994104"/>
    <att type="real" name="Log(q-value)" value="-0.3316851264135907"/>
    <att type="integer" name="GROUP_ID" value="1"/>
    <att type="string" name="Hits" value="PCNA|SIRT1"/>
    <att type="real" name="Enrichment" value="22.233517495395947"/>
    <att type="real" name="Z-score" value="6.389100900906211"/>
    <att type="integer" name="#GeneInGOAndHitList" value="2"/>
    <att type="integer" name="#GeneInGO" value="181"/>
    <att type="integer" name="#GeneInHitList" value="15"/>
    <att type="integer" name="#TotalGeneInLibrary" value="30182"/>
    <att type="real" name="%InGO" value="13.333333333333334"/>
    <att type="real" name="STDV %InGO" value="8.777074514725111"/>
    <att type="real" name="BestLogPInGroup" value="-8.860303979957353"/>
    <att type="real" name="BestEnrichmentInGroup" value="90.0955223880597"/>
    <att type="integer" name="FirstInGroupByEnrichment" value="0"/>
    <att type="integer" name="FirstInGroupByLogP" value="0"/>
    <att type="string" name="GeneID" value="5111|23411"/>
    <att type="integer" name="_RANK_" value="1"/>
    <att type="string" name="_PATTERN_" value="M1"/>
    <att type="string" name="CLUSTER_LABEL" value=" "/>
    <att type="integer" name="#COUNT_001" value="2"/>
    <att type="integer" name="_MEMBER_MyList" value="1"/>
    <att type="real" name="_LogP_MyList" value="-2.447645804994104"/>
    <att type="string" name="Gene" value="GO:0008022"/>
    <att type="integer" name="GiniIndex" value="0"/>
    <att type="integer" name="CategoryID" value="21"/>
    <att type="string" name="PARENT_GO" value=""/>
    <att type="integer" name="EvidenceCutoff" value="0"/>
    <graphics type="CIRCLE" x="369.20584175087765" y="218.8567264844237"/>
  </node>
  <node label="GO:0044389" id="8">
    <att type="string" name="canonicalName" value="GO:0044389"/>
    <att type="string" name="Description" value="ubiquitin-like protein ligase binding"/>
    <att type="string" name="Category" value="GO Molecular Functions"/>
    <att type="real" name="LogP" value="-8.20343911209463"/>
    <att type="real" name="Log(q-value)" value="-5.089101850430725"/>
    <att type="integer" name="GROUP_ID" value="2"/>
    <att type="string" name="Hits" value="CASP8|CDKN1B|GSK3B|HIF1A|HSPA5|PRKN"/>
    <att type="real" name="Enrichment" value="37.727500000000006"/>
    <att type="real" name="Z-score" value="14.728322716764268"/>
    <att type="integer" name="#GeneInGOAndHitList" value="6"/>
    <att type="integer" name="#GeneInGO" value="320"/>
    <att type="integer" name="#GeneInHitList" value="15"/>
    <att type="integer" name="#TotalGeneInLibrary" value="30182"/>
    <att type="real" name="%InGO" value="40.0"/>
    <att type="real" name="STDV %InGO" value="12.649110640673516"/>
    <att type="real" name="BestLogPInGroup" value="-8.362115452917408"/>
    <att type="real" name="BestEnrichmentInGroup" value="80.48533333333333"/>
    <att type="integer" name="FirstInGroupByEnrichment" value="0"/>
    <att type="integer" name="FirstInGroupByLogP" value="0"/>
    <att type="string" name="GeneID" value="841|1027|2932|3091|3309|5071"/>
    <att type="integer" name="_RANK_" value="1"/>
    <att type="string" name="_PATTERN_" value="M1"/>
    <att type="string" name="CLUSTER_LABEL" value=" "/>
    <att type="integer" name="#COUNT_001" value="6"/>
    <att type="integer" name="_MEMBER_MyList" value="1"/>
    <att type="real" name="_LogP_MyList" value="-8.20343911209463"/>
    <att type="string" name="Gene" value="GO:0044389"/>
    <att type="integer" name="GiniIndex" value="0"/>
    <att type="integer" name="CategoryID" value="21"/>
    <att type="string" name="PARENT_GO" value=""/>
    <att type="integer" name="EvidenceCutoff" value="0"/>
    <graphics type="CIRCLE" x="241.7477146107511" y="398.05018974958716"/>
  </node>
  <node label="GO:0031072" id="9">
    <att type="string" name="canonicalName" value="GO:0031072"/>
    <att type="string" name="Description" value="heat shock protein binding"/>
    <att type="string" name="Category" value="GO Molecular Functions"/>
    <att type="real" name="LogP" value="-6.391199571987088"/>
    <att type="real" name="Log(q-value)" value="-3.4736065471734086"/>
    <att type="integer" name="GROUP_ID" value="2"/>
    <att type="string" name="Hits" value="CDKN1B|HIF1A|HSPA5|PRKN"/>
    <att type="real" name="Enrichment" value="62.87916666666666"/>
    <att type="real" name="Z-score" value="15.643887376464695"/>
    <att type="integer" name="#GeneInGOAndHitList" value="4"/>
    <att type="integer" name="#GeneInGO" value="128"/>
    <att type="integer" name="#GeneInHitList" value="15"/>
    <att type="integer" name="#TotalGeneInLibrary" value="30182"/>
    <att type="real" name="%InGO" value="26.666666666666668"/>
    <att type="real" name="STDV %InGO" value="11.417984514369003"/>
    <att type="real" name="BestLogPInGroup" value="-8.362115452917408"/>
    <att type="real" name="BestEnrichmentInGroup" value="80.48533333333333"/>
    <att type="integer" name="FirstInGroupByEnrichment" value="0"/>
    <att type="integer" name="FirstInGroupByLogP" value="0"/>
    <att type="string" name="GeneID" value="1027|3091|3309|5071"/>
    <att type="integer" name="_RANK_" value="1"/>
    <att type="string" name="_PATTERN_" value="M1"/>
    <att type="string" name="CLUSTER_LABEL" value=" "/>
    <att type="integer" name="#COUNT_001" value="4"/>
    <att type="integer" name="_MEMBER_MyList" value="1"/>
    <att type="real" name="_LogP_MyList" value="-6.391199571987088"/>
    <att type="string" name="Gene" value="GO:0031072"/>
    <att type="integer" name="GiniIndex" value="0"/>
    <att type="integer" name="CategoryID" value="21"/>
    <att type="string" name="PARENT_GO" value=""/>
    <att type="integer" name="EvidenceCutoff" value="0"/>
    <graphics type="CIRCLE" x="224.33714726154517" y="163.61580700091247"/>
  </node>
  <node label="GO:0019904" id="10">
    <att type="string" name="canonicalName" value="GO:0019904"/>
    <att type="string" name="Description" value="protein domain specific binding"/>
    <att type="string" name="Category" value="GO Molecular Functions"/>
    <att type="real" name="LogP" value="-6.257685726473453"/>
    <att type="real" name="Log(q-value)" value="-3.4539075396138172"/>
    <att type="integer" name="GROUP_ID" value="2"/>
    <att type="string" name="Hits" value="CASP8|HIF1A|HSPA5|NFE2L2|PRKN|SIRT1"/>
    <att type="real" name="Enrichment" value="17.676134699853588"/>
    <att type="real" name="Z-score" value="9.829885969862639"/>
    <att type="integer" name="#GeneInGOAndHitList" value="6"/>
    <att type="integer" name="#GeneInGO" value="683"/>
    <att type="integer" name="#GeneInHitList" value="15"/>
    <att type="integer" name="#TotalGeneInLibrary" value="30182"/>
    <att type="real" name="%InGO" value="40.0"/>
    <att type="real" name="STDV %InGO" value="12.649110640673516"/>
    <att type="real" name="BestLogPInGroup" value="-8.362115452917408"/>
    <att type="real" name="BestEnrichmentInGroup" value="80.48533333333333"/>
    <att type="integer" name="FirstInGroupByEnrichment" value="0"/>
    <att type="integer" name="FirstInGroupByLogP" value="0"/>
    <att type="string" name="GeneID" value="841|3091|3309|4780|5071|23411"/>
    <att type="integer" name="_RANK_" value="1"/>
    <att type="string" name="_PATTERN_" value="M1"/>
    <att type="string" name="CLUSTER_LABEL" value=" "/>
    <att type="integer" name="#COUNT_001" value="6"/>
    <att type="integer" name="_MEMBER_MyList" value="1"/>
    <att type="real" name="_LogP_MyList" value="-6.257685726473453"/>
    <att type="string" name="Gene" value="GO:0019904"/>
    <att type="integer" name="GiniIndex" value="0"/>
    <att type="integer" name="CategoryID" value="21"/>
    <att type="string" name="PARENT_GO" value=""/>
    <att type="integer" name="EvidenceCutoff" value="0"/>
    <graphics type="CIRCLE" x="262.98419254096916" y="209.26318322696451"/>
  </node>
  <node label="GO:0051087" id="11">
    <att type="string" name="canonicalName" value="GO:0051087"/>
    <att type="string" name="Description" value="chaperone binding"/>
    <att type="string" name="Category" value="GO Molecular Functions"/>
    <att type="real" name="LogP" value="-4.755806043158733"/>
    <att type="real" name="Log(q-value)" value="-2.236153027017091"/>
    <att type="integer" name="GROUP_ID" value="2"/>
    <att type="string" name="Hits" value="CDKN1B|HSPA5|PRKN"/>
    <att type="real" name="Enrichment" value="58.042307692307695"/>
    <att type="real" name="Z-score" value="12.993784495677774"/>
    <att type="integer" name="#GeneInGOAndHitList" value="3"/>
    <att type="integer" name="#GeneInGO" value="104"/>
    <att type="integer" name="#GeneInHitList" value="15"/>
    <att type="integer" name="#TotalGeneInLibrary" value="30182"/>
    <att type="real" name="%InGO" value="20.0"/>
    <att type="real" name="STDV %InGO" value="10.327955589886445"/>
    <att type="real" name="BestLogPInGroup" value="-8.362115452917408"/>
    <att type="real" name="BestEnrichmentInGroup" value="80.48533333333333"/>
    <att type="integer" name="FirstInGroupByEnrichment" value="0"/>
    <att type="integer" name="FirstInGroupByLogP" value="0"/>
    <att type="string" name="GeneID" value="1027|3309|5071"/>
    <att type="integer" name="_RANK_" value="1"/>
    <att type="string" name="_PATTERN_" value="M1"/>
    <att type="string" name="CLUSTER_LABEL" value=" "/>
    <att type="integer" name="#COUNT_001" value="3"/>
    <att type="integer" name="_MEMBER_MyList" value="1"/>
    <att type="real" name="_LogP_MyList" value="-4.755806043158733"/>
    <att type="string" name="Gene" value="GO:0051087"/>
    <att type="integer" name="GiniIndex" value="0"/>
    <att type="integer" name="CategoryID" value="21"/>
    <att type="string" name="PARENT_GO" value=""/>
    <att type="integer" name="EvidenceCutoff" value="0"/>
    <graphics type="CIRCLE" x="416.8485099226891" y="300.74604831647787"/>
  </node>
  <node label="GO:0030544" id="12">
    <att type="string" name="canonicalName" value="GO:0030544"/>
    <att type="string" name="Description" value="Hsp70 protein binding"/>
    <att type="string" name="Category" value="GO Molecular Functions"/>
    <att type="real" name="LogP" value="-3.5551118485274067"/>
    <att type="real" name="Log(q-value)" value="-1.2743409213009014"/>
    <att type="integer" name="GROUP_ID" value="2"/>
    <att type="string" name="Hits" value="CDKN1B|PRKN"/>
    <att type="real" name="Enrichment" value="80.48533333333333"/>
    <att type="real" name="Z-score" value="12.543086093258657"/>
    <att type="integer" name="#GeneInGOAndHitList" value="2"/>
    <att type="integer" name="#GeneInGO" value="50"/>
    <att type="integer" name="#GeneInHitList" value="15"/>
    <att type="integer" name="#TotalGeneInLibrary" value="30182"/>
    <att type="real" name="%InGO" value="13.333333333333334"/>
    <att type="real" name="STDV %InGO" value="8.777074514725111"/>
    <att type="real" name="BestLogPInGroup" value="-8.362115452917408"/>
    <att type="real" name="BestEnrichmentInGroup" value="80.48533333333333"/>
    <att type="integer" name="FirstInGroupByEnrichment" value="0"/>
    <att type="integer" name="FirstInGroupByLogP" value="0"/>
    <att type="string" name="GeneID" value="1027|5071"/>
    <att type="integer" name="_RANK_" value="1"/>
    <att type="string" name="_PATTERN_" value="M1"/>
    <att type="string" name="CLUSTER_LABEL" value=" "/>
    <att type="integer" name="#COUNT_001" value="2"/>
    <att type="integer" name="_MEMBER_MyList" value="1"/>
    <att type="real" name="_LogP_MyList" value="-3.5551118485274067"/>
    <att type="string" name="Gene" value="GO:0030544"/>
    <att type="integer" name="GiniIndex" value="0"/>
    <att type="integer" name="CategoryID" value="21"/>
    <att type="string" name="PARENT_GO" value=""/>
    <att type="integer" name="EvidenceCutoff" value="0"/>
    <graphics type="CIRCLE" x="153.05090125054076" y="385.2882348605334"/>
  </node>
  <node label="GO:0004861" id="13">
    <att type="string" name="canonicalName" value="GO:0004861"/>
    <att type="string" name="Description" value="cyclin-dependent protein serine/threonine kinase inhibitor activity"/>
    <att type="string" name="Category" value="GO Molecular Functions"/>
    <att type="real" name="LogP" value="-4.818965672440949"/>
    <att type="real" name="Log(q-value)" value="-2.2693494329218633"/>
    <att type="integer" name="GROUP_ID" value="3"/>
    <att type="string" name="Hits" value="CASP3|CDKN1B"/>
    <att type="real" name="Enrichment" value="335.35555555555555"/>
    <att type="real" name="Z-score" value="25.83199168392253"/>
    <att type="integer" name="#GeneInGOAndHitList" value="2"/>
    <att type="integer" name="#GeneInGO" value="12"/>
    <att type="integer" name="#GeneInHitList" value="15"/>
    <att type="integer" name="#TotalGeneInLibrary" value="30182"/>
    <att type="real" name="%InGO" value="13.333333333333334"/>
    <att type="real" name="STDV %InGO" value="8.777074514725111"/>
    <att type="real" name="BestLogPInGroup" value="-5.637636538688299"/>
    <att type="real" name="BestEnrichmentInGroup" value="804.8533333333332"/>
    <att type="integer" name="FirstInGroupByEnrichment" value="0"/>
    <att type="integer" name="FirstInGroupByLogP" value="0"/>
    <att type="string" name="GeneID" value="836|1027"/>
    <att type="integer" name="_RANK_" value="1"/>
    <att type="string" name="_PATTERN_" value="M1"/>
    <att type="string" name="CLUSTER_LABEL" value=" "/>
    <att type="integer" name="#COUNT_001" value="2"/>
    <att type="integer" name="_MEMBER_MyList" value="1"/>
    <att type="real" name="_LogP_MyList" value="-4.818965672440949"/>
    <att type="string" name="Gene" value="GO:0004861"/>
    <att type="integer" name="GiniIndex" value="0"/>
    <att type="integer" name="CategoryID" value="21"/>
    <att type="string" name="PARENT_GO" value=""/>
    <att type="integer" name="EvidenceCutoff" value="0"/>
    <graphics type="CIRCLE" x="300.5665833326184" y="227.7193148050116"/>
  </node>
  <node label="GO:0097153" id="14">
    <att type="string" name="canonicalName" value="GO:0097153"/>
    <att type="string" name="Description" value="cysteine-type endopeptidase activity involved in apoptotic process"/>
    <att type="string" name="Category" value="GO Molecular Functions"/>
    <att type="real" name="LogP" value="-4.818965672440949"/>
    <att type="real" name="Log(q-value)" value="-2.2693494329218633"/>
    <att type="integer" name="GROUP_ID" value="3"/>
    <att type="string" name="Hits" value="CASP3|CASP8"/>
    <att type="real" name="Enrichment" value="335.35555555555555"/>
    <att type="real" name="Z-score" value="25.83199168392253"/>
    <att type="integer" name="#GeneInGOAndHitList" value="2"/>
    <att type="integer" name="#GeneInGO" value="12"/>
    <att type="integer" name="#GeneInHitList" value="15"/>
    <att type="integer" name="#TotalGeneInLibrary" value="30182"/>
    <att type="real" name="%InGO" value="13.333333333333334"/>
    <att type="real" name="STDV %InGO" value="8.777074514725111"/>
    <att type="real" name="BestLogPInGroup" value="-5.637636538688299"/>
    <att type="real" name="BestEnrichmentInGroup" value="804.8533333333332"/>
    <att type="integer" name="FirstInGroupByEnrichment" value="0"/>
    <att type="integer" name="FirstInGroupByLogP" value="0"/>
    <att type="string" name="GeneID" value="836|841"/>
    <att type="integer" name="_RANK_" value="1"/>
    <att type="string" name="_PATTERN_" value="M1"/>
    <att type="string" name="CLUSTER_LABEL" value=" "/>
    <att type="integer" name="#COUNT_001" value="2"/>
    <att type="integer" name="_MEMBER_MyList" value="1"/>
    <att type="real" name="_LogP_MyList" value="-4.818965672440949"/>
    <att type="string" name="Gene" value="GO:0097153"/>
    <att type="integer" name="GiniIndex" value="0"/>
    <att type="integer" name="CategoryID" value="21"/>
    <att type="string" name="PARENT_GO" value=""/>
    <att type="integer" name="EvidenceCutoff" value="0"/>
    <graphics type="CIRCLE" x="223.93281135150323" y="186.2126385275917"/>
  </node>
  <node label="GO:0005123" id="15">
    <att type="string" name="canonicalName" value="GO:0005123"/>
    <att type="string" name="Description" value="death receptor binding"/>
    <att type="string" name="Category" value="GO Molecular Functions"/>
    <att type="real" name="LogP" value="-4.360753717383622"/>
    <att type="real" name="Log(q-value)" value="-1.9202819472896044"/>
    <att type="integer" name="GROUP_ID" value="3"/>
    <att type="string" name="Hits" value="CASP3|CASP8"/>
    <att type="real" name="Enrichment" value="201.2133333333333"/>
    <att type="real" name="Z-score" value="19.9721264384925"/>
    <att type="integer" name="#GeneInGOAndHitList" value="2"/>
    <att type="integer" name="#GeneInGO" value="20"/>
    <att type="integer" name="#GeneInHitList" value="15"/>
    <att type="integer" name="#TotalGeneInLibrary" value="30182"/>
    <att type="real" name="%InGO" value="13.333333333333334"/>
    <att type="real" name="STDV %InGO" value="8.777074514725111"/>
    <att type="real" name="BestLogPInGroup" value="-5.637636538688299"/>
    <att type="real" name="BestEnrichmentInGroup" value="804.8533333333332"/>
    <att type="integer" name="FirstInGroupByEnrichment" value="0"/>
    <att type="integer" name="FirstInGroupByLogP" value="0"/>
    <att type="string" name="GeneID" value="836|841"/>
    <att type="integer" name="_RANK_" value="1"/>
    <att type="string" name="_PATTERN_" value="M1"/>
    <att type="string" name="CLUSTER_LABEL" value=" "/>
    <att type="integer" name="#COUNT_001" value="2"/>
    <att type="integer" name="_MEMBER_MyList" value="1"/>
    <att type="real" name="_LogP_MyList" value="-4.360753717383622"/>
    <att type="string" name="Gene" value="GO:0005123"/>
    <att type="integer" name="GiniIndex" value="0"/>
    <att type="integer" name="CategoryID" value="21"/>
    <att type="string" name="PARENT_GO" value=""/>
    <att type="integer" name="EvidenceCutoff" value="0"/>
    <graphics type="CIRCLE" x="363.42707096750974" y="221.1494642873029"/>
  </node>
  <node label="GO:0030291" id="16">
    <att type="string" name="canonicalName" value="GO:0030291"/>
    <att type="string" name="Description" value="protein serine/threonine kinase inhibitor activity"/>
    <att type="string" name="Category" value="GO Molecular Functions"/>
    <att type="real" name="LogP" value="-3.842161922405401"/>
    <att type="real" name="Log(q-value)" value="-1.468636941941997"/>
    <att type="integer" name="GROUP_ID" value="3"/>
    <att type="string" name="Hits" value="CASP3|CDKN1B"/>
    <att type="real" name="Enrichment" value="111.78518518518518"/>
    <att type="real" name="Z-score" value="14.830796353984358"/>
    <att type="integer" name="#GeneInGOAndHitList" value="2"/>
    <att type="integer" name="#GeneInGO" value="36"/>
    <att type="integer" name="#GeneInHitList" value="15"/>
    <att type="integer" name="#TotalGeneInLibrary" value="30182"/>
    <att type="real" name="%InGO" value="13.333333333333334"/>
    <att type="real" name="STDV %InGO" value="8.777074514725111"/>
    <att type="real" name="BestLogPInGroup" value="-5.637636538688299"/>
    <att type="real" name="BestEnrichmentInGroup" value="804.8533333333332"/>
    <att type="integer" name="FirstInGroupByEnrichment" value="0"/>
    <att type="integer" name="FirstInGroupByLogP" value="0"/>
    <att type="string" name="GeneID" value="836|1027"/>
    <att type="integer" name="_RANK_" value="1"/>
    <att type="string" name="_PATTERN_" value="M1"/>
    <att type="string" name="CLUSTER_LABEL" value=" "/>
    <att type="integer" name="#COUNT_001" value="2"/>
    <att type="integer" name="_MEMBER_MyList" value="1"/>
    <att type="real" name="_LogP_MyList" value="-3.842161922405401"/>
    <att type="string" name="Gene" value="GO:0030291"/>
    <att type="integer" name="GiniIndex" value="0"/>
    <att type="integer" name="CategoryID" value="21"/>
    <att type="string" name="PARENT_GO" value=""/>
    <att type="integer" name="EvidenceCutoff" value="0"/>
    <graphics type="CIRCLE" x="359.6542199139262" y="382.76944133223805"/>
  </node>
  <node label="GO:0032813" id="17">
    <att type="string" name="canonicalName" value="GO:0032813"/>
    <att type="string" name="Description" value="tumor necrosis factor receptor superfamily binding"/>
    <att type="string" name="Category" value="GO Molecular Functions"/>
    <att type="real" name="LogP" value="-3.5906895022264056"/>
    <att type="real" name="Log(q-value)" value="-1.2751564687406882"/>
    <att type="integer" name="GROUP_ID" value="3"/>
    <att type="string" name="Hits" value="CASP3|CASP8"/>
    <att type="real" name="Enrichment" value="83.83888888888889"/>
    <att type="real" name="Z-score" value="12.807750901410003"/>
    <att type="integer" name="#GeneInGOAndHitList" value="2"/>
    <att type="integer" name="#GeneInGO" value="48"/>
    <att type="integer" name="#GeneInHitList" value="15"/>
    <att type="integer" name="#TotalGeneInLibrary" value="30182"/>
    <att type="real" name="%InGO" value="13.333333333333334"/>
    <att type="real" name="STDV %InGO" value="8.777074514725111"/>
    <att type="real" name="BestLogPInGroup" value="-5.637636538688299"/>
    <att type="real" name="BestEnrichmentInGroup" value="804.8533333333332"/>
    <att type="integer" name="FirstInGroupByEnrichment" value="0"/>
    <att type="integer" name="FirstInGroupByLogP" value="0"/>
    <att type="string" name="GeneID" value="836|841"/>
    <att type="integer" name="_RANK_" value="1"/>
    <att type="string" name="_PATTERN_" value="M1"/>
    <att type="string" name="CLUSTER_LABEL" value=" "/>
    <att type="integer" name="#COUNT_001" value="2"/>
    <att type="integer" name="_MEMBER_MyList" value="1"/>
    <att type="real" name="_LogP_MyList" value="-3.5906895022264056"/>
    <att type="string" name="Gene" value="GO:0032813"/>
    <att type="integer" name="GiniIndex" value="0"/>
    <att type="integer" name="CategoryID" value="21"/>
    <att type="string" name="PARENT_GO" value=""/>
    <att type="integer" name="EvidenceCutoff" value="0"/>
    <graphics type="CIRCLE" x="175.15382758171927" y="254.33748800271263"/>
  </node>
  <node label="GO:0016538" id="18">
    <att type="string" name="canonicalName" value="GO:0016538"/>
    <att type="string" name="Description" value="cyclin-dependent protein serine/threonine kinase regulator activity"/>
    <att type="string" name="Category" value="GO Molecular Functions"/>
    <att type="real" name="LogP" value="-3.5551118485274067"/>
    <att type="real" name="Log(q-value)" value="-1.2743409213009014"/>
    <att type="integer" name="GROUP_ID" value="3"/>
    <att type="string" name="Hits" value="CASP3|CDKN1B"/>
    <att type="real" name="Enrichment" value="80.48533333333333"/>
    <att type="real" name="Z-score" value="12.543086093258657"/>
    <att type="integer" name="#GeneInGOAndHitList" value="2"/>
    <att type="integer" name="#GeneInGO" value="50"/>
    <att type="integer" name="#GeneInHitList" value="15"/>
    <att type="integer" name="#TotalGeneInLibrary" value="30182"/>
    <att type="real" name="%InGO" value="13.333333333333334"/>
    <att type="real" name="STDV %InGO" value="8.777074514725111"/>
    <att type="real" name="BestLogPInGroup" value="-5.637636538688299"/>
    <att type="real" name="BestEnrichmentInGroup" value="804.8533333333332"/>
    <att type="integer" name="FirstInGroupByEnrichment" value="0"/>
    <att type="integer" name="FirstInGroupByLogP" value="0"/>
    <att type="string" name="GeneID" value="836|1027"/>
    <att type="integer" name="_RANK_" value="1"/>
    <att type="string" name="_PATTERN_" value="M1"/>
    <att type="string" name="CLUSTER_LABEL" value=" "/>
    <att type="integer" name="#COUNT_001" value="2"/>
    <att type="integer" name="_MEMBER_MyList" value="1"/>
    <att type="real" name="_LogP_MyList" value="-3.5551118485274067"/>
    <att type="string" name="Gene" value="GO:0016538"/>
    <att type="integer" name="GiniIndex" value="0"/>
    <att type="integer" name="CategoryID" value="21"/>
    <att type="string" name="PARENT_GO" value=""/>
    <att type="integer" name="EvidenceCutoff" value="0"/>
    <graphics type="CIRCLE" x="418.28995598756904" y="323.0972691960991"/>
  </node>
  <node label="GO:0004860" id="19">
    <att type="string" name="canonicalName" value="GO:0004860"/>
    <att type="string" name="Description" value="protein kinase inhibitor activity"/>
    <att type="string" name="Category" value="GO Molecular Functions"/>
    <att type="real" name="LogP" value="-3.2264895261803197"/>
    <att type="real" name="Log(q-value)" value="-0.9931432488819525"/>
    <att type="integer" name="GROUP_ID" value="3"/>
    <att type="string" name="Hits" value="CASP3|CDKN1B"/>
    <att type="real" name="Enrichment" value="55.12694063926941"/>
    <att type="real" name="Z-score" value="10.32459739325203"/>
    <att type="integer" name="#GeneInGOAndHitList" value="2"/>
    <att type="integer" name="#GeneInGO" value="73"/>
    <att type="integer" name="#GeneInHitList" value="15"/>
    <att type="integer" name="#TotalGeneInLibrary" value="30182"/>
    <att type="real" name="%InGO" value="13.333333333333334"/>
    <att type="real" name="STDV %InGO" value="8.777074514725111"/>
    <att type="real" name="BestLogPInGroup" value="-5.637636538688299"/>
    <att type="real" name="BestEnrichmentInGroup" value="804.8533333333332"/>
    <att type="integer" name="FirstInGroupByEnrichment" value="0"/>
    <att type="integer" name="FirstInGroupByLogP" value="0"/>
    <att type="string" name="GeneID" value="836|1027"/>
    <att type="integer" name="_RANK_" value="1"/>
    <att type="string" name="_PATTERN_" value="M1"/>
    <att type="string" name="CLUSTER_LABEL" value=" "/>
    <att type="integer" name="#COUNT_001" value="2"/>
    <att type="integer" name="_MEMBER_MyList" value="1"/>
    <att type="real" name="_LogP_MyList" value="-3.2264895261803197"/>
    <att type="string" name="Gene" value="GO:0004860"/>
    <att type="integer" name="GiniIndex" value="0"/>
    <att type="integer" name="CategoryID" value="21"/>
    <att type="string" name="PARENT_GO" value=""/>
    <att type="integer" name="EvidenceCutoff" value="0"/>
    <graphics type="CIRCLE" x="211.7493256916881" y="255.86942734167133"/>
  </node>
  <node label="GO:0019210" id="20">
    <att type="string" name="canonicalName" value="GO:0019210"/>
    <att type="string" name="Description" value="kinase inhibitor activity"/>
    <att type="string" name="Category" value="GO Molecular Functions"/>
    <att type="real" name="LogP" value="-3.180339088634132"/>
    <att type="real" name="Log(q-value)" value="-0.9617160681564711"/>
    <att type="integer" name="GROUP_ID" value="3"/>
    <att type="string" name="Hits" value="CASP3|CDKN1B"/>
    <att type="real" name="Enrichment" value="52.26320346320346"/>
    <att type="real" name="Z-score" value="10.043340095020794"/>
    <att type="integer" name="#GeneInGOAndHitList" value="2"/>
    <att type="integer" name="#GeneInGO" value="77"/>
    <att type="integer" name="#GeneInHitList" value="15"/>
    <att type="integer" name="#TotalGeneInLibrary" value="30182"/>
    <att type="real" name="%InGO" value="13.333333333333334"/>
    <att type="real" name="STDV %InGO" value="8.777074514725111"/>
    <att type="real" name="BestLogPInGroup" value="-5.637636538688299"/>
    <att type="real" name="BestEnrichmentInGroup" value="804.8533333333332"/>
    <att type="integer" name="FirstInGroupByEnrichment" value="0"/>
    <att type="integer" name="FirstInGroupByLogP" value="0"/>
    <att type="string" name="GeneID" value="836|1027"/>
    <att type="integer" name="_RANK_" value="1"/>
    <att type="string" name="_PATTERN_" value="M1"/>
    <att type="string" name="CLUSTER_LABEL" value=" "/>
    <att type="integer" name="#COUNT_001" value="2"/>
    <att type="integer" name="_MEMBER_MyList" value="1"/>
    <att type="real" name="_LogP_MyList" value="-3.180339088634132"/>
    <att type="string" name="Gene" value="GO:0019210"/>
    <att type="integer" name="GiniIndex" value="0"/>
    <att type="integer" name="CategoryID" value="21"/>
    <att type="string" name="PARENT_GO" value=""/>
    <att type="integer" name="EvidenceCutoff" value="0"/>
    <graphics type="CIRCLE" x="284.326743646222" y="400.1004791243838"/>
  </node>
  <node label="GO:0004197" id="21">
    <att type="string" name="canonicalName" value="GO:0004197"/>
    <att type="string" name="Description" value="cysteine-type endopeptidase activity"/>
    <att type="string" name="Category" value="GO Molecular Functions"/>
    <att type="real" name="LogP" value="-2.812684078270223"/>
    <att type="real" name="Log(q-value)" value="-0.6220897813928057"/>
    <att type="integer" name="GROUP_ID" value="3"/>
    <att type="string" name="Hits" value="CASP3|CASP8"/>
    <att type="real" name="Enrichment" value="34.103954802259885"/>
    <att type="real" name="Z-score" value="8.034223022959193"/>
    <att type="integer" name="#GeneInGOAndHitList" value="2"/>
    <att type="integer" name="#GeneInGO" value="118"/>
    <att type="integer" name="#GeneInHitList" value="15"/>
    <att type="integer" name="#TotalGeneInLibrary" value="30182"/>
    <att type="real" name="%InGO" value="13.333333333333334"/>
    <att type="real" name="STDV %InGO" value="8.777074514725111"/>
    <att type="real" name="BestLogPInGroup" value="-5.637636538688299"/>
    <att type="real" name="BestEnrichmentInGroup" value="804.8533333333332"/>
    <att type="integer" name="FirstInGroupByEnrichment" value="0"/>
    <att type="integer" name="FirstInGroupByLogP" value="0"/>
    <att type="string" name="GeneID" value="836|841"/>
    <att type="integer" name="_RANK_" value="1"/>
    <att type="string" name="_PATTERN_" value="M1"/>
    <att type="string" name="CLUSTER_LABEL" value=" "/>
    <att type="integer" name="#COUNT_001" value="2"/>
    <att type="integer" name="_MEMBER_MyList" value="1"/>
    <att type="real" name="_LogP_MyList" value="-2.812684078270223"/>
    <att type="string" name="Gene" value="GO:0004197"/>
    <att type="integer" name="GiniIndex" value="0"/>
    <att type="integer" name="CategoryID" value="21"/>
    <att type="string" name="PARENT_GO" value=""/>
    <att type="integer" name="EvidenceCutoff" value="0"/>
    <graphics type="CIRCLE" x="426.4261582639377" y="163.59473188347272"/>
  </node>
  <node label="GO:0002020" id="22">
    <att type="string" name="canonicalName" value="GO:0002020"/>
    <att type="string" name="Description" value="protease binding"/>
    <att type="string" name="Category" value="GO Molecular Functions"/>
    <att type="real" name="LogP" value="-4.388545752818014"/>
    <att type="real" name="Log(q-value)" value="-1.9232503989989644"/>
    <att type="integer" name="GROUP_ID" value="4"/>
    <att type="string" name="Hits" value="CASP3|GSK3B|PRKN"/>
    <att type="real" name="Enrichment" value="43.74202898550725"/>
    <att type="real" name="Z-score" value="11.221791146209227"/>
    <att type="integer" name="#GeneInGOAndHitList" value="3"/>
    <att type="integer" name="#GeneInGO" value="138"/>
    <att type="integer" name="#GeneInHitList" value="15"/>
    <att type="integer" name="#TotalGeneInLibrary" value="30182"/>
    <att type="real" name="%InGO" value="20.0"/>
    <att type="real" name="STDV %InGO" value="10.327955589886445"/>
    <att type="real" name="BestLogPInGroup" value="-4.973702597589944"/>
    <att type="real" name="BestEnrichmentInGroup" value="68.59545454545456"/>
    <att type="integer" name="FirstInGroupByEnrichment" value="0"/>
    <att type="integer" name="FirstInGroupByLogP" value="0"/>
    <att type="string" name="GeneID" value="836|2932|5071"/>
    <att type="integer" name="_RANK_" value="1"/>
    <att type="string" name="_PATTERN_" value="M1"/>
    <att type="string" name="CLUSTER_LABEL" value=" "/>
    <att type="integer" name="#COUNT_001" value="3"/>
    <att type="integer" name="_MEMBER_MyList" value="1"/>
    <att type="real" name="_LogP_MyList" value="-4.388545752818014"/>
    <att type="string" name="Gene" value="GO:0002020"/>
    <att type="integer" name="GiniIndex" value="0"/>
    <att type="integer" name="CategoryID" value="21"/>
    <att type="string" name="PARENT_GO" value=""/>
    <att type="integer" name="EvidenceCutoff" value="0"/>
    <graphics type="CIRCLE" x="210.71717045994737" y="371.2943597581877"/>
  </node>
  <node label="GO:0001216" id="23">
    <att type="string" name="canonicalName" value="GO:0001216"/>
    <att type="string" name="Description" value="DNA-binding transcription activator activity"/>
    <att type="string" name="Category" value="GO Molecular Functions"/>
    <att type="real" name="LogP" value="-4.153028341954579"/>
    <att type="real" name="Log(q-value)" value="-1.7583140624212372"/>
    <att type="integer" name="GROUP_ID" value="5"/>
    <att type="string" name="Hits" value="HIF1A|NFE2L2|NFKB1|KLF4"/>
    <att type="real" name="Enrichment" value="17.051977401129943"/>
    <att type="real" name="Z-score" value="7.837807514378179"/>
    <att type="integer" name="#GeneInGOAndHitList" value="4"/>
    <att type="integer" name="#GeneInGO" value="472"/>
    <att type="integer" name="#GeneInHitList" value="15"/>
    <att type="integer" name="#TotalGeneInLibrary" value="30182"/>
    <att type="real" name="%InGO" value="26.666666666666668"/>
    <att type="real" name="STDV %InGO" value="11.417984514369003"/>
    <att type="real" name="BestLogPInGroup" value="-4.167350111389267"/>
    <att type="real" name="BestEnrichmentInGroup" value="36.25465465465465"/>
    <att type="integer" name="FirstInGroupByEnrichment" value="0"/>
    <att type="integer" name="FirstInGroupByLogP" value="0"/>
    <att type="string" name="GeneID" value="3091|4780|4790|9314"/>
    <att type="integer" name="_RANK_" value="1"/>
    <att type="string" name="_PATTERN_" value="M1"/>
    <att type="string" name="CLUSTER_LABEL" value=" "/>
    <att type="integer" name="#COUNT_001" value="4"/>
    <att type="integer" name="_MEMBER_MyList" value="1"/>
    <att type="real" name="_LogP_MyList" value="-4.153028341954579"/>
    <att type="string" name="Gene" value="GO:0001216"/>
    <att type="integer" name="GiniIndex" value="0"/>
    <att type="integer" name="CategoryID" value="21"/>
    <att type="string" name="PARENT_GO" value=""/>
    <att type="integer" name="EvidenceCutoff" value="0"/>
    <graphics type="CIRCLE" x="316.30180073479596" y="399.52891517907926"/>
  </node>
  <node label="GO:0001221" id="24">
    <att type="string" name="canonicalName" value="GO:0001221"/>
    <att type="string" name="Description" value="transcription coregulator binding"/>
    <att type="string" name="Category" value="GO Molecular Functions"/>
    <att type="real" name="LogP" value="-2.8651642649923246"/>
    <att type="real" name="Log(q-value)" value="-0.6607816836292739"/>
    <att type="integer" name="GROUP_ID" value="5"/>
    <att type="string" name="Hits" value="HIF1A|NFE2L2"/>
    <att type="real" name="Enrichment" value="36.25465465465465"/>
    <att type="real" name="Z-score" value="8.297559960455844"/>
    <att type="integer" name="#GeneInGOAndHitList" value="2"/>
    <att type="integer" name="#GeneInGO" value="111"/>
    <att type="integer" name="#GeneInHitList" value="15"/>
    <att type="integer" name="#TotalGeneInLibrary" value="30182"/>
    <att type="real" name="%InGO" value="13.333333333333334"/>
    <att type="real" name="STDV %InGO" value="8.777074514725111"/>
    <att type="real" name="BestLogPInGroup" value="-4.167350111389267"/>
    <att type="real" name="BestEnrichmentInGroup" value="36.25465465465465"/>
    <att type="integer" name="FirstInGroupByEnrichment" value="0"/>
    <att type="integer" name="FirstInGroupByLogP" value="0"/>
    <att type="string" name="GeneID" value="3091|4780"/>
    <att type="integer" name="_RANK_" value="1"/>
    <att type="string" name="_PATTERN_" value="M1"/>
    <att type="string" name="CLUSTER_LABEL" value=" "/>
    <att type="integer" name="#COUNT_001" value="2"/>
    <att type="integer" name="_MEMBER_MyList" value="1"/>
    <att type="real" name="_LogP_MyList" value="-2.8651642649923246"/>
    <att type="string" name="Gene" value="GO:0001221"/>
    <att type="integer" name="GiniIndex" value="0"/>
    <att type="integer" name="CategoryID" value="21"/>
    <att type="string" name="PARENT_GO" value=""/>
    <att type="integer" name="EvidenceCutoff" value="0"/>
    <graphics type="CIRCLE" x="243.55374502011932" y="360.4836023200131"/>
  </node>
  <node label="GO:1990841" id="25">
    <att type="string" name="canonicalName" value="GO:1990841"/>
    <att type="string" name="Description" value="promoter-specific chromatin binding"/>
    <att type="string" name="Category" value="GO Molecular Functions"/>
    <att type="real" name="LogP" value="-3.3541662358874196"/>
    <att type="real" name="Log(q-value)" value="-1.0897857248490834"/>
    <att type="integer" name="GROUP_ID" value="6"/>
    <att type="string" name="Hits" value="KLF4|SIRT1"/>
    <att type="real" name="Enrichment" value="63.87724867724867"/>
    <att type="real" name="Z-score" value="11.140121077653838"/>
    <att type="integer" name="#GeneInGOAndHitList" value="2"/>
    <att type="integer" name="#GeneInGO" value="63"/>
    <att type="integer" name="#GeneInHitList" value="15"/>
    <att type="integer" name="#TotalGeneInLibrary" value="30182"/>
    <att type="real" name="%InGO" value="13.333333333333334"/>
    <att type="real" name="STDV %InGO" value="8.777074514725111"/>
    <att type="real" name="BestLogPInGroup" value="-3.81648839452288"/>
    <att type="real" name="BestEnrichmentInGroup" value="63.87724867724867"/>
    <att type="integer" name="FirstInGroupByEnrichment" value="0"/>
    <att type="integer" name="FirstInGroupByLogP" value="0"/>
    <att type="string" name="GeneID" value="9314|23411"/>
    <att type="integer" name="_RANK_" value="1"/>
    <att type="string" name="_PATTERN_" value="M1"/>
    <att type="string" name="CLUSTER_LABEL" value=" "/>
    <att type="integer" name="#COUNT_001" value="2"/>
    <att type="integer" name="_MEMBER_MyList" value="1"/>
    <att type="real" name="_LogP_MyList" value="-3.3541662358874196"/>
    <att type="string" name="Gene" value="GO:1990841"/>
    <att type="integer" name="GiniIndex" value="0"/>
    <att type="integer" name="CategoryID" value="21"/>
    <att type="string" name="PARENT_GO" value=""/>
    <att type="integer" name="EvidenceCutoff" value="0"/>
    <graphics type="CIRCLE" x="380.4326595207733" y="425.16827186063466"/>
  </node>
  <node label="GO:0003712" id="26">
    <att type="string" name="canonicalName" value="GO:0003712"/>
    <att type="string" name="Description" value="transcription coregulator activity"/>
    <att type="string" name="Category" value="GO Molecular Functions"/>
    <att type="real" name="LogP" value="-2.7439476160575227"/>
    <att type="real" name="Log(q-value)" value="-0.5800082416368416"/>
    <att type="integer" name="GROUP_ID" value="6"/>
    <att type="string" name="Hits" value="NFKB1|PRKN|SIRT1"/>
    <att type="real" name="Enrichment" value="12.000795228628231"/>
    <att type="real" name="Z-score" value="5.547915297432804"/>
    <att type="integer" name="#GeneInGOAndHitList" value="3"/>
    <att type="integer" name="#GeneInGO" value="503"/>
    <att type="integer" name="#GeneInHitList" value="15"/>
    <att type="integer" name="#TotalGeneInLibrary" value="30182"/>
    <att type="real" name="%InGO" value="20.0"/>
    <att type="real" name="STDV %InGO" value="10.327955589886445"/>
    <att type="real" name="BestLogPInGroup" value="-3.81648839452288"/>
    <att type="real" name="BestEnrichmentInGroup" value="63.87724867724867"/>
    <att type="integer" name="FirstInGroupByEnrichment" value="0"/>
    <att type="integer" name="FirstInGroupByLogP" value="0"/>
    <att type="string" name="GeneID" value="4790|5071|23411"/>
    <att type="integer" name="_RANK_" value="1"/>
    <att type="string" name="_PATTERN_" value="M1"/>
    <att type="string" name="CLUSTER_LABEL" value=" "/>
    <att type="integer" name="#COUNT_001" value="3"/>
    <att type="integer" name="_MEMBER_MyList" value="1"/>
    <att type="real" name="_LogP_MyList" value="-2.7439476160575227"/>
    <att type="string" name="Gene" value="GO:0003712"/>
    <att type="integer" name="GiniIndex" value="0"/>
    <att type="integer" name="CategoryID" value="21"/>
    <att type="string" name="PARENT_GO" value=""/>
    <att type="integer" name="EvidenceCutoff" value="0"/>
    <graphics type="CIRCLE" x="399.36263134973063" y="368.2597765628826"/>
  </node>
  <node label="GO:0003714" id="27">
    <att type="string" name="canonicalName" value="GO:0003714"/>
    <att type="string" name="Description" value="transcription corepressor activity"/>
    <att type="string" name="Category" value="GO Molecular Functions"/>
    <att type="real" name="LogP" value="-2.4065017054616606"/>
    <att type="real" name="Log(q-value)" value="-0.31281742159229964"/>
    <att type="integer" name="GROUP_ID" value="6"/>
    <att type="string" name="Hits" value="PRKN|SIRT1"/>
    <att type="real" name="Enrichment" value="21.180350877192982"/>
    <att type="real" name="Z-score" value="6.2222747005436"/>
    <att type="integer" name="#GeneInGOAndHitList" value="2"/>
    <att type="integer" name="#GeneInGO" value="190"/>
    <att type="integer" name="#GeneInHitList" value="15"/>
    <att type="integer" name="#TotalGeneInLibrary" value="30182"/>
    <att type="real" name="%InGO" value="13.333333333333334"/>
    <att type="real" name="STDV %InGO" value="8.777074514725111"/>
    <att type="real" name="BestLogPInGroup" value="-3.81648839452288"/>
    <att type="real" name="BestEnrichmentInGroup" value="63.87724867724867"/>
    <att type="integer" name="FirstInGroupByEnrichment" value="0"/>
    <att type="integer" name="FirstInGroupByLogP" value="0"/>
    <att type="string" name="GeneID" value="5071|23411"/>
    <att type="integer" name="_RANK_" value="1"/>
    <att type="string" name="_PATTERN_" value="M1"/>
    <att type="string" name="CLUSTER_LABEL" value=" "/>
    <att type="integer" name="#COUNT_001" value="2"/>
    <att type="integer" name="_MEMBER_MyList" value="1"/>
    <att type="real" name="_LogP_MyList" value="-2.4065017054616606"/>
    <att type="string" name="Gene" value="GO:0003714"/>
    <att type="integer" name="GiniIndex" value="0"/>
    <att type="integer" name="CategoryID" value="21"/>
    <att type="string" name="PARENT_GO" value=""/>
    <att type="integer" name="EvidenceCutoff" value="0"/>
    <graphics type="CIRCLE" x="208.4890189131761" y="415.06277762081754"/>
  </node>
  <node label="GO:0016798" id="28">
    <att type="string" name="canonicalName" value="GO:0016798"/>
    <att type="string" name="Description" value="hydrolase activity, acting on glycosyl bonds"/>
    <att type="string" name="Category" value="GO Molecular Functions"/>
    <att type="real" name="LogP" value="-2.716650543622979"/>
    <att type="real" name="Log(q-value)" value="-0.5772087691929431"/>
    <att type="integer" name="GROUP_ID" value="7"/>
    <att type="string" name="Hits" value="PCNA|TLR4"/>
    <att type="real" name="Enrichment" value="30.486868686868686"/>
    <att type="real" name="Z-score" value="7.570764966021347"/>
    <att type="integer" name="#GeneInGOAndHitList" value="2"/>
    <att type="integer" name="#GeneInGO" value="132"/>
    <att type="integer" name="#GeneInHitList" value="15"/>
    <att type="integer" name="#TotalGeneInLibrary" value="30182"/>
    <att type="real" name="%InGO" value="13.333333333333334"/>
    <att type="real" name="STDV %InGO" value="8.777074514725111"/>
    <att type="real" name="BestLogPInGroup" value="-3.794796515834338"/>
    <att type="real" name="BestEnrichmentInGroup" value="105.9017543859649"/>
    <att type="integer" name="FirstInGroupByEnrichment" value="0"/>
    <att type="integer" name="FirstInGroupByLogP" value="0"/>
    <att type="string" name="GeneID" value="5111|7099"/>
    <att type="integer" name="_RANK_" value="1"/>
    <att type="string" name="_PATTERN_" value="M1"/>
    <att type="string" name="CLUSTER_LABEL" value=" "/>
    <att type="integer" name="#COUNT_001" value="2"/>
    <att type="integer" name="_MEMBER_MyList" value="1"/>
    <att type="real" name="_LogP_MyList" value="-2.716650543622979"/>
    <att type="string" name="Gene" value="GO:0016798"/>
    <att type="integer" name="GiniIndex" value="0"/>
    <att type="integer" name="CategoryID" value="21"/>
    <att type="string" name="PARENT_GO" value=""/>
    <att type="integer" name="EvidenceCutoff" value="0"/>
    <graphics type="CIRCLE" x="346.964011369687" y="414.828925347026"/>
  </node>
  <node label="GO:0003779" id="29">
    <att type="string" name="canonicalName" value="GO:0003779"/>
    <att type="string" name="Description" value="actin binding"/>
    <att type="string" name="Category" value="GO Molecular Functions"/>
    <att type="real" name="LogP" value="-1.7180622559161982"/>
    <att type="real" name="Log(q-value)" value="0.0"/>
    <att type="integer" name="GROUP_ID" value="8"/>
    <att type="string" name="Hits" value="NOS3|PRKN"/>
    <att type="real" name="Enrichment" value="9.272503840245776"/>
    <att type="real" name="Z-score" value="3.870787557353148"/>
    <att type="integer" name="#GeneInGOAndHitList" value="2"/>
    <att type="integer" name="#GeneInGO" value="434"/>
    <att type="integer" name="#GeneInHitList" value="15"/>
    <att type="integer" name="#TotalGeneInLibrary" value="30182"/>
    <att type="real" name="%InGO" value="13.333333333333334"/>
    <att type="real" name="STDV %InGO" value="8.777074514725111"/>
    <att type="real" name="BestLogPInGroup" value="-3.3138151199684462"/>
    <att type="real" name="BestEnrichmentInGroup" value="60.97373737373737"/>
    <att type="integer" name="FirstInGroupByEnrichment" value="0"/>
    <att type="integer" name="FirstInGroupByLogP" value="0"/>
    <att type="string" name="GeneID" value="4846|5071"/>
    <att type="integer" name="_RANK_" value="1"/>
    <att type="string" name="_PATTERN_" value="M1"/>
    <att type="string" name="CLUSTER_LABEL" value=" "/>
    <att type="integer" name="#COUNT_001" value="2"/>
    <att type="integer" name="_MEMBER_MyList" value="1"/>
    <att type="real" name="_LogP_MyList" value="-1.7180622559161982"/>
    <att type="string" name="Gene" value="GO:0003779"/>
    <att type="integer" name="GiniIndex" value="0"/>
    <att type="integer" name="CategoryID" value="21"/>
    <att type="string" name="PARENT_GO" value=""/>
    <att type="integer" name="EvidenceCutoff" value="0"/>
    <graphics type="CIRCLE" x="431.34774524824104" y="407.04933487882926"/>
  </node>
  <node label="GO:0046982" id="30">
    <att type="string" name="canonicalName" value="GO:0046982"/>
    <att type="string" name="Description" value="protein heterodimerization activity"/>
    <att type="string" name="Category" value="GO Molecular Functions"/>
    <att type="real" name="LogP" value="-1.9114217745644766"/>
    <att type="real" name="Log(q-value)" value="0.0"/>
    <att type="integer" name="GROUP_ID" value="9"/>
    <att type="string" name="Hits" value="HIF1A|TLR4"/>
    <att type="real" name="Enrichment" value="11.732555879494655"/>
    <att type="real" name="Z-score" value="4.457634609673633"/>
    <att type="integer" name="#GeneInGOAndHitList" value="2"/>
    <att type="integer" name="#GeneInGO" value="343"/>
    <att type="integer" name="#GeneInHitList" value="15"/>
    <att type="integer" name="#TotalGeneInLibrary" value="30182"/>
    <att type="real" name="%InGO" value="13.333333333333334"/>
    <att type="real" name="STDV %InGO" value="8.777074514725111"/>
    <att type="real" name="BestLogPInGroup" value="-2.756467894551951"/>
    <att type="real" name="BestEnrichmentInGroup" value="31.938624338624336"/>
    <att type="integer" name="FirstInGroupByEnrichment" value="0"/>
    <att type="integer" name="FirstInGroupByLogP" value="0"/>
    <att type="string" name="GeneID" value="3091|7099"/>
    <att type="integer" name="_RANK_" value="1"/>
    <att type="string" name="_PATTERN_" value="M1"/>
    <att type="string" name="CLUSTER_LABEL" value=" "/>
    <att type="integer" name="#COUNT_001" value="2"/>
    <att type="integer" name="_MEMBER_MyList" value="1"/>
    <att type="real" name="_LogP_MyList" value="-1.9114217745644766"/>
    <att type="string" name="Gene" value="GO:0046982"/>
    <att type="integer" name="GiniIndex" value="0"/>
    <att type="integer" name="CategoryID" value="21"/>
    <att type="string" name="PARENT_GO" value=""/>
    <att type="integer" name="EvidenceCutoff" value="0"/>
    <graphics type="CIRCLE" x="348.2090614613759" y="410.14290999010274"/>
  </node>
  <node label="GO:0030674" id="31">
    <att type="string" name="canonicalName" value="GO:0030674"/>
    <att type="string" name="Description" value="protein-macromolecule adaptor activity"/>
    <att type="string" name="Category" value="GO Molecular Functions"/>
    <att type="real" name="LogP" value="-1.8691681081292133"/>
    <att type="real" name="Log(q-value)" value="0.0"/>
    <att type="integer" name="GROUP_ID" value="10"/>
    <att type="string" name="Hits" value="KLF4|NLRP3"/>
    <att type="real" name="Enrichment" value="11.147553093259464"/>
    <att type="real" name="Z-score" value="4.325140425784327"/>
    <att type="integer" name="#GeneInGOAndHitList" value="2"/>
    <att type="integer" name="#GeneInGO" value="361"/>
    <att type="integer" name="#GeneInHitList" value="15"/>
    <att type="integer" name="#TotalGeneInLibrary" value="30182"/>
    <att type="real" name="%InGO" value="13.333333333333334"/>
    <att type="real" name="STDV %InGO" value="8.777074514725111"/>
    <att type="real" name="BestLogPInGroup" value="-2.7316844724838893"/>
    <att type="real" name="BestEnrichmentInGroup" value="11.882677165354332"/>
    <att type="integer" name="FirstInGroupByEnrichment" value="0"/>
    <att type="integer" name="FirstInGroupByLogP" value="0"/>
    <att type="string" name="GeneID" value="9314|114548"/>
    <att type="integer" name="_RANK_" value="1"/>
    <att type="string" name="_PATTERN_" value="M1"/>
    <att type="string" name="CLUSTER_LABEL" value=" "/>
    <att type="integer" name="#COUNT_001" value="2"/>
    <att type="integer" name="_MEMBER_MyList" value="1"/>
    <att type="real" name="_LogP_MyList" value="-1.8691681081292133"/>
    <att type="string" name="Gene" value="GO:0030674"/>
    <att type="integer" name="GiniIndex" value="0"/>
    <att type="integer" name="CategoryID" value="21"/>
    <att type="string" name="PARENT_GO" value=""/>
    <att type="integer" name="EvidenceCutoff" value="0"/>
    <graphics type="CIRCLE" x="295.0147787014443" y="308.7817878849917"/>
  </node>
  <node label="GO:0016887" id="32">
    <att type="string" name="canonicalName" value="GO:0016887"/>
    <att type="string" name="Description" value="ATP hydrolysis activity"/>
    <att type="string" name="Category" value="GO Molecular Functions"/>
    <att type="real" name="LogP" value="-1.8356214753700704"/>
    <att type="real" name="Log(q-value)" value="0.0"/>
    <att type="integer" name="GROUP_ID" value="10"/>
    <att type="string" name="Hits" value="HSPA5|NLRP3"/>
    <att type="real" name="Enrichment" value="10.702836879432624"/>
    <att type="real" name="Z-score" value="4.221698213451652"/>
    <att type="integer" name="#GeneInGOAndHitList" value="2"/>
    <att type="integer" name="#GeneInGO" value="376"/>
    <att type="integer" name="#GeneInHitList" value="15"/>
    <att type="integer" name="#TotalGeneInLibrary" value="30182"/>
    <att type="real" name="%InGO" value="13.333333333333334"/>
    <att type="real" name="STDV %InGO" value="8.777074514725111"/>
    <att type="real" name="BestLogPInGroup" value="-2.7316844724838893"/>
    <att type="real" name="BestEnrichmentInGroup" value="11.882677165354332"/>
    <att type="integer" name="FirstInGroupByEnrichment" value="0"/>
    <att type="integer" name="FirstInGroupByLogP" value="0"/>
    <att type="string" name="GeneID" value="3309|114548"/>
    <att type="integer" name="_RANK_" value="1"/>
    <att type="string" name="_PATTERN_" value="M1"/>
    <att type="string" name="CLUSTER_LABEL" value=" "/>
    <att type="integer" name="#COUNT_001" value="2"/>
    <att type="integer" name="_MEMBER_MyList" value="1"/>
    <att type="real" name="_LogP_MyList" value="-1.8356214753700704"/>
    <att type="string" name="Gene" value="GO:0016887"/>
    <att type="integer" name="GiniIndex" value="0"/>
    <att type="integer" name="CategoryID" value="21"/>
    <att type="string" name="PARENT_GO" value=""/>
    <att type="integer" name="EvidenceCutoff" value="0"/>
    <graphics type="CIRCLE" x="173.81837249459792" y="351.2159991725605"/>
  </node>
  <node label="GO:0140657" id="33">
    <att type="string" name="canonicalName" value="GO:0140657"/>
    <att type="string" name="Description" value="ATP-dependent activity"/>
    <att type="string" name="Category" value="GO Molecular Functions"/>
    <att type="real" name="LogP" value="-1.4895516370960549"/>
    <att type="real" name="Log(q-value)" value="0.0"/>
    <att type="integer" name="GROUP_ID" value="10"/>
    <att type="string" name="Hits" value="HSPA5|NLRP3"/>
    <att type="real" name="Enrichment" value="6.986574074074074"/>
    <att type="real" name="Z-score" value="3.234790175437811"/>
    <att type="integer" name="#GeneInGOAndHitList" value="2"/>
    <att type="integer" name="#GeneInGO" value="576"/>
    <att type="integer" name="#GeneInHitList" value="15"/>
    <att type="integer" name="#TotalGeneInLibrary" value="30182"/>
    <att type="real" name="%InGO" value="13.333333333333334"/>
    <att type="real" name="STDV %InGO" value="8.777074514725111"/>
    <att type="real" name="BestLogPInGroup" value="-2.7316844724838893"/>
    <att type="real" name="BestEnrichmentInGroup" value="11.882677165354332"/>
    <att type="integer" name="FirstInGroupByEnrichment" value="0"/>
    <att type="integer" name="FirstInGroupByLogP" value="0"/>
    <att type="string" name="GeneID" value="3309|114548"/>
    <att type="integer" name="_RANK_" value="1"/>
    <att type="string" name="_PATTERN_" value="M1"/>
    <att type="string" name="CLUSTER_LABEL" value=" "/>
    <att type="integer" name="#COUNT_001" value="2"/>
    <att type="integer" name="_MEMBER_MyList" value="1"/>
    <att type="real" name="_LogP_MyList" value="-1.4895516370960549"/>
    <att type="string" name="Gene" value="GO:0140657"/>
    <att type="integer" name="GiniIndex" value="0"/>
    <att type="integer" name="CategoryID" value="21"/>
    <att type="string" name="PARENT_GO" value=""/>
    <att type="integer" name="EvidenceCutoff" value="0"/>
    <graphics type="CIRCLE" x="371.256714655187" y="299.2717273402195"/>
  </node>
  <node label="GO:0017111" id="34">
    <att type="string" name="canonicalName" value="GO:0017111"/>
    <att type="string" name="Description" value="ribonucleoside triphosphate phosphatase activity"/>
    <att type="string" name="Category" value="GO Molecular Functions"/>
    <att type="real" name="LogP" value="-1.332062410511606"/>
    <att type="real" name="Log(q-value)" value="0.0"/>
    <att type="integer" name="GROUP_ID" value="10"/>
    <att type="string" name="Hits" value="HSPA5|NLRP3"/>
    <att type="real" name="Enrichment" value="5.724419155998103"/>
    <att type="real" name="Z-score" value="2.826285896100396"/>
    <att type="integer" name="#GeneInGOAndHitList" value="2"/>
    <att type="integer" name="#GeneInGO" value="703"/>
    <att type="integer" name="#GeneInHitList" value="15"/>
    <att type="integer" name="#TotalGeneInLibrary" value="30182"/>
    <att type="real" name="%InGO" value="13.333333333333334"/>
    <att type="real" name="STDV %InGO" value="8.777074514725111"/>
    <att type="real" name="BestLogPInGroup" value="-2.7316844724838893"/>
    <att type="real" name="BestEnrichmentInGroup" value="11.882677165354332"/>
    <att type="integer" name="FirstInGroupByEnrichment" value="0"/>
    <att type="integer" name="FirstInGroupByLogP" value="0"/>
    <att type="string" name="GeneID" value="3309|114548"/>
    <att type="integer" name="_RANK_" value="1"/>
    <att type="string" name="_PATTERN_" value="M1"/>
    <att type="string" name="CLUSTER_LABEL" value=" "/>
    <att type="integer" name="#COUNT_001" value="2"/>
    <att type="integer" name="_MEMBER_MyList" value="1"/>
    <att type="real" name="_LogP_MyList" value="-1.332062410511606"/>
    <att type="string" name="Gene" value="GO:0017111"/>
    <att type="integer" name="GiniIndex" value="0"/>
    <att type="integer" name="CategoryID" value="21"/>
    <att type="string" name="PARENT_GO" value=""/>
    <att type="integer" name="EvidenceCutoff" value="0"/>
    <graphics type="CIRCLE" x="354.05316741361344" y="358.5123193409883"/>
  </node>
  <node label="GO:0001228" id="35">
    <att type="string" name="canonicalName" value="GO:0001228"/>
    <att type="string" name="Description" value="DNA-binding transcription activator activity, RNA polymerase II-specific"/>
    <att type="string" name="Category" value="GO Molecular Functions"/>
    <att type="real" name="LogP" value="-4.167350111389267"/>
    <att type="real" name="Log(q-value)" value="-1.7583140624212372"/>
    <att type="integer" name="GROUP_ID" value="5"/>
    <att type="string" name="Hits" value="HIF1A|NFE2L2|NFKB1|KLF4"/>
    <att type="real" name="Enrichment" value="17.197720797720798"/>
    <att type="real" name="Z-score" value="7.874856639681905"/>
    <att type="integer" name="#GeneInGOAndHitList" value="4"/>
    <att type="integer" name="#GeneInGO" value="468"/>
    <att type="integer" name="#GeneInHitList" value="15"/>
    <att type="integer" name="#TotalGeneInLibrary" value="30182"/>
    <att type="real" name="%InGO" value="26.666666666666668"/>
    <att type="real" name="STDV %InGO" value="11.417984514369003"/>
    <att type="real" name="BestLogPInGroup" value="-4.167350111389267"/>
    <att type="real" name="BestEnrichmentInGroup" value="36.25465465465465"/>
    <att type="integer" name="FirstInGroupByEnrichment" value="1"/>
    <att type="integer" name="FirstInGroupByLogP" value="1"/>
    <att type="string" name="GeneID" value="3091|4780|4790|9314"/>
    <att type="integer" name="_RANK_" value="1"/>
    <att type="string" name="_PATTERN_" value="M1"/>
    <att type="string" name="CLUSTER_LABEL" value="DNA-binding transcription activator activity, RNA polymerase II-specific"/>
    <att type="integer" name="#COUNT_001" value="4"/>
    <att type="integer" name="_MEMBER_MyList" value="1"/>
    <att type="real" name="_LogP_MyList" value="-4.167350111389267"/>
    <att type="string" name="Gene" value="GO:0001228"/>
    <att type="integer" name="GiniIndex" value="0"/>
    <att type="integer" name="CategoryID" value="21"/>
    <att type="string" name="PARENT_GO" value=""/>
    <att type="integer" name="EvidenceCutoff" value="0"/>
    <graphics type="CIRCLE" x="161.21966951253768" y="393.88606843492335"/>
  </node>
  <node label="GO:0140297" id="36">
    <att type="string" name="canonicalName" value="GO:0140297"/>
    <att type="string" name="Description" value="DNA-binding transcription factor binding"/>
    <att type="string" name="Category" value="GO Molecular Functions"/>
    <att type="real" name="LogP" value="-8.860303979957353"/>
    <att type="real" name="Log(q-value)" value="-5.16455970476003"/>
    <att type="integer" name="GROUP_ID" value="1"/>
    <att type="string" name="Hits" value="GSK3B|HIF1A|NFE2L2|PCNA|KLF4|SIRT1|NLRP3"/>
    <att type="real" name="Enrichment" value="29.46638772663877"/>
    <att type="real" name="Z-score" value="13.988953324809916"/>
    <att type="integer" name="#GeneInGOAndHitList" value="7"/>
    <att type="integer" name="#GeneInGO" value="478"/>
    <att type="integer" name="#GeneInHitList" value="15"/>
    <att type="integer" name="#TotalGeneInLibrary" value="30182"/>
    <att type="real" name="%InGO" value="46.666666666666664"/>
    <att type="real" name="STDV %InGO" value="12.881223774390612"/>
    <att type="real" name="BestLogPInGroup" value="-8.860303979957353"/>
    <att type="real" name="BestEnrichmentInGroup" value="90.0955223880597"/>
    <att type="integer" name="FirstInGroupByEnrichment" value="1"/>
    <att type="integer" name="FirstInGroupByLogP" value="1"/>
    <att type="string" name="GeneID" value="2932|3091|4780|5111|9314|23411|114548"/>
    <att type="integer" name="_RANK_" value="1"/>
    <att type="string" name="_PATTERN_" value="M1"/>
    <att type="string" name="CLUSTER_LABEL" value="DNA-binding transcription factor binding"/>
    <att type="integer" name="#COUNT_001" value="7"/>
    <att type="integer" name="_MEMBER_MyList" value="1"/>
    <att type="real" name="_LogP_MyList" value="-8.860303979957353"/>
    <att type="string" name="Gene" value="GO:0140297"/>
    <att type="integer" name="GiniIndex" value="0"/>
    <att type="integer" name="CategoryID" value="21"/>
    <att type="string" name="PARENT_GO" value=""/>
    <att type="integer" name="EvidenceCutoff" value="0"/>
    <graphics type="CIRCLE" x="207.9415550749667" y="349.6021737863838"/>
  </node>
  <node label="GO:0008013" id="37">
    <att type="string" name="canonicalName" value="GO:0008013"/>
    <att type="string" name="Description" value="beta-catenin binding"/>
    <att type="string" name="Category" value="GO Molecular Functions"/>
    <att type="real" name="LogP" value="-4.973702597589944"/>
    <att type="real" name="Log(q-value)" value="-2.3571395684402456"/>
    <att type="integer" name="GROUP_ID" value="4"/>
    <att type="string" name="Hits" value="GSK3B|PRKN|KLF4"/>
    <att type="real" name="Enrichment" value="68.59545454545456"/>
    <att type="real" name="Z-score" value="14.160065136288248"/>
    <att type="integer" name="#GeneInGOAndHitList" value="3"/>
    <att type="integer" name="#GeneInGO" value="88"/>
    <att type="integer" name="#GeneInHitList" value="15"/>
    <att type="integer" name="#TotalGeneInLibrary" value="30182"/>
    <att type="real" name="%InGO" value="20.0"/>
    <att type="real" name="STDV %InGO" value="10.327955589886445"/>
    <att type="real" name="BestLogPInGroup" value="-4.973702597589944"/>
    <att type="real" name="BestEnrichmentInGroup" value="68.59545454545456"/>
    <att type="integer" name="FirstInGroupByEnrichment" value="1"/>
    <att type="integer" name="FirstInGroupByLogP" value="1"/>
    <att type="string" name="GeneID" value="2932|5071|9314"/>
    <att type="integer" name="_RANK_" value="1"/>
    <att type="string" name="_PATTERN_" value="M1"/>
    <att type="string" name="CLUSTER_LABEL" value="beta-catenin binding"/>
    <att type="integer" name="#COUNT_001" value="3"/>
    <att type="integer" name="_MEMBER_MyList" value="1"/>
    <att type="real" name="_LogP_MyList" value="-4.973702597589944"/>
    <att type="string" name="Gene" value="GO:0008013"/>
    <att type="integer" name="GiniIndex" value="0"/>
    <att type="integer" name="CategoryID" value="21"/>
    <att type="string" name="PARENT_GO" value=""/>
    <att type="integer" name="EvidenceCutoff" value="0"/>
    <graphics type="CIRCLE" x="262.81658413013207" y="254.17856898196771"/>
  </node>
  <node label="GO:0003682" id="38">
    <att type="string" name="canonicalName" value="GO:0003682"/>
    <att type="string" name="Description" value="chromatin binding"/>
    <att type="string" name="Category" value="GO Molecular Functions"/>
    <att type="real" name="LogP" value="-3.81648839452288"/>
    <att type="real" name="Log(q-value)" value="-1.4631668001477627"/>
    <att type="integer" name="GROUP_ID" value="6"/>
    <att type="string" name="Hits" value="NFKB1|PCNA|KLF4|SIRT1"/>
    <att type="real" name="Enrichment" value="13.94893125361063"/>
    <att type="real" name="Z-score" value="7.003025046401881"/>
    <att type="integer" name="#GeneInGOAndHitList" value="4"/>
    <att type="integer" name="#GeneInGO" value="577"/>
    <att type="integer" name="#GeneInHitList" value="15"/>
    <att type="integer" name="#TotalGeneInLibrary" value="30182"/>
    <att type="real" name="%InGO" value="26.666666666666668"/>
    <att type="real" name="STDV %InGO" value="11.417984514369003"/>
    <att type="real" name="BestLogPInGroup" value="-3.81648839452288"/>
    <att type="real" name="BestEnrichmentInGroup" value="63.87724867724867"/>
    <att type="integer" name="FirstInGroupByEnrichment" value="1"/>
    <att type="integer" name="FirstInGroupByLogP" value="1"/>
    <att type="string" name="GeneID" value="4790|5111|9314|23411"/>
    <att type="integer" name="_RANK_" value="1"/>
    <att type="string" name="_PATTERN_" value="M1"/>
    <att type="string" name="CLUSTER_LABEL" value="chromatin binding"/>
    <att type="integer" name="#COUNT_001" value="4"/>
    <att type="integer" name="_MEMBER_MyList" value="1"/>
    <att type="real" name="_LogP_MyList" value="-3.81648839452288"/>
    <att type="string" name="Gene" value="GO:0003682"/>
    <att type="integer" name="GiniIndex" value="0"/>
    <att type="integer" name="CategoryID" value="21"/>
    <att type="string" name="PARENT_GO" value=""/>
    <att type="integer" name="EvidenceCutoff" value="0"/>
    <graphics type="CIRCLE" x="185.9125775620148" y="384.5042462997711"/>
  </node>
  <node label="GO:0097199" id="39">
    <att type="string" name="canonicalName" value="GO:0097199"/>
    <att type="string" name="Description" value="cysteine-type endopeptidase activity involved in apoptotic signaling pathway"/>
    <att type="string" name="Category" value="GO Molecular Functions"/>
    <att type="real" name="LogP" value="-5.637636538688299"/>
    <att type="real" name="Log(q-value)" value="-2.9418922634909754"/>
    <att type="integer" name="GROUP_ID" value="3"/>
    <att type="string" name="Hits" value="CASP3|CASP8"/>
    <att type="real" name="Enrichment" value="804.8533333333332"/>
    <att type="real" name="Z-score" value="40.08391830047656"/>
    <att type="integer" name="#GeneInGOAndHitList" value="2"/>
    <att type="integer" name="#GeneInGO" value="5"/>
    <att type="integer" name="#GeneInHitList" value="15"/>
    <att type="integer" name="#TotalGeneInLibrary" value="30182"/>
    <att type="real" name="%InGO" value="13.333333333333334"/>
    <att type="real" name="STDV %InGO" value="8.777074514725111"/>
    <att type="real" name="BestLogPInGroup" value="-5.637636538688299"/>
    <att type="real" name="BestEnrichmentInGroup" value="804.8533333333332"/>
    <att type="integer" name="FirstInGroupByEnrichment" value="1"/>
    <att type="integer" name="FirstInGroupByLogP" value="1"/>
    <att type="string" name="GeneID" value="836|841"/>
    <att type="integer" name="_RANK_" value="1"/>
    <att type="string" name="_PATTERN_" value="M1"/>
    <att type="string" name="CLUSTER_LABEL" value="cysteine-type endopeptidase activity involved in apoptotic signaling pathway"/>
    <att type="integer" name="#COUNT_001" value="2"/>
    <att type="integer" name="_MEMBER_MyList" value="1"/>
    <att type="real" name="_LogP_MyList" value="-5.637636538688299"/>
    <att type="string" name="Gene" value="GO:0097199"/>
    <att type="integer" name="GiniIndex" value="0"/>
    <att type="integer" name="CategoryID" value="21"/>
    <att type="string" name="PARENT_GO" value=""/>
    <att type="integer" name="EvidenceCutoff" value="0"/>
    <graphics type="CIRCLE" x="433.6568526321109" y="158.96351317286033"/>
  </node>
  <node label="GO:0042826" id="40">
    <att type="string" name="canonicalName" value="GO:0042826"/>
    <att type="string" name="Description" value="histone deacetylase binding"/>
    <att type="string" name="Category" value="GO Molecular Functions"/>
    <att type="real" name="LogP" value="-2.756467894551951"/>
    <att type="real" name="Log(q-value)" value="-0.5800082416368416"/>
    <att type="integer" name="GROUP_ID" value="9"/>
    <att type="string" name="Hits" value="HIF1A|PRKN"/>
    <att type="real" name="Enrichment" value="31.938624338624336"/>
    <att type="real" name="Z-score" value="7.760095417082225"/>
    <att type="integer" name="#GeneInGOAndHitList" value="2"/>
    <att type="integer" name="#GeneInGO" value="126"/>
    <att type="integer" name="#GeneInHitList" value="15"/>
    <att type="integer" name="#TotalGeneInLibrary" value="30182"/>
    <att type="real" name="%InGO" value="13.333333333333334"/>
    <att type="real" name="STDV %InGO" value="8.777074514725111"/>
    <att type="real" name="BestLogPInGroup" value="-2.756467894551951"/>
    <att type="real" name="BestEnrichmentInGroup" value="31.938624338624336"/>
    <att type="integer" name="FirstInGroupByEnrichment" value="1"/>
    <att type="integer" name="FirstInGroupByLogP" value="1"/>
    <att type="string" name="GeneID" value="3091|5071"/>
    <att type="integer" name="_RANK_" value="1"/>
    <att type="string" name="_PATTERN_" value="M1"/>
    <att type="string" name="CLUSTER_LABEL" value="histone deacetylase binding"/>
    <att type="integer" name="#COUNT_001" value="2"/>
    <att type="integer" name="_MEMBER_MyList" value="1"/>
    <att type="real" name="_LogP_MyList" value="-2.756467894551951"/>
    <att type="string" name="Gene" value="GO:0042826"/>
    <att type="integer" name="GiniIndex" value="0"/>
    <att type="integer" name="CategoryID" value="21"/>
    <att type="string" name="PARENT_GO" value=""/>
    <att type="integer" name="EvidenceCutoff" value="0"/>
    <graphics type="CIRCLE" x="428.0006883516448" y="189.99591230682756"/>
  </node>
  <node label="GO:0016799" id="41">
    <att type="string" name="canonicalName" value="GO:0016799"/>
    <att type="string" name="Description" value="hydrolase activity, hydrolyzing N-glycosyl compounds"/>
    <att type="string" name="Category" value="GO Molecular Functions"/>
    <att type="real" name="LogP" value="-3.794796515834338"/>
    <att type="real" name="Log(q-value)" value="-1.4607800766546077"/>
    <att type="integer" name="GROUP_ID" value="7"/>
    <att type="string" name="Hits" value="PCNA|TLR4"/>
    <att type="real" name="Enrichment" value="105.9017543859649"/>
    <att type="real" name="Z-score" value="14.4284769416013"/>
    <att type="integer" name="#GeneInGOAndHitList" value="2"/>
    <att type="integer" name="#GeneInGO" value="38"/>
    <att type="integer" name="#GeneInHitList" value="15"/>
    <att type="integer" name="#TotalGeneInLibrary" value="30182"/>
    <att type="real" name="%InGO" value="13.333333333333334"/>
    <att type="real" name="STDV %InGO" value="8.777074514725111"/>
    <att type="real" name="BestLogPInGroup" value="-3.794796515834338"/>
    <att type="real" name="BestEnrichmentInGroup" value="105.9017543859649"/>
    <att type="integer" name="FirstInGroupByEnrichment" value="1"/>
    <att type="integer" name="FirstInGroupByLogP" value="1"/>
    <att type="string" name="GeneID" value="5111|7099"/>
    <att type="integer" name="_RANK_" value="1"/>
    <att type="string" name="_PATTERN_" value="M1"/>
    <att type="string" name="CLUSTER_LABEL" value="hydrolase activity, hydrolyzing N-glycosyl compounds"/>
    <att type="integer" name="#COUNT_001" value="2"/>
    <att type="integer" name="_MEMBER_MyList" value="1"/>
    <att type="real" name="_LogP_MyList" value="-3.794796515834338"/>
    <att type="string" name="Gene" value="GO:0016799"/>
    <att type="integer" name="GiniIndex" value="0"/>
    <att type="integer" name="CategoryID" value="21"/>
    <att type="string" name="PARENT_GO" value=""/>
    <att type="integer" name="EvidenceCutoff" value="0"/>
    <graphics type="CIRCLE" x="167.9975875721127" y="383.3074331276895"/>
  </node>
  <node label="GO:0060090" id="42">
    <att type="string" name="canonicalName" value="GO:0060090"/>
    <att type="string" name="Description" value="molecular adaptor activity"/>
    <att type="string" name="Category" value="GO Molecular Functions"/>
    <att type="real" name="LogP" value="-2.7316844724838893"/>
    <att type="real" name="Log(q-value)" value="-0.5800082416368416"/>
    <att type="integer" name="GROUP_ID" value="10"/>
    <att type="string" name="Hits" value="CDKN1B|KLF4|NLRP3"/>
    <att type="real" name="Enrichment" value="11.882677165354332"/>
    <att type="real" name="Z-score" value="5.516021325523523"/>
    <att type="integer" name="#GeneInGOAndHitList" value="3"/>
    <att type="integer" name="#GeneInGO" value="508"/>
    <att type="integer" name="#GeneInHitList" value="15"/>
    <att type="integer" name="#TotalGeneInLibrary" value="30182"/>
    <att type="real" name="%InGO" value="20.0"/>
    <att type="real" name="STDV %InGO" value="10.327955589886445"/>
    <att type="real" name="BestLogPInGroup" value="-2.7316844724838893"/>
    <att type="real" name="BestEnrichmentInGroup" value="11.882677165354332"/>
    <att type="integer" name="FirstInGroupByEnrichment" value="1"/>
    <att type="integer" name="FirstInGroupByLogP" value="1"/>
    <att type="string" name="GeneID" value="1027|9314|114548"/>
    <att type="integer" name="_RANK_" value="1"/>
    <att type="string" name="_PATTERN_" value="M1"/>
    <att type="string" name="CLUSTER_LABEL" value="molecular adaptor activity"/>
    <att type="integer" name="#COUNT_001" value="3"/>
    <att type="integer" name="_MEMBER_MyList" value="1"/>
    <att type="real" name="_LogP_MyList" value="-2.7316844724838893"/>
    <att type="string" name="Gene" value="GO:0060090"/>
    <att type="integer" name="GiniIndex" value="0"/>
    <att type="integer" name="CategoryID" value="21"/>
    <att type="string" name="PARENT_GO" value=""/>
    <att type="integer" name="EvidenceCutoff" value="0"/>
    <graphics type="CIRCLE" x="383.6411811539049" y="240.09003905440193"/>
  </node>
  <node label="GO:0097110" id="43">
    <att type="string" name="canonicalName" value="GO:0097110"/>
    <att type="string" name="Description" value="scaffold protein binding"/>
    <att type="string" name="Category" value="GO Molecular Functions"/>
    <att type="real" name="LogP" value="-3.3138151199684462"/>
    <att type="real" name="Log(q-value)" value="-1.0652288761133422"/>
    <att type="integer" name="GROUP_ID" value="8"/>
    <att type="string" name="Hits" value="CASP8|NOS3"/>
    <att type="real" name="Enrichment" value="60.97373737373737"/>
    <att type="real" name="Z-score" value="10.876290970374276"/>
    <att type="integer" name="#GeneInGOAndHitList" value="2"/>
    <att type="integer" name="#GeneInGO" value="66"/>
    <att type="integer" name="#GeneInHitList" value="15"/>
    <att type="integer" name="#TotalGeneInLibrary" value="30182"/>
    <att type="real" name="%InGO" value="13.333333333333334"/>
    <att type="real" name="STDV %InGO" value="8.777074514725111"/>
    <att type="real" name="BestLogPInGroup" value="-3.3138151199684462"/>
    <att type="real" name="BestEnrichmentInGroup" value="60.97373737373737"/>
    <att type="integer" name="FirstInGroupByEnrichment" value="1"/>
    <att type="integer" name="FirstInGroupByLogP" value="1"/>
    <att type="string" name="GeneID" value="841|4846"/>
    <att type="integer" name="_RANK_" value="1"/>
    <att type="string" name="_PATTERN_" value="M1"/>
    <att type="string" name="CLUSTER_LABEL" value="scaffold protein binding"/>
    <att type="integer" name="#COUNT_001" value="2"/>
    <att type="integer" name="_MEMBER_MyList" value="1"/>
    <att type="real" name="_LogP_MyList" value="-3.3138151199684462"/>
    <att type="string" name="Gene" value="GO:0097110"/>
    <att type="integer" name="GiniIndex" value="0"/>
    <att type="integer" name="CategoryID" value="21"/>
    <att type="string" name="PARENT_GO" value=""/>
    <att type="integer" name="EvidenceCutoff" value="0"/>
    <graphics type="CIRCLE" x="363.37401714802877" y="169.38398210448332"/>
  </node>
  <node label="GO:0031625" id="44">
    <att type="string" name="canonicalName" value="GO:0031625"/>
    <att type="string" name="Description" value="ubiquitin protein ligase binding"/>
    <att type="string" name="Category" value="GO Molecular Functions"/>
    <att type="real" name="LogP" value="-8.362115452917408"/>
    <att type="real" name="Log(q-value)" value="-5.089101850430725"/>
    <att type="integer" name="GROUP_ID" value="2"/>
    <att type="string" name="Hits" value="CASP8|CDKN1B|GSK3B|HIF1A|HSPA5|PRKN"/>
    <att type="real" name="Enrichment" value="40.10897009966778"/>
    <att type="real" name="Z-score" value="15.205770938187353"/>
    <att type="integer" name="#GeneInGOAndHitList" value="6"/>
    <att type="integer" name="#GeneInGO" value="301"/>
    <att type="integer" name="#GeneInHitList" value="15"/>
    <att type="integer" name="#TotalGeneInLibrary" value="30182"/>
    <att type="real" name="%InGO" value="40.0"/>
    <att type="real" name="STDV %InGO" value="12.649110640673516"/>
    <att type="real" name="BestLogPInGroup" value="-8.362115452917408"/>
    <att type="real" name="BestEnrichmentInGroup" value="80.48533333333333"/>
    <att type="integer" name="FirstInGroupByEnrichment" value="1"/>
    <att type="integer" name="FirstInGroupByLogP" value="1"/>
    <att type="string" name="GeneID" value="841|1027|2932|3091|3309|5071"/>
    <att type="integer" name="_RANK_" value="1"/>
    <att type="string" name="_PATTERN_" value="M1"/>
    <att type="string" name="CLUSTER_LABEL" value="ubiquitin protein ligase binding"/>
    <att type="integer" name="#COUNT_001" value="6"/>
    <att type="integer" name="_MEMBER_MyList" value="1"/>
    <att type="real" name="_LogP_MyList" value="-8.362115452917408"/>
    <att type="string" name="Gene" value="GO:0031625"/>
    <att type="integer" name="GiniIndex" value="0"/>
    <att type="integer" name="CategoryID" value="21"/>
    <att type="string" name="PARENT_GO" value=""/>
    <att type="integer" name="EvidenceCutoff" value="0"/>
    <graphics type="CIRCLE" x="364.6857039695891" y="421.8534827630138"/>
  </node>
  <edge label="GO:0008134 (pp) GO:0140297" source="1" target="36">
    <att type="string" name="canonicalName" value="GO:0008134 (pp) GO:0140297"/>
    <att type="string" name="interaction" value="pp"/>
    <att type="real" name="SCORE" value="1.0"/>
  </edge>
  <edge label="GO:0061629 (pp) GO:0140297" source="2" target="36">
    <att type="string" name="canonicalName" value="GO:0061629 (pp) GO:0140297"/>
    <att type="string" name="interaction" value="pp"/>
    <att type="real" name="SCORE" value="0.864864864866691"/>
  </edge>
  <edge label="GO:0019901 (pp) GO:0140297" source="3" target="36">
    <att type="string" name="canonicalName" value="GO:0019901 (pp) GO:0140297"/>
    <att type="string" name="interaction" value="pp"/>
    <att type="real" name="SCORE" value="0.3243243243334551"/>
  </edge>
  <edge label="GO:0019900 (pp) GO:0140297" source="4" target="36">
    <att type="string" name="canonicalName" value="GO:0019900 (pp) GO:0140297"/>
    <att type="string" name="interaction" value="pp"/>
    <att type="real" name="SCORE" value="0.3243243243334551"/>
  </edge>
  <edge label="GO:0002039 (pp) GO:0140297" source="5" target="36">
    <att type="string" name="canonicalName" value="GO:0002039 (pp) GO:0140297"/>
    <att type="string" name="interaction" value="pp"/>
    <att type="real" name="SCORE" value="0.4444444444521605"/>
  </edge>
  <edge label="GO:0016922 (pp) GO:0140297" source="6" target="36">
    <att type="string" name="canonicalName" value="GO:0016922 (pp) GO:0140297"/>
    <att type="string" name="interaction" value="pp"/>
    <att type="real" name="SCORE" value="0.4444444444521605"/>
  </edge>
  <edge label="GO:0001228 (pp) GO:0140297" source="35" target="36">
    <att type="string" name="canonicalName" value="GO:0001228 (pp) GO:0140297"/>
    <att type="string" name="interaction" value="pp"/>
    <att type="real" name="SCORE" value="0.31192660551405604"/>
  </edge>
  <edge label="GO:0001216 (pp) GO:0140297" source="23" target="36">
    <att type="string" name="canonicalName" value="GO:0001216 (pp) GO:0140297"/>
    <att type="string" name="interaction" value="pp"/>
    <att type="real" name="SCORE" value="0.31192660551405604"/>
  </edge>
  <edge label="GO:0003682 (pp) GO:0140297" source="38" target="36">
    <att type="string" name="canonicalName" value="GO:0003682 (pp) GO:0140297"/>
    <att type="string" name="interaction" value="pp"/>
    <att type="real" name="SCORE" value="0.31192660551405604"/>
  </edge>
  <edge label="GO:0031625 (pp) GO:0044389" source="44" target="8">
    <att type="string" name="canonicalName" value="GO:0031625 (pp) GO:0044389"/>
    <att type="string" name="interaction" value="pp"/>
    <att type="real" name="SCORE" value="1.0"/>
  </edge>
  <edge label="GO:0031072 (pp) GO:0031625" source="9" target="44">
    <att type="string" name="canonicalName" value="GO:0031072 (pp) GO:0031625"/>
    <att type="string" name="interaction" value="pp"/>
    <att type="real" name="SCORE" value="0.7058823529455017"/>
  </edge>
  <edge label="GO:0019904 (pp) GO:0031625" source="10" target="44">
    <att type="string" name="canonicalName" value="GO:0019904 (pp) GO:0031625"/>
    <att type="string" name="interaction" value="pp"/>
    <att type="real" name="SCORE" value="0.4444444444521605"/>
  </edge>
  <edge label="GO:0019901 (pp) GO:0031625" source="3" target="44">
    <att type="string" name="canonicalName" value="GO:0019901 (pp) GO:0031625"/>
    <att type="string" name="interaction" value="pp"/>
    <att type="real" name="SCORE" value="0.4444444444521605"/>
  </edge>
  <edge label="GO:0019900 (pp) GO:0031625" source="4" target="44">
    <att type="string" name="canonicalName" value="GO:0019900 (pp) GO:0031625"/>
    <att type="string" name="interaction" value="pp"/>
    <att type="real" name="SCORE" value="0.4444444444521605"/>
  </edge>
  <edge label="GO:0031625 (pp) GO:0051087" source="44" target="11">
    <att type="string" name="canonicalName" value="GO:0031625 (pp) GO:0051087"/>
    <att type="string" name="interaction" value="pp"/>
    <att type="real" name="SCORE" value="0.5454545454614325"/>
  </edge>
  <edge label="GO:0030544 (pp) GO:0031625" source="12" target="44">
    <att type="string" name="canonicalName" value="GO:0030544 (pp) GO:0031625"/>
    <att type="string" name="interaction" value="pp"/>
    <att type="real" name="SCORE" value="0.37500000000976563"/>
  </edge>
  <edge label="GO:0031625 (pp) GO:0042826" source="44" target="40">
    <att type="string" name="canonicalName" value="GO:0031625 (pp) GO:0042826"/>
    <att type="string" name="interaction" value="pp"/>
    <att type="real" name="SCORE" value="0.37500000000976563"/>
  </edge>
  <edge label="GO:0031072 (pp) GO:0044389" source="9" target="8">
    <att type="string" name="canonicalName" value="GO:0031072 (pp) GO:0044389"/>
    <att type="string" name="interaction" value="pp"/>
    <att type="real" name="SCORE" value="0.7058823529455017"/>
  </edge>
  <edge label="GO:0019904 (pp) GO:0044389" source="10" target="8">
    <att type="string" name="canonicalName" value="GO:0019904 (pp) GO:0044389"/>
    <att type="string" name="interaction" value="pp"/>
    <att type="real" name="SCORE" value="0.4444444444521605"/>
  </edge>
  <edge label="GO:0019901 (pp) GO:0044389" source="3" target="8">
    <att type="string" name="canonicalName" value="GO:0019901 (pp) GO:0044389"/>
    <att type="string" name="interaction" value="pp"/>
    <att type="real" name="SCORE" value="0.4444444444521605"/>
  </edge>
  <edge label="GO:0019900 (pp) GO:0044389" source="4" target="8">
    <att type="string" name="canonicalName" value="GO:0019900 (pp) GO:0044389"/>
    <att type="string" name="interaction" value="pp"/>
    <att type="real" name="SCORE" value="0.4444444444521605"/>
  </edge>
  <edge label="GO:0044389 (pp) GO:0051087" source="8" target="11">
    <att type="string" name="canonicalName" value="GO:0044389 (pp) GO:0051087"/>
    <att type="string" name="interaction" value="pp"/>
    <att type="real" name="SCORE" value="0.5454545454614325"/>
  </edge>
  <edge label="GO:0030544 (pp) GO:0044389" source="12" target="8">
    <att type="string" name="canonicalName" value="GO:0030544 (pp) GO:0044389"/>
    <att type="string" name="interaction" value="pp"/>
    <att type="real" name="SCORE" value="0.37500000000976563"/>
  </edge>
  <edge label="GO:0042826 (pp) GO:0044389" source="40" target="8">
    <att type="string" name="canonicalName" value="GO:0042826 (pp) GO:0044389"/>
    <att type="string" name="interaction" value="pp"/>
    <att type="real" name="SCORE" value="0.37500000000976563"/>
  </edge>
  <edge label="GO:0008134 (pp) GO:0061629" source="1" target="2">
    <att type="string" name="canonicalName" value="GO:0008134 (pp) GO:0061629"/>
    <att type="string" name="interaction" value="pp"/>
    <att type="real" name="SCORE" value="0.864864864866691"/>
  </edge>
  <edge label="GO:0008134 (pp) GO:0019901" source="1" target="3">
    <att type="string" name="canonicalName" value="GO:0008134 (pp) GO:0019901"/>
    <att type="string" name="interaction" value="pp"/>
    <att type="real" name="SCORE" value="0.3243243243334551"/>
  </edge>
  <edge label="GO:0008134 (pp) GO:0019900" source="1" target="4">
    <att type="string" name="canonicalName" value="GO:0008134 (pp) GO:0019900"/>
    <att type="string" name="interaction" value="pp"/>
    <att type="real" name="SCORE" value="0.3243243243334551"/>
  </edge>
  <edge label="GO:0002039 (pp) GO:0008134" source="5" target="1">
    <att type="string" name="canonicalName" value="GO:0002039 (pp) GO:0008134"/>
    <att type="string" name="interaction" value="pp"/>
    <att type="real" name="SCORE" value="0.4444444444521605"/>
  </edge>
  <edge label="GO:0008134 (pp) GO:0016922" source="1" target="6">
    <att type="string" name="canonicalName" value="GO:0008134 (pp) GO:0016922"/>
    <att type="string" name="interaction" value="pp"/>
    <att type="real" name="SCORE" value="0.4444444444521605"/>
  </edge>
  <edge label="GO:0001228 (pp) GO:0008134" source="35" target="1">
    <att type="string" name="canonicalName" value="GO:0001228 (pp) GO:0008134"/>
    <att type="string" name="interaction" value="pp"/>
    <att type="real" name="SCORE" value="0.31192660551405604"/>
  </edge>
  <edge label="GO:0001216 (pp) GO:0008134" source="23" target="1">
    <att type="string" name="canonicalName" value="GO:0001216 (pp) GO:0008134"/>
    <att type="string" name="interaction" value="pp"/>
    <att type="real" name="SCORE" value="0.31192660551405604"/>
  </edge>
  <edge label="GO:0003682 (pp) GO:0008134" source="38" target="1">
    <att type="string" name="canonicalName" value="GO:0003682 (pp) GO:0008134"/>
    <att type="string" name="interaction" value="pp"/>
    <att type="real" name="SCORE" value="0.31192660551405604"/>
  </edge>
  <edge label="GO:0019901 (pp) GO:0061629" source="3" target="2">
    <att type="string" name="canonicalName" value="GO:0019901 (pp) GO:0061629"/>
    <att type="string" name="interaction" value="pp"/>
    <att type="real" name="SCORE" value="0.4444444444521605"/>
  </edge>
  <edge label="GO:0019900 (pp) GO:0061629" source="4" target="2">
    <att type="string" name="canonicalName" value="GO:0019900 (pp) GO:0061629"/>
    <att type="string" name="interaction" value="pp"/>
    <att type="real" name="SCORE" value="0.4444444444521605"/>
  </edge>
  <edge label="GO:0002039 (pp) GO:0061629" source="5" target="2">
    <att type="string" name="canonicalName" value="GO:0002039 (pp) GO:0061629"/>
    <att type="string" name="interaction" value="pp"/>
    <att type="real" name="SCORE" value="0.5454545454614325"/>
  </edge>
  <edge label="GO:0016922 (pp) GO:0061629" source="6" target="2">
    <att type="string" name="canonicalName" value="GO:0016922 (pp) GO:0061629"/>
    <att type="string" name="interaction" value="pp"/>
    <att type="real" name="SCORE" value="0.5454545454614325"/>
  </edge>
  <edge label="GO:0001228 (pp) GO:0061629" source="35" target="2">
    <att type="string" name="canonicalName" value="GO:0001228 (pp) GO:0061629"/>
    <att type="string" name="interaction" value="pp"/>
    <att type="real" name="SCORE" value="0.4117647058910035"/>
  </edge>
  <edge label="GO:0001216 (pp) GO:0061629" source="23" target="2">
    <att type="string" name="canonicalName" value="GO:0001216 (pp) GO:0061629"/>
    <att type="string" name="interaction" value="pp"/>
    <att type="real" name="SCORE" value="0.4117647058910035"/>
  </edge>
  <edge label="GO:0003682 (pp) GO:0061629" source="38" target="2">
    <att type="string" name="canonicalName" value="GO:0003682 (pp) GO:0061629"/>
    <att type="string" name="interaction" value="pp"/>
    <att type="real" name="SCORE" value="0.4117647058910035"/>
  </edge>
  <edge label="GO:0061629 (pp) GO:1990841" source="2" target="25">
    <att type="string" name="canonicalName" value="GO:0061629 (pp) GO:1990841"/>
    <att type="string" name="interaction" value="pp"/>
    <att type="real" name="SCORE" value="0.37500000000976563"/>
  </edge>
  <edge label="GO:0001221 (pp) GO:0061629" source="24" target="2">
    <att type="string" name="canonicalName" value="GO:0001221 (pp) GO:0061629"/>
    <att type="string" name="interaction" value="pp"/>
    <att type="real" name="SCORE" value="0.37500000000976563"/>
  </edge>
  <edge label="GO:0008022 (pp) GO:0061629" source="7" target="2">
    <att type="string" name="canonicalName" value="GO:0008022 (pp) GO:0061629"/>
    <att type="string" name="interaction" value="pp"/>
    <att type="real" name="SCORE" value="0.37500000000976563"/>
  </edge>
  <edge label="GO:0019904 (pp) GO:0031072" source="10" target="9">
    <att type="string" name="canonicalName" value="GO:0019904 (pp) GO:0031072"/>
    <att type="string" name="interaction" value="pp"/>
    <att type="real" name="SCORE" value="0.4117647058910035"/>
  </edge>
  <edge label="GO:0019901 (pp) GO:0031072" source="3" target="9">
    <att type="string" name="canonicalName" value="GO:0019901 (pp) GO:0031072"/>
    <att type="string" name="interaction" value="pp"/>
    <att type="real" name="SCORE" value="0.4117647058910035"/>
  </edge>
  <edge label="GO:0019900 (pp) GO:0031072" source="4" target="9">
    <att type="string" name="canonicalName" value="GO:0019900 (pp) GO:0031072"/>
    <att type="string" name="interaction" value="pp"/>
    <att type="real" name="SCORE" value="0.4117647058910035"/>
  </edge>
  <edge label="GO:0031072 (pp) GO:0051087" source="9" target="11">
    <att type="string" name="canonicalName" value="GO:0031072 (pp) GO:0051087"/>
    <att type="string" name="interaction" value="pp"/>
    <att type="real" name="SCORE" value="0.8148148148182441"/>
  </edge>
  <edge label="GO:0030544 (pp) GO:0031072" source="12" target="9">
    <att type="string" name="canonicalName" value="GO:0030544 (pp) GO:0031072"/>
    <att type="string" name="interaction" value="pp"/>
    <att type="real" name="SCORE" value="0.5945945946028123"/>
  </edge>
  <edge label="GO:0031072 (pp) GO:0042826" source="9" target="40">
    <att type="string" name="canonicalName" value="GO:0031072 (pp) GO:0042826"/>
    <att type="string" name="interaction" value="pp"/>
    <att type="real" name="SCORE" value="0.5945945946028123"/>
  </edge>
  <edge label="GO:0001221 (pp) GO:0019904" source="24" target="10">
    <att type="string" name="canonicalName" value="GO:0001221 (pp) GO:0019904"/>
    <att type="string" name="interaction" value="pp"/>
    <att type="real" name="SCORE" value="0.37500000000976563"/>
  </edge>
  <edge label="GO:0019904 (pp) GO:0042826" source="10" target="40">
    <att type="string" name="canonicalName" value="GO:0019904 (pp) GO:0042826"/>
    <att type="string" name="interaction" value="pp"/>
    <att type="real" name="SCORE" value="0.37500000000976563"/>
  </edge>
  <edge label="GO:0003714 (pp) GO:0019904" source="27" target="10">
    <att type="string" name="canonicalName" value="GO:0003714 (pp) GO:0019904"/>
    <att type="string" name="interaction" value="pp"/>
    <att type="real" name="SCORE" value="0.37500000000976563"/>
  </edge>
  <edge label="GO:0019900 (pp) GO:0019901" source="4" target="3">
    <att type="string" name="canonicalName" value="GO:0019900 (pp) GO:0019901"/>
    <att type="string" name="interaction" value="pp"/>
    <att type="real" name="SCORE" value="1.0"/>
  </edge>
  <edge label="GO:0002039 (pp) GO:0019901" source="5" target="3">
    <att type="string" name="canonicalName" value="GO:0002039 (pp) GO:0019901"/>
    <att type="string" name="interaction" value="pp"/>
    <att type="real" name="SCORE" value="0.5454545454614325"/>
  </edge>
  <edge label="GO:0016922 (pp) GO:0019901" source="6" target="3">
    <att type="string" name="canonicalName" value="GO:0016922 (pp) GO:0019901"/>
    <att type="string" name="interaction" value="pp"/>
    <att type="real" name="SCORE" value="0.5454545454614325"/>
  </edge>
  <edge label="GO:0019901 (pp) GO:0030544" source="3" target="12">
    <att type="string" name="canonicalName" value="GO:0019901 (pp) GO:0030544"/>
    <att type="string" name="interaction" value="pp"/>
    <att type="real" name="SCORE" value="0.37500000000976563"/>
  </edge>
  <edge label="GO:0019901 (pp) GO:0042826" source="3" target="40">
    <att type="string" name="canonicalName" value="GO:0019901 (pp) GO:0042826"/>
    <att type="string" name="interaction" value="pp"/>
    <att type="real" name="SCORE" value="0.37500000000976563"/>
  </edge>
  <edge label="GO:0008022 (pp) GO:0019901" source="7" target="3">
    <att type="string" name="canonicalName" value="GO:0008022 (pp) GO:0019901"/>
    <att type="string" name="interaction" value="pp"/>
    <att type="real" name="SCORE" value="0.37500000000976563"/>
  </edge>
  <edge label="GO:0003714 (pp) GO:0019901" source="27" target="3">
    <att type="string" name="canonicalName" value="GO:0003714 (pp) GO:0019901"/>
    <att type="string" name="interaction" value="pp"/>
    <att type="real" name="SCORE" value="0.37500000000976563"/>
  </edge>
  <edge label="GO:0002039 (pp) GO:0019900" source="5" target="4">
    <att type="string" name="canonicalName" value="GO:0002039 (pp) GO:0019900"/>
    <att type="string" name="interaction" value="pp"/>
    <att type="real" name="SCORE" value="0.5454545454614325"/>
  </edge>
  <edge label="GO:0016922 (pp) GO:0019900" source="6" target="4">
    <att type="string" name="canonicalName" value="GO:0016922 (pp) GO:0019900"/>
    <att type="string" name="interaction" value="pp"/>
    <att type="real" name="SCORE" value="0.5454545454614325"/>
  </edge>
  <edge label="GO:0019900 (pp) GO:0030544" source="4" target="12">
    <att type="string" name="canonicalName" value="GO:0019900 (pp) GO:0030544"/>
    <att type="string" name="interaction" value="pp"/>
    <att type="real" name="SCORE" value="0.37500000000976563"/>
  </edge>
  <edge label="GO:0019900 (pp) GO:0042826" source="4" target="40">
    <att type="string" name="canonicalName" value="GO:0019900 (pp) GO:0042826"/>
    <att type="string" name="interaction" value="pp"/>
    <att type="real" name="SCORE" value="0.37500000000976563"/>
  </edge>
  <edge label="GO:0008022 (pp) GO:0019900" source="7" target="4">
    <att type="string" name="canonicalName" value="GO:0008022 (pp) GO:0019900"/>
    <att type="string" name="interaction" value="pp"/>
    <att type="real" name="SCORE" value="0.37500000000976563"/>
  </edge>
  <edge label="GO:0003714 (pp) GO:0019900" source="27" target="4">
    <att type="string" name="canonicalName" value="GO:0003714 (pp) GO:0019900"/>
    <att type="string" name="interaction" value="pp"/>
    <att type="real" name="SCORE" value="0.37500000000976563"/>
  </edge>
  <edge label="GO:0004861 (pp) GO:0097199" source="13" target="39">
    <att type="string" name="canonicalName" value="GO:0004861 (pp) GO:0097199"/>
    <att type="string" name="interaction" value="pp"/>
    <att type="real" name="SCORE" value="0.4230769230935651"/>
  </edge>
  <edge label="GO:0097153 (pp) GO:0097199" source="14" target="39">
    <att type="string" name="canonicalName" value="GO:0097153 (pp) GO:0097199"/>
    <att type="string" name="interaction" value="pp"/>
    <att type="real" name="SCORE" value="1.0"/>
  </edge>
  <edge label="GO:0005123 (pp) GO:0097199" source="15" target="39">
    <att type="string" name="canonicalName" value="GO:0005123 (pp) GO:0097199"/>
    <att type="string" name="interaction" value="pp"/>
    <att type="real" name="SCORE" value="1.0"/>
  </edge>
  <edge label="GO:0030291 (pp) GO:0097199" source="16" target="39">
    <att type="string" name="canonicalName" value="GO:0030291 (pp) GO:0097199"/>
    <att type="string" name="interaction" value="pp"/>
    <att type="real" name="SCORE" value="0.4230769230935651"/>
  </edge>
  <edge label="GO:0032813 (pp) GO:0097199" source="17" target="39">
    <att type="string" name="canonicalName" value="GO:0032813 (pp) GO:0097199"/>
    <att type="string" name="interaction" value="pp"/>
    <att type="real" name="SCORE" value="1.0"/>
  </edge>
  <edge label="GO:0016538 (pp) GO:0097199" source="18" target="39">
    <att type="string" name="canonicalName" value="GO:0016538 (pp) GO:0097199"/>
    <att type="string" name="interaction" value="pp"/>
    <att type="real" name="SCORE" value="0.4230769230935651"/>
  </edge>
  <edge label="GO:0097110 (pp) GO:0097199" source="43" target="39">
    <att type="string" name="canonicalName" value="GO:0097110 (pp) GO:0097199"/>
    <att type="string" name="interaction" value="pp"/>
    <att type="real" name="SCORE" value="0.4230769230935651"/>
  </edge>
  <edge label="GO:0004860 (pp) GO:0097199" source="19" target="39">
    <att type="string" name="canonicalName" value="GO:0004860 (pp) GO:0097199"/>
    <att type="string" name="interaction" value="pp"/>
    <att type="real" name="SCORE" value="0.4230769230935651"/>
  </edge>
  <edge label="GO:0019210 (pp) GO:0097199" source="20" target="39">
    <att type="string" name="canonicalName" value="GO:0019210 (pp) GO:0097199"/>
    <att type="string" name="interaction" value="pp"/>
    <att type="real" name="SCORE" value="0.4230769230935651"/>
  </edge>
  <edge label="GO:0004197 (pp) GO:0097199" source="21" target="39">
    <att type="string" name="canonicalName" value="GO:0004197 (pp) GO:0097199"/>
    <att type="string" name="interaction" value="pp"/>
    <att type="real" name="SCORE" value="1.0"/>
  </edge>
  <edge label="GO:0002039 (pp) GO:0016922" source="5" target="6">
    <att type="string" name="canonicalName" value="GO:0002039 (pp) GO:0016922"/>
    <att type="string" name="interaction" value="pp"/>
    <att type="real" name="SCORE" value="0.583333333342014"/>
  </edge>
  <edge label="GO:0002020 (pp) GO:0008013" source="22" target="37">
    <att type="string" name="canonicalName" value="GO:0002020 (pp) GO:0008013"/>
    <att type="string" name="interaction" value="pp"/>
    <att type="real" name="SCORE" value="0.583333333342014"/>
  </edge>
  <edge label="GO:0004861 (pp) GO:0097153" source="13" target="14">
    <att type="string" name="canonicalName" value="GO:0004861 (pp) GO:0097153"/>
    <att type="string" name="interaction" value="pp"/>
    <att type="real" name="SCORE" value="0.4230769230935651"/>
  </edge>
  <edge label="GO:0004861 (pp) GO:0005123" source="13" target="15">
    <att type="string" name="canonicalName" value="GO:0004861 (pp) GO:0005123"/>
    <att type="string" name="interaction" value="pp"/>
    <att type="real" name="SCORE" value="0.4230769230935651"/>
  </edge>
  <edge label="GO:0004861 (pp) GO:0030291" source="13" target="16">
    <att type="string" name="canonicalName" value="GO:0004861 (pp) GO:0030291"/>
    <att type="string" name="interaction" value="pp"/>
    <att type="real" name="SCORE" value="1.0"/>
  </edge>
  <edge label="GO:0004861 (pp) GO:0032813" source="13" target="17">
    <att type="string" name="canonicalName" value="GO:0004861 (pp) GO:0032813"/>
    <att type="string" name="interaction" value="pp"/>
    <att type="real" name="SCORE" value="0.4230769230935651"/>
  </edge>
  <edge label="GO:0004861 (pp) GO:0016538" source="13" target="18">
    <att type="string" name="canonicalName" value="GO:0004861 (pp) GO:0016538"/>
    <att type="string" name="interaction" value="pp"/>
    <att type="real" name="SCORE" value="1.0"/>
  </edge>
  <edge label="GO:0004861 (pp) GO:0030544" source="13" target="12">
    <att type="string" name="canonicalName" value="GO:0004861 (pp) GO:0030544"/>
    <att type="string" name="interaction" value="pp"/>
    <att type="real" name="SCORE" value="0.4230769230935651"/>
  </edge>
  <edge label="GO:0004860 (pp) GO:0004861" source="19" target="13">
    <att type="string" name="canonicalName" value="GO:0004860 (pp) GO:0004861"/>
    <att type="string" name="interaction" value="pp"/>
    <att type="real" name="SCORE" value="1.0"/>
  </edge>
  <edge label="GO:0004861 (pp) GO:0019210" source="13" target="20">
    <att type="string" name="canonicalName" value="GO:0004861 (pp) GO:0019210"/>
    <att type="string" name="interaction" value="pp"/>
    <att type="real" name="SCORE" value="1.0"/>
  </edge>
  <edge label="GO:0004197 (pp) GO:0004861" source="21" target="13">
    <att type="string" name="canonicalName" value="GO:0004197 (pp) GO:0004861"/>
    <att type="string" name="interaction" value="pp"/>
    <att type="real" name="SCORE" value="0.4230769230935651"/>
  </edge>
  <edge label="GO:0005123 (pp) GO:0097153" source="15" target="14">
    <att type="string" name="canonicalName" value="GO:0005123 (pp) GO:0097153"/>
    <att type="string" name="interaction" value="pp"/>
    <att type="real" name="SCORE" value="1.0"/>
  </edge>
  <edge label="GO:0030291 (pp) GO:0097153" source="16" target="14">
    <att type="string" name="canonicalName" value="GO:0030291 (pp) GO:0097153"/>
    <att type="string" name="interaction" value="pp"/>
    <att type="real" name="SCORE" value="0.4230769230935651"/>
  </edge>
  <edge label="GO:0032813 (pp) GO:0097153" source="17" target="14">
    <att type="string" name="canonicalName" value="GO:0032813 (pp) GO:0097153"/>
    <att type="string" name="interaction" value="pp"/>
    <att type="real" name="SCORE" value="1.0"/>
  </edge>
  <edge label="GO:0016538 (pp) GO:0097153" source="18" target="14">
    <att type="string" name="canonicalName" value="GO:0016538 (pp) GO:0097153"/>
    <att type="string" name="interaction" value="pp"/>
    <att type="real" name="SCORE" value="0.4230769230935651"/>
  </edge>
  <edge label="GO:0097110 (pp) GO:0097153" source="43" target="14">
    <att type="string" name="canonicalName" value="GO:0097110 (pp) GO:0097153"/>
    <att type="string" name="interaction" value="pp"/>
    <att type="real" name="SCORE" value="0.4230769230935651"/>
  </edge>
  <edge label="GO:0004860 (pp) GO:0097153" source="19" target="14">
    <att type="string" name="canonicalName" value="GO:0004860 (pp) GO:0097153"/>
    <att type="string" name="interaction" value="pp"/>
    <att type="real" name="SCORE" value="0.4230769230935651"/>
  </edge>
  <edge label="GO:0019210 (pp) GO:0097153" source="20" target="14">
    <att type="string" name="canonicalName" value="GO:0019210 (pp) GO:0097153"/>
    <att type="string" name="interaction" value="pp"/>
    <att type="real" name="SCORE" value="0.4230769230935651"/>
  </edge>
  <edge label="GO:0004197 (pp) GO:0097153" source="21" target="14">
    <att type="string" name="canonicalName" value="GO:0004197 (pp) GO:0097153"/>
    <att type="string" name="interaction" value="pp"/>
    <att type="real" name="SCORE" value="1.0"/>
  </edge>
  <edge label="GO:0030544 (pp) GO:0051087" source="12" target="11">
    <att type="string" name="canonicalName" value="GO:0030544 (pp) GO:0051087"/>
    <att type="string" name="interaction" value="pp"/>
    <att type="real" name="SCORE" value="0.7619047619104308"/>
  </edge>
  <edge label="GO:0003682 (pp) GO:0016922" source="38" target="6">
    <att type="string" name="canonicalName" value="GO:0003682 (pp) GO:0016922"/>
    <att type="string" name="interaction" value="pp"/>
    <att type="real" name="SCORE" value="0.4444444444547325"/>
  </edge>
  <edge label="GO:0008022 (pp) GO:0016922" source="7" target="6">
    <att type="string" name="canonicalName" value="GO:0008022 (pp) GO:0016922"/>
    <att type="string" name="interaction" value="pp"/>
    <att type="real" name="SCORE" value="0.7619047619104308"/>
  </edge>
  <edge label="GO:0005123 (pp) GO:0030291" source="15" target="16">
    <att type="string" name="canonicalName" value="GO:0005123 (pp) GO:0030291"/>
    <att type="string" name="interaction" value="pp"/>
    <att type="real" name="SCORE" value="0.4230769230935651"/>
  </edge>
  <edge label="GO:0005123 (pp) GO:0032813" source="15" target="17">
    <att type="string" name="canonicalName" value="GO:0005123 (pp) GO:0032813"/>
    <att type="string" name="interaction" value="pp"/>
    <att type="real" name="SCORE" value="1.0"/>
  </edge>
  <edge label="GO:0005123 (pp) GO:0016538" source="15" target="18">
    <att type="string" name="canonicalName" value="GO:0005123 (pp) GO:0016538"/>
    <att type="string" name="interaction" value="pp"/>
    <att type="real" name="SCORE" value="0.4230769230935651"/>
  </edge>
  <edge label="GO:0005123 (pp) GO:0097110" source="15" target="43">
    <att type="string" name="canonicalName" value="GO:0005123 (pp) GO:0097110"/>
    <att type="string" name="interaction" value="pp"/>
    <att type="real" name="SCORE" value="0.4230769230935651"/>
  </edge>
  <edge label="GO:0004860 (pp) GO:0005123" source="19" target="15">
    <att type="string" name="canonicalName" value="GO:0004860 (pp) GO:0005123"/>
    <att type="string" name="interaction" value="pp"/>
    <att type="real" name="SCORE" value="0.4230769230935651"/>
  </edge>
  <edge label="GO:0005123 (pp) GO:0019210" source="15" target="20">
    <att type="string" name="canonicalName" value="GO:0005123 (pp) GO:0019210"/>
    <att type="string" name="interaction" value="pp"/>
    <att type="real" name="SCORE" value="0.4230769230935651"/>
  </edge>
  <edge label="GO:0004197 (pp) GO:0005123" source="21" target="15">
    <att type="string" name="canonicalName" value="GO:0004197 (pp) GO:0005123"/>
    <att type="string" name="interaction" value="pp"/>
    <att type="real" name="SCORE" value="1.0"/>
  </edge>
  <edge label="GO:0001216 (pp) GO:0001228" source="23" target="35">
    <att type="string" name="canonicalName" value="GO:0001216 (pp) GO:0001228"/>
    <att type="string" name="interaction" value="pp"/>
    <att type="real" name="SCORE" value="1.0"/>
  </edge>
  <edge label="GO:0001228 (pp) GO:0003682" source="35" target="38">
    <att type="string" name="canonicalName" value="GO:0001228 (pp) GO:0003682"/>
    <att type="string" name="interaction" value="pp"/>
    <att type="real" name="SCORE" value="0.31818181819344016"/>
  </edge>
  <edge label="GO:0001221 (pp) GO:0001228" source="24" target="35">
    <att type="string" name="canonicalName" value="GO:0001221 (pp) GO:0001228"/>
    <att type="string" name="interaction" value="pp"/>
    <att type="real" name="SCORE" value="0.5945945946028123"/>
  </edge>
  <edge label="GO:0001216 (pp) GO:0003682" source="23" target="38">
    <att type="string" name="canonicalName" value="GO:0001216 (pp) GO:0003682"/>
    <att type="string" name="interaction" value="pp"/>
    <att type="real" name="SCORE" value="0.31818181819344016"/>
  </edge>
  <edge label="GO:0001216 (pp) GO:0001221" source="23" target="24">
    <att type="string" name="canonicalName" value="GO:0001216 (pp) GO:0001221"/>
    <att type="string" name="interaction" value="pp"/>
    <att type="real" name="SCORE" value="0.5945945946028123"/>
  </edge>
  <edge label="GO:0030291 (pp) GO:0032813" source="16" target="17">
    <att type="string" name="canonicalName" value="GO:0030291 (pp) GO:0032813"/>
    <att type="string" name="interaction" value="pp"/>
    <att type="real" name="SCORE" value="0.4230769230935651"/>
  </edge>
  <edge label="GO:0016538 (pp) GO:0030291" source="18" target="16">
    <att type="string" name="canonicalName" value="GO:0016538 (pp) GO:0030291"/>
    <att type="string" name="interaction" value="pp"/>
    <att type="real" name="SCORE" value="1.0"/>
  </edge>
  <edge label="GO:0030291 (pp) GO:0030544" source="16" target="12">
    <att type="string" name="canonicalName" value="GO:0030291 (pp) GO:0030544"/>
    <att type="string" name="interaction" value="pp"/>
    <att type="real" name="SCORE" value="0.4230769230935651"/>
  </edge>
  <edge label="GO:0004860 (pp) GO:0030291" source="19" target="16">
    <att type="string" name="canonicalName" value="GO:0004860 (pp) GO:0030291"/>
    <att type="string" name="interaction" value="pp"/>
    <att type="real" name="SCORE" value="1.0"/>
  </edge>
  <edge label="GO:0019210 (pp) GO:0030291" source="20" target="16">
    <att type="string" name="canonicalName" value="GO:0019210 (pp) GO:0030291"/>
    <att type="string" name="interaction" value="pp"/>
    <att type="real" name="SCORE" value="1.0"/>
  </edge>
  <edge label="GO:0004197 (pp) GO:0030291" source="21" target="16">
    <att type="string" name="canonicalName" value="GO:0004197 (pp) GO:0030291"/>
    <att type="string" name="interaction" value="pp"/>
    <att type="real" name="SCORE" value="0.4230769230935651"/>
  </edge>
  <edge label="GO:0003682 (pp) GO:1990841" source="38" target="25">
    <att type="string" name="canonicalName" value="GO:0003682 (pp) GO:1990841"/>
    <att type="string" name="interaction" value="pp"/>
    <att type="real" name="SCORE" value="0.5945945946028123"/>
  </edge>
  <edge label="GO:0003682 (pp) GO:0003712" source="38" target="26">
    <att type="string" name="canonicalName" value="GO:0003682 (pp) GO:0003712"/>
    <att type="string" name="interaction" value="pp"/>
    <att type="real" name="SCORE" value="0.4444444444547325"/>
  </edge>
  <edge label="GO:0003682 (pp) GO:0008022" source="38" target="7">
    <att type="string" name="canonicalName" value="GO:0003682 (pp) GO:0008022"/>
    <att type="string" name="interaction" value="pp"/>
    <att type="real" name="SCORE" value="0.5945945946028123"/>
  </edge>
  <edge label="GO:0016798 (pp) GO:0016799" source="28" target="41">
    <att type="string" name="canonicalName" value="GO:0016798 (pp) GO:0016799"/>
    <att type="string" name="interaction" value="pp"/>
    <att type="real" name="SCORE" value="1.0"/>
  </edge>
  <edge label="GO:0008022 (pp) GO:0016799" source="7" target="41">
    <att type="string" name="canonicalName" value="GO:0008022 (pp) GO:0016799"/>
    <att type="string" name="interaction" value="pp"/>
    <att type="real" name="SCORE" value="0.4230769230935651"/>
  </edge>
  <edge label="GO:0016799 (pp) GO:0046982" source="41" target="30">
    <att type="string" name="canonicalName" value="GO:0016799 (pp) GO:0046982"/>
    <att type="string" name="interaction" value="pp"/>
    <att type="real" name="SCORE" value="0.4230769230935651"/>
  </edge>
  <edge label="GO:0016538 (pp) GO:0032813" source="18" target="17">
    <att type="string" name="canonicalName" value="GO:0016538 (pp) GO:0032813"/>
    <att type="string" name="interaction" value="pp"/>
    <att type="real" name="SCORE" value="0.4230769230935651"/>
  </edge>
  <edge label="GO:0032813 (pp) GO:0097110" source="17" target="43">
    <att type="string" name="canonicalName" value="GO:0032813 (pp) GO:0097110"/>
    <att type="string" name="interaction" value="pp"/>
    <att type="real" name="SCORE" value="0.4230769230935651"/>
  </edge>
  <edge label="GO:0004860 (pp) GO:0032813" source="19" target="17">
    <att type="string" name="canonicalName" value="GO:0004860 (pp) GO:0032813"/>
    <att type="string" name="interaction" value="pp"/>
    <att type="real" name="SCORE" value="0.4230769230935651"/>
  </edge>
  <edge label="GO:0019210 (pp) GO:0032813" source="20" target="17">
    <att type="string" name="canonicalName" value="GO:0019210 (pp) GO:0032813"/>
    <att type="string" name="interaction" value="pp"/>
    <att type="real" name="SCORE" value="0.4230769230935651"/>
  </edge>
  <edge label="GO:0004197 (pp) GO:0032813" source="21" target="17">
    <att type="string" name="canonicalName" value="GO:0004197 (pp) GO:0032813"/>
    <att type="string" name="interaction" value="pp"/>
    <att type="real" name="SCORE" value="1.0"/>
  </edge>
  <edge label="GO:0016538 (pp) GO:0030544" source="18" target="12">
    <att type="string" name="canonicalName" value="GO:0016538 (pp) GO:0030544"/>
    <att type="string" name="interaction" value="pp"/>
    <att type="real" name="SCORE" value="0.4230769230935651"/>
  </edge>
  <edge label="GO:0004860 (pp) GO:0016538" source="19" target="18">
    <att type="string" name="canonicalName" value="GO:0004860 (pp) GO:0016538"/>
    <att type="string" name="interaction" value="pp"/>
    <att type="real" name="SCORE" value="1.0"/>
  </edge>
  <edge label="GO:0016538 (pp) GO:0019210" source="18" target="20">
    <att type="string" name="canonicalName" value="GO:0016538 (pp) GO:0019210"/>
    <att type="string" name="interaction" value="pp"/>
    <att type="real" name="SCORE" value="1.0"/>
  </edge>
  <edge label="GO:0004197 (pp) GO:0016538" source="21" target="18">
    <att type="string" name="canonicalName" value="GO:0004197 (pp) GO:0016538"/>
    <att type="string" name="interaction" value="pp"/>
    <att type="real" name="SCORE" value="0.4230769230935651"/>
  </edge>
  <edge label="GO:0004860 (pp) GO:0030544" source="19" target="12">
    <att type="string" name="canonicalName" value="GO:0004860 (pp) GO:0030544"/>
    <att type="string" name="interaction" value="pp"/>
    <att type="real" name="SCORE" value="0.4230769230935651"/>
  </edge>
  <edge label="GO:0019210 (pp) GO:0030544" source="20" target="12">
    <att type="string" name="canonicalName" value="GO:0019210 (pp) GO:0030544"/>
    <att type="string" name="interaction" value="pp"/>
    <att type="real" name="SCORE" value="0.4230769230935651"/>
  </edge>
  <edge label="GO:0030544 (pp) GO:0042826" source="12" target="40">
    <att type="string" name="canonicalName" value="GO:0030544 (pp) GO:0042826"/>
    <att type="string" name="interaction" value="pp"/>
    <att type="real" name="SCORE" value="0.4230769230935651"/>
  </edge>
  <edge label="GO:0003714 (pp) GO:0030544" source="27" target="12">
    <att type="string" name="canonicalName" value="GO:0003714 (pp) GO:0030544"/>
    <att type="string" name="interaction" value="pp"/>
    <att type="real" name="SCORE" value="0.4230769230935651"/>
  </edge>
  <edge label="GO:0003779 (pp) GO:0030544" source="29" target="12">
    <att type="string" name="canonicalName" value="GO:0003779 (pp) GO:0030544"/>
    <att type="string" name="interaction" value="pp"/>
    <att type="real" name="SCORE" value="0.4230769230935651"/>
  </edge>
  <edge label="GO:0008022 (pp) GO:1990841" source="7" target="25">
    <att type="string" name="canonicalName" value="GO:0008022 (pp) GO:1990841"/>
    <att type="string" name="interaction" value="pp"/>
    <att type="real" name="SCORE" value="0.4230769230935651"/>
  </edge>
  <edge label="GO:0003714 (pp) GO:1990841" source="27" target="25">
    <att type="string" name="canonicalName" value="GO:0003714 (pp) GO:1990841"/>
    <att type="string" name="interaction" value="pp"/>
    <att type="real" name="SCORE" value="0.4230769230935651"/>
  </edge>
  <edge label="GO:0030674 (pp) GO:1990841" source="31" target="25">
    <att type="string" name="canonicalName" value="GO:0030674 (pp) GO:1990841"/>
    <att type="string" name="interaction" value="pp"/>
    <att type="real" name="SCORE" value="0.4230769230935651"/>
  </edge>
  <edge label="GO:0004197 (pp) GO:0097110" source="21" target="43">
    <att type="string" name="canonicalName" value="GO:0004197 (pp) GO:0097110"/>
    <att type="string" name="interaction" value="pp"/>
    <att type="real" name="SCORE" value="0.4230769230935651"/>
  </edge>
  <edge label="GO:0003779 (pp) GO:0097110" source="29" target="43">
    <att type="string" name="canonicalName" value="GO:0003779 (pp) GO:0097110"/>
    <att type="string" name="interaction" value="pp"/>
    <att type="real" name="SCORE" value="0.4230769230935651"/>
  </edge>
  <edge label="GO:0004860 (pp) GO:0019210" source="19" target="20">
    <att type="string" name="canonicalName" value="GO:0004860 (pp) GO:0019210"/>
    <att type="string" name="interaction" value="pp"/>
    <att type="real" name="SCORE" value="1.0"/>
  </edge>
  <edge label="GO:0004197 (pp) GO:0004860" source="21" target="19">
    <att type="string" name="canonicalName" value="GO:0004197 (pp) GO:0004860"/>
    <att type="string" name="interaction" value="pp"/>
    <att type="real" name="SCORE" value="0.4230769230935651"/>
  </edge>
  <edge label="GO:0004197 (pp) GO:0019210" source="21" target="20">
    <att type="string" name="canonicalName" value="GO:0004197 (pp) GO:0019210"/>
    <att type="string" name="interaction" value="pp"/>
    <att type="real" name="SCORE" value="0.4230769230935651"/>
  </edge>
  <edge label="GO:0001221 (pp) GO:0042826" source="24" target="40">
    <att type="string" name="canonicalName" value="GO:0001221 (pp) GO:0042826"/>
    <att type="string" name="interaction" value="pp"/>
    <att type="real" name="SCORE" value="0.4230769230935651"/>
  </edge>
  <edge label="GO:0001221 (pp) GO:0046982" source="24" target="30">
    <att type="string" name="canonicalName" value="GO:0001221 (pp) GO:0046982"/>
    <att type="string" name="interaction" value="pp"/>
    <att type="real" name="SCORE" value="0.4230769230935651"/>
  </edge>
  <edge label="GO:0003714 (pp) GO:0042826" source="27" target="40">
    <att type="string" name="canonicalName" value="GO:0003714 (pp) GO:0042826"/>
    <att type="string" name="interaction" value="pp"/>
    <att type="real" name="SCORE" value="0.4230769230935651"/>
  </edge>
  <edge label="GO:0042826 (pp) GO:0046982" source="40" target="30">
    <att type="string" name="canonicalName" value="GO:0042826 (pp) GO:0046982"/>
    <att type="string" name="interaction" value="pp"/>
    <att type="real" name="SCORE" value="0.4230769230935651"/>
  </edge>
  <edge label="GO:0003779 (pp) GO:0042826" source="29" target="40">
    <att type="string" name="canonicalName" value="GO:0003779 (pp) GO:0042826"/>
    <att type="string" name="interaction" value="pp"/>
    <att type="real" name="SCORE" value="0.4230769230935651"/>
  </edge>
  <edge label="GO:0003712 (pp) GO:0003714" source="26" target="27">
    <att type="string" name="canonicalName" value="GO:0003712 (pp) GO:0003714"/>
    <att type="string" name="interaction" value="pp"/>
    <att type="real" name="SCORE" value="0.7619047619104308"/>
  </edge>
  <edge label="GO:0030674 (pp) GO:0060090" source="31" target="42">
    <att type="string" name="canonicalName" value="GO:0030674 (pp) GO:0060090"/>
    <att type="string" name="interaction" value="pp"/>
    <att type="real" name="SCORE" value="0.7619047619104308"/>
  </edge>
  <edge label="GO:0008022 (pp) GO:0016798" source="7" target="28">
    <att type="string" name="canonicalName" value="GO:0008022 (pp) GO:0016798"/>
    <att type="string" name="interaction" value="pp"/>
    <att type="real" name="SCORE" value="0.4230769230935651"/>
  </edge>
  <edge label="GO:0016798 (pp) GO:0046982" source="28" target="30">
    <att type="string" name="canonicalName" value="GO:0016798 (pp) GO:0046982"/>
    <att type="string" name="interaction" value="pp"/>
    <att type="real" name="SCORE" value="0.4230769230935651"/>
  </edge>
  <edge label="GO:0003714 (pp) GO:0008022" source="27" target="7">
    <att type="string" name="canonicalName" value="GO:0003714 (pp) GO:0008022"/>
    <att type="string" name="interaction" value="pp"/>
    <att type="real" name="SCORE" value="0.4230769230935651"/>
  </edge>
  <edge label="GO:0003714 (pp) GO:0003779" source="27" target="29">
    <att type="string" name="canonicalName" value="GO:0003714 (pp) GO:0003779"/>
    <att type="string" name="interaction" value="pp"/>
    <att type="real" name="SCORE" value="0.4230769230935651"/>
  </edge>
  <edge label="GO:0016887 (pp) GO:0030674" source="32" target="31">
    <att type="string" name="canonicalName" value="GO:0016887 (pp) GO:0030674"/>
    <att type="string" name="interaction" value="pp"/>
    <att type="real" name="SCORE" value="0.4230769230935651"/>
  </edge>
  <edge label="GO:0030674 (pp) GO:0140657" source="31" target="33">
    <att type="string" name="canonicalName" value="GO:0030674 (pp) GO:0140657"/>
    <att type="string" name="interaction" value="pp"/>
    <att type="real" name="SCORE" value="0.4230769230935651"/>
  </edge>
  <edge label="GO:0017111 (pp) GO:0030674" source="34" target="31">
    <att type="string" name="canonicalName" value="GO:0017111 (pp) GO:0030674"/>
    <att type="string" name="interaction" value="pp"/>
    <att type="real" name="SCORE" value="0.4230769230935651"/>
  </edge>
  <edge label="GO:0016887 (pp) GO:0140657" source="32" target="33">
    <att type="string" name="canonicalName" value="GO:0016887 (pp) GO:0140657"/>
    <att type="string" name="interaction" value="pp"/>
    <att type="real" name="SCORE" value="1.0"/>
  </edge>
  <edge label="GO:0016887 (pp) GO:0017111" source="32" target="34">
    <att type="string" name="canonicalName" value="GO:0016887 (pp) GO:0017111"/>
    <att type="string" name="interaction" value="pp"/>
    <att type="real" name="SCORE" value="1.0"/>
  </edge>
  <edge label="GO:0017111 (pp) GO:0140657" source="34" target="33">
    <att type="string" name="canonicalName" value="GO:0017111 (pp) GO:0140657"/>
    <att type="string" name="interaction" value="pp"/>
    <att type="real" name="SCORE" value="1.0"/>
  </edge>
</graph>
