# Supplementary material for: Network pharmacology and molecular-docking-based strategy to explore the potential mechanism of salidroside-inhibited oxidative stress in retinal ganglion cell
Source: PLoS One. 2024 Jul 5;19(7):e0305343. doi: 10.1371/journal.pone.0305343 (PMC11226129; doi:10.1371/journal.pone.0305343)
Supplement: S1 File — All raw data required to replicate the results of study were listed in this file. (ZIP) [file pone.0305343.s002.zip › original data/MF/metascape_result.xlsx]

## Sheet: Annotation
MyList	Gene ID	Type	Tax ID	Homologene Gene ID	Homologene Gene Tax ID	GO:0140297 DNA-binding transcription fact	GO:0031625 ubiquitin protein ligase bindi	GO:0097199 cysteine-type endopeptidase ac	GO:0008013 beta-catenin binding	GO:0001228 DNA-binding transcription acti	GO:0003682 chromatin binding	GO:0016799 hydrolase activity, hydrolyzin	GO:0097110 scaffold protein binding	GO:0042826 histone deacetylase binding	GO:0060090 molecular adaptor activity
CASP8	841	symbol	H. sapiens	841	H. sapiens	0	1	1	0	0	0	0	1	0	0
CASP3	836	symbol	H. sapiens	836	H. sapiens	0	0	1	1	0	0	0	0	0	0
HIF1A	3091	symbol	H. sapiens	3091	H. sapiens	1	1	0	0	1	0	0	0	1	0
CDKN1B	1027	symbol	H. sapiens	1027	H. sapiens	1	1	1	0	0	0	0	0	0	1
NFKB1	4790	symbol	H. sapiens	4790	H. sapiens	0	0	0	0	1	1	0	0	0	0
PCNA	5111	symbol	H. sapiens	5111	H. sapiens	1	0	1	0	0	1	1	0	0	0
NFE2L2	4780	symbol	H. sapiens	4780	H. sapiens	1	1	0	0	1	0	0	0	0	0
PRKN	5071	symbol	H. sapiens	5071	H. sapiens	1	1	0	1	0	1	0	1	1	0
TLR4	7099	symbol	H. sapiens	7099	H. sapiens	0	0	0	0	0	0	1	0	1	0
NOS3	4846	symbol	H. sapiens	4846	H. sapiens	0	0	0	0	0	0	0	1	0	0
SIRT1	23411	symbol	H. sapiens	23411	H. sapiens	1	1	0	0	0	1	0	0	0	0
HSPA5	3309	symbol	H. sapiens	3309	H. sapiens	0	1	0	0	0	0	0	0	0	1
KLF4	9314	symbol	H. sapiens	9314	H. sapiens	1	0	0	1	1	1	0	0	0	1
NLRP3	114548	symbol	H. sapiens	114548	H. sapiens	1	0	0	0	0	0	0	0	0	1
GSK3B	2932	symbol	H. sapiens	2932	H. sapiens	1	1	0	1	0	0	0	0	0	0

## Sheet: Enrichment
GroupID	Category	Term	Description	LogP	Log(q-value)	InTerm_InList	Genes	Symbols
1_Summary	GO Molecular Functions	GO:0140297	DNA-binding transcription factor binding	-8.8603	-5.16456	7/478	2932,3091,4780,5111,9314,23411,114548,1027,5071	GSK3B,HIF1A,NFE2L2,PCNA,KLF4,SIRT1,NLRP3,CDKN1B,PRKN
1_Member	GO Molecular Functions	GO:0140297	DNA-binding transcription factor binding	-8.8603	-5.16456	7/478	2932,3091,4780,5111,9314,23411,114548	GSK3B,HIF1A,NFE2L2,PCNA,KLF4,SIRT1,NLRP3
1_Member	GO Molecular Functions	GO:0008134	transcription factor binding	-8.18279	-5.0891	7/599	2932,3091,4780,5111,9314,23411,114548	GSK3B,HIF1A,NFE2L2,PCNA,KLF4,SIRT1,NLRP3
1_Member	GO Molecular Functions	GO:0061629	RNA polymerase II-specific DNA-binding transcription factor binding	-7.98634	-4.98957	6/348	2932,3091,4780,5111,9314,23411	GSK3B,HIF1A,NFE2L2,PCNA,KLF4,SIRT1
1_Member	GO Molecular Functions	GO:0019901	protein kinase binding	-6.24656	-3.45391	6/686	1027,2932,3091,5071,5111,23411	CDKN1B,GSK3B,HIF1A,PRKN,PCNA,SIRT1
1_Member	GO Molecular Functions	GO:0019900	kinase binding	-5.95401	-3.21251	6/770	1027,2932,3091,5071,5111,23411	CDKN1B,GSK3B,HIF1A,PRKN,PCNA,SIRT1
1_Member	GO Molecular Functions	GO:0002039	p53 binding	-5.33095	-2.6766	3/67	2932,3091,23411	GSK3B,HIF1A,SIRT1
1_Member	GO Molecular Functions	GO:0016922	nuclear receptor binding	-4.38855	-1.92325	3/138	3091,5111,23411	HIF1A,PCNA,SIRT1
1_Member	GO Molecular Functions	GO:0008022	protein C-terminus binding	-2.44765	-0.331685	2/181	5111,23411	PCNA,SIRT1
2_Summary	GO Molecular Functions	GO:0031625	ubiquitin protein ligase binding	-8.36212	-5.0891	6/301	841,1027,2932,3091,3309,5071,4780,23411	CASP8,CDKN1B,GSK3B,HIF1A,HSPA5,PRKN,NFE2L2,SIRT1
2_Member	GO Molecular Functions	GO:0031625	ubiquitin protein ligase binding	-8.36212	-5.0891	6/301	841,1027,2932,3091,3309,5071	CASP8,CDKN1B,GSK3B,HIF1A,HSPA5,PRKN
2_Member	GO Molecular Functions	GO:0044389	ubiquitin-like protein ligase binding	-8.20344	-5.0891	6/320	841,1027,2932,3091,3309,5071	CASP8,CDKN1B,GSK3B,HIF1A,HSPA5,PRKN
2_Member	GO Molecular Functions	GO:0031072	heat shock protein binding	-6.3912	-3.47361	4/128	1027,3091,3309,5071	CDKN1B,HIF1A,HSPA5,PRKN
2_Member	GO Molecular Functions	GO:0019904	protein domain specific binding	-6.25769	-3.45391	6/683	841,3091,3309,4780,5071,23411	CASP8,HIF1A,HSPA5,NFE2L2,PRKN,SIRT1
2_Member	GO Molecular Functions	GO:0051087	chaperone binding	-4.75581	-2.23615	3/104	1027,3309,5071	CDKN1B,HSPA5,PRKN
2_Member	GO Molecular Functions	GO:0030544	Hsp70 protein binding	-3.55511	-1.27434	2/50	1027,5071	CDKN1B,PRKN
3_Summary	GO Molecular Functions	GO:0097199	cysteine-type endopeptidase activity involved in apoptotic signaling pathway	-5.63764	-2.94189	2/5	836,841,1027,5111	CASP3,CASP8,CDKN1B,PCNA
3_Member	GO Molecular Functions	GO:0097199	cysteine-type endopeptidase activity involved in apoptotic signaling pathway	-5.63764	-2.94189	2/5	836,841	CASP3,CASP8
3_Member	GO Molecular Functions	GO:0004861	cyclin-dependent protein serine/threonine kinase inhibitor activity	-4.81897	-2.26935	2/12	836,1027	CASP3,CDKN1B
3_Member	GO Molecular Functions	GO:0097153	cysteine-type endopeptidase activity involved in apoptotic process	-4.81897	-2.26935	2/12	836,841	CASP3,CASP8
3_Member	GO Molecular Functions	GO:0005123	death receptor binding	-4.36075	-1.92028	2/20	836,841	CASP3,CASP8
3_Member	GO Molecular Functions	GO:0030291	protein serine/threonine kinase inhibitor activity	-3.84216	-1.46864	2/36	836,1027	CASP3,CDKN1B
3_Member	GO Molecular Functions	GO:0032813	tumor necrosis factor receptor superfamily binding	-3.59069	-1.27516	2/48	836,841	CASP3,CASP8
3_Member	GO Molecular Functions	GO:0016538	cyclin-dependent protein serine/threonine kinase regulator activity	-3.55511	-1.27434	2/50	836,1027	CASP3,CDKN1B
3_Member	GO Molecular Functions	GO:0004860	protein kinase inhibitor activity	-3.22649	-0.993143	2/73	836,1027	CASP3,CDKN1B
3_Member	GO Molecular Functions	GO:0019210	kinase inhibitor activity	-3.18034	-0.961716	2/77	836,1027	CASP3,CDKN1B
3_Member	GO Molecular Functions	GO:0004197	cysteine-type endopeptidase activity	-2.81268	-0.62209	2/118	836,841	CASP3,CASP8
3_Member	GO Molecular Functions	GO:0008047	enzyme activator activity	-2.53459	-0.40705	3/596	836,1027,5111	CASP3,CDKN1B,PCNA
3_Member	GO Molecular Functions	GO:0008234	cysteine-type peptidase activity	-2.42911	-0.324426	2/185	836,841	CASP3,CASP8
3_Member	GO Molecular Functions	GO:0019887	protein kinase regulator activity	-2.21636	-0.133404	2/238	836,1027	CASP3,CDKN1B
3_Member	GO Molecular Functions	GO:0019207	kinase regulator activity	-2.1262	-0.0537028	2/265	836,1027	CASP3,CDKN1B
3_Member	GO Molecular Functions	GO:0005126	cytokine receptor binding	-2.11055	-0.0482774	2/270	836,841	CASP3,CASP8
3_Member	GO Molecular Functions	GO:0004857	enzyme inhibitor activity	-1.80346	0	2/391	836,1027	CASP3,CDKN1B
3_Member	GO Molecular Functions	GO:0004175	endopeptidase activity	-1.72942	0	2/428	836,841	CASP3,CASP8
3_Member	GO Molecular Functions	GO:0008233	peptidase activity	-1.4439	0	2/610	836,841	CASP3,CASP8
4_Summary	GO Molecular Functions	GO:0008013	beta-catenin binding	-4.9737	-2.35714	3/88	2932,5071,9314,836	GSK3B,PRKN,KLF4,CASP3
4_Member	GO Molecular Functions	GO:0008013	beta-catenin binding	-4.9737	-2.35714	3/88	2932,5071,9314	GSK3B,PRKN,KLF4
4_Member	GO Molecular Functions	GO:0002020	protease binding	-4.38855	-1.92325	3/138	836,2932,5071	CASP3,GSK3B,PRKN
5_Summary	GO Molecular Functions	GO:0001228	DNA-binding transcription activator activity, RNA polymerase II-specific	-4.16735	-1.75831	4/468	3091,4780,4790,9314	HIF1A,NFE2L2,NFKB1,KLF4
5_Member	GO Molecular Functions	GO:0001228	DNA-binding transcription activator activity, RNA polymerase II-specific	-4.16735	-1.75831	4/468	3091,4780,4790,9314	HIF1A,NFE2L2,NFKB1,KLF4
5_Member	GO Molecular Functions	GO:0001216	DNA-binding transcription activator activity	-4.15303	-1.75831	4/472	3091,4780,4790,9314	HIF1A,NFE2L2,NFKB1,KLF4
5_Member	GO Molecular Functions	GO:0001221	transcription coregulator binding	-2.86516	-0.660782	2/111	3091,4780	HIF1A,NFE2L2
6_Summary	GO Molecular Functions	GO:0003682	chromatin binding	-3.81649	-1.46317	4/577	4790,5111,9314,23411,5071	NFKB1,PCNA,KLF4,SIRT1,PRKN
6_Member	GO Molecular Functions	GO:0003682	chromatin binding	-3.81649	-1.46317	4/577	4790,5111,9314,23411	NFKB1,PCNA,KLF4,SIRT1
6_Member	GO Molecular Functions	GO:1990841	promoter-specific chromatin binding	-3.35417	-1.08979	2/63	9314,23411	KLF4,SIRT1
6_Member	GO Molecular Functions	GO:0003712	transcription coregulator activity	-2.74395	-0.580008	3/503	4790,5071,23411	NFKB1,PRKN,SIRT1
6_Member	GO Molecular Functions	GO:0003714	transcription corepressor activity	-2.4065	-0.312817	2/190	5071,23411	PRKN,SIRT1
7_Summary	GO Molecular Functions	GO:0016799	hydrolase activity, hydrolyzing N-glycosyl compounds	-3.7948	-1.46078	2/38	5111,7099	PCNA,TLR4
7_Member	GO Molecular Functions	GO:0016799	hydrolase activity, hydrolyzing N-glycosyl compounds	-3.7948	-1.46078	2/38	5111,7099	PCNA,TLR4
7_Member	GO Molecular Functions	GO:0016798	hydrolase activity, acting on glycosyl bonds	-2.71665	-0.577209	2/132	5111,7099	PCNA,TLR4
8_Summary	GO Molecular Functions	GO:0097110	scaffold protein binding	-3.31382	-1.06523	2/66	841,4846,5071	CASP8,NOS3,PRKN
8_Member	GO Molecular Functions	GO:0097110	scaffold protein binding	-3.31382	-1.06523	2/66	841,4846	CASP8,NOS3
8_Member	GO Molecular Functions	GO:0003779	actin binding	-1.71806	0	2/434	4846,5071	NOS3,PRKN
9_Summary	GO Molecular Functions	GO:0042826	histone deacetylase binding	-2.75647	-0.580008	2/126	3091,5071,7099	HIF1A,PRKN,TLR4
9_Member	GO Molecular Functions	GO:0042826	histone deacetylase binding	-2.75647	-0.580008	2/126	3091,5071	HIF1A,PRKN
9_Member	GO Molecular Functions	GO:0046982	protein heterodimerization activity	-1.91142	0	2/343	3091,7099	HIF1A,TLR4
10_Summary	GO Molecular Functions	GO:0060090	molecular adaptor activity	-2.73168	-0.580008	3/508	1027,9314,114548,3309	CDKN1B,KLF4,NLRP3,HSPA5
10_Member	GO Molecular Functions	GO:0060090	molecular adaptor activity	-2.73168	-0.580008	3/508	1027,9314,114548	CDKN1B,KLF4,NLRP3
10_Member	GO Molecular Functions	GO:0030674	protein-macromolecule adaptor activity	-1.86917	0	2/361	9314,114548	KLF4,NLRP3
10_Member	GO Molecular Functions	GO:0016887	ATP hydrolysis activity	-1.83562	0	2/376	3309,114548	HSPA5,NLRP3
10_Member	GO Molecular Functions	GO:0140657	ATP-dependent activity	-1.48955	0	2/576	3309,114548	HSPA5,NLRP3
10_Member	GO Molecular Functions	GO:0017111	ribonucleoside triphosphate phosphatase activity	-1.33206	0	2/703	3309,114548	HSPA5,NLRP3
