# Supplementary material for: Network pharmacology and molecular-docking-based strategy to explore the potential mechanism of salidroside-inhibited oxidative stress in retinal ganglion cell
Source: PLoS One. 2024 Jul 5;19(7):e0305343. doi: 10.1371/journal.pone.0305343 (PMC11226129; doi:10.1371/journal.pone.0305343)
Supplement: S1 File — All raw data required to replicate the results of study were listed in this file. (ZIP) [file pone.0305343.s002.zip › original data/molecular dynamic/1m9k_NOS3_/FINAL_DECOMP_MMPBSA.dat]

| Run on Tue Apr 16 12:42:33 2024
| GB non-polar solvation energies calculated with gbsa=2
idecomp = 2: Per-residue decomp adding 1-4 interactions to EEL and VDW.
Energy Decomposition Analysis (All units kcal/mol): Generalized Born model

Complex:
Total Energy Decomposition:
Residue,Internal,,,van der Waals,,,Electrostatic,,,Polar Solvation,,,Non-Polar Solv.,,,TOTAL,,
,Avg.,Std. Dev.,Std. Err. of Mean,Avg.,Std. Dev.,Std. Err. of Mean,Avg.,Std. Dev.,Std. Err. of Mean,Avg.,Std. Dev.,Std. Err. of Mean,Avg.,Std. Dev.,Std. Err. of Mean,Avg.,Std. Dev.,Std. Err. of Mean
R::LYS:1,20.663027,3.410142324049101,0.1078381688933515,0.04832999999999998,1.2407539381763009,0.03923608460460855,49.270479,4.5433972993299845,0.14367483780940557,-63.916895999999994,4.423994970293705,0.13989900463257057,1.8716983128,0.10764710954973904,0.00340410049710838,7.9366383127999995,7.307141672522055,0.23107210870701902
R::PHE:2,22.212699999999998,2.8226713645056165,0.08926070597973108,-1.021413,1.1750117899114885,0.037157135336715615,6.055974,1.1764924799266674,0.03720395886628196,-3.775166,0.9932499959446263,0.03140932273138025,0.7187781743999999,0.13608629574251532,0.004303426528816235,24.190873174400004,3.4259780980163783,0.10833894003583347
R::PRO:3,39.197388,3.499688476915624,0.11066986688098979,-5.815558,0.8922824287387934,0.0282164479096147,-0.11424899999999998,1.0927446366827887,0.03455561952850795,-3.627536,0.8414230854356208,0.026608134258230134,0.122842368,0.05324586480453647,0.0016837820876773144,29.762887368,3.866381530567539,0.12226571939801355
R::ARG:4,28.987598,3.6512217862512815,0.11546177086982513,-5.645321,1.279541385012224,0.04046265137085063,-155.371461,5.510906620918105,0.17427016894603334,-35.660157999999996,5.072894707663071,0.16041901606429332,0.9482554511999999,0.12833609679149924,0.004058343718769649,-166.74108654879998,8.431457130390314,0.2666260852610068
R::VAL:5,18.992803,2.4500544557603203,0.07747752471646858,-4.795472,1.3645640744267011,0.043151304884278985,-30.117987,1.4270703251175114,0.04512792608608333,1.9243860000000002,0.8223049841780116,0.026003566813112385,0.057464100000000004,0.02287990331008066,0.0007235260710428062,-13.9388059,3.252389988795544,0.10284960203723435
R::LYS:6,24.702617,2.9752202406395063,0.09408472501055101,-7.917300999999999,1.255514319471905,0.039702848844875106,-11.443668,7.110977263202014,0.2248688454138901,-20.273106,7.317761657553763,0.23140794212118995,0.3749434848,0.07800065990267421,0.0024665974428861813,-14.5565145152,10.702801927728798,0.33845231437263845
R::ASN:7,24.904293,2.5354337477344977,0.08017745499297793,-6.027443999999999,1.223216095734519,0.038681489330996556,-100.49011600000001,2.9051409144039813,0.09186862213260848,-0.736382,1.8646667091134546,0.05896593877889167,0.1034183808,0.0453317636807353,0.0014335162358362155,-82.2462306192,4.4546113796192595,0.14086718050501829
R::TRP:8,46.270879,4.783893101895046,0.15127998284756317,-9.291675999999999,1.3390030220369182,0.04234299343485295,-10.195011,2.4751575377900696,0.07827135387150909,-1.2371510000000001,1.2753515280890206,0.04033015646137515,0.41010972479999996,0.12026634064643732,0.0038031556229642907,25.9571507248,5.69613488719794,0.18012760103091777
R::GLU:9,20.085516,2.672290142133522,0.0845052341795702,-3.90846,1.1787574026914953,0.03727558201289418,12.13092,5.774444526670942,0.18260396926573091,-80.58837900000002,6.38116563704148,0.201790175398504,0.49300264079999995,0.09171415242398272,0.0029002561533163817,-51.7874003592,9.088591727152114,0.2874065058116428
R::VAL:10,18.457791,2.658094353351476,0.08405632392223086,0.283217,1.2714321224159,0.04020621397136269,-25.006842,1.5260476961864593,0.048257865380018625,-4.5500869999999995,0.9428372815236996,0.029815132725362806,0.8601211656,0.05221241245959294,0.0016511014550446791,-9.9557998344,3.449999286914687,0.10909855672607155
R::GLY:11,10.814853,1.808117430752494,0.05717769358229659,-1.696145,0.6839531460377969,0.021628497543172063,-12.561506999999999,2.6663747575971013,0.08431817329586191,-1.425816,2.2958496941533433,0.07260114198925524,0.302495292,0.05326561288261401,0.0016844065767386731,-4.566119708,4.015021536801111,0.12696612910921068
R::SER:12,15.076285,2.1657741229812033,0.06848779126074224,-1.986225,0.9009705990624778,0.028491191978837954,-8.265956000000001,1.6490158962435746,0.05214646129953594,-6.636658000000001,1.2368790470518933,0.03911354978822556,0.492881148,0.04527745337023645,0.0014317987930201421,-1.3196728519999998,3.123059209018249,0.09875980368061538
R::ILE:13,22.860941999999998,3.0298544253207944,0.09581240962754252,-1.8037379999999998,1.4506827928103372,0.04587461787694803,-7.793497,1.2532443033945935,0.03963106463358006,-4.909197999999999,1.0193062232695334,0.03223329298715848,0.6366591936,0.07576915091171894,0.002396030932580554,8.991168193599998,3.728249700463863,0.11789760739306325
R::THR:14,18.967961,2.441851100595407,0.07721811184870425,-2.371892,1.1990812184068267,0.037918277496953895,-36.36228200000001,2.740274440722316,0.0866550864662658,-2.350341,1.4760018959063028,0.04667527821790675,0.39201667199999995,0.04569894086143459,0.0014451273977947052,-21.724537328000004,4.134030305429056,0.13072951681317369
R::TYR:15,22.455001,3.033280845388208,0.09592076254387785,-3.217294,1.1633128038339473,0.03678718091351932,-24.623135,1.6130404281278878,0.05100881710817258,-7.416893,0.9605338211385376,0.03037474644422567,0.7975223928,0.07297908023632599,0.0023078011509096935,-12.0047986072,3.7528575721763198,0.11867577662286917
R::ASP:16,18.403307,2.4792242316400106,0.07839995402263321,-6.056234000000001,1.4279342692309056,0.04515524639777753,-51.527148000000004,4.847075593808704,0.15327798867448647,-23.694967000000005,4.511417744336142,0.14266355548601403,0.022609439999999998,0.014052889940188103,0.00044439139918661793,-62.852432560000004,7.213374967913263,0.22810694515449914
R::THR:17,19.988975,2.3955123431898655,0.0757527516752692,-3.178952,1.2310213156952239,0.03892831205814092,-33.741958,1.9379410745004608,0.06128307766615512,-3.5264659999999997,1.467234605931853,0.04639803216564255,0.36761361839999995,0.06425575433605664,0.002031945364741794,-20.0907873816,3.628555451569715,0.11474499843181095
R::LEU:18,22.254887999999998,2.732365553043004,0.0864049854780151,-6.09635,1.453389869752779,0.045960223166342434,-32.251779,1.1599738885677557,0.03668159514196459,-0.32268899999999995,0.5235098569072029,0.016554835253755926,0.054625428,0.040473748424370286,0.001279892304656613,-16.361304572,3.346551022426749,0.10582723536833759
R::SER:19,16.517215000000004,2.189520286449751,0.06923871088325519,-4.084375,1.251218228917322,0.039566994533006924,-19.832596000000002,2.049956805102,0.06482532609084199,-0.595159,0.8990685033516634,0.02843104243109985,0.0330276168,0.022947823814496175,0.0007256739059806117,-7.961887383200001,3.372049795046156,0.10663357735849822
R::ALA:20,14.750729000000002,2.0993951661273775,0.0663887043371009,-1.518097,0.7631893772786673,0.024134167182461468,-1.239791,1.0709532348889002,0.03386651489774228,-4.837479999999999,0.8463852217518923,0.02676505078642669,0.5059037879999999,0.0773802186190296,0.002446977366779026,7.661264788,2.619010225696442,0.08282037528472404
R::GLN:21,26.764534,3.1537825972701414,0.09973136252375177,-2.0806489999999997,1.254738744838542,0.03967832302150634,-69.97801299999999,3.4792995462924714,0.11002511228274661,-13.117436000000001,3.0454254297066607,0.0963048080207006,0.7892869824,0.11949004380940334,0.0037786069615101713,-57.622277017600005,5.737171187959059,0.18142528280244616
R::ALA:22,14.314035,1.962845306633969,0.06207061863534953,-3.719497,0.9238153538402574,0.029213606555695926,-4.4284609999999995,2.664251028052537,0.08425101507091176,-1.2510340000000002,1.2872389921238403,0.040706071080908804,0.040235860799999995,0.02189406772799206,0.0006923512126644275,4.9552788608,3.6690453280507014,0.11602540075039897
R::GLN:23,28.192718,3.051213433123943,0.09648784075973511,-4.200011000000001,1.4741149523965218,0.04661560782483695,-78.962975,6.87136408905648,0.21729161153706555,-4.455992,4.677020592207821,0.14790037734886277,0.3865820112,0.20474202914052844,0.006474511448486364,-59.0396779888,8.978585839104205,0.2839278141890339
R::GLN:24,26.197401,3.1237034020852557,0.09878017485406168,-4.456063,1.3500828096939093,0.04269336708472407,-74.74353500000001,4.107954879593373,0.12990493944717807,-7.45097,3.1028037384114384,0.09811926945865423,0.4361366592,0.1431179728616216,0.004525787683488903,-60.0170303408,6.172796256419049,0.19520095702444962
R::ASP:25,15.948566,2.551620204427767,0.08068931569696201,-2.771754,1.2011940956747997,0.03798509254278578,-42.010697,6.93415745258146,0.21927731204388431,-32.070078,6.796419300625588,0.21492164923505497,0.5390190216,0.06674478200395903,0.002110655330639281,-60.3649439784,10.110981291455333,0.3197373026034963
R::GLY:26,11.103597,1.752867749886169,0.05543054526694646,-1.227621,0.8648653567804644,0.027349443968004174,3.177218,1.626728785162419,0.05144168096471965,-4.92717,1.4405508089269188,0.04555421641407083,0.1394786088,0.07820400920688966,0.0024730279125054944,8.2655026088,2.9237110791906287,0.09245586230511309
R::PRO:27,40.33174,3.7184284541187558,0.11758703231394182,-3.120959,0.9133463194862067,0.028882546621082427,-11.304624,2.6248854913355744,0.08300616749750588,-1.4857649999999998,1.4250070707807032,0.04506268025511798,0.5686654031999999,0.10442034086773855,0.0033020611119321686,24.9890574032,4.85720951470131,0.15359845139097247
R::CYS:28,15.069068,2.205095621821421,0.06973124623420981,-5.321921000000001,0.9787473028105876,0.030950707306279773,0.386533,1.8884560521523925,0.05971822385931283,-3.389571,1.2972194259102814,0.04102168010892533,0.0331076376,0.028798216447993203,0.0009106795652618248,6.7772166376,3.3272010491215567,0.10521533548525894
R::THR:29,19.865948000000003,2.5422062916482604,0.08039162163618793,-2.580222,1.456868078007065,0.04607021376894186,-21.684974999999998,2.0984301790564777,0.06635818876653432,-5.337136,1.529099203944597,0.04835436252815252,0.2989494504,0.05082544057868362,0.0016072415531018665,-9.437435549599998,3.9152795868623507,0.12381201170848094
R::PRO:30,39.849638,3.560475302393769,0.11259211508341072,-5.027228999999999,1.0379874597310894,0.032824045554425495,-0.179753,1.3104477982701181,0.04143999797286434,-4.292155999999999,1.0676782463195549,0.033762950665840806,0.38780304479999994,0.08335285733514498,0.0026358487866213103,30.7383030448,4.076586846124577,0.1289129951323602
R::ARG:31,30.292132,4.035374397075939,0.12760974306288686,-5.176336,1.446681057145631,0.04574807188400404,-188.301323,9.248652037603696,0.2924680572518493,-2.456647,7.855757027326583,0.24842084951225613,0.7385366448,0.07956646955298037,0.0025161126916585738,-164.90363735519998,12.869885252550588,0.40698150623071205
R::ARG:32,29.043062999999997,3.9150601304489565,0.12380507188734637,-7.8465110000000005,1.735556489394396,0.05488311514372157,-169.35917799999999,8.542824304310372,0.2701478245226417,-27.214115,6.734996642447196,0.21297929423719808,0.39821196239999995,0.10294774829178784,0.003255493645877581,-174.97852903760003,11.691470277936789,0.369716752744421
R::CYS:33,14.97509,2.06284472510657,0.06523287790600688,-4.710138999999999,1.0232395886003434,0.03235767692030749,-5.152522,1.6017337892159234,0.05065126979174362,-1.944931,0.8252277917272297,0.026095994103291026,0.17607789359999998,0.050288511017615535,0.0015902623495413703,3.3435758935999997,2.924282576919401,0.09247393465011843
R::LEU:34,21.543301,2.901541678900891,0.09175480431235741,-4.245642,1.3644294902397853,0.04314704895860203,-25.278872000000003,1.4686937371746365,0.04644417394696562,-2.981093,1.1524167823973235,0.0364426184617818,0.211275396,0.08742861991428838,0.0027647357161430645,-10.751030604,3.711250657902551,0.11736005046770437
R::GLY:35,10.759599,1.7549965533296639,0.055497863942669,-2.4568670000000004,0.7056557952082587,0.022314795569554294,-8.366112000000001,2.0330472531291544,0.06429059910637014,-4.146768,1.3868129441911046,0.04385487592247868,0.13744399679999997,0.05893071726925432,0.0018635529071826186,-4.072704003199999,3.1045075468711407,0.09817314861294746
R::SER:36,15.681115000000002,2.144332183169156,0.06780973758815911,-2.940864,1.219984471009365,0.03857929638425253,-7.034769,3.213163992023905,0.10160916710434643,-5.259381,2.2936488492877456,0.07253154516373549,0.17579033279999998,0.08145249699715364,0.0025757541161903095,0.6218913328,4.6560074112939365,0.14723588222313222
R::LEU:37,22.587218,2.8621821889034247,0.09051014795301132,-4.1841859999999995,1.5170800715202872,0.04797428418855251,-25.688152000000002,2.5496606885811293,0.08062735036509633,-3.2534539999999996,1.152244421936596,0.036437167945437256,0.1299614616,0.09169680391141256,0.0028997075451790044,-10.408612538399998,4.281409109686618,0.13539004381603384
R::VAL:38,18.517580000000002,2.540335456115983,0.08033246062209223,-0.880793,1.3430409130592411,0.042470682760593806,-38.155937,2.084534110786149,0.06591875650397996,-2.765669,1.254655762127206,0.03967569887776396,0.5981748551999999,0.15005807082436798,0.004745252850958634,-22.6866441448,3.768159244092602,0.11915965797551002
R::PHE:39,18.151953999999996,3.031465335095224,0.09586335106746477,-2.8222449999999997,2.4932346602305606,0.07884300267604602,1.357827,2.254916116193904,0.07130670859793628,-8.479077000000002,1.653699559494106,0.052294571736185014,0.6052988232000001,0.31568215825121637,0.009982746367515605,8.8137578232,4.829598875480151,0.1527253263150521
R::PRO:40,36.93594,3.7957166130257933,0.12003109849701452,-1.91986,1.256697698891822,0.03974027058790617,-5.481315,7.994056675917115,0.2527942684037259,-17.284328000000002,8.414413860775806,0.26608712975342497,1.2585213216,0.27130731752319887,0.008579490692438208,13.5089583216,12.278748475782562,0.38828811999793733
R::GLU:41,18.870512,2.7722411889761687,0.08766596380497965,-2.1941090000000005,1.5421010340178751,0.04876551649597285,-5.7017240000000005,7.508265282328802,0.237432195689262,-61.290855,7.45980552749031,0.23589976368783203,0.7168535135999999,0.20513141816859604,0.006486825010732093,-49.59932248639999,11.051163819503078,0.34946848465275643
R::GLN:42,27.263030999999998,3.0161591184881145,0.09537932599908117,-1.898047,1.266243469792046,0.04004213436857481,-67.322992,3.0860858011299683,0.09759060186276135,-13.641435,2.2390352546967636,0.07080451166256993,0.9709428888,0.10662557447704764,0.0033717967217138747,-54.628500111200005,5.02485440681355,0.15889984836265125
R::LEU:43,23.574139,2.943333841017529,0.0930763885186732,-3.9865209999999998,1.3485074251033993,0.04264354904975664,-28.123142,1.2830435954541841,0.04057340098926882,-2.216991,0.7936493753030995,0.025097396895275816,0.33086339280000004,0.0737428983157149,0.0023319551993985364,-10.421651607200001,3.572562748090648,0.1129743536783681
R::LEU:44,22.530059,2.6201329312687553,0.08285587835222677,-4.388441000000001,1.393731266966125,0.04407365249805149,-33.152767,1.220023913171787,0.03858054365494348,-1.6401189999999999,0.7683549940222943,0.024297518326755103,0.2447207856,0.085974432911073,0.0027187502854033123,-16.4065472144,3.300576127087872,0.10437338152375047
R::SER:45,16.422959,2.0423883693653857,0.06458599113831884,-3.6329089999999997,0.9999767980903357,0.03162204289287775,-13.803094000000002,2.829904818746383,0.08948944788724535,-4.239629000000001,1.9383672926870696,0.061296555868653825,0.334099152,0.090676346649386,0.002867437853150372,-4.918573848,4.116449330722131,0.1301735575775767
R::GLN:46,27.824672,2.9350846162276136,0.09281552512600463,-7.017254,1.2100472748963156,0.03826505465152245,-73.99838100000001,2.60963066732421,0.08252376760569649,-7.683211999999999,1.8724974454070693,0.05921356840333135,0.29268644400000005,0.10831489125331707,0.0034252176087393197,-60.581488556,4.517420406654911,0.14285337633553583
R::ALA:47,15.79918,2.024356551993744,0.06401577500585305,-5.2310360000000005,0.9168034133357053,0.028991869527576177,-0.520827,1.1608113193241183,0.03670807702769242,0.066501,0.49027701149350256,0.015503920407400189,0.0009280512000000001,0.00217505840449827,6.878138602106358e-05,10.1147460512,2.5546833749513977,0.08078618165412364
R::ARG:48,30.058069000000003,3.767037475820887,0.11912418454805472,-5.708304,1.4278271504576456,0.045151859004740884,-206.68594199999998,10.988081099292815,0.3474736338841208,6.133984000000001,9.158565293960839,0.28961926428285806,0.7969900176,0.11810072052408559,0.0037346727016310506,-175.4052029824,14.86137456577928,0.46995792788758367
R::ASP:49,17.829081,2.34075083604364,0.0740210407684126,-4.391878,1.008910603133895,0.03190455461397322,-27.839364,6.9219822307994985,0.21889229772539737,-54.292300000000004,6.721806726319941,0.21256219246611097,0.4139677872,0.09661732077105097,0.003055307950596168,-68.28049321280001,9.980123929978625,0.31559922949483254
R::PHE:50,22.777435,2.92889288362941,0.09261972534927428,-7.594992,1.1704834693134287,0.03701393726606236,-9.560721,1.3400803771263126,0.042377062394165554,0.5330309999999999,0.6943410199887372,0.021956990960489097,0.0327779424,0.02010343237398137,0.0006357263508894706,6.1875309424000005,3.4966804390596256,0.11057474437186014
R::ILE:51,23.972088000000003,2.936104566982586,0.09284777880087385,-5.6732510000000005,1.5835306558444013,0.050075636171685325,-15.319305,1.1425544196995607,0.036130743169425675,2.205565,0.6503424373166801,0.02056563360985992,0.0245118672,0.02256158850774041,0.0007134600731593914,5.209608867200001,3.58568881517638,0.11338943636547891
R::ASN:52,26.011176,2.8190558254536215,0.08914637259599517,-3.749231,1.246049334351975,0.039403539734889304,-97.418784,3.1275473801917055,0.09890173211498371,-2.853853,2.263001156294667,0.07156238001485837,0.5377943663999999,0.06381598421224945,0.002018038612360544,-77.47289763359998,4.940294932414357,0.15622584299416975
R::GLN:53,28.210212,2.747514142830934,0.08688402594870936,-5.713866,1.347172197621373,0.04260132544938009,-89.77087600000002,4.956602937963057,0.1567415474104553,4.045648,2.626576545638067,0.08305964332993492,0.24229882800000002,0.07040569465699217,0.0022264235536244258,-62.986583171999996,6.390264540037458,0.20207790797526617
R::TYR:54,24.547549,3.119238017465003,0.09863896699377483,-7.325749,1.3387796420617546,0.04233592953980106,-29.052888,2.3228015755668845,0.07345343531419073,-3.7439260000000005,1.2573181572394474,0.03975989120362378,0.22560298559999997,0.07395528918007765,0.0023386715882545185,-15.349411014400001,4.301592987763454,0.13602831408341323
R::TYR:55,25.378728,3.0263818404186873,0.09570259685095281,-8.856701000000001,1.2278338558612072,0.038827515727882976,-31.372584,1.9937488038727447,0.06304787302474209,-2.558119,0.988361351348281,0.03125473021542499,0.0951235128,0.043509804592588054,0.0013759008306143275,-17.313552487200003,3.9522586679636347,0.12498139292908239
R::SER:56,16.722246,2.0864875052307403,0.06598052826011624,-2.8593019999999996,1.0459166614965076,0.03307478893048299,-16.347878,2.0827234072521486,0.06586149703063239,-1.269511,1.4430022092425916,0.04563173649861465,0.3982192848,0.053520024697995876,0.0016924517847413227,-3.3562257152000003,3.445319772142881,0.10895057747583844
R::SER:57,16.867542,2.1922954919982844,0.06932647058834021,-2.1383270000000003,0.9620679165583893,0.03042325880097331,-13.214042000000001,2.2417968922799405,0.07089184231091755,-3.130992,1.503944239636563,0.04755889271141623,0.42641339759999997,0.055493364362755974,0.001754854264119273,-1.1894056024000002,3.608644523358777,0.1141153595970643
R::ILE:58,22.780428,2.9740411313255235,0.09404743830012596,-1.7845520000000001,1.5098014416790042,0.04774411370311527,-5.586982,1.808165101885334,0.05717920107588073,-1.920841,1.2235568665652612,0.03869226545084948,0.6101013312,0.1054435263388325,0.0033344170775066614,14.0981543312,3.987742697661644,0.12610349647315006
R::LYS:59,25.206280000000003,3.2434755099429995,0.1025677014639599,-0.41959,1.2083266379170825,0.038210643332715566,28.865651999999997,3.858705921535871,0.12202299532832325,-56.203514999999996,3.8989653640132533,0.12329611068389384,1.4584985568,0.0846719445197157,0.002677561985977134,-1.0926744432000002,6.486824977164079,0.20513141710708224
R::ARG:60,29.642269,3.857410590880753,0.12198203337639113,-2.205652,1.4375135404217938,0.04545816955065393,-160.55393099999998,4.270646166125098,0.13504968965621134,-41.85619,3.698473967449278,0.11695601603979165,1.1095581888,0.11754002481068666,0.003716941946344715,-173.8639458112,6.991209170601785,0.2210814457775833
R::SER:61,14.61902,2.107135754905222,0.06663348324678817,-2.499933,1.0153237436950837,0.032107355925254884,-14.21391,2.563818611349095,0.0810750631939316,-6.119745000000001,1.9771534922648266,0.06252308319312956,0.43728587999999996,0.0701779316008376,0.002219221053381533,-7.77728212,3.9947628390268393,0.12632549283525385
R::GLY:62,10.570013999999999,1.7330545974677196,0.054803998374242734,-0.846404,0.6800186267919431,0.021504077120025403,-7.626439,1.2898947655832238,0.04079005401171957,-6.259249,1.0504345914901128,0.033217658421372816,0.5346027216,0.07032625326451633,0.0022239113962172355,-3.6274752784000004,2.497617002217158,0.07898158449768036
R::SER:63,14.954063999999999,2.1178906274649787,0.06697358217912494,-1.999924,1.1646406399503668,0.0368291707783925,-7.886728,2.563151642415251,0.08105397178433639,-8.472742,2.0030453463254396,0.06334185550989173,0.23289356879999998,0.06901558968495383,0.0021824645746407675,-3.1724364312,4.053214611046344,0.1281739001637992
R::GLN:64,28.117453,3.1402409544159187,0.0993031381769529,-1.4099780000000002,1.1259004634140624,0.035604098830275155,-68.469019,3.9988820751103678,0.12645575451769286,-15.633194,3.461240064538142,0.10945402132568727,1.0665225719999998,0.12232924881789807,0.003868390507220182,-56.32821542799999,6.254196206182402,0.19777504945120442
R::ALA:65,15.368739999999999,1.927654275641771,0.060957780523900315,-3.4102429999999995,0.7324956996126326,0.02316354787054436,1.494243,1.3483359944579838,0.04263812793675398,-6.225018,1.0990412556751452,0.03475473610424916,0.3109213296,0.0831961864326456,0.0026308944176715882,7.538643329599999,2.699115447218762,0.08535352480955276
R::HIS:66,67.37586999999999,4.9882889340033225,0.15774354658463846,-10.073675000000001,1.1963752527426335,0.037832707349263285,-22.578542000000002,2.3688933467414697,0.07491098509722056,-6.013038000000001,1.9715020112989994,0.062344367673078535,0.16067394000000002,0.04852310212501999,0.0015344352185201954,28.87128894,5.984577729022061,0.18924896458027676
R::GLU:67,20.409853,2.780384293113274,0.08792347136795158,-3.859615,1.0851923289329868,0.034316794587708796,1.498969,5.10738869188933,0.16150981162158232,-77.42115599999998,5.0452824822465585,0.1595458408284716,0.7285080888,0.09333295184110763,0.0029514470856470587,-58.6434409112,7.7754218421747625,0.24588042789894518
R::GLN:68,27.927487999999997,3.015603693102925,0.0953617619062064,-3.212215,1.2221806539030964,0.03864874578527744,-65.60081100000001,3.304460123723541,0.10449620428168192,-12.064551999999999,2.6648544900793363,0.08427009821577283,0.8257496112,0.09565135413941549,0.0030247614035992785,-52.1243403888,5.349546385326022,0.16916751026350985
R::ARG:69,30.368800000000004,4.120870993855547,0.13031338284305263,-8.428934000000002,1.706704529684034,0.05397073606728001,-221.61528399999997,11.72261783866317,0.37070172509895877,22.528555,8.124587805850522,0.25692202516517537,0.1116619056,0.06180306899829271,0.00195438464423146,-177.03520109439998,14.944127064679979,0.47257479167355154
R::LEU:70,23.186311,2.8473602238352282,0.09004143626286179,-4.915018,1.3947452052887652,0.04410571604311622,-34.003949,1.8085603491172197,0.05719169989079709,-3.504143,1.1639409351642376,0.03680704417025361,0.30263839919999996,0.08226149838502675,0.002601336986349473,-18.934160600800002,3.832126096962566,0.12118246747372968
R::GLN:71,27.720699,2.954485818276845,0.0934290450042116,-3.514902,1.1536012198311858,0.0364800736621515,-75.577346,2.7178061300033893,0.08594457609578396,-11.880876,2.0818121823603586,0.06583268156944543,0.8152475184,0.08188386977111073,0.002589395321053203,-62.437177481599996,4.667643872001343,0.14760385942051682
R::GLU:72,20.263311,2.679868544589268,0.0847448843074259,-3.4540100000000002,1.2787177201790862,0.04043660480183765,-0.23668700000000012,7.9532493433206914,0.2515038272413186,-71.756477,7.403439628137113,0.23411731744463285,0.623632248,0.0799081858525942,0.0025269187098624158,-54.560230752,11.264470390872678,0.3562138307068484
R::VAL:73,20.134103,2.5795383025632708,0.08157216347744493,-5.7252730000000005,1.2598875110385848,0.03984114130482459,-30.286148999999998,1.1785879045701257,0.03727022201166771,-2.1222259999999995,0.6897578393349365,0.021812058062548798,0.0042161256,0.007644217066948363,0.0002417313686028866,-17.9953288744,3.1790294359504707,0.10052973766323857
R::GLU:74,20.050871999999995,2.7943404011709094,0.08836480225528714,-3.5681700000000003,1.2778806192677,0.04041013334672382,-0.46431299999999986,8.738265501976407,0.27632821785520023,-74.522345,8.162828039348556,0.2581312875262799,0.5463736271999999,0.09402792732247105,0.0029734241400378616,-57.9575823728,12.346627231306474,0.39043463471987033
R::ALA:75,15.049817000000001,1.959248062780974,0.06195686379660449,-2.268599,0.882497968382364,0.027907036105595306,-6.900862,1.4754639022883618,0.04665826536591347,-1.720065,1.3066283858752648,0.04131921754795219,0.476406036,0.06373223056939388,0.0020153900896229455,4.636697035999999,2.9164685663751544,0.09222683394031451
R::GLU:76,20.824006,2.752047241957158,0.08702737512969123,-4.815156999999999,1.355813421659116,0.04287458494669074,12.180108,9.609682288105887,0.30388483620993,-83.096136,9.87762167363703,0.3123578235413738,0.4006448207999999,0.12034449808679568,0.0038056271782405024,-54.506534179199996,14.118777583784468,0.4464749494208771
R::VAL:77,20.248114,2.6627430039348523,0.08420332716112827,-3.9978160000000003,1.2715820650449583,0.04021095557362447,-28.652536,1.4243729457919367,0.045042627462260676,-1.6350410000000002,1.1103481117735103,0.035112290288715146,0.18302327279999997,0.08105011595697553,0.0025630297104480043,-13.8542557272,3.460549319467596,0.10943217804863267
R::ALA:78,15.152416,2.0640882342923232,0.06527220111919009,-1.113131,0.8063071485724284,0.025497670831646568,-5.256400999999999,1.3697529931337986,0.04331539290135783,-3.695233,0.7160295836842219,0.0226428435650428,0.6518650752,0.05572051101221331,0.0017620372718708832,5.7395160752,2.7023356303465462,0.08545535594121918
R::ALA:79,15.343639,1.996423160224054,0.06313244359819284,-1.001086,0.79910797806304,0.025270013070910747,-3.6658519999999997,1.2747849677871166,0.04031224025151666,-3.2956839999999996,0.7461428671132627,0.023595109199662546,0.6415139231999999,0.052601447070216814,0.0016634038096267607,8.0225309232,2.609377665221514,0.08251576697672319
R::THR:80,18.436847999999998,2.458067539937827,0.07773092068730436,-0.11865600000000001,1.2607377307211838,0.03986802761190977,-34.250412,2.3307562429941058,0.07370498398518244,-3.742692,1.5150702568316758,0.047910728267643775,0.6748619976,0.0914854409414184,0.0028930236611970105,-19.0000500024,3.920177010015778,0.12396688182678567
R::GLY:81,10.232751,1.7226696348978234,0.054475597022878054,-1.831088,0.6714116771817422,0.02123190147528007,-10.158734,1.0996469793729258,0.03477389076942642,-1.53975,0.9634469998396382,0.030466869243491363,0.2892134736,0.08371183613485123,0.002647200693009161,-3.0076075264,2.3585685454334517,0.07458448621200034
R::THR:82,18.215699,2.351127139990307,0.07434916831006921,-3.1437039999999996,1.3070910069249195,0.041333846910056656,-29.411472999999997,1.9033558257117873,0.06018939606999724,-6.010057999999999,1.2917326691835274,0.040848173626687405,0.2098988928,0.1194684978101298,0.0037779256171884845,-20.1396371072,3.541453817100967,0.11199060290336423
R::TYR:83,22.559096,3.061824594712114,0.0968233951521222,-7.086672,1.4728453606594278,0.04657545980895948,-28.956141,2.4536341974954214,0.07759072608964941,-1.284065,1.2944552193007683,0.0409342682208318,0.025212153600000002,0.023081582079781424,0.000729903713722356,-14.7425698464,4.386400706105783,0.1387101696146512
R::GLN:84,26.749992,3.084515578488136,0.09754094706294379,-2.352321,1.4369717150866261,0.04544103552912279,-74.93802000000001,5.743574555588184,0.18162777506648042,-8.003495000000001,3.5247951747548396,0.11146381037796528,0.8569921608,0.1358833766945019,0.00429700966509268,-57.686851839199996,7.550524356329957,0.23876854494579455
R::LEU:85,22.01954,2.7724119968720378,0.08767136522491252,-5.2710609999999996,1.365774292948509,0.04318957535423334,-22.126527,2.5296199080634625,0.07999360523986278,-3.251376,1.517269220219009,0.04798026559559669,0.0636747336,0.032709915729198555,0.0010343783577643488,-8.565749266399997,4.272441972006292,0.13510647802441234
R::ARG:86,28.323056,3.8963470552382775,0.12321331249042855,-5.0590589999999995,1.7134696972864736,0.05418466945104491,-197.07244,9.067729063023442,0.28674677044458585,-4.5307699999999995,7.683466788572721,0.24297255378149196,0.7116962112,0.1357314997087183,0.004292206893100308,-177.62751678880002,12.625184912305093,0.3992434020367728
R::GLU:87,20.895487999999997,2.952068378248715,0.0933525988382541,-2.1527489999999996,1.101777725314412,0.03484127087232899,-1.914034,6.038713495840319,0.19096088784053136,-78.22337600000002,5.94659657120138,0.18804789491144008,0.9230628528,0.12622543544687564,0.003991598746586807,-60.47160814720001,9.042821804717638,0.28595913377942095
R::SER:88,16.448061999999997,2.1890452037717267,0.0692236874498607,-2.879925,1.019897025868298,0.0322519758057549,-13.057315,2.7702369454209146,0.08760258405877648,-5.886194000000001,1.770858828468266,0.05599947312577146,0.43344900719999996,0.07316174928135895,0.002313577653312814,-4.9419229928,4.0801489204718875,0.12902563781368379
R::GLU:89,20.825598,2.668674351882597,0.08439089285222666,-5.484413000000001,1.6637113585087409,0.05261117261980577,-54.038318999999994,8.181631323595496,0.25872589958339887,-18.729557,5.4313305562036085,0.1717537528287257,0.0303954336,0.033249712045918096,0.0010514482160983826,-57.396295566400006,10.311610279203153,0.32608174826286757
R::LEU:90,23.392514000000002,2.846983787063776,0.0900295322869335,-6.881719,1.398033682726922,0.04420970683050273,-32.39414,1.1067969562661437,0.03499999289142785,0.843471,0.54603588449753,0.017267170791968208,0.0080297784,0.011156777116548194,0.00035280827035138145,-15.0318442216,3.4033944856683345,0.10762478350769226
R::VAL:91,20.248718,2.6012820094092066,0.08225975986152646,-3.2977380000000003,1.2626581625111366,0.03992875699738222,-30.858605000000004,1.3792850136846264,0.04361682185779932,0.511865,0.7603895335780209,0.02404562835059629,0.3343859784,0.05170519534107819,0.0016350618414173372,-13.0613740216,3.2930633985405224,0.10413580818722855
R::PHE:92,21.94378,2.8696882889261683,0.09074751167718044,-6.815702999999999,1.0686241195064803,0.03379286180232447,-10.523575000000001,1.1863403762727627,0.03751537669243107,-1.1570909999999999,0.6290985508797489,0.019893842934913305,0.20146407119999998,0.04577114342899345,0.001447410643458687,3.6488750712,3.3439993805405814,0.1057465453670038
R::GLY:93,11.207301,1.6840679411469717,0.05325490428494826,-4.384148,0.8198233432246241,0.025925090435637826,-13.127543000000001,0.9423546657978619,0.02979987107608018,0.43107100000000004,0.41003101097234096,0.012966319059740895,0.0,0.0,0.0,-5.8733189999999995,2.1364346211866625,0.06755999474988877
R::ALA:94,15.358153,2.0086768668929804,0.06351993982672685,-5.9024779999999994,0.768443167394961,0.024300306613621155,0.726119,0.9681937052258707,0.0306169732475142,-0.8034549999999999,0.44046835524813815,0.013928832398122969,5.3575199999999995e-05,0.0004416320901666454,1.39656329274745e-05,9.3783925752,2.3993122504084172,0.07587291529234859
R::LYS:95,25.34528,3.084695803089828,0.09754664626526122,-8.183979,1.139434702191837,0.03603208903961856,0.24536199999999997,5.451594949091137,0.17239456919797677,-31.439309,5.3875642549782174,0.17036974086239315,0.3810434904,0.0449421808580597,0.0014211965452668915,-13.6516025096,8.340348645485648,0.26374498199634866
R::GLN:96,28.970171,2.884335163908487,0.0912106865326591,-7.917504,1.3130255100278898,0.041521512375923886,-90.681189,2.344232602213142,0.07413114388217006,0.377867,1.0798667692410022,0.03414838560329024,0.033599699999999996,0.021211124158367466,0.0006707546407306326,-69.21705530000001,4.087225706040842,0.12924942542278886
R::ALA:97,15.479992,2.0080793126607324,0.06350104350273308,-6.439024000000001,0.8177235226065104,0.025858688277327607,-5.196326,0.979663625804286,0.030979683983604483,-0.966637,0.532910725385594,0.0168521168175099,0.0002692872,0.000667616528072935,2.111188832284218e-05,2.8782742872,2.4381938790889515,0.07710246035002274
R::TRP:98,46.623132,4.837831162264346,0.1529856540809497,-11.824800999999999,1.3408750938842142,0.04240219354466229,0.890299,1.7674585612112665,0.05589194723391734,-0.15692199999999998,0.672835016862232,0.02127691142802451,0.0821213352,0.03701207047678961,0.001170424436253294,35.6138293352,5.3647500399227335,0.16964829203635082
R::ARG:99,29.269372999999998,3.4623032599515313,0.10948764251672881,-10.254857,1.6083813927520425,0.05086148547330288,-187.041633,6.470674970844309,0.20462070906511637,-13.677102,4.831985628455035,0.15280080207118024,0.1369455768,0.038218362657299984,0.0012085707443939317,-181.56727342320002,8.932727181749883,0.282477636112265
R::ASN:100,24.709411999999997,2.6919391230590635,0.08512658951382934,-6.7133270000000005,1.1982774687320963,0.03789286070054622,-106.290734,1.859651186982118,0.05880733404299161,2.0689370000000005,0.6539329270123962,0.0206791748633982,0.014520549599999998,0.007280206260244268,0.0002302203361818843,-86.21119145040001,3.5451923708037616,0.11210882635192108
R::ALA:101,17.228053,2.0124272384836672,0.06363853698971245,-3.9600589999999998,0.8664010465823548,0.02739800674353884,4.666555000000001,1.0622764126982205,0.03359212968799388,-1.31622,0.4292687661593841,0.013574670294338642,0.0885729528,0.029878233394464472,0.0009448326998861185,16.7069019528,2.472672587124258,0.07819277283173791
R::PRO:102,40.864566,3.463323739652994,0.10951991291835471,-7.106549000000001,0.7865544174429382,0.024873034627865574,-1.872229,0.8306599957618038,0.02626777547793113,-2.180091,0.5094019775373865,0.016108704936120717,0.21679048080000002,0.05373432802402754,0.0016992286509454199,29.922487480799997,3.6831580143307985,0.11647168307588412
R::ARG:103,27.999733999999997,3.752026975815072,0.11864951085969128,-6.992527,1.4577553276428112,0.04609827106596298,-195.474192,11.082966710458711,0.3504741803687341,0.6152189999999998,8.603411767028183,0.27206376832102985,0.530916624,0.10724270321091493,0.0033913120457994403,-173.320849376,14.59674974636758,0.46158975634006655
R::CYS:104,14.777325000000001,2.0205549206529874,0.06389555686724234,-4.43414,0.9858930288829514,0.03117667500552296,-39.175504999999994,6.347876815753044,0.2007374904395664,-31.767855000000004,5.934810068062414,0.18767517295576153,0.2517665616,0.03947791487492476,0.0012484012827900354,-60.34840843839999,8.976285221041488,0.2838550622579908
R::VAL:105,18.844098,2.488370210880206,0.07868917528094954,-4.64622,1.2350936416320828,0.03905709031149146,-28.236019,1.1033364158945358,0.03489056099633538,0.05897399999999999,0.5839992888043615,0.01846767904540254,0.1284026832,0.03941031320909335,0.001246263530413547,-13.8507643168,3.0458828274814245,0.09631927220835007
R::GLY:106,10.371829000000002,1.617616252316661,0.05115351737426274,-2.294595,0.811103272694051,0.025649337593298585,-8.093586,1.5551319315749388,0.0491775896583393,1.620445,0.733013091953343,0.023179909252950066,0.1237367376,0.049947654096714755,0.001579483507278587,1.7278297375999998,2.496559461431424,0.07894814212166594
R::ARG:107,30.353883000000003,3.859614798566173,0.12205173654361089,-11.23633,1.547919402003864,0.04894950944698016,-213.431057,4.61001017046069,0.14578132175196862,19.783143,3.399203434710991,0.10749225083954192,9.199439999999999e-05,0.000631828913020479,1.9980184566931307e-05,-174.53026900560002,7.078097133405333,0.2238290844146953
R::ILE:108,23.893994,2.9980053575609236,0.09480525367280022,-3.523287,1.4765156377874908,0.04669152416264649,-16.082947,1.1054997784671872,0.03495897252767879,-1.047088,0.8593721884352553,0.027175734732588188,0.35944613999999997,0.07583132272626504,0.0023979969779828665,3.6001181400000006,3.6241599385993464,0.11460600010709919
R::GLN:109,27.763711999999998,3.095029140905785,0.09787341509856495,-3.04088,1.4439273879250298,0.045660993217406035,-77.633963,4.502509940425562,0.14238186599293817,-5.264339,3.3816884614167226,0.1069383787518728,0.4861409904,0.12544122705778762,0.00396679989988951,-57.6893290096,6.586978047618784,0.20829853528004408
R::TRP:110,46.270830000000004,4.998446417548156,0.15806475441761203,-10.490740000000002,1.0871643557438773,0.03437915555100212,-3.97027,1.5451682358565362,0.0488625099345091,-2.403893,1.13310917812495,0.03583205840516283,0.43827955199999996,0.06335422719608926,0.0020034365733942504,29.844206552,5.46277291952124,0.17274804765974813
R::GLY:111,10.420323,1.7419793921487705,0.0550862251626575,-1.8756709999999999,0.6589422681532883,0.020837584139218254,-4.344303,1.9146860999106354,0.060547690799823244,-2.1597740000000005,1.2392005830066415,0.03918696320109534,0.29994707519999997,0.048604423659018785,0.0015370068312227454,2.3405220752,2.944944897879114,0.09312733460989972
R::LYS:112,24.710738,3.125541075934853,0.09883828720367427,-1.136879,1.1886475627194968,0.03758833633401457,21.116619,5.476880478871069,0.17319416785746278,-54.225363,5.359583815673657,0.1694849216810481,1.2027809807999998,0.09288445070357876,0.002937264234369382,-8.3321040192,8.361332191939722,0.26440853999817693
R::LEU:113,22.167981,2.656163419415116,0.08399526242972874,-7.041828000000001,1.2622505093744267,0.03991586587330907,-36.94673699999999,1.6631641235401275,0.05259386753064468,1.106593,1.0767027766988437,0.03404833137396017,0.0279635904,0.022478977002457823,0.0007108476679831113,-20.686027409599998,3.5460385692550043,0.11213558549650543
R::GLN:114,27.385215,2.9189227736915204,0.09230444279001417,-5.70421,1.320132376657735,0.041746251231697444,-74.15657399999999,3.2502475340386,0.10278185166907629,-7.257799,3.109443948779106,0.09832925134769918,0.4573156248,0.07372535290957667,0.0023314003649398413,-59.2760523752,5.5227751883866905,0.17464548600367444
R::VAL:115,18.940527999999997,2.527030711173887,0.07991172764504595,-4.636037999999999,1.274523919177667,0.04030398516965785,-24.969426999999996,1.0869421073226486,0.034372127438827525,-2.9925,0.8862166766654755,0.028024631986878972,0.121332816,0.04414940137125014,0.0013961266566611154,-13.536104184,3.1589662467466213,0.09989528391312794
R::PHE:116,22.512627000000002,2.8165616733654173,0.08906750058169927,-5.086450000000001,1.1638722109836628,0.036804870920844154,-11.951722,1.43146869638005,0.04526701479792985,-2.423321,0.5580579431913858,0.017647341668336338,0.3151749024,0.07415371989225027,0.002344946518336466,3.3663089024,3.413744022948975,0.10795206461304875
R::ASP:117,17.895686,2.2636248592476624,0.07158210323400675,-2.414422,1.2645248783301972,0.03998778773470721,-14.285995999999999,5.135326515226076,0.16239328316769752,-62.499911999999995,4.820548385843254,0.15243912470312862,0.408520548,0.07218759060783907,0.0022827720512055023,-60.896123452,7.505830858592389,0.23735521245129157
R::ALA:118,14.354149,1.904911920483202,0.06023860410732474,-4.704484000000001,0.9001120373286873,0.028464041872931542,1.4989780000000001,0.918954374012116,0.02905988887652532,-0.4264450000000001,0.4884090201613807,0.015444849334810619,0.0011761920000000002,0.0034279104302323885,0.0001084000457458206,10.723374192,2.349877309053372,0.07430964518556064
R::ARG:119,28.580900999999997,3.7636758759488043,0.1190178814262756,-5.630635999999999,1.5985348446324215,0.050550110281818376,-234.27318,5.818362764352185,0.1839927858846645,30.471040000000002,4.840533096922281,0.1530710967570299,0.393544224,0.08503437818270952,0.0026890231447349176,-180.458330776,8.603017291286582,0.27205129390277843
R::ASP:120,17.162726,2.460628082608991,0.07781189215617366,-1.030957,1.1714670115504748,0.03704503960250279,12.112719,13.00908643664262,0.41138343417794426,-96.69073399999999,12.144075391450928,0.38402938313785834,0.7444597895999999,0.09355460906425707,0.002958456502496863,-67.70178621039999,18.00418493057198,0.5693423179548796
R::CYS:121,15.622907,2.1407539532489483,0.06769658402276292,-6.061614,0.9447334359511153,0.029875094393223264,4.275195,2.0795582456317496,0.06576140583180229,-1.8539119999999998,1.5857702999665493,0.050146459937427286,0.025727652,0.021263524677663764,0.0006724116906461516,12.008303652,3.5092778220123466,0.1109731085987399
R::ARG:122,30.293618,3.9146152086860337,0.12379100222583223,-1.335693,1.4561023016089907,0.04604599779297871,-229.884734,13.425220143641743,0.42454273743080806,28.88798,10.424672455170954,0.3296570881955976,1.3691107152,0.1388576812279733,0.004391065432900021,-170.6697182848,17.503544192628734,0.5535106677411982
R::SER:123,14.512705,2.0932659085684744,0.06619488019458152,-3.2503450000000003,0.9670761665841011,0.030581633572701772,-18.933812,2.4310585374803297,0.0768768210363566,-1.3871390000000001,1.7518255831215048,0.05539758906016579,0.3099232584,0.05173841975718498,0.0016361124897056039,-8.7486677416,3.78135079387829,0.11957681140741283
R::ALA:124,15.263714,1.9657416600876119,0.06216220937357359,-4.884584,0.8619462076858393,0.027257132368317838,-5.329951,1.4833312315861888,0.04690705216275054,0.330071,1.096755960074528,0.03468246871200203,0.050009817600000006,0.038838250672218626,0.001228173324607765,5.429259817599999,2.83050262805412,0.08950835227743431
R::GLN:125,28.137725,2.9014002821698006,0.09175033295511793,-3.025725,1.3194811144442349,0.04172565651221081,-76.445073,3.99915346813185,0.12646433671858245,-9.679859,3.5241040613351644,0.11144195545268847,0.843201144,0.11217381117242965,0.0035472473712652047,-60.169730856,6.211624173229812,0.19642880356366516
R::GLU:126,20.001119,2.609944752066411,0.08253369983733311,-4.862626,1.289467244300529,0.04077653460170445,14.179824,8.331510887409557,0.2634655075470487,-85.490818,7.799702989657747,0.24664826520143213,0.4234738104,0.05501891474561136,0.0017398508498675544,-55.74902718960001,11.778242859520377,0.3724607427069902
R::MET:127,20.931455000000003,2.4671676213778015,0.07801869052973781,-10.308157999999999,1.102777702456846,0.03487289292611096,-11.166737000000001,0.9900460594492562,0.03130800536334118,0.08367699999999999,0.41781431123287294,0.013212448625103524,0.000339192,0.0014298437907184127,4.521563076919308e-05,-0.4594238079999999,2.9082291477746844,0.09196628064658409
R::PHE:128,22.841000999999995,2.9172084315315905,0.09225023053087186,-6.217733,1.2349970978552944,0.039054037329205794,-12.947230000000001,1.2567611344643024,0.039742276596843325,0.622279,0.5340148735372452,0.016887033047844727,0.25910892,0.06479148190713961,0.0020488865580415134,4.55742592,3.4502378519598795,0.10910610081520063
R::THR:129,20.213153,2.4671298829998793,0.07801749713744346,-2.955254,1.0590925462319145,0.0334914469900003,-39.162462999999995,1.8790257035578306,0.05942001005243099,-0.048447000000000004,1.224120148184401,0.03871007797965538,0.6172292519999999,0.05659422200909927,0.0017896664395398423,-21.335781748000002,3.4986879710631262,0.11063822810792757
R::TYR:130,24.447242,2.9116019438508416,0.09207293782342345,-6.392379,1.119515979948031,0.0354022037359117,-29.711889000000003,1.5495084751878576,0.04899976035328132,-0.646083,0.9109593844464198,0.028807065107556516,0.42306557759999996,0.053932308281152384,0.0017054893363880228,-11.8800434224,3.6006213515810757,0.11386164462830112
R::ILE:131,24.344345,2.8390239083133837,0.08977781881943335,-5.6782639999999995,1.5025243479904078,0.04751399179509127,-15.915803,0.9942543297320862,0.03144108255437462,1.5921379999999998,0.3435323579460893,0.010863447010778854,0.0008212536,0.0022113208808508637,6.992810620978549e-05,4.343237253599999,3.3799700015482452,0.10688403627935299
R::CYS:132,16.571140999999997,2.0911597866062266,0.06612827877027345,-5.0556790000000005,0.9504224734080102,0.030054997553801265,-7.310163,1.2258569306534102,0.038764999863678574,0.99005,0.7197642693965852,0.022760944697002367,0.1782964224,0.0431691487476005,0.0013651283469302284,5.373645422400001,2.7016479275458143,0.08543360886918329
R::ASN:133,26.038595,2.7067419210140815,0.08559469508664073,-4.431239,1.0113101719447897,0.03198043564242051,-92.264407,2.455106047679204,0.0776372700792023,-3.08975,1.9846633199361547,0.06276056479589712,0.5227102727999999,0.09233207040866429,0.0029197964357041296,-73.22409072720001,4.280672786015178,0.13536675921706537
R::HIS:134,67.231166,5.062320946013202,0.16008464436180003,-10.700458999999999,1.3094346880692447,0.04140796061530923,-25.082462999999997,1.7395473884407404,0.055009318452703994,-0.016700999999999994,0.8426792578431013,0.02664785791764509,0.0028872,0.006439971132953936,0.00020364976845869482,31.4344302,5.574754477483398,0.17628921545069398
R::ILE:135,23.594488,2.797501627140903,0.08846476899792369,-5.117838,1.565308323543959,0.04949939542818679,-12.769884999999999,1.221872129878982,0.03863898939898661,1.1239009999999998,0.4908962631748178,0.015523502864978639,0.00317484,0.004560660459643976,0.00014422074687145398,6.83384084,3.4655702192005613,0.10959095283922769
R::LYS:136,25.487239999999996,3.011046802093916,0.0952176603598303,-3.9307969999999997,1.1537424278369066,0.036484539051370786,-13.132255,9.720109122945843,0.307376839338905,-22.542222000000002,9.522433517894257,0.301125787840756,1.0075273344,0.13274979215250143,0.00419791702115851,-13.110506665599997,13.984720533718164,0.44223569327474965
R::TYR:137,24.027672,2.830465568491516,0.08950718035116513,-5.509214,1.2939967782819246,0.04091977104290786,-36.013962,1.7606138431115441,0.05567549824254832,-2.735212,0.9595202035684293,0.030342693042246596,0.4957120512,0.06492088340660267,0.0020529785927509564,-19.7350039488,3.7027851467961646,0.11709234750116805
R::ALA:138,15.138194,1.953675184969088,0.061780633926530736,-5.7642739999999995,0.8427575706714239,0.026650334386720178,-7.5410569999999995,1.0721262956158661,0.033903610335051335,0.13453700000000002,0.5511111000796481,0.017427663200526914,1.8475200000000002e-05,0.00019224858102196752,6.0794339296483854e-06,1.9674184752000001,2.4454581015894585,0.0773321752353412
R::THR:139,19.888741000000003,2.430368414030885,0.07685499741668723,-4.200329,1.334456165169542,0.04219920919589607,-33.581081999999995,1.6073970776618949,0.05083035869710148,-2.822227,0.6844823091000964,0.021645231148477023,0.0466513704,0.02031841402947198,0.0006425246677545103,-20.6682456296,3.2772119430048576,0.1036345411500127
R::ASN:140,25.123586,2.9087943558464215,0.0919841540951701,-3.7587889999999997,1.2873061611283463,0.04070819515133286,-83.888585,2.9570857344309447,0.09351126157193582,-7.182753,2.1640584534598415,0.0684335370267459,0.3240828144,0.06208389525740111,0.0019632651502871313,-69.3824581856,4.852793133639568,0.1534587931592691
R::ARG:141,29.389416999999998,3.8991604800406714,0.12330228079444029,-0.47280700000000003,1.2862225840619501,0.0406739294358315,-167.25672899999998,12.333238229011835,0.39001123729138754,-29.829459999999997,11.239527706821137,0.35542507378124016,1.685949732,0.19151988112441384,0.006056390415578376,-166.483629268,17.185175272184072,0.5434429584930573
R::GLY:142,11.019777,1.7979688599280579,0.05685676759428908,-2.1150369999999996,0.9684603810332151,0.030625406276994924,-16.054166,1.3102837244062828,0.0414348095017221,-1.8591300000000002,0.45975387665576023,0.014538694133243192,0.0095672088,0.012119295526638608,0.00038324577500867843,-8.998988791199999,2.469609579218963,0.07809591201701958
R::ASN:143,25.577585,2.909126079216059,0.0919946441091817,-2.440566,1.1416409302595978,0.03610185609693773,-88.14673300000001,2.260373187265988,0.07147927633734831,-9.666905,1.7215273085185143,0.054439473490978954,0.7539660504,0.04134538155515244,0.0013074557644299632,-73.9226529496,4.223862121173103,0.13357024825417127
R::LEU:144,23.149129000000002,2.809945108780419,0.08885826643795725,-7.0528580000000005,1.3578120193296273,0.04293778615434196,-22.688857,1.29780307541283,0.04104013672675811,-0.709972,0.8497922164953031,0.02687278942008068,0.053460719999999996,0.026181960422782705,0.000827946285443784,-7.24909728,3.48519298217668,0.11021147908912929
R::ARG:145,28.276760999999997,3.7926294026544434,0.11993347233311892,-7.7170119999999995,1.3056055958274688,0.04128687408676031,-163.961477,5.742180118863479,0.1815836791054499,-29.473645,5.318811708734856,0.1681955944517424,0.6712415064,0.06104779163537924,0.0019305006769117382,-172.2041314936,8.795155547291051,0.27812723904904485
R::SER:146,16.170533,2.0973364720308947,0.06632360271359661,-4.70712,0.9661552626777955,0.030552512034201052,-15.346084,2.5085056382125197,0.07932591340125875,-2.857919,1.5878042689321,0.05021077968363965,0.046627344,0.02775680162727226,0.0008777471370364838,-6.693962656,3.76121916962181,0.11894019355092113
R::ALA:147,13.73826,1.8839383196909605,0.05957536061493879,-5.520201999999999,0.8339714246879205,0.026372492055094073,-4.735206,1.044788796630209,0.03303912271177914,-0.229244,0.3291797054254712,0.010409576286477755,5.11344e-05,0.00045392203402857623,1.4354275076667575e-05,3.2536591344,2.3333827469297037,0.07378804133238129
R::ILE:148,21.919686000000002,2.8312235781379047,0.08953115072087481,-6.809259,1.4667240503649621,0.04638188698100801,-14.181243,0.9021894867216087,0.028529736590985198,0.447209,0.3687656536596107,0.011661393884051768,0.00013096079999999998,0.0007819173241611673,2.4726396862934964e-05,1.3765239608,3.3342226947202707,0.10543737941540327
R::THR:149,18.789801999999998,2.3745311159881646,0.07508926701464064,-6.040902,1.1032807994323113,0.03488880224937509,-36.199492,1.2031519621128497,0.03804700571577217,-0.06769700000000001,0.40346847360233734,0.01275879340654907,0.0019659312,0.0036872519476144508,0.00011660114461353525,-23.5163230688,2.9096394264832752,0.09201087757513197
R::VAL:150,19.41349,2.5182180183415417,0.07963304582834943,-5.821973,1.3132183688446488,0.04152761110720192,-28.028586,0.9637340777434407,0.030475947443910585,-1.223991,0.3603286984393555,0.011394593933923227,2.96352e-05,0.00024558655867323035,7.766128881299873e-06,-15.6610303648,3.020692747699898,0.09552269194284026
R::PHE:151,24.352605000000004,2.9913802006724253,0.09459574781656414,-7.368615000000001,1.225188553152126,0.038743863911269875,1.8081289999999999,0.9034027752663814,0.02856810414358993,-1.553101,0.5736459978061383,0.018140279237073505,0.0027598968,0.003639618083556262,0.00011509482957174818,17.2417778968,3.4050935446368866,0.10767851246988787
R::PRO:152,40.060790999999995,3.6765325083995926,0.11626216618194846,-6.203964,0.8467125017997549,0.026775400290266437,-5.313231,1.1948823723023954,0.03778549832460861,-4.1359449999999995,0.9024929362465947,0.028539332507523718,0.1742308848,0.056980500731243215,0.0018018816452761842,24.5818818848,4.059470101762123,0.1283717161492382
R::GLN:153,27.778286999999995,2.931136543839437,0.09269067611486605,-5.6755439999999995,1.3950603212994053,0.04411568088632431,-67.249784,4.083725867066006,0.12913875079674575,-7.284151,2.858055859181027,0.09037966195001505,0.18914547599999998,0.12452308515597509,0.003937765703639847,-52.242046523999996,5.949668981462309,0.18814505305475016
R::ARG:154,29.621095999999998,3.939256689120931,0.12457023425675974,-4.048823,1.5457173071655115,0.048879873093851216,-222.071143,12.953490302870149,0.40962533005974006,22.066221,10.682598979656543,0.3378134410590541,0.7459386624000001,0.14482365328054927,0.00457972603433052,-173.6867103376,17.315853751222157,0.5475753748423265
R::CYS:155,16.366093,2.121170884287968,0.06707731300783448,-2.686477,0.9875367423397471,0.031228653788964392,5.789324,1.9633613643504346,0.062086937813230894,-5.561681999999999,1.5421672577499497,0.04876761067425797,0.25592744159999997,0.11259007329966327,0.003560410735522455,14.1631854416,3.423498059051242,0.1082605143176755
R::PRO:156,38.473222,3.5611733227569817,0.11261418842542001,-1.8800729999999999,0.8949111752967442,0.028299576174759228,-4.045332,1.718116768958385,0.05433162276037778,-5.65942,1.4374778250811382,0.045457040132415125,0.8084583287999999,0.16608291286200313,0.005252002850792041,27.696855328800005,4.304494477834503,0.13612006725574202
R::GLY:157,10.953698000000001,1.821630574731331,0.05760501671552574,-0.45517399999999997,0.48395279080092096,0.015303930989258935,0.45281299999999997,1.4869050588490846,0.047020066503898096,-7.180906,1.2281611169402815,0.03883786463187697,0.7125605639999999,0.04392184420703648,0.0013889306672930741,4.482991564,2.6969879061860005,0.08528624605476283
R::ARG:158,27.37179,3.9450602051046064,0.12475375754621582,-1.8782630000000002,1.360765953362664,0.04303119775036479,-200.48616700000002,7.991433766797484,0.25271132473458924,5.295064,7.762393833084224,0.24546844607791038,1.2048660144,0.20431207286286443,0.0064609150371693035,-168.4927099856,11.89851667620227,0.37626413474295356
R::GLY:159,9.612847000000002,1.6584309191494833,0.05244419046558923,-1.3998890000000002,0.6563580308634914,0.020755863380717266,-13.699184,1.8491822566053353,0.058476277396428036,-2.5076959999999997,1.6681930492553911,0.05275289612508492,0.2773440648,0.05429650078071957,0.0017170061144418448,-7.7165779352,3.0637379385311387,0.09688390039627344
R::ASP:160,16.95148,2.6654366485812417,0.08428850768402536,-4.177719000000001,1.0763210970890609,0.034036261604926586,3.8692119999999997,9.690719605119941,0.3064474611822653,-74.130753,8.882646940636052,0.28089395983536386,0.32259709439999995,0.0802476805100153,0.0025376544735715083,-57.1651829056,13.456631170501526,0.42553604131602446
R::PHE:161,21.986273,2.823231131252098,0.0892784073585041,-6.366022999999999,1.1958607705209665,0.03781643799290197,1.9472699999999998,1.334700196710857,0.04220692615081084,-2.780832,1.3885103758258344,0.043908553423860366,0.08860498559999999,0.04925866597683815,0.001557695789882515,14.875292985600002,3.6211226295158547,0.11450995196048167
R::ARG:162,28.293135000000003,3.6770185728080023,0.11627753688814964,-7.9732460000000005,1.7306199361743178,0.054727007624060714,-213.504832,8.170536640990969,0.2583750549139293,23.802388999999998,8.270295427351975,0.2615297047290785,0.498081564,0.2349421040139528,0.007429521669562787,-168.88447243599998,12.317717491400446,0.3895204284732092
R::ILE:163,23.228351000000004,2.9179003358235183,0.09227211046572524,-5.455386000000001,1.429200853275704,0.045195299302073444,-12.401824999999999,1.055056787274979,0.03336382508608688,-2.15298,0.8676308429280278,0.027436896318643624,0.058134081600000005,0.039672304591705045,0.0012545484253774428,3.2762940816,3.5248062988665945,0.1114641621532662
R::TRP:164,46.857290000000006,4.8587246635202535,0.15364636460359224,-9.667290000000001,1.2744506369020339,0.040301667780626646,-4.499858000000001,1.6722961962032923,0.052882649024382285,-3.016014,0.9850618740992872,0.031150391583477727,0.3512884104,0.10774467453829192,0.0034071857729455336,30.025416410400002,5.3860895054140485,0.17032310518638202
R::ASN:165,24.809424,2.702979463152467,0.08547571572220966,-5.60105,1.3158254813994141,0.04161005524509671,-89.126079,3.115972457958992,0.09853570093503675,-3.530134,1.719720263892939,0.05438232972247511,0.0193159944,0.010469262808322687,0.000331067158971905,-73.4285230056,4.658790232022767,0.14732388274136257
R::SER:166,16.500223,2.149511108431636,0.06797350958477134,-4.1010480000000005,0.9604035837584114,0.030370627976648752,-12.03873,3.264619955691627,0.10323634754823516,-3.810957,1.8411745569475482,0.05822305169905645,0.20382549840000003,0.08435920467559042,0.002667672283751915,-3.2466865016,4.4269127762619735,0.1399912737588722
R::GLN:167,27.046447,2.9243959528748835,0.09247751991263065,-6.031851,1.4327729229710477,0.045308258064054946,-70.648532,2.679672056609913,0.08473867081194984,-7.084345,1.585307295124513,0.05013181843874208,0.2890044072,0.08655349086102228,0.0027370617055939876,-56.4292765928,4.506247107707392,0.14250004559901458
R::LEU:168,22.920510999999998,2.6594601436906324,0.08409951400501076,-5.883176,1.370810130916751,0.04334882253330533,-24.534593,1.2047429839393131,0.038097318243558824,-4.724042,0.646478439111468,0.02044344325782719,0.005378328,0.005308540419928626,0.00016787078778041163,-12.215921672,3.289561806850783,0.10402507813547361
R::VAL:169,18.986821,2.453864699807021,0.07759801521275529,-4.3515619999999995,1.2108961904952875,0.03829189971986242,-19.555212,1.341084994717337,0.04240883119181664,-0.23639600000000002,0.7457479126246348,0.023582619642100833,0.0093489048,0.008250643634600695,0.0002609082604770822,-5.147000095199999,3.137266092392449,0.09920906477976389
R::ARG:170,28.241399,3.893512366205994,0.1231236717524254,-7.9817800000000005,1.4977843114414036,0.04736409867821829,-221.983653,12.392567918014047,0.39188740679255185,25.941226,9.521785578079566,0.3011052981847447,0.235526688,0.0788757571011358,0.0024942704460978915,-175.547281312,16.175572879251366,0.511516527564821
R::TYR:171,22.54954,2.924946643684291,0.09249493428507315,-8.64307,1.4431456361365613,0.045636272055241324,-41.477014,2.279825662151385,0.07209441760499909,1.201478,0.7880963237549076,0.024921793986709708,0.002375892,0.005180643026947138,0.00016382631709422024,-26.366690108,4.056687059643888,0.12828370863006017
R::ALA:172,13.340167000000001,1.9143105774954596,0.06053581573837921,-5.243242,0.9340819286529422,0.02953826415746193,-5.241636000000001,1.0507869600941953,0.03322880129502116,-0.07509199999999999,0.48532130546268004,0.015347207222683871,9.47448e-05,0.0005093899870167846,1.6108325762566386e-05,2.7802917448,2.424207973971119,0.07666018719690917
R::GLY:173,12.043621000000002,1.639464409909224,0.05184441678097074,-5.003495000000001,0.7272522134548647,0.022997734279163243,-8.805696,0.9620674038673174,0.030423242588258077,-1.27072,0.423552343400435,0.013393901134471616,0.0026983296,0.0033414505449226445,0.00010566594410766337,-3.0335916704000003,2.0788748821922267,0.0657397959824165
R::TYR:174,24.199587,3.0418066388958716,0.09619037180732279,-7.348514999999999,1.3506102982633443,0.04271004773791526,-27.496165,2.5281464628804637,0.07994701081200598,-1.316647,0.9073493000994711,0.02869290421673972,0.0472789224,0.0192643406206197,0.0006091919398245993,-11.9144610776,4.276904746565155,0.13524760334731092
R::ARG:175,29.659733,3.603021441750104,0.1139375421435402,-3.7235099999999997,1.5583735309289617,0.04928009803054373,-260.947746,9.717400315284124,0.3072911793193615,56.749147,7.5169764564877415,0.23770766720362851,0.7883178912,0.09507996537708921,0.003006692504415522,-177.4740581088,12.897757002917292,0.4078628883660562
R::GLN:176,27.234466,3.029946169628101,0.09581531083727696,-4.972608,1.5032659426515325,0.04753744307738901,-80.32351399999999,3.727392108942122,0.11787048796795575,-7.624193,2.555127423779683,0.08080022371102075,0.3062639232,0.09084622857985829,0.00287280999148636,-65.3795850768,5.645419683954612,0.17852384548844502
R::GLN:177,28.216521,3.023493845464052,0.09561127043167558,0.27572399999999997,1.0593116660473443,0.033498376166972633,-68.577073,2.3942480175769174,0.07571277018885915,-18.04055,1.950928392714607,0.06169377272869605,1.4806000008,0.06730803963383868,0.002128467100838159,-56.6447779992,4.450475454909661,0.14073639108188526
R::ASP:178,16.18992,2.4387039265970767,0.07711858946842844,0.552071,1.3360786249165877,0.04225051587802213,5.348385,6.620435656871457,0.2093565577830678,-82.521671,6.524075364276459,0.20630937777706326,0.8713512504,0.05637357364661442,0.0017826889256654565,-59.559943749599995,9.702024972081793,0.3068049682761
R::GLY:179,10.347294,1.7566312127376082,0.05554955641194627,-0.590082,0.6658512756434427,0.021056066139618766,-10.363993999999998,1.0725997352060088,0.033918581809444806,-3.704019,0.8611784464552048,0.027232853626438052,0.47580415919999997,0.07876288460543998,0.0024907011043820283,-3.8349968408,2.329680930821723,0.0736709796285781
R::SER:180,14.814998,2.1058850505181903,0.06659393250136232,-0.650694,1.2388836831454355,0.03917694194757932,-18.127105000000004,2.380583115115916,0.07528064803105111,-1.145421,1.1952593240627742,0.03779741858591668,0.35143444079999997,0.07191917577946577,0.002274284029051274,-4.7567875592,3.6153254091352265,0.11432662775547434
R::VAL:181,18.371709000000003,2.530369281017891,0.080017302493392,-2.809853,1.3625200128405455,0.043086665981379904,-18.854776,2.5371915520559343,0.08023304164634419,-2.151564,1.7862934618656587,0.0564875590896261,0.3619434744,0.07353125413083872,0.0023252624226211514,-5.082540525600001,4.229990736724143,0.13376405209461942
R::ARG:182,27.917934000000002,3.9036538752358663,0.12344437442688103,-4.90782,1.5067978595684293,0.04764913209702775,-214.023369,9.366118869032093,0.29618268462021713,16.635345,8.069730055706634,0.2551872707875042,0.8644983912,0.11067364953087579,0.0034998080948079316,-173.5134116088,13.052429960155253,0.4127540767391141
R::GLY:183,10.322577,1.7194008305427213,0.05437222835300205,-3.402361,0.6992899832537286,0.022113490920227862,-13.112791000000001,1.09097499023534,0.03449965839423632,-3.500211,0.8985072155965138,0.028413292953809493,0.065360916,0.024333993973862655,0.0007695084552621785,-9.627425083999999,2.333126547320295,0.07377993958936752
R::ASP:184,19.94069,2.5040736175080798,0.0791857606006282,-5.753152,1.4619013177694313,0.04622937878552988,-22.022828,11.350083148876752,0.35892114382746526,-49.56345700000001,7.47987595352697,0.23653444628668993,0.011712715199999998,0.016980148937274047,0.0005369594565067357,-57.3870342848,13.898948170160969,0.4395233329833821
R::PRO:185,39.925443,3.554318349100288,0.11239741512486397,-5.0534349999999995,0.8359688677068065,0.026435656749454896,-7.836979,1.0317708333535118,0.03262745856727122,-3.2486080000000004,0.9154073193589836,0.02894772115963535,0.37291466879999996,0.051721963782901226,0.0016355921061070656,24.159335668799997,3.9034881386983304,0.12343913337737979
R::ALA:186,14.154583,2.025631447996155,0.06405609075732767,-2.158435,0.816416601849203,0.02581735981418317,-3.230623,1.667335843455361,0.0527257888975689,-2.353832,1.3732676271492021,0.04342653538766361,0.3965086008,0.0705498487555867,0.002230982106480498,6.8082016008,3.0725508787801115,0.09716259003697068
R::ASN:187,25.555472,2.766405762576416,0.0874814314195647,-5.7411080000000005,1.3676179065572371,0.04324787553552197,-95.041617,2.3884275765262384,0.07552871168179026,-0.786201,1.1922090414851751,0.03770096018139326,0.03939500159999999,0.024597051629942916,0.000777827068753767,-75.9740589984,4.080432977443802,0.1290346204838488
R::VAL:188,20.302947,2.5162225168277548,0.07956994252977063,-4.858415,1.251029137460435,0.0395610149361085,-29.284937999999997,1.4212430222013406,0.044943650587774914,-2.116991,0.8773975284436354,0.027745746032842585,0.1092597264,0.04511782919111981,0.0014267510332637097,-15.8481372736,3.269287908176935,0.10338396116686534
R::GLU:189,21.435800999999998,2.841041688078336,0.08984162661817183,-3.2598979999999997,1.5905799657973818,0.05029855492552446,17.788284,7.261685006893648,0.22963464272479447,-93.127663,6.2380410330031495,0.1972641780187954,0.5532244776,0.16703973423346788,0.005282260199269587,-56.610251522400006,10.113090024447661,0.3198039865958253
R::ILE:190,23.762252,2.8915706431792394,0.09143949247724421,-6.029395,1.5291829318217622,0.048357010236107445,-11.783863,1.1477585470084724,0.03629531212472211,-1.7332109999999998,0.7859237217942974,0.02485309028026495,0.07888790879999999,0.05378569939786749,0.0017008531564240822,4.294670908800001,3.5549261460177646,0.11241663535100452
R::THR:191,20.068362,2.408733456187297,0.07617083997801259,-6.3367700000000005,1.244403120817366,0.039351481892045695,-43.08997,1.4946532986281467,0.04726508735948766,0.561655,0.7163544918369675,0.02265311806297314,0.004950367200000001,0.004257015410097097,0.00013461864730342582,-28.791772632799997,3.1776888383400923,0.10048734424449282
R::GLU:192,20.363601000000003,2.6949710068568455,0.08522246609784886,-4.284862000000001,1.2027060525980569,0.03803290481880131,23.121498,5.818040644752837,0.1839825995685353,-95.77280599999999,5.435889873274108,0.17189793109390233,0.544707252,0.08439629446720048,0.002668845165946203,-56.02786174799999,8.492054461061517,0.2685423411114806
R::LEU:193,22.438855,2.6416300668290025,0.08353567746762458,-5.009405999999999,1.3735603645868644,0.04343579255825775,-34.887277000000005,1.2144860790766605,0.03840542196449612,0.8622219999999999,0.553146608699719,0.017492031634890215,0.2224668816,0.07278723065858668,0.002301734334571716,-16.3731391184,3.263605839110009,0.1032042783661266
R::CYS:194,16.313552,2.108535100797708,0.06667773444933474,-7.759326,0.9592177446878264,0.030333128452634094,-5.446262000000001,1.232288627455435,0.03896838797481877,-0.07084499999999999,0.6112413819228865,0.01932914967025192,5.20704e-05,0.0003834529772525441,1.212584783690774e-05,3.0371710704,2.6940991793895015,0.08519489649261384
R::ILE:195,23.955178,2.8299196939694244,0.08948991828310048,-4.612778,1.4624111681452656,0.04624550167006517,-12.085758999999998,1.189761516825536,0.03762356265585438,-1.477845,0.7917479895617039,0.025037269798742035,0.3363981768,0.05497203016268201,0.0017383682291755166,6.115194176799999,3.4917776517164163,0.11041970462298027
R::GLN:196,28.041387999999998,3.014002752065101,0.09531113570541483,-2.444155,1.1009021659416427,0.03481358325388239,-69.773376,3.2467224899310385,0.1026703799867518,-11.816073000000001,2.7719082256941694,0.08765543458149642,1.0377472680000002,0.07140773225062853,0.0022581107645944774,-54.954468731999995,5.340971762792908,0.1688963568907014
R::HIS:197,69.423327,4.913780288542722,0.15538737633434382,-6.225357,1.1288346803456208,0.03569688691680271,-47.344173000000005,6.376237555257097,0.2016343357691616,27.718277999999998,6.316391744082693,0.19974184505184686,0.4928397408,0.06929275266009755,0.002191229237485995,44.0649147408,10.29453816210228,0.32554188051766886
R::GLY:198,11.176219000000001,1.7767710373143186,0.05618643358533268,-0.8678530000000001,0.6277154669043928,0.019850105979339252,-11.209255,1.1523023613509606,0.03643900015059414,-3.7735159999999994,0.7466554143271178,0.0236113173657041,0.5291501975999999,0.04208655726259388,0.001330893798248979,-4.1452548024,2.331953761216379,0.07374285283640183
R::TRP:199,45.456685,4.700672696090955,0.14864832254611893,-8.968474999999998,1.162790723808459,0.0367706712935051,2.772277,1.2431221912068822,0.03931097534113088,-8.279348999999998,0.981627083570436,0.031041773969910286,0.35329065839999996,0.06393378115152168,0.002021763678655512,31.3344286584,5.095236805585422,0.16112553523570478
R::THR:200,20.870655,2.613157315198417,0.08263529000357533,-0.745294,1.0097648347828319,0.031931567790573635,-20.548397000000005,1.8899406719235923,0.05976517165867592,-8.505965,1.6552736008814373,0.05234434729533839,0.7580961864,0.06068290292384219,0.0019189618827023258,-8.1709048136,3.7634698122095065,0.11901136511868209
R::PRO:201,38.722351,3.652257410123087,0.11549452017216662,-2.8385990000000003,0.8807172691613354,0.027850725451933924,-3.9014480000000002,1.313401440267217,0.04153340033389994,-5.875935999999999,0.9833016749217912,0.031094729198113305,0.7280736984,0.09246848475700031,0.002924110236166824,26.834441698400003,4.100622275444454,0.12967306214426824
R::GLY:202,9.917198,1.7027218277792764,0.05384479197467477,-2.013903,0.6974193341104045,0.02205433580026839,-5.6721580000000005,1.7071985189297698,0.053986357378841554,-4.033934,1.069184841663966,0.033810593393846254,0.2029284288,0.03934922005499945,0.0012443315952497432,-1.5998685711999998,2.728531971626123,0.08628375698928471
R::ASN:203,23.652773,2.954391364641963,0.09342605811801652,-2.03756,1.15503089932694,0.03652528409745775,-86.56419700000001,3.569642654971363,0.11288201222600083,-9.513684000000001,2.5088259800440524,0.07933604349943348,0.7475933952,0.09181469908152343,0.0029034357178058376,-73.7150746048,5.395137730880782,0.17060923519895818
R::GLY:204,9.720364999999997,1.687575636756765,0.053365827359603456,-2.52629,0.660504725115574,0.02088699336668636,3.2923059999999995,1.6718120200441196,0.0528673380298649,-5.269076999999999,1.3729899799601597,0.04341775541263044,0.18043367040000002,0.040778660394831065,0.0012895344677816734,5.3977376704,2.822392218713338,0.08925187861470255
R::ARG:205,29.215332999999998,3.709030723802514,0.11728984998758846,-5.139876999999999,1.286157815305338,0.04067188126791039,-218.85806599999998,6.304230488778467,0.1993572723921653,24.833212999999997,6.00136085114293,0.1897796935017838,0.7498437983999999,0.10514488875631528,0.0033249733279498523,-169.1995532016,9.548917237304373,0.3019632765832438
R::PHE:206,21.799457999999998,2.8295409956803947,0.08947794279170705,-6.04525,1.2529496763637396,0.03962174770880254,-10.243120000000001,1.7086692750792938,0.0540328667719935,-4.281586999999999,1.1566608113146222,0.03657682644012463,0.1773865728,0.07027205123558854,0.0022221973775650937,1.4068875728,3.7200185783073523,0.11763731645592675
R::ASP:207,18.066211,2.4185548938320585,0.07648142110656025,-2.764728,1.311382050363661,0.0414695416181081,8.639008000000002,4.539745963590474,0.1435593724350173,-82.73161599999997,4.877706967473959,0.15424663776090553,0.4025295576,0.041146782735576815,0.0013011755183251652,-58.388595442399996,7.2091707143543555,0.22797399498342896
R::VAL:208,19.629382,2.5424054519442802,0.0803979196377369,-3.989066,1.221295610261496,0.038620758247916366,-21.324572,1.3161744636696155,0.041621091033465236,-5.093185999999999,0.9875664592340102,0.03122959351967297,0.1943129304,0.0512402074779027,0.0016203576340976444,-10.5831290696,3.2658255830344607,0.10327447283236248
R::LEU:209,24.226038,2.774360089922719,0.0877329693362535,-6.157432000000001,1.397061526696659,0.04417896455753575,-20.243426999999997,0.9026728082040579,0.028545020558251488,-3.021531,0.5351626696986628,0.016923329549441507,0.012576607199999998,0.011666246994674343,0.0003689191224926517,-5.1837753928,3.278751012346155,0.10368321079596704
R::PRO:210,39.537257,3.5806340294633574,0.11322959000610662,-7.348548,0.9989533791403881,0.031589679544053624,-7.025872000000001,1.0517498008633042,0.033259248993565686,-2.109606,0.5656159339728682,0.017886346322376744,0.0107902656,0.012574600575312785,0.00039764378484852074,23.0640212656,3.904498054245466,0.12347106971111343
R::LEU:211,21.677912,2.6811591821926575,0.08478569785203162,-6.030695,1.4237424085750203,0.04502268812471108,-28.257365999999998,1.0967968864124296,0.034683762916442616,-2.197788,0.42067180920047403,0.01330281064497274,0.00298458,0.005205338509822391,0.0001646072568322551,-14.804952420000001,3.2550902111738775,0.10293499056627925
R::LEU:212,22.833245,2.672650929877488,0.08451664328979826,-7.805616,1.3192151706768689,0.04171724663186678,-33.54872900000001,1.077004742588908,0.034057880373843,0.8673909999999999,0.36139198956119656,0.01142821815153176,0.0007713432,0.0025332136638771237,8.010724977711918e-05,-17.6529376568,3.189661653274288,0.1008659578964502
R::LEU:213,21.760364999999997,2.787167809044694,0.08813798497682483,-6.775243000000001,1.4590789649470655,0.04614012815273707,-31.353938000000003,1.0957529631061922,0.03465075116294018,-1.8868960000000001,0.6210050927198585,0.019637905315588015,0.00015156,0.0006814327210224058,2.1548794705969052e-05,-18.25556044,3.388736957542818,0.10716127177024616
R::GLN:214,25.484984000000004,2.771102405134823,0.08762995229796716,-6.264617,1.2463899134343954,0.03941430979112789,-85.97577299999999,3.15079534077842,0.09963689717906214,1.40511,2.0263798582447468,0.0640797575674253,0.27931122719999996,0.041203539781612696,0.0013029703337125293,-65.07098477279999,4.823683312274607,0.15253825978133004
R::ALA:215,15.692502000000001,2.0395206343638694,0.06449530539501305,-3.703389,0.7710198283306338,0.024381787786768222,6.449049,1.3456775113670438,0.04255405931986983,-3.132827,1.0595677359522608,0.03350647380837023,0.0321574248,0.02418098934952714,0.0007646700242077919,15.3374924248,2.7727662118525105,0.08768256648610898
R::PRO:216,39.093949,3.580630018921111,0.1132294631816251,-4.872800999999999,0.8582710966815789,0.02714091515404372,-0.22548300000000002,1.4011821579334358,0.04430927035859426,-10.110156,1.1793603485211803,0.037294648834169226,0.30178310399999997,0.08201322503082185,0.002593485893533301,24.187292104,4.113206662477944,0.13007101540409743
R::ASP:217,18.701739,2.6182706706677594,0.08279698850126736,-0.475215,1.0065707510031274,0.031830561992760985,37.29206,8.926414278107421,0.2822780045706715,-118.261767,9.475528970179502,0.2996425358067693,1.1277915552,0.07078656444003306,0.0022384677136878597,-61.6153914448,13.316908719686797,0.42111762946767056
R::GLU:218,20.026479,2.7385292164881134,0.08659989763018777,-1.638863,1.233559560876977,0.039008578418483805,54.690394,7.243996037599965,0.2290752684005063,-118.93476,7.335331531594193,0.23196355032289018,0.6794818776,0.10022624133279456,0.003169432039293409,-45.1772681224,10.738427446810157,0.3395788922038673
R::PRO:219,40.343782,3.6439097895634025,0.11523054523205208,-2.069917,0.7314855665773591,0.023131604659231923,9.564829,1.597552199384734,0.05051903631067205,-10.632534,1.3859043159049618,0.04382614257317201,0.8183000448000001,0.044232070176445426,0.001398740873819734,38.0244600448,4.276448288851637,0.13523316888700826
R::PRO:220,39.13182,3.5028222614914393,0.1107689658505486,-6.146744,0.8314312493910726,0.026292164659152732,-8.979549,2.156820565925455,0.06820465492617789,-3.9193810000000004,1.9073884260524914,0.06031691808969521,0.17690173920000002,0.047767702389518205,0.0015105473814394513,20.263047739200005,4.610133298820499,0.1457852154125842
R::GLU:221,19.117942,2.721432770552306,0.08605926053967697,-4.252802,1.2327975084319405,0.03898448020425565,35.91390700000001,6.9324342847481075,0.21922282069244298,-105.79424,5.995747508392928,0.1896021840180118,0.5800172544,0.0880028348578199,0.00278289398702371,-54.435175745600006,9.640610137181465,0.3048628606720176
R::LEU:222,22.675451000000002,2.713305216815646,0.08580224472354438,-5.517958,1.20556813504505,0.038123411812638175,-26.265419,1.5148745715203618,0.04790454015475986,-5.455532999999999,0.8479680872008096,0.026815105386908327,0.2612912616,0.05737186403173777,0.0018142576394978211,-14.3021677384,3.439855535188575,0.10877778313133375
R::PHE:223,21.535254999999996,2.870557463625315,0.09077499739451939,-5.88025,1.2400374895542472,0.03921342850988676,-5.35525,1.1273193272094646,0.03564896724310537,-3.253287,0.7065914538338262,0.022344383693246053,0.22942407599999998,0.06076031710493143,0.0019214099340567133,7.275892076,3.3987652598761056,0.10747839453462585
R::LEU:224,22.508432,2.6971377219889976,0.08529098364643241,-1.8432879999999998,1.3102335986594147,0.041433224386426895,-24.89921,1.2411953552523471,0.03925004343819253,-3.071194,0.6113950591589696,0.019334009371157344,0.7808571216,0.08570647654202997,0.002710276761006066,-6.5244028784,3.303479892903429,0.10446520666143944
R::LEU:225,23.925919999999998,2.7654603619650744,0.08745153522723315,-4.2237160000000005,1.2523603081158394,0.03960311024836308,-17.276521,0.8815634461336291,0.02787748391729426,-5.2804590000000005,0.6343285744147114,0.02005923080078097,0.094506948,0.051259965114805295,0.0016209824254355923,-2.7602690519999995,3.2246444437868758,0.10197221086573327
R::PRO:226,40.878952,3.5556974032805435,0.1124410246471278,-3.4973470000000004,0.9022210486299908,0.02853073466616309,0.667276,1.5980847561453055,0.05053587723413932,-3.166774,1.0329585552789617,0.03266501763238465,0.45286355519999993,0.05977253488962496,0.0018901735177309603,35.3349705552,4.132969618199743,0.13069597493787685
R::PRO:227,40.502559999999995,3.605626101858039,0.11401990872825674,-2.514422,0.7373419857271116,0.02331680089369037,-7.225021,1.288945341959464,0.04076003060056506,-5.689857,1.1685216500138114,0.036951899092617695,0.9566549423999999,0.059650106557417336,0.001886301993931842,26.029914942399998,4.071190718529201,0.12874235459489747
R::GLU:228,19.909442,2.8859474732981543,0.09126167223230133,-0.959821,1.303062049542922,0.04120644009082804,-2.1061240000000003,13.393988159343131,0.4235550953685058,-70.853133,13.222769097103338,0.41814067321334697,1.0581886007999999,0.2023038032228575,0.006397407974987421,-52.9514473992,19.08685756640753,0.6035794328506634
R::LEU:229,22.335518000000004,2.825093110620604,0.08933728831611133,-4.187743,1.384312215849806,0.043775795948800295,-29.133362,1.1871703580177528,0.03754162301973637,-1.155573,0.7784780181039154,0.024617636455821667,0.1012992768,0.05185746586354429,0.0016398770581323044,-12.0398607232,3.451892535265226,0.10915842649571214
R::VAL:230,19.677512999999998,2.655138875432131,0.08396286350423621,-2.762532,1.4477131169454809,0.045780708480494266,-22.777123,1.1831853463726636,0.037415605886728605,-5.107585,0.7770368014289929,0.024572061182875974,0.1257155424,0.07384744074349525,0.0023352611212376323,-10.844011457599999,3.3398806739099776,0.10561630042733634
R::LEU:231,21.971096,2.7882823889957775,0.08817323108962266,-3.550904,1.2334590089597628,0.03900539868766887,-32.654801,1.299142256028569,0.04108248533619893,-2.140564,0.812626995554541,0.02569752194091874,0.4129962264,0.06631985908650366,0.002097218088147654,-15.9621767736,3.4129856968027656,0.10792808423473596
R::GLU:232,18.698612,2.63663256587944,0.08337764261152986,-4.436816999999999,1.3451209185463588,0.042536458309443206,-1.9542239999999997,5.619541075908601,0.1777054920474435,-69.26834,4.5847390200969995,0.14498217780955008,0.3200995224,0.06494657860314966,0.0020537911462110985,-56.6406694776,7.8335479456797374,0.24771853668480937
R::VAL:233,20.382827000000002,2.525179671047389,0.07985319261664495,-4.3138510000000005,1.335854526061502,0.04224342924999106,-20.475826,1.0452840875685423,0.033054785186474894,-0.385878,0.4344666398194457,0.013739041491894548,0.0074298528,0.012290598785508058,0.0003886628596950475,-4.7852981472,3.07287663753827,0.09717289143340598
R::PRO:234,39.917078000000004,3.6127316653629284,0.11424460637560094,-4.407227999999999,0.8083615428853601,0.025562636484056177,-3.3230069999999996,1.0019202218495242,0.03168349934825697,-4.8873619999999995,1.0883698998759568,0.03441727820377434,0.6196927104,0.07997030460217175,0.0025288830772030825,27.9191737104,3.987488794900515,0.12609546736285632
R::LEU:235,22.060360999999997,2.726024635009559,0.08620446804359388,-6.686295,1.3114954776799652,0.041473128504792116,-29.314768,1.2130120313401676,0.03835880848222478,-4.299549999999999,0.7360295384697547,0.023275297667269483,0.025287192,0.011607866790962757,0.0003670729783527194,-18.214964808,3.341332535217265,0.10566221231311332
R::GLU:236,19.042783,2.758582309431966,0.08723403210852401,-4.9070599999999995,1.2078387046290575,0.03819521352735182,43.235493000000005,4.292061021927694,0.1357268868572141,-111.586406,4.3759145635128665,0.13837856867002202,0.4247304696,0.048925422457387895,0.0015471577045129807,-53.79045953039999,6.829455357082923,0.2159663410682059
R::HIS:237,66.317803,4.8316796210211415,0.15279112526645977,-8.584427,1.2054888048717,0.038120903172288556,-10.125716,2.0136536930028464,0.06367732088698458,-8.824857,1.2895275307456604,0.04077844102649095,0.1217295432,0.02443464392580939,0.0007726912862075602,38.9045325432,5.524184167692165,0.17469004184148787
R::PRO:238,40.753695,3.5932901324517337,0.11362981112355594,-4.676653,0.7958757419289773,0.02516780078971939,-6.385472,1.001851287974418,0.03168131946772419,-6.637313,0.9365892851356992,0.02961755373137694,0.4938350688,0.05846518773184934,0.0018488315706197758,23.5480920688,3.9280371488810437,0.12421544124218019
R::THR:239,19.782563999999997,2.444881467863831,0.07731394047585469,-0.633696,1.000330346227685,0.03163322306664308,-30.820498,1.8424520471360986,0.05826344948589982,-7.157339,1.2426140310164697,0.0392949059049516,0.8422903871999999,0.042963267777555235,0.001358617819007949,-17.986678612800002,3.452342858399369,0.10917266696358172
R::LEU:240,22.785363,2.879411918991619,0.0910549998584976,-3.5863320000000005,1.3081591416093075,0.04136762429456157,-30.615324,1.6880195801660596,0.05337986608285937,-2.3667200000000004,1.1626136544871646,0.036765071869914796,0.37187174879999996,0.0709526321197748,0.0022437192348250925,-13.411141251199998,3.7694042271472714,0.11919902779652072
R::GLU:241,20.782627,2.8152276635950777,0.08902531548874736,-1.055438,0.98548596142005,0.031163802402081813,50.900704,3.5777016413312053,0.11313685975129414,-126.724693,3.61465308221287,0.11430536691140535,1.1677216032000002,0.05769184153195727,0.0018243762165048277,-54.929078396799994,5.896243182378196,0.18645558094554682
R::TRP:242,45.755562000000005,5.0216015379713275,0.15879698361793904,-7.956049999999999,1.216358955859659,0.03846464752860736,0.17544400000000002,1.5819597304811521,0.05002595914986538,-5.865348,1.281868520908443,0.040536241869418524,0.5254720848,0.07999916532297677,0.002529795733329663,32.6350800848,5.554115093862242,0.1756365408332457
R::PHE:243,23.604104999999997,2.903612966284419,0.0918203041705646,-7.261748,1.1680055387265935,0.036935578220680394,-7.86975,1.1033268171761257,0.03489025745820744,-1.4201139999999999,0.5944507372390079,0.01879818286441538,0.0031449168,0.005349899840897749,0.00016917868751009318,7.0556379168,3.3713403213563757,0.10661114183050152
R::ALA:244,15.34584,2.0359984170917227,0.06438392310507338,-2.25824,0.7839811250278924,0.02479165997669377,-6.265842,0.9963426263269076,0.031507120291070716,-1.162326,0.7989756152248952,0.025265827390449733,0.39666900239999997,0.05335601822023523,0.0016872654445338688,6.056101002399999,2.5286010927468014,0.07996138747070562
R::ALA:245,14.731329000000002,2.0718221392675096,0.06551676866847907,-0.817385,0.7575202484257434,0.023954893587219292,-1.420406,0.8543551785785581,0.027017082950681406,-3.45913,0.5818851786220371,0.01840082501139555,0.6761182392,0.028951439413137013,0.0009155249008588151,9.7105262392,2.436315911708104,0.07704307380707295
R::LEU:246,21.262944,2.90092736911216,0.09173537813114414,-3.1377200000000003,1.278445719457811,0.040428003383793265,-30.702964,1.6798613260337891,0.05312187943497482,-0.9775029999999999,1.2949399399165198,0.040949596432577944,0.29599766639999997,0.07338215450573846,0.002320547478485211,-13.2592453336,3.81496939984568,0.12063992507357964
R::GLY:247,10.691395,1.7046842942243,0.053906850612654045,-1.3728040000000001,0.5660845039249882,0.017901163805294894,-10.460360000000001,1.3229895496185902,0.041836602973950934,-1.0468380000000002,0.8428122897514012,0.026652064755962154,0.38499098400000004,0.035677969862056666,0.001128236470549425,-1.8036160159999999,2.3850171970550815,0.07542086601364689
R::LEU:248,20.86059,2.736014141392548,0.08652036397230424,-4.441205,1.2528600747789036,0.03961891425790212,-20.272095,1.034453433449278,0.03271228983081129,-3.3274030000000003,0.6447651747659763,0.020389265082170076,0.039317443199999996,0.02143611177151056,0.0006778693737592027,-7.1407955568,3.2467995460651524,0.10267281671566666
R::ARG:249,28.774389000000003,3.9900112558336223,0.12617523458143043,-6.774038000000001,1.454993748631244,0.0460109422698123,-234.72526799999997,5.533567104154065,0.1749867563450903,35.97054,4.105284769221253,0.1298205031433787,0.6267842928,0.07149095631495125,0.0022607425405884386,-176.1275927072,8.094197645205226,0.25596100390419985
R::TRP:250,45.663379,4.706956269752142,0.14884702659226687,-12.592591,1.2107951534917045,0.03828870464926961,-9.787733,1.3506571962237495,0.04271153078164022,-2.874021,0.6557466588241224,0.020736530099295783,0.0112312944,0.013353279144433723,0.0004222677632843509,20.420265294399996,5.086837827315898,0.1608599362222052
R::TYR:251,22.939666000000003,2.970671151515092,0.0939408701814285,-9.551249,1.2104836194674424,0.038278853078416546,-24.542561999999997,1.9135818613678381,0.06051277171106939,-2.487426,0.9552732418130427,0.030208392319420112,0.04148526959999999,0.028657647325631527,0.0009062343793082868,-13.6000857304,3.855557216651471,0.12192342453717923
R::ALA:252,15.715078,1.998532911892121,0.06319915980387714,-4.90801,0.8098105629713654,0.025608458522527276,-2.047891,0.9470462919620138,0.02994823332216777,-0.41329600000000005,0.4817071022768919,0.015232916082746599,0.0005832936,0.0013823177006314575,4.37127238396218e-05,8.346464293600002,2.4039274677330065,0.07601886127877229
R::LEU:253,24.470385,2.7236502438409746,0.08612938320210474,-6.472606,1.2887111905946964,0.04075262608426603,-18.385336,0.8748643512590966,0.027665639936643432,-2.5597380000000003,0.6346119328818203,0.020068191382284554,0.0162937656,0.009184597848490517,0.0002904424859391212,-2.9310012344,3.201132843047386,0.1012287087680004
R::PRO:254,40.31724499999999,3.485790086476092,0.11023036118499749,-7.106906,0.8629571073720872,0.027289099823262768,-8.978759,1.2238167603522188,0.03870048401401461,-1.350737,0.5222497446921348,0.016514987006685775,0.19468249199999998,0.037685724180182824,0.0011917272368225946,23.075525492,3.829793724039976,0.12110871136584679
R::ALA:255,14.86331,2.1020145570142943,0.06647153674995035,-4.003586,0.9890157180773216,0.03127542310831302,-3.1829260000000006,1.280840578887162,0.04050373548852007,-1.346945,0.6261182827349797,0.019799598581158154,0.0191698344,0.02017781295773991,0.0006380784714731698,6.3490228344,2.7257294666086653,0.08619513399919256
R::VAL:256,19.093453,2.507092645234914,0.07928123063998817,-4.171153,1.250777828229698,0.039553067840446966,-27.343253,1.5707147013353506,0.04967036010530827,0.08037099999999998,0.8126350665329426,0.025697777167665692,0.3185806824,0.07764852375501655,0.0024554619201554253,-12.0220013176,3.314137659327586,0.10480223482814348
R::SER:257,16.364155,2.262571424060465,0.07154879068841764,-5.0791450000000005,1.304607130892285,0.04125529985317038,-12.534939999999999,1.8069520575820488,0.05714084124687,-1.65451,0.9419472458158152,0.029786987325004854,0.0206299368,0.01945529407534735,0.0006152304182647716,-2.8838100631999994,3.3126949868222937,0.10475661351779923
R::ASN:258,24.563612000000003,2.705208905326167,0.08554621687401495,-4.053096,1.3569463102068555,0.04291041002815051,-90.81904199999998,3.0495967251812166,0.0964367159656321,-4.119437,2.150755251540956,0.06801285284437789,0.33377740559999997,0.11512783380647013,0.003640661769097784,-74.0941855944,4.806090018572683,0.15198191098490627
R::MET:259,19.624603999999998,2.5473037834510435,0.08055281848069626,-8.581056,1.5433997216742006,0.04880658460560419,-3.244831,2.1076676095720126,0.06665030196810065,-3.7161619999999997,1.741401717512648,0.05506795748669094,0.0967743144,0.08637991017910793,0.002731572602467442,4.1793293144,4.043889643539441,0.12787901879951047
R::LEU:260,23.987327,2.871010047713348,0.09078930936002873,-6.375027,1.556435795100781,0.04921882144333609,-31.300747000000005,1.3156901751518097,0.0416057764858559,0.6267529999999999,0.6484904856595816,0.020507069756330376,0.032952765599999996,0.030920553213567455,0.0009777937466731196,-13.0287412344,3.5801854289875874,0.11321540401347793
R::LEU:261,22.506762000000002,2.7574463834054868,0.08719811097355262,-7.537811,1.3572305468412507,0.042919398379742,-35.355327,1.0836984027260537,0.03426955249300755,-1.2883820000000001,0.49025340598102934,0.01550317393555268,0.000172512,0.0009402935481731222,2.9734692813883242e-05,-21.674585487999998,3.295502515388807,0.10421293983442725
R::GLU:262,18.977427,2.7936140174818354,0.08834183198616044,-6.160441,1.4404576351003873,0.0455512699989693,-22.316954,8.146484643813183,0.25761446398035187,-48.250655,7.444266521691374,0.23540837717884,0.096260616,0.05409865416632898,0.0017107496551535717,-57.654362384,11.474512636248722,0.36285594970929114
R::ILE:263,21.902493999999997,2.7519870086837255,0.0870254703863415,-5.879386,1.6413394667173515,0.05190371128352962,-7.970237,0.8812716214828433,0.027868255611555596,-2.095316,0.4397468909998114,0.01390601769537203,0.0001238616,0.0006294915073338479,1.990626930907547e-05,5.9576788616,3.3522298752028568,0.10600681646103029
R::GLY:264,10.484312,1.7505628650968237,0.05535765841016038,-3.8510290000000005,0.7968880022681982,0.025199811272289322,-9.440704999999998,1.1908236628380375,0.037657150661926084,-2.139797,0.6652530344094644,0.021037148090722754,0.0167197968,0.01057926190361453,0.0003345456357887063,-4.9304992032,2.3580151291633875,0.07456698565292436
R::GLY:265,10.349266,1.7284472752282611,0.054658302052332366,-3.0416879999999997,0.6394905524368597,0.02022246687859817,-6.014037,1.0445383600572073,0.03303120321197822,-4.158912,0.9210173778251961,0.029125126785234774,0.13306394159999999,0.05291266303542045,0.0016732453225692728,-2.7323070584,2.310543506557819,0.07306580113634902
R::LEU:266,20.67122,2.5701688247272783,0.08127587457296291,-5.371516,1.5757985441496003,0.049831125330901366,-33.027867,1.3658753630221903,0.04319277147059448,-1.281421,0.8144143784088048,0.025754043949620803,0.0390848616,0.02193625262166821,0.0006936852161331142,-18.9704991384,3.408559274179207,0.10778810846096652
R::GLU:267,19.071788,2.729270785220111,0.08630712032651768,-4.492298000000001,1.3987414025458744,0.04423208689623405,-26.094538,12.71895629572474,0.40220871354628307,-49.234724,10.769930479340339,0.3405751055638448,0.29928260160000003,0.07628934952836756,0.0024124810572233382,-60.4504893984,16.94622283511826,0.5358866189572973
R::PHE:268,24.300508999999998,2.821911966720259,0.0892366917132129,-7.722688,1.2496892456350899,0.03951864383624519,1.221609,1.042734867604896,0.032974171773055956,-0.5676680000000001,0.5410200382388808,0.01710855580626255,0.0008441496000000001,0.002945321733301787,9.31392511922865e-05,17.232606149599995,3.3022594869861623,0.10442661403775434
R::PRO:269,40.63697,3.662633063671544,0.11582262714642594,-6.817181000000001,1.0355794050863507,0.032747896180350275,-9.580478999999999,1.6344526366826908,0.05168593059584978,-1.9271790000000004,1.1085546531222537,0.0350555761464421,0.05502834,0.05365106590335368,0.001696595671503968,22.367159339999997,4.288416134277266,0.1356116253893064
R::ALA:270,14.358240000000002,2.057989403859991,0.0650793391668969,-4.5411589999999995,0.8042745984544084,0.025433395953332695,-1.8127350000000002,1.1312022713798802,0.03577175671916324,-1.3675390000000003,0.5367137900958014,0.016972380283242536,0.0203793336,0.017337021043104004,0.0005482447433847688,6.6571863336,2.539716295114801,0.08031288103207138
R::ALA:271,16.930560999999997,2.096123441565167,0.06628524332216787,-4.210096999999999,1.0019194356788375,0.03168347448735697,5.408158,1.3208751148522708,0.041769738675696784,-0.9150810000000001,0.6514378853267593,0.020600274717561415,0.0027081863999999997,0.007477698312939284,0.00023646558324486678,17.2162491864,2.750766137154713,0.08698686303872018
R::PRO:272,39.972885999999995,3.5928153371700025,0.11361479677843023,-7.9326810000000005,0.8685603970012679,0.02746629139944088,-8.708333999999999,0.8604930775107955,0.027211180357419262,-1.2674379999999998,0.4325270513574845,0.013677706319262744,0.0015081768,0.0033163937267974924,0.00010487357794574265,22.0659411768,3.819719648784495,0.12079014113457417
R::PHE:273,21.729771999999997,2.871161157792436,0.090794087880302,-6.794646000000001,1.1916793195671394,0.0376842089035182,-8.006337,1.4948202451903707,0.04727036667332929,-1.813163,0.4522931399336054,0.014302764922594512,0.227147292,0.04261181394234627,0.001347503872891331,5.3427732919999995,3.479157715776832,0.11002062720803524
R::SER:274,14.734751000000001,2.0401043451252683,0.06451376395002077,-4.669658999999999,1.2009927579794142,0.037978725685823105,-15.262356,2.0621408795870373,0.0652106203563806,0.02828600000000003,0.7448620168890343,0.023554605159161555,0.007884403199999999,0.012384869254091853,0.0003916439536632089,-5.1610935968,3.22673320250876,0.10203826321617022
R::GLY:275,10.011113,1.6369006091485823,0.051763342282265735,-3.5063910000000007,0.7306671732868529,0.02310572479103393,-5.2188159999999995,0.9619868617314895,0.03042069562228977,-2.967537,0.543253852845058,0.01717919522652327,0.0539473968,0.02514233876937286,0.0007950705621477314,-1.6276836032000002,2.1058237652576235,0.06659199449125844
R::TRP:276,44.866601,4.708663058002664,0.1489009999758195,-7.834257,1.17753120933205,0.03723680637421797,2.351505,1.18937911112269,0.03761146992574207,-5.645955,0.9746482898846126,0.03082108513623425,0.459859392,0.14370799288376612,0.0045444457548397005,34.197753391999996,5.093456732801278,0.16106924439171705
R::TYR:277,25.459628,3.115096644025029,0.0985080052666584,-7.825270000000001,1.1976223950394382,0.037872145451505655,-25.036438,1.4921713575042246,0.04718660148978734,-3.2708869999999997,0.926570920238165,0.029300745216308065,0.06904206719999999,0.03169962990482703,0.0010024303148364001,-10.6039249328,3.7715037318872033,0.11926541996588576
R::MET:278,20.349102,2.5722061662308486,0.08134030096819166,-7.826098,1.1593742848605881,0.03666263400788329,-7.693506999999999,1.273772907527476,0.0402802360960186,-0.28706600000000004,0.7176499422726934,0.022694083802700656,0.2323223928,0.05045334691749942,0.0015954749183793358,4.774753392799999,3.1781217241953112,0.10050103329718645
R::SER:279,17.155986,2.121361584408467,0.06708334347514293,-6.027233,1.1204858770689616,0.0354328745758935,-19.565664,1.8503097057260443,0.05851193046810198,0.8849569999999999,0.8845289159496145,0.0279712603068042,0.00027280079999999996,0.0012429865023882438,3.930668448393173e-05,-7.5516811992,3.156216489372275,0.09980832894997015
R::THR:280,19.186311,2.354755114715541,0.07446389494432185,-5.638091999999999,1.3245093580401763,0.04188466353614411,-37.97695999999999,1.7786139829653875,0.056244712643945476,-1.7216289999999999,0.6903254691513272,0.021830008093424978,0.0042394032,0.007414877261526974,0.0002344790071701724,-26.1461305968,3.3074565188341936,0.10459095861487647
R::GLU:281,20.317445,2.6546535003602636,0.08394751459677052,-4.702648999999999,1.4418828967010462,0.045596340728165895,-25.098231,8.423111924439743,0.26636218667753686,-46.568511,7.056741130995171,0.22315374832137372,0.3514445496,0.06110271873829789,0.0019322376244167124,-55.7005014504,11.396330765581052,0.36038362187886563
R::ILE:282,23.153624,2.76645996331485,0.08748314539740784,-6.783801,1.421834074496388,0.04496234130246111,-11.359406,1.298361746649985,0.04105780346248445,-0.30910400000000005,0.5442549450248476,0.017210852540882452,0.00025200719999999996,0.001342171097747288,4.244317678529919e-05,4.701565007200001,3.4142160646031554,0.10796699188082559
R::GLY:283,11.567,1.6430615861859834,0.051958169482767574,-3.8994269999999998,0.8506635355244752,0.026900342947088984,-11.155637,1.2103138821111654,0.03827348551191804,-1.01599,0.4938357843453631,0.015616458686270714,0.0008996328,0.0025283860437291137,7.995458702366088e-05,-4.5031543672,2.2653961451671063,0.07163811621293503
R::THR:284,20.505921,2.5184923181854257,0.07964171995103446,-4.740085,1.3930908167721874,0.04405339968464409,-27.145354,2.229869625490244,0.0705146690177583,-1.451463,1.1455872243661762,0.0362266488738746,0.0053660952000000005,0.006584806833957771,0.00020822987547548734,-12.8256149048,3.8168360687263,0.1206989543265808
R::ARG:285,30.880478000000004,3.994357149218883,0.12631266379708728,-5.579848,1.6660439084537957,0.052684934325630504,-214.19883399999998,8.43703744216203,0.2668025502135315,18.708017999999996,6.135934662272407,0.19403529106756845,0.4611223368,0.12516970385517226,0.003958213582311031,-169.7290636632,11.295111941689433,0.35718280162305577
R::ASN:286,27.087633,2.9011112109519344,0.09174119172057336,-6.521235000000001,1.1886809268155183,0.03758939139936958,-92.425166,4.068864129759557,0.128668781397991,-3.233884,2.3255418591253094,0.07354009068898407,0.122160384,0.052257695268273584,0.0016525334231874838,-74.970491616,5.6387888518536275,0.17831416016623233
R::LEU:287,23.986094,2.8581409284995027,0.09038235207806887,-6.826554,1.3069621375862424,0.04132977170374886,-31.087464,1.2135411747048388,0.038375541464636044,-1.761638,0.5161068309526624,0.016320731017819026,0.0027233640000000003,0.0050822876851418,0.00016071604809272778,-15.686838636000001,3.4082537859666666,0.10777844807546691
R::CYS:288,16.231170000000002,2.117004839177275,0.0669455710939865,-6.082054,0.9257886438512841,0.02927600746488496,-3.306911,1.3497190652424673,0.042681864475196014,-3.5699159999999996,0.9328296280371888,0.029498662934851812,0.023453395199999998,0.018183638349038318,0.000575017133317449,3.2957423952,2.8339085053880284,0.08961605557549723
R::ASP:289,18.232034,2.507657631903526,0.07929909708719261,-5.7788330000000006,1.1057991793770694,0.03496844041576633,8.419759,8.912224815550772,0.2818292943661446,-67.78623000000002,7.677224945193413,0.24277516936272542,0.033145430399999995,0.023261794583703893,0.0007356025334747263,-46.88012456960001,12.078046769120462,0.3819413747645851
R::PRO:290,40.164151,3.45965395266622,0.1094038640642962,-4.482953,0.7643094038352531,0.024169585532048333,-4.5960790000000005,0.9698221933730946,0.030668470564392352,-5.282367,0.956990396143556,0.030262693507204546,0.5402439288,0.08801640071689577,0.0027833229771546766,26.3429959288,3.7970392319352135,0.12007292337931627
R::HIS:291,65.32982,4.948717684168294,0.15649219379125592,-6.932561,1.217470699556667,0.03849980395117617,-10.711634,2.804614301476051,0.08868969150946461,-8.09976,2.1427170593431133,0.0677586628882241,0.37597953599999995,0.07603728783007704,0.002404510166448456,39.961844536,6.19959039513608,0.1960482620873328
R::ARG:292,30.938636,4.093762615187158,0.12945614064038832,-6.766932000000001,1.5823999656774517,0.05003988060913016,-217.71355499999999,12.902044541504846,0.40799847224098157,22.436550999999998,9.330304678594317,0.2950501404768332,0.3481061832,0.1353022586490524,0.004278633098962223,-170.7571938168,16.51661367982098,0.5223011846132934
R::TYR:293,25.295811999999998,3.120056998943449,0.09866486546210865,-6.4866980000000005,1.2045111243969482,0.03808998620104765,-30.419238,1.987677837919415,0.06285589222464351,-5.637951,1.6544821221756976,0.0523193185410418,0.096303744,0.04381903224985308,0.0013856794677390815,-17.151771256,4.227966072829147,0.13370002660057445
R::ASN:294,25.432517,2.7821951077720986,0.08798073435537464,-3.53493,1.2930688849013419,0.04089042847782351,-85.10227799999998,3.5420138617340275,0.11200831306968247,-10.521957999999998,2.6159281095313,0.08272291021377332,0.4644813456,0.13087921288774285,0.004138764110953307,-73.26216765439999,5.368305896475079,0.1697607380937333
R::ILE:295,23.790200000000002,3.01381289963395,0.09530513204439726,-4.5846,1.465940371911491,0.04635710489234633,-9.103380000000001,1.2276182100311155,0.0388206964079729,-3.5524940000000003,0.715680441233376,0.02263180271131754,0.0194059584,0.0204629426047895,0.0006470950626043359,6.569131958399999,3.640290244415141,0.1151160851644289
R::LEU:296,23.129853000000004,2.767428032197224,0.0875137584234102,-6.495578999999999,1.3425573960762347,0.042455392611057075,-32.18886,1.170137645920342,0.03700300137015915,-2.585947,0.8152358494270232,0.025780021144114682,0.0361559232,0.02070238801293082,0.0006546669912542879,-18.104377076800002,3.3904835148707684,0.10721650276244996
R::GLU:297,20.085296999999997,2.6814031179199818,0.08479341177704197,-3.71613,1.1906792679391038,0.037652584494294684,36.11119,5.88040070232463,0.18595459773799627,-111.637823,5.824756954729613,0.18419498793851857,0.6398909424,0.06944925317714772,0.0021961782183747207,-58.5175750576,8.781763433401567,0.2777037432232934
R::ASP:298,18.11399,2.548648388832795,0.0805953386363008,-3.8173549999999996,0.9750485018577281,0.0308337409500534,44.511653,4.59469014152108,0.14529685989928,-116.645126,4.77058948874497,0.1508592856609231,0.5337528336,0.07060945878470498,0.002232867141114525,-57.3030851664,7.163868749025199,0.22654142105420783
R::VAL:299,20.027131,2.4755241222494684,0.0782829462899743,-5.3208150000000005,1.3475330492329307,0.042612736579278734,-27.620677,1.2664293690020774,0.04004801301776406,-2.580304,0.6425214265563445,0.02031831153378646,0.0009010296,0.0024983019426970472,7.900324421746135e-05,-15.493763970400002,3.1560653304996076,0.09980354888670842
R::ALA:300,15.547975999999998,2.0651959644120943,0.06530723062130257,-5.7861009999999995,0.8346908246764186,0.0263952414802176,-3.930812,0.999083659488033,0.03159379937038279,-2.6998770000000003,0.5819264316655499,0.018402129547174694,0.0003408624,0.0019466491687477332,6.155845178516303e-05,3.1315268624,2.5096919062293255,0.07936342648974391
R::VAL:301,19.844282999999997,2.51757334131719,0.07961265935082813,-1.6311179999999998,1.2497885821513972,0.03952178513270877,-26.198526,1.3167541005533265,0.041639420761148925,-3.9477539999999998,0.6681807760509128,0.02112973141059772,0.6703802424,0.06278309659344529,0.001985375837936455,-11.262734757599999,3.1755937487362678,0.10042109169399058
R::CYS:302,16.464423999999998,2.1161825436913517,0.06691956782753457,-4.039009,0.8527782413494144,0.026967215816969318,-1.523674,1.6200448690465334,0.051230316978562604,-4.910658,0.98567572813578,0.031169803352539778,0.37926255600000003,0.05318342652009086,0.0016818076157568986,6.370345556,2.967219200321982,0.09383170990000887
R::MET:303,19.689936999999997,2.6754645983512844,0.08460561929937632,-6.497142,1.1481501869685864,0.03630769686768909,-8.961054,1.1050779714952244,0.03494563382003537,-3.7976750000000004,0.834258784415843,0.026381579167574484,0.3207924432,0.04626808579094032,0.001463125340754446,0.7548584432000001,3.2242340868939334,0.10195923424138079
R::ASP:304,17.989403000000003,2.6208508619513244,0.08287858131381715,-0.9727290000000001,1.037090617814567,0.03279568492285228,60.931709999999995,3.6520767907999963,0.11548880848766256,-138.07288,3.5238278291653238,0.1114332202244914,0.9653489784,0.03504324651863656,0.0011081647560565772,-59.1591470216,5.80522796062106,0.1835774269205682
R::LEU:305,21.367567,2.760191712818332,0.08728492591227308,-3.969353,1.308006126281907,0.04136278552504655,-25.397371,1.5722203997401256,0.04971797446959199,-7.356596,1.3429815936132559,0.042468806915005285,0.264301596,0.049687251030651955,0.0015712488392940897,-15.091451403999999,3.6888322931464343,0.11665111952724663
R::ASP:306,18.014811,2.411547583457353,0.07625983049600228,-1.675479,1.477563432668459,0.046724658346091734,-6.251339,10.3214401979607,0.32639259758775013,-73.20273300000001,9.075212651927833,0.2869834223046882,0.4992882912,0.07639799434800472,0.0024159167080836544,-62.6154517088,14.031970800146656,0.4437298778943879
R::THR:307,19.884559,2.4481053948960203,0.07741589000017374,-3.4533549999999997,1.1465086999124778,0.03625578848921921,-29.395694000000002,3.070510034239263,0.09709805286597667,-3.959058,1.8547735469959667,0.05865308952336611,0.3111911928,0.089540131612104,0.0028315075788549297,-16.612356807199998,4.492653607798303,0.14207018138815447
R::ARG:308,29.778823,3.8746028869641598,0.12252570151470671,0.017087000000000005,1.3653110991385808,0.043174927879858695,-229.303329,10.66060723311571,0.3371180009711125,24.952629,8.035882572148438,0.25411691937641423,1.6139618279999999,0.05915101020254798,0.0018705191813990936,-172.94082817199998,13.967966067514196,0.4417058705329011
R::THR:309,18.707481,2.416447073626691,0.0764147659790894,-1.604635,1.1854781228580304,0.03748810984532295,-34.463707,3.557938034754259,0.1125118796356678,-6.282151,1.9052753554798845,0.060250096931034065,0.5798650103999999,0.07224229220083352,0.002284501867460522,-23.063146989599996,4.851679196685043,0.1534235673798078
R::THR:310,20.210706,2.458242308553817,0.0777364473562048,-3.646562,1.1533393308805522,0.03647179200637117,-33.064007,2.2627430267158046,0.07155421724085172,-4.082112,1.5547053577626855,0.04916410020997028,0.2612355264,0.05171804360904019,0.0016354681393248183,-20.3207394736,3.8617271226954584,0.12211853409766163
R::SER:311,16.187392,2.227091278402392,0.07042680996847721,-2.052647,1.1430026860821456,0.0361449185971002,-14.286555,3.6941805081743095,0.11682024493629091,-4.491172,1.9896865658731278,0.06291941377997733,0.3112837704,0.05492088522854019,0.0017367508843488418,-4.331698229600001,4.886228531674741,0.15451611328192374
R::SER:312,14.754163,2.0533111733078844,0.06493140052725646,-1.820329,1.139903082178042,0.03604690051528703,-13.124356,2.7422500398876832,0.08671756039732668,-2.998426,1.5537963594126483,0.04913535515821576,0.2950374816,0.05856070393078606,0.0018518520580405936,-2.8939105184,3.931044845206281,0.12431055295115888
R::LEU:313,23.160016,2.90725969974201,0.09193562400801988,-5.603284,1.5079358432453287,0.0476851183006187,-29.522339999999996,1.3628124362508582,0.04309591322155733,-2.0437950000000003,0.593836506940252,0.01877875919689584,0.0042978384,0.008488480537243721,0.00026842932371699905,-14.005105161600001,3.596665268935217,0.11373654231057333
R::TRP:314,46.86961,4.9298755828012535,0.15589635422901973,-12.870572,1.0705450475416718,0.03385360688044924,3.7253459999999996,1.6236753463312794,0.05134512275069562,-4.759037999999999,1.1387666769606495,0.03601096422696844,0.1511430192,0.03813005387397127,0.0012057781754667611,33.1164890192,5.420729197862999,0.17141850844224618
R::LYS:315,25.213797,3.0645859703703864,0.09691071751767708,-8.328311,1.0269570781094017,0.03247523426057154,-34.704049999999995,5.340707237763553,0.16888799187479256,2.8393,5.215049796502426,0.16491435468145277,0.35057568240000003,0.0716091387978686,0.002264479798843966,-14.628688317600002,8.134577681621177,0.2572379327749494
R::ASP:316,18.437752,2.5218848436231185,0.07974900102506614,-3.2421480000000003,1.7163712821228396,0.05427642562011615,-37.828719,4.103646770378635,0.12976870507190477,-38.984986,3.238708855362581,0.10241696661102594,0.0142878312,0.01321135142251793,0.0004177796146406219,-61.6038131688,6.052698567435967,0.19140313463535913
R::LYS:317,25.433549999999997,2.873554296250551,0.09086976556313987,-5.993769,1.241631939682207,0.039263849450085764,-78.761746,7.020132559110547,0.22199608363095957,44.1584,5.960930736722244,0.18850118102547794,0.39631453920000004,0.09388468111111367,0.0029688942970970697,-14.767250460800001,9.727421801071975,0.3076080865256477
R::ALA:318,15.461334,1.8949494822933932,0.05992356415004033,-5.780113999999999,0.8637944182523987,0.027315577918177018,-10.766123,1.0452227015669915,0.033052843990661385,-1.0271569999999999,0.3959340555584983,0.012520534187925052,4.34736e-05,0.0004039635413537218,1.2774448823453797e-05,-2.1120165263999997,2.3635204193864165,0.07474107821577464
R::ALA:319,15.217661,2.0349936717540427,0.06435215026771833,-4.873778000000001,0.8212752283589222,0.02597100307489104,-4.554968000000001,0.917689758565497,0.029019898224769847,-0.507817,0.4876492525483865,0.015420823373315707,0.0109097208,0.01578844219538227,0.0004992743804331716,5.292007720799999,2.428146990235343,0.07678474982826314
R::VAL:320,19.468669000000002,2.486676181057558,0.07863560535431136,-4.882657,1.2308879808296935,0.03892409563947504,-31.056605,1.2297754546969133,0.0388889144741146,0.27638100000000004,0.589401425039845,0.018638509592749097,0.0400665384,0.01978185115636364,0.0006255570598854476,-16.154145461600002,3.091727135637809,0.09776899652363817
R::GLU:321,21.566582000000004,2.6669028001177697,0.0843348714665292,-6.12928,1.439917403742312,0.04553418638341966,1.7975789999999998,8.311018604705383,0.2628174846690361,-74.23934299999999,6.760112162483031,0.21377351671652642,0.10338084,0.04917404958858362,0.0015550199847399007,-56.901081160000004,11.133745886229798,0.35207995890016086
R::ILE:322,23.680111,2.810320063387621,0.08887012354373658,-5.82603,1.4921707392587484,0.04718658193914876,-12.342829000000002,1.0541475426898268,0.033335072247694324,-0.589838,0.4596169532948061,0.014534364236388188,0.0022592160000000005,0.0042825217458950515,0.00013542522846229208,4.923673215999999,3.3833364448849164,0.10699049256493076
R::ASN:323,26.148816999999998,2.6763407999563507,0.08463332722699138,-7.6381120000000005,1.217027748843879,0.038485796619740116,-91.506341,2.583594443158407,0.08170042990534994,-3.434815,1.0306966017092518,0.032593488379966326,0.003556476,0.006580080192920448,0.00020808040596188772,-76.426894524,4.047381332159887,0.12798943568871746
R::VAL:324,20.42675,2.5759184380527267,0.08145769331069963,-5.49177,1.4195460482492281,0.04488998755958839,-30.433724,1.1097665023886782,0.03509389818506916,-0.20366599999999996,0.6053088174180185,0.0191415455082394,0.05539248,0.038167817175315644,0.0012069723559089164,-15.647017519999999,3.2015471289887216,0.10124180963977247
R::ALA:325,15.907485000000001,2.0323296262602186,0.0642679057522104,-5.314120000000001,1.076453781450927,0.03404045745286041,-8.611434000000001,1.3281475135104535,0.041999712113822876,-0.684943,0.3651401097537766,0.011546744119057978,0.0005454,0.0019393951795340734,6.132906050478843e-05,1.2975333999999998,2.680750516557567,0.08477277470994837
R::VAL:326,20.485272000000002,2.520208449318429,0.07969598878247261,-6.329229,1.2669974414177008,0.0400659770448569,-26.574798,1.1030172986839326,0.03488046962407473,-0.44053699999999996,0.4669593458011093,0.014766551074336892,0.0009616176,0.0024705846989913622,7.812674801174206e-05,-12.8583303824,3.064545225672278,0.09690942905719109
R::LEU:327,23.028447,2.641614133288774,0.08353517360484146,-6.902651,1.3872465459315442,0.0438685876134507,-32.797821,1.763017106825399,0.05575149611408649,0.03838299999999998,0.7892372573003633,0.024957873473335022,0.0568728792,0.04714123461585077,0.001490736730984612,-16.576769120799998,3.554704667291097,0.11240963157870908
R::HIS:328,66.81108499999999,4.89808235983992,0.15489096424186596,-8.949593,0.9894256876344983,0.03128838748403311,-27.376875,2.5586339236739204,0.08091110897383005,-1.616659,1.6678902340139174,0.052743320266352214,0.3550514328,0.055356080783826124,0.0017505129761716946,29.223009432799998,5.856765632915469,0.18520719121810506
R::SER:329,16.949695,2.00296697076487,0.0633393770570488,-5.137038,1.1880563810510005,0.03756964152818071,-17.470905000000002,1.4976912325225784,0.04736115526436196,-1.2424169999999999,1.102464252985556,0.034862980783504444,0.005921244,0.005848887545069062,0.00018495806420608968,-6.894743756,2.9802508815706292,0.0942438078448792
R::TYR:330,25.159565,2.966690916117653,0.09381500408663318,-9.316301,1.363887764590254,0.0431299180894075,-28.807707,1.3688976021423225,0.04328834306312729,-2.085178,0.6050903488868419,0.019134636926683508,0.0001447704,0.001349569420312953,4.2677132287020413e-05,-15.049476229600002,3.5918604681945294,0.11358460117013497
R::GLN:331,28.029972,3.0068415068333745,0.09508467724726208,-4.2111540000000005,1.23486421127345,0.039049835086514766,-74.36294899999999,3.5539701999874733,0.11238640568324534,-7.276530000000001,2.9001630249177373,0.09171120744543712,0.7475682816000001,0.14438980168455465,0.004566006442232098,-57.0730927184,5.623920664076753,0.17784398678569233
R::LEU:332,22.933096,2.6521278986474237,0.08386764805802056,-1.387214,1.2841169433521233,0.04060734323006124,-35.165962,1.7933383575209672,0.056710338251116085,0.9110750000000001,1.5137480462002255,0.04786891629622505,0.733759452,0.07134962733814842,0.002256273325927658,-11.975245548,3.7676683898984917,0.11914413580298568
R::ALA:333,14.262751,1.938951434925331,0.06131502806815797,-2.542193,0.8175175825332444,0.025852175880397378,-0.458524,1.1136081597330365,0.035215382057050014,-1.6729020000000001,0.8855830398082385,0.028004594630095973,0.31220907839999995,0.05115860415984093,0.0016177771106006208,9.901341078400002,2.5406426984819377,0.0803421764787934
R::LYS:334,25.12882,3.1834130413127353,0.10066835943631941,-1.003413,1.2365565116204758,0.03910335032233171,-16.556534,7.302780910231664,0.23093420929529693,-16.454167,7.551433443599367,0.23879729280942655,1.3560564384,0.0796178845116184,0.002517738575409569,-7.5292375616,11.046460323629471,0.34931974705349844
R::VAL:335,18.497671999999998,2.4697243806578904,0.07809954235727634,-4.262443,1.2099354233805208,0.03826151759602591,-31.438702000000003,1.0615045742699367,0.033567722013803675,-1.7569780000000002,0.5729017956997517,0.01811674550011674,0.0302693112,0.015235688938776434,0.000481794787683672,-18.930181688800005,3.003118845483215,0.09496695635902226
R::THR:336,19.601879999999998,2.3784501436019214,0.0752131975493663,-4.508141,1.0142742297421343,0.032074167379980416,-31.8092,1.616685734457999,0.05112409181589439,-3.8833010000000003,0.9797523352352879,0.03098248922212352,0.3311723448,0.04626509562593547,0.0014630307834344954,-20.2675896552,3.2033584189396103,0.1012990876572503
R::ILE:337,22.303404000000004,2.965108936410937,0.0937649774957793,-5.693078000000001,1.411524549526504,0.044636325497468994,-7.792816999999999,0.7720798906272589,0.024415309899958267,-2.222429,0.6513183898516915,0.020596495938848436,0.15212607120000002,0.0441602389631946,0.0013964693714100752,6.7472060712,3.4360654370770196,0.10865792970545357
R::VAL:338,18.226620999999998,2.373219894859935,0.07504780256182722,-3.316301,1.325822147348203,0.04192617757915692,-30.695325,1.266863758016228,0.04006174960451678,-1.06076,0.61401895768779,0.019416984328159716,0.2789928504,0.048446551707949856,0.0015320144817824208,-16.566772149600002,3.061745770945947,0.0968209025257738
R::ASP:339,16.516591000000002,2.3710315961030553,0.07497860247910068,-5.833805,1.1990554895312393,0.037917463878468984,-25.149720999999996,6.0459480456880375,0.19118966439417953,-44.477464,5.5206853988163465,0.17457940105494693,0.09597189599999999,0.05006552078188165,0.0015832107791324008,-58.848427103999995,8.607757344217376,0.27220118753768907
R::HIS:340,66.50504,4.963887748166753,0.15697191333611246,-9.215545,1.4721561357325519,0.046553664603068576,-26.046281999999998,1.8498712096997456,0.05849806400622161,-0.8869659999999999,0.7030205408407353,0.02223146150940149,0.0023389920000000002,0.004573689864459111,0.00014463277282917588,30.358585992000002,5.5428970364182275,0.17528179470878877
R::HIS:341,69.361469,4.787402464075796,0.1513909586238194,-7.105226,1.186514406538749,0.03752088001265429,-35.709679,5.11565153425827,0.16177110563991023,10.81749,4.418808906243854,0.1397350068876801,0.2435791392,0.06775241381736051,0.002142519446371226,37.6076331392,8.368237087308179,0.2646268919618716
R::ALA:342,15.719166000000001,1.8771610630001891,0.05936104494063426,-2.6572380000000004,0.9225326343040662,0.029173043402360335,-13.218437,2.226561779971757,0.0704100657578943,1.724989,0.8015275621455571,0.025346527037821177,0.32452199280000005,0.05200380061081947,0.0016445045691544512,1.8930019928,3.158722575027438,0.09988757833678806
R::ALA:343,15.403803,1.8706389155021341,0.059154796527340035,-4.435237,0.8223378921288985,0.026004607453891704,-6.752492,1.1471783601236558,0.03627696500447633,0.13949400000000003,0.5628395756909779,0.01779855016466229,0.047371946399999997,0.019219913781492542,0.0006077870398157623,4.4029399464,2.410125628262512,0.07621486432453822
R::THR:344,20.30458,2.2966841175050607,0.07262752877249783,-6.166641,1.143029322510582,0.03614576091492611,-39.952487,1.3244935627744667,0.04188416404598521,1.320616,0.5330532229937269,0.01685662298753816,0.0074832048,0.007582537680284678,0.00023978089513749203,-24.486448795199998,2.935942846680036,0.09284266475587435
R::ALA:345,15.657866,2.0261772183212408,0.06407334953039369,-3.5464970000000005,0.7810539686801418,0.024699095165430653,-6.656283,1.2182170582088399,0.03852340588409857,-0.35513700000000004,0.7544321057795724,0.023857237942205296,0.3161118528,0.050361237904532216,0.0015925621756392723,5.4160608528,2.602152239869965,0.082287278964979
R::SER:346,16.984073,2.0795927388964888,0.0657624966046074,-3.7049380000000003,0.9776928025489396,0.030917361080079264,-14.147922,2.3415860394006454,0.07404745221758816,-1.724469,1.7315431063184652,0.05475620082729443,0.26953235999999997,0.04796372312779732,0.001516746101455349,-2.3237236400000003,3.710007601544541,0.11732074157419171
R::PHE:347,23.112029,2.907280018532614,0.09193626654459598,-7.9191139999999995,1.2330848150082783,0.038993565635935375,-8.34639,1.2282049649386702,0.03883925122733444,-0.412134,0.4599503973734559,0.014544908663996483,0.00031410000000000005,0.0013204542928250112,4.175643111473968e-05,6.4347050999999995,3.4194763948163955,0.10813333812800997
R::MET:348,20.751008000000002,2.6048118841743637,0.08237138430265695,-7.347465000000001,1.176680204972872,0.037209895253480625,-2.4526190000000003,1.4081248928411856,0.044528818913586746,-2.49113,0.9925317965183785,0.03138661127136856,0.281356236,0.05187456736907426,0.0016404178552212312,8.741150236000001,3.337700901577271,0.10554736997381663
R::LYS:349,25.81468,3.2929264594885805,0.10413147779418094,-3.619186,1.1589193351584053,0.03664824723508616,-6.254806,13.522878746345542,0.42763097360734287,-27.163612,12.293896561849541,0.3887671445395765,1.0232158968,0.09362545703171243,0.0029606969119443873,-10.1997081032,18.606540964967895,0.5883904882652577
R::HIS:350,67.096883,4.953691429157755,0.1566494774179314,-11.747036,1.06117490862911,0.03355729707089056,-23.220750999999996,1.791941110360215,0.05666615341629428,-2.5878590000000004,1.17542454505553,0.037170187800426836,0.0108815904,0.010431200478069043,0.0003298635224053545,29.552118590400003,5.500721368700328,0.17394808299051878
R::LEU:351,23.237685,2.76622556668378,0.08747573312510733,-5.4920219999999995,1.317617001831716,0.04166670809550474,-36.654227,1.2738768808134482,0.04028352402001344,-0.139597,0.7632123325726596,0.02413489309259521,0.162298476,0.041886056331360486,0.0013245534020921558,-18.885862524,3.4051620024703664,0.10768067729666264
R::GLU:352,20.254741000000003,2.6608795617086844,0.08414439994390002,-3.4640389999999996,1.1023551721106042,0.03485953134336433,-31.609441,14.87095017705725,0.4702607353038515,-43.776183,14.446426664456197,0.45683612310270627,0.7681152671999999,0.12522079995309904,0.003959829382800988,-57.8268067328,20.93216543399581,0.661933191308737
R::ASN:353,26.030402,2.679300516626681,0.08472692168606151,-3.7999110000000003,1.0394407058986097,0.03287000123332824,-91.927695,2.481021336461055,0.07845678346691891,-7.564119000000001,1.9050247606892148,0.06024217242795117,0.551880324,0.07794351258600335,0.0024647902860577132,-76.70944267600001,4.248499693002606,0.1343493566841436
R::GLU:354,20.877274,2.7229835520847345,0.08610830055763496,-5.7337039999999995,1.6650614314144687,0.05265386567369959,-78.67170200000001,5.972706830173067,0.18887357379791384,-2.26526,4.323397610722382,0.13671783680412736,0.0057735,0.007761813784207915,0.0002454501033218768,-65.78761850000001,8.034433584308058,0.2540710983576393
R::GLN:355,28.557795000000002,2.8750458770209213,0.09091693348862465,-6.289971,1.2438599005350242,0.039334303758411696,-68.140616,2.6376637402337697,0.08341025120777422,-7.50489,1.8419090916492051,0.058246279725833135,0.3387836016,0.062406183542502235,0.001973456800728224,-53.0388983984,4.49075382172329,0.14201010487751334
R::LYS:356,25.617603000000003,3.3275886538740034,0.1052275926237553,-1.48764,1.1408601090405432,0.03607716436196171,4.840352,9.5318580302109,0.30142381708832505,-40.90918,9.343908216351442,0.29548032211231934,1.3666259664,0.09628732976972532,0.0030448727188806812,-10.572239033599999,13.803934857545554,0.4365187482243589
R::ALA:357,15.784417,2.0663144076134685,0.0653425989008013,-1.8266040000000001,0.767966299510597,0.024285226727045396,-0.897189,1.4255949099512806,0.04508126936188687,-3.4119080000000004,1.1240293214752006,0.03554492812675249,0.4721098392,0.04612327150500302,0.0014585459109415183,10.1208258392,2.8561018166872696,0.09031786970076476
R::ARG:358,28.385229,3.702290165905287,0.11707669483103372,-6.099608,1.548604905822011,0.04897118698108103,-190.723829,5.101657901286503,0.16132858811059805,-4.565634,4.229435389983395,0.1337464904887003,0.3638794392,0.04351273905416554,0.0013759936264372387,-172.63996256080003,7.7473905313439575,0.2449940000186903
R::GLY:359,9.659573,1.7911595776677744,0.05664143918255433,-2.8843239999999994,0.8470584861885275,0.026786341277300264,-16.041950999999997,1.976353414397081,0.062497782509453884,-0.802369,0.7422842493539789,0.023473088992269422,0.11188826639999999,0.024467463766641422,0.0007737291407022945,-9.957182733599998,2.89539601676803,0.09156046141166052
R::GLY:360,8.865171,1.6573438809610395,0.05240981529979857,-4.02684,0.7785466886449393,0.024619808008999582,-11.166359,1.3332401712065984,0.04216075609045691,1.145229,0.7497274801946372,0.023708464618338324,0.004249152000000001,0.007972690807054792,0.00025211862030579177,-5.178549848,2.3859186697445716,0.07544937308311916
R::CYS:361,16.37243,2.020078262617565,0.06388048361667278,-5.995765,0.9628253298366221,0.030447210311866015,7.4249719999999995,1.3641969129183662,0.04313969421792418,-2.6283649999999996,0.7312622592305718,0.023124543060890953,0.018698371199999998,0.018523434696599075,0.000585762437306431,15.191970371200002,2.7210052608363258,0.08604574149543347
R::PRO:362,39.492375,3.538488192205112,0.1118968216097982,-8.157888000000002,0.98702301060107,0.031212408164959012,-13.660208999999998,1.1077764825627054,0.035030968232679496,-0.39958899999999997,0.35631584034252534,0.011267696218792908,3.9636e-05,0.0003143170679170955,9.939578420838583e-06,17.274728636,3.8534715416133816,0.12185746970138601
R::ALA:363,14.180331,2.0098866618391695,0.06355819690204403,-5.839789,0.7941383018586876,0.02511285811051781,-5.742014,0.8470589919267725,0.026786357270147804,-0.197541,0.4078974556417335,0.012898850116153764,0.0051441696,0.004157210374743602,0.0001314625349667191,2.4061311695999996,2.356736427443489,0.07452654955409582
R::ASP:364,18.648516000000004,2.325699796995304,0.07354508512296386,-5.74108,1.2732513575881237,0.040263743238799846,-35.78336,5.777870235683733,0.1827122996965448,-36.934155,5.043628418408219,0.15949353473722688,0.0939723912,0.02600501661153714,0.000822350830829715,-59.71610660879999,8.114967462017821,0.2566178031813225
R::TRP:365,48.98315300000001,4.861914493858463,0.15374723589577471,-10.96326,1.13953245078848,0.03603518012165334,-1.6359380000000001,1.4295594657641915,0.04520663962468346,-4.369778,0.6692648091122078,0.021164011545923893,0.13874320799999998,0.07277046761596147,0.0023012042406196148,32.152920208,5.237709226734531,0.16563090878160405
R::ALA:366,14.813407,1.9908793693619409,0.06295713353823378,-3.8381580000000004,0.7216422569639337,0.022820331878305365,-0.84863,1.357781441580345,0.04293681920100743,-4.940932000000001,1.0336707770736289,0.03268754006308826,0.12053882160000001,0.030472071050011904,0.0009636114954051626,5.3062258216,2.7198055952543876,0.0860078047387391
R::TRP:367,45.659451000000004,4.753282272661598,0.15031198343312155,-8.748271999999998,1.1974554897849021,0.03786686744392781,0.770182,1.9138512755373651,0.06052129133516567,-4.903388,1.1156149279460186,0.03527884163994051,0.519438492,0.12253895087943595,0.003875021868665107,33.29741149200001,5.380523318454222,0.1701470868996282
R::ILE:368,24.063812000000002,2.8637509107211123,0.09055975529260224,-6.83548,1.4754947778965535,0.046659241738373755,-9.687723,0.9644467254706192,0.03049848334378285,-1.65205,0.6162294568584011,0.01948688644961016,0.0184852152,0.010372611249852611,0.00032801076833020127,5.9070442152,3.4187948079829447,0.1081117844598411
R::VAL:369,20.288875,2.523125793410824,0.07978824330297667,-4.288804,1.1868269476145206,0.03753076342927226,-16.307811,1.0837763345261788,0.034272016912913074,-4.116069,0.6862883885357525,0.02170234439499567,0.094853232,0.023782373191136665,0.0007520646744811884,-4.328955768,3.0693403965268504,0.09706106567389214
R::PRO:370,40.530419,3.5453276414795574,0.11211310398628253,-6.572184,0.7761571465521656,0.02454424405321948,6.041406000000001,0.92610255974379,0.029285934357025388,-5.04367,0.8069097118637251,0.025516725555995618,0.0757229472,0.024657178479404573,0.0007797284466820562,35.031693947200004,3.831598258207346,0.12116577574669163
R::PRO:371,39.768695,3.6179209936059964,0.11440870734334428,-7.0199110000000005,0.9625298089300923,0.030437865120257698,-9.377589,2.0002756855191235,0.06325427114495115,-1.909875,0.5332388183309613,0.01686249202742584,0.0286343568,0.03105108406981073,0.0009819214947797271,21.489954356800002,4.278110163884272,0.13528572198990518
R::ILE:372,21.989027,2.7801319228178722,0.08791549071847919,-5.601662,1.4757069613429354,0.04666595156809727,-8.275842,0.8254250596123188,0.026102232261551887,-0.247102,0.5996069108974645,0.01896123539213624,0.0330215112,0.022074291449748384,0.0006980503871558518,7.897442511199999,3.308804435895541,0.10463358349498506
R::SER:373,14.991755,2.1843915878282902,0.06907652719249137,-3.1328289999999996,1.289483387934486,0.040777045108234614,-16.63767,1.6221975974276377,0.05129839222724237,-1.604783,0.5473138111823965,0.01730758238203707,0.030223936799999997,0.012329153662223768,0.0003898820719483338,-6.353303063199999,3.0603208128846595,0.09677584139533493
R::GLY:374,11.523109,1.7226402488967336,0.05447466775593038,-3.193179,0.8789972644775409,0.027796334128064443,-9.862899,1.2842540951069612,0.040611680349365006,-1.6580050000000002,0.6027296931253677,0.019059986436904933,0.033411391199999994,0.008206183394212108,0.00025950230422761673,-3.1575626087999997,2.3984963254710023,0.07584711348032896
R::SER:375,16.173023,2.1012320529801083,0.06644679179968738,-4.811114,1.1167678312899239,0.03531529964482816,-8.708560000000002,2.1692828567063356,0.06859874716348689,-5.353428,1.6188430439100634,0.051192311930757725,0.024620868,0.01698997749386667,0.0005372702627561811,-2.6754581319999997,3.60403608500612,0.1139696279805556
R::LEU:376,21.281795,2.741494531268483,0.08669366911704106,-4.122215,1.5417665954271418,0.048754940619131104,-35.700244999999995,1.4364903093912609,0.045425812144363475,3.5992070000000003,0.9314453221477899,0.029454887338962954,0.09885128400000001,0.04214533320500176,0.0013327524567452967,-14.842606716,3.58129969787324,0.11325064028952314
R::THR:377,19.464510999999998,2.3801641422135154,0.07526739894455634,-5.2807390000000005,1.2705532577892986,0.04017842183161255,-24.835451999999997,1.4928648437470822,0.04720853145032156,-3.036819,0.9496696879647155,0.030031192387898954,0.022355927999999997,0.012641962400270615,0.0003997739527906439,-13.666143071999999,3.2264786845578772,0.10203021465186835
R::PRO:378,40.08129,3.607578674942516,0.11408165451070562,-6.209831,0.7784766421923012,0.02461759294567607,-4.9514130000000005,1.1028333629479115,0.034874653065385466,-3.9652549999999995,0.8848960797602169,0.027982871045963104,0.2732605632,0.051538392353639495,0.00162978706780907,25.228051563199998,3.952542027939918,0.12499035355831026
R::VAL:379,19.066561,2.519388896990498,0.07967007226229307,-6.212529,1.318610928651435,0.041698138821283134,-26.950544,1.3140187540762118,0.04155292151057492,-1.1498670000000002,0.5845310353702359,0.018484494348263898,2.8655999999999998e-05,0.0002987473919953109,9.447222037403374e-06,-15.246350343999998,3.1865933380434672,0.10076892924936241
R::PHE:380,22.140436,2.772721083323023,0.08768113939670263,-6.975453,1.123398965546524,0.035524994522040394,-6.087882,1.2858375387567436,0.04066175323416343,-2.788213,0.9305822895536966,0.02942759585203997,0.10804050720000001,0.03787781621035336,0.0011978017201796415,6.3969285072,3.3868575028133177,0.10710183819320218
R::HIS:381,65.289823,5.035567113808632,0.159238613902756,-8.896786,1.2227772569867335,0.038667612031311166,-24.895489,3.0528694053101915,0.09654020719823944,-0.7421929999999999,2.0511535773196017,0.06486317135132232,0.06352817760000001,0.034356178904614794,0.001086437770388115,30.8188831776,6.354568697286537,0.20094910631434498
R::GLN:382,26.721934,2.762966054739725,0.08737265830706996,-8.445188,1.174920429925363,0.037154246280284034,-78.83073399999999,2.1253931507474095,0.06721083279683418,-3.265591,0.9600421614278198,0.030359198799029596,0.10488774960000001,0.02696035081513035,0.0008525611509298906,-63.71469125040001,3.801857873958346,0.12022530221953728
R::GLU:383,18.740894,2.6098159990244523,0.08252962830865046,-5.642315000000001,1.3439334699958179,0.042498907889203456,-35.583732,6.90273824479648,0.218283749455098,-31.729595,6.543506224721957,0.20692383553610977,0.2156669496,0.05150297387260526,0.0016286670370957534,-53.999081050399994,9.95415582889919,0.31477804603562765
R::MET:384,18.709826,2.63030490128502,0.08317754428765013,-8.414406999999999,0.9813067508944388,0.031031644161259007,-5.519845999999999,1.1148235897593843,0.03525381732924819,-1.368124,0.848684627305102,0.02683776437455251,0.0653988312,0.03219578539686936,0.0010181201291209533,3.4728478312,3.13777000664171,0.09922499994749467
R::VAL:385,18.93479,2.6083010619750167,0.08248172179277055,-5.124086999999999,1.3805914744887424,0.04365813577594673,-24.76214,1.0935313102056108,0.03458049632957861,-2.676491,0.525276612766074,0.01661070497959072,0.011816697599999999,0.010893195966234804,0.0003444731025186062,-13.6161113024,3.1907855078911767,0.10090149729993284
R::ASN:386,23.680258000000002,2.5138990511625563,0.07949646809409838,-6.556126,1.2984680420110462,0.04106116481694108,-94.31266099999999,2.0768266894661673,0.06567502644140313,-0.9106960000000001,1.3280912346612337,0.0419979324203466,0.1236629304,0.10153788968316388,0.003210910002057105,-77.97556206960002,3.7540715315859807,0.11871416539008439
R::TYR:387,23.335078,3.083296738219661,0.09750240394942067,-9.561878,1.3914256628063175,0.04400074289277398,-30.116419999999998,1.446300095277602,0.04573602481195759,-2.715518,0.6171949478697958,0.019517417956174427,0.024293728799999997,0.02932076620110004,0.0009272040393675874,-19.0344442712,3.7304634333603404,0.11796761177390436
R::PHE:388,22.188402999999997,2.98035749476317,0.0942471792500497,-5.316438,1.2104964841568107,0.03827925989561449,-3.9293649999999998,1.5061734022930429,0.04762938502411091,-2.0155119999999997,0.7305701512216333,0.023102656683940057,0.1718264808,0.10232826267362673,0.0032359037905665164,11.0989144808,3.6277533918004683,0.11471963507490687
R::LEU:389,22.031218,2.812112441648804,0.08892680352107568,-6.667134,1.4045085638912993,0.04441446055108629,-27.679204,1.548446522933227,0.04896617847437148,-1.443074,0.7095843364421173,0.022439026951363107,0.0589009608,0.031193720722074554,0.0009864320617694782,-13.699293039200002,3.5753028268442497,0.11306100257666427
R::SER:390,17.809331999999998,2.0571352307945143,0.06505232784286816,-3.01015,1.2577510649965675,0.03977358094891633,-9.132903,4.060328761269338,0.12839886934701178,-0.35171900000000006,1.798839394731781,0.0568842963219112,0.0993446496,0.06813484754115959,0.002154613062583874,5.4139046496,5.053758826295083,0.15981388636271712
R::PRO:391,39.416339,3.6861474775270455,0.116566218202698,-7.5439609999999995,0.9684389611529475,0.03062472892090639,-9.014359999999998,1.459792587458917,0.04616269487800728,-0.8550619999999999,0.5625282483182511,0.017788705128704563,0.0060490224,0.0077674081194371546,0.000245627011735066,22.0090050224,4.119836162851977,0.13028065861340624
R::ALA:392,14.415359,2.002345688466155,0.06331973038570994,-5.129162,0.9081101726971238,0.028716965120917634,-4.723406999999999,0.9544065964519525,0.03018098658677347,-1.512211,0.4292190611785548,0.013573098484833887,0.031081917599999998,0.011094266774665653,0.00035083151977473493,3.0816609176,2.4350146567239115,0.077001924511406
R::PHE:393,22.423173000000002,2.9413349233079527,0.09301317719049812,-6.268723,1.133616955709026,0.03584811574226741,1.885237,0.9381977738360926,0.029668418610215814,-2.198604,0.723834948855055,0.022889670884134617,0.19353123360000002,0.07179975417270111,0.0022705075862591412,16.0346142336,3.368359516746432,0.106516880512228
R::ARG:394,29.567788999999998,4.097968058011068,0.12958912841931997,-4.03205,1.7730549166621996,0.05606891953212582,-218.96722200000002,8.949306905270152,0.28300193300526416,16.3338,7.142721036131818,0.2258726716537439,0.5283988632000001,0.08640605586156104,0.002732399401542755,-176.56928413679998,12.290365732279271,0.38865548990485727
R::TYR:395,22.624952,2.906786642616895,0.09192066462823255,-3.040179,1.1881734086230848,0.03757334226494897,-27.435599000000003,1.6440650748066512,0.051989902579241284,-7.409324000000001,1.447377888121827,0.04577010761429342,0.8581074767999999,0.11363034006077435,0.003593306858915228,-14.4020425232,3.8303954378184417,0.12112773922624137
R::GLN:396,27.992838,3.120555512365707,0.09868062984069367,-4.0839229999999995,1.7796317908688304,0.05627689855589948,-65.87645300000001,3.342401600315408,0.10569601911988455,-7.137122000000001,2.8417860459781275,0.08986516528174864,0.3195148896,0.1883267690120959,0.005955415344586415,-48.7851451104,5.673431005807733,0.17940964126172412
R::PRO:397,39.071653000000005,3.582697604123323,0.1132948459665796,-1.942798,0.8174832751781531,0.025851090986571533,-9.085052,3.9966520793404072,0.1263852358596367,-3.946883,2.4381142498478203,0.07709994225231949,0.8448307992,0.1021032720136016,0.0032287889611870763,24.941750799199994,5.952483099056215,0.1882340432667531
R::ASP:398,18.579682000000002,2.496063335509738,0.07893245324247815,-1.58267,1.0621921027290684,0.033589463572674096,25.751127,6.540475280503015,0.206827988664182,-88.71984700000002,6.6557422071164245,0.21047304893404054,0.6323060736,0.12387714779166017,0.003917339370669437,-45.339401926399994,9.718572477899365,0.3073282463558841
R::PRO:399,40.926841,3.7623183939851503,0.11897495407739817,-4.665798,1.2916729188134277,0.040846284154081876,-1.4717930000000001,1.2926123456593628,0.040875991439364504,-6.040255999999999,1.389111901347044,0.04392757533103779,0.352035216,0.134860067375809,0.004264649783113233,29.101029216000004,4.409322444015929,0.13943501861190613
R::TRP:400,42.831187,5.102299198011716,0.16134886769367487,-5.574326,1.5411971229287964,0.04873693231753513,43.307418000000006,6.976195029475309,0.2206066569468746,-112.37364,7.104645536717507,0.2246686186417676,1.2907944072,0.2116443621572406,0.006692782383504279,-30.5185665928,11.295876429275594,0.35720697684320774
R::LYS:401,21.172186999999997,3.5492302100640076,0.11223651404080136,-0.24966100000000002,1.2508005125034927,0.03955378518016955,47.091485,4.77049143734427,0.15085618500338327,-61.659478,4.52863895022732,0.14320813783272235,1.7772764472,0.12655023694588458,0.004001869871829859,8.1318094472,7.579162965913325,0.23967417729883222
R::PHE:402,22.527091,3.0375000024228807,0.09605418400423274,-1.335344,1.247491098029962,0.03944913230559071,6.282612,1.3608547606030557,0.04303400608188831,-3.9161610000000002,1.0939802087236314,0.034594691747130805,0.6768150840000001,0.11896485325093417,0.0037619989778063874,24.235013084,3.720955699444299,0.11766695082828914
R::PRO:403,39.260208,3.5375651672776294,0.11186763299871863,-5.998324999999999,0.8477184198629872,0.02680721021245963,-0.344526,1.0388543349883081,0.03285145855702605,-3.326463,0.7641786588429437,0.024165451012364742,0.13385589119999997,0.052840460682003924,0.0016709620836770662,29.724749891200002,3.8599188201762855,0.12206135055106956
R::ARG:404,29.057123999999998,3.780117364662637,0.11953780695087225,-5.6988829999999995,1.247257281923421,0.03944173839108768,-167.37870999999998,6.679301913665829,0.21121807227105358,-23.533555999999997,6.673355025837004,0.21103001516576736,0.9417931848,0.11768336639303453,0.003721474805181033,-166.6122318152,10.247220537659203,0.3240455658505831
R::VAL:405,19.04886,2.4450467558719606,0.0773191673416107,-5.100472,1.3336148668997356,0.04217260500865461,-30.097453,1.3687903746706434,0.04328495223274481,1.827557,0.7154398023251153,0.022624193040879936,0.0462275928,0.02532844990998913,0.0008009559131705242,-14.2752804072,3.184786489316488,0.10071179167571612
R::LYS:406,24.530599,3.019993389098559,0.09550057628202566,-7.630433999999999,1.2432791921543607,0.039315940147019245,-31.100481,11.550042431248425,0.3652444115433377,-0.947412,11.226574187803507,0.35501544754314,0.38091216959999996,0.09558248928527294,0.003022583705701021,-14.766815830399999,16.4351661807843,0.5197255885464905
R::ASN:407,25.021172999999997,2.642477734072891,0.08356248305951063,-5.930391999999999,1.2481895802865846,0.039471220253952125,-98.33022,2.9465438339858445,0.09317789740920322,-2.975099,2.0360949799061436,0.06438697668938183,0.1251513936,0.05435193432732821,0.0017187590771024887,-82.0893866064,4.622923671116702,0.1461896824983594
R::TRP:408,46.44210699999999,4.73678711718724,0.1497903608165459,-6.338188999999999,1.3208311819755771,0.04176834939615163,-8.82805,2.5766282982805264,0.08148014106210176,-2.955505,1.349783424840815,0.04268389970439674,0.9251488512000001,0.12231774844673596,0.003868026833552086,29.2455118512,5.7146861259294095,0.18071424270900754
R::GLU:409,20.038273999999998,2.7925503746439384,0.08830819664631365,-4.02848,1.2208096713247318,0.03860539150947701,18.063817999999998,5.699047981976989,0.18021972117633517,-87.00361199999999,6.139825613114431,0.1941583337368139,0.481769208,0.09408013707121952,0.0029750751572589647,-52.448230792000004,8.914828735373849,0.28191163754099846
R::VAL:410,18.347526,2.744599957247686,0.08679187130903447,0.18440199999999998,1.287848971889173,0.04072536033475947,-24.511982000000003,1.5685037353082714,0.049600443220560037,-5.000322,1.0085164948160243,0.03189209181468033,0.8501493816,0.0581830017092881,0.0018399080650682038,-10.1302266184,3.559786320750152,0.11257032757081195
R::GLY:411,10.65896,1.8130999659147313,0.05733525517864205,-1.5876350000000001,0.6916049810224042,0.02187046981148325,-11.872123,2.3960675758147976,0.07577030967252939,-2.203553,2.078583598316652,0.06573058477749152,0.3119177952,0.05296519618633482,0.0016749065666648206,-4.6924332048,3.7188847590701246,0.11760146194348121
R::SER:412,14.901926,2.122880610991584,0.06713137931343285,-1.85612,0.8919520276337737,0.028205999709281716,-7.777806000000001,1.677092274254461,0.05303431432915863,-7.009086999999999,1.2509821499250098,0.03955952905977269,0.4943168568,0.04443383479334429,0.0014051212312260512,-1.2467701432,3.1115542273265047,0.09839598421477089
R::ILE:413,22.834217,2.973042759516082,0.09401586701143058,-1.713411,1.4334358165188283,0.04532922059862711,-8.150844,1.1331289139652205,0.03583268250723075,-4.757319,0.9894500074480771,0.03128915654406491,0.6444810576,0.07944325553455851,0.0025122163222798233,8.8571240576,3.628088363552207,0.11473022781177998
R::THR:414,18.944815000000002,2.477406963091652,0.0783424869453032,-2.181067,1.163354209392393,0.036788490272244116,-35.864881999999994,3.113531145512439,0.0984584998569245,-2.959151,1.6664007105732401,0.05269621739934471,0.40872604319999994,0.04844729110194102,0.001532037863473424,-21.6515589568,4.468137524693718,0.14129491476898987
R::TYR:415,22.459961000000003,3.0515259473710854,0.09649772332795734,-3.224791,1.13268209543499,0.03581855286466778,-22.950129,1.8376326119110424,0.05811104556243159,-8.848332000000001,1.1303516584567832,0.03574485797672163,0.8152487711999999,0.07691231611370321,0.0024321809903817214,-11.748042228800001,3.9058012403734748,0.12351228007490986
R::ASP:416,18.618199,2.46514467514566,0.07795471935296157,-6.459974,1.4989810083266566,0.04740194155648058,-51.463612,4.9438571961026545,0.15633849166298108,-23.606812,4.663369438148344,0.14746868995368476,0.02431116,0.015426606037383595,0.0004878321164423679,-62.887887840000005,7.3832823869203885,0.23347988950873014
R::THR:417,20.074367,2.465323086394763,0.07796036121203519,-3.313454,1.2418489754732658,0.03927071272442098,-34.28011,1.9688992706332133,0.062262061786452265,-3.143633,1.5162828286012473,0.04794907315382644,0.3839044248,0.061993781281802975,0.001960415496168102,-20.278925575200002,3.7147715920798703,0.11747139218262298
R::LEU:418,22.199718,2.6459691159338954,0.08367289024813235,-6.003272999999999,1.456437298503097,0.0460565913249233,-32.648450000000004,1.1762514456951796,0.03719633669462626,0.189912,0.5451609966386077,0.01723950440865398,0.07986352320000001,0.04821419058878518,0.001524666578020159,-16.1822294768,3.2871651541833318,0.10394928932357897
R::SER:419,16.281566,2.085755060318445,0.0659573663182817,-4.664950000000001,1.3057775635612674,0.04129231218398892,-22.079656000000004,2.0137349929084514,0.06367989181573726,1.820567,1.3491528139951383,0.04266395803850131,0.0134698104,0.015824156959460805,0.000500403780439009,-8.6290031896,3.4541310858539345,0.10922921568089043
R::ALA:420,14.519555,2.0398319982231383,0.06450515158477656,-1.7672850000000002,0.8200942212788723,0.025933656351833617,-1.798182,1.049319504667668,0.03318239627989516,-4.216834,0.9114134421018816,0.028821423671359467,0.429762744,0.08943788432766812,0.0028282742358210853,7.1670167440000005,2.6025399388334103,0.08229953908268874
R::GLN:421,26.747541,3.1455986397375937,0.09947256306298234,-1.725952,1.2241899001772558,0.038712283731342945,-69.971969,3.042995616828753,0.09622797059087863,-13.279159,2.6042000736731037,0.08235203715585304,0.8305115327999999,0.09041721097126744,0.0028592432634917033,-57.39902746719999,5.238634109556881,0.16566015614447796
R::ALA:422,14.872868999999998,2.0264668528843495,0.064082508579479,-3.4631790000000002,0.8942710019669652,0.02827933211656527,-4.878882,2.1144083617116163,0.06686346326713867,-1.0133949999999998,1.2529618226326769,0.0396221318075517,0.06306321599999999,0.02955992422147364,0.0009347668800183626,5.580476216000001,3.3087457395467816,0.10463172735346091
R::GLN:423,29.072928,3.120676893370411,0.0986844682450891,-4.479836,1.3501546026674132,0.04269563737788675,-73.759361,4.222829573482572,0.133537596229223,-7.304595999999999,2.8896903745529556,0.09138003316252409,0.3805632648,0.10584358642697157,0.0033470680883011333,-56.09030173519999,6.144537790279325,0.1943073458626069
R::GLN:424,26.201715,3.0107764822010616,0.09520911209424758,-4.427789000000001,1.241554985684887,0.0392614159510199,-75.290755,3.75542445683241,0.11875694864291102,-7.275987,2.4725130278384784,0.07818772712408899,0.48855198959999996,0.11616750350712393,0.0036735390117810986,-60.304264010400004,5.55304080850583,0.1756025689474134
R::ASP:425,16.502851000000003,2.5491216492743143,0.0806103044455174,-2.058977,1.1056409735854582,0.034963437509361116,-39.168245,6.683184012353318,0.21134083501059373,-35.40411100000001,6.019987795392861,0.1903687291985714,0.6664503168,0.06606560999867782,0.002089178026042156,-59.462031683199996,9.414352309625368,0.29770795993682886
R::GLY:426,11.186941,1.6814177296314559,0.05317109723824589,-0.879487,0.7055342598563162,0.022310952284270612,4.918455,1.218454809984761,0.03853092425539517,-6.267295,1.1572624049777993,0.036595850502140266,0.2487025944,0.0462569324339776,0.0014627726406388549,9.2073165944,2.4801153753602274,0.07842813446141762
R::PRO:427,40.098148,3.6722523508190448,0.1161268157149588,-2.647718,0.9783841323713299,0.03093922284861079,-14.345902,1.8103958280983747,0.057249742832575244,-0.463729,0.791651881548323,0.02503423059650526,0.672969024,0.08575445325990005,0.002711793918037354,23.313768024,4.284188653733739,0.13547794071649047
R::CYS:428,14.966185000000001,2.1416784919252003,0.06772582050278166,-5.981338,0.9961218086940974,0.031500137424398646,1.55721,1.6644209088749156,0.05263361057252296,-3.443165,1.3493043228919857,0.04266874917049948,0.0591177024,0.03671382428260279,0.0011609930634822218,7.1580097024,3.189249510950728,0.10085292481182417
R::THR:429,19.500138,2.424094619225083,0.07665660260509854,-3.260098,1.3548574612836584,0.04284435482529758,-21.399351,1.4788088401815158,0.046764041589655185,-5.127991,0.9337287544672703,0.02952709580908695,0.34761420000000004,0.047281837710041685,0.0014951829912217168,-9.9396878,3.282199568619684,0.10379226372060318
R::PRO:430,40.264427,3.7395064145781323,0.11825357594876781,-5.119008,1.0201239816492895,0.03225915277771566,-1.238817,1.0229454440540806,0.03234837525303242,-4.051029,0.666114433231258,0.021064387913229288,0.42051713040000005,0.0657789003995436,0.002080111472439176,30.2760901304,4.06435897110661,0.1285263157723537
R::ARG:431,31.043789,3.9120523966939658,0.12370995899473494,-6.4141710000000005,1.623720167935042,0.05134654013425832,-193.95073399999998,7.649478120580777,0.2418977377265939,3.046659,6.985724803391484,0.22090801485849035,0.6460894223999999,0.06809413698060868,0.0021533256816222432,-165.6283675776,11.19196696276808,0.35392107099704045
R::ARG:432,30.394674,3.7984786546358267,0.12011844192181316,-8.346001,1.779767587916748,0.056281192835608944,-179.43489499999998,5.352851546790271,0.16927202864612628,-20.031709000000003,4.2638869443641445,0.13483594429646348,0.3690730368,0.06284231805288094,0.0019872485849182146,-177.0488579632,8.027061322174838,0.25383796695915145
R::CYS:433,15.501595,1.9564270160103086,0.06186765446479283,-5.322506000000001,0.9716938643235328,0.03072765799672992,-3.7121539999999995,1.5835851294717311,0.05007735877903306,-2.147454,0.77287239689615,0.02444037114865484,0.12905928719999998,0.07182772612753544,0.0022713921371379795,4.448540287199999,2.8074950509925487,0.08878078880787021
R::LEU:434,21.93143,2.8861300991292818,0.09126744736816078,-4.070925,1.4660846651455706,0.046361667845052766,-26.491632,1.273916691379778,0.040284782940658875,-1.745384,1.1246446667921384,0.0355643870542429,0.2189458368,0.059198585346407775,0.0018720236395451649,-10.1575651632,3.656548239816072,0.11563020812098374
R::GLY:435,11.284283,1.7842265688277934,0.056422198192830106,-1.372764,0.6648234489727329,0.02102356340642566,-9.452527,2.4007196098817953,0.07591741990657348,-3.233866,1.6459761177015906,0.05205033506178419,0.2761951752,0.06227730846552462,0.0019693814129594363,-2.4986788248000003,3.478796509668209,0.1100092048679551
R::SER:436,15.768064,2.1890641630395398,0.06922428699455127,-2.5120200000000006,1.0671841788557401,0.03374732688080643,-4.856489,2.098124776050986,0.06634853107551818,-6.584148999999999,1.6254654055989626,0.05140172939502133,0.25583855040000003,0.11056787534665907,0.003496463221410221,2.0712445504,3.6038000218159545,0.11396216300702912
R::LEU:437,22.631677,2.9101459473144984,0.09202689517022183,-3.6874759999999998,1.4205796336087604,0.044922672398511644,-23.951486,2.3125555244802234,0.0731294267296278,-4.07069,1.315571753231271,0.04160203165591796,0.2531172744,0.10610510546114124,0.0033553380462957687,-8.8248577256,4.192480926039369,0.13257788773096338
R::VAL:438,18.73953,2.597712966649703,0.08214689681966082,-3.77448,1.3015584226610803,0.041158891233851275,-36.084358,2.0261623192222284,0.06407287837951406,-4.644563,1.3249858059734074,0.04189973014269901,0.07868679839999998,0.050369862755516796,0.0015928349173751806,-25.685184201600002,3.7822777843041893,0.11960612541856294
R::PHE:439,18.763836,3.152600455037714,0.0996939799040243,-2.389612,1.4970413753320246,0.04734060497560207,1.015721,2.640143747063595,0.08348867590972443,-7.9773510000000005,1.941436562908765,0.06139361471520471,0.48023176320000005,0.12393594937359251,0.003919198839958708,9.892825763200001,4.789041403147934,0.1514427864279614
R::PRO:440,37.171763,3.8600215109285334,0.12206459791778695,-3.835228,1.2173760602278987,0.0384968111928248,-5.31375,8.97256674767594,0.2837374738054528,-14.720457,8.658935433536332,0.2738195808231234,0.8039673143999998,0.18787216682604507,0.0059410395612142924,14.1062953144,13.111109158708349,0.41460967592612447
R::GLU:441,19.909093999999996,2.757496437561434,0.08719969382494414,-1.063969,1.3478175648206252,0.042621733752148096,-4.330654000000001,11.567890264706179,0.3658088095935963,-67.562032,10.775905548165127,0.34076405383047076,0.9943934256,0.13449126682380647,0.004252987285646679,-52.05316757439999,16.1051144749522,0.5092884371859574
R::GLN:442,28.105480000000004,2.997881117989838,0.0948013248725987,-1.731266,1.450700303730581,0.04587517162086699,-68.712793,4.281906097540089,0.1354057599518979,-13.283242,3.421288982158041,0.10819065717258586,1.020524652,0.1272425177672074,0.0040237617135881806,-54.601296348000005,6.414666893515106,0.20284957814784516
R::LEU:443,24.050005000000002,2.948276467866438,0.09323268810334173,-4.569508,1.486698774444911,0.047013543218268505,-27.590237000000002,1.830460985880606,0.05788425883460028,-2.8425540000000002,1.2717588101066961,0.04021654474322725,0.25205304959999997,0.09462039955143595,0.0029921597569771206,-10.7002409504,3.984911327600311,0.12601396069022383
R::LEU:444,22.842462,2.701655561790955,0.08543385028521189,-5.373673,1.630934981558431,0.05157469257369354,-34.230377999999995,1.394750332179921,0.044105878169649906,-0.874711,0.9658995359140619,0.03054442524388043,0.1440712296,0.08029400910191646,0.0025391195122834694,-17.4922287704,3.583800945800374,0.11332973669394832
R::SER:445,16.796339,2.0587626541393744,0.06510379148773904,-3.1723189999999994,1.0187760849367244,0.03221652854109207,-13.501875,2.308693034462356,0.07300728407066655,-5.3768080000000005,1.456941423371578,0.046072533153018624,0.4334380488,0.08438544397576929,0.0026685020432796556,-4.8212249512,3.56879126862079,0.11285508902563494
R::GLN:446,27.701421000000003,2.900097828998015,0.0917091457694324,-6.195422000000001,1.2712534868845002,0.04020056501986011,-73.839442,2.8185736521574167,0.08913112493756599,-8.061167000000001,2.1126391251491583,0.06680751509456852,0.3612530736,0.16326477857602878,0.005162885619833128,-60.033356926399996,4.739294223757951,0.14986964248754808
R::ALA:447,15.772977,1.9788757546826936,0.06257754591281925,-5.342663000000001,0.90728145215859,0.028690758676462355,-0.45258299999999996,1.1539988523005558,0.03649264790489997,-0.06612800000000002,0.5598021271985308,0.017702497609546515,0.004171931999999999,0.00645897643089801,0.0002042507687498287,9.915774932,2.526705835075689,0.07990145416076941
R::ARG:448,30.291558000000002,3.829396242834633,0.12109614190648686,-6.185440000000001,1.6403790081563467,0.05187333891701979,-215.68329200000002,12.483129426899971,0.3947512131567628,14.085164,10.439552003276003,0.3301276208212576,0.6639871536,0.15243948411852176,0.0048205597515559384,-176.8280228464,16.798545264075525,0.5312166441191336
R::ASP:449,17.729127000000002,2.2768706359543134,0.07200097147171697,-4.34397,1.0035241278115838,0.03173421930818529,-30.904483,6.562778915650823,0.2075332915358666,-51.22382700000001,6.431285641850391,0.2033751091138515,0.40936157279999996,0.09589885901597067,0.0030325881950184104,-68.3337914272,9.52007874242191,0.30105132330204687
R::PHE:450,23.103550000000002,2.9492042444530693,0.09326202697507704,-7.742202,1.11214574278554,0.03516913637262081,-9.718069,1.1588062695028019,0.03664467178511769,0.30807999999999996,0.5710901431472968,0.018059456016170584,0.0306177552,0.01757907889249926,0.000555899284680879,5.9819767552,3.4064583917244184,0.10772167272443235
R::ILE:451,24.108881999999998,2.879672760241344,0.09106324838306616,-5.721269,1.5787243491626397,0.0499236474092088,-15.190888999999999,1.057213710031704,0.033432032972569886,1.9409539999999998,0.5167190337930275,0.01634009057147481,0.021749831999999997,0.020327396826720728,0.0006428087287451656,5.159427832,3.488552474643279,0.1103177155688956
R::ASN:452,26.051309999999997,2.7727688810825906,0.0876826508945755,-3.9631450000000004,1.260795483008644,0.03986985389959437,-97.666196,3.2263790768575227,0.10202706477981223,-2.799533,2.137339627881119,0.0675886135744106,0.5091834816,0.06200025688628121,0.001960620272761878,-77.8683805184,4.925387211400132,0.15575441946289667
R::GLN:453,28.457077,3.012974171324905,0.09527860912645084,-5.395842000000001,1.3312435445988084,0.0420976172132818,-92.73106,4.696412645243176,0.1485136079098478,4.883951,2.291086108508146,0.07245050418457417,0.25842792239999995,0.05907805816584883,0.0018682122354399186,-64.5274460776,6.1773036383249496,0.1953434929555184
R::TYR:454,24.382608,2.9939768312957935,0.094677860486684,-6.861341,1.3386675534721084,0.04233238498737108,-28.934282999999997,1.8560022238432259,0.05869194369682265,-3.528104,1.0501493480376969,0.033208638231399974,0.2882935728,0.1057405203658899,0.003343808853276332,-14.652826427199999,3.9133958464225476,0.12375244260537749
R::TYR:455,25.371174,3.09588390733955,0.09790044518654652,-8.108049,1.3347154433058006,0.042207408290476686,-31.140078000000003,2.1084571354229613,0.06667526896770647,-2.417384,1.2659389924257802,0.04003250594884112,0.16444545119999998,0.0451476378932402,0.0014276936671916488,-16.129891548800003,4.173271356620647,0.1319704278086206
R::SER:456,16.641395,2.0537287759037217,0.06494460628085291,-2.870236,1.0213152404150247,0.032296823687539306,-15.839825000000001,2.015314146324339,0.06372982903142765,-1.9043189999999999,1.542527263693903,0.048778995061798884,0.4070302488,0.05432452117184226,0.0017178921970106094,-3.5659547512,3.4212160596041787,0.10818835115895585
R::SER:457,16.841406,2.155566507246761,0.06816499810873614,-2.1986369999999997,0.9709974826079623,0.030705636473308935,-13.116243,2.3829011301249996,0.0753539501018427,-3.189661,1.5190067715711473,0.048035211793839315,0.42770558159999994,0.052736742784152885,0.0016676822357637264,-1.2354294184,3.6847908503013413,0.1165233178830078
R::ILE:458,22.805556,3.12014088317563,0.09866751811444333,-1.9593829999999999,1.50611015610114,0.04762738500391346,-5.743577999999999,1.5622621860353658,0.04940306810225454,-2.130567,1.2710307067537747,0.04019352009355488,0.5688532224,0.08657692574430659,0.0027378027816727735,13.5408812224,4.0084067523984315,0.12675695125977646
R::LYS:459,25.463145,3.333047464704786,0.105400215379168,-0.367423,1.1470834704026556,0.03627396432802734,26.727082,4.267023808613681,0.13493514065385637,-54.180221,4.301414757281492,0.13602267794069856,1.4872806863999999,0.07965675641126378,0.002518967812808138,-0.8701363135999999,7.010065062916532,0.22167772144787795
R::ARG:460,29.834496999999995,3.888107448359806,0.12295275324282495,-2.652564,1.5248213567182225,0.048219085120976744,-164.452653,4.877344934551071,0.1542351892746626,-37.425450000000005,4.627375838366709,0.1463304723886997,1.0460680056,0.11459719262729592,0.003623881421633104,-173.6501019944,7.915598080786067,0.2503131897774148
R::SER:461,14.68207,2.2003870402954115,0.069582347812502,-2.750866,1.1119096447301822,0.035161670296560144,-14.793674,2.5539743189241353,0.08076375933377546,-5.560331,1.9720744578841338,0.06236247002355664,0.39272810399999997,0.06658269462882427,0.002105529677785441,-8.030072896,4.061322682271262,0.12843029988881532
R::GLY:462,10.648027000000003,1.7158819802862317,0.054260952537446304,-0.811495,0.625792310575162,0.019789290436369872,-7.830232,1.1905521039316171,0.037648563215294154,-6.100468,0.9547367987964013,0.030191428501745325,0.5552702712,0.05741857275644293,0.001815734699064522,-3.5388977287999994,2.380777298676923,0.07528678865442055
R::SER:463,15.013620999999999,1.951218155245333,0.061702935824472734,-1.8301979999999998,1.152926510579057,0.03645873748220035,-8.198946,2.7487237211265887,0.0869222761729351,-8.258778999999999,2.0330220264815138,0.06428980136972738,0.2640438288,0.06933008862332812,0.0021924099043104444,-3.0102581712000003,4.102433319943971,0.12973033239989218
R::GLN:464,27.880673,3.063309002381412,0.09687033624423423,-1.482187,1.1583257607560147,0.03662947676436288,-68.27669099999999,3.749813235018379,0.11857950622902341,-15.905756,3.100370478582197,0.09804232302666029,1.0487348351999999,0.12057947955890753,0.0038130579448386304,-56.7352261648,5.8663034719468525,0.18550880417105733
R::ALA:465,15.367591000000001,1.9947761116774483,0.06308035934995139,-3.185514,0.7508994844877708,0.0237455266482763,1.3704360000000002,1.434080180430648,0.04534959717466077,-6.193001000000001,1.1921221778823679,0.03769821331308687,0.3092972112,0.08983273494347789,0.0028407605086358746,7.668809211199999,2.8335124744199423,0.0896035319766661
R::HIS:466,67.117187,5.019316304839833,0.15872471820113904,-10.183731,1.2020383299375275,0.038011789574275506,-22.268727000000002,2.246092053872904,0.07102766724643995,-6.1756,1.790033374549201,0.05660582551292755,0.1419048576,0.048148062589832646,0.0015225754270821667,28.6310338576,5.906767267048208,0.1867883817240038
R::GLU:467,20.494004999999998,2.755165448929519,0.08712598149217603,-3.8676999999999997,1.0870019006423126,0.034374018269617536,2.420544,4.901955381688413,0.1550134399465543,-78.088742,4.891150481986421,0.1546717590170746,0.7425126432,0.09758656479842977,0.0030859581379464843,-58.2993803568,7.532234231760465,0.23819016042251653
R::GLN:468,27.915691,2.907328521773726,0.09193780035175413,-3.2493729999999994,1.2302211052778278,0.038903007182877265,-66.394024,3.507593107163942,0.11091983323745126,-11.667217,2.66739439264444,0.08435041698717916,0.8121501648,0.09917596380904901,0.003136219347790234,-52.5827728352,5.421627174983766,0.17144690497212964
R::ARG:469,30.735285000000005,4.2359259535283424,0.13395174012970118,-7.514782,1.7273973342795224,0.05462510000426544,-212.49653999999998,8.303770838143356,0.26258829016618396,14.108024000000002,7.754353897225997,0.2452142009823738,0.16937898480000002,0.07467850223656985,0.002361541593175392,-174.99863401520003,12.248067668361868,0.38731790767891344
R::LEU:470,23.040451,2.8317490453073346,0.0895477674517852,-4.374345999999999,1.5658630911685736,0.049516938720845824,-36.706865,3.370337654712803,0.10657943472722586,-2.108285,1.9017764168731823,0.060139450777131315,0.33244927199999996,0.10632772050839168,0.0033623777522031424,-19.816595728,5.045588658083566,0.15955552295856612
R::GLN:471,27.826655,3.1081448489372243,0.09828817020361606,-3.265351,1.135131947307889,0.03589602398315167,-75.33972,2.877625482859088,0.0909985077877654,-11.894749,2.1821991691866716,0.06900719682757009,0.8694970776000001,0.09699598982876796,0.0030672825176143227,-61.803667922399995,4.899103876773369,0.15492326744364726
R::GLU:472,20.441731999999995,2.7229214326116717,0.08610633616741568,-3.051009,1.297496604588621,0.04103044526834921,-4.549375,12.343995701164797,0.3903514184300795,-68.899572,11.153225005119191,0.3526959427251978,0.6136840944,0.09127697251528388,0.0028864313107288537,-55.4445399056,16.907832147794633,0.5346725988284772
R::VAL:473,20.013337,2.5685157152392506,0.08122359866092489,-5.225404,1.381474677576104,0.04368606510987229,-29.228354,1.544070738238375,0.04882780401250911,-1.834416,0.9172439190008294,0.029005799539816173,0.012052972799999999,0.0130023474685789,0.00041117032929633936,-16.2627840272,3.4251138925417783,0.10831161145917224
R::GLU:474,20.154550999999998,2.8431408444533663,0.08990800777127142,-3.2488779999999995,1.3510012979697688,0.04272241223428284,-3.7765560000000007,11.64015909173341,0.3680941505659442,-71.66849400000001,11.256310426154922,0.3559557899655012,0.5834758104,0.10029352203712087,0.003171559641975924,-57.9559011896,16.495955299706218,0.5216479092739715
R::ALA:475,15.035957999999999,1.9815471516559982,0.06266202290252047,-1.9497470000000001,0.8780492600025355,0.02776635559433395,-6.617683,1.4246726425782872,0.045052104706783676,-1.8113650000000001,1.1862142427803672,0.037511388001179057,0.5226292872,0.07169717799481312,0.0022672638427011344,5.1797922872,2.852969763394877,0.09021882547919487
R::GLU:476,20.871724999999998,2.8151764742862926,0.08902369674067125,-4.339097,1.3661762337235266,0.04320228583756883,1.0384149999999999,13.088123425792368,0.41388280322909643,-71.51508799999999,13.138965127903187,0.4154905590169962,0.4157368703999999,0.09101141645896083,0.0028780336908845257,-53.52830812959999,18.807746239300517,0.5947531577065588
R::VAL:477,19.858850999999998,2.6327107248611648,0.08325362310914163,-4.3553869999999995,1.4773389087243995,0.04671755827556701,-30.85224,1.7447596454526337,0.05517414449178166,0.669886,1.1603691373886158,0.036694094007128725,0.053650389599999994,0.04868772743784918,0.0015396411280107752,-14.6252396104,3.6751475157110445,0.11621836886756354
R::ALA:478,15.488798,2.156114113676732,0.06818231494453676,-1.429411,0.9354065640559724,0.02958015280689064,-5.923919,1.4821640531462772,0.04687014273969091,-2.901243,1.498646177705398,0.047391353282545116,0.5425415639999999,0.14131170739059598,0.004468668554015325,5.776766564,3.1601476478656254,0.09993264309679117
R::ALA:479,15.333013999999999,2.117312761451175,0.06695530845126473,-0.7406710000000001,0.8102886761883076,0.02562357778997695,-2.6287709999999995,1.6718552618450557,0.05286870545567576,-4.055884,1.2200736906203657,0.03858211775607969,0.682954812,0.07018832385744296,0.0022195496853905515,8.590642811999999,3.0705353436285203,0.09709885321913908
R::THR:480,18.292903,2.5114518776180046,0.07941908167179347,-0.230603,1.327383256407508,0.04197554418219019,-33.059539,2.950815794060856,0.09331298864830663,-4.600707000000001,1.844268825619248,0.05832090106600721,0.6983498087999999,0.14095060006596666,0.00445724933775934,-18.8995961912,4.494201293474844,0.14211912350655334
R::GLY:481,10.186271000000001,1.7331455182871978,0.05480687354300553,-2.029386,0.8395606833362316,0.02654923993269864,-9.993139,1.7977170716436444,0.05684880534962015,-1.2861120000000001,1.4840260582132645,0.04692902450995545,0.1671543432,0.08983222209300522,0.0028407442908799474,-2.9552116567999995,3.025036424214454,0.09566005105489005
R::THR:482,18.176171000000004,2.419148796944702,0.07650020197201443,-2.682708,1.3565248559226626,0.04289708247347365,-29.959754,2.2306404917610547,0.07053904594962991,-5.932790999999999,1.4489923441202164,0.04582116119566373,0.24496284960000003,0.10594884072328843,0.0033503965213999287,-20.154119150400003,3.8443467013458354,0.12156891691607936
R::TYR:483,22.632243000000003,3.0543278848137767,0.09658632836975946,-6.089567999999999,1.47060556757276,0.046504631332545794,-28.636568,2.165512829649365,0.068479528440082,-1.635043,1.239774232330629,0.0392051035855155,0.07183712159999998,0.05107532515559125,0.0016151435972536227,-13.6570988784,4.20959549300093,0.13311909785862336
R::GLN:484,27.152817,3.006505202308986,0.09507404236441722,-2.579134,1.278676490768482,0.04043530101339669,-68.118848,5.19728881772949,0.16435270321748893,-11.79667,3.7829816392760884,0.11962838326709929,0.906241896,0.15700891256994165,0.004965057766672568,-54.435593104,7.212593156152466,0.22808222209584286
R::LEU:485,22.29498,2.7081214503046205,0.08563831963321093,-5.259152,1.3799781718911353,0.04363874144491337,-23.714529000000002,2.230831669839524,0.07054509153129648,-2.2153199999999997,1.2491822059251405,0.03950260983276928,0.038115338400000004,0.02811816185820484,0.0008891743508919977,-8.8559056616,3.9719161998059933,0.12560301866707377
R::ARG:486,29.13058,3.9220512479568646,0.12402615043449507,-4.165294,1.490489166536946,0.04713340594062772,-220.81185699999997,16.92894771190906,0.5353403315952863,16.693018,14.382086455854589,0.4548015070595919,0.740600532,0.174724218059342,0.005525264914594457,-178.41295246800001,22.606818749124507,0.714890378978321
R::GLU:487,21.585305999999996,2.8835774053012693,0.09118672410150505,-1.9620090000000001,1.2961484494142637,0.040987812858446104,-8.869062,11.768641972723785,0.37215713600864353,-71.159186,11.272927002753278,0.35648125225515576,0.9415377071999999,0.14217908123645204,0.004496097323372975,-59.4634132928,16.601055732632915,0.5249714767851528
R::SER:488,16.278176,2.1507054398554906,0.06801127766057626,-2.475255,0.9682977754673404,0.03062026423751108,-13.274986,2.933456519160289,0.09276404017615877,-5.204904000000001,1.9610105998652838,0.0620126001130738,0.48345551999999997,0.07312196554759506,0.0023123195811876177,-4.193513480000001,4.24490412323206,0.13423565478453386
R::GLU:489,20.688041000000002,2.8827079687888957,0.09115923010490491,-5.078725,1.6741073978018854,0.05293992424791521,-44.65047799999999,11.232849355685136,0.3552138857751988,-25.925223,8.796217862085443,0.2781608323924686,0.05688769679999999,0.04496161193134149,0.0014218110097564125,-54.9094973032,14.651450975382216,0.46331956108503397
R::LEU:490,23.340242,2.840677890475441,0.08983012232784725,-6.540774000000002,1.3156887492579694,0.04160573139513353,-32.164925,1.1720589735055997,0.037063759083166406,0.7158100000000001,0.6136532065425878,0.019405418261403178,0.0170310168,0.013863997027179347,0.00043841808079690073,-14.6326159832,3.3986721624847216,0.10747545053661592
R::VAL:491,20.150084000000003,2.6279724246924663,0.08310378490143515,-3.329944,1.280239648997015,0.040484732416850674,-30.154358,1.4385348684811223,0.04549046677971111,0.389732,0.8123951958105119,0.02569019178939698,0.34603709759999995,0.057224476568269234,0.0018095968386666668,-12.5984489024,3.358257849918394,0.10619743775882032
R::PHE:492,21.874149000000003,2.834426615878245,0.08963243966778435,-6.9535,1.1157828659734832,0.03528415230666595,-10.579501999999998,1.216802308510302,0.0384786675704344,-1.000515,0.6466107838375417,0.02044762836553423,0.16875571679999998,0.04245848345591771,0.001342655137172773,3.5093877168,3.3435702073363696,0.10573297371864358
R::GLY:493,11.138144,1.6006979150558045,0.05061851257459073,-4.42305,0.82754540630711,0.02616928351139939,-12.806814,1.0112797859168352,0.03197947475184669,0.266285,0.43522640059513856,0.013763067237175006,7.488000000000001e-06,0.00011689447795340889,3.6965279622911008e-06,-5.825427512,2.1116756506640213,0.06677704735616362
R::ALA:494,15.437062000000001,1.951892907450611,0.06172427336272174,-5.810469,0.7597291366263375,0.024024744765324773,1.015167,1.002708953341397,0.03170844122802318,-1.107258,0.45743075479901874,0.014465230569748966,7.92792e-05,0.0006836786104357515,2.1619815965159373e-05,9.5345812792,2.366800137560931,0.0748447920109238
R::LYS:495,25.305839,2.9946443590314695,0.09469896956714471,-8.178587,1.158200551040708,0.03662551728550738,2.897684,5.766387111193976,0.18234917141611587,-34.010125,5.710734472147607,0.1805892804442584,0.368303112,0.04839427328786347,0.00153036129298294,-13.616885888,8.727850473439382,0.27599886573447374
R::GLN:496,28.911476999999998,2.916433484835716,0.09222572456463,-8.220141,1.3838686986556925,0.04376177070365184,-90.71589300000001,2.2031111636844383,0.0696684921578686,0.50573,0.9385830198229669,0.029680601157995434,0.029224828799999998,0.018080558899444744,0.000571757474910727,-69.4896021712,4.019407995943073,0.12710484112672937
R::ALA:497,15.596082000000001,2.0288919166076838,0.06415919582784685,-6.525781,0.8175374480958044,0.025852804084644285,-5.115270000000001,0.8964485066639355,0.028348190861146677,-0.828786,0.43854072126086535,0.013867875259173627,0.00035757360000000007,0.0007541352807706585,2.384785151125862e-05,3.1266025736,2.4043103681386526,0.07603096965276074
R::TRP:498,46.842125,4.9214861693776,0.15563105768250438,-11.429063000000001,1.416105461126042,0.04478118664161324,0.502964,1.760042378098891,0.05565742693211751,-0.20308299999999999,0.7138836824798561,0.022574984210647856,0.11618970479999999,0.06729241047363525,0.0021279728633965744,35.829132704799996,5.462443422656966,0.17273762805401824
R::ARG:499,29.368725,3.805133326885538,0.1203288811357232,-10.003139,1.578745838847723,0.049924326972719424,-188.213109,5.882923240627825,0.1860343674032274,-12.932595000000001,4.731397330490751,0.14961992079591208,0.1301977584,0.0349424112179184,0.0011049760638684033,-181.64992024160003,8.60044217382163,0.27196986153846114
R::ASN:500,24.619114999999997,2.5876055954830135,0.0818272736792263,-6.810206,1.2441168006115824,0.039342427652141645,-106.492602,1.8324379300800342,0.05794677529937279,2.122538,0.6650142047776122,0.02102959563462883,0.016023916800000003,0.0071823890784137945,0.00022712708529305296,-86.5451310832,3.4703967465124035,0.10974358103417199
R::ALA:501,17.072342,2.0858638035682002,0.06596080508177564,-3.750948,0.8288913784664429,0.026211846888306058,5.2091959999999995,1.0259471114945449,0.032443296311934766,-1.622392,0.4166802159162347,0.013176585382260459,0.1147512024,0.029961063243670014,0.0009474520097034965,17.0229492024,2.502993461350367,0.07915160306375792
R::PRO:502,40.856320999999994,3.571539697939672,0.11294200199199146,-7.0023159999999995,0.8259109565467696,0.026117597671761465,-0.994971,0.8357813387238314,0.026429726562319934,-2.818993,0.5134769312744245,0.016237566287809268,0.2358615888,0.042344634512395486,0.001339054917465432,30.2759025888,3.7949976014860654,0.12000836135571967
R::ARG:503,28.795595000000002,3.9897553858570074,0.12616714326232087,-6.6723930000000005,1.5027346068255034,0.047520640763262026,-181.69316899999998,7.1155776527587,0.2250143225051219,-11.667219999999999,5.329079504529839,0.16852029066435886,0.4516072992,0.09647012559047655,0.003050653230284019,-170.7855797008,9.85982756039356,0.31179512427345046
R::CYS:504,14.712993999999998,2.060413730289138,0.06515600309997538,-4.348975,1.0501307263264892,0.03320804936118651,-37.815523,7.216684133136977,0.22821159014710668,-33.234748999999994,6.685397865796695,0.21141084320346248,0.259938144,0.04303303431384294,0.0013608240305992485,-60.426314856,10.1056917440545,0.31957003242771576
R::VAL:505,18.759408,2.511463648061823,0.07941945388590883,-4.649074000000001,1.2399000429566893,0.03920908206683753,-28.558792,1.1973138538979662,0.037862388523916456,0.325372,0.6617703828489154,0.020927016978442008,0.0937420272,0.03617741317528908,0.0011440302548689784,-14.0293439728,3.11730830711947,0.09857794419461209
R::GLY:506,10.341380000000001,1.676941819384322,0.05302955652841159,-2.327871,0.8279089456933051,0.02618077963619495,-8.540541000000001,1.6169978195158459,0.05113396081195941,1.9006840000000003,0.773579711564361,0.024462738402394775,0.1085735304,0.04454691974651755,0.001408697291437261,1.4822255304,2.5908799729977656,0.08193081858788488
R::ARG:507,29.963506000000002,3.7080111340129496,0.1172576077274477,-10.944911,1.5920482150610265,0.050344985043984276,-211.747489,4.667288081517896,0.14759260833754176,18.097085,3.6228144360117316,0.11456345157935406,2.95992e-05,0.0002902077589578886,9.17717512960061e-06,-174.6317794008,7.154881316060914,0.22625721346935562
R::ILE:508,23.754600999999997,2.9008406060655934,0.09173263444270528,-3.5051989999999997,1.4239717045640339,0.04502993910054732,-16.283112000000003,1.1415137938089053,0.03609783568935955,-0.9018809999999999,0.9481579355988115,0.029983386580554904,0.345597192,0.07754212630067205,0.0024520973372257017,3.410006192,3.556774048325846,0.11247507115287471
R::GLN:509,27.502286,3.0318808301455387,0.09587649017461998,-2.865167,1.4094281021432062,0.04457003001020978,-78.079809,4.322214884121219,0.1366804357050379,-5.034296,3.324459010182559,0.10512862460045788,0.516635964,0.10869467906839958,0.0034372275539717155,-57.960350036,6.397200379187429,0.20229723846725092
R::TRP:510,46.380384,4.961751718752562,0.15690436615513287,-10.357321,1.1627841493411406,0.03677046339059382,-4.2690470000000005,1.4214056200785896,0.04494879238412307,-2.131485,1.097343289848259,0.03470104171022824,0.4384364328,0.0624344535647468,0.0019743507773261884,30.060967432800002,5.403656298291087,0.17087861595314063
R::GLY:511,10.33621,1.7328572929990513,0.05479775905910752,-1.8818800000000002,0.7031464609880362,0.02223544345408924,-4.601895000000001,1.8174405761881183,0.05747251732763234,-1.80065,1.190997335639337,0.037662642678123366,0.29810639519999993,0.04587932616039404,0.001450831681805928,2.3498913952,2.867207553970227,0.09066906394986073
R::LYS:512,24.656645,3.297707309173299,0.10428266153572702,-1.2266689999999998,1.264652056274373,0.03999180945442454,19.174722,6.629188467732382,0.2096333459655596,-52.501838000000006,6.597749220586972,0.2086391496765552,1.1267063928,0.10491069788119468,0.003317567562223761,-8.770433607200001,9.998082770882423,0.31616713790875856
R::LEU:513,21.876948,2.7366157745098234,0.08653938928196801,-6.962901,1.2463583502343938,0.0394133116751054,-36.793287,1.5793372042192257,0.04994302758775243,1.592743,1.1256121663126248,0.035594982075441484,0.022957444799999997,0.019326161179720948,0.0006111468775544493,-20.263539555199998,3.5782897155740403,0.11315545629170053
R::GLN:514,27.498216,2.834966922442659,0.08964952566156723,-4.7847669999999995,1.3219195969161666,0.04180276809866783,-71.89184,2.6199322942396814,0.08284953365227835,-10.639999,2.21188715693161,0.0699460134317818,0.5470297128,0.08344211541739194,0.0026386713750161,-59.271360287200004,4.64197818608396,0.14679223916842243
R::VAL:515,19.186352999999997,2.4772233820128133,0.07833668160185879,-4.279064999999999,1.2723894336149606,0.040236486809548874,-24.458175999999998,1.0244767176583371,0.03239679837613588,-3.588067,0.7663913846795252,0.02423542354717573,0.18731476079999998,0.0482685215669482,0.001526384674405159,-12.951640239200001,3.065101744620439,0.09692702773156339
R::PHE:516,22.029272000000002,2.9298993405944853,0.09265155231304006,-3.477668,1.2423055541113868,0.03928515100869538,-10.291084,1.3808331191508987,0.04366577725111509,-2.5486750000000002,0.7414432799445956,0.023446495204507645,0.551355768,0.1370158852849777,0.004332822731248784,6.263200768,3.55004856712291,0.11226239276325543
R::ASP:517,17.888575,2.379280183243453,0.07523944570752099,-2.3332529999999996,1.311774153195206,0.041481940998354935,-19.287023,5.9268114031468055,0.1874222329620235,-57.159783000000004,5.599608227716561,0.17707516004203133,0.45439404479999995,0.07754146376398677,0.0024520763859761127,-60.4370899552,8.59479167928756,0.2717911772121212
R::ALA:518,14.34091,1.9123657233646498,0.060474314050677755,-4.5065789999999994,0.9921857083021303,0.031375667001021665,1.596163,0.940481598135232,0.029740639475824997,-0.56658,0.5032391773302233,0.015913820081928785,0.0049004928000000005,0.009274357888166067,0.00029328094762153944,10.8688144928,2.4040416925262007,0.07602247338388984
R::ARG:519,28.790932,3.677900487965383,0.11630542549415313,-5.312595,1.6126352163384627,0.050996003186279226,-231.16529000000003,6.770812030318077,0.21411187624674163,26.725868,5.51507579536093,0.17440200981805226,0.3920685407999999,0.06844855167161988,0.002164533258220445,-180.56901645920001,9.6120854200872,0.30396082991571943
R::ASP:520,17.124046,2.5230741364224714,0.07978660976557407,-0.930539,1.1021703346030505,0.03485368626815534,11.763804,13.849994820056214,0.4379752921291154,-96.29069199999999,12.979311934503153,0.41044188174836155,0.7829227367999999,0.12046028678750456,0.0038092887384560186,-67.55045826320001,19.180200416934536,0.6065311929602432
R::CYS:521,15.401195,2.0790377993136633,0.06574494787415228,-6.09292,0.9506304653228824,0.030061574835660222,5.030289,1.812557548184057,0.057318102423920145,-2.152078,1.6647201620440595,0.05264307378863814,0.034794763199999995,0.02031057914526136,0.0006422769069614178,12.221280763200001,3.359042580199783,0.10622225310920126
R::ARG:522,30.893198,4.259799071411233,0.13470667440329748,-1.5949840000000002,1.4814738268845655,0.04684831586881218,-228.79088299999998,13.91684950832303,0.44008942300095216,27.681098,10.79103914886773,0.3412426203046683,1.3497399,0.16602607196453428,0.005250205383789544,-170.46183109999998,18.179478640346616,0.5748855917787633
R::SER:523,14.743176,2.1185620833537073,0.06699481547869209,-3.5647870000000004,1.09228999703879,0.03454124256061151,-20.884777000000003,3.2878248194316857,0.10397014977035955,-0.158291,1.9761587153665061,0.06249162558550545,0.2570076504,0.07025953805859657,0.0022218016761644996,-9.607671349599999,4.51678364026142,0.14283324001412698
R::ALA:524,15.378898000000001,2.0200760063908487,0.06388041226851937,-4.940536,0.8603037397942659,0.027205192973107174,-6.355106,2.2471676378864127,0.07106168019941549,0.9496209999999998,1.3817629758243635,0.04369518190097165,0.038467619999999994,0.03393329869659358,0.0010730651240405866,5.07134462,3.4323479397030003,0.10854037211647762
R::GLN:525,28.134897,3.092196851170863,0.09778385023300627,-2.9673559999999997,1.2141062989969207,0.038393412263876735,-75.59873300000001,4.1541070072533035,0.13136439786986046,-10.677095999999999,2.958984403268121,0.09357130275241443,0.8832014208000001,0.08151925633365927,0.0025778652317747035,-60.225086579199996,6.087246880758426,0.1924956482295202
R::GLU:526,20.112597,2.657349345605692,0.08403276470871943,-4.816412,1.3256311071546263,0.0419201363577935,8.173657,10.65568405628428,0.3369623164500016,-79.666393,9.737634586620665,0.3079310431615348,0.4077513216,0.0704630965731681,0.002228238761596166,-55.7887996784,14.737330099944415,0.46603529745581257
R::MET:527,21.022896,2.581869433024064,0.08164588029523598,-10.567139,1.1347874257670465,0.03588512925543114,-11.281842000000001,1.15079979276849,0.03639148475998197,0.448161,0.6501099607597164,0.02055828205563393,3.9816e-05,0.00047710978600737174,1.5087536177388277e-05,-0.37788418400000007,3.1146068166964103,0.0984925155664721
R::PHE:528,23.128470999999998,2.9396225269852247,0.09295902646413096,-6.164338,1.2154173998079836,0.03843487291192726,-13.170817000000001,1.2152751036333296,0.038430373111784905,0.854325,0.6039861963447509,0.019099720557510785,0.26270166240000004,0.06320825864979818,0.001998820642664015,4.910342662400001,3.4589461174991634,0.10938148035093755
R::THR:529,20.478268,2.4692405476534685,0.07808424221426498,-2.865736,1.1294685096557584,0.035716930359480786,-38.862567,1.9626782052876117,0.06206533442680383,-0.43230500000000005,1.2880457445195803,0.04073158283169217,0.6108993864,0.05651684614334787,0.001787219599822824,-21.0714406136,3.5898760045249465,0.11352184691883759
R::TYR:530,24.844938000000003,3.0188994422067124,0.09546598264385069,-5.786968,1.1985097533921032,0.03790020618645761,-29.665485,2.005717542371059,0.06342635776847824,-0.7425020000000001,1.7128256034973321,0.05416430141704036,0.45569436480000003,0.0966466561602991,0.0030562356170568857,-10.8943226352,4.18523529267471,0.13234876068573503
R::ILE:531,24.411872000000002,2.893754198548315,0.0915085425608779,-5.473731,1.4763034886631543,0.04668481541828135,-16.183224,0.9882849234021533,0.031252313351558474,1.629155,0.37923048265533715,0.011992320833558447,0.0023146416000000003,0.004612239263510669,0.00014585181186351246,4.3863866416,3.416698622033413,0.10804549723984347
R::CYS:532,16.643508,2.2121618855626277,0.06995470111390657,-5.1348590000000005,0.9518525248792483,0.030100219752005136,-6.623469999999999,1.3357386507472186,0.04223976495081383,0.6053820000000001,0.7636045456098334,0.024147295957850024,0.1635940224,0.05077125600425006,0.0016055280864092965,5.6541550224,2.8582426073843434,0.09038556744672929
R::ASN:533,25.911714,2.757175960326798,0.0871895594449473,-3.70771,1.0071718393104525,0.03184957007402141,-91.818002,2.920201441681036,0.09234487782219435,-5.721368,2.511677450744024,0.07942621492036492,0.653154264,0.11610601372877558,0.0036715945342571015,-74.682211736,4.8441712472929765,0.15318614517344573
R::HIS:534,66.658566,4.872459067415959,0.15408068458974344,-10.102508,1.2829824168459987,0.040571466351809374,-18.705127,2.3957402699105343,0.07575995935103846,-2.840687,1.3637354417301768,0.043125101217631946,0.039787631999999996,0.028949574171070913,0.0009154659167256508,35.050031632,5.743438440457658,0.1816234707281157
R::ILE:535,23.749496,2.853296483715634,0.0902291572829094,-4.786767,1.5690813340012046,0.049618708494992086,-11.2586,1.24852477668647,0.039481820094823386,1.053052,0.46826598135674985,0.014807870518612728,0.0048152304,0.006458691494997716,0.0002042417582855079,8.7619962304,3.5187278835804894,0.11127194578458144
R::LYS:536,25.666396,3.102265119744603,0.09810223684087942,-4.241801,1.1557304311122902,0.03654740523483165,-14.541330999999998,12.341602098651494,0.3902757260725281,-21.374917,11.579952205173862,0.36619024164238867,0.9338364504,0.14829735115200413,0.004689574006101281,-13.5578165496,17.245062749740626,0.5453367668170667
R::TYR:537,23.821471,2.9878143946970668,0.09448298713080043,-4.889013000000001,1.3223374330446067,0.0418159812372136,-36.216675,1.9735164380807675,0.06240806944117884,-2.8744620000000003,1.0180878844952432,0.03219476573227393,0.5177275847999999,0.09682530595443367,0.0030618850195867396,-19.640951415199996,3.9517409272109636,0.12496502052892308
R::ALA:538,15.229356000000001,1.9444414507163748,0.06148863761105787,-5.398267,0.8833411796757807,0.02793370078795504,-7.628495,1.11963812277673,0.03540606623129715,0.128355,0.6535170701481332,0.020666024314681335,0.00023876639999999998,0.0010267809345284125,3.24696641114601e-05,2.3311877664000002,2.4983633315040645,0.07900518550199151
R::THR:539,19.848461999999998,2.4337437339531047,0.07696173440454679,-4.182729999999999,1.3213394791271469,0.04178442316342299,-33.737077000000006,1.6541243813785587,0.05230800578373256,-2.9460520000000003,0.7311044448613343,0.02311955253234802,0.0519286752,0.018794552171718933,0.0005943359246549588,-20.9654683248,3.307573278888063,0.10459465089197599
R::ASN:540,25.020045999999997,2.8389251832135343,0.08977469685765584,-3.7928409999999997,1.2233966436601826,0.03868719875771571,-83.805588,3.8543833810683648,0.12188630459676755,-7.305699000000001,2.8831914918019237,0.09117452044512767,0.3152810232,0.06260637072177576,0.001979787275176912,-69.56880097679999,5.720942188828073,0.18091207678845805
R::ARG:541,29.174541000000005,3.952444924640823,0.12498728288237568,-0.46695600000000004,1.2514985449707883,0.039575858904943556,-159.17386,7.297958689277434,0.23078171727933736,-37.385653,7.148127446303052,0.22604363735480587,1.7171534016,0.1397528667517881,0.004419373684736678,-166.13477459839999,11.025585126111872,0.3486596153458834
R::GLY:542,10.86386,1.6778385608871909,0.05305791398462627,-2.2074629999999997,0.9291206728035923,0.029381375472074145,-15.717188999999998,1.4133929875583082,0.04469541069594282,-1.973588,0.5527255650465247,0.017478717065505696,0.0069351696,0.010313413168166774,0.0003261387606178018,-9.0274448304,2.4457512373618817,0.0773414450023865
R::ASN:543,25.420813000000003,2.7389745639620315,0.0866139807538656,-2.356473,1.132131262385683,0.03580113399420471,-87.726038,2.3653179242030022,0.07479792030902999,-10.046751,1.7069828795272084,0.053979538262187834,0.7617030623999999,0.04796108919887064,0.0015166628093093157,-73.9467459376,4.158668363422856,0.13150864061701092
R::LEU:544,23.328516,2.7948161996353176,0.08837984832383454,-6.9933,1.3680143069427309,0.04326041081635726,-22.933843999999997,1.2987570410450138,0.04107030376883034,-0.925134,0.9866295434680639,0.031199965641711853,0.063910008,0.026019632571609,0.0008228130280698866,-7.459851992,3.5133097590066207,0.11110060964158189
R::ARG:545,29.048358,3.7654672299511516,0.11907452901370637,-7.659951,1.2967015657424803,0.04100530393252805,-162.748194,5.831062723411917,0.18439439385286097,-31.123362999999998,5.357913971242073,0.16943211656362853,0.6133374648000001,0.06908788302718416,0.002184750690851906,-171.8698125352,8.864168666807462,0.28030962551009764
R::SER:546,16.73911,2.083328882317912,0.06588064383337491,-4.433718000000001,0.9979384732918157,0.03155758540313248,-17.675808,2.4639403452876043,0.07791663509890555,-1.133941,1.7868468769088748,0.056505059609905726,0.0623278512,0.030079490097395245,0.0009511969956424898,-6.4420291488000005,3.8211083458540562,0.12083405559177232
R::ALA:547,13.853,1.944032532649595,0.0614757064863837,-5.021854,0.8987078160803988,0.02841963649809758,-3.435063,1.0350394016804385,0.03273081977328096,-1.380356,0.4324085189540095,0.013673957995547594,0.0021365352,0.004943125598756414,0.00015631535652353853,4.0178635352,2.417694428886679,0.07645421081581893
R::ILE:548,21.959053,2.7273135859653177,0.08624522825171838,-6.370457,1.5213218121590841,0.048108419805175474,-14.19158,1.0472911627622952,0.03311825447694972,0.6815840000000001,0.4160681157502939,0.013157229075455058,0.0011211696,0.002681411704911396,8.479368332155315e-05,2.0797211696,3.320029834030822,0.10498856175248202
R::THR:549,18.922574,2.3362150227502605,0.07387760575792911,-5.924747999999999,1.1450046849231668,0.036208227359206646,-34.577996999999996,1.7655368455489677,0.05583117724883651,-0.7609559999999999,1.093238545818798,0.0345712383067775,0.0134092728,0.01233139550974423,0.00038995296539164845,-22.327717727199996,3.3288705735414554,0.10526813048302044
R::VAL:550,19.200465,2.456221793074681,0.07767255304658784,-5.986276,1.2858496793264755,0.04066213715268788,-27.849646999999997,1.0386772407206195,0.03284585834456149,-1.242808,0.356355139062144,0.011268938953424143,9.632159999999999e-05,0.0007967660379894713,2.5195954423149754e-05,-15.878169678399999,2.981991771444402,0.09429885961644564
R::PHE:551,24.110547,3.021398133611491,0.09554499820394054,-7.5783890000000005,1.190821590196869,0.03765708511925744,1.647195,0.9867742046562629,0.031204540230149205,-1.289054,0.6160543734801336,0.019481349827052536,0.0006116616,0.0015008633888683675,4.7461467655830454e-05,16.8909106616,3.449659594238236,0.1090878147004509
R::PRO:552,39.811336,3.608410146741082,0.11410794795764227,-6.466767,0.8545719622776071,0.02702393825316732,-5.905639,1.1567657847114083,0.03658014599040032,-3.588181,0.8863067630561102,0.028027480768684866,0.16695770400000004,0.05407559295151542,0.001710020395509359,24.017706704000002,3.9846565666925495,0.12600590444295084
R::GLN:553,27.63215,3.03127512138044,0.09585733598165558,-5.51327,1.2632151111746566,0.03994636926054732,-67.64198199999998,4.167764628392059,0.13179628977204177,-7.286723,2.5790318420428626,0.08155614778955049,0.2110808448,0.10465788753998463,0.00330957299728108,-52.5987441552,5.900589952875164,0.1865930378979112
R::ARG:554,29.009421000000003,3.7354860039570483,0.11812643940185025,-4.189344,1.5929590018779516,0.05037378665202766,-223.64694500000002,9.514152093695738,0.3008639062133825,22.317500999999996,7.696809745342482,0.24339449512262804,0.6405576336000001,0.09659892797110903,0.0030547263191925246,-175.8688093664,12.894210938955599,0.4077507519775803
R::CYS:555,16.384819,2.19014896211171,0.06925859135326823,-2.5115049999999997,0.9764730646438744,0.030878789580794777,6.217,1.682712219602627,0.053212032605417355,-6.026293,1.3142375162621862,0.041559839378310884,0.316806444,0.09095172589552143,0.0028761461095316533,14.380827444,3.212049968759574,0.1015739385955294
R::PRO:556,38.293506,3.5327582325944693,0.11171562437709417,-1.526909,0.839027078656583,0.0265323658711205,-3.240196,1.4212403595395116,0.04494356638701473,-6.333305999999999,1.191931219644825,0.0376921746834008,0.8838733896,0.1519011677650435,0.004803536693768862,28.076968389599998,4.0802016280325395,0.12902730457309952
R::GLY:557,10.956908,1.86221135630089,0.058888293705421625,-0.494187,0.49061179972662705,0.015514507340905157,0.31144499999999997,1.1959221885118614,0.03781838020030737,-7.020532000000001,1.083198043284791,0.034253729738175955,0.7130379168,0.040334463553293454,0.001275487730294556,4.4666719168,2.512708861859673,0.07945883100365958
R::ARG:558,28.026114,3.8518290708446554,0.1218055302151918,-2.234557,1.7486201184794254,0.05529622336788472,-208.56790399999997,14.58094704546944,0.46109003105986146,11.557027999999999,12.042414316872511,0.380814577687378,0.9879709031999999,0.25487548620785244,0.008059870561596457,-170.2313480968,19.379963373165204,0.6128482522984176
R::GLY:559,9.603714,1.6884952982475254,0.05339490960947495,-1.427842,0.7455657174495083,0.0235768581247799,-14.088902000000001,2.899054629770885,0.09167615691332182,-2.6500640000000004,1.7607198879730983,0.055678851675515006,0.2790163368,0.0473265146949336,0.0014965958015341905,-8.2840776632,3.8618359209750444,0.12212197460135162
R::ASP:560,17.601513,2.4851933936478665,0.07858871549930689,-4.214633000000001,1.2759106560849,0.040347837641080596,-14.285427,8.36373151031709,0.2644844131072207,-57.018031,8.067414622172274,0.2551140503501111,0.2744400096,0.06911580450758559,0.0021856336455890286,-57.6421379904,11.951740235768376,0.37794721147705895
R::PHE:561,22.656219,2.8931466618612687,0.0914893305639461,-7.215219000000001,1.1588361924961612,0.03664561803325194,0.381168,1.0199330447514678,0.03225311482285083,-0.592332,0.7412487718546318,0.023440344318631498,0.05987700719999999,0.037827060388473596,0.0011961966801631028,15.2897130072,3.362193178883039,0.10632188378752343
R::ARG:562,29.956454,4.074530966367049,0.12884798250606797,-10.4506,1.5179062019769205,0.048000408727426475,-208.996568,8.567538892784556,0.27092936843276333,20.882474000000002,6.936968240040025,0.21936619694776133,0.1579461264,0.0746665794136125,0.00236116456040855,-168.4502938736,11.850555597720527,0.3747474722725496
R::ILE:563,23.734136,3.0819063268542086,0.09745843528142652,-5.972039999999999,1.4789743947749738,0.04676927688557949,-14.893994999999999,2.8234522763763867,0.08928540058136605,-0.6643319999999999,1.3827171445295672,0.043725355364776626,0.016106983199999998,0.02128395838621091,0.000673057861246682,2.2198759832,4.644324959941927,0.14686645067386758
R::TRP:564,46.974897,4.976786589998711,0.15737981052978492,-10.519179,1.278842798376329,0.0404405601217268,-4.013563,1.491925546410075,0.047178828260470825,-2.429031,1.009242311855285,0.031915044164766565,0.1931887008,0.05630068649946854,0.0017803840316941283,30.2063127008,5.44531223280358,0.1721958922643636
R::ASN:565,24.901849000000002,2.6364929691161705,0.08337322817427067,-5.882769000000001,1.288247687224394,0.04073796882073283,-89.971371,2.4698058618763943,0.07810211901964632,-3.047017,1.1043853931988596,0.03492373257129026,0.0144022896,0.01224062642394301,0.0003870825948690174,-73.9849057104,3.99129492832129,0.12621582786973767
R::SER:566,16.605341999999997,2.0894416371451965,0.066073946113699,-4.627533,1.0110607266188316,0.031972547488603405,-12.501693999999999,2.66308836923674,0.08421424857091583,-3.570541,1.3031082473528437,0.04120790099385068,0.0989759808,0.07616933050696947,0.0024086857225217137,-3.9954500191999998,3.766157548688036,0.11909635880890682
R::GLN:567,26.775822999999995,3.0335043823391783,0.09592783140294062,-6.2527219999999994,1.3349321670841556,0.042214261698103876,-71.961399,2.935227409213637,0.09282004063670195,-6.13809,1.5607181827287078,0.049354242430615834,0.2504481408,0.058556892324475134,0.0018517315244657296,-57.3259398592,4.694573764222339,0.14845545738612878
R::LEU:568,22.879875,2.710858851614189,0.08572488386329258,-5.888335,1.3101093827520662,0.041429296334538436,-24.745694000000004,1.1544081801356052,0.03650559198758459,-4.493596,0.6246439840293029,0.019752977162544386,0.0070294680000000005,0.006964955812995227,0.000220251241714947,-12.240720532,3.2845135365693774,0.10386543781213979
R::VAL:569,18.830699999999997,2.460011690216126,0.07779240011723512,-4.293826,1.138747713817244,0.036010364559720856,-18.842207000000002,1.0337225034558355,0.03268917579491719,-0.565318,0.6159392931742543,0.019477710668248466,0.008898804,0.007088349735027469,0.0002241533001453782,-4.861752195999999,2.965875510444255,0.09378921869518356
R::ARG:570,28.456193000000003,3.7192967144005866,0.11761448911486629,-8.636895,1.490118474476107,0.04712168362839978,-207.219077,6.586105447916165,0.20827094125458548,13.522466,5.04131012722328,0.15942022393298788,0.14186893679999998,0.048371652063988115,0.001529645947073873,-173.7354440632,9.211273185850281,0.29128603417322363
R::TYR:571,22.620424,2.9027231862897294,0.09179216685656788,-8.470175,1.423404968508611,0.04501201733287456,-42.226926000000006,1.7362390027078647,0.05490469810976107,1.4930430000000001,0.6768793446036007,0.021404804300693806,0.0027149255999999997,0.003133769356807332,9.909848829152057e-05,-26.5809190744,3.73156601747636,0.11800247854508981
R::ALA:572,13.437678,1.9010637359951927,0.060116913828938356,-5.201123,0.8973599956934787,0.02837701467510281,-5.0478499999999995,1.161710097012159,0.03673649887373591,-0.16328000000000004,0.5793020970098417,0.018319140798629178,9.85032e-05,0.0005409260494279786,1.7105583619092334e-05,3.0255235032,2.4707205127023153,0.07813104281838297
R::GLY:573,11.696856,1.6398033440824542,0.05185513482061347,-4.977605,0.7332041973250016,0.023185952535425408,-8.86767,1.0455882933066916,0.03306440501657334,-0.980158,0.5771123469793382,0.018249894822601035,0.0037217952,0.0042593423387533615,0.00013469223124849093,-3.1248552048000002,2.1570524064964576,0.0682119863687619
R::TYR:574,23.542803,3.000287605245704,0.09487742468148574,-7.1691840000000004,1.4055921115828731,0.044448725337674196,-27.182895000000002,2.843922293941063,0.08993271937384635,-1.727538,1.1521370754194138,0.03643377335050543,0.0538893432,0.026540919604359864,0.0008392975714519218,-12.4829246568,4.515908897805562,0.14280557822886136
R::ARG:575,29.409112,3.8909452434409815,0.12304249220271832,-3.975554,1.640017786819399,0.051861916095377734,-218.808778,13.211598995833775,0.4177874435962814,20.431005,10.204299699390203,0.3226882897704455,0.9715795343999999,0.14710219608546604,0.004651779884427777,-171.9726354656,17.219896418571285,0.5445409375486145
R::GLN:576,27.242925000000003,3.0004901521876386,0.09488382977818191,-4.4342880000000005,1.5807871125031354,0.049988877713507435,-78.73204799999999,4.85855776272095,0.15364108673690122,-8.278559999999999,3.424881590712298,0.10830426543031442,0.384144408,0.15299775649402841,0.0048382138741694765,-63.817826591999996,6.8454828029890775,0.2164731734095918
R::GLN:577,28.246872000000003,3.126873345310935,0.09888041726052738,0.36883400000000005,1.1263418408476176,0.03561805641025349,-68.554949,2.5793924797128103,0.0815675521540214,-18.135613000000003,2.2024587844568173,0.06964786211529397,1.4801427216000003,0.0730285687647212,0.0023093661155874816,-56.5947132784,4.749253235356673,0.15018457408650807
R::ASP:578,16.027874,2.540025132183538,0.08032264731770236,0.25839999999999996,1.2712372068186173,0.04020005019897363,4.0002780000000016,11.84334389210733,0.3745194181170263,-81.39298800000002,12.316874803855725,0.3894937803532375,0.9113574959999998,0.08820806967563763,0.0027893840818184476,-60.195078503999994,17.321828767547952,0.5477643214487886
R::GLY:579,10.262008000000002,1.6756240329906944,0.052987884463677165,-0.7303869999999999,0.7086872929797741,0.022410659946351427,-8.894922000000001,3.7208286163052446,0.11766293210657298,-4.427390999999999,2.67073431889415,0.08445603472883983,0.4301038368,0.09418482826453911,0.002978385783477474,-3.3605881632,4.929118760496365,0.15587242140634508
R::SER:580,15.068482,2.1979245796150515,0.06950447796851654,-0.737535,1.1307171099682713,0.03575641456822817,-14.320087999999998,6.530801571802347,0.206522079135031,-3.262464,4.466218463163664,0.14123422871494007,0.4959555552,0.16899290306724976,0.005344024820965643,-2.7556494448,8.290743559699463,0.2621763314502248
R::VAL:581,18.631024,2.462190578209575,0.07786130260549204,-3.281123,1.4463225269181836,0.045736734162716515,-16.897678,2.0333651123976724,0.06430065069900925,-3.7846040000000003,1.5870354082956057,0.050186466175493966,0.3168326952,0.08335090879021523,0.002635787168220298,-5.015548304799999,3.848952290791762,0.12171455844224696
R::ARG:582,28.514105,3.914507705443304,0.12378760267480343,-5.148770000000001,1.5234932711042737,0.04817708736629893,-201.368184,9.410136925578925,0.2975746577888379,4.4590749999999995,7.982120028624914,0.2524167984730315,0.8268115536,0.13429699185921362,0.004246843771842059,-172.71696244640003,13.035618708546842,0.4122224582851066
R::GLY:583,10.407988999999999,1.7387501484914385,0.054984107511889285,-3.411671,0.7670316373911834,0.024255670115645122,-12.507117000000001,1.0711722481986732,0.03387344070671003,-3.7545189999999997,0.803754622779241,0.025416952878718566,0.052548984,0.019453041317751423,0.0006151591798145778,-9.212769016,2.3249515073232194,0.07352142212583017
R::ASP:584,20.055584000000003,2.5855557640368154,0.08176245231733208,-5.4677880000000005,1.5802665620255336,0.04997241646204434,-44.136017,5.8073491352519016,0.18364450435205246,-32.792570999999995,4.216850165817965,0.13334851075643475,0.00303966,0.0038833987865373805,0.00012280385228192152,-62.33775234,7.790345653207958,0.24635236024129367
R::PRO:585,39.921702999999994,3.5716435926322494,0.11294528743064494,-5.607997,0.8514831994766544,0.026926262997137202,-10.054279000000001,1.0189390615532412,0.03222168231422748,-1.0796810000000001,0.9032021054221474,0.02856175840593502,0.3371774328,0.046530084657104634,0.0014714104723690545,23.516923432800002,3.9163551288102307,0.12384602333122449
R::ALA:586,14.102384999999998,2.0330372723526247,0.06429028348650362,-3.1617960000000003,0.9828570345599608,0.031080668435283048,-4.027374,1.4010427188790497,0.04430486090852786,-0.7087259999999999,0.9908803565133381,0.03133438815301808,0.1356324912,0.08539456722469974,0.002700413322344149,6.3401214912,2.837482213921084,0.08972906616207758
R::ASN:587,25.548195,2.8430535469763845,0.08990524718265892,-6.454416,1.3731309030620495,0.043422211792399516,-94.878247,2.0944519598193225,0.06623238642832524,-0.327781,1.2405069951592373,0.039228275580746604,0.0177297624,0.02039526635605101,0.0006449549517092385,-76.09451923760001,3.9867837327648887,0.1260731713404511
R::VAL:588,20.458947,2.6594424938680286,0.08409895586861349,-4.955938999999999,1.3747368232789139,0.04347299544865755,-28.420987,1.4712736559970752,0.04652575814353808,-2.9158630000000003,0.8028607103545421,0.025388684885810843,0.1262916936,0.06508817668243626,0.002058268870639606,-15.7075503064,3.4316182295348425,0.10851729665484598
R::GLU:589,20.509402,2.658377521044744,0.0840652784709359,-3.6077799999999995,1.3890280017335863,0.04392492219230445,-14.147694,11.861850118356918,0.37510463637545727,-58.781299999999995,11.522448949594004,0.3643718290373173,0.5000556384,0.11424208136868011,0.0036126518176331536,-55.5273163616,16.807133578142214,0.5314882304562496
R::ILE:590,23.690741999999997,2.8693084319110764,0.09073549954365161,-6.503368,1.5094216086223227,0.0477321023272179,-11.511400000000002,1.1508071324075115,0.03639171685974708,-1.915105,0.5419733314241577,0.017138701583696472,0.0326477664,0.042149589370558654,0.0013328870485178823,3.7935167664000002,3.4829805060997847,0.11014151445241305
R::THR:591,19.999837,2.360955184333451,0.0746599583607639,-6.320309999999999,1.2923981267009017,0.04086921724109724,-42.03438799999999,1.4343304589445207,0.04535751167619317,-0.543783,0.650703096589374,0.020577038657469644,0.005572663200000001,0.005355380127819664,0.00016935198939913802,-28.8930713368,3.1185171742022377,0.09861617192831158
R::GLU:592,20.5401,2.8945870841969845,0.09153488071768053,-3.969965,1.2591781302798266,0.03981870871556485,-1.8694110000000006,10.58731080756955,0.3348001644803643,-71.307382,9.76064594727603,0.3086587262788402,0.5214679343999999,0.09322171502904082,0.0029479294687891865,-56.08519006560001,14.742259449761525,0.46619117718387054
R::LEU:593,23.385963,2.79195550853358,0.08828938532819787,-5.04624,1.4065896161994087,0.04448026920332205,-34.010429,1.5866150701915698,0.050173173917532864,0.376421,0.672179042933503,0.021256167711019784,0.1954525392,0.05919965973763686,0.0018720576147789852,-15.0988324608,3.57018018543351,0.11289901043172192
R::CYS:594,16.305502,2.1075273934153267,0.06664586794390183,-7.7661880000000005,0.9584683806240037,0.030309431480250504,-4.468148000000001,1.2711056982391353,0.04019589153254347,-0.831307,0.5821223108170653,0.018408323789823995,6.50016e-05,0.00044654439563994084,1.4120973666055753e-05,3.2399240016,2.7046089608113224,0.0855272449626486
R::ILE:595,23.88812,2.804373695069899,0.08868208286683392,-4.504988999999999,1.4583878005794617,0.04611827161634529,-11.320092,1.1726727043536063,0.037083166956666476,-2.1106809999999996,0.7938548918026518,0.025103895897629118,0.3439168344,0.06272167270759874,0.0019834334441163224,6.2962748344,3.4642037566345945,0.10954774149876956
R::GLN:596,27.9213,3.0080996692264037,0.09512446383554549,-2.306736,1.1813560997023718,0.03735776002792459,-69.30745399999999,2.659882310156598,0.0841128640808527,-12.225197,2.2531798131065797,0.07125180187329301,1.0234282248000002,0.07586120444248816,0.0023989419208194653,-54.89465877520001,4.754136509474509,0.15033899677302115
R::HIS:597,69.285783,4.9238335623689595,0.1557052887666665,-5.933899,1.2574789305586795,0.03976497530238137,-39.357161999999995,6.214610273360349,0.19652323234100338,19.573466,5.909498854627523,0.1868747621077924,0.5038827696,0.0761373546006744,0.0024076745555803086,44.0720707696,9.968688212100705,0.3152376003430992
R::GLY:598,11.328617,1.8162170179554535,0.05743382501898163,-0.868876,0.6468778606692303,0.020456074076518203,-10.707679,1.3263889029839626,0.04194409996601429,-4.158849,0.8580574748809079,0.027134159839563854,0.5296360752,0.05263911105202694,0.0016645948493094723,-3.8771509248,2.4930776664808,0.07883803809776947
R::TRP:599,45.352739,4.879799630607695,0.15431281357968624,-9.078376,1.128122767531974,0.035674374256936876,2.5140870000000004,1.1966128469271087,0.03784022073708081,-7.9855,1.0228904672544368,0.03234663673397901,0.35682784559999997,0.06434731033477747,0.002034840619635887,31.1597778456,5.250469807863037,0.16603443378793845
R::THR:600,20.846398999999998,2.4887014231922238,0.0786996491339002,-0.715883,1.0449676326618924,0.0330447780036574,-20.351741,1.898762783477441,0.060044151321498415,-8.609721999999998,1.6319256939934488,0.05160602165170262,0.7671647591999999,0.0643168375716911,0.0020338769862563704,-8.0637822408,3.682147520312056,0.1164397284492721
R::PRO:601,38.73418,3.5220336945577335,0.11137648470660222,-3.005905,0.9453925671248955,0.02989593795108292,-3.9290780000000005,1.3705676874623887,0.043341155798109494,-6.084291,1.0087403978819327,0.03189917225131398,0.7044253847999999,0.11216679916716216,0.0035470256321891006,26.4193313848,4.025802133568589,0.12730704151242148
R::GLY:602,9.959311999999999,1.7362326602895133,0.05490449754488243,-2.0305519999999997,0.6396875997672614,0.020228698062307423,-4.934177,1.7424631438486726,0.05510152273459419,-4.36887,1.2599669127004884,0.039843652205840775,0.22076727119999998,0.039430046970202436,0.0012468875667326106,-1.1535197287999999,2.837067717437684,0.08971595863238085
R::ASN:603,23.811490000000003,2.8316490894706567,0.08954460657069191,-1.8197980000000002,1.2030876772687848,0.03804497285050943,-87.55841000000001,3.709537704337294,0.1173058821197812,-8.869143,2.7095996624134346,0.08568506480449786,0.7369088039999999,0.11467684250741604,0.0036264001719984937,-73.698952196,5.530045896170706,0.17487540597166448
R::GLY:604,9.767783999999999,1.7617757284467284,0.055712240282939626,-2.476532,0.6701419558392088,0.021191749360918746,4.047375,1.6723621809808422,0.05288473564626186,-5.757358,1.2919675544826967,0.040855601352030056,0.1924577064,0.044441649012367204,0.0014053683385285294,5.773726706400001,2.8321183669998575,0.08955944642916201
R::ARG:605,29.423522000000002,3.8319083352183676,0.1211755812427405,-5.280363,1.464678652548401,0.04631720582279333,-205.88820500000003,7.655821334708314,0.24209832776988566,11.534564,7.4609854008638825,0.23593707455994276,0.7193996424000001,0.142948543628113,0.004520429860687867,-169.4910823576,11.451076053880323,0.3621148199007483
R::PHE:606,22.093608,3.0092392813360656,0.09516050153470189,-6.058164999999999,1.213321452779518,0.03836859324727713,-9.933228999999999,1.9055844055194722,0.060259869951394686,-4.603641,1.2649073484326825,0.03999988250131492,0.1695981384,0.06451100158803835,0.002040016991569405,1.6681711384,3.970273818783144,0.12555108201889337
R::ASP:607,18.090955,2.463485390452925,0.07790224816380463,-2.9462330000000003,1.2541946390855767,0.039661116886832624,-1.4288029999999998,4.716220819490008,0.1491399973789426,-73.231715,4.8464193697796105,0.1532572370486138,0.3855494016,0.04626141201399539,0.001462914297397027,-59.1302465984,7.305780184613655,0.2310290546790458
R::VAL:608,19.696172,2.5862100669543455,0.08178314319232295,-3.845011,1.1832390734247242,0.037417304885293386,-21.123163,1.2507240360811014,0.039551366783348973,-5.411416,0.90122436659469,0.02849921681281786,0.2193707664,0.04866376370441554,0.0015388833282218607,-10.4640472336,3.235339449048257,0.10231041662786776
R::LEU:609,23.982837,2.662900068802996,0.08420829398836555,-6.050772,1.3034048534572824,0.041217280502430044,-19.73811,0.8974022653748986,0.028378351359795377,-3.497405,0.5851826116478513,0.018505098999329887,0.0100120752,0.008669712754205005,0.0002741603896269936,-5.2934379248,3.1524190183478527,0.09968824237211348
R::PRO:610,39.479527,3.580908637660419,0.1132382738797753,-6.962825,1.0272143254331103,0.03248336913522056,-7.445446,0.9796992666548241,0.030980811046258945,-1.7117470000000001,0.5196333120489871,0.01643224814171816,0.0199137096,0.01785224761336196,0.000564537638115288,23.379422709600004,3.8869299037242553,0.12291551601187642
R::LEU:611,21.902146999999996,2.759550809351225,0.0872646587651095,-6.322187,1.3925800142293439,0.04403724668994418,-28.204549000000004,1.1589120974426834,0.03664801835841878,-2.3295380000000003,0.4643812125355633,0.01468502334203116,0.0018796391999999999,0.00340785639374422,0.00010776588142999323,-14.9522473608,3.333637433654446,0.10541887183546503
R::LEU:612,22.944606,2.6416478729694464,0.08353624054722597,-8.384298000000001,1.3404677471673834,0.04238931211043652,-33.71421,1.0170739087696627,0.032162701004424366,0.9912489999999999,0.39767694552111016,0.012575649207854043,0.0016996752000000002,0.005310027939070091,0.0001679178272659129,-18.160953324799998,3.1571778143233735,0.09983872871414036
R::LEU:613,21.654533999999998,2.695984965989981,0.08525453030099925,-7.378168,1.3924149251483913,0.04403202611481784,-30.946676,1.0425908396988726,0.03296961721075937,-2.055607,0.5762397283691918,0.018222300199233904,0.000121572,0.000681466964376117,2.1549877575893556e-05,-18.725795428,3.259785669118788,0.10308347398391375
R::GLN:614,25.650764,2.8736679297204817,0.09087335896897396,-6.480625,1.2224558373925005,0.03865744785128734,-82.240565,2.8199128273361573,0.08917347337507382,-0.706948,1.6802003604618112,0.05313260064495244,0.31850576639999995,0.049761562288958644,0.0015735987676145122,-63.45886823360001,4.530984822622058,0.1432823208313972
R::ALA:615,15.528486000000001,1.965576955452012,0.06215700095567675,-3.989222,0.8468507310713028,0.02677977148364041,6.850853,1.4135041115578688,0.044698924745356014,-3.383396,1.0533599561327553,0.03331016657394557,0.015419584799999999,0.01353178565523741,0.000427912634797442,15.0221405848,2.7727951796550028,0.08768348252845583
R::PRO:616,39.330487999999995,3.643151629544947,0.11520657010716014,-5.257162,0.9486607685342532,0.029999287554140348,-0.18549599999999994,1.9684545902773576,0.062247999758899886,-9.942388999999999,1.527728115103928,0.04831100489204298,0.202449024,0.08754343994016812,0.002768366644170859,24.147890024,4.515411561657649,0.14278985107895997
R::ASP:617,19.026882999999998,2.743920387203499,0.08677038141734195,-0.500418,1.0830845217599594,0.03425013987235673,17.995454000000002,18.520366620882104,0.5856654162334362,-98.764654,18.589773999871113,0.587860270273714,1.0295848799999998,0.12570112363671535,0.003975018551344483,-61.21315012,26.406469833797146,0.8350458963932693
R::GLU:618,20.04074,2.7086285681872293,0.08565435610872339,-1.707674,1.478577623164912,0.046756729865592615,45.651838000000005,9.47427663591031,0.29960293351994405,-108.53312799999999,10.05604261385243,0.31799998907486776,0.6384375072,0.16418799314188023,0.00519208022780447,-43.909786492799995,14.15753258977665,0.4477004903175648
R::PRO:619,40.437001,3.78935016579347,0.11982977375844034,-1.837668,0.719169405478292,0.022742133448205776,9.339067000000002,1.479175967392318,0.046775651171426784,-10.739067,1.3290350268187066,0.042027777748900784,0.8286393167999999,0.046602448812613675,0.0014736988278926865,38.0279723168,4.339682793250255,0.1372328194931239
R::PRO:620,38.86234400000001,3.5274199182495978,0.11154681205513674,-5.635204,0.8564349376245693,0.027082850706378753,-8.380863999999999,2.4139747073041176,0.07633658289119313,-4.503766,2.092862409534846,0.06618212043478208,0.1962323208,0.05619891288301552,0.0017771656673570891,20.5387423208,4.835977393723551,0.1529270327725129
R::GLU:621,19.102794999999997,2.7371089424747055,0.08655498462234859,-4.512062,1.1798391704618048,0.03730979051342958,30.051132,6.895665568643538,0.21806009179713745,-99.698178,6.268814309605606,0.1982373144700967,0.5730372143999999,0.08289930082813167,0.002621506070523788,-54.48327578559999,9.784625419917761,0.30941702378521585
R::LEU:622,24.205876999999997,2.865506471092152,0.0906152709860264,-6.318314,1.4016775054926152,0.04432493462379838,-26.490012999999998,1.5245430892011547,0.048210285529449004,-5.535892,0.822315530885803,0.02600390032929676,0.2298746664,0.06289612368011299,0.001988950068248087,-13.9084673336,3.63045693416352,0.11480512859108684
R::PHE:623,21.710486,2.844962105864329,0.08996560111400356,-5.972813,1.2115666015663358,0.03831309997939347,-5.959188,1.0783311201370385,0.03409982411473702,-2.7259590000000005,0.6951685172093166,0.021983158720233997,0.22085679599999997,0.06077190220602663,0.0019217762871205546,7.273382796,3.348350864217747,0.10588415136321268
R::LEU:624,22.536326999999996,2.926351135470759,0.09253934821507552,-1.4739699999999998,1.327999240624783,0.04199502331348323,-24.310345,1.1709855797468216,0.03702981539212692,-3.427112,0.5764005893959513,0.018227387071547037,0.8180802936,0.08162182945843764,0.0025811088787849067,-5.8570197064,3.4694696917030616,0.10971426498703866
R::LEU:625,24.101259,2.791827583845213,0.08828533999435581,-4.088226,1.2367864742646566,0.03911062237965538,-18.006818999999997,0.9493298437524231,0.03002044557029426,-4.8313060000000005,0.6402704400204651,0.02024712908942895,0.11903133600000002,0.052046214303674995,0.001645845807888474,-2.7060606640000002,3.2615677576695146,0.10313982857203781
R::PRO:626,41.23278200000001,3.6058410794814573,0.11402670691761646,-3.793455,0.9168373694254613,0.0289929433134168,0.44526499999999997,1.4296936716566244,0.045210883587638494,-2.758911,0.9228580871829644,0.029183335126044107,0.40994956079999995,0.06897434231396413,0.002181160218242553,35.535630560799994,4.091836892668455,0.12939524394738255
R::PRO:627,40.24175199999999,3.5164337591508814,0.11119939920024748,-2.3837330000000003,0.6996544587944824,0.022125016648829897,-7.370722,1.1161920644387326,0.03529709229831828,-5.516618,1.0108101276085435,0.03196462285208446,0.9598846752,0.051773758961745325,0.0016372300134766967,25.930563675200002,3.889103380615644,0.12298424738606173
R::GLU:628,19.603322999999996,2.7420048480392953,0.08670980675028056,-0.9380620000000001,1.1718498803840023,0.03705714697809318,-5.4392510000000005,12.289271660029288,0.3886208923025099,-67.452876,12.27910184665898,0.38829929456621987,1.0592243928,0.16563412952614792,0.005237811075619734,-53.1676416072,17.627302615213534,0.5574242526911741
R::LEU:629,22.355635000000003,2.834324388593338,0.08962920695719113,-4.144629999999999,1.5037256415649765,0.04755198003343289,-29.157341999999996,1.131626106554634,0.03578515956421041,-1.097331,0.729926294525002,0.023082296147458988,0.0928157328,0.06098072846113634,0.0019283799531344553,-11.9508522672,3.48018307486742,0.11005305190949341
R::VAL:630,19.341148,2.6743467819443314,0.08457027084085755,-2.4996210000000003,1.3722412854010042,0.04339407961184337,-22.836876,1.2090321578121899,0.03823295383074658,-4.791551999999999,0.894593073579267,0.02828951691521083,0.1614309984,0.07557044369823322,0.0023897472587593523,-10.6254700016,3.361985019796452,0.10631530121923066
R::LEU:631,21.655324999999998,2.664366963347016,0.08425468126682932,-3.395953,1.249382963222646,0.039508958335939454,-32.557664,1.1773759234433157,0.037231895803249135,-2.0186770000000003,0.7083046919730237,0.022398561040187382,0.42527141279999997,0.05972801644042229,0.001888765720757171,-15.8916975872,3.248274332917235,0.10271945357082517
R::GLU:632,18.490091,2.7484115362730885,0.08691240402105443,-4.252808,1.369943328439538,0.04332141183221064,-10.581203000000002,5.89399298233303,0.18638442337220942,-61.086578,4.741607262302098,0.14994278718870074,0.32504194080000004,0.051747554579902766,0.0016364013581637042,-57.10545605919999,8.164262441333387,0.2581766472998032
R::VAL:633,20.357305999999998,2.427768140569441,0.07677276954991269,-4.368326999999999,1.3130853057098004,0.04152340328141469,-20.733935,1.0197110015955502,0.03224609320173531,-0.071527,0.39755891044095587,0.012571916610883162,0.0058815648,0.009266633341241087,0.0002930366759997816,-4.810601435200001,2.969208758065771,0.09389462524007687
R::PRO:634,40.124067,3.564624790424793,0.11272333341642714,-4.366975,0.7501010374442898,0.023720277535792027,-2.786362,1.0184217863714424,0.032205324636711864,-5.445611999999999,1.145035483055438,0.0362092012816632,0.6400177992,0.060459107381361815,0.0019118848462580163,28.165135799199998,3.9523595432302656,0.1249845828851037
R::LEU:635,22.228215,2.715556541627333,0.08587343786512219,-6.683973,1.2702700131353963,0.040169464849198575,-29.512961999999998,1.2679613198185502,0.04009645755619815,-4.201413,0.7618457681388012,0.0240916785307915,0.025859095199999998,0.01259636002299938,0.00039833187900168994,-18.1442739048,3.343071460247123,0.1057172019508596
R::GLU:636,18.853544999999997,2.635691595383458,0.08334788651174665,-4.693482,1.1506551297743386,0.036386910114435386,40.665665999999995,4.362009414529501,0.13793884925010794,-109.05066599999999,4.426706012877296,0.13998473532654912,0.43070658479999996,0.04927557150631547,0.0015582303896645095,-53.7942304152,6.8480769382715225,0.2165552071701031
R::HIS:637,66.236103,4.841993473187567,0.15311727790942145,-8.573933,1.2883912156293988,0.04074250758742029,-10.050183,1.9919198742697959,0.06299003719248783,-8.826041000000002,1.343722974172504,0.042492251426807216,0.1215130824,0.02655475867446003,0.0008397352012740744,38.907459082399996,5.556878088543986,0.17572391439681811
R::PRO:638,40.782551999999995,3.6170838001484014,0.11438223296166236,-4.5609589999999995,0.8200630959377455,0.025932672082124512,-6.472368,1.067016830502687,0.03374203486122317,-6.588138000000001,0.9774367728687109,0.03090926471069799,0.516953916,0.05065745763705067,0.001601929466065714,23.678040916,3.981491232963003,0.1259058078015516
R::THR:639,19.857993999999998,2.534442733218488,0.08014611636232913,-0.585997,1.0910515785200077,0.034502080328452665,-30.749149000000003,1.9567162187703664,0.06187679985906673,-7.172164,1.3333503332222931,0.04216423971926922,0.8457286463999999,0.0433525738907291,0.001370928759254516,-17.8035873536,3.636239050519224,0.11498797516488822
R::LEU:640,22.483228,2.7445031659693893,0.0867888105000639,-3.5632689999999996,1.3697282689055519,0.043314611052611335,-30.50924,1.8180359601504037,0.05749134502166392,-2.329206,1.2910891524461043,0.04082782384066043,0.37840896719999995,0.07348807275745285,0.002323896907697216,-13.5400780328,3.792890666425359,0.1199417342189807
R::GLU:641,20.678388,2.686084021294941,0.08494143493876237,-1.0521660000000002,1.0099801525000378,0.031938376734643226,49.646256,3.697520904398513,0.11692587753985,-125.418022,3.654881243148127,0.11557749305775757,1.1719314432,0.07236761205160477,0.0022884648291052177,-54.9736125568,5.938868755003267,0.1878035199061883
R::TRP:642,45.893100000000004,4.7437525045052675,0.15001062570364807,-7.805732,1.969487016503536,0.06228064794280805,0.216928,1.5263551483242686,0.04826758787028828,-5.782424,1.360530801644711,0.04302376160012047,0.5802914088,0.25207070962468275,0.007971175738289248,33.102163408799996,5.534113359506352,0.17500403045606316
R::PHE:643,23.816442000000002,2.930822227402406,0.09268073655639558,-7.258146,1.2199618767338591,0.03857858189052573,-8.052962,1.1436899914557266,0.03616665310138609,-1.189864,0.6454885432786549,0.020412140003047204,0.0029500704,0.006083533712585461,0.00019237822754190203,7.318420070399999,3.4355123598616886,0.10864043986822967
R::ALA:644,15.267800999999999,1.969195991616629,0.062271444927823855,-2.206302,0.7310780305794997,0.02311871723941447,-6.475031,1.0350795100082892,0.032732088109972454,-0.9898440000000001,0.8541226092687162,0.027009728463351868,0.41143888799999995,0.052195048671719195,0.0016505523638597887,6.008062888,2.493160100555887,0.07884064489211033
R::ALA:645,14.7013,2.009947933654004,0.06356013448695652,-0.821951,0.7527205767075854,0.023803114640714565,-1.698056,0.8808743025335681,0.02785569128318305,-3.2118740000000003,0.6411729892345746,0.02027567020159876,0.6734082168,0.0481670653784334,0.0015231763480208973,9.6428272168,2.4074553719174463,0.07613042340466898
R::LEU:646,21.225143,2.8162923531748265,0.08905898392947789,-3.2042070000000002,1.35607464254406,0.042882845476379015,-32.026034,2.2351445279542888,0.07068147607997445,0.04249199999999999,1.6329173824587697,0.05163738159449993,0.2607983928,0.07546787077009731,0.0023865036179675295,-13.701807607200001,4.175934229965861,0.13205463525753486
R::GLY:647,10.639934,1.7707708427811883,0.05599669077404486,-1.427741,0.6305131607817556,0.01993857682782299,-11.591258,1.5182174624987028,0.04801025164937172,0.08295099999999998,1.1715713510490942,0.037048339107158365,0.3614827968,0.04372478259784478,0.0013826990320488365,-1.9346312032000001,2.685638057187012,0.08492733231540496
R::LEU:648,20.821993,2.752620406985133,0.08704550019932679,-4.579549999999999,1.2413420348558248,0.039254681854525325,-20.003864,1.147811907720076,0.03629699953858445,-3.542107,0.693176229793694,0.021920157060363415,0.038486858400000004,0.021963127610001937,0.0006945350778853645,-7.2650411416,3.3039819903383876,0.10448108437645741
R::ARG:649,28.690271999999997,3.7899739120495277,0.1198494983469518,-6.710470999999999,1.5507293094408836,0.04903836652213244,-225.992332,5.817891796155717,0.1839778925626011,27.700884000000002,4.480340732415783,0.14168081408060865,0.6124305311999999,0.07505493883243491,0.002373445563551131,-175.69921646880002,8.408068441642119,0.26588646998171633
R::TRP:650,45.409881999999996,4.8145692904013755,0.15225004910368997,-12.674916999999999,1.1824914875427222,0.03739366414395626,-10.414387999999999,1.2382924232409724,0.03915824466770695,-2.4202179999999998,0.671172745629618,0.021224345796184155,0.0069111215999999994,0.008132645303442997,0.0002571768256115108,19.9072701216,5.15385978564014,0.16297935663770008
R::TYR:651,22.977466,2.839213759977223,0.0897838224561864,-9.618958,1.2180597022461583,0.03851842985164375,-26.560115999999997,2.870932721354508,0.09078686408585772,-1.632631,1.2222179170831198,0.038649924150494785,0.0363858696,0.027324144202007787,0.0008640653079322858,-14.7978531304,4.391084393326935,0.13885828080931786
R::ALA:652,16.051466,1.9546059349249916,0.0618100668244583,-5.083690000000001,0.8222102613687086,0.026000571414874715,-1.381308,0.9415781449970044,0.029775315332268102,-0.94505,0.5468283784698816,0.017292231651814063,0.0005115744,0.0012579326300500514,3.977932254004132e-05,8.6419295744,2.383716916031453,0.07537974751731728
R::LEU:653,24.456686,2.7797862402357487,0.0879045592754096,-6.483986999999999,1.25586041853026,0.03971379345807952,-18.918637000000004,0.8147122542536106,0.025763463610916134,-2.040423,0.48186716849252137,0.015237977820924927,0.014520419999999997,0.009029493761025586,0.00028553766403120967,-2.97184058,3.193811279536501,0.10099718060072063
R::PRO:654,40.563964,3.5169469888959086,0.11121562894981982,-7.284144,0.9183346847767431,0.029040292582272653,-8.185255,1.0137773798891945,0.032058455608076325,-1.780853,0.6908633188923841,0.02184701639563169,0.17428282560000002,0.03912056060091553,0.0012371007484153847,23.487994825599998,3.8365116754150157,0.12132115164140064
R::ALA:655,15.198634,2.0259849412184683,0.0640672691945271,-4.4311869999999995,0.863066606949313,0.02729256250393136,-4.851769,1.0790851067635951,0.034123667265389276,-0.43095300000000003,0.44365689084133475,0.014029662746873141,0.0067269456,0.008821488455878669,0.00027895995873458365,5.4914519456,2.4921542635165217,0.07880883753211677
R::VAL:656,19.255603999999998,2.5432972274557293,0.0804261200555143,-3.858015,1.2897481586631554,0.04078541789383799,-26.896853,1.583324849609517,0.05006912800709634,-0.7307039999999999,0.7213312168373139,0.02281049592586711,0.3012301584,0.06637349836039223,0.0020989143109229093,-11.928737841599999,3.341175368791437,0.10565724227434008
R::SER:657,16.425695,2.263591325742127,0.07158104281145253,-5.004303,1.2704801451384433,0.0401761098065878,-12.602952,1.5986941201167908,0.05055514701487871,-1.474587,0.830117289562746,0.026250613601037975,0.0136607112,0.020440459547940562,0.0006463840859202789,-2.6424862888000007,3.15963619831137,0.09991646964179392
R::ASN:658,24.965449,2.8191402284028015,0.08914904165160162,-5.071652,1.33932606444286,0.042353208932688916,-90.88487300000001,3.632874720503172,0.11488158570837625,-3.484045,2.2664704302008882,0.07167208808856484,0.112882644,0.09745393512108325,0.0030817640192890017,-74.362238356,5.299576412281606,0.16758732096913412
R::MET:659,19.745489999999997,2.6888044473148285,0.08502746236305068,-7.861541999999999,1.1728218518752112,0.037087883415422886,-1.778268,1.4319197645734205,0.04528127882664093,-4.732722,1.0488913359905305,0.033168856397470206,0.2339920728,0.10416151994815043,0.003293876475812191,5.6069500728,3.430247414001782,0.10847394766148188
R::LEU:660,23.695132,2.642114407548621,0.08355099366600018,-6.697806,1.4828452321007746,0.04689168350959475,-31.92154,1.1017294007150757,0.034839742714319805,0.716577,0.4725982078584302,0.01494486754946326,0.029850912,0.03491733190051175,0.0011041829862167302,-14.177786088000001,3.258523359357433,0.1030435562443283
R::LEU:661,22.586375999999998,2.6409443634094223,0.08351399362157218,-7.503728999999999,1.374227931443325,0.0434569028758263,-35.836835,1.1857304912057378,0.03749609043320384,-1.0416320000000001,0.5320694602925449,0.016825513679409612,0.0005157216,0.0015490471222055963,4.898517109098875e-05,-21.7953042784,3.2484067858076187,0.10272364209898803
R::GLU:662,19.292424,2.68489826627081,0.08490393807252995,-5.955392,1.4748675039934942,0.046639405595869245,-27.647341,7.584344302754128,0.23983802555624703,-43.530013000000004,6.92640886468818,0.2190322801799566,0.08632609919999999,0.053459511255125394,0.0016905381816560308,-57.7539959008,10.718404220659606,0.3389457021964634
R::ILE:663,22.161933,2.863003822999718,0.09053613030448673,-5.868347000000001,1.6019987142913068,0.05065964745821866,-8.038724,1.0697278054832455,0.03382776341740613,-2.006594,0.5033795458339562,0.015918258923764243,0.0004527504,0.001926846965448953,6.093225113402457e-05,6.2487207503999995,3.4872486330672254,0.11027648447801205
R::GLY:664,10.532184,1.7803607455074941,0.0562999501255907,-3.830706,0.8400892997556867,0.02656595625163905,-9.163015999999999,1.2651056215763172,0.040006152448642196,-2.233639,0.7032795537188608,0.02223965221578341,0.0182982672,0.015492527017783902,0.0004899167208789307,-4.6768787328,2.443515663654399,0.07727074995445818
R::GLY:665,10.394594999999999,1.7167735718419597,0.05428914713803303,-3.1539610000000002,0.6502769851986152,0.020563563832152246,-5.8401570000000005,1.1091498710052667,0.03507439858858595,-4.127496,0.9437686983493361,0.029844586711562957,0.1078607952,0.04138551757347366,0.0013087249767710163,-2.6191582048,2.3436717363687736,0.07411340774687009
R::LEU:666,20.751307999999998,2.6554369578538295,0.08397228969806647,-5.528824,1.4173768895477308,0.044821392738557335,-32.835951,1.468999161537882,0.046453832313373244,-1.4220400000000002,0.7755020840719902,0.02452352915874875,0.0368086464,0.018630963187144325,0.0005891627867412597,-18.998698353600002,3.43802440595588,0.10871987774067943
R::GLU:667,19.152931,2.6505160803585026,0.0838166778883475,-4.7564660000000005,1.3661241044809949,0.04320063736617783,-22.848015,11.674425579992148,0.36917775206907444,-51.055518,10.000352522570191,0.3162389137593221,0.345483432,0.06274444117573265,0.0019841534462976835,-59.161584567999995,15.658695048580276,0.4951714153951462
R::PHE:668,24.249883,2.872920464494449,0.09084972204311359,-7.626969000000001,1.2880890753511576,0.0407329530728991,1.590281,0.9701937384043456,0.03068021984991307,-0.732503,0.4191669905789338,0.01325522410187772,0.0012859704000000001,0.00406781697921672,0.00012863566759030654,17.481977970400003,3.3211201219641207,0.10502303968422823
R::PRO:669,40.244391,3.6120890066717624,0.11422428372337906,-7.881543,0.9261525620279847,0.029287515568088052,-11.125020000000001,1.0916040690653366,0.03451955161354214,-0.865106,0.6979928271579874,0.022072471242794725,0.0074856312,0.010186001548964468,0.0003221096514473085,20.380207631199998,3.947637615747113,0.1248352624271746
R::ALA:670,14.63451,1.9389190209753475,0.06131400304905887,-4.887018,0.8159120869775126,0.025801405653103477,-1.289839,0.8424541952409045,0.026640740813254425,-1.629644,0.36244749587216074,0.011461596191805049,0.0058310064,0.009688238916606003,0.00030636901492357065,6.8338400064,2.2948443572260633,0.07256935044419444
R::ALA:671,16.896866000000003,2.0164363570527093,0.06376531645059093,-3.9528039999999995,0.8973835688177045,0.028377760122744004,7.1296219999999995,0.9867828956340903,0.03120481506299949,-2.256261,0.5532570730492291,0.017495524824337225,0.014590778399999997,0.015387316950107106,0.00048658968641253944,17.8320137784,2.480198276982291,0.07843075604089206
R::PRO:672,39.731094,3.548256264302791,0.11220571517157225,-7.48086,0.8947543721044341,0.028294617622438373,-8.441608,1.1446746176691436,0.03619778971616914,-1.352719,0.5498978578236144,0.017389297111700636,0.0041366952,0.00502172490766041,0.00015880088491005635,22.460043695200003,3.8734223569938826,0.12248836987918504
R::PHE:673,22.267951,2.997003682780353,0.09477357793498671,-6.429924,1.1478868865110359,0.03629937057614085,-7.270024,1.373986156198089,0.04344925727125839,-2.4109089999999997,0.5819003254157881,0.01840130399507057,0.272315556,0.07352505987226711,0.0023250665429661284,6.429409556,3.5399897258883697,0.11194430427402377
R::SER:674,14.880359,1.9903463960122618,0.06294027944106222,-4.98235,1.0311055307290327,0.032606419851004806,-13.131611000000001,2.040204992563002,0.06451694670145976,-1.261161,1.0428774410634263,0.032978680341684385,0.022816101599999996,0.02024343689047088,0.0006401536824376451,-4.4719468984,3.205479208654166,0.10136615291661284
R::GLY:675,9.936616,1.7964335719819977,0.05680821752655156,-3.390772,0.7199928971982987,0.022768174542900886,-6.118132999999999,0.8666100514712486,0.02740461605844899,-2.150253,0.5762456151598899,0.01822248635590105,0.084276828,0.02732953044025777,0.0008642356357411884,-1.6382651719999999,2.197585548754834,0.0694937568713628
R::TRP:676,45.369761000000004,4.722178139363127,0.149328384374435,-7.831957,1.1192574543647231,0.03539402843914494,3.766911,1.2807878618565214,0.04050206842963702,-7.063014999999999,1.1652234098124703,0.03684759957955199,0.43894573200000003,0.11900583850278479,0.0037632950452696234,34.680645732,5.154030380244354,0.16298475131275858
R::TYR:677,25.115471,3.083094707458563,0.09749601517579579,-8.11135,1.2512974792190705,0.039569500647594735,-27.307589999999998,2.4816731952253503,0.07847739705099807,-1.727185,1.4125103450152143,0.044667499087983425,0.0528586848,0.025013737517916208,0.0007910038335022207,-11.977795315200002,4.3847156539961185,0.13865688358822512
R::MET:678,20.224163,2.549199540332416,0.08061276757704701,-7.817003000000001,1.1884565944917802,0.03758229738841147,-9.576922999999999,2.0068967111117106,0.06346364635813956,0.693157,0.9149650935150476,0.028933736750565073,0.2257344792,0.05120705548173891,0.001619309275929057,3.7491284791999995,3.574669924255261,0.11304098843948204
R::SER:679,16.747379000000002,2.1224221242153973,0.06711688068853468,-6.327777,1.0670614215081529,0.03374344495262747,-19.711288,1.4877070414083546,0.04704542741920834,1.5552289999999998,0.8522937513316637,0.026951894897372243,1.1880000000000001e-05,0.00014006313433591298,4.429185207236203e-06,-7.73644512,2.9296710821972285,0.09264433414873616
R::THR:680,19.634599,2.459052078382847,0.077762054526607,-5.142906000000001,1.3659219842890002,0.0431942457644997,-39.055027,1.774960245264947,0.056129171312883294,-2.2089760000000003,0.7459418069956932,0.023588751120481137,0.011876644799999999,0.010754283249782523,0.0003400802967191027,-26.760433355200004,3.408769381707453,0.10779475264439459
R::GLU:681,19.706374000000004,2.5497278231458353,0.08062947334643827,-5.571636000000001,1.3110377124644432,0.04145865269764564,-11.523565000000001,8.201268549180364,0.259346883181146,-56.79921099999999,7.01123064650415,0.2217145804372798,0.3490703712,0.0677435686502975,0.0021422397376291875,-53.83896762879999,11.164348706528987,0.3530477050498636
R::ILE:682,23.037290999999996,2.842058760532407,0.08987378927317465,-6.764291,1.4335045630617993,0.04533139455519762,-11.418163999999999,1.1700623894066504,0.03700062155023886,0.073864,0.5379991798358061,0.017013027875836802,8.96472e-05,0.0005463866291301059,1.7278262311128395e-05,4.9287896472,3.4337621848031854,0.10858509447334079
R::GLY:683,11.459163,1.6772327067020247,0.05303875519307556,-4.010813999999999,0.8021188524177698,0.025365225278006106,-10.901369999999998,1.221162670204097,0.03861655431417982,-1.103154,0.4860756610693442,0.01537106204151164,0.0002742624,0.0008546665533330761,2.7026929484982934e-05,-4.5559007376,2.2768427156204525,0.07200008855323663
R::THR:684,21.104599,2.6420149682011647,0.08354784911773014,-4.916901,1.470853668180149,0.046512476962627995,-26.319781,1.6279737660782498,0.05148105071809433,-1.935045,1.045216702399555,0.033052654280329746,0.0055602863999999995,0.005771956435696222,0.00018252528892067268,-12.0615677136,3.5897720622475595,0.1135185599754203
R::ARG:685,30.130685999999997,4.025634278148476,0.12730173345796986,-7.745146000000001,1.4573198244325094,0.04608449924523429,-201.37068699999998,9.209048159230736,0.29121567265350096,10.962185000000002,6.74750586593113,0.2133748706168911,0.2798165808,0.05816202466858759,0.0018392447127963671,-167.7431454192,12.192961028520001,0.38557528271792463
R::ASN:686,27.032204,2.7209952654100666,0.08604542541230184,-6.520106,1.2679241328896615,0.0400952816022534,-95.319829,3.5246322885882715,0.1114586594651084,-1.1392600000000002,1.7508381228428858,0.05536636282437198,0.098746344,0.03314619109454696,0.0010481745961795793,-75.84824465599999,4.94984973643555,0.1565279924272048
R::LEU:687,23.961547000000003,2.7893316553954284,0.08820641180657447,-6.871598,1.2816300138479904,0.04052869961392791,-31.037212,1.2116885454010038,0.038316956182035136,-1.5672869999999999,0.5801860396726208,0.01834709351998294,0.0016930224000000001,0.003794994751508655,0.0001200082712315207,-15.512856977599998,3.3507858704875733,0.1059611530225071
R::CYS:688,16.15436,2.2008749515590385,0.06959777692139311,-5.868759,0.9883187881038182,0.03125338424745391,-3.4656710000000004,1.5200538367962497,0.04806832290354012,-3.508103,0.9493150669777658,0.030019978287650375,0.0337652784,0.020827939338438965,0.0006586372727728771,3.3455922784000003,3.0054652128291366,0.09504115500942782
R::ASP:689,18.300272,2.4843771207318746,0.07856290268323848,-6.0228649999999995,1.0712693885176594,0.03387651255331635,4.619446,6.922850572494252,0.2189197571008245,-63.463440999999996,6.475055920725241,0.20475924686450428,0.043474334399999995,0.021185201842754686,0.0006699349051350113,-46.5231136656,9.857606495451678,0.31172488803297554
R::PRO:690,40.405937,3.5298729851130624,0.11162438484054908,-4.9196599999999995,0.9224108782966515,0.029169193139337947,-5.1604030000000005,0.9639166066579619,0.030481719514997837,-4.5412040000000005,0.8838199807562624,0.027948841807559757,0.49968728640000004,0.12755570415625597,0.004033665536803751,26.284357286400002,3.877807184488265,0.12262703029947682
R::HIS:691,65.356363,4.848484381663099,0.1533225384580852,-7.095383,1.3629223610723393,0.04309938934963,-13.049242,2.5531545447614405,0.08073783579856472,-5.656693000000001,2.0577272119382104,0.06507104793032767,0.29697635519999993,0.09868791360632685,0.0031207858452591444,39.85202135520001,6.010651950830374,0.19007350387158378
R::ARG:692,30.935935,3.9438616612116357,0.1247158562604411,-7.21579,1.7516398065527055,0.05539171428923282,-219.23739,6.485413414262811,0.20508677956879623,21.954742,5.223725942412752,0.16518871850533862,0.18422977679999997,0.059521863313673415,0.0018822465864842526,-173.3782732232,9.379431195025813,0.29660365733116534
R::TYR:693,24.753341,3.0693857419228037,0.09706249962121828,-6.3280140000000005,1.2330501740821418,0.03899247019366688,-29.368942999999998,1.8483510764329918,0.05844999317152227,-6.285853000000001,1.6057540121049052,0.05077840040205087,0.1495236168,0.046452222416783005,0.001468948252137657,-17.0799453832,4.115646610513646,0.13014817333575013
R::ASN:694,25.275440000000003,2.6358459989915954,0.08335276918255327,-3.231606,1.2573737657371415,0.03976164969872352,-83.439813,3.0360196949346365,0.0960073725712302,-11.816283,2.375899672315942,0.07513254456566076,0.5588050247999999,0.11117661193302422,0.0035157131624901175,-72.65345697520002,4.8377006932164495,0.1529815282873946
R::ILE:695,23.944121,2.979454431327823,0.09421862187677657,-4.259795,1.5375625525405463,0.0486219971101044,-8.921274,1.5945731983587332,0.05042483202673064,-3.408695,0.7765648562579947,0.024557136966165252,0.0577795968,0.04223559525977857,0.0013356067935391127,7.4121365968,3.793250297270132,0.11995310674484402
R::LEU:696,23.188503,2.811260964761365,0.0888998774576827,-6.139861,1.3139646896621688,0.04155121184368754,-31.874584000000002,1.0944152470356028,0.03460844886648345,-2.9856890000000003,0.8526081680813292,0.026961837628006743,0.0620626752,0.030872609416692086,0.0009762776306950933,-17.7495683248,3.3993131595816815,0.1074957206446154
R::GLU:697,20.048243,2.6740045400019423,0.08455944820036966,-3.8675370000000004,1.16252243704412,0.036762187321091225,24.273206,11.16674739938018,0.3531235583780329,-100.052127,10.279496988611408,0.32506623684853986,0.6189679223999999,0.10120616776326974,0.003200420033890411,-58.97924707760001,15.455623805120595,0.4887497388289946
R::ASP:698,18.110626,2.551899959662212,0.08069816233424401,-3.795241,0.9675422972247777,0.030596373917819088,38.965671,4.80787281204058,0.15203828786446852,-111.29617799999998,4.877608157316042,0.15424351310935575,0.55172754,0.08011429838215448,0.0025334365603395083,-57.46339446,7.37302191200618,0.23315542480269094
R::VAL:699,20.100057,2.5481886515230774,0.08058080046606016,-5.078867999999999,1.3882906001900324,0.04390160350802691,-27.501208,1.2732795948793023,0.04026463618035062,-2.7864799999999996,0.5917430215896087,0.018712557377333544,0.0017235504,0.004124297989789273,0.00013042175396987972,-15.264775449600002,3.2236677766942594,0.10194132594044925
R::ALA:700,15.768938999999998,2.0640585067480526,0.06527126105169871,-5.710674999999999,0.8246096102853762,0.026076445489655986,-3.6300250000000003,0.9938942812869989,0.03142969682282984,-2.867931,0.5683170684037212,0.017971763693054723,4.84488e-05,0.0005679121375869333,1.7958958656296303e-05,3.5603564488000004,2.500225786562525,0.07906408150223587
R::VAL:701,19.799953000000002,2.703758534483248,0.08550035212085973,-2.243594,1.1716894252164265,0.037052072940174346,-26.434359,1.1822682572576328,0.037386604982520145,-4.198942999999999,0.7148304636422541,0.02260492405983705,0.6337772568000001,0.05746374107904892,0.001817163046839764,-12.4431657432,3.2550282990112085,0.10293303273179025
R::CYS:702,16.258736,2.155329933050622,0.06815751697578191,-4.079979,0.9989611937202566,0.03158992666276704,-0.7231389999999999,1.6800198075257922,0.05312689105979193,-5.01733,1.1627131353433657,0.03676821773080659,0.3416150952,0.09704503648513496,0.003068833509071676,6.7799030952,3.1348296149469435,0.09913201659780962
R::MET:703,19.947315,2.6691055074265986,0.08440452718767519,-6.515256999999999,1.1725597481369552,0.03707959496746155,-8.826231,1.0836015779053665,0.034266490623333465,-3.7454899999999998,0.8222445329097665,0.026001655176161386,0.3015137447999999,0.05036555987705719,0.0015926988484109082,1.1618507448,3.217426877783973,0.10174397138841557
R::ASP:704,17.903794,2.600348696149038,0.08223024590480076,-0.812909,1.0830252114881722,0.03424826431688181,58.792315,4.432092749681013,0.14015507890110512,-135.53940400000002,4.218327856483419,0.1333952394382348,0.9750180384,0.04000978719744814,0.0012652205624258108,-58.6811859616,6.736029526354052,0.2130119568942401
R::LEU:705,21.417251,2.7158941919741646,0.08588411530660953,-3.838282,1.3124881654613119,0.04150452004873686,-26.161036,1.4945424312156548,0.04726158142407002,-6.591690000000001,1.2676654219075316,0.0400871004426611,0.2715083496,0.060810295879215874,0.0019229904016707362,-14.902248650399999,3.597643261798468,0.11376746916040596
R::ASP:706,17.778849,2.356138197177534,0.07450763185203915,-1.97843,1.4957864537092185,0.047300920869471456,-4.315282999999999,11.395645954965037,0.36036196626574096,-74.983739,9.892043896732313,0.31281389428041556,0.5198677416,0.07812697192913053,0.0024705917798809153,-62.9787352584,15.346274705244653,0.4852918166720225
R::THR:707,19.33306,2.33310546876904,0.07377927302705009,-3.7314979999999998,1.1954756793828973,0.03780426034187152,-30.279698,3.2367580908674656,0.1023552780211944,-2.572204,2.169447081720133,0.0686039404144106,0.2366420256,0.09059466387370232,0.002864854816982722,-17.0136979744,4.697217708463,0.14853906624419852
R::ARG:708,28.918885000000003,3.9263360910364002,0.12416164906997249,-0.077742,1.4404041465630402,0.04554957854290202,-227.55127500000003,12.628283513263986,0.3993413884026736,24.175190999999998,10.003519824167842,0.3163390726301748,1.598124672,0.133173234109889,0.004211307431580756,-172.936816328,16.644896145046634,0.5263578323530375
R::THR:709,18.628182000000002,2.395685161885009,0.07575821668225831,-1.3593330000000001,1.4094035895055042,0.04456925485254381,-40.150949,3.18837939655854,0.1008254093787821,-3.0393369999999997,1.844975926518013,0.0583432615597637,0.4352760288,0.0770245519035761,0.0024357301976915854,-25.486160971200004,4.615339424182468,0.1459498475518661
R::THR:710,19.809113,2.5544736898686193,0.08077955082959425,-1.113778,1.2421775455690705,0.039281103023158605,-31.147796999999997,3.5114300539510963,0.11104116814853399,-6.690362,2.112296538120536,0.06679668154149576,0.7015803984000001,0.14912657483466854,0.004715796361371004,-18.4412436016,4.988237896393468,0.15774193263370373
R::SER:711,16.151798,2.203246627864434,0.06967277591137014,-2.313915,0.9694299560953333,0.030656066932582854,-7.714293,2.0751689890587226,0.06562260535174598,-7.435881999999999,1.4565459855685985,0.046060028311715136,0.35761261679999995,0.10773506054049609,0.0034068817516409865,-0.9546793832000001,3.497649142991284,0.11060537747988415
R::SER:712,15.185948,2.116039481979483,0.0669150438189799,-2.468122,1.1805380921918613,0.03733189235916122,-12.932894000000001,3.8473773889188463,0.12166475567215018,-2.042108,2.2600426341854707,0.07146882333112811,0.20552590799999998,0.07683807844928876,0.0024298333893045124,-2.051650092,5.078120011166709,0.16058425466966483
R::LEU:713,23.264333999999998,3.007784657259226,0.09511450228248057,-5.43583,1.4800574945251281,0.04680352750701596,-27.493731,1.7846171820978862,0.0564345504690079,-2.6801109999999997,0.8088550170945347,0.025578241508731597,0.036932061599999996,0.023198077199755272,0.0007335876128764753,-12.3084059384,3.882908936306357,0.12278836185749757
R::TRP:714,46.84510099999999,4.812688779133656,0.15219058211597392,-11.819174,1.1439688394899574,0.036175471050478386,2.542485,1.8861012559708983,0.05964375866572294,-4.508069,1.3507267237450364,0.04271372943491355,0.21629308319999999,0.0801418797272285,0.0025343087590531583,33.276636083199996,5.464329907813328,0.17279728395268026
R::LYS:715,25.044211999999998,3.1295122637650743,0.09896386718927268,-7.0962510000000005,1.1555135576872302,0.03654054709496014,-28.679519,5.832460863103926,0.18443860691199931,-4.227138,5.887921799324104,0.18619243570821023,0.5228331840000001,0.08830849302268895,0.0027925597468878446,-14.435862816,8.934320333164127,0.28252801598353033
R::ASP:716,18.314767,2.503597047192499,0.07917069012400359,-3.8052969999999995,1.5584376813947356,0.04928212664639179,-38.993113,4.393182919732685,0.13892464204103966,-36.952,3.7674625256264993,0.11913762580310219,0.0179977176,0.016240122561417145,0.0005135577677436592,-61.4176452824,6.495446094866295,0.20540404078623622
R::LYS:717,25.444182,2.9744939426524306,0.09406175745155947,-6.356201,1.2507692851197618,0.03955279768358997,-78.717248,7.680393183196808,0.24287535784532774,43.702898999999995,6.598636582112929,0.20866721051185547,0.34593787439999996,0.07354463768020877,0.0023256856476130184,-15.5804301256,10.627694530071022,0.33607720991537277
R::ALA:718,15.601714,1.9861673922919991,0.06280812773999875,-5.556074,0.8983912602669285,0.028409626124326244,-11.028432,1.030421981217404,0.032584804117502385,-1.157018,0.4835468826039519,0.01529109504502539,0.0002713104,0.0016530545037269156,5.2274173281763526e-05,-2.1395386896,2.459178225824471,0.07776604365897236
R::ALA:719,15.021753,2.0162268503298435,0.06375869126629718,-5.112003,0.8480698632724784,0.026818323828886104,-4.348908,1.026961194756647,0.03247536444038773,-0.42497300000000005,0.5682460578578614,0.017969518142426637,0.0018189071999999999,0.004278684131181941,0.00013530387242953603,5.1376879072,2.4823304352819138,0.07849818080648045
R::VAL:720,19.354589000000004,2.454632269012815,0.07762228788227644,-4.995869,1.2860417613122055,0.04066821131841183,-31.219210999999998,1.270123410727871,0.04016482887401613,0.43866499999999997,0.6180364526263803,0.019544028673101153,0.0338379264,0.015708531893241423,0.0004967473948003985,-16.3879880736,3.110394232431998,0.09835930195536281
R::GLU:721,21.396697,2.624967334499803,0.08300875560560464,-6.279883,1.39022060670636,0.04396263567293253,0.37128300000000003,7.51256100813238,0.23756803846669064,-72.688556,6.359695277673609,0.20111122302065593,0.094058064,0.046435000774044395,0.0014684036559766199,-57.10640093600001,10.281518369266957,0.32513015851743726
R::ILE:722,23.471161,2.884647870551794,0.09122057518498225,-5.681358,1.4347355365488095,0.04537032135477994,-12.704375000000002,1.0164118911027162,0.03214176616763615,-0.39690299999999995,0.42347046129688903,0.013391311795003505,0.0016366103999999999,0.003783409100995006,0.0001196419007935424,4.690161610400001,3.4047164456185515,0.10766658755187435
R::ASN:723,26.72516,2.7614699455905725,0.08732534718167458,-8.035585,1.2129357686106055,0.0383563968429648,-90.48557000000001,2.130106859080079,0.06735989334240368,-2.670863,1.1463909779089332,0.03625206579260001,0.0004595904,0.001352694982524826,4.277597124260114e-05,-74.46639840959999,3.8663288497345536,0.12226405348380086
R::VAL:724,20.24895,2.4783480343769315,0.07837224623232385,-4.998925999999999,1.217225833000598,0.03849206059077638,-30.092271,1.1526205505538238,0.036449062176673354,-0.23570100000000002,0.5751264657438397,0.01818709574393339,0.1517823432,0.034854436484391106,0.001102194058523477,-14.9261656568,3.047025947530582,0.09635542083829349
R::ALA:725,15.844687,1.8550655851023166,0.05866232457916239,-5.555489,0.9945684862687939,0.031451017056352885,-8.195586,1.302597965069806,0.04119176445121039,-0.8544930000000001,0.385934458102668,0.012204319151472565,0.00032091119999999996,0.0014269705949439043,4.51247723410829e-05,1.2394399112,2.5052232834041117,0.079222116228425
R::VAL:726,20.669515,2.494737387336591,0.0788905230796133,-6.403771000000001,1.290425960897796,0.040806851882484146,-26.435637999999997,1.1065191227249531,0.03499120702342232,-0.39043600000000006,0.47633734464557786,0.01506310943676637,0.0004928184,0.001834031102283012,5.799715582803557e-05,-12.5598371816,3.0561739137136947,0.09664470492926182
R::LEU:727,23.039036,2.65742073309892,0.08403502217946993,-6.6083940000000005,1.3174370925262429,0.0416610188637292,-33.336183999999996,1.7014407195503463,0.053804279775348726,0.270133,0.7090924194426281,0.022423471169981692,0.0934489872,0.04119694028004114,0.0013027616391486495,-16.5419600128,3.492411089034542,0.11043973566978253
R::HIS:728,66.780868,4.714605369336441,0.14908891235962518,-8.853511000000001,0.9978584728702763,0.031555055567674094,-27.210239,2.837469850038763,0.08972867518178902,-2.028288,1.8298535375969303,0.05786504963322852,0.3791404728,0.05191327416656495,0.001641641871631246,29.067970472799995,5.884345284517615,0.18607933637947202
R::SER:729,17.000996,1.993658110104137,0.06304500503595824,-5.281627,1.1248742693612472,0.035571647724993,-17.402459999999998,1.4634359064885623,0.046277906741770417,-1.2184070000000002,1.10106987214754,0.034818886589766194,0.007143645599999999,0.006503020266417801,0.00020564355712115236,-6.894354354400001,2.93156214105698,0.09270413468059871
R::TYR:730,24.988366000000003,2.9829498953291185,0.09432915815400877,-9.50807,1.2714395632903672,0.04020644927247369,-29.293112,1.5094088284676224,0.04773169818324088,-1.749451,0.5975035527919479,0.018894721368652147,0.0002738016,0.0019057097755947625,6.026383450127813e-05,-15.5619931984,3.626276020924048,0.114672916505724
R::GLN:731,28.000503000000002,2.855510142512367,0.09029915932051083,-4.1548099999999994,1.0610443279618433,0.033553167747621085,-74.41846,3.726950858865729,0.1178565344153645,-7.315127,3.0525592179138803,0.09653039821150124,0.8116884360000001,0.08764899417858202,0.0027717045622715824,-57.076205564000006,5.700501387539741,0.18026568189575773
R::LEU:732,22.979021,2.772138182803844,0.08766270646380363,-1.443646,1.300974849366428,0.04114043702592378,-35.11172,1.7779988626543044,0.056225260831764934,0.8489800000000001,1.4781834465315866,0.046744264905975365,0.7541522136,0.07076278672090278,0.002237715796187705,-11.9732127864,3.8377857277898553,0.12136144071502905
R::ALA:733,14.267908,2.008397472000002,0.06351110458444255,-2.5160640000000005,0.8307166267169569,0.026269566305974674,-0.682532,1.2721175287590372,0.04022788842303309,-1.45421,1.0544358310964208,0.0333441887275729,0.30297512159999995,0.04629388155315142,0.0014639410743801178,9.9180771216,2.730569825473294,0.0863481995862407
R::LYS:734,25.272845999999998,3.252855144067132,0.10286431153847286,-1.0692270000000001,1.212216737828265,0.038333659093165114,-14.053993,7.312643627509206,0.23124609580045022,-18.855361000000002,7.5603758441415465,0.23908007634405465,1.3355451072,0.08900870087074964,0.0028147022632418134,-7.3701898928,11.0766645829968,0.3502748895998908
R::VAL:735,18.468589,2.499267689560084,0.07903378381476493,-4.389158999999999,1.3135574824570868,0.04153833482121064,-31.453217,1.0275519645794076,0.03249404622251591,-1.781923,0.51763648931562,0.01636910306250773,0.029196755999999997,0.01594976019717864,0.0005043757035658081,-19.126513244,3.0489075442903064,0.0964149221522807
R::THR:736,19.686315000000004,2.4118879832560634,0.07627059488279216,-4.443985,1.0876613005779876,0.03439487032647455,-31.729303,1.5519558857103513,0.04907715426948674,-4.011692,1.0027194747964157,0.03170877394564475,0.338454216,0.042632838914613974,0.0013481687408924091,-20.160210784,3.22738930465956,0.10205901098791285
R::ILE:737,22.407203000000003,2.8385695548622727,0.08976345090175065,-5.807073,1.4070915100557602,0.04449614048061921,-8.036275999999999,0.8150567991397901,0.025774359076881043,-1.9796600000000004,0.6802927519825563,0.021512745719689058,0.14985061919999998,0.03893104094959228,0.0012311076108199603,6.7340446192,3.341558779317733,0.10566936677975987
R::VAL:738,18.424735000000002,2.531396348416225,0.08004978121628441,-3.3059309999999997,1.2709976365985107,0.04019247432342279,-30.311160000000005,1.1371246846322527,0.035959039870385866,-1.0766600000000002,0.4723647916600051,0.01493748628116525,0.2839296528,0.045704821440471374,0.001445313358031874,-15.985086347200001,3.0889597667365147,0.09768148463509808
R::ASP:739,16.482413,2.2999870813617624,0.07273197766066174,-5.556800999999999,1.432186631483132,0.04528971789930911,-32.34394,5.741501801828508,0.18156222883738787,-38.81536500000001,4.766515229365684,0.1507304462667546,0.0449267832,0.027937524755497538,0.0008834621041471093,-60.1887662168,7.938916172834579,0.2510505725930424
R::HIS:740,66.650985,4.976497992642517,0.15737068428006215,-9.070862000000002,1.5531499924205645,0.04911491523922239,-25.278333,1.965552987866519,0.06215624303407503,-1.1419030000000001,0.59754149779827,0.01889592129511022,0.0033654311999999995,0.004313878793845112,0.00013641682538450512,31.163252431200004,5.603416829844381,0.17719559861628406
R::HIS:741,69.24799800000001,4.929882730856384,0.1558965802703703,-8.386503000000001,1.2605523281446906,0.03986216466765195,-39.349183,4.534553500126666,0.1433951723228889,14.927209,3.878161986214475,0.12263825011520264,0.053814902399999996,0.021947053596823293,0.0006940267729575238,36.493335902400005,7.8419087868948445,0.24798292969875682
R::ALA:742,15.673453,2.0459631643289673,0.064699036080849,-2.757392,0.9425267297726893,0.029805312216717342,-13.201074,2.2586191176300616,0.07142380778510761,1.2709809999999997,0.7071110087100893,0.022360813461030436,0.30858169679999997,0.03653499242023282,0.0011553379034492334,1.2945496968,3.2675714236969853,0.10332968116161563
R::ALA:743,15.550902,1.9701978937142328,0.062303127854033136,-4.4863729999999995,0.8216063837817961,0.025981475128849015,-6.493209000000001,1.247215518392471,0.03944041771227835,0.045536,0.5617201231075846,0.017763149965701466,0.042306336,0.015925536366529828,0.0005036096787807638,4.659162336,2.53535923667605,0.08017509874642229
R::THR:744,20.269136,2.337239946925433,0.07391001670615426,-6.1154280000000005,1.2101959448023283,0.03826975600674768,-39.71670699999999,1.3861810816596076,0.04383489467480217,1.0808400000000002,0.5752226476765323,0.018190137283704045,0.0131882112,0.007614900677227153,0.00024080430295996488,-24.468970788799997,3.0298022817641623,0.09581076070349992
R::ALA:745,15.565054,1.9253288485565265,0.06088424406268013,-3.3859630000000003,0.7789382553392791,0.02463219043509935,-6.292460999999999,1.2368526769502501,0.03911271589239233,-0.6271720000000001,0.7946602370925577,0.02512936315181903,0.3396936744,0.049114260061243156,0.001553129273873693,5.5991516744,2.545061419327904,0.08048190870097059
R::SER:746,16.812732,2.1030855123308707,0.06650540333067684,-3.650981,0.9767335341018041,0.03088702634827445,-14.006208,2.2417140715836177,0.07088922329053973,-1.8972550000000001,1.7167206056825322,0.05428747220100601,0.2856387528,0.04553768795733411,0.0014400281332319629,-2.4560732472,3.6539652935612974,0.11554852818859485
R::PHE:747,22.992805,2.9341645442911,0.0927864298966988,-8.105387,1.2588684884573924,0.03980891698138747,-8.369391,1.1704985792896119,0.03701441508546366,-0.423473,0.5007402073640582,0.01583479571295443,0.00033440400000000006,0.001897093745449602,5.999137170480435e-05,6.094888404000001,3.437278388865336,0.10869628660888411
R::MET:748,20.860459000000002,2.6464055815991245,0.08368669250435819,-7.2872900000000005,1.1109707808488933,0.03513198081378276,-2.55967,1.321812034708415,0.04179936668300131,-2.39161,0.9375881920651519,0.029649141942052894,0.2913917472,0.053710038237419384,0.0016984605404498077,8.9132807472,3.296492381217719,0.10424424214040058
R::LYS:749,25.595494,2.967861691852233,0.09385202726613846,-3.608797,1.2618232862770444,0.03990235589274147,-12.159662,13.810914962802283,0.4367394785335486,-21.853791000000005,12.473907697562902,0.3944595964700555,0.966211632,0.12057697716257551,0.003812978812118454,-11.060544367999999,18.887950793885814,0.5972894484186472
R::HIS:750,67.21185700000001,4.939346897976594,0.15619586351293366,-11.659631,1.104584783907057,0.034930037859112036,-23.305063,1.8672870344515864,0.059048800741683144,-2.593015,1.1697163411592573,0.03698967854381814,0.009932392799999998,0.010903313157059561,0.00034479303618389413,29.664080392800003,5.520178565357628,0.1745633735737076
R::LEU:751,23.226846,2.840535442532622,0.08982561772837412,-5.651758,1.363126467880365,0.04310584377362308,-36.644185,1.5284215880361673,0.0483329344316585,-0.15689699999999998,0.8209501485419197,0.025960723148460253,0.135327744,0.054004797852265536,0.0017077816579012858,-19.090666255999995,3.5971799486649347,0.11375281791268761
R::GLU:752,20.33863,2.6829325517239524,0.084841776720552,-3.6188590000000005,1.201567391001853,0.03799689717751964,-33.810746,16.32144956875718,0.5161295535284567,-41.947100000000006,15.537329921193024,0.49133351308454426,0.7038931032,0.12900777647444697,0.0040795840953313945,-58.334181896800004,22.725687478800143,0.7186493382617796
R::ASN:753,25.751236000000002,2.6414458189226595,0.08352985103724296,-4.055903,1.1597630937355268,0.036674929224076225,-91.164334,2.7134801223602136,0.08580777572250664,-7.360629,2.19401516115067,0.0693808513017749,0.5225986295999999,0.0910024875656155,0.0028777513344849666,-76.3070313704,4.528492552985059,0.14320350834543522
R::GLU:754,20.668118999999997,2.5765114218336,0.08147644510433061,-5.759907999999999,1.681053738443837,0.05315958682623484,-79.13873099999999,5.64285222583748,0.17844265533397277,-2.085981,4.503224580746446,0.14240446490415604,0.0083933784,0.008887513119275459,0.00028104784191538174,-66.3081076216,7.847626687957478,0.24816374560669102
R::GLN:755,28.087246,2.9483608553709972,0.09323535667054639,-5.8923,1.2378830195135564,0.039145298185094976,-68.147142,2.705622999945854,0.08555931169566527,-7.61993,1.8580621365013603,0.05875708385462982,0.35870633279999997,0.08287103444154154,0.0026206122088953117,-53.21341966719999,4.583104235424873,0.14493048137907158
R::LYS:756,25.580718,3.1892892980217393,0.10085418298948239,-1.567519,1.1384854428753142,0.0360020708243151,1.14467,9.561728043042221,0.3023683898311793,-37.472958,9.264922975731423,0.29298258949336226,1.3544140608,0.10312595499460328,0.0032611290366296366,-10.9606749392,13.738405701101003,0.43444653434921604
R::ALA:757,15.830007,2.075045906709295,0.06561871314610643,-1.750451,0.7978267328179722,0.025229496538754,-0.379685,1.4065541417858753,0.04447914740386781,-3.828712,1.1054944102328152,0.0349588027692025,0.4933372464,0.05158826328024395,0.0016313641249800016,10.3644962464,2.8540351792312006,0.09025251688617482
R::ARG:758,28.591451999999997,3.809198133425984,0.1204574216048808,-6.124377000000001,1.554624034572668,0.04916152854489982,-190.976194,4.997708322457804,0.158041413801459,-4.159084,4.142135554631692,0.13098582729800962,0.377700192,0.036546760350830765,0.001155710038089596,-172.290502808,7.685216809145148,0.24302789429110216
R::GLY:759,9.733279999999999,1.7106118605925775,0.05409429671970974,-2.9856050000000005,0.7980884681380881,0.025237773336310793,-15.593073,2.365903318327061,0.07481643209663903,-1.084652,1.0384113091140716,0.032837448848776304,0.12253866479999999,0.02992126945930939,0.0009461936197505249,-9.8075113352,3.199973434500364,0.10119204505052784
R::GLY:760,8.800687,1.6048327610785493,0.05074926788665035,-4.009909,0.8027902831493415,0.025386457782034105,-11.498368999999999,1.2538791420384183,0.03965113999419185,1.37129,0.5636916869175915,0.01782549628762128,0.0063508248,0.015386373928227044,0.00048655986544229575,-5.3299501752,2.26056594484471,0.07148537186719851
R::CYS:761,16.289764,2.017431862121742,0.06379679708499479,-6.088381999999999,0.9141152269139816,0.02890686160889833,7.5924760000000004,1.334077993006406,0.04218725034206425,-2.678066,0.6506333772901602,0.020574833939645782,0.015163257599999997,0.01799765797266417,0.0005691359174230723,15.130955257599998,2.6662801362836017,0.08431518110720336
R::PRO:762,39.672014000000004,3.647853338582022,0.11535525120168567,-8.149709999999999,0.9815807505753157,0.03104030879195631,-13.557853999999999,1.084825216651973,0.03430518547805856,-0.597904,0.3475653503788892,0.010990981429517566,2.79936e-05,0.0002005338250745744,6.341436351414402e-06,17.3665739936,3.9456282406463257,0.12477172040725343
R::ALA:763,14.285881000000002,2.025468008347454,0.06405092234182894,-5.743349,0.8253913987915066,0.026101167812935113,-5.511398,0.8823719406214139,0.02790305075786517,-0.381346,0.4420369082825551,0.013978434400318228,0.0028785888000000003,0.003661829833145522,0.00011579722676694188,2.6526665888,2.399537849861037,0.07588004937344024
R::ASP:764,17.80428,2.2842750582186904,0.07223511986284789,-5.414439000000001,1.4947806555742553,0.04726911473974312,-44.466947,6.327875373945903,0.2001049893135876,-28.975462,5.359709398890578,0.16948889297106168,0.08278418879999999,0.030890135036351563,0.000976831839450391,-60.9697838112,8.730505571790706,0.27608282731649314
R::TRP:765,47.363542,4.756110624894674,0.150401423783939,-11.408389,1.100459943695817,0.034799598958594344,-1.438542,1.9051536017434396,0.06024624673982605,-4.249146,0.920459179260004,0.02910747499670832,0.11478728159999999,0.05346329732295139,0.001690657907633091,30.3822522816,5.320837719287787,0.1682596625308504
R::ALA:766,15.142858,2.0220589723932387,0.06394311915942169,-3.42489,0.7382027864347303,0.023344021802165965,-2.692901,1.4219244020689004,0.04496519771110764,-3.351927,1.1657279355282688,0.03686355408355249,0.1107408024,0.03950653856604087,0.0012493064433797155,5.783880802400001,2.831257182453666,0.08953221338264497
R::TRP:767,47.198777,4.774429653610052,0.1509807223365652,-8.868744999999999,1.1273425308995486,0.035649701008213235,-0.6490779999999999,2.0491651914660274,0.06480029306967679,-3.637061,1.2522299250852458,0.03959898717491396,0.39449663999999995,0.08422564447712964,0.0026634487394331134,34.43838964,5.46263044930083,0.17274354235579573
R::ILE:768,23.799836,2.832854448626685,0.08958272337400777,-6.505887999999999,1.5303772101857762,0.048394776634012884,-9.825427,0.9246647980057422,0.029240468338776655,-1.3446390000000001,0.5317444486583758,0.016815235909109334,0.0229935384,0.010925032665743633,0.0003454798673549089,6.1468755384,3.39190141900509,0.10726134082813223
R::VAL:769,20.022693,2.464653782735214,0.07793919597193058,-4.186114,1.2119024321305738,0.038323719874302394,-17.619431,1.0537335684313185,0.03332198123219867,-2.567992,0.7811832857505336,0.02470318453025844,0.123234588,0.03121376353642758,0.000987065871210233,-4.227609412,3.0438136986294198,0.09625384060890302
R::PRO:770,40.423442,3.5995052783175634,0.11382635129281796,-6.881962000000001,0.8426353947918399,0.02664647084617398,5.594182,0.9502566721028587,0.030049754456168188,-4.539586,0.77780104307207,0.024596228625624703,0.07568388000000001,0.021201758979367723,0.0006704584877672889,34.67175988,3.895495395614763,0.12318638064841349
R::PRO:771,39.716767,3.631270006583234,0.11483084019857645,-7.210259,0.9585662470163447,0.030312526287312316,-9.61214,1.7242974280558445,0.054527072362267906,-2.294121,0.5767612403404029,0.018238791855794616,0.0237923712,0.022828068044008686,0.0007218868960037234,20.624039371200002,4.172690664317164,0.13195206470563323
R::ILE:772,22.12105,2.8490534606251248,0.09009498111160244,-5.714297,1.4695490828111188,0.04647122235094533,-9.099203,0.8421542767159709,0.026631256556741742,0.49827599999999994,0.6314857320826813,0.019969332232801375,0.018570023999999997,0.010532666230081724,0.0003330721512139734,7.8243960239999994,3.3741353145604447,0.10669952727619701
R::SER:773,15.165356,2.1699385796063444,0.06861948294226647,-3.263093,1.3076148073308898,0.04135041093327852,-16.12092,1.5078436323438846,0.04768220233588209,-1.8198070000000002,0.5310139336693529,0.016792134996807283,0.034853904,0.010138471151319809,0.0003206066083008022,-6.003610096,2.9956903928081897,0.09473204805958375
R::GLY:774,12.267631999999999,1.7723113492205596,0.05604540586503055,-3.774559,0.8401668908728789,0.026568409898204297,-10.307389,1.304796554133632,0.04126128994201466,-1.220776,0.6059520095057034,0.019161885027940233,0.026938735199999998,0.011081211388665094,0.0003504186722197905,-3.0081532648000002,2.432439639917883,0.07692049533020338
R::SER:775,16.226574,2.2715032530295876,0.07183123992055267,-5.157913000000001,1.0181445326823693,0.03219655710524031,-9.38526,2.187540274006401,0.06917609739209057,-4.970286,1.445971055105876,0.04572561964811412,0.019143763200000004,0.014833384462642561,0.0004690728031090331,-3.2677412368,3.615623056936884,0.11433604020541213
R::LEU:776,21.608279,2.721700431193521,0.08606772471233917,-4.245442,1.4595991349120483,0.04615657737133463,-35.78414599999999,1.2352988151390738,0.039063578467467615,3.8207119999999994,0.6520288544658127,0.02061896280262419,0.06908804639999999,0.029344149518142914,0.0009279434847786405,-14.531508953600001,3.3896974408707834,0.10719164491995604
R::THR:777,19.40116,2.402155482977736,0.07596282620071479,-5.3366880000000005,1.1512097292222647,0.03640444808888057,-24.894955,1.483735354763443,0.04691983165970441,-2.9693140000000002,0.9060164785499213,0.028650756698628398,0.0245160648,0.012032147520862641,0.0003804899130907428,-13.7752809352,3.1808986214604458,0.10058884649904762
R::PRO:778,39.973079999999996,3.4821542492543323,0.1101153859167737,-6.238351000000001,0.7699878010715494,0.02434915221930735,-4.605745000000001,1.0644397653108417,0.033660540904373475,-4.167263,0.7898663784660036,0.024977768031411454,0.28156326479999993,0.05097616750798868,0.0016120079571151382,25.2432842648,3.8049702901414095,0.12032372546118576
R::VAL:779,18.994750999999997,2.4393929775661403,0.0771403791732903,-6.28467,1.2646364762650173,0.039991316771269235,-26.215457999999998,1.1695134048979516,0.03698326113576249,-1.684581,0.5485655324927005,0.017347165285400378,1.0756800000000002e-05,0.00011077942649138422,3.503153055999695e-06,-15.1899472432,3.036219569801578,0.09601369316949578
R::PHE:780,22.025882,2.8880200432261547,0.09132721264812586,-6.768597,1.0929199854476996,0.03456116454332811,-5.514413,1.1598530081139593,0.03667777256637868,-3.500842,0.8624096979023369,0.02727178921589121,0.20491543439999998,0.04800459437175671,0.0015180385636725097,6.446945434400001,3.4097577323344823,0.10782600703547726
R::HIS:781,65.414344,4.9024681508056736,0.15502965512979766,-8.182110999999999,1.2605000573895266,0.039860511721238605,-26.356813000000002,2.855302224289226,0.09029258436898903,-0.704212,2.019215233464724,0.06385319223857175,0.12169689839999999,0.04054892414099192,0.0012822695695492105,30.2929048984,6.152615665770046,0.19456279071466617
R::GLN:782,26.681686999999997,2.887663342052013,0.09131593276658241,-8.135075,1.2403433304432285,0.039223100047994675,-77.403529,2.2637849268777726,0.07158716501691488,-4.436424,1.1637334317720704,0.03680048233683901,0.1235338776,0.037928169196961486,0.0011993940214263777,-63.1698071224,4.044439070601464,0.12789639320875174
R::GLU:783,18.78564,2.5677862766203887,0.08120053178643598,-5.289892,1.4920531854917236,0.04718286456263545,-26.641538,6.987908008163531,0.22097705385527253,-40.107508,6.565873295452479,0.20763114441705513,0.2006973792,0.0855349679827148,0.002704853184149566,-53.05260062080001,10.03835722436574,0.3174407279540164
R::MET:784,18.955937,2.6727755171414973,0.08452058308501545,-8.642195,1.0766509568913223,0.03404669268776337,-7.199299000000001,1.1037386437010348,0.034903280556403286,-0.451243,0.6003355178156627,0.018984275965940864,0.0272844648,0.014178364332030721,0.0004483592478490892,2.6904844648,3.1435249325512165,0.09940698668389024
R::VAL:785,18.81948,2.539413044701472,0.08030329141199631,-5.313169,1.3083157709203845,0.04137257734827503,-25.726602,1.140854849486121,0.036076998040247193,-2.336882,0.5445338006735669,0.01721967073076602,0.0062976744,0.00850349141720415,0.00026890400942058236,-14.5508753256,3.123851456948183,0.09878485675991683
R::ASN:786,23.751195,2.55066311946031,0.08065905001284729,-5.793996000000001,1.1491544317383977,0.03633945387569824,-92.35192599999999,2.335234704376415,0.07384660536899446,-3.0644720000000003,1.3285607201840646,0.04201277885615281,0.24144361200000003,0.047940035740821216,0.001515997040508726,-77.21775538799999,3.8790631879006345,0.12266674861479714
R::TYR:787,23.503434000000002,3.0965755665967527,0.09792231737272153,-9.388772000000001,1.3516330870528437,0.0427423911593163,-29.347375,1.8899606224403194,0.05976580254940947,-2.9182069999999998,0.6168747734759462,0.019507293152844142,0.058726872,0.01837864002851832,0.0005811836278645984,-18.092193127999998,3.9202698448697757,0.1239698175226345
R::PHE:788,21.920730000000002,2.902238363246548,0.091776835405782,-5.048553,1.2379675864864153,0.039147972427585574,-5.398226,1.2476157457021773,0.03945307401108309,-1.6574659999999999,0.6072904468571855,0.0192042101333015,0.3141417672,0.06041195296303972,0.0019103936926216346,10.130626767199999,3.4473972214004887,0.1090162721896131
R::LEU:789,21.653050999999998,2.755095619465684,0.08712377329064094,-6.680903,1.2217959287831173,0.03863657970875528,-27.871044,1.3019005415407123,0.0411697099827531,-1.1116469999999998,0.6018781956434375,0.019033059722256957,0.07070055839999999,0.025535988230709017,0.0008075188511229379,-13.9398424416,3.3378423619368127,0.1055518433431644
R::SER:790,17.668105999999998,2.1428459386442134,0.06776273840957138,-3.1450720000000003,1.2388667026020193,0.03917640497564829,-8.832848,3.9376204117329543,0.12451849062246137,-0.536777,1.493240577827632,0.04722041320521243,0.0559197864,0.039560098467143055,0.0012510001561670783,5.2093287863999995,4.884953055571541,0.15447577918605146
R::PRO:791,39.377464,3.559146312910443,0.11255008874587351,-7.62766,0.988162851153594,0.03124845308811302,-9.202504000000001,1.3382811333886464,0.04232016531139736,-0.826167,0.5206060286925229,0.016463008142833437,0.0069206688,0.00690194600431404,0.00021825869661130698,21.728053668799994,3.9630875543012736,0.12532383238258257
R::ALA:792,14.505068,1.9563543230652263,0.061865355712029974,-5.148815000000001,0.8648619859694378,0.027349337373600114,-4.571751,0.9628177558598512,0.030446970801690603,-1.6380329999999999,0.37422746814070185,0.011834111623227154,0.0306527544,0.010165840164370117,0.0003214720924863007,3.1771217544,2.3753896660058214,0.07511641675005037
R::PHE:793,22.074364000000003,2.9690728902308883,0.093890328721887,-6.149974,1.0594821882995484,0.033503768554059704,1.8909369999999999,0.9250163917634109,0.02925158670962996,-1.9375700000000002,0.6933695775702883,0.02192627125390909,0.1909742616,0.05123439046196417,0.001620173683902132,16.0687312616,3.3581152442590483,0.10619292817191268
R::ARG:794,29.404231,3.8545476927441173,0.12189150058818293,-4.551395,1.7110141194551844,0.05410701726185801,-212.840095,11.203555938449854,0.3542875465860676,9.913062,8.484827696079396,0.26831381073689814,0.49000793039999996,0.1065274718810803,0.0033686944452375545,-177.5841890696,14.67339163360027,0.46401338561835737
R::TYR:795,22.905181,3.0329584033149875,0.09591056603022942,-3.1006370000000003,1.4658968419472769,0.04635572835401251,-26.840510000000002,1.5131304239555823,0.047849385365958466,-6.663328000000001,1.1633018217195399,0.0367868336285688,0.6984771624,0.14011283261331642,0.00443075680476002,-13.000816837599999,3.8742943411218675,0.12251594443846453
R::GLN:796,26.821638,3.014187210004714,0.09531696877763161,-4.807494,1.4123018975998014,0.04466090740193262,-68.18989000000002,2.416522756338123,0.07641715927656562,-3.81211,1.4234570390075003,0.04501366394662848,0.10534528080000001,0.05759806260288301,0.0018214106663807673,-49.8825107192,4.3530507575188695,0.13765555164080961
R::PRO:797,39.232162,3.623255743079144,0.11457740693415958,-2.401784,0.8595941899198715,0.027182755035941447,-12.052546,2.846404931467763,0.09001122726573614,-1.7771280000000003,1.6451053983304533,0.05202280049762796,0.8048082959999999,0.11242547098276007,0.0035552055532269053,23.805512296,4.968693655592553,0.1571238894730069
R::ASP:798,18.493371,2.446728454356756,0.07737234731710678,-3.837501,1.4347005806087205,0.0453692159508956,-5.976499999999999,10.132491497948568,0.32041751505808796,-54.48045,9.52087510681135,0.3010765065552276,0.138255912,0.11504349212621223,0.003637994650984778,-45.662824088,14.190578834069404,0.44874550431835925
R::PRO:799,40.623591,3.740203617146933,0.11827562342984711,-5.587110000000001,1.1525788579962761,0.036447743742240066,-5.047576,1.0174122587348748,0.03217340056978746,-6.595142,1.1105415083804837,0.03511840602641299,0.347933448,0.10611937769856557,0.003355789374071444,23.741696448000003,4.194907935819584,0.1326546365190532
R::TRP:800,45.286044,4.822866516509036,0.15251243043130616,-7.851668,1.4276315987592878,0.045145675117069635,6.472956,2.749492615386337,0.08694659074434144,-6.969276999999999,2.164386587527977,0.06844391353707793,0.5333964191999999,0.1291780657923663,0.0040849691163896105,37.47145141920001,6.128551160988776,0.1938018042559379
R::LYS:801,21.198593000000002,3.322075956890661,0.10505326583857828,-1.9547809999999999,1.3439331393484573,0.04249889743321584,-28.868648,15.658172762046535,0.4951548992447677,-75.26799600000001,14.055780558545441,0.44448280856517275,1.318160988,0.1431750072383792,0.004527591268843725,-83.57467101200001,21.344933482800265,0.6749860631043932
L::UNL:802,45.108757,4.128737849264713,0.13056215465421445,-7.03636,2.6816544125595305,0.08480135841128962,49.52053,6.692449994964475,0.21163385110870142,-11.625827000000001,3.9046132985317508,0.12347471405543323,1.046247516,0.35385930119113496,0.0111900136299952,77.01334751600001,9.186830518060159,0.2905130891501474

Sidechain Energy Decomposition:
Residue,Internal,,,van der Waals,,,Electrostatic,,,Polar Solvation,,,Non-Polar Solv.,,,TOTAL,,
,Avg.,Std. Dev.,Std. Err. of Mean,Avg.,Std. Dev.,Std. Err. of Mean,Avg.,Std. Dev.,Std. Err. of Mean,Avg.,Std. Dev.,Std. Err. of Mean,Avg.,Std. Dev.,Std. Err. of Mean,Avg.,Std. Dev.,Std. Err. of Mean
R::LYS:1,14.694137,2.7837075963956774,0.08802856344523066,0.15644,0.9761708561517292,0.03086923290916054,19.896529,4.2439983194104824,0.13420701075263916,-58.780525999999995,4.101303016520968,0.12969458906725445,1.279763532,0.13849957784916175,0.004379741209751555,-22.753656468000003,6.599494512777353,0.20869434066159626
R::PHE:2,13.827742,2.4120804653734087,0.07627668170178878,-1.0783719999999999,1.0115777387902525,0.031988896849000595,1.385732,0.5808740295244744,0.01836884966937233,-1.86405,0.4218217200429584,0.013339174018656478,0.6058305359999999,0.1385291826714983,0.004380677396434636,12.876882535999998,2.7158719095678343,0.085883410675052
R::PRO:3,26.905707999999997,2.8260217176688505,0.08936665344934877,-3.965215,0.611603733454105,0.019340608231774924,1.5660720000000001,0.836501185185054,0.026452490106150688,-1.792676,0.7245364801195313,0.022911855250590252,0.055955736,0.0439229355845101,0.0013889651796791106,22.769844736,3.0963001216970816,0.09791360704019315
R::ARG:4,21.104062,3.3672169389803206,0.10648074903078021,-4.371129000000001,1.0890454473340403,0.03443864089012515,-151.86937300000002,4.870150731740344,0.15400768860635175,-31.012611999999997,4.413807837169172,0.13957685919756183,0.8270223335999999,0.12122927046956568,0.0038336061376441776,-165.3220296664,7.465851204642414,0.2360909447858189
R::VAL:5,10.863040000000002,1.9721627296954984,0.06236526142332765,-3.927117,0.8597968535130842,0.027189163821474908,-16.582945,0.32559034687011223,0.010296070802738295,0.322968,0.09942255768184602,0.0031440173307410377,0.0548627544,0.022436468591045266,0.0007095034339853196,-9.2691912456,2.178319025254298,0.06888449590281426
R::LYS:6,16.417354,2.605474267899033,0.08239233071520675,-5.850086999999999,0.9469405099746234,0.029944888202012042,1.9649380000000003,6.359703169028881,0.20111147256722078,-22.204545000000003,6.616324217567864,0.20922654265645887,0.374597064,0.07796744409407035,0.002465547066791057,-9.297742936,9.587118543263381,0.3031713079474781
R::ASN:7,16.916664,2.1770484765167724,0.06884431762392594,-4.493615,0.8553054114028509,0.027047131951003604,-84.986174,2.568258291863184,0.08121545821901148,-2.947755,1.3427695308484624,0.04246210090156868,0.10208704319999999,0.04463372500426705,0.001411442314710925,-75.4087929568,3.72452147959785,0.1177797106974956
R::TRP:8,37.854287,4.478966433970118,0.14163735494787735,-8.127499,1.04181422720128,0.03294505856724192,-0.6684640000000001,2.233451068347816,0.07062792418515498,2.041992,0.9105624733844461,0.028794513677712984,0.34322559839999994,0.10849621800697164,0.0034309516641620468,31.4435415984,5.193815199118257,0.16424285775214648
R::GLU:9,11.717137999999998,2.229977734183909,0.07051808771482676,-3.3455049999999997,0.8072359035467884,0.025527040642718456,10.763314000000001,5.360084276520659,0.16950074764261072,-69.061758,6.038330561126643,0.1909487783816278,0.36525633839999994,0.07177380895511819,0.002269687126439634,-49.5615546616,8.415552352366594,0.26612313201866333
R::VAL:10,10.939026999999998,2.08127394455199,0.0658156609954728,-0.596398,0.782620706086927,0.024748639752438926,-17.164125999999996,0.42109972942760243,0.013316342670718562,0.30879600000000007,0.1708788412413895,0.005403663422531051,0.6040631303999999,0.056398932537310625,0.0017834908442008093,-5.908637869600001,2.270220650502137,0.07179068046735834
R::GLY:11,2.622116,0.6137209158436756,0.019407559417505334,-0.41742100000000004,0.21110735126707453,0.006675800608091886,0.6973210000000001,0.1522435875792475,0.004814364959057425,-0.4661659999999999,0.1302497233931804,0.004118857905293651,0.014689526399999998,0.007105510576763856,0.0002246959736099048,2.4505395264,0.6792740720699977,0.021480532232385594
R::SER:12,7.7078940000000005,1.4753064789270058,0.04665328720212542,-1.449841,0.43934719268364514,0.013893378124811834,-0.004785999999999998,0.8135852335213563,0.02572782408607459,-4.305845000000001,0.8759857858293135,0.027701102811530806,0.4091339736,0.04153226630760357,0.0013133655792069863,2.3565559736,1.9495004798169826,0.061648618158127805
R::ILE:13,14.93023,2.592290322687642,0.0819754177610581,-1.8567580000000001,1.1108470324198556,0.03512806754485649,-1.799791,0.2571488893987295,0.008131761882827116,-0.676367,0.20613144910711706,0.006518448765695715,0.4677842376,0.07663217450299702,0.0024233221348095237,11.0650982376,2.84049968532564,0.08982448698620583
R::THR:14,11.038555,1.9337910070571225,0.06115184101051251,-1.938513,0.6916713597012674,0.021872568889616053,-21.528404,1.73299732855651,0.054802187372257324,-2.0242739999999997,0.993810102043645,0.03142703484142276,0.3564615888,0.047238101583434895,0.0014937999334606073,-14.096174411200002,2.8655063473590854,0.09061526707324329
R::TYR:15,14.767575,2.6116078944541044,0.08258629301751592,-2.498744,0.7836552152981565,0.02478135380611802,-17.140351,0.9049069365404377,0.028615669899532317,-4.681347,0.6488175772827058,0.020517413301656715,0.7694198999999999,0.07183540763115583,0.002271635047610932,-8.783447100000002,2.9461148024166564,0.09316433023973572
R::ASP:16,9.58248,1.900347278683557,0.060094257459427855,-4.421209000000001,1.1177433879558403,0.03534614945533672,-40.231576000000004,5.989606913665036,0.1894080013627302,-22.428016,4.435216245657476,0.1402538525165851,0.022175892,0.01384325450106643,0.0004377621445274774,-57.476145108,7.77221949140541,0.24577916067596572
R::THR:17,11.223288,1.7747889088722637,0.05612375318041373,-2.411866,0.7413791580857935,0.02344446749329146,-21.330669999999998,1.5784691353016693,0.04991557683829768,-2.795785,1.1976275810012893,0.037872309446018736,0.3400857144,0.05626501007558883,0.0017792558441118334,-14.974947285599999,2.7619849949508786,0.08734163447253437
R::LEU:18,14.060296999999998,2.284326391913161,0.07223674317680027,-4.912317,1.0561024734896705,0.03339689258764953,-23.276533000000004,0.41319675810804707,0.01306642877419075,0.15491400000000002,0.14599776917473772,0.0046168548389569275,0.04526539920000001,0.036223927929486595,0.0011455011805496487,-13.928373600799999,2.5547717279184927,0.08078897562026419
R::SER:19,8.12702,1.4383594611918122,0.04548491991418695,-2.871099,0.8023005666201414,0.025370971585633055,-7.1574979999999995,1.2445209005862456,0.03935520641536517,1.3244,0.48788982977717416,0.015428431093277113,0.014720579999999999,0.010795673424667866,0.00034138916897300653,-0.56245642,2.1212141436827388,0.06707868099001124
R::ALA:20,6.792914,1.32152075905148,0.04179015573797255,-1.259512,0.36849355741450895,0.011652789445278757,1.7076120000000001,0.26559705844756637,0.008398916445351744,0.052018,0.22953471562271358,0.007258525034468091,0.2258810064,0.06086336943196719,0.0019246687347728487,7.5189130064,1.4174402813983422,0.044823397364887586
R::GLN:21,19.081981,2.72250069580138,0.08609303130125573,-2.2316170000000004,0.79766397456009,0.02522434967072491,-63.838345000000004,3.1064313573576676,0.09823398484218689,-8.861094000000001,2.6986993662066174,0.0853403671726575,0.6951642912,0.11348989807782402,0.003588865693462892,-55.153910708800005,4.9994051505208805,0.15809507221622915
R::ALA:22,6.720299,1.1960861606084239,0.03782356545328587,-2.773711,0.42795764682851506,0.013533209060640422,1.3372189999999997,0.20932599704527866,0.006619469241487569,0.397612,0.16128213619617024,0.0051001889627738314,0.0006424056000000001,0.0016676393937205488,5.273538799979232e-05,5.682061405600001,1.2975368713813675,0.0410317186161407
R::GLN:23,19.674075000000002,2.5845916743994595,0.08173196512610596,-3.38942,1.0984328006755806,0.03473549506772575,-73.526762,6.073618569465488,0.19206468318604542,-1.195462,4.057948429016317,0.1283235966319367,0.30255064559999995,0.2074704267237653,0.006560790955741638,-58.135018354399996,7.828505649155012,0.24755908526824852
R::GLN:24,18.807282,2.6896784503869604,0.0850551007669499,-3.034805,1.0054806188957597,0.03179608898866337,-67.400676,3.785657467999978,0.11971300040105921,-5.197616,3.1137066510100144,0.0984640498280667,0.4233635856,0.14146588236665558,0.004473543994840829,-56.4024514144,5.682582653238998,0.1796990417639804
R::ASP:25,8.980717,2.00311054685232,0.06334391733158756,-2.03486,0.9474836739490554,0.029962064555033585,-40.970625,5.851713004101876,0.1850474130658816,-24.21026,5.761294350091826,0.18218812416949684,0.3774658968,0.05091599468516499,0.001610105125381492,-57.8575621032,8.505752599541136,0.2689755142844805
R::GLY:26,2.4241310000000005,0.6153478868404441,0.019459008757873562,-0.18396,0.29727854682099075,0.009400773074593386,0.583923,0.13242466186855076,0.004187635498822695,-0.220555,0.12656901269663123,0.004002463613201249,0.0029426616,0.004819254858523819,0.00015239821977767798,2.6064816615999997,0.7075357146479542,0.02237424384202495
R::PRO:27,27.463240999999996,2.8370313440141968,0.08971480840373566,-2.134871,0.5900444189711483,0.01865884284619494,0.408587,1.076032440231706,0.03402713347361191,-0.7787689999999999,1.0246748253172808,0.032403063090377736,0.4101422184,0.09898255392164247,0.00313010319012822,25.368330218399997,3.257990349790627,0.10302670100187064
R::CYS:28,7.553833000000001,1.5034857216185993,0.04754439309856632,-4.000963,0.6024025511491464,0.01904964129927385,4.747401,0.89116965511568,0.028181258917922742,-0.631667,0.48370836886599344,0.015296201689014171,0.019777096799999998,0.028777415454977705,0.0009100217801066026,7.6883810968,1.9111105223644886,0.06043462110985944
R::THR:29,10.732446,1.9633203949136777,0.06208564224588484,-2.223577,0.8161164831511492,0.025807869227640626,-21.935773,1.219732256469017,0.038571320660187404,-3.377263,0.8904105378032091,0.028157253520736003,0.29516591519999996,0.05058321939483576,0.0015995818467168502,-16.509001084799998,2.608411288992084,0.08248520747710673
R::PRO:30,26.996637999999997,2.843854682812749,0.08993058132223988,-3.343605,0.6551028445786203,0.02071617090523729,1.636773,1.011304874640185,0.0319802681269404,-1.5222280000000001,1.0008378719932614,0.03164927244054751,0.3536510544,0.09370527468352803,0.002963220967716623,24.121229054400004,3.2480553979144995,0.10271253023814338
R::ARG:31,21.735003,3.589119032992776,0.11349790937718192,-4.2941210000000005,1.2613944586682628,0.039888795173068335,-189.758641,8.591149972856893,0.2716760163432153,1.118909,7.226330644436289,0.22851663961891044,0.7149910176000001,0.08184918777272068,0.002588298579966015,-170.48385898240002,11.853577651566932,0.3748430380062127
R::ARG:32,21.021559,3.5124932464730807,0.11107478924814128,-6.345254999999999,1.3280201519461217,0.04199568458752637,-152.738976,6.578521911905743,0.20803112878947708,-27.702568,5.826487181602307,0.18424970251638398,0.3872961648,0.10393141595492002,0.0032865999486391103,-165.37794383519997,9.557036752703025,0.3022200382048093
R::CYS:33,7.152267,1.452158485741484,0.04592128338484237,-3.441567,0.4580951358735432,0.01448624014404704,5.701210999999999,1.0258189062787835,0.03243924210703757,-1.1731619999999998,0.7072456148722309,0.02236507008162505,0.1701910872,0.04992769777946101,0.0015788524331162795,8.408940087200001,1.9681486184896089,0.06223832408140949
R::LEU:34,14.513125,2.4351431862161617,0.07700598897082615,-3.2743549999999995,1.0497467613548517,0.033195907322665544,-22.344165,0.47260454057806084,0.014945067807641422,-0.30916499999999997,0.2017874271975338,0.0063810787312961435,0.143056152,0.07346702264251911,0.0023232312446152268,-11.271503848,2.7021031107853672,0.0854480030270805
R::GLY:35,2.5293289999999997,0.5973403073282432,0.018889559093822176,-0.622087,0.21055958166514294,0.00665847861234081,0.586654,0.16216046461452926,0.005127964146130509,-0.43284399999999995,0.15611377153858016,0.004936750921810822,0.0033932592,0.005251795294504096,0.00016607634935587715,2.0644452591999998,0.6721948285220702,0.021256666895160575
R::SER:36,7.760902,1.467377866943617,0.04640256247661329,-2.192284,0.8039179941660717,0.02542211913558742,-3.5467269999999997,2.478652692587447,0.07838188037085485,-1.246,1.1542244547747202,0.03649978208154126,0.113909076,0.06707413624179132,0.0021210704261250693,0.889800076,3.206233639016905,0.10139001009943527
R::LEU:37,14.535341,2.4328390030413027,0.07693312430103824,-3.127969,1.1272829946552905,0.035647818306861354,-22.748165,0.5860998530753954,0.018534104720082923,-0.10970300000000001,0.23389389643810715,0.007396374435559627,0.10075327199999999,0.08839139450337603,0.002795181321891561,-11.349742728,2.755994375165931,0.08715219444136935
R::VAL:38,10.915723000000002,2.0157613291932654,0.06374397019539182,-0.945646,0.9466530550756175,0.029935798079957717,-17.37973,0.3900353587817391,0.012334001017512523,0.116628,0.1946330845873846,0.006154838553203488,0.5261844672,0.14711754364897303,0.004652265216999939,-6.766840532800001,2.274005042501073,0.0719103534501139
R::PHE:39,14.89462,2.809075443557898,0.08883076520890722,-2.9548589999999995,2.3616578662285104,0.07468217911335341,-2.577908,2.516001411274644,0.07956295055825921,-5.106088,2.1833639055952174,0.06904402902681739,0.5701395096,0.315886728299276,0.009989215440444791,4.8259045096,4.966433146195227,0.15705240588932926
R::PRO:40,25.842907999999998,2.977009118483852,0.09414129429499045,-1.441157,0.7295633943332135,0.02307082023576535,9.622026,2.98354320956208,0.09434792039745232,-5.15584,3.1163829056134933,0.09854868042952174,0.8445985055999999,0.186800512645283,0.005907150880461793,29.7125355056,5.29557484765682,0.1674607803849473
R::GLU:41,11.52282,2.297272043881612,0.07264612063696176,-2.136125,1.157531161297613,0.03660434932320202,-5.366955,6.844868355123785,0.21645374286201427,-55.57386,6.953922144833086,0.2199023264915585,0.5460224039999999,0.2091525694753217,0.006613984980186247,-51.00809759599999,10.093083672776528,0.31917133020631433
R::GLN:42,19.259261,2.6575912768668926,0.08404041524694533,-1.337636,0.8791304507887325,0.02780054584902966,-63.55543,2.1193209688718695,0.06701881354589918,-10.270877,1.8075459971660472,0.05715962326564968,0.903048372,0.11954832399570316,0.003780449942821835,-55.00163362799999,3.9507844090919693,0.12493477277013067
R::LEU:43,14.564732,2.4661463716040863,0.07798639577628909,-2.784116,1.0430725202707622,0.03298484928787761,-23.673556,0.4374080690430848,0.013832057651123351,0.482885,0.21778102712357658,0.006886840768814101,0.2745626544,0.06533509683548101,0.0020660771714777937,-11.1354923456,2.7226643712065397,0.08609820717202829
R::LEU:44,13.865578,2.227091082986055,0.07042680378887005,-3.183051,1.0382825243636724,0.03283337631738473,-23.340503,0.4397799790702163,0.013907064032030625,0.164707,0.21670818431937452,0.006852914500488095,0.2317137984,0.08125517053461248,0.00256951410554777,-12.2615552016,2.5069775751281878,0.07927759180370963
R::SER:45,7.836334000000001,1.3673483902956114,0.04323935268299006,-2.0743990000000005,0.6336176590018621,0.020036749681497743,-3.5733539999999997,2.427830434088015,0.07677473944393429,-1.234785,1.5744297973472812,0.04978784175654736,0.2773436112,0.07799589557697427,0.0024664467816789145,1.2311396112,3.263492932645765,0.10320070795023092
R::GLN:46,19.339195,2.490303250404456,0.07875030335798713,-5.062069999999999,0.8917840585590213,0.02820068806075483,-65.242178,2.3553081832991625,0.07448138450858711,-6.121869999999999,1.6745609738376206,0.052954267581565136,0.26335391760000004,0.10041850176699794,0.0031755118480535655,-56.8235690824,3.9190054931051233,0.12392983520923495
R::ALA:47,6.902903,1.3047133538026656,0.04125865891653532,-3.182398,0.3975359877998469,0.012571191733324253,0.949853,0.19012992765737854,0.006012436227603583,0.8594789999999999,0.12804332688195819,0.0040490855213245365,0.0006565463999999999,0.0017439336395651756,5.5148023892130896e-05,5.530493546399999,1.3830615754338413,0.04373624722631721
R::ARG:48,21.061184,3.3594999556695933,0.10623671659150616,-4.159968,1.1783239838754025,0.03726187610649791,-187.868562,10.396014965752789,0.32875085880976185,0.707778,8.781172629479277,0.27768506036284346,0.7814502648,0.11715887755630966,0.003704889011867206,-169.47811773520002,14.066788314415705,0.444830904369944
R::ASP:49,9.112422,1.8216247780253758,0.05760483340758829,-2.8839750000000004,0.5988496726015636,0.018937289414670728,-13.183333999999999,5.993846460866678,0.18954206761678,-50.496777,5.927723064657373,0.18745106223030852,0.36963223919999993,0.09888612407063178,0.0031270538104919755,-57.08203176080001,8.645855212501521,0.273405947915439
R::PHE:50,14.181033,2.492379191838794,0.07881595039020338,-5.585954,0.886575368417147,0.028035974816010945,0.9269270000000001,0.37375446174059246,0.011819153847505329,-0.606684,0.2767678885709106,0.00875216911079762,0.030996648,0.019432527790475846,0.0006145104851242297,8.946318648,2.686008265948995,0.08493903934438114
R::ILE:51,15.162479,2.462406793273402,0.07786813992615337,-4.774003,1.1361645607001656,0.03592867808577154,-2.3963639999999997,0.22247875742191656,0.0070353960445734675,0.37289000000000005,0.18283700363985403,0.00578181372062435,0.019311631200000002,0.01852854197764267,0.0005859239437139147,8.384313631200001,2.7271939056146737,0.08624144362672634
R::ASN:52,17.186419,2.320461606973707,0.07337943901011372,-2.740965,0.6825837880985748,0.0215851946429723,-81.96080900000001,2.550519209596156,0.08065449918336237,-4.7547690000000005,2.0746404675603434,0.06560589203447355,0.5332832568,0.0644948244844894,0.0020395054266378145,-71.7368407432,4.082144483939451,0.12908874307141302
R::GLN:53,19.501446,2.362444335658303,0.0747070494604358,-4.403513,0.8955810124332695,0.028320758284887077,-75.95656,4.415880779006607,0.13964241137419534,2.2440119999999997,2.6394833732865224,0.08346779305729846,0.20244394799999998,0.06663248158910019,0.0021071040797079237,-58.412171052000005,5.731886601178858,0.18125816949526363
R::TYR:54,15.486986,2.6366117745705377,0.08337698513261319,-5.511411,0.969487758601933,0.030657894808336073,-15.756109,1.200519612967235,0.037963763526802766,-4.824412000000001,0.8850925365497101,0.02798908355512913,0.22385439359999998,0.07263105716195599,0.00229679569497666,-10.3810916064,3.1814367153414294,0.1006058625216367
R::TYR:55,16.349022,2.6030785822782994,0.08231657248401443,-6.696032999999999,0.9459588669233985,0.02991384592310056,-16.642038,1.567494798254846,0.049568537829514404,-4.887921,0.8245361258058982,0.026074121706377764,0.0951034536,0.043474396731505396,0.0013747811357333673,-11.7818665464,3.287802620583111,0.10396944778113025
R::SER:56,8.185844,1.38677338367305,0.04385362490905399,-1.746001,0.7073358120433321,0.022367922366616888,-3.094731,1.6847224966263732,0.053275603146646776,-1.9374270000000002,0.9274917782228583,0.0293298653026399,0.30745362239999996,0.04450615831675408,0.0014074083018498855,1.7151386224,2.474666857599446,0.07825583720145812
R::SER:57,8.295319,1.4365634135808274,0.04542812390181879,-1.7666410000000001,0.6763444744499655,0.02138789022131449,-3.956121,1.7518246100449097,0.05539755828878201,-1.082538,0.8103673207601599,0.02562606474970357,0.16049353679999998,0.047224708749950016,0.0014933764148792512,1.6505125368,2.4997942158084765,0.07905043403669278
R::ILE:58,14.846466,2.4977334715385466,0.07898526758101158,-2.1973109999999996,1.086851853878439,0.03436927337432376,-2.16286,0.29709046164426084,0.009394825299067568,-0.45150999999999997,0.20645534601942378,0.006528691285395565,0.4681248479999999,0.11120358636643306,0.0035165661689717624,10.502909848,2.7501222222009982,0.08696650065998837
R::LYS:59,16.844102,2.788675845557529,0.08818567327857739,-0.331957,0.7900168182709782,0.02498252535575617,26.274583999999997,3.839320431657665,0.12140997231259053,-49.534557,3.947069703305352,0.12481730345889948,1.2821162904,0.07069221502094716,0.0022354841230856075,-5.4657117096,6.222987831717701,0.19678815399740548
R::ARG:60,21.131328,3.4591875578545896,0.10938911536535982,-2.475772,1.0510559642645105,0.03323730795380396,-145.530799,3.657210943683588,0.11565116465733927,-37.590649,3.0689151020839596,0.09704761668273466,1.0686887784,0.11711906354386895,0.0037036299822461763,-163.3972032216,5.989811838937462,0.18941448166884015
R::SER:61,7.945373,1.4567417684239716,0.046066219509213045,-2.393844,0.5844874110397931,0.018483114825807907,-1.65284,2.138542710913205,0.06762665840036752,-2.428892,1.577700299276133,0.04989126410841882,0.2474787528,0.06952863466038502,0.002198688481285444,1.7172757528,3.0872414070345613,0.09762714533012187
R::GLY:62,2.4110810000000003,0.6017202094320915,0.019028063759589414,-0.261263,0.19852315187655065,0.006277853282054304,0.534011,0.1277716904443234,0.004040495622940335,-0.261189,0.12312305746284893,0.0038934929406639483,0.0207416304,0.007990675714528517,0.00025268735301703534,2.4433816304000002,0.6580481709771517,0.02080931030395709
R::SER:63,7.770122,1.4684091075432624,0.04643517316771846,-1.8655979999999999,0.7512669235338395,0.02375714609114487,-3.870061,1.6350265628664877,0.05170407973534585,-2.06094,1.1712506240766747,0.03703819682975941,0.13220542079999997,0.06493778393194187,0.0020535130342882093,0.10572842080000001,2.6019193106191807,0.08227991309531746
R::GLN:64,19.525356,2.653206269264416,0.08390174913113553,-0.843291,0.8012296838728581,0.02533710729974912,-65.148184,3.445148746301675,0.10894516916386886,-9.132762,3.039508378892218,0.09611769444465468,0.9916988256,0.12326204400339816,0.0038978880809863773,-54.6071821744,5.366966285954748,0.16971837588951558
R::ALA:65,6.748006999999999,1.2113986639215846,0.0383077893247705,-1.59562,0.3422138273068463,0.010821751410931597,2.225377,0.27860439492405714,0.008810244540930745,-0.42316200000000004,0.2441756862506994,0.007721513177868701,0.254985804,0.07814581620306274,0.0024711876881456946,7.209587804,1.3145135867567301,0.04156856949388617
R::HIS:66,58.49919899999999,4.800424118700242,0.15180273949899256,-7.928864000000001,0.8405075737338719,0.0265791832362095,-9.72857,2.194890100460613,0.06940851931211327,-4.103125,1.7872151351683996,0.056516704958578405,0.16031455919999998,0.048030137314804495,0.0015188463024542592,36.8989545592,5.636001427206037,0.17822601405930755
R::GLU:67,11.589243,2.25805222214877,0.07140588097594623,-2.4760929999999997,0.7285789019392478,0.023039687852724918,7.839546000000001,4.162489044055731,0.13162946114713073,-70.41738799999999,4.420998447348292,0.13980424625688595,0.7103552544,0.08557698585253726,0.0027061819058602403,-52.7543367456,6.519853739782022,0.2061758782887795
R::GLN:68,19.249224,2.6386537616413412,0.08344155843357673,-2.195828,0.8461398184791921,0.026757290453556768,-67.165633,2.7199199676297465,0.08601142151081449,-6.66296,2.29408150387034,0.07254522690294656,0.7852731263999999,0.09149803589614469,0.002893421948636628,-55.9899238736,4.510830603505728,0.14264498846270013
R::ARG:69,21.675508999999998,3.7335595465880815,0.11806551947083874,-6.458852000000001,1.4737759300843531,0.04660488699799625,-208.255978,11.273215579306376,0.35649037784702686,17.95511,7.640481643973762,0.241613244156648,0.106560036,0.06260180760051952,0.0019796429766128195,-174.977650964,14.197807951079838,0.44897410907060764
R::LEU:70,14.518177,2.3186428810127273,0.07332192584534998,-3.1193329999999997,1.102158290859802,0.03485330541155315,-22.452946,0.5586337790395421,0.017665551196721828,-0.10269,0.239542805986738,0.007575008640259099,0.2984988384,0.08157982111078085,0.0025797804581915505,-10.8582931616,2.639500981242186,0.08346834986974681
R::GLN:71,19.270287999999997,2.5628682246764076,0.08104500932849598,-2.311125,0.8194478478676969,0.025913216229850745,-65.739543,2.3031357593834976,0.07283154760233371,-8.085319,1.7599498541830672,0.0556545010689971,0.7800738119999999,0.0809094360084272,0.002558581019862724,-56.085625188,3.9557796279186483,0.12509273545916325
R::GLU:72,11.654976000000003,2.219293768617395,0.07018023105849681,-2.163997,0.9483205475950629,0.029988528823385117,-3.2416620000000003,7.545219806059729,0.23860080033762673,-59.373025999999996,7.164148545872287,0.22655026900739714,0.5661670536,0.07640633151008158,0.002416180352297503,-52.5575419464,10.681094556691736,0.33776586702772354
R::VAL:73,11.424718,2.025473048568161,0.06405108172760238,-4.350184,0.8090686992734301,0.025584998732538566,-17.132468,0.33611776057804504,0.010628976854617759,0.143704,0.1418220870809621,0.00448480817694581,0.003645648,0.00696212848843915,0.0002201618338621297,-9.910584351999997,2.2113955673314276,0.06993046800367553
R::GLU:74,11.671074999999998,2.246184949058069,0.07103060485012781,-2.474467,0.9525274321041888,0.03012156219240629,2.502233,8.62893206212165,0.2728707909115796,-64.807521,7.97184153339484,0.2520917639145694,0.5195508768,0.0895324331192411,0.0028312641311349566,-52.589129123199996,11.998724822127402,0.37943299455521295
R::ALA:75,6.798145,1.2473836683134023,0.039445735079663556,-1.352016,0.33955438407418626,0.010737652431700329,0.15077700000000002,0.21948508211493556,0.0069407277191228306,1.6579070000000002,0.17140781881524542,0.005420391162176398,0.35503680959999995,0.04510855684087164,0.001426457815803239,7.6098498096,1.3231977627101952,0.041843187250032304
R::GLU:76,11.994822000000001,2.230721567635907,0.07054160979390815,-3.729714,0.93188851490079,0.029468902324382564,14.940469,8.61564148575363,0.2724505059841861,-74.22153599999999,9.34625654124174,0.2955545826657134,0.3832446312,0.12172109907496821,0.0038491591237591397,-50.6327143688,12.939904964420064,0.40919572393687476
R::VAL:77,11.470531,2.081604903203055,0.06582612682695983,-3.4280640000000004,0.8556895429441685,0.02705927925692035,-16.772982,0.37097258345597456,0.01173118313197778,0.25105099999999997,0.12925035550821515,0.004087255117924498,0.1256604696,0.06679264668437894,0.002112168944735311,-8.3538035304,2.285622702168734,0.07227773610641873
R::ALA:78,6.785992,1.2956832946117658,0.04097310337204152,-1.0324520000000001,0.33598702013024256,0.010624842478644097,0.334625,0.23286888666157188,0.007363960780381711,1.414757,0.18729645472085157,0.005922833945924874,0.3313608552,0.05092000771604805,0.0016102320285606025,7.834282855199999,1.3724369585317213,0.04340026733954299
R::ALA:79,6.787232,1.2683003674902882,0.040107179184978844,-1.083111,0.3637788128506112,0.011503696131200615,0.221412,0.2300500472853679,0.007274821252511983,1.544599,0.19627176617893874,0.006206658215094496,0.3262750416,0.04960209626395269,0.0015685560091301903,7.7964070416,1.35455780432722,0.042834878840306984
R::THR:80,11.028576000000001,1.8829013421377128,0.05954256850543148,-1.1326669999999999,0.7958365812847509,0.025166562421415444,-23.066694000000002,2.041322271559295,0.06455227816556129,-1.5362390000000001,1.4274533014704895,0.04514003686173728,0.47573752319999996,0.08204259227250307,0.002594414567256394,-14.2312864768,3.223355993297171,0.101931466483735
R::GLY:81,2.4514000000000005,0.6035372018359764,0.019085522104464424,-0.47505,0.20639913638385216,0.006526913780647022,1.209113,0.15618173462668417,0.004938900103363095,-0.9956240000000001,0.14424052351541158,0.004561285852037779,0.018369943200000002,0.007586521731848777,0.00023990688191007312,2.2082089432,0.6723937653391708,0.021262957829685594
R::THR:82,10.890028,1.8198636111577153,0.057549140421173976,-2.6038379999999997,0.7958472829356145,0.02516690083732997,-21.755233,1.2387089620693799,0.039171416782023606,-1.6886949999999998,0.7109193076397631,0.022481242447315943,0.203043744,0.1184346892208099,0.003745233719119519,-14.954694255999998,2.4493079412905248,0.0774539178561603
R::TYR:83,14.712614,2.560653769451075,0.08097498210561087,-6.2526660000000005,1.048604572011776,0.03315978812423264,-20.989330000000002,0.9431616866158209,0.029825391315119403,-0.302605,0.3779470372618365,0.011951734726599316,0.011382595200000001,0.01284357334826632,0.0004061494507595658,-12.820604404800001,2.9477249130302763,0.09321524640797421
R::GLN:84,18.970945,2.6718023882718196,0.08448981004816497,-1.8319119999999998,1.0007574012996356,0.031646727733779995,-68.11532500000001,4.399109245219423,0.13911204890797563,-6.084356,3.040827867746545,0.09615942034592347,0.8233473096,0.12791408826713463,0.00404499863747966,-56.23730069039999,6.062606837396535,0.19171646164283132
R::LEU:85,14.041688,2.32208783052149,0.07343086471406966,-4.550312,1.0237250698581137,0.032373029185666265,-22.713063000000002,0.4704852718534343,0.014878050646203622,0.29366699999999996,0.13933137518520372,0.004406044951087086,0.005315587199999999,0.007054462565734981,0.00022308169376117836,-12.922704412800002,2.5847484016623534,0.08173692127732786
R::ARG:86,20.483190999999998,3.533349200761085,0.11173431243140577,-4.244631,1.4568961166943237,0.04607110043008524,-181.26275,8.673812637560257,0.2742900393224297,-7.212625,7.027579507367739,0.22223157681206107,0.6641091936,0.1362100516006702,0.004307340032671816,-171.5727058064,11.80032014190251,0.3731588876757327
R::GLU:87,11.922449,2.333211216199468,0.07378261705441873,-1.3433549999999999,0.8123760071389355,0.025689584990322437,10.320419,5.3459930317424655,0.16905514335695024,-72.983725,5.3590985013689565,0.16946957469520893,0.8588545488,0.11684418227814862,0.0036949374733883144,-51.2253574512,7.963482916546016,0.25182744124126
R::SER:88,7.934573,1.4134731298015537,0.04469794501619733,-1.6505589999999999,0.5985876698688338,0.018929004160784583,-0.690433,2.296675140613274,0.07262724489825427,-4.095946,1.4960578729059915,0.04730950389809641,0.3533854967999999,0.08560452489980042,0.002707052766999666,1.8510204968,3.1426815750992527,0.09938031737959142
R::GLU:89,12.400732,2.2667622345927683,0.07168131575366066,-3.916185,1.3642419091843645,0.043141117124791746,-47.226966999999995,7.9194432436826645,0.250434784504691,-17.025,5.160056202213306,0.16317530453472426,0.0303218928,0.03313004390932237,0.0010476639773484761,-55.7370981072,9.81550945772411,0.310393662813324
R::LEU:90,14.641507,2.4473914696980947,0.07739331370312942,-4.82949,1.0724627564162776,0.03391425015977797,-23.805159,0.398814447731022,0.012611620186122007,0.6231800000000001,0.16237528013832647,0.0051347572094501215,0.0080205768,0.0111452977913424,0.0003524452622148605,-13.361941423200001,2.7065557971031846,0.08558880933178621
R::VAL:91,11.297588,2.0287454296328065,0.06415456350296525,-2.124293,0.8573506430574366,0.02711180785471526,-16.194778,0.32908179031359364,0.010406479938768922,-0.188878,0.17349478123563256,0.00548638670857241,0.3341779127999999,0.05148933522854219,0.001628235745301397,-6.876183087200001,2.2342570485244706,0.07065341151622673
R::PHE:92,14.121413,2.415252588950274,0.07637699305701293,-4.904787,0.8166606771670839,0.025825078153434503,1.44231,0.5829497507504399,0.01843448973798841,-1.4582359999999999,0.3869224344800906,0.01223556170774354,0.19189049760000002,0.044246860966190064,0.0013992085996595912,9.3925904976,2.6442157432727313,0.08361744373616885
R::GLY:93,2.655853,0.565641067631232,0.017887141118440364,-1.3730920000000002,0.18848790289034464,0.005960510845221238,0.475476,0.09186460376009903,0.0029050138423078126,-0.347173,0.07889501296660012,0.002494879370029742,0.0,0.0,0.0,1.411064,0.6083921723871865,0.019239049753613093
R::ALA:94,6.8337829999999995,1.3108784062265273,0.04145361499207277,-2.985877,0.40285249393667655,0.012739314419190698,1.392998,0.16097509744056687,0.005090479544797327,0.410408,0.10679989483140889,0.0033773092153369672,9.5616e-06,0.000127850271667447,4.042980579404259e-06,5.6513215616,1.384922937805455,0.04379510867276953
R::LYS:95,16.481716,2.639463674185345,0.08346717011702266,-5.575877,0.8627007788746919,0.02728099400445299,11.377706,5.006646451424746,0.15832406225701767,-31.908203,4.951181206317438,0.15657009720183163,0.3810407759999999,0.04494427685564496,0.001421262826530288,-9.243617224000001,7.5692631832029775,0.2393611186817777
R::GLN:96,20.242807,2.48352647494465,0.07853600290154192,-6.07268,0.9840615324256914,0.03111875800220825,-75.038896,2.088911228172227,0.06605717310923925,0.8708520000000001,0.9730950735133747,0.030771968121912515,0.0335972376,0.02121022013082246,0.000670726052869535,-59.9643197624,3.528058228837642,0.11156699720826495
R::ALA:97,6.799142,1.238251753819069,0.039156958587663576,-3.732876,0.42593779900825895,0.013469335864251065,1.203438,0.17402252772557927,0.005503075517926318,0.56151,0.10691186042717618,0.0033808498783589906,1.6236000000000002e-05,0.00017267995455176607,5.4606196263794095e-06,4.831230236000001,1.325294092016699,0.04190947900337544
R::TRP:98,37.851054999999995,4.615680550685348,0.1459606349190596,-9.653879000000002,1.0191557085936378,0.03222853329518736,2.5354650000000003,1.3647738357599768,0.043157938120060836,1.214186,0.6045724484327747,0.01911825947632263,0.08205078240000001,0.036974565474046754,0.0011692384239301112,32.0288777824,4.957082598767646,0.15675671561692342
R::ARG:99,20.497032,3.159751096997357,0.09992010305727271,-7.8558520000000005,1.358024166977893,0.04294449485202964,-172.586433,5.915750959557967,0.18707247102529814,-16.354727,4.282374231249646,0.13542056363961494,0.13693605839999998,0.03820998022588482,0.0012083056686379111,-176.16304394160002,8.072456572050596,0.25527349080475015
R::ASN:100,16.390367,2.1547256392197593,0.06813840752696676,-5.219092,0.9122847644984542,0.028848977304854327,-93.205239,1.6916137306959294,0.053493523102138264,2.7943329999999995,0.5685255333852649,0.017978355934595354,0.007662441599999999,0.0051708014983394435,0.00016351510063364005,-79.2319685584,2.9427726900025992,0.09305864336548827
R::ALA:101,7.392219999999999,1.242300172100125,0.03928498081455559,-2.2403899999999997,0.37051068257204134,0.01171657654351304,1.182284,0.20575157191137083,0.0065064359939985585,0.504512,0.15162344757985158,0.00479475441039476,0.0714009096,0.025207462049178765,0.0007971299410766024,6.910026909600001,1.3215697782723999,0.041791705861844886
R::PRO:102,27.146819999999998,2.7716105248753835,0.08764602045500981,-4.573736,0.5624320512773077,0.017785663111169064,-2.190589,0.8112932109163739,0.025655343967271222,1.9524199999999998,0.752909930602592,0.023809102536635016,0.21679048080000002,0.05373432802402754,0.0016992286509454199,22.5517054808,3.0374515847320414,0.09605265290241176
R::ARG:103,20.166266000000004,3.3891994708550275,0.10717589772539346,-5.9028469999999995,1.169975789318309,0.036997883014991545,-186.76374600000003,10.380407415968026,0.3282573047496186,1.26213,7.944163798103611,0.25121651707461434,0.4527673128,0.10681549288522257,0.0033778024691081382,-170.7854296872,13.554686367560826,0.4286368189072648
R::CYS:104,7.159686,1.3419852515597928,0.04243729981282975,-2.9615460000000002,0.6983908818734678,0.022085058838137606,-29.375192000000002,5.908137388139853,0.18683170875720215,-30.621831999999998,5.9100652079123455,0.18689267177119598,0.20097757439999997,0.04273333508193509,0.00135134670874093,-55.5979064256,8.492670871765089,0.2685618337294546
R::VAL:105,11.051870999999998,1.9450128596898786,0.06150670714937518,-3.431991,0.8085612561327682,0.02556895197146336,-16.973242000000003,0.31460894684671636,0.009948808443024723,0.37211099999999997,0.10310449398062142,0.0032604503797788427,0.1112794344,0.03768901882592457,0.0011918314226688675,-8.8699715656,2.1325749969304852,0.06743794271426924
R::GLY:106,2.392799,0.5654465744869271,0.017880990705187453,-0.7700130000000001,0.1732639513314873,0.0054790872260806365,0.56947,0.15133241258897578,0.004785551075895021,-0.343567,0.1216711449399569,0.0038475794353073464,0.007592558399999999,0.006296240237490104,0.00019910459846068208,1.8562815584,0.622491152292246,0.019684898645462422
R::ARG:107,21.669631000000003,3.466338407720602,0.10961524509318492,-10.316911,1.2597333992075466,0.03983626786081999,-199.10877899999997,3.7770950718983767,0.11944223366196316,15.586857,2.7461928261779067,0.0868422422473706,9.199439999999999e-05,0.000631828913020479,1.9980184566931307e-05,-172.1691100056,5.950668266155977,0.1881766532113795
R::ILE:108,15.412415000000001,2.451846211893193,0.0775341850203831,-3.430557,0.9866076599900286,0.03119927362537468,-1.948039,0.24306099127379532,0.007686263427635043,-0.129665,0.196875343237796,0.006225744997588642,0.2712697488,0.06968494621550754,0.0022036314866733455,10.1754237488,2.6622620193191087,0.08418811709207576
R::GLN:109,19.556493999999997,2.6697479262964134,0.08442484225608006,-2.804558,1.0041485461006254,0.03175396514824566,-66.570443,4.132734356180058,0.1306885352995855,-5.897136000000001,3.3274556888866305,0.10522338790166377,0.46354422959999997,0.12084825466765867,0.0038215573600587608,-55.252098770399996,6.025108066542144,0.19053064638926517
R::TRP:110,38.51791099999999,4.7364793278424635,0.14978062766285563,-8.561366,0.7773029152421854,0.024580476440541184,5.855361,0.9165263578746659,0.02898310826462545,-1.987982,0.7265152866086164,0.02297443060613255,0.4382534808,0.0633490140666845,0.002003271719767688,34.2621774808,4.940677521257709,0.15623794151569337
R::GLY:111,2.370397,0.576259054064229,0.018222911331370734,-0.61789,0.1923668056084521,0.006083172519335614,-0.310962,0.12393546125302475,0.00391918340423104,0.551875,0.10957126162913339,0.0034649475284627327,0.007230283200000001,0.006106601743329735,0.000193107702724769,2.0006502832,0.6296686714509875,0.019911871730373606
R::LYS:112,16.850718,2.6184898278351207,0.08280391885941148,-1.278731,0.8242938411992412,0.026066459994387423,24.785378,4.781525383088121,0.15120510900467615,-47.688067,4.862299817011596,0.1537594208837657,1.0564426656,0.09517706912081973,0.0030097631944106993,-6.2742593344,7.351867279081446,0.23248645657162145
R::LEU:113,14.354563999999998,2.263383579931603,0.07157447331209639,-5.796625,0.9963345082726986,0.031506863575656026,-22.551503,0.4011967322785668,0.012686954638170659,0.192562,0.12490602129601279,0.003949875207648971,0.0004796783999999999,0.0037632500093952616,0.0001190044143433908,-13.8005223216,2.508418261868748,0.07932315031865937
R::GLN:114,19.439756999999997,2.601806827946879,0.0822763560808997,-4.180639,0.921458173049108,0.02913906595412763,-66.623155,3.204965929144177,0.10134992159333425,-6.126129,2.9913219429474656,0.09459390554554242,0.4317958152,0.08095761716901954,0.0025601046419405455,-57.0583701848,5.181201756710665,0.163843985680713
R::VAL:115,10.661204000000001,2.0247768253276703,0.06402906521560345,-3.859598,0.8676789339358194,0.02743841708983957,-16.425109,0.31914119307760946,0.010092130653088078,0.089705,0.11185027480967581,0.0035370162531433184,0.008414092799999998,0.01370286328377351,0.00043332258442618495,-9.5253839072,2.2287075353971804,0.07047792050235431
R::PHE:116,14.156029,2.3990423852360343,0.07586438140628975,-3.516082,0.8764591178577583,0.027716070884524737,-0.15317599999999998,1.025170181493785,0.03241872762808559,-1.1010620000000002,0.2988791564428674,0.009451388795092497,0.3011903279999999,0.07470767523661873,0.0023624641244387383,9.686899327999999,2.7693805876683437,0.08757550364887581
R::ASP:117,9.671902999999999,1.8446388355423402,0.05833260180714556,-1.357408,1.0470093397558593,0.033109342450975986,-17.76605,4.503393457771595,0.14240980526459546,-48.553178,4.199892203416178,0.13281225289978332,0.2613955752,0.07263592988474413,0.0022969497840008312,-57.743337424799996,6.513358897316593,0.2059704933364321
R::ALA:118,6.118795,1.1921762935803581,0.03769992460171506,-3.0522139999999998,0.42435886488207125,0.013419405583109858,0.318017,0.17084661164623663,0.005402644233243569,1.471536,0.1304581492433493,0.004125448909391559,6.8256e-05,0.0005530435999304214,1.7488774211590704e-05,4.856202256,1.283578186341301,0.040590306237465415
R::ARG:119,20.561650999999998,3.449975838929745,0.10909781523568196,-4.985457,1.388830708240209,0.04391868322423841,-211.169436,5.231218594352945,0.1654256569637975,20.623753,4.243310342172841,0.13418525500214618,0.3009944016,0.07658318912958795,0.0024217730812894586,-174.6684945984,7.694698152111118,0.243327720681599
R::ASP:120,9.234297,1.9276161445658728,0.06095657471340561,-0.909641,0.7772553712384368,0.02457897296713189,13.142148,11.73531407385827,0.37110321530821583,-80.331317,10.672750331873738,0.3375019994703898,0.6608877984000001,0.07503039334251899,0.002372669367006941,-58.2036252016,15.998457911043864,0.5059156604923809
R::CYS:121,8.043724000000001,1.5054553257483267,0.04760667744995444,-4.845608,0.5888008070103166,0.018619516382978374,5.723704,0.7699136824242052,0.024346808381880365,-0.8275459999999999,0.6791906270584128,0.021477893469425722,0.0004959216000000001,0.0017069103203898673,5.397724374079728e-05,8.0947699216,1.9149809471560917,0.06055701468839793
R::ARG:122,21.347269,3.4670685007133906,0.10963833266079431,-1.286263,1.0997994116342307,0.034778711100772554,-206.706548,13.223319001131902,0.41815806270559464,19.129617,10.524096610745788,0.3328011560561516,1.237033332,0.1423935071412767,0.004502878065858858,-166.27889166800003,17.28765957333013,0.546683796653379
R::SER:123,7.140084000000001,1.4235685037763373,0.04501718877211237,-2.079679,0.5420376351868936,0.017140735047220117,-4.490488,1.7664446744395932,0.055859885319037315,-0.41886399999999996,1.2622872191003123,0.03991702673676986,0.29821559760000005,0.04881189051894297,0.0015435675093863808,0.4492685976,2.6526270930756612,0.08388343397190552
R::ALA:124,6.871396000000001,1.2881028651408242,0.040733389144337113,-2.6612380000000004,0.4050522501554583,0.012808876818675399,-0.126725,0.29974764949036714,0.009478852956713697,1.95975,0.25593635439304047,0.00809341815922049,0.0348595488,0.030104833490496148,0.0009519984241008482,6.0780425488,1.4069593769595803,0.04449196206523703
R::GLN:125,19.669185000000002,2.472675403843982,0.0781928619042365,-2.093723,0.8893072473959717,0.028122364414661153,-66.132902,3.41550609081524,0.10800778609154066,-7.264969999999999,3.319796691832197,0.10498118914881846,0.81930798,0.11398659852906744,0.003604572740870518,-55.00310202,5.441021586906841,0.17206021012769407
R::GLU:126,11.466116000000001,2.191605637094411,0.06930465546082745,-3.597376,0.9022448473801332,0.028531487248722242,18.292181,7.916113066286951,0.2503294750488623,-77.65505299999998,7.443308436319901,0.23537807985917256,0.40343233679999996,0.05478856998702855,0.0017325667090255215,-51.09069966319999,11.121504816210763,0.35169286227758334
R::MET:127,12.138296,2.0079201678313807,0.06349601090134718,-8.209591,0.7086015309883263,0.02240794791405496,0.050836,0.37917143234162565,0.01199045349867969,0.065169,0.31538989590505273,0.009973504220633788,0.000339192,0.0014298437907184127,4.521563076919308e-05,4.045049192,2.1856585589014736,0.06911659233569944
R::PHE:128,14.193667,2.4305082427572633,0.07685941918926398,-4.478185000000001,0.9052798665468045,0.028627462981811718,0.8614189999999998,0.3749592930425915,0.011857253958611159,-0.174182,0.2869337081557341,0.009073640552501514,0.2590715808,0.06477446566155858,0.0020483484571089047,10.6617905808,2.6370481813199285,0.08339078552575664
R::THR:129,11.314345999999999,1.846413455400496,0.05838872021447293,-1.639203,0.6714801767669691,0.02123406762236101,-22.863069,1.8188430686122978,0.057516868032247724,-1.515056,1.1824652446748698,0.03739283427160878,0.5882846328,0.0538735581983938,0.0017036314956456178,-14.114697367199998,2.927361405677638,0.09257129576413499
R::TYR:130,15.694161,2.5182293340915156,0.07963340366378294,-4.296189999999999,0.8383028855372024,0.026509464873889853,-20.091388,1.0917129876739582,0.034522995922370354,-0.8471489999999999,0.8029082729670931,0.025390188947682135,0.4060472256,0.053271258631447264,0.0016845851109927763,-9.1345187744,2.980531408361633,0.0942526788809219
R::ILE:131,15.467229,2.358571240933587,0.07458457145119894,-4.836602,1.083641926835613,0.03426776656854077,-3.0708290000000003,0.15464479221428698,0.0048902977168062065,0.93972,0.10280162255528848,0.0032508727443565054,0.0005888448,0.0018206298097726951,5.7573369748808e-05,8.500106844800001,2.6022345444265595,0.0822898816635855
R::CYS:132,7.766119999999999,1.3752535742909378,0.04348933655046947,-3.6034050000000004,0.5057813173447592,0.015994209607698658,5.077837000000001,0.7999787187363174,0.0252975483086998,-0.7906620000000001,0.5683370564691343,0.01797239577118198,0.1704190824,0.041408252047048906,0.0013094439039500433,8.620309082399999,1.7640364900136256,0.05578373184091929
R::ASN:133,17.268071000000003,2.213603015890383,0.07000027365631509,-2.751001,0.6328934499574158,0.0200138481806723,-81.78875399999998,2.257314819754657,0.07138256226477165,-4.6592579999999995,1.8970698309329577,0.05999061546138697,0.49119518879999996,0.09336282140951416,0.002952391644335967,-71.43974681120001,3.7421455324852806,0.11833703218477107
R::HIS:134,58.207074,4.832362488940994,0.15281271944613772,-8.652355,0.9748330179959027,0.03082692675202963,-10.824796,1.4267051203328598,0.04511637729676442,-2.661549,0.7995293988334637,0.025283339565789167,0.0017328095999999999,0.0034646515793522207,0.00010956190289652621,36.0701068096,5.193916961339733,0.1642460757561427
R::ILE:135,14.786974,2.358228219092461,0.07457372414814752,-4.62485,1.103948622672269,0.03490992067450168,-2.9486909999999997,0.18793445538006065,0.005943009298242769,0.8535260000000001,0.1244527594069332,0.00393554180818855,0.003102552,0.0044626541746113375,0.0001411215160143059,8.070061551999999,2.61357430714133,0.08264847644663079
R::LYS:136,16.556279,2.572582108535897,0.08135218930771931,-2.3586189999999996,0.8208181527226356,0.025956549074154674,2.017543,9.156135444397435,0.28954242569293887,-25.657251000000002,9.116597688940704,0.28829213208479865,0.9648542232,0.13539303375110473,0.004281503659735419,-8.477193776799998,13.200659912168646,0.41744151939731194
R::TYR:137,15.21202,2.448972381959421,0.0774433065383962,-4.228657,0.9236598851043603,0.029208690202592105,-17.038487999999997,0.9440224742324729,0.029852611809622287,-4.9870920000000005,0.7015690497278225,0.02218556133019852,0.46408752719999996,0.06523193434478775,0.0020628148870809274,-10.578129472799999,2.8702344990612456,0.09076478435825956
R::ALA:138,6.686172000000001,1.273209784919987,0.040262428595602626,-3.401813,0.3856961913618023,0.012196784495554556,1.3131169999999999,0.171226683992303,0.005414663176135704,0.500961,0.11720175544333795,0.003706244929709854,1.60992e-05,0.00018498372274165095,5.849698939207042e-06,5.0984530992,1.3464321637037557,0.04257792352212561
R::THR:139,11.356262,1.8785110591519019,0.059403735567353004,-3.55493,0.7713274097943104,0.024391514366680887,-21.520529000000003,0.9055721336033922,0.02863670527765022,-2.013278,0.38027350514596725,0.012025304100770176,0.0466513704,0.02031841402947198,0.0006425246677545103,-15.6858236296,2.2558438417318856,0.07133604585537155
R::ASN:140,16.575548,2.3260802388774127,0.0735571157516117,-3.093103,0.8427853394494947,0.026651212512585617,-84.59030300000002,2.636655604206018,0.08337837114738451,-2.888092,1.9302512627987063,0.061039904468601525,0.2551546944,0.056495794965306656,0.0017865539031224245,-73.74079530560002,4.099018284133747,0.1296223394853787
R::ARG:141,21.334301,3.5119800222095514,0.11105855967190914,-0.257866,0.9627867562674509,0.030445990508505386,-161.516735,12.097390356220426,0.3825530726981225,-24.961135000000002,10.791840696413889,0.34126796746365606,1.4800162968,0.16231248653048155,0.005132771501217228,-163.9214187032,16.61619650838533,0.5254502701543475
R::GLY:142,2.652484,0.6198030943323856,0.019599894789105374,-1.060005,0.16528597936606723,0.005226801600883661,0.898024,0.11363820406887817,0.003593555540686689,-0.5810580000000001,0.10686315845977977,0.0033793097869239514,0.00018347039999999998,0.0006830269925001794,2.1599209996753125e-05,1.9096284704,0.6601584456059564,0.02087604304711198
R::ASN:143,16.986534,2.405174567644519,0.07605829804067403,-1.533261,0.5978564985671729,0.018905882494054598,-76.681966,2.2661915940281836,0.07166327051456695,-10.679725000000001,1.951094786876076,0.061699034574092,0.7325733888,0.03550084562530243,0.0011226353103798022,-71.17584461119999,3.8840639299555964,0.12282488596364384
R::LEU:144,14.604755,2.380132535170048,0.07526639944208172,-6.096197,1.036125478979742,0.032765164553089,-22.797328,0.39885900568496635,0.012613029232345417,0.630236,0.10814513536909555,0.0034198494563357613,5.1544799999999995e-05,0.00040358461278021987,1.2762466049825951e-05,-13.6584824552,2.6285682286687067,0.0831226258774742
R::ARG:145,20.291436,3.4050292553668315,0.10767647946466304,-5.90348,1.0722104306524909,0.033906270918518895,-156.31652400000002,4.858050593748896,0.15362504864579865,-26.730871999999998,4.48188567632152,0.1417296694966019,0.6478741727999999,0.058988734473074934,0.0018653875722580923,-168.0115658272,7.512342770091014,0.23756113717386254
R::SER:146,8.214583999999999,1.464583602579245,0.0463142000788527,-3.247845,0.5152826301894912,0.016294667501210326,0.196804,1.7736133517720258,0.056086578800850384,-2.358968,1.3685789363335972,0.04327826596544737,0.019716573599999995,0.017831552049697275,0.0005638831869288737,2.8242915736,2.7257204384763125,0.08619484850458002
R::ALA:147,5.993565,1.2253263972407515,0.03874822292409034,-3.261419,0.36890141696529166,0.011665687096738021,1.551244,0.1796972800684529,0.005682526943534892,0.343699,0.13485671061908638,0.004264543633145287,4.61304e-05,0.00044479169735488547,1.4065548479737292e-05,4.6271351304,1.2992269539678791,0.041085163720212356
R::ILE:148,14.127259999999998,2.33709652440801,0.07390548128792614,-5.5500869999999995,1.0928265532237948,0.03455820995698417,-2.7232339999999997,0.1714916827254313,0.00542304317187315,0.354853,0.11614452802865918,0.003672812463358291,0.0001241208,0.0007727256519925813,2.4435730667351854e-05,6.2089161208000005,2.588279271170508,0.08184857717499391
R::THR:149,10.838012,1.866295539258453,0.059017446910689046,-4.525175,0.7308308767252516,0.02311090154829534,-24.105349,0.904717191833448,0.02860966964505183,-0.095518,0.358634434593222,0.011341016606812637,0.0019659312,0.0036872519476144508,0.00011660114461353525,-17.8860640688,2.2280750124115936,0.07045791836928567
R::VAL:150,10.867714,2.078564352192157,0.06572997616159618,-4.261610000000001,0.8436160583464495,0.026677482150682812,-16.869273999999997,0.3209795241506847,0.010150263785931871,0.362322,0.10032626932164875,0.0031725952020388607,2.86776e-05,0.00024382698861742113,7.710486390510005e-06,-9.9008193224,2.2683057762999237,0.07173012682824143
R::PHE:151,14.553249,2.5532497486534687,0.08074084640997393,-5.791555000000001,0.9340763892610711,0.02953808898651028,0.7417659999999999,0.2783752310174165,0.00880299774190588,-0.31823299999999993,0.18811134657696757,0.005948603089045361,0.0025627752,0.003476649198113747,0.00010994130091437412,9.187789775199999,2.7394294506372394,0.08662836553357478
R::PRO:152,27.173004000000002,2.8753249496333457,0.090925758539503,-4.081581,0.6043612937961862,0.01911158218042138,-8.084039,1.1891018053467919,0.03760270074714049,7.653949,1.0958325850233694,0.034653269029039674,0.1573310376,0.054881990497090624,0.0017355209249452297,22.818664037599998,3.3541869849759314,0.10606870570616919
R::GLN:153,19.945708000000003,2.551655340506629,0.08069042679733451,-4.5115419999999995,1.003076860582478,0.03172007547651803,-68.92635800000001,2.880468879858972,0.09108842389588262,-3.0173059999999996,1.9415979152141671,0.0613987171231126,0.1366798752,0.11291259705392852,0.003570609832152321,-56.372818124800006,4.426822884614367,0.13998843113538156
R::ARG:154,21.745695999999995,3.61213826169265,0.11422584130390111,-3.439329,1.2775527796373032,0.0403997661473306,-204.063144,11.783688369829882,0.37263294486298987,15.401967,9.477275928868538,0.2996977794911251,0.6789537936,0.13818926182447247,0.0043699281554268835,-169.67585620639997,15.600411880062707,0.49332833977747687
R::CYS:155,7.273056,1.4888888954062354,0.04708280092415913,-2.2639839999999998,0.629883582691278,0.019918667820514505,5.886760000000001,1.2560390067191385,0.03971944091248013,-1.405814,1.0531465213368936,0.033303417173077,0.20551241520000002,0.11324371540875303,0.0035810807139156535,9.6955304152,2.3050204319032783,0.07289114618039406
R::PRO:156,27.055998,2.8335593164774227,0.08960501325258537,-1.4337820000000001,0.6478954302015102,0.020488252450514173,-4.408454,1.2070722529674849,0.03817097619768192,4.064857,1.2115394688374788,0.03831224196717024,0.618365916,0.16541637753628916,0.005230925153089858,25.896984916,3.3765427251649323,0.10677565628393125
R::GLY:157,2.545732,0.6306779559933897,0.019943788109985525,-0.063626,0.16381550025562294,0.005180300968476639,1.054462,0.15413154951534097,0.004874067557594991,-0.7197950000000001,0.15024155541993034,0.004751055143333952,0.0213553872,0.0072410700088533985,0.00022898273924712353,2.8381283872,0.6862737754904183,0.021701882289927598
R::ARG:158,20.829468000000002,3.6038583375288216,0.11396400711178947,-2.233552,1.0999408826368806,0.03478318480668497,-185.080459,7.4956764093922175,0.23703410057272142,1.6423469999999998,7.060230313423989,0.22326408595784275,1.0478055167999998,0.20675275189149023,0.006538096084847952,-163.79439048319998,10.966878702511336,0.3468031552272798
R::GLY:159,2.271513,0.560557754233228,0.017726392634458937,-0.371576,0.17472840703217093,0.005525397381546417,1.4340700000000002,0.20445841410907992,0.006465542753705988,-1.168931,0.19437836360819588,0.006146783568582842,0.0158889096,0.007177835150237699,0.00022698307743968018,2.1809649095999997,0.6514543151376343,0.02060079427380032
R::ASP:160,9.141723,2.094502740096322,0.06623399224168056,-2.714312,0.7826785909017826,0.024750470231007734,-2.6567780000000005,9.4032543141572,0.2973570105054125,-59.46808599999999,8.399107549412854,0.2656031016885985,0.2219499648,0.08720191319272967,0.002757566620133113,-55.475503035200006,12.80520718309202,0.4049362060891956
R::PHE:161,14.279293,2.445854396146876,0.07734470716959888,-4.945821,0.9371896238003278,0.029636538106853842,0.638619,0.5466403880422668,0.017286286872518344,-0.30224599999999996,0.39345714313505603,0.012442207339696601,0.0724881528,0.04982355254327347,0.0015755590715781913,9.742333152799999,2.7049278625909845,0.08553732952238474
R::ARG:162,20.376089,3.345357940352422,0.10578950680043366,-6.0707569999999995,1.460802083086891,0.04619461793273109,-197.28601,7.464764172155741,0.23605656980033407,15.02811,7.501286732148025,0.23721151455589165,0.49204456560000004,0.2298436598480811,0.0072682947086892685,-167.46052343440002,11.196883377386868,0.3540765416782117
R::ILE:163,15.108777,2.4800356415323956,0.07842561305639249,-4.631029000000001,1.0935257354808803,0.03458032004130384,-3.0014390000000004,0.20929023455240334,0.006618338332164653,0.8145410000000001,0.138438998548097,0.004377825524047299,0.004447368,0.006496991035728462,0.00020545289610598337,8.295297368,2.7220186051753057,0.08607778625708562
R::TRP:164,38.261564,4.6172644769283036,0.14601072306479412,-8.085706,1.0726670040436594,0.03392070903687009,4.58133,1.3511285353733005,0.0427264358342701,-0.32860900000000004,0.6379899765035497,0.020175014501085244,0.3107751624,0.10929648126437386,0.003456258210373413,34.7393541624,4.9713449891859005,0.15720773200292587
R::ASN:165,17.278023,2.2103109497242692,0.06989616938338611,-4.847,0.8209755976885063,0.025961527921137463,-83.60513499999999,1.689211004811122,0.05341754223824792,-1.7033220000000002,0.8875937214266446,0.028068177965731942,0.0117683928,0.008107873945696748,0.00025639348649938076,-72.86566560719999,3.0332816547729156,0.09592078813886966
R::SER:166,7.954589,1.3788656345268018,0.043603559924380024,-2.179833,0.6293154670838784,0.019900702427577778,-2.547393,3.121853525479855,0.09872167661942842,-1.939538,1.7405896226727309,0.055042276792988856,0.18424402560000003,0.07944250271239536,0.0025121925159527375,1.4720690256,3.8831998629396103,0.12279756176542843
R::GLN:167,19.370411,2.5321599511245334,0.08007392845414167,-4.706027,1.1699881445001912,0.036998273720148085,-68.174296,2.756805632681419,0.08717784865654807,-4.226335,1.2406812051349048,0.03923378458388892,0.28328854319999996,0.08419661421862695,0.0026625307220537933,-57.452958456800005,4.114251146363683,0.13010404488468022
R::LEU:168,14.44723,2.230360233930833,0.07053018341887395,-4.587311,1.0298851277103676,0.032567827318981536,-22.687288999999996,0.4190578330958628,0.013251772239176163,0.221197,0.13584599438702638,0.004295827532734526,0.0003035304,0.0012491393764171555,3.950125544480631e-05,-12.6058694696,2.495843607159347,0.07892550482194068
R::VAL:169,10.833554,1.935153594700948,0.061194929815173424,-3.3215630000000003,0.824329055675584,0.026067573573905954,-16.968708,0.3031453524895278,0.009586297759615026,0.38826499999999997,0.10242317498984299,0.0032389051815389716,0.0079026984,0.006917582817597303,0.00021875317606452583,-9.0605493016,2.1276215104143965,0.0672812997167715
R::ARG:170,20.323811000000003,3.5713240417636425,0.1129351823449141,-6.205769,1.3267171076152595,0.04195447870774943,-203.537493,11.349828190503635,0.3589130813357895,18.315889,8.491165002205468,0.2685142139527794,0.23010402959999998,0.0791382891162315,0.0025025724373620526,-170.87345797039998,14.677849965589383,0.46415437045486524
R::TYR:171,14.947164999999998,2.5508999246883444,0.08066653845167153,-7.108119,1.1103896391983312,0.0351136035011931,-26.418906,2.0636349243904553,0.065257866201432,2.639877,0.6345009076991144,0.02006468045773468,0.0013761144,0.004050525795443431,0.00012808887234866517,-15.938606885600002,3.521541208960676,0.11136091094458692
R::ALA:172,6.500815,1.2493556326262751,0.03950809406659603,-3.4036869999999997,0.3642438977265096,0.011518403406331973,-0.09157900000000001,0.1747030330560978,0.00552459498596956,1.8640549999999998,0.1275129796334475,0.004032314468763566,2.6208e-05,0.00021563662234416492,6.819028735531184e-06,4.869630207999999,1.3192209329900557,0.0417174288522094
R::GLY:173,2.9838620000000002,0.561719865196167,0.017763141809826324,-1.406039,0.1697599289555695,0.005368280309279686,1.679942,0.12680349615053996,0.004009878631080996,-1.472583,0.11070304020667182,0.003500737509582802,1.3608e-06,4.3010752880646e-05,1.360119429814896e-06,1.7851833608,0.6104768071204055,0.01930497169207779
R::TYR:174,15.665238,2.6673779742203765,0.08434989779102284,-5.782549,1.0798940251705256,0.034149247511460624,-23.537902,1.8220231102804376,0.057617429779503355,0.114756,0.6564819726877502,0.020759782765337405,0.043623417600000006,0.01832260559570309,0.0005794116635136803,-13.496833582399999,3.468738801883303,0.10969115222154799
R::ARG:175,21.374523,3.320940912673847,0.10501737258887694,-2.623324,1.3703596079219498,0.04333457574528681,-241.370113,8.990381690019118,0.284300831747343,47.707164000000006,6.759715760969835,0.21376098140003005,0.627357888,0.08098064946731075,0.0025608329871640314,-174.284392112,11.808209515731766,0.3734083715818624
R::GLN:176,19.383413,2.577984370866317,0.08152302384253789,-4.883505,1.128301509338262,0.0356800265691465,-70.790533,3.379187476733275,0.10685929067194391,-2.4665079999999997,2.3862480558265524,0.07545978918560535,0.22116850559999998,0.08941715040865598,0.002827618571732087,-58.535964494400005,5.004013481800404,0.15824080044678807
R::GLN:177,19.687661,2.5326924128442836,0.08009076637215429,-0.015200999999999994,0.7468334423410617,0.023616947105817892,-64.03219100000001,1.7342820498751061,0.05484281382751072,-10.476944,1.3175795933695997,0.041665525136064224,1.157872104,0.06849045741555114,0.002165858434199111,-53.67880289599999,3.423555491710042,0.10826233049781438
R::ASP:178,9.196458,1.8775598563657032,0.05937365589414215,-0.322165,0.9819981556881866,0.031053508300593027,0.478845,5.9549236603818025,0.18831122059233488,-66.15952,5.901523760487625,0.18662256748742903,0.5451211008,0.056575049093867506,0.0017890601387246653,-56.2612608992,8.647650005912936,0.27346270426653435
R::GLY:179,2.493203,0.6089644503507573,0.01925714677180916,-0.34842199999999995,0.17929627970485054,0.0056698461986195,1.772957,0.11296888576506364,0.003572389837489744,-1.5460879999999997,0.10554404888955132,0.003337595879671474,0.0188311248,0.007688153856073964,0.0002431207718700008,2.3904811248,0.6534106525177827,0.02066265909373028
R::SER:180,7.696700000000001,1.4267572982115773,0.04511802730616665,-0.41355200000000003,0.8630528948424887,0.027292128889040517,-10.682952000000002,2.2026286749463693,0.06965323452429183,2.212156,1.037588033693527,0.03281141459407076,0.2655549072,0.0714930889706312,0.002260809981082574,-0.9220930928000001,2.951909544079317,0.09334757606079849
R::VAL:181,10.590523,2.060669077622848,0.06516407789166512,-2.7413419999999995,0.9719489889063109,0.03073572574441671,-17.219612,0.3535209491048586,0.01117931399755817,0.845125,0.13086417911330817,0.004138288701262879,0.2084836248,0.0808525440227996,0.002556781937310796,-8.316822375200001,2.3107750892747996,0.07307312442487292
R::ARG:182,20.704497,3.5789924900718915,0.11317767997264742,-4.143443,1.0943950551565007,0.034607810343201435,-195.495538,8.566067170093637,0.27088282847488876,9.811005,7.481428626604346,0.23658354612055124,0.8391084911999999,0.10825280330063254,0.003423254215281921,-168.2843705088,11.973633012068454,0.378639521851187
R::GLY:183,2.450428,0.57743966855075,0.018260245639530704,-0.9918969999999999,0.1906362672499648,0.0060284480914245256,1.5019010000000002,0.12496728051374087,0.00395181239420598,-1.216402,0.10979161350485747,0.0034719156666025174,2.71872e-05,0.00035328411206302497,1.1171824552693261e-05,1.7440571872000001,0.630436278787685,0.01993614560569981
R::ASP:184,10.280715,2.0037430693018004,0.06336391944770305,-3.829182,1.2217782249148166,0.03863601986328302,-29.790118999999997,10.183263766044707,0.32202307514965295,-39.07336900000001,6.509245545901537,0.20584041774354958,0.0116874864,0.01696635605278797,0.0005365232872019397,-62.40026751360001,12.311667420847867,0.3893291084437006
R::PRO:185,26.908182,2.7930822309548997,0.08832501541961937,-3.549472,0.5969692447823421,0.018877825065827896,-9.875451000000002,0.8289274959844196,0.026212989024508443,9.269480999999999,0.7711985526691553,0.02438743954659857,0.26829992159999994,0.04349053165677621,0.001375291366870691,23.0210399216,3.072692639310639,0.0971670728985585
R::ALA:186,6.476766,1.2865620036531469,0.040684662825738155,-1.6771859999999998,0.4126823759309331,0.013050162581515987,0.702552,0.27584628925544746,0.008723025581528463,1.114731,0.21813382736063658,0.00689799729189567,0.1699156368,0.06720975445670907,0.0021253590506385327,6.786778636799999,1.3977622207217975,0.04420112244815884
R::ASN:187,17.490485999999997,2.257196103975904,0.07137880814222103,-4.834477,0.8992831175280674,0.02843782912725583,-84.590529,2.090794687949776,0.06611673333702295,-0.31626099999999996,1.2428235147755293,0.03930153036306602,0.024741532799999997,0.021151969611399413,0.000668884009706888,-72.2260394672,3.4380407936979807,0.10872039596658688
R::VAL:188,11.560438,1.9946128406675816,0.06307519626728085,-3.441153,0.8559802612157595,0.0270684725758769,-17.707159,0.4239519214710554,0.013406536902533777,0.944451,0.13808472616115078,0.004366622447498753,0.10589706720000001,0.0452231267690995,0.0014300808350488597,-8.5375259328,2.2163100744841127,0.07008587836547227
R::GLU:189,12.773636999999999,2.391285431150159,0.0756190849801226,-1.6756730000000002,1.2449806456612087,0.039369744831164455,15.914821,7.002817980281867,0.221448548572708,-80.283478,6.069782228508367,0.1919433674329905,0.5279484527999999,0.15914074514986465,0.005032472232099664,-52.7427445472,9.652733528101967,0.30524623595475153
R::ILE:190,15.138795,2.4110959489358774,0.07624554855842405,-4.924595,1.1052802264471213,0.034952029683195794,-3.474949,0.23569498170092634,0.007453329752466343,0.9090509999999999,0.2079910680750498,0.006577255080882906,0.07034004,0.05041901814297934,0.0015943893472116777,7.71864204,2.671400857254205,0.0844771125224963
R::THR:191,11.177169000000001,1.8141932516793795,0.05736982791013932,-4.480192,0.8755994832890207,0.027688886852598463,-27.029632,0.9933561076351219,0.03141267827766362,1.066471,0.2842532869801157,0.008988878192466512,0.0049082831999999995,0.004250940435936237,0.00013442653975267592,-19.261275716800004,2.263966865438757,0.07159291841938413
R::GLU:192,11.706348,2.21514262585866,0.07004896039839564,-2.65628,0.9165402738559829,0.028983548326593833,23.521409,5.366632187482108,0.16970781076815233,-85.754581,5.1319594711415055,0.16228680788480315,0.5316845472,0.07936200439551871,0.0025096469356613357,-52.6514194528,7.803265361590343,0.24676091729322874
R::LEU:193,13.943940000000001,2.1855866513135553,0.06911431841811073,-3.390018,1.0308589834094672,0.03259862334019644,-23.825290999999996,0.4106462983140113,0.012985776153892379,0.7542380000000001,0.2183425367536065,0.006904597262404231,0.21610426319999998,0.071514605840424,0.0022614904042491993,-12.301026736800003,2.4618849361006925,0.07785163735336278
R::CYS:194,7.736333,1.461866823657682,0.046228287985939955,-5.355035,0.5338423023468635,0.0168815758676434,4.553906,0.5672735487963456,0.01793876470563121,-0.186628,0.21070992766360105,0.006663232970263008,5.20704e-05,0.0003834529772525441,1.212584783690774e-05,6.7486280704,1.6698024774512061,0.05280379071337763
R::ILE:195,15.082889,2.3985952402769,0.07585024144113847,-3.921724,1.0767044626191535,0.034048384687441494,-3.6265590000000003,0.19019637882725315,0.006014537598103448,1.436179,0.13329435456537533,0.004215137596686494,0.278369676,0.05297396156376587,0.001675183752237152,9.249154676,2.63994316502927,0.08348233294886266
R::GLN:196,19.417216,2.5432114948120224,0.08042340895127488,-2.068595,0.7529382570802203,0.02380999829850897,-65.80856200000001,3.104434513426882,0.09817083909265521,-7.4443220000000005,2.8902574086603425,0.09139796435542752,0.792335628,0.08693957315813976,0.0027492706998255984,-55.111927372,5.003348953668125,0.15821978622211547
R::HIS:197,61.602612,4.676976272492303,0.14789897583639988,-5.964937,0.715457500506494,0.02262475270651593,-29.638171999999997,5.703675235356235,0.18036604777622647,20.827952,5.682628616027621,0.17970049523497703,0.3175676424,0.06435378354266952,0.002035045320442953,47.1450226424,9.338860052279147,0.2953206851476125
R::GLY:198,2.7299399999999996,0.6062552518535407,0.019171474392962063,-0.34762300000000007,0.17344431057546972,0.005484790686161141,1.883793,0.11444126943983102,0.003618950697508879,-1.449049,0.10994553469331986,0.003476783081959529,0.0178398144,0.008007333564444073,0.0002532141204835793,2.8349008144,0.650290167088364,0.02056398068010696
R::TRP:199,38.084807,4.494312333577963,0.14212263490292812,-8.012794,0.8497911811521699,0.026872756679656072,9.680972,0.6844448080130348,0.021644045259978553,-4.388698000000001,0.5635968317831462,0.017822496704895194,0.2929300631999999,0.06051039743592241,0.0019135067801952742,35.6572170632,4.65948022804313,0.14734570233137054
R::THR:200,11.499960999999999,1.980790064968774,0.06263808171934226,-0.382308,0.5999003293347988,0.018970514097830876,-22.18104,1.19547267655936,0.03780416538425363,-2.679911,1.131907057615156,0.0357940440168333,0.7159303368,0.04234612418841854,0.0013391020251575178,-13.027367663199998,2.6449142497116576,0.08363953244924185
R::PRO:201,27.055998,2.918374937871418,0.09228711870026067,-2.043094,0.5376767013401269,0.01700283021040909,-8.492137000000001,0.6681599914923072,0.021129074145144176,8.010620000000001,0.6324176717961003,0.019998802754165063,0.6006281111999999,0.09199799903501095,0.0029092321712860724,25.1320151112,3.108192727424966,0.09828968425433794
R::GLY:202,2.3779829999999995,0.5750068318820221,0.018183312589047134,-0.49116799999999994,0.2099051351825391,0.006637783197423671,1.528032,0.11751253114455497,0.003716072520282671,-1.2671130000000002,0.11016647507749351,0.0034837698303705426,0.0074891231999999995,0.006020167364838104,0.00019037440768302277,2.1552231232,0.6329890300069193,0.020016870687225328
R::ASN:203,16.692916,2.385646423706581,0.07544076390747909,-1.268342,0.7640093631860803,0.024160097413628116,-79.93473000000002,3.161730931799858,0.09998271093094045,-7.7219050000000005,2.383352753994884,0.07536823170258805,0.6780175271999999,0.08864315157755696,0.002803142579606278,-71.55404347279999,4.686127357357736,0.14818835854876253
R::GLY:204,2.382627,0.576948061675399,0.018244699665135627,-0.49799400000000005,0.20058959086652528,0.006343199820595281,1.218677,0.2029344147033716,0.006417349660958175,-0.943511,0.18107099126861817,0.005725967505932949,0.0147973104,0.007163882783316031,0.00022654186485745155,2.1745963104,0.668674548342864,0.021145345861478197
R::ARG:205,20.956199,3.3624955692757426,0.10633144621135839,-4.3664819999999995,0.8741046846207838,0.027641617168248315,-203.02755500000004,5.153458750487386,0.16296667479265511,20.540522,4.910042852716868,0.1552691882361597,0.6896293272,0.10136217016822706,0.003205353263091702,-165.2076866728,7.921323604746066,0.2504942467425294
R::PHE:206,13.673568,2.3757084916664333,0.07512649890269078,-5.131268,0.9235833607076299,0.029206270288689724,-0.147618,0.5146052507271958,0.01627324688179959,0.6219629999999999,0.3159426904218548,0.009990985118145257,0.10100536560000001,0.045844721730007885,0.0014497373936343979,9.1176503656,2.619873498428789,0.08284767436548537
R::ASP:207,9.526380000000001,1.9409333140528038,0.06137770058905759,-1.938499,0.8711254352841501,0.027547405032035233,9.371107,4.452908772875434,0.14081333935231777,-73.36527900000002,4.673600790948988,0.1477922337376325,0.37233366479999996,0.04448089709294228,0.0014066094718125997,-56.0339573352,6.7969847062146025,0.21493952892968574
R::VAL:208,11.204191999999999,2.0070583756174107,0.06346875863868774,-2.7478109999999996,0.8960043042748177,0.02833414394822967,-17.334151,0.35377861184503506,0.011187462008829347,0.784443,0.11731989068781133,0.003709980694154621,0.1164088728,0.05162263279267321,0.001632450984393461,-7.9769181272,2.2299540792539765,0.07051733968026197
R::LEU:209,14.764709,2.3033907159487725,0.07283961003684053,-4.85784,1.1093850397404863,0.0350818352769635,-23.042669999999998,0.40664635630975476,0.012859286881472084,0.6757819999999999,0.15210804211480733,0.004810078635116062,0.004177152000000001,0.004208253400765691,0.00013307665717568956,-12.455841848,2.5932334606995346,0.08200524240371274
R::PRO:210,26.880781,2.7690302827955855,0.0875644260361421,-5.029295,0.7323380558014174,0.023158562735519663,-9.837096,0.635304505559342,0.020090092453346253,9.531853,0.5849602100921053,0.018498066044616665,0.0082828512,0.010552812299284895,0.0003337092258597874,21.5545258512,2.9916131700198854,0.0946031149541939
R::LEU:211,13.909967,2.339428631078751,0.07397922897618628,-4.673682,0.9901087076053822,0.03130998647198686,-23.253843,0.45289038006012006,0.014321651313692845,0.5451880000000001,0.12371464204369668,0.003912200487705098,0.00293238,0.005194687380276122,0.00016427043854205784,-13.46943762,2.583347356932664,0.08169261635283193
R::LEU:212,14.291242,2.249100296882289,0.07112279624308931,-5.494399,1.0335625582416383,0.03268411788314012,-23.802747000000004,0.42434108567401296,0.013418843355185275,0.830981,0.18086167266449793,0.0057193482704762785,0.0007713432,0.0025332136638771237,8.010724977711918e-05,-14.174151656800001,2.5178336771988072,0.0796208918942539
R::LEU:213,13.806284999999999,2.3168865124936526,0.07326638459604104,-5.706067,1.0098455131905077,0.03193411906583615,-23.571371,0.4101829413310602,0.012971123519533686,0.957758,0.14661921919039125,0.004636506813971052,3.7116e-05,0.000305053130559252,9.646626999319506e-06,-14.513357884,2.5646634099114083,0.08110177807014106
R::GLN:214,17.762254000000002,2.4006743897255203,0.0759159899196737,-4.464085,0.9963537061581094,0.03150747066609759,-75.551336,2.9591135779324187,0.09357538761396611,1.745939,1.9109400365471962,0.06042922987494545,0.27826020719999994,0.04107305132946551,0.0012988439265411793,-60.2289677928,4.377863659273494,0.13844020448983566
R::ALA:215,6.549375,1.306892874100628,0.041327581400016626,-2.2078559999999996,0.4476836642809295,0.01415700050377904,-0.444913,0.3053804011900567,0.009656976205365736,2.167636,0.2752105439549873,0.008702921549916441,0.020997741599999998,0.02167984557571085,0.000685576913399707,6.085239741600001,1.4414776086634808,0.04558352439509463
R::PRO:216,26.875583000000002,2.809393003677307,0.08884080734162089,-3.629066,0.5957521444728504,0.018839336974638996,-9.907445,1.2934824123176163,0.04090350536292703,9.146688999999999,1.2234834172472466,0.03868994277947436,0.2157070248,0.0770672837862689,0.002437081498471749,22.7014680248,3.3798753610509356,0.10688104348404909
R::ASP:217,9.810736,2.021791130731362,0.06393464926238354,-0.27265,0.5970303857426354,0.018879758512756462,28.514283000000002,7.783074104678112,0.24612241368658602,-95.42566099999999,8.103672901226886,0.25626063780861663,0.8031179952,0.07351005728332073,0.00232459211944743,-56.57017400480001,11.432202123620616,0.3615179738205498
R::GLU:218,11.145609,2.249539235514464,0.07113667670139644,-2.074342,0.7866974075437138,0.02487755637187865,43.681771999999995,6.526613259571613,0.2063896330730204,-105.07766699999999,6.674524070981466,0.21106698361920798,0.6240338927999999,0.10691790166816718,0.003381040919173246,-51.7005941072,9.635180498308223,0.3046911604149013
R::PRO:219,27.021922,2.915520573742535,0.09219685578107314,-1.0680239999999999,0.4576814409870691,0.014473157963070811,-11.151111,1.0724619241161897,0.03391422384013822,10.796338,1.039782874332906,0.03288082154928614,0.745125768,0.03615828979617614,0.0011434255205234208,26.344250768000002,3.307924265108859,0.1046057500508265
R::PRO:220,27.05969,2.799054459973939,0.08851387388370255,-4.441193000000001,0.5917779682879383,0.01871366248896779,-7.638473,1.3407910371385243,0.042399535436971475,7.233232,1.2891960867827672,0.0407679598480964,0.1385835768,0.04218480214564603,0.0013340005742379956,22.351839576799996,3.4126871738602222,0.10791864411041344
R::GLU:221,11.251945,2.299725228799084,0.07272369715556959,-2.9160429999999997,0.8199297440335971,0.025928455124650217,35.308419,5.7180706460692665,0.18082127063329415,-96.280965,5.2804377144110894,0.16698210220192766,0.5739201504,0.09173708781271367,0.0029009814339904932,-52.0627238496,8.157744233280447,0.25797052346270183
R::LEU:222,14.687985,2.303128209799663,0.07283130886353067,-4.261007,0.9778726670436186,0.030923048894813072,-23.837957000000003,0.39529616384554,0.012500362280790106,0.832215,0.16675013275856784,0.005273102196525306,0.12291137999999999,0.04157288567565644,0.0013146500764086237,-12.45585262,2.538981581751904,0.08028964735553022
R::PHE:223,13.56782,2.439950953113607,0.07715802390937705,-4.76014,0.8762446795273566,0.027709289749107607,1.592697,0.5928688667749387,0.018748159728117317,-0.6417,0.4944820866320639,0.015636896559100208,0.1995412104,0.06059075301285545,0.0019160478466533272,9.9582182104,2.705705574991792,0.08556192294789583
R::LEU:224,14.495859000000001,2.3162707447789868,0.07324691231116164,-0.981537,1.0578904227900923,0.03345343250895191,-23.502247999999998,0.5020302983844701,0.015875591973088753,0.564052,0.17717207256224102,0.005602672870693059,0.6680378664,0.09975320196531152,0.0031544732210516914,-8.755836133599999,2.6033857522165893,0.08232628605035172
R::LEU:225,14.547905,2.349994228923765,0.07431334251650239,-3.5043580000000003,0.9725883938419171,0.0307559455038534,-22.803048,0.46043761759439245,0.014560315920198984,0.931351,0.1785860683228118,0.005647387342745316,0.011065816800000001,0.015621396187446169,0.0004939919218420051,-10.8170841832,2.590857169225051,0.08193009746927465
R::PRO:226,27.154254,2.787843628233836,0.0881593562560662,-2.356367,0.5495221345050625,0.017377415697134024,-5.759734000000001,1.0825651200939368,0.03423371494950555,5.56636,1.0371304259349448,0.032796943766149916,0.40332942,0.057765992029549705,0.0018267210611250969,25.00784242,3.2132491875474205,0.10161186122335403
R::PRO:227,27.336221,2.852751745623688,0.09021193115192136,-1.360665,0.41114686521363625,0.013001605469133417,-6.5418389999999995,0.9969604942418732,0.03152665899011502,5.856967000000001,0.9756522658770388,0.0308528336447562,0.8368301951999999,0.037884038831972194,0.0011979984967529706,26.127514195199996,3.2022643610923542,0.1012644905103572
R::GLU:228,11.855322,2.3814618708507598,0.07530843672734151,-0.8685649999999999,0.8533476511803382,0.026985222136847422,-1.417741,12.84790582717351,0.4062864557721793,-61.962520999999995,12.495217315259428,0.39513346574994,0.8441916984,0.15535613477914156,0.004912792343821872,-51.5493133016,18.100354645259923,0.572383471358304
R::LEU:229,14.179581000000002,2.384871969192267,0.07541627350538477,-3.6944920000000003,1.0311315677138393,0.03260724321275873,-23.19003,0.487175117488568,0.015405829906240042,0.237333,0.2394836489428871,0.007573137930276986,0.0784936944,0.04301936989138972,0.001360391923620619,-12.3891143056,2.6546919404653813,0.0839487301796272
R::VAL:230,11.194908999999999,1.9804357870728855,0.06262687846858567,-2.4586010000000003,0.9326072451997143,0.029491630572062305,-17.594541,0.35444884866366827,0.011208656758015209,0.893324,0.11025197061277409,0.0034864734365831615,0.07278087600000001,0.054181218555427714,0.0017133605703852953,-7.892128124,2.2209473808051263,0.07023252286729526
R::LEU:231,14.011271,2.338169996291758,0.0739394274494941,-2.3046899999999995,0.9683884715856544,0.030623132300599164,-23.125827,0.3960951843572451,0.01252562952793192,-0.189677,0.18288421657157844,0.005783306724616982,0.37635129359999997,0.06643019244599341,0.002100707135326512,-11.2325717064,2.568962079453376,0.08123771393675115
R::GLU:232,11.050884,2.25756167325369,0.0713903684578249,-3.334567,1.1635507851017934,0.036794706541987805,-2.8122559999999996,5.238029415578343,0.16564103404188227,-59.16110799999999,4.1260945740901285,0.13047856695387178,0.2156754816,0.06838297806678663,0.0021624596387638364,-54.041371518400005,7.135595277378354,0.22564733537656562
R::VAL:233,10.810777,1.9772908013924,0.06252742528899619,-3.9760599999999995,0.914365194219465,0.028914766269157358,-17.13655,0.32252899327037254,0.010199262301754967,0.697625,0.09583792764349612,0.0030306613758386137,0.005627188800000001,0.010954776280159928,0.000346420443028922,-9.5985808112,2.2043303946253943,0.06970704762554032
R::PRO:234,27.225638,2.974421605784223,0.09405946995893608,-2.5305239999999998,0.47161752450900296,0.014913855618987332,-8.890232,0.8921120928313886,0.028211061415267597,8.455188999999999,0.8362594246279081,0.026444844966060966,0.6013433807999999,0.07543905864119747,0.002385592498451911,24.8614143808,3.2512292815800716,0.1028128972522595
R::LEU:235,14.037075999999999,2.255594281386615,0.07132815406432443,-5.2097690000000005,0.9971342545710683,0.03153215377418739,-23.129493999999998,0.3853629224043226,0.012186245605763901,0.499829,0.12384520079114895,0.003916329117809176,0.0030881016,0.006403591369892167,0.0002024993393385703,-13.7992698984,2.499172964316082,0.07903078833953532
R::GLU:236,11.194777,2.289439880685012,0.07239844588988772,-3.555313,0.7280041682785889,0.023021513178568435,40.34885799999999,3.8418209872189517,0.1214890468224852,-100.464973,4.028947485668062,0.12740650627919675,0.42472856160000005,0.04892245900403091,0.0015470639918895033,-52.0519224384,6.063491138230846,0.19174442569056344
R::HIS:237,57.449572,4.562989710136985,0.14429440423944376,-7.097199,1.0006972925910214,0.031644826929515674,-12.825353,1.6193274722522928,0.05120763090000357,-4.179397000000001,0.9106627440446875,0.0287976845144015,0.0656093376,0.02018363296072801,0.0006382625161274835,33.4132323376,5.027345784908424,0.15897863265557577
R::PRO:238,27.436832000000003,2.843942209640695,0.08993334916356668,-3.599992,0.5961410117883184,0.018851634038883736,-11.053537,0.7510385373807392,0.02374992388684646,10.680765,0.7166084326708694,0.022661148377233663,0.2723935248,0.0483360789982351,0.0015285210279625285,23.736461524799996,3.085986763524906,0.0975874700187013
R::THR:239,11.202520999999999,1.8202669748031468,0.0575618958996227,-0.888102,0.5633517583144656,0.017814746801344105,-22.517988000000003,1.017882344800223,0.03218826599641553,-1.6513700000000002,0.8828526123311864,0.027918250931962055,0.648732708,0.03129641547975512,0.0009896795551497747,-13.206206292000001,2.333930104294659,0.07380535029205457
R::LEU:240,14.377621000000001,2.392377885986869,0.0756536314353713,-2.586247,1.008161353152857,0.03188086124920404,-24.264937,0.41480530255892345,0.01311729541601469,1.1402180000000002,0.13720129181607585,0.004338685800562194,0.3531323304,0.0689964142747395,0.002181858194927314,-10.9802126696,2.63353553270879,0.08327970582344639
R::GLU:241,11.809737,2.254704624963323,0.07130002065799841,-0.493755,0.6490289662064398,0.020524098006368025,47.47105199999999,2.6638191727848195,0.08423735860825647,-111.010924,2.810667606143423,0.08888111381066284,1.0375250904,0.04630942762886871,0.0014644326844595584,-51.1863649096,4.528008512073859,0.14318820162783427
R::TRP:242,37.936103,4.713652817549358,0.14905879002726072,-7.352537,0.85702936975987,0.027101648300998225,8.354327999999997,0.8202518883952661,0.025938642223832766,-3.498513,0.706807021633911,0.02235120054563065,0.4750189704,0.07433582269874951,0.002350705114704931,35.9143999704,4.912325046839357,0.15534135755105688
R::PHE:243,15.039202000000001,2.4767048716381206,0.07832028486411423,-5.928172000000001,0.8023382194660803,0.025372162273168603,0.549875,0.27430784417329374,0.008674375676381558,0.182827,0.21975055192422158,0.006949122611596374,0.003055212,0.00531562989897679,0.00016809497679257402,9.846787212,2.62704720056173,0.08307452674544238
R::ALA:244,6.853097,1.2717141972908064,0.0402151339621168,-1.451522,0.3499155748405607,0.011065302052632817,-0.813304,0.22028625827318415,0.006966063133793721,2.554754,0.17422148973074475,0.005509367248967888,0.2618029224000001,0.04251339941197337,0.001344391732182989,7.404827922400001,1.349216239638614,0.042665963733455756
R::ALA:245,6.742527,1.3091969986487901,0.04140044421586561,-0.8892049999999999,0.3156912652814455,0.009983034357098046,-0.509713,0.1730935025672541,0.005473697162887256,2.2493779999999997,0.12880332727068816,0.0040731188438345375,0.36975243599999996,0.030821386062932082,0.0009746578060223517,7.962739436,1.3642431498203833,0.043141156357147416
R::LEU:246,14.290254000000001,2.3587206433751327,0.07458929597123169,-3.011125,1.0029120446853752,0.031714863540223535,-24.165695,0.44959265115768965,0.014217367969318372,1.359836,0.17898419791702283,0.005659977305961571,0.15875971199999997,0.05781280747238432,0.001828201495415365,-11.367970288,2.609004955657585,0.08250398086544575
R::GLY:247,2.586185,0.5881041836061023,0.0185974872166914,-0.34068,0.17067972814602206,0.005397366913597777,1.7071209999999999,0.15406392296381397,0.0048719290182637105,-1.455414,0.14354573697605932,0.004539314772517985,0.0175345416,0.007724066685312177,0.0002442564352461352,2.5147465416,0.6476100929912684,0.020479229295658548
R::LEU:248,13.667834000000001,2.314751933673239,0.07319888328686441,-3.523644,0.9728037588660932,0.030762755943900735,-23.384175,0.4043216916948681,0.012785774531681683,1.24113,0.1607497094865182,0.005083352151877735,0.0147304944,0.01752108201013307,0.0005540652622262189,-11.9841245056,2.548342040523172,0.0805856510521433
R::ARG:249,21.183688999999998,3.6605851775746183,0.11575786730187716,-5.014646000000001,1.2317819119811753,0.03895236422457564,-213.914961,4.920489931244551,0.1555995538665809,25.380997,3.5874998953297546,0.11344670774857682,0.6261494976,0.07132759466245357,0.0022555765915462226,-171.7387715024,7.211354575195518,0.2280430547269382
R::TRP:250,37.821676,4.5221060302721785,0.14300154876442422,-10.858801999999999,0.8339380641246686,0.02637143710145505,6.8489889999999995,0.9530498637946495,0.03013808293304337,-1.188321,0.5209458992630617,0.01647375579395907,0.01120914,0.013312204770549467,0.0004209688775349551,32.63475114,4.724908626783576,0.1494147299681456
R::TYR:251,15.181294000000001,2.5679994376097515,0.08120727252878279,-7.673477,0.8411056517887631,0.026598096124929693,-17.155695999999995,1.6001263467564055,0.05060043799794623,-1.97357,0.8540815318808855,0.02700842948229312,0.04148526959999999,0.028657647325631527,0.0009062343793082868,-11.579963730400001,3.2546521593665343,0.10292113815183568
R::ALA:252,6.861216000000001,1.2381468520914634,0.039153641303766376,-2.726038,0.3952939546160553,0.01250029241881965,0.9269339999999999,0.18246030155625634,0.0057699013547893524,0.914674,0.13557551299552587,0.004287274160116193,0.0005606424,0.0013007356939064292,4.113287426623916e-05,5.9773466424,1.3194465169840515,0.041724562444456444
R::LEU:253,14.550868999999999,2.2910229911196875,0.07244850823749928,-4.801524000000001,0.9877401305120694,0.031235085487701167,-22.798162,0.37940972807243617,0.011997989071340245,0.321616,0.10782847742595646,0.003409835852940725,0.012508524,0.0074006523898359124,0.00023402917723049834,-12.714692476,2.5258761654560176,0.07987521770373333
R::PRO:254,27.243432000000002,2.7786320636917727,0.08786806100840054,-4.727657999999999,0.6251578129048697,0.019769225858287928,-4.897023,0.8648638253916047,0.027349395541236374,4.376068999999999,0.7455804465240488,0.023577323899013646,0.17738684640000002,0.030535810257274112,0.0009656271061171838,22.1722068464,3.068620294339146,0.09703829404327999
R::ALA:255,6.358381,1.3105909391717159,0.041444524485618126,-2.3681259999999997,0.5478543311173144,0.017324675123187736,1.1830520000000002,0.18308096923492623,0.005789528590135816,0.7628820000000001,0.12680857256510694,0.004010039161404785,0.000284508,0.0008892423179403913,2.8120311164992466e-05,5.936473507999999,1.4378431152552422,0.04546859162198561
R::VAL:256,10.842784,1.9500517791443386,0.06166605177359744,-2.74069,0.8266751767774329,0.02614176443739022,-16.707625,0.4092097950623861,0.012940349932478643,0.24487599999999998,0.13507443364308436,0.0042714286396942185,0.3162064032,0.07720099056544177,0.0024413096780796636,-8.044448596800002,2.1628110276182904,0.06839408995803135
R::SER:257,7.931849000000001,1.5775220962633139,0.04988562883435469,-3.556998,0.8463468898719957,0.026763838625951997,-5.736212,1.1141703213853795,0.035233159169396094,1.322273,0.3833993928933639,0.01212415335068804,0.0003604824,0.0017977145148021251,5.684872449519198e-05,-0.03872751759999993,2.143187545106465,0.06777354095441285
R::ASN:258,16.570837000000004,2.2164186839203013,0.07008931289740969,-3.2183469999999996,0.8615215984471892,0.027243705045220997,-81.80104000000001,2.4049490278174295,0.0760511658451072,-3.1453699999999998,1.7148787453053351,0.054229227461766415,0.3013423704,0.10730218301037237,0.0033931929622099954,-71.2925776296,3.7935252658972485,0.1199618020163118
R::MET:259,12.019397000000001,2.077423983540914,0.06569391453849435,-6.934635,1.0910322038212255,0.034501467646681355,-0.254347,0.6225243293165337,0.019685947795089778,0.32944399999999996,0.9256601205971877,0.029271943202732548,0.0911321928,0.08370403183507344,0.0026469538993807557,5.2509911928,2.599505961056148,0.08220359628122391
R::LEU:260,16.083765,2.4542242069083664,0.07760938382550786,-4.980694,1.1952662683954567,0.03779763818499775,-23.1905,0.4674869944715039,0.014783236790364954,0.329524,0.2894548797723058,0.009153366999306866,0.0328074984,0.0308162373741623,0.0009744949901875933,-11.725097501599999,2.7848080307354945,0.08806336223452352
R::LEU:261,14.685369000000001,2.3765574486721333,0.07515334528042647,-5.657424,1.0425291335133038,0.03296766588983818,-23.689375,0.3759465844704538,0.011888474854875207,0.358543,0.12392052352616979,0.003918711031831768,0.0001143864,0.0007515085401344686,2.376478667892982e-05,-14.3027726136,2.6251828500799874,0.083015570806651
R::GLU:262,11.117501,2.278908489167347,0.07206541404861974,-4.464514000000001,1.1051865533944938,0.03494906748117896,-15.802884,7.8361017422277,0.2477992948225317,-43.984501,7.138934758071333,0.2257529390284853,0.09611728559999999,0.05396456590496279,0.0017065094120194803,-53.038280714399995,10.898929001912038,0.3446543970250769
R::ILE:263,14.588308,2.3935061598282967,0.07568931058700429,-4.995494,1.1518094364798372,0.03642341249751319,-3.0539319999999996,0.16404801545888936,0.005187653744806028,0.390726,0.13050676964816807,0.004126986421591426,4.2969599999999996e-05,0.0003665509305346802,1.1591358189437508e-05,6.929650969600001,2.6644850567716802,0.0842584157088156
R::GLY:264,2.6194499999999996,0.6095915907392424,0.019276978692212118,-0.9731989999999999,0.1956643743735686,0.006187450799723583,0.783413,0.11344870396350942,0.0035875630211886175,-0.7080219999999999,0.0977408896828753,0.0030908383192913857,0.000175356,0.0007302878393510328,2.3093729198724055e-05,1.721817356,0.6575035195087008,0.020792086912244486
R::GLY:265,2.435955,0.5843879952351863,0.018479971022028148,-0.922018,0.19333876920059256,0.006113908706874842,1.090783,0.13794862054765172,0.0043623184100888375,-0.929906,0.12290991483196137,0.003886752778863096,0.0004077,0.0011333926230569882,3.5841021720927545e-05,1.6752217,0.6426718931965503,0.020323069706735697
R::LEU:266,13.70219,2.2089355187284214,0.06985267443627338,-4.709863,1.0416591670172157,0.03294015513368144,-23.385028,0.40570553264159465,0.01282953542479228,0.436909,0.15900285129204444,0.005028111645439071,0.0186486552,0.017256251338665443,0.0005456905810651242,-13.937143344799999,2.480851992819456,0.07845142835077171
R::GLU:267,11.229514,2.362682867378523,0.07471459249573674,-2.7925969999999998,1.1916902234184017,0.03768455371357077,-21.790290999999996,12.116795794529137,0.3831667265386166,-42.530139,10.29562068462504,0.3255761128855724,0.2868706944,0.07602984226536977,0.0024042747170190445,-55.5966423056,16.119079442241976,0.5097300482268118
R::PHE:268,14.294941,2.4167084130111767,0.07642303025606222,-6.000248,0.8522089136450053,0.02694921209415964,0.642188,0.36627516248853126,0.011582637638120256,-0.32870599999999994,0.3139069281873212,0.009926608663788455,0.0008374824000000001,0.002944413256363692,9.311052262902534e-05,8.6090124824,2.6075742194239506,0.0824587370131536
R::PRO:269,27.020063,2.7857577696258877,0.08809339561528436,-4.742349,0.7124521522172559,0.022529715248955102,-6.732907999999999,1.0820080339516893,0.03421609833888137,6.667007,0.9933179354823913,0.03141147116820542,0.0361347552,0.04027232003244204,0.0012735225796174298,22.247947755200002,3.229098664717106,0.10211306569914448
R::ALA:270,6.5244290000000005,1.3080890890757402,0.04136540903894218,-2.572119,0.38359600211550693,0.0121303706801977,0.657049,0.19748428949919028,0.006245001569175143,1.18281,0.14261389097840363,0.004509847214706946,0.010294228799999998,0.012535337683185505,0.0003964021831820437,5.802463228800001,1.384824486708634,0.04379199537572856
R::ALA:271,6.648358,1.3094316285457595,0.041407863864681545,-2.468527,0.5163690688557943,0.016329023708446258,0.76963,0.161912072125583,0.005120109285943025,1.0162419999999999,0.11638729928991393,0.003680489564718259,0.0001651104,0.001031614717989153,3.262252176598002e-05,5.965868110400001,1.4216225912217093,0.044955653614110955
R::PRO:272,27.024566,2.8222430897504207,0.08924716274282338,-5.415456,0.5756011571079405,0.018202106802895097,-5.169055,0.6528480282385787,0.020644867351838327,5.413730999999999,0.6092302591295019,0.01926555238343817,0.0012371112000000002,0.003031934917684507,9.587820057278171e-05,21.8550231112,3.0155851835010967,0.09536117658120281
R::PHE:273,13.862635999999998,2.4472014296955615,0.07738730411058393,-4.8243,0.8155651549692398,0.02579043469970989,1.5494860000000001,0.42019695834691617,0.01328779454251156,-0.464621,0.3400962060344102,0.010754786346506378,0.2257829424,0.04232515402912696,0.0013384388904949386,10.3489839424,2.6358990290469375,0.08335444614014653
R::SER:274,7.741065,1.3958323970932185,0.04414009606667163,-3.087359,0.8939079830267767,0.028267852449717506,-4.8473559999999996,1.475646264951055,0.04666403217965631,0.58748,0.47650254102155637,0.015068333404859345,0.0001297584,0.0006344432917364956,2.0062858481020096e-05,0.3939597583999999,2.2698031932915006,0.07177747931124562
R::GLY:275,2.43011,0.5568331131497121,0.01760860914155346,-0.9078350000000001,0.15067850468796137,0.004764872692423166,0.59724,0.11484010797626411,0.003631563079446645,-0.442826,0.09711481722167838,0.003071040169714489,0.0009253368,0.0016976232561571956,5.368356098328202e-05,1.6776143368,0.59614557594913,0.018851778370321457
R::TRP:276,37.313123999999995,4.4940813727194575,0.14211533127929585,-6.676187,0.8955831731508805,0.02832082661277739,8.862575000000001,0.8557887510215356,0.027062416491788015,-3.516932,0.7276827436293923,0.023011348838692616,0.3292356888,0.13512146101095665,0.004272915775642609,36.311815688799996,4.7200626029356565,0.1492614852385964
R::TYR:277,17.020595,2.660418925465499,0.08412983334688712,-6.226224,0.8937027603314203,0.028261362738268656,-18.190216999999997,0.9499320575235893,0.030039489241846306,-2.0808850000000003,0.6160445550242287,0.019481039340214886,0.058239115200000004,0.030667758973762803,0.0009697996909015846,-9.418491884800002,3.026442763695602,0.09570452341412852
R::MET:278,12.264466,2.0841797592443894,0.06590755092433644,-6.014503999999999,0.8305061841937121,0.02626291152907461,0.165399,0.6653917596416414,0.021041534967748906,0.09022399999999998,0.4989808932454228,0.015779161315608633,0.216970056,0.0518369710720623,0.0016392289559197715,6.722555056,2.393315898083855,0.07568329398236397
R::SER:279,8.228568000000001,1.4203321982465935,0.044914847805330484,-3.6497079999999995,0.790523967211621,0.024998562813409893,-6.663398999999999,1.2629186441726956,0.03993699415077454,1.986678,0.6194955079062316,0.0195901680522654,0.0001654776,0.0010109817054221309,3.197004861895334e-05,-0.09769552240000001,2.149653670783042,0.06797801780216166
R::THR:280,10.95843,1.7359421036140579,0.054895309336044376,-4.568602000000001,0.7126331451707814,0.022535438748690916,-22.121689,0.7608100881816697,0.02405892745487629,-0.28341000000000005,0.5374097560521208,0.016994388659201602,0.0037992816000000005,0.007175667749168814,0.0002269145381998726,-16.0114717184,2.095002079493633,0.06624978273989016
R::GLU:281,11.979745,2.25945056241003,0.07145010037764118,-3.102191,1.1316782902039786,0.0357868097560959,-20.242769,8.142113679729546,0.257476241959601,-40.002003,6.908211823836252,0.21845683922228437,0.3500569152,0.060308762491396634,0.0019071305233894426,-51.0171610848,10.973005765056229,0.3469969099573615
R::ILE:282,14.956947,2.3174445767247596,0.07328403213655073,-5.238379,1.061524311242564,0.03356834615167986,-3.2934219999999996,0.1867591923199498,0.0059058442170446725,1.095048,0.11222424736214541,0.003548842303625226,0.00013389839999999997,0.0009640528609145037,3.048602825291349e-05,7.5203278984,2.558291898232084,0.08090029317969076
R::GLY:283,2.714966,0.5376289453182371,0.017001320032397484,-1.137125,0.19634245942994605,0.006208893731978348,1.068355,0.10168822436742615,0.0032156640021930158,-1.0563809999999998,0.08833118271029773,0.002793277257810259,6.7896e-06,0.00012861420097267642,4.067138145163009e-06,1.5898217896000002,0.5879950285288242,0.0185940354300677
R::THR:284,11.425807,1.7618118514049677,0.055713382591178216,-3.673617,0.9090538841625396,0.028746807897764928,-24.024288000000002,1.0668393511002487,0.033736422469728466,0.89506,0.5215197104616468,0.01649190129730347,0.0020038464000000002,0.004120098904066144,0.0001302889672201259,-15.3750341536,2.3109534717802043,0.07307876537499097
R::ARG:285,22.218563,3.5341518807248504,0.11175969540058257,-4.488555,1.4178003656985705,0.04483478423027148,-196.27556300000003,7.562731666007395,0.23915457397263176,9.487682000000001,5.361943902063505,0.16955955416571492,0.429090372,0.11702452578369107,0.003700640435775648,-168.62878262799998,10.02294541507375,0.31695336375174804
R::ASN:286,17.813859000000004,2.351619986545233,0.07436475348657455,-4.1642790000000005,0.8893424600000834,0.028123477934974543,-84.75568799999999,4.159656668122503,0.13153989355574228,-2.0611119999999996,2.3089050109209777,0.07301398735486236,0.12135208320000002,0.051073734767374486,0.001615093304762334,-73.04586791679999,5.381211856522013,0.1701688603851277
R::LEU:287,14.755898,2.2554802454457454,0.07132454793124174,-4.861581,0.9717263192066993,0.03072868431024993,-23.392229,0.4030274042282981,0.01274484556826798,0.759432,0.11448167266423041,0.003620228359648049,0.0027211752,0.005082530220843252,0.00016072371774503275,-12.7357588248,2.491386391365949,0.07878455528264056
R::CYS:288,7.839950000000001,1.4682189610204603,0.0464291602067063,-4.089200999999999,0.6157900734820269,0.019472991927256583,4.823564,0.5859897813989592,0.01853062394804881,-0.742977,0.3555823624295783,0.011244501610609515,0.005157223200000001,0.006222000434337959,0.0001967569297506488,7.836493223199999,1.7334145164280252,0.054815380011119186
R::ASP:289,9.328375,1.9328154429161104,0.061120990963620676,-4.0805810000000005,0.8142343836015524,0.0257483520140416,-2.520631,8.584862797904169,0.2714771984142296,-55.775715,7.391249512888535,0.2337318321533783,0.027110728799999997,0.021302002633819445,0.0006736284704577521,-53.021441271200004,11.520835280644551,0.36432080034461967
R::PRO:290,27.076900000000002,2.7435799609269638,0.08675961619324973,-2.988409,0.5184027080552338,0.016393333026538563,-9.285279,1.2223647218236462,0.03865456652400852,8.830679,1.1411047550330338,0.036084900747528736,0.3925105991999999,0.08530574574174285,0.0026976045404311726,24.0264015992,3.25569424471856,0.10295409178412268
R::HIS:291,57.614139,4.680028719108356,0.1479955026738279,-6.440836999999999,0.7857658661656155,0.024848098446983824,-4.506819,2.4406158542955914,0.07717904993091713,-8.369807999999999,1.9657647156096785,0.062162938453197335,0.2693185416,0.08134916041779872,0.0025724863266265866,38.5659935416,5.687490761257172,0.17985424976737607
R::ARG:292,22.041348000000003,3.6253242060395094,0.11464281747626408,-5.651860000000001,1.3584083732074093,0.042956644519794605,-199.43168599999998,11.800405779014719,0.3731615957590009,14.013719000000002,8.38176452771366,0.26505466718780674,0.308346948,0.13911413274805123,0.004399175142028608,-168.720132052,14.983696299534008,0.4738260807476401
R::TYR:293,16.218269,2.617222305162288,0.08276383627309092,-5.5960149999999995,0.9790616246054178,0.030960647034178727,-20.025968000000002,1.0105933727152578,0.03195776846051677,-1.4623780000000002,0.48165045532626666,0.015231124748881811,0.017494308,0.01491681605799361,0.0004717111418103414,-10.848597692,3.010302791565544,0.09519413268110229
R::ASN:294,16.692870000000003,2.272149525691476,0.07185167685656334,-2.724338,0.7894578606588195,0.024964849564057062,-82.444109,2.9757167303221252,0.0941004253928695,-4.599179,2.1598577154430796,0.06830069802687963,0.4115367504,0.10938638513642737,0.0034591012204349876,-72.66321924959999,4.395196010667467,0.13898830156594913
R::ILE:295,15.187023000000002,2.5200157353617856,0.07968989463207365,-4.008205,1.01645644322568,0.032143175029467765,-3.774019,0.2561801214751059,0.00810112675119949,1.087585,0.1768864177233515,0.005593639671537666,0.0121878216,0.015519714404573734,0.0004907764615377692,8.5045718216,2.7351089426922655,0.08649173907602507
R::LEU:296,14.411761,2.3006298750296623,0.07275230458122271,-4.779611999999999,1.030951370073293,0.03260154486302758,-23.911559999999998,0.4286517355616329,0.013555158073589554,0.48636199999999996,0.18915609151174592,0.0059816408247235974,0.036079603200000004,0.020639853258982,0.0006526894687003229,-13.756969396799999,2.5643141169196793,0.08109073245589507
R::GLU:297,11.769549,2.2499035147310207,0.07114819622168225,-2.454401,0.8222116894079042,0.026000616573439175,35.239492,5.7261565960018945,0.18107697082162602,-96.34246699999998,5.74223683427556,0.181585472604256,0.6166597104,0.06798625097315113,0.0021499140265099654,-51.1711672896,8.456055418513197,0.2674039514311006
R::ASP:298,9.598309,2.033300966782586,0.0642986222365534,-2.422648,0.5370890653290197,0.016984247528106743,34.85455,3.9381890626911247,0.12453647294467593,-98.083239,4.16537968880137,0.1317208713601569,0.5040585792000001,0.07059473412639818,0.002232401506534353,-55.5489694208,6.106347692973302,0.19309966894710195
R::VAL:299,11.172518,1.9857098437777863,0.06279365878554936,-4.2070110000000005,0.8756146394841741,0.02768936613357193,-17.062447,0.30515676166685207,0.009649904102684128,0.8319979999999999,0.09783696640840822,0.003093876532119535,0.0008862768000000001,0.0024649737829400458,7.794931526692046e-05,-9.264055723199998,2.1937281914215694,0.0693717765221401
R::ALA:300,6.8355879999999996,1.3001966890651582,0.04111582943655642,-3.191564,0.43115974754608066,0.013634468376288091,-0.341665,0.18365749855369368,0.00580776004798752,2.1713010000000006,0.1389566061725746,0.004394193714323482,0.00025158959999999997,0.0014588137773587963,4.6131742184875694e-05,5.4739115896,1.389046903985476,0.043925519933993226
R::VAL:301,11.243067000000002,1.9769087881111258,0.06251534496834357,-1.11152,0.8285471498955265,0.02620096142510805,-17.740547,0.3728545584956687,0.011790696408227972,1.241963,0.11485784967079961,0.0036321241210894766,0.5917751711999999,0.06863930325959064,0.002170565353073261,-5.775261828800001,2.179812592285163,0.06893172663937096
R::CYS:302,7.928032999999999,1.471009787156768,0.0465174138781489,-2.958219,0.5589094873403027,0.017674269858724008,4.465266,1.1279723415243834,0.035669617368903755,-0.6847880000000001,0.5995192199220972,0.018958462360012217,0.20061675359999998,0.05336340880291744,0.0016874991552789846,8.9509087536,2.0275211862392633,0.06411584952762514
R::MET:303,11.854937,2.13667742699524,0.06756767294373102,-6.063143,0.780475446475416,0.024680800686991498,-2.231607,0.5219525117776521,0.016505587676632422,1.882544,0.3738877987632118,0.011823370334384353,0.15489227519999998,0.04286701466401906,0.001355574028301378,5.5976232752,2.3640212438011643,0.07475691567435888
R::ASP:304,9.658190000000001,2.0050512970744663,0.06340528924230217,-0.748722,0.589709554540199,0.018648253503103177,48.166762,2.850378648066955,0.09013688721803079,-114.98340400000001,2.8149641395200757,0.08901698212579441,0.8124541056000001,0.028335979939830006,0.0008960623634270377,-57.0947198944,4.518569744345565,0.14288972158456725
R::LEU:305,13.792544,2.3307059921972137,0.07370339491545826,-3.739281,0.9656267343228438,0.03053579850010476,-23.695669000000002,0.4451183072386486,0.014075876791127435,0.722813,0.1776353794462128,0.005617323920782921,0.1877804496,0.043529022593422194,0.0013765085571614366,-12.731812550399997,2.568307774271016,0.08121702299014007
R::ASP:306,9.514873999999999,1.9172842262231231,0.060629850767785994,-0.7883859999999999,1.079206072538512,0.03412749253906592,-5.861275000000001,9.762542927299988,0.3087187140543557,-60.825866999999995,8.845987074787697,0.27973467308739364,0.40401940319999996,0.07500211847524302,0.0023717752371956308,-57.556634596799995,13.356834265782808,0.42238018609256495
R::THR:307,11.146297,1.8337235671689993,0.057987430713827975,-2.979897,0.7436446438931703,0.023516108444872424,-23.67082,2.19810347245074,0.06951013505669516,-1.411299,1.243659220043417,0.03932795768405728,0.2033780616,0.07625296893093911,0.0024113306017182227,-16.7123409384,3.2093163015900728,0.10148749244932492
R::ARG:308,21.367213,3.486056036788709,0.11023877127232053,-0.17529999999999998,1.1792194062175199,0.03729019184718684,-207.28222399999999,10.53044888871429,0.33300203272326134,16.951107,8.11706982103462,0.2566842856108473,1.3362705575999998,0.06487645001926017,0.0020515734856693685,-167.80293344240002,13.795815681965784,0.43626199734880994
R::THR:309,10.923636,1.9091653578210557,0.06037310960604895,-1.39766,0.6938191121610877,0.02194048678584867,-22.190237999999997,2.0095270446938502,0.06354682480939547,-2.280369,1.2975405908251965,0.04103183623528199,0.5262707808,0.07477741088989877,0.0023646693594235857,-14.4183602192,3.1390602914372945,0.099265802335338
R::THR:310,11.522350000000001,1.832039747248951,0.057934183652658816,-2.658066,0.7240063533174277,0.02289509116915676,-22.714642,1.7947745696426614,0.05675575526619305,-0.716283,1.3284597761735204,0.04200958672625809,0.231637824,0.04854682126696643,0.0015351852836471512,-14.335003176,2.9780753452097426,0.09417501134455003
R::SER:311,8.128537,1.486660453711943,0.047012331410290646,-1.2982150000000001,0.8654990842138425,0.02736948418905625,-7.797289000000001,3.4399861673383225,0.10878191408262222,0.39066300000000004,1.7067806143236453,0.05397314207484126,0.2542187736,0.046311684740256466,0.0014645040605887386,-0.32208522640000004,4.208087170967289,0.13307140052791014
R::SER:312,7.3743419999999995,1.344578639959746,0.04251930995484287,-1.5831549999999999,0.7759272356187789,0.024536973631134707,-7.939582000000001,2.3204264546147546,0.07337832739491955,1.9899430000000002,1.2356094098666455,0.039073400335151276,0.1364372064,0.053056348740819693,0.0016777890635319684,-0.022014793600000006,3.053502794362518,0.09656023671874311
R::LEU:313,14.922207,2.4391778766934977,0.0771335770864479,-4.551411,1.0967418666573279,0.03468202303901836,-23.534479999999995,0.4278279228848907,0.0135291068293513,0.9133689999999999,0.15273997786761656,0.004830062198253765,0.0038927232000000003,0.007448823934180601,0.00023555249521586854,-12.2464222768,2.7127206184284813,0.08578375809934537
R::TRP:314,38.172546000000004,4.687737874911949,0.14823928758559252,-10.543792999999999,0.8569769262652291,0.027099989892082985,6.724210000000001,1.213251745475769,0.03836638890878317,-2.7902560000000003,0.9227668028619149,0.029180448462352324,0.1504257048,0.03822608019004273,0.0012088147942077715,31.7131327048,5.003422372697082,0.1582221079356665
R::LYS:315,16.418401,2.6524107977835936,0.08387659411420446,-5.993773,0.7470927181220548,0.02362514612591846,-16.997792999999998,4.8210144760362414,0.15245386376917772,-4.0182709999999995,4.7308839097529125,0.14960368500661675,0.3503451888,0.07148240902909438,0.002260472251677236,-10.2410908112,7.295339844735173,0.2306989021434229
R::ASP:316,9.662220999999999,1.9610433147075053,0.06201363464722093,-1.8439320000000001,1.4169880660668952,0.04480909706048539,-39.491153000000004,3.5431401557927398,0.11204392961508892,-27.784516,2.764082837352021,0.08740797407413124,0.0011830104,0.0034572388885773923,0.00010932749303213644,-59.456196989599995,5.103680447419365,0.16139254663512417
R::LYS:317,16.63257,2.543784557131362,0.0804415307729782,-4.091697,0.9735525559470326,0.030786434986711277,-57.039152,6.268021148089403,0.19821223250066078,33.448678,5.392079848102771,0.170512536454995,0.38252409119999997,0.09322420616574818,0.002948008245448768,-10.667076908799999,8.705742323668801,0.27529974465320206
R::ALA:318,6.793094,1.2103909868980354,0.03827592377936815,-3.3464030000000005,0.4351977855998351,0.013762162351571065,-0.164772,0.16635135712100457,0.005260491803624448,1.905872,0.11305349891091385,0.0035750655400985307,7.653600000000002e-06,0.00011286307884795629,3.569043928987145e-06,5.1877986536,1.3018822274403603,0.04116913084004901
R::ALA:319,6.734143,1.2666750240495783,0.040055781312452264,-2.6921459999999997,0.42153999654125346,0.013330265139298617,0.47394200000000003,0.17743936044744976,0.005611125255775351,1.3156260000000002,0.12335091456491111,0.0039006984148995676,0.00902736,0.01260077593450816,0.00039847152238482486,5.8405923600000005,1.3524128583938975,0.04276704969423484
R::VAL:320,10.951808000000002,1.9574874510800828,0.06190118836610489,-3.7791819999999996,0.8114491794782961,0.025660276126261775,-17.278577999999996,0.37424664315929407,0.011834717990556428,0.752369,0.14099313755995363,0.004458594491428886,0.03764409120000001,0.01702661130583542,0.000538428725608137,-9.3159389088,2.1564870535803267,0.06819410833979397
R::GLU:321,12.776931000000001,2.177750620305043,0.06886652136008468,-4.057022,1.1179136869705102,0.03535153478303311,3.291189,7.920776164952461,0.2504769351762334,-64.283034,6.596060045424389,0.2085857332677477,0.1032040872,0.04896005902683447,0.0015482530090108386,-52.1687319128,10.594405553935431,0.3350245200597382
R::ILE:322,15.043133,2.309264543812813,0.07302535678318182,-4.938300999999999,1.1013178543903663,0.034826728476832276,-3.393475,0.20154571534766003,0.006373435131465606,1.092162,0.11836649760806477,0.0037430773109835714,0.0022223304000000004,0.004225756497626886,0.00013363015369756873,7.8057413304,2.5690957377760326,0.08124194058402949
R::ASN:323,17.237346000000002,2.2268788759795624,0.07042009321411041,-5.0565560000000005,0.9520918636686273,0.030107788309073784,-82.983491,2.3888096010186746,0.07554079235697095,-2.5002039999999996,0.8006427507846431,0.02531854684582036,0.0032738256,0.006064467222447875,0.00019177529218370297,-73.2996311744,3.4947024690542237,0.11051219546825448
R::VAL:324,11.454066,2.07456900479208,0.06560363218331743,-3.836253,0.9458451548699713,0.029910250032238114,-17.198940999999998,0.34423206927739897,0.010885573825894527,0.911355,0.12633984713858096,0.003995216761954225,0.05364632159999999,0.03683718914832799,0.0011648942030715464,-8.6161266784,2.309604742295389,0.07303611480379656
R::ALA:325,6.961813,1.3050505047817116,0.04126932056662674,-3.5819669999999997,0.4174808689161696,0.013201904253212866,-0.178837,0.1730398983789577,0.0054720020496158445,1.967295,0.10478097143565715,0.003313465251817197,0.0005291136,0.001896644628699599,5.9977169386150924e-05,5.1688331136,1.3850532667045146,0.043799230034429225
R::VAL:326,11.472770999999998,1.9906349365363305,0.06294940389359538,-4.513162,0.8868749245276923,0.02804544761197439,-16.734367,0.34231499282240035,0.010824950545429758,0.48862900000000004,0.08975094071373292,0.002838173947981343,0.0009282888,0.0023477218311108664,7.424148298811494e-05,-9.2852007112,2.2078077089689665,0.06981700996020093
R::LEU:327,14.211459000000001,2.1609414490723715,0.06833496869333446,-4.802104,1.0409075296028942,0.03291638627164289,-23.694106,0.4825948847263095,0.015260990228815429,0.655101,0.1676867162270166,0.005302719566316891,0.0517938264,0.042163910520917565,0.0013333399230563612,-13.577856173599999,2.452743542324883,0.07756256110016234
R::HIS:328,57.907942999999996,4.654574633384989,0.14719057380739775,-7.33277,0.5906274706614991,0.018677280559546136,-10.194912,2.332012421548393,0.07374470783897648,-3.7617249999999998,1.618981941645737,0.051196704262823405,0.32904246239999996,0.05230839738746912,0.0016541367649760361,36.94757846240001,5.48416141783949,0.17342441136391165
R::SER:329,8.126677,1.3345307934517658,0.042201569149393006,-3.047966,0.8871632796977116,0.02805456620309785,-6.510796999999999,1.0171037124064586,0.03216364347817268,0.5919059999999999,0.9655026303247444,0.030531873987097485,0.0005442768,0.0015468227234501565,4.891482942607241e-05,-0.8396357232,2.129490269320463,0.06734039506218045
R::TYR:330,16.299584,2.5847101688475633,0.0817357122495669,-7.371398999999999,1.0823966388524124,0.03422838710484325,-19.093117,0.9181535172894564,0.0290345635632947,-1.0491469999999998,0.35152218335547475,0.011116107474786308,0.0001369512,0.0013344591289726937,4.2199302919581034e-05,-11.2139420488,2.969660695807884,0.09390891676633356
R::GLN:331,19.268161999999997,2.5682810538872105,0.08121617801741228,-2.8110589999999998,0.9532567269728549,0.030144624521114872,-65.95542499999999,3.4535780683770563,0.10921172773276229,-7.226534,2.8211146291570643,0.08921147768557587,0.6602898024,0.1608863511119861,0.005087673139474397,-56.064566197599994,5.236080557293607,0.16557940573171573
R::LEU:332,14.271457999999999,2.206648726063122,0.06978035970268424,-1.199836,0.9568752662202112,0.030259052779358447,-24.774352,0.42272044674465414,0.01336759425237017,1.547105,0.21479531180870778,0.00679242416041578,0.5795221032,0.0650522067349964,0.002057131401027341,-9.576102896799998,2.452339753584746,0.0775497921790387
R::ALA:333,6.513793,1.2437467170412955,0.03933072458207451,-2.018864,0.3769644459415238,0.011920662460786314,0.29134400000000005,0.18736730148027428,0.0059250743171710505,1.469706,0.13287468368353694,0.004201866438143888,0.1033821576,0.03966901814207912,0.0012544444987151095,6.3593611576,1.3203574924554933,0.04175337001827946
R::LYS:334,16.863887000000002,2.7673644017785226,0.08751174625289454,-0.558838,0.8482057944602831,0.026822622350471254,-0.5234979999999998,8.001006811895364,0.25301405100111735,-23.047031000000004,8.22963317931237,0.2602438515431998,1.2402164376,0.0710123626181235,0.002245608079030681,-6.025263562399999,11.837473287305304,0.3743337732928551
R::VAL:335,10.618108,2.0108732188618954,0.06358939457437852,-4.21877,0.8221288458021649,0.025997996828602005,-16.796344,0.3245638237142272,0.010263609290303288,0.69753,0.09362916799801226,0.002960814263002663,0.0056447496,0.007275307615523884,0.00023006542743424062,-9.693831250399999,2.19856043089584,0.06952458535152081
R::THR:336,11.452326999999999,1.8295252384350975,0.05785466790217537,-3.006237,0.6111493588567365,0.01932623964538886,-21.982646,0.8833096097541338,0.027932702459375465,-1.77259,0.5931717827914609,0.01875773877363687,0.27418518000000003,0.04740742245713259,0.0014991543296235515,-15.03496082,2.2034069599576993,0.06967784605733755
R::ILE:337,14.469745999999999,2.523891766990811,0.07981246551437939,-5.5449090000000005,1.0331833287074466,0.032672125592299615,-3.4425209999999997,0.19023081653349438,0.006015626613994589,1.0129480000000002,0.12670485900706413,0.004006759450728232,0.020694131999999997,0.02675216247461158,0.0008459776575465902,6.515958132,2.7368695630692863,0.08654741478088798
R::VAL:338,10.451647999999999,1.9401662207388315,0.061353442968557194,-2.631798,0.8853407712265374,0.027996933424859233,-16.585568,0.36131178139662146,0.01142568174666177,-0.050464,0.1279773054256105,0.004046997739559536,0.2485070352,0.04757780194172616,0.0015045422020023638,-8.5676749648,2.167316609683413,0.06853656897313729
R::ASP:339,8.746758999999999,1.8431977769406624,0.058287031532914764,-4.079865,0.8459839589348015,0.026752361742003263,-19.860767,5.492834281744808,0.17369867140168632,-39.996860999999996,5.026773604577692,0.15896053872480115,0.0854629848,0.04885065327429316,0.0015447932953392856,-55.1052710152,7.717197328590823,0.24403920711313853
R::HIS:340,58.084526,4.73531605822927,0.1497438418477501,-7.816266,0.9691032913183197,0.030645736885315716,-13.229700000000001,1.543925252724367,0.04882320335660085,-1.728905,0.6982554274583191,0.022080775393427652,0.0012622464,0.0029366923302666624,9.286636550790087e-05,35.3109172464,5.121879910023744,0.16196806417533316
R::HIS:341,60.661100999999995,4.539875144846937,0.14356345750503155,-5.582428,0.9770220523693414,0.03089615009699429,-17.868177,4.370029536933475,0.13819246778920696,6.123406,3.834360233098085,0.12125311706164094,0.2242519344,0.06503434652198249,0.0020565666115011437,43.5581539344,7.441017701811866,0.2353056404735712
R::ALA:342,6.818359,1.2352244322871047,0.039061226275156805,-1.725672,0.35212200217538236,0.011135075411329732,0.94717,0.24666239498553486,0.007800149812663857,0.756814,0.19058615743017646,0.006026863479787808,0.24306014880000001,0.04679268010731869,0.0014797144696277922,7.0397311488,1.3225446222909176,0.04182253313646396
R::ALA:343,6.730079,1.1937546040786606,0.03774983516201097,-2.409055,0.4301757152315784,0.013603350542237748,1.3037820000000002,0.17754077412245337,0.005614332237764346,0.512211,0.13253907529102502,0.004191253568921832,0.013807735199999999,0.010216766181556714,0.00032308251455100595,6.1508247352,1.2881354416365571,0.04073441930358414
R::THR:344,11.516089000000001,1.7398465625103268,0.05501877916747154,-4.3023810000000005,0.8178007152350749,0.025861129322575997,-25.750345999999997,0.8826428554540052,0.027911617837094286,1.050752,0.3242241701292487,0.010252868500863552,0.0074788344,0.007571318520803139,0.00023942611416354864,-17.4784071656,2.1401170805734306,0.06767644434042132
R::ALA:345,6.840356,1.2478047520601931,0.039459050916918925,-1.847298,0.30523208415237085,0.009652286008816771,1.4793509999999999,0.24117990338956521,0.007626778205703901,0.325955,0.1963794005872306,0.006210061913942565,0.281377872,0.03748090643413971,0.0011852503309954128,7.0797418720000005,1.3222408092254316,0.04181292572376542
R::SER:346,8.325419,1.419154400845447,0.04487760258123199,-2.340844,0.5497917329898658,0.017385941149791112,-1.340442,2.443481368178608,0.07726966543628878,-2.49518,1.7726092647845437,0.056054826782356584,0.25323929279999996,0.04495503730456052,0.0014216031018024786,2.4021922927999997,3.3809815025696395,0.10691602275018491
R::PHE:347,14.473457,2.4302628549502625,0.07685165934546241,-6.579458,0.8350988757243062,0.02640814518734703,1.729085,0.29659262259031327,0.009379082245880991,-1.2693670000000001,0.22536899589562,0.007126793410152984,0.0002359008,0.0010901157688609775,3.4472487428663456e-05,8.3539529008,2.596599166761283,0.08211167537461034
R::MET:348,12.224323,2.1162572231822385,0.06692192940039161,-5.6505090000000004,0.7711789376785391,0.02438681926613227,-0.132312,0.5659446427487409,0.017896741006563178,-0.08195600000000001,0.5039597345661655,0.015936606102429713,0.2590258824,0.04828829091297651,0.0015270098360181737,6.6185718823999995,2.376943857214405,0.07516556459143571
R::LYS:349,17.137332,2.8227031175410566,0.08926171009887722,-2.1177560000000004,0.8083937966511123,0.02556365643768512,4.414841,13.231239270594385,0.41840852361743186,-28.670372000000004,11.843039088663685,0.37450977938582053,1.001255616,0.0852054634632408,0.0026944333363409945,-8.234699383999999,17.99865775224861,0.5691675332295221
R::HIS:350,58.21313800000001,4.717985817799371,0.14919581152618192,-9.825682,0.6783343297194976,0.021450814969972587,-7.471396,1.3403314863062794,0.04238500316366627,-2.980212,1.0009296713835591,0.03165217539215907,0.0066252888,0.0066374270109640044,0.00020989387157769652,37.9424732888,5.051526541107086,0.15974329530690584
R::LEU:351,14.441201999999999,2.3041437835334846,0.07286342412483784,-3.8443680000000002,0.9853867111829752,0.031160663834007132,-23.568146000000002,0.49368488399382865,0.015611686798165023,0.221004,0.14642699882193858,0.00463042827220118,0.15327493920000002,0.03671718109137878,0.0011610992150962395,-12.597033060800001,2.5586284075315238,0.08091093453809134
R::GLU:352,11.614728000000001,2.1771368900498658,0.06884711350533151,-2.07796,0.7235394090165373,0.022880325093844276,-20.763077999999997,14.430612659686906,0.45633604036270903,-41.659471,13.927289326181135,0.4404195590288413,0.7086722616,0.12613809477700938,0.003988836792095385,-52.1771087384,20.186414115499687,0.638350463963523
R::ASN:353,17.351337,2.26070956768688,0.07148991362025135,-2.699866,0.5587546725030583,0.017669374183711204,-78.461655,2.2758955617459686,0.0719701369178564,-8.233565,1.7431301459658715,0.05512261519353922,0.5363650512,0.07467895302302582,0.0023615558482947842,-71.50738394880001,3.6941568447007787,0.11681949663155382
R::GLU:354,12.214907,2.246381143161374,0.07103680905242718,-4.371644999999999,1.3979017644223073,0.04420553520742623,-64.295564,5.3595191037913095,0.16948287531164913,-2.053957,3.8712733201300833,0.12242041136653234,0.0056361384,0.007597862748708049,0.0002402655163526498,-58.5006228616,7.121208988219581,0.22519240096837048
R::GLN:355,19.784544,2.455343552756722,0.07764478064921042,-4.855891000000001,0.9415568645169553,0.029774642384401532,-67.171543,1.9593286325042567,0.06195941163496471,-4.565298,1.383823440037059,0.04376033950046549,0.2470328928,0.06770246126652493,0.002140939808015468,-56.5611551072,3.5600226007416786,0.11257779940019945
R::LYS:356,16.811669000000002,2.8733624274426295,0.09086369813869014,-1.245639,0.8290539938260957,0.02621698923749636,14.171009,9.052174652917332,0.2862548968086293,-37.21813099999999,9.229826452314203,0.2918727399738437,1.10308464,0.11598764141174077,0.003667851272919686,-6.37800736,13.269836381200644,0.41962907142360406
R::ALA:357,6.849417,1.24636307515547,0.03941346109022906,-1.695979,0.33252970477688154,0.01051551256758319,2.187562,0.23180008661775775,0.007330162355364307,-0.39326200000000006,0.19526443443699623,0.006174803588455264,0.16726011119999998,0.040807643779270014,0.001290451002872947,7.1149981112,1.325715528676049,0.04192280600070582
R::ARG:358,20.854317,3.405210696933598,0.10768221715079514,-5.841973,1.3262482166890932,0.041939651074740715,-181.801725,4.554310789941218,0.1440199526849492,-3.268245,3.705639058107926,0.1171825961010209,0.1948789728,0.03626380065497686,0.0011467620668403277,-169.86274702720002,6.915867037933128,0.21869891834750793
R::GLY:359,2.5316739999999998,0.6002129936314275,0.018980401411034492,-0.7967860000000001,0.19669520127344234,0.006220048408493297,0.715134,0.1293884076878605,0.0040916207111607985,-0.36005000000000004,0.11280745321121297,0.003567284891903085,0.0146148336,0.0065457917892330665,0.00020699611143205332,2.1045868336,0.6545642587723134,0.020699139326603607
R::GLY:360,2.237344,0.5711400088104491,0.018061032906896545,-1.20313,0.2035830029742169,0.006437859822953588,0.619639,0.12552865282078032,0.00396956454526186,-0.485313,0.107512971454611,0.0033998586780923704,8.1648e-06,0.00010509041764575874,3.3232508001894773e-06,1.1685481648,0.6284611694591764,0.019873687164640476
R::CYS:361,7.458018999999999,1.408889825585734,0.04455300821088291,-3.9772200000000004,0.5988383334423407,0.01893693083897177,4.294554,0.8709968284006551,0.02754333812528903,-0.23194800000000002,0.4392437288066842,0.013890106309744356,0.00348084,0.006324955881686449,0.00020001266686207653,7.54688584,1.8152653865718658,0.05740373179233128
R::PRO:362,27.089472999999998,2.786290984673173,0.0881102573556053,-6.189267,0.5688190817043676,0.017987638747512136,-2.131645,0.6440300186908992,0.020366017405840542,2.462435,0.6110572409971099,0.01932332662289286,3.8448e-05,0.00031221249010249415,9.873025826766585e-06,21.231034448,2.979117035836061,0.09420795249451416
R::ALA:363,6.173983,1.2872745048011323,0.04070719409036934,-2.929817,0.39476256346188654,0.01248348835506326,1.3985560000000001,0.18609144221054336,0.005884728104509162,0.5656570000000001,0.13020472092439658,0.004117434802276777,0.0027785232000000003,0.0032307952701497136,0.00010216671707372104,5.211157523200001,1.3654694666945424,0.04317993590170183
R::ASP:364,9.572808,1.8180679649386047,0.05749235710193138,-4.123807000000001,0.889346897307794,0.02812361825496499,-30.470385999999998,5.508145277768552,0.17418284760849445,-30.357196,4.74283771529071,0.1499816975286785,0.09005767199999999,0.025316576829350686,0.000800580453393921,-55.288523328,7.545271628810812,0.23860243911690712
R::TRP:365,38.807801,4.617832329069452,0.14602868012619644,-9.114679999999998,0.8601654954716563,0.02720082130377684,6.457099,0.8484237344623263,0.026829514218468437,-1.076726,0.4398416293667528,0.013909013585585427,0.1069284888,0.07242609852541579,0.0022903143338007634,35.180422488800005,4.794036830362238,0.15160075570678933
R::ALA:366,6.69617,1.2845905639930568,0.04062232042978343,-2.137049,0.3899548058416513,0.012331453709883517,0.8710530000000001,0.21369698217569666,0.006757691927796059,0.898655,0.16144755797162122,0.005105420058623971,0.0568413288,0.019837223692234018,0.0006273080932171453,6.3856703288,1.3690737369874626,0.043293912935986924
R::TRP:367,37.581171999999995,4.541534198309642,0.14361592138205292,-7.801126,0.958044570009141,0.030296029411855274,6.133124,1.5402228840736008,0.048706124179860595,-1.54318,0.882035289316703,0.027892404908863633,0.44664963839999994,0.11935704693822467,0.0037744012311641656,34.816639638400005,4.970704292292774,0.15718747138820516
R::ILE:368,15.425149,2.453630148738599,0.0775905980567169,-5.922519,1.1064188255986067,0.034988035349802084,-2.3854879999999996,0.18464368891462277,0.005838946125457914,0.330872,0.12028768688440226,0.0038038306502787425,1.9116e-05,0.00023322265684105398,7.375147975735811e-06,7.4480331159999995,2.7005603119172896,0.08539921544313396
R::VAL:369,11.203453,1.9851958598060293,0.06277740518523364,-3.7896400000000003,0.8459180671909071,0.026750278062106198,-16.729168,0.3300898116816089,0.01043835637329939,0.397643,0.08761348954926976,0.002770581807310515,0.0796373208,0.018686362791934856,0.0005909146760673722,-8.838074679199998,2.1848488656363374,0.06909098758646015
R::PRO:370,26.912702999999997,2.797638451407008,0.08846909576112441,-4.665412,0.5841323704914837,0.01847188745786418,-4.300566,0.6972811137869719,0.02204996488985867,4.710164000000001,0.6458828509133835,0.020424609105292566,0.0116312976,0.012585406299224283,0.0003979854918417935,22.6685202976,3.011895670876851,0.09524450394771719
R::PRO:371,27.122919000000003,2.8641216748663103,0.09057147988433775,-5.304918,0.5488540382251005,0.01735628863772437,-3.381786,0.9628565906738137,0.030448198866336904,4.006754,0.8473709149386708,0.026796221141869987,0.018425707200000002,0.028002836250477704,0.0008855274349623891,22.461394707199997,3.1859611052618124,0.10074893629334788
R::ILE:372,14.589229999999999,2.3858700176455545,0.07544783456866075,-5.029245999999999,1.0163359904500087,0.032139365978251656,-3.303922,0.2170392865727309,0.006863384873078298,0.726792,0.14239187735260744,0.004502826527415863,0.030803644800000002,0.021736014803452653,0.0006873531403404752,7.013657644799999,2.60637076019041,0.08242068029066209
R::SER:373,7.56354,1.4554151711453334,0.04602426881983026,-1.648489,0.9528175858363447,0.0301307376590584,-8.218074999999999,1.1040040024270745,0.03491167193611615,0.292978,0.38123881690614875,0.012055829938913373,0.028602374399999998,0.012129759006238526,0.0003835766592865429,-1.9814436255999999,2.0953304455917086,0.06626016658765316
R::GLY:374,2.839794,0.5814262666615604,0.018386312940989556,-1.1000349999999999,0.1848841252649886,0.005846549390452457,0.866934,0.10348415165618356,0.003272456209638259,-0.7909400000000001,0.09107996706191762,0.002880201451287739,0.00016848,0.0008089518979024649,2.5581305148877762e-05,1.8159214799999999,0.6254948663148028,0.019779884422973078
R::SER:375,7.821924999999999,1.3412234710796707,0.04241321019888733,-3.536797,0.7011194675595593,0.022171344293727434,-2.8356149999999998,1.2459032589952561,0.03939892042651677,-0.5335679999999999,0.7273713242739226,0.023001500893985154,0.0053800055999999995,0.005739989747890552,0.0001815144134934982,0.9213250056,2.0908911566122486,0.06611978394398538
R::LEU:376,13.995424000000002,2.2960549196881157,0.07260763179049431,-4.337793,1.0677207744307498,0.033764295522800414,-22.743964,0.410474082865167,0.012980330223226219,0.45416599999999996,0.16623189959812168,0.005256714225064932,0.0218204424,0.013868336780155081,0.0004385553158357589,-12.610346557600002,2.57064392600143,0.0812908985944186
R::THR:377,10.754940000000001,1.8408380076476039,0.05821240907572886,-4.5918909999999995,0.8017860382415,0.025354700769660052,-24.182142,0.9341645186132901,0.029540875881327554,0.070887,0.3052733893266821,0.00965359219311651,0.0003697416,0.0008620973567929784,2.7261912122766445e-05,-17.947836258400002,2.23548682724767,0.07069230053405995
R::PRO:378,27.134931999999996,2.869162455382406,0.09073088336049638,-3.791172,0.5069805306084247,0.01603213206083333,-2.989401,0.9137170580650227,0.02889427040433795,3.285254,0.86911598735957,0.027483860709223516,0.2532447,0.04481740459919115,0.0014172507735074977,23.8928577,3.1751177167516174,0.10040603824088472
R::VAL:379,11.034360000000001,2.0249118317595953,0.06403333449384001,-4.840895000000001,0.8332077267854638,0.02634834180693351,-16.800099999999997,0.32081976248354777,0.010145211678422486,0.308757,0.08685084887898334,0.0027464649917666897,2.3904e-05,0.00022694642130688028,7.176675981539086e-06,-10.297854095999998,2.214717021163353,0.07003550159619532
R::PHE:380,14.411226999999998,2.3889613566299057,0.07554559129076295,-5.208295,0.8273713652133484,0.026163779848771853,0.605251,0.33083627370498536,0.010461961575106267,-0.734433,0.25760142373636064,0.008146072275090618,0.1028853072,0.03492809320870792,0.0011045232886617595,9.1766353072,2.562949637556539,0.08104758382981687
R::HIS:381,57.758559999999996,4.73241367933954,0.14965206056850672,-7.886642,0.7860061589046233,0.024855697170588477,-10.31784,2.890099270336574,0.09139296358254283,-2.849851,2.145824672427596,0.06785693424255917,0.0624762864,0.03446288180098546,0.0010898120122427972,36.766703286399995,5.997663705282002,0.18966277948415983
R::GLN:382,19.122856,2.406207909816606,0.07609097518933503,-6.286416,0.8933408055966099,0.028249916724549826,-71.188345,1.8008857881539848,0.05694900896394071,-1.7043700000000002,0.7955429838167137,0.025157278054272883,0.1042953048,0.02673556252261876,0.0008454527209731227,-59.9519796952,3.2349169002597895,0.10229705446192675
R::GLU:383,10.986937000000001,2.183937994777095,0.06906218332076534,-4.317759,1.0597347342231451,0.033511754757383265,-30.431424,6.644715856996745,0.21012436512747396,-26.760521,6.310302969712231,0.19954930110015168,0.2080508328,0.050432918528084056,0.0015948289159845215,-50.31471616719999,9.479838539817239,0.29977881636467285
R::MET:384,11.18518,2.18703002347933,0.06915996185366212,-7.064139,0.6755421686904526,0.02136251908551517,-0.395382,0.40612876046396906,0.012842919063670842,0.32589,0.3035044182544959,0.009597652416085926,0.0072341424,0.008284754245849554,0.00026198693271635177,4.058783142399999,2.344478979306045,0.0741389350099387
R::VAL:385,11.112249000000002,2.1463225598681577,0.06787267882586484,-3.798841,0.9047294942241023,0.028610058680803158,-16.058972999999998,0.37449511114432454,0.011842575238139717,-0.10684700000000001,0.11881903715735118,0.0037573878680540822,0.004740494400000001,0.007710363532434035,0.000243823103503931,-8.8476715056,2.362130392312373,0.07469712170014187
R::ASN:386,15.770240000000001,2.099705678994082,0.06639852361611664,-4.673026000000001,0.8986662469037101,0.028418321965309634,-82.005065,1.8313768440097198,0.05791322081161608,-2.612858,1.2818421992725937,0.04053540950620827,0.11596032719999999,0.09474087778072472,0.0029959696131072857,-73.40474867280001,3.1972490306914887,0.101105891837507
R::TYR:387,15.528666000000001,2.744072338413111,0.08677518653649786,-7.728114,1.1610263963424776,0.03671487836019616,-24.521673999999997,1.2740101246552165,0.040287737560255235,-0.605634,0.4378809427732612,0.013847011231453524,0.0002261808,0.0006981849542573657,2.2078546835137496e-05,-17.3265298192,3.269978179847418,0.10340578947369548
R::PHE:388,14.156901000000001,2.526788585774243,0.07990407096762342,-3.4669119999999998,0.9408934733836769,0.029753664114794333,0.842152,0.5996772522749216,0.01896345978180142,-0.7208479999999999,0.4275267276978131,0.013519582201236842,0.1559572056,0.0950305932505492,0.0030051312206875974,10.967250205600001,2.7966701287246147,0.08843847470926075
R::LEU:389,13.833124,2.392061755604148,0.07564363451490151,-4.727646000000001,1.058871740431295,0.03348446449749495,-22.628163,0.43092152235760983,0.013626935034372184,-0.127639,0.16105177018275832,0.005092904149795086,0.0431487504,0.0295980986773154,0.0009359740623073376,-13.607175249600001,2.656252225196868,0.08399807071512604
R::SER:390,8.158502,1.4247792292127226,0.045055475272113156,-2.4685910000000004,0.8813026550050782,0.02786923697769639,-6.64965,3.1982029697159624,0.10113605803816957,0.8051900000000001,1.3090836611538623,0.04139686016958291,0.073088892,0.04845567215056846,0.0015323028955018573,-0.08146010800000004,3.8407343622383676,0.12145468472347438
R::PRO:391,26.589754,2.9141248778122053,0.09215272000046446,-5.679374,0.6301147769446452,0.019925978824740332,-2.3836720000000007,0.7312825681062007,0.023125185283928,2.455305,0.6640684211547783,0.02099968733041042,0.0059341968,0.007702156587407825,0.00024356357711478486,20.9879471968,3.140857975333348,0.09932265009158332
R::ALA:392,6.249140000000001,1.2792012923695786,0.04045189669718838,-2.584368,0.4794077039180743,0.015160202722127432,1.059729,0.2069167551432218,0.0065432823230394095,0.822955,0.16354492035829177,0.005171744480830428,0.025520551199999998,0.010750933155652051,0.0003399743574408202,5.5729765512,1.3913535711937917,0.04399846315581622
R::PHE:393,14.513939999999998,2.556935204575978,0.0808573907592868,-4.987216,0.8716831656880841,0.027565042016002805,1.4677950000000002,0.3351575435149864,0.01059861212494353,-0.715243,0.23723911555854357,0.007502159552488869,0.10613761199999999,0.05719321646241218,0.0018086083073226044,10.385413612,2.7330629745176593,0.08642703988150535
R::ARG:394,21.736983,3.74461793040505,0.11841521627185841,-3.4963849999999996,1.4997773050606547,0.047427122670208446,-205.76580900000002,8.473975161901231,0.2679706234730199,15.047227,6.329794829650563,0.20016568783253288,0.4911731424,0.08701098865237403,0.0027515290560456676,-171.9868108576,11.320495746725152,0.35798550801900103
R::TYR:395,14.958650000000002,2.5397376513136156,0.08031355637437555,-2.125705,1.006719670998337,0.03183527125650102,-16.144997,1.3086499031410197,0.0413831435368436,-4.855351000000001,1.322476965318867,0.04182039363515126,0.7184114495999999,0.10930467386069571,0.0034565172830166866,-7.4489915504,3.307145179455053,0.1045811131992426
R::GLN:396,19.088763,2.7222063226050666,0.08608372240343118,-4.046862999999999,1.3162574467903305,0.041623715190153315,-69.920007,3.592480197155024,0.11360419872060627,-2.1819179999999996,2.988002252220704,0.09448892770730336,0.2544810768,0.1901316843916246,0.006012491780418194,-56.805543923200005,5.568946256941128,0.17610554339003245
R::PRO:397,26.924897,2.894812286209764,0.0915420022306209,-1.3638219999999999,0.4555233082027746,0.014404911812156296,-4.5951949999999995,1.195325166210015,0.03779950069742986,3.947799,1.1215393112142793,0.03546618708853547,0.7386294023999999,0.05965756361337726,0.001886537806746569,25.6523084024,3.358221458030617,0.10619628694628303
[truncated: 2,032,410 more chars]
