# Supplementary material for: Network pharmacology and molecular-docking-based strategy to explore the potential mechanism of salidroside-inhibited oxidative stress in retinal ganglion cell
Source: PLoS One. 2024 Jul 5;19(7):e0305343. doi: 10.1371/journal.pone.0305343 (PMC11226129; doi:10.1371/journal.pone.0305343)
Supplement: S1 File — All raw data required to replicate the results of study were listed in this file. (ZIP) [file pone.0305343.s002.zip › original data/molecular dynamic/1m9k_NOS3_/FINAL_RESULTS_MMPBSA.csv]

GENERALIZED BORN:
Complex Energy Terms
Frame #	BOND	ANGLE	DIHED	VDWAALS	EEL	1-4 VDW	1-4 EEL	EGB	ESURF	GGAS	GSOLV	TOTAL
1	4089.65	6246.15	8899.34	-6706.34	-54104.66	2868.47	28137.11	-8438.27	262.5	-10570.29	-8175.77	-18746.05
2	4039.04	6236.28	8909.78	-6756.38	-54158.12	2865.51	28183.07	-8456.45	260.96	-10680.82	-8195.5	-18876.32
3	4023.63	6230.2	8890.59	-6750.3	-54114.94	2909.2	28122.51	-8437.38	260.82	-10689.12	-8176.55	-18865.68
4	4078.84	6271.75	8872.39	-6736.75	-54034.21	2871.99	27983.4	-8428.16	262.93	-10692.6	-8165.22	-18857.83
5	4085.61	6272.99	8936.62	-6732.85	-54163.15	2848.46	28074.63	-8362.16	261.09	-10677.69	-8101.07	-18778.76
6	4089.24	6191.0	8865.13	-6752.22	-54366.0	2861.79	28180.83	-8273.56	260.75	-10930.24	-8012.81	-18943.05
7	4053.92	6275.65	8925.6	-6797.44	-54052.66	2869.4	27927.06	-8332.11	258.44	-10798.46	-8073.67	-18872.13
8	3998.58	6244.22	8845.42	-6771.62	-54182.95	2874.41	28069.66	-8293.56	254.73	-10922.27	-8038.83	-18961.1
9	4100.82	6310.48	8971.7	-6767.63	-54275.53	2862.8	27947.62	-8255.55	258.05	-10849.75	-7997.49	-18847.24
10	4059.37	6328.65	8896.03	-6756.62	-54257.27	2885.24	28019.57	-8266.43	257.7	-10825.03	-8008.72	-18833.75
11	4051.31	6188.56	8927.73	-6793.51	-54364.88	2858.3	28109.66	-8228.73	253.08	-11022.83	-7975.66	-18998.49
12	4030.91	6144.3	8888.87	-6730.15	-54264.8	2876.94	28043.19	-8268.67	257.22	-11010.74	-8011.44	-19022.18
13	4051.1	6136.76	8887.73	-6786.68	-54475.78	2899.46	28166.12	-8124.24	255.4	-11121.3	-7868.85	-18990.15
14	3899.38	6205.53	8974.55	-6717.45	-54371.41	2892.58	28113.93	-8259.5	263.06	-11002.87	-7996.44	-18999.31
15	4028.29	6180.4	8912.55	-6729.83	-54182.16	2856.59	28088.96	-8362.12	262.93	-10845.18	-8099.19	-18944.38
16	4061.95	6184.77	8951.54	-6743.55	-54215.08	2869.64	28098.8	-8379.11	260.19	-10791.93	-8118.93	-18910.86
17	4133.59	6294.64	8838.95	-6673.88	-54468.64	2834.37	28188.12	-8292.47	262.92	-10852.85	-8029.55	-18882.4
18	4128.38	6304.42	8921.31	-6746.72	-54333.08	2858.1	28073.01	-8291.01	259.65	-10794.57	-8031.35	-18825.93
19	4056.95	6226.96	8929.14	-6714.45	-54264.79	2860.15	28101.92	-8360.42	265.06	-10804.12	-8095.36	-18899.48
20	4024.98	6154.42	8963.94	-6679.46	-54472.55	2890.55	28167.64	-8262.6	265.27	-10950.49	-7997.34	-18947.83
21	3994.92	6193.45	8877.17	-6691.72	-54226.1	2858.48	28036.53	-8377.51	267.37	-10957.28	-8110.13	-19067.41
22	4081.32	6140.94	8877.56	-6699.11	-54203.41	2843.45	28091.2	-8384.12	266.65	-10868.04	-8117.47	-18985.51
23	3959.99	6352.32	8927.91	-6698.81	-54379.79	2931.71	28172.26	-8345.84	263.58	-10734.41	-8082.27	-18816.68
24	4134.63	6223.48	8921.54	-6727.32	-54304.46	2855.76	28119.87	-8322.31	264.62	-10776.5	-8057.68	-18834.18
25	4027.63	6265.9	8920.1	-6705.04	-54383.83	2919.52	28168.55	-8299.36	263.41	-10787.17	-8035.95	-18823.12
26	3972.17	6288.16	8957.34	-6730.6	-54373.37	2905.99	28084.16	-8267.67	262.46	-10896.15	-8005.2	-18901.35
27	3935.86	6275.17	8916.81	-6649.63	-54326.0	2889.75	28208.62	-8372.46	264.72	-10749.42	-8107.74	-18857.16
28	4091.69	6218.71	8930.33	-6729.4	-54326.97	2859.23	28093.14	-8284.32	261.79	-10863.26	-8022.53	-18885.8
29	4168.93	6307.07	8963.4	-6722.12	-54418.72	2860.17	28190.81	-8324.69	263.77	-10650.44	-8060.92	-18711.36
30	4023.69	6286.3	8915.51	-6707.42	-54299.93	2885.83	28130.86	-8424.91	263.97	-10765.17	-8160.93	-18926.1
31	4007.46	6331.48	8916.8	-6713.83	-54309.91	2888.16	28074.51	-8334.72	260.33	-10805.34	-8074.39	-18879.73
32	4055.47	6221.69	8913.24	-6755.77	-54260.24	2860.01	28070.25	-8336.95	265.71	-10895.35	-8071.24	-18966.59
33	4075.36	6403.9	8895.1	-6740.33	-54348.05	2885.25	28064.43	-8274.81	258.29	-10764.34	-8016.52	-18780.86
34	4093.47	6273.46	8884.41	-6754.93	-54534.64	2879.49	28253.26	-8154.59	261.32	-10905.48	-7893.27	-18798.75
35	3965.82	6210.92	8875.69	-6690.89	-54407.16	2889.73	28069.49	-8226.25	263.22	-11086.39	-7963.03	-19049.42
36	4121.4	6150.26	8918.04	-6769.82	-54342.82	2879.57	28096.96	-8255.24	262.68	-10946.42	-7992.57	-18938.98
37	4045.06	6204.44	8882.17	-6716.18	-54423.48	2896.75	28127.14	-8253.54	258.45	-10984.1	-7995.09	-18979.19
38	4142.98	6291.34	8824.42	-6724.36	-54209.87	2866.91	28055.31	-8341.71	261.07	-10753.25	-8080.64	-18833.89
39	3994.35	6227.11	8828.65	-6786.46	-54338.82	2877.76	28136.15	-8263.37	258.53	-11061.27	-8004.85	-19066.12
40	4074.28	6272.12	8918.49	-6779.33	-54284.6	2903.66	27998.11	-8204.47	256.51	-10897.27	-7947.95	-18845.22
41	4042.74	6324.55	8879.15	-6725.17	-54427.03	2860.35	28119.58	-8199.02	264.01	-10925.83	-7935.01	-18860.84
42	4061.04	6286.94	8932.25	-6712.19	-54470.51	2852.23	28104.29	-8168.82	260.14	-10945.95	-7908.68	-18854.63
43	4055.62	6302.29	8920.01	-6739.38	-54429.72	2862.78	28131.28	-8151.56	259.47	-10897.12	-7892.09	-18789.21
44	4090.6	6250.2	8868.77	-6716.8	-54404.67	2869.16	28233.51	-8382.58	265.38	-10809.23	-8117.19	-18926.42
45	4028.62	6234.54	8868.62	-6760.74	-54374.67	2843.2	28124.53	-8307.87	262.35	-11035.88	-8045.52	-19081.4
46	3923.29	6205.06	8947.23	-6747.07	-54435.4	2888.91	28360.53	-8350.95	264.93	-10857.45	-8086.02	-18943.47
47	4097.56	6234.47	8896.16	-6734.83	-54475.11	2852.6	28254.94	-8283.62	263.27	-10874.2	-8020.35	-18894.55
48	3911.3	6251.1	8869.69	-6774.57	-54335.25	2842.56	28180.53	-8336.89	259.18	-11054.65	-8077.71	-19132.36
49	4115.0	6179.18	8895.92	-6745.76	-54252.03	2878.43	28019.49	-8319.35	258.65	-10909.77	-8060.69	-18970.46
50	4115.47	6313.7	8889.8	-6713.95	-54441.11	2852.79	28088.25	-8227.97	262.2	-10895.05	-7965.76	-18860.81
51	4030.26	6226.71	8891.47	-6739.89	-54413.16	2839.67	28173.18	-8284.96	262.39	-10991.77	-8022.56	-19014.34
52	4080.34	6223.16	8921.17	-6803.88	-54370.8	2860.14	28208.19	-8315.96	256.82	-10881.68	-8059.14	-18940.83
53	4001.91	6253.97	8841.45	-6718.52	-54519.95	2878.72	28164.73	-8199.46	263.05	-11097.69	-7936.41	-19034.1
54	3977.84	6339.82	8843.45	-6743.03	-54330.41	2844.01	28136.61	-8279.66	261.06	-10931.72	-8018.6	-18950.32
55	4063.63	6240.85	8920.98	-6748.45	-54134.5	2876.49	28098.9	-8481.94	264.59	-10682.11	-8217.35	-18899.46
56	4118.68	6240.33	8931.34	-6693.76	-54330.79	2842.64	28109.8	-8329.49	260.3	-10781.76	-8069.2	-18850.96
57	4108.05	6197.9	8935.03	-6749.13	-54426.38	2839.74	28095.41	-8198.05	258.3	-10999.39	-7939.75	-18939.15
58	4080.77	6121.99	8889.12	-6658.49	-54433.58	2867.7	28134.86	-8278.11	261.64	-10997.63	-8016.47	-19014.09
59	4160.98	6328.25	8859.39	-6746.93	-54492.93	2837.18	28156.19	-8164.41	261.72	-10897.87	-7902.69	-18800.56
60	4027.08	6223.28	8905.37	-6717.1	-54715.15	2890.25	28202.71	-8109.93	258.72	-11183.56	-7851.2	-19034.77
61	3957.26	6254.75	8939.23	-6751.14	-54505.43	2897.81	28222.79	-8255.14	265.42	-10984.74	-7989.72	-18974.46
62	4090.72	6222.61	8866.59	-6758.18	-54584.06	2823.9	28202.79	-8180.1	262.34	-11135.63	-7917.76	-19053.39
63	4002.84	6185.66	8874.39	-6717.33	-54513.95	2901.39	28328.89	-8304.09	263.0	-10938.13	-8041.1	-18979.22
64	4068.99	6367.51	8912.48	-6742.04	-54494.11	2908.03	28178.58	-8237.22	260.36	-10800.57	-7976.86	-18777.43
65	4020.86	6262.9	8923.35	-6687.06	-54438.03	2876.7	28173.14	-8300.5	264.76	-10868.14	-8035.74	-18903.88
66	4055.95	6192.67	8866.29	-6690.74	-54336.8	2863.88	28064.83	-8301.8	264.25	-10983.93	-8037.54	-19021.48
67	4158.42	6246.78	8887.02	-6682.57	-54564.78	2880.34	28219.7	-8232.33	264.46	-10855.09	-7967.87	-18822.96
68	4033.58	6273.93	8857.79	-6733.29	-54355.13	2869.83	28164.85	-8330.38	264.29	-10888.43	-8066.09	-18954.52
69	4087.46	6202.62	8854.9	-6722.29	-54482.09	2856.55	28312.82	-8335.96	260.43	-10890.04	-8075.53	-18965.57
70	4067.42	6152.58	8932.35	-6731.87	-54559.46	2845.51	28270.15	-8256.93	261.88	-11023.33	-7995.05	-19018.38
71	4143.19	6295.75	8893.76	-6707.42	-54616.05	2847.24	28244.61	-8204.42	265.03	-10898.91	-7939.39	-18838.3
72	4077.07	6186.72	8878.61	-6687.06	-54443.66	2879.62	28180.78	-8299.16	267.3	-10927.93	-8031.86	-18959.79
73	4119.72	6176.42	8855.04	-6704.99	-54533.56	2884.95	28129.38	-8223.22	263.4	-11073.05	-7959.82	-19032.87
74	4063.55	6333.9	8896.57	-6710.92	-54465.42	2856.08	28233.91	-8334.35	264.43	-10792.32	-8069.92	-18862.24
75	4083.46	6256.81	8909.06	-6729.76	-54430.25	2866.11	28206.75	-8314.21	262.89	-10837.83	-8051.32	-18889.14
76	4150.07	6231.79	8849.17	-6728.48	-54490.98	2846.39	28195.43	-8234.41	262.51	-10946.62	-7971.9	-18918.52
77	4152.11	6165.75	8848.53	-6668.77	-54648.65	2866.66	28194.14	-8171.31	259.29	-11090.22	-7912.02	-19002.24
78	4075.49	6198.2	8871.44	-6683.01	-54514.55	2847.48	28247.51	-8227.77	262.3	-10957.44	-7965.47	-18922.91
79	4035.48	6268.84	8869.18	-6738.96	-54398.33	2856.28	28258.89	-8340.67	262.26	-10848.63	-8078.41	-18927.04
80	4061.49	6214.7	8907.95	-6717.26	-54426.74	2870.64	28089.97	-8247.63	264.8	-10999.24	-7982.83	-18982.08
81	4069.59	6338.43	8940.91	-6652.35	-54703.52	2875.96	28182.11	-8108.4	261.69	-10948.87	-7846.71	-18795.58
82	4081.01	6284.58	8874.67	-6727.14	-54567.06	2880.23	28216.82	-8169.05	261.27	-10956.89	-7907.78	-18864.66
83	4102.78	6257.15	8883.76	-6748.67	-54529.14	2853.35	28145.05	-8162.51	258.08	-11035.73	-7904.42	-18940.15
84	3979.55	6148.26	8907.51	-6692.87	-54755.61	2868.74	28264.21	-8034.76	262.39	-11280.2	-7772.37	-19052.58
85	4088.4	6305.74	8926.19	-6688.56	-54661.32	2863.3	28129.96	-8118.22	262.8	-11036.3	-7855.42	-18891.72
86	4106.74	6218.48	8862.0	-6655.25	-54662.3	2877.33	28311.09	-8245.8	262.58	-10941.91	-7983.22	-18925.13
87	4058.12	6233.49	8897.58	-6775.49	-54551.14	2887.42	28247.11	-8157.45	255.04	-11002.92	-7902.41	-18905.32
88	4069.3	6210.42	8831.32	-6749.68	-54460.75	2876.79	28130.86	-8218.7	259.16	-11091.73	-7959.54	-19051.27
89	3994.3	6183.0	8936.41	-6750.69	-54607.47	2873.54	28209.11	-8150.04	258.62	-11161.81	-7891.41	-19053.22
90	3976.57	6306.94	8922.33	-6791.44	-54469.41	2857.82	28120.37	-8115.53	257.43	-11076.82	-7858.1	-18934.93
91	4117.76	6287.27	8804.37	-6799.21	-54300.85	2843.34	28148.17	-8300.7	258.76	-10899.15	-8041.95	-18941.09
92	4008.25	6336.25	8889.19	-6716.74	-54368.61	2890.9	28142.65	-8276.78	260.49	-10818.11	-8016.29	-18834.4
93	4098.03	6265.0	8826.57	-6703.69	-54497.07	2841.72	28208.53	-8285.41	257.33	-10960.91	-8028.08	-18988.99
94	4095.76	6258.14	8869.47	-6716.13	-54692.36	2835.53	28129.33	-8091.18	258.47	-11220.25	-7832.71	-19052.96
95	4036.41	6278.73	8902.19	-6701.22	-54646.89	2871.48	28224.94	-8174.19	259.05	-11034.38	-7915.14	-18949.52
96	4106.5	6302.45	8871.14	-6757.7	-54698.6	2908.62	28263.04	-8117.83	257.81	-11004.55	-7860.02	-18864.57
97	4069.16	6260.76	8898.94	-6721.52	-54770.68	2874.26	28293.14	-8124.95	260.54	-11095.94	-7864.41	-18960.34
98	4005.9	6173.33	8876.49	-6759.28	-54595.2	2867.11	28266.11	-8190.37	261.87	-11165.54	-7928.49	-19094.03
99	4079.73	6225.8	8877.93	-6718.31	-54443.81	2891.3	28231.39	-8310.82	263.83	-10855.97	-8046.99	-18902.95
100	4068.2	6199.89	8932.27	-6734.42	-54350.12	2884.36	28327.25	-8416.92	262.59	-10672.57	-8154.32	-18826.9
101	4108.6	6184.1	8988.47	-6731.65	-54535.58	2867.12	28373.93	-8363.59	258.88	-10745.0	-8104.71	-18849.72
102	4085.45	6257.78	8911.97	-6716.47	-54368.66	2856.5	28210.82	-8330.3	263.65	-10762.62	-8066.65	-18829.27
103	4125.74	6370.94	8870.76	-6708.85	-54281.35	2883.85	28182.44	-8393.35	262.46	-10556.47	-8130.88	-18687.35
104	4114.44	6249.18	8964.69	-6696.47	-54661.08	2879.84	28368.15	-8281.41	263.4	-10781.24	-8018.01	-18799.25
105	4088.34	6293.72	8903.69	-6736.12	-54379.56	2850.15	28182.3	-8262.47	257.69	-10797.49	-8004.78	-18802.27
106	4058.5	6148.6	8829.56	-6705.58	-54452.68	2871.66	28164.17	-8263.61	261.66	-11085.77	-8001.95	-19087.73
107	4062.89	6247.94	8888.56	-6733.37	-54673.75	2865.26	28269.47	-8106.96	257.39	-11073.0	-7849.56	-18922.57
108	4021.4	6294.32	8934.23	-6769.32	-54638.02	2904.61	28186.12	-8179.73	262.73	-11066.65	-7917.01	-18983.66
109	4091.78	6265.85	8892.91	-6711.53	-54449.54	2859.6	28167.85	-8216.06	264.4	-10883.08	-7951.65	-18834.73
110	4069.2	6261.97	8916.78	-6739.38	-54588.98	2893.78	28275.29	-8214.87	259.09	-10911.34	-7955.78	-18867.11
111	4040.1	6296.84	8886.33	-6805.15	-54446.19	2914.7	28202.47	-8212.36	259.87	-10910.9	-7952.49	-18863.39
112	4114.23	6245.15	8843.79	-6699.39	-54496.95	2838.24	28206.72	-8288.2	265.26	-10948.21	-8022.95	-18971.16
113	3963.98	6235.78	8931.65	-6710.54	-54450.33	2885.24	28194.8	-8259.99	262.52	-10949.42	-7997.46	-18946.88
114	4034.06	6247.3	8943.74	-6778.52	-54653.15	2869.03	28232.26	-8159.77	256.76	-11105.28	-7903.01	-19008.28
115	4093.13	6289.76	8917.19	-6683.41	-54500.02	2891.45	28217.13	-8305.21	260.42	-10774.77	-8044.79	-18819.56
116	4019.95	6272.78	8921.33	-6708.2	-54393.3	2837.88	28197.38	-8351.99	263.03	-10852.17	-8088.96	-18941.13
117	4044.8	6308.43	8831.04	-6679.29	-54346.66	2866.7	28200.08	-8349.93	264.86	-10774.9	-8085.07	-18859.97
118	4062.28	6182.83	8946.26	-6660.4	-54600.66	2874.47	28276.89	-8212.15	265.39	-10918.35	-7946.76	-18865.11
119	4033.02	6170.38	8859.7	-6703.24	-54351.64	2903.5	28187.79	-8403.32	261.59	-10900.5	-8141.73	-19042.23
120	4087.83	6274.68	8943.31	-6666.65	-54486.32	2857.69	28110.37	-8251.71	260.3	-10879.1	-7991.41	-18870.51
121	4156.57	6269.44	8895.18	-6765.09	-54591.31	2883.29	28182.06	-8131.4	256.58	-10969.86	-7874.82	-18844.68
122	4063.66	6176.71	8917.29	-6705.43	-54443.2	2912.11	28225.18	-8285.3	258.94	-10853.68	-8026.36	-18880.04
123	4075.38	6265.26	8920.12	-6671.86	-54591.17	2853.42	28282.5	-8277.84	264.23	-10866.36	-8013.6	-18879.96
124	3981.58	6116.44	8903.07	-6714.69	-54594.37	2861.06	28299.86	-8262.25	260.94	-11147.05	-8001.3	-19148.36
125	3994.41	6236.56	8908.21	-6674.41	-54667.86	2882.81	28266.59	-8209.21	261.16	-11053.69	-7948.05	-19001.74
126	4120.9	6209.5	8863.47	-6680.56	-54540.1	2858.14	28229.08	-8262.8	264.11	-10939.56	-7998.69	-18938.26
127	4078.08	6242.81	8966.69	-6695.65	-54626.21	2891.16	28221.27	-8225.67	257.93	-10921.85	-7967.74	-18889.59
128	4110.8	6200.22	8910.22	-6753.91	-54289.7	2885.8	28303.24	-8490.18	259.13	-10633.32	-8231.06	-18864.38
129	4096.08	6265.1	8946.87	-6695.97	-54395.49	2840.47	28139.78	-8329.09	261.81	-10803.17	-8067.28	-18870.45
130	4163.34	6257.55	8899.34	-6697.9	-54466.48	2886.3	28140.81	-8207.06	260.52	-10817.04	-7946.53	-18763.57
131	4129.68	6203.58	8916.17	-6717.85	-54526.54	2849.82	28255.94	-8267.3	261.89	-10889.19	-8005.41	-18894.6
132	4080.32	6261.38	8863.62	-6658.64	-54578.8	2888.92	28231.76	-8255.47	267.01	-10911.44	-7988.46	-18899.9
133	4130.57	6261.75	8880.08	-6694.28	-54311.58	2869.77	28095.53	-8283.21	265.21	-10768.16	-8018.0	-18786.17
134	4035.14	6126.14	8867.49	-6662.17	-54394.84	2895.84	28270.74	-8397.79	267.65	-10861.65	-8130.14	-18991.79
135	4090.45	6349.44	8824.31	-6622.19	-54248.95	2852.56	28133.17	-8465.11	273.95	-10621.21	-8191.16	-18812.37
136	4072.81	6175.26	8827.72	-6677.81	-54271.75	2848.65	28159.3	-8431.38	267.86	-10865.82	-8163.52	-19029.34
137	4134.12	6284.51	8900.76	-6659.86	-54467.63	2883.76	28192.53	-8264.15	268.15	-10731.81	-7996.01	-18727.81
138	4128.33	6199.98	8893.08	-6708.92	-54402.08	2851.34	28069.71	-8203.43	263.96	-10968.56	-7939.47	-18908.02
139	4077.27	6339.42	8863.66	-6704.39	-54327.03	2867.21	28140.94	-8278.12	265.84	-10742.92	-8012.28	-18755.2
140	4043.18	6246.28	8896.66	-6640.87	-54419.77	2891.83	28250.95	-8367.19	267.26	-10731.75	-8099.93	-18831.68
141	4111.66	6187.2	8880.17	-6650.71	-54636.77	2831.89	28232.58	-8269.9	267.12	-11043.98	-8002.78	-19046.76
142	3995.47	6273.34	8844.09	-6694.85	-54518.65	2865.64	28143.17	-8153.06	266.33	-11091.79	-7886.72	-18978.51
143	4060.04	6200.59	8891.0	-6680.84	-54652.62	2914.62	28278.63	-8182.37	266.59	-10988.58	-7915.78	-18904.36
144	3993.36	6214.5	8903.19	-6708.76	-54481.88	2869.07	28231.98	-8256.24	263.63	-10978.54	-7992.61	-18971.15
145	3950.24	6202.56	8900.01	-6681.45	-54565.97	2860.85	28365.41	-8247.36	266.38	-10968.35	-7980.98	-18949.33
146	4131.37	6297.11	8833.9	-6698.56	-54502.38	2844.62	28193.71	-8228.43	261.35	-10900.23	-7967.08	-18867.3
147	4035.5	6358.74	8916.31	-6680.36	-54545.44	2843.06	28303.37	-8305.08	268.35	-10768.82	-8036.73	-18805.55
148	4057.67	6275.94	8869.28	-6669.8	-54602.32	2875.44	28267.31	-8237.44	266.07	-10926.48	-7971.37	-18897.85
149	4043.17	6281.22	8909.21	-6688.99	-54509.74	2881.42	28247.35	-8225.33	266.05	-10836.36	-7959.28	-18795.64
150	4064.08	6280.15	8893.2	-6685.66	-54626.1	2831.03	28199.36	-8194.64	262.89	-11043.94	-7931.75	-18975.69
151	4084.43	6239.08	8844.32	-6692.93	-54576.36	2860.57	28303.72	-8188.05	262.69	-10937.17	-7925.36	-18862.52
152	4040.58	6228.18	8912.12	-6755.57	-54453.1	2876.52	28329.63	-8383.72	262.66	-10821.65	-8121.06	-18942.71
153	4043.53	6183.03	8865.71	-6672.17	-54593.84	2912.7	28278.89	-8252.46	266.13	-10982.15	-7986.33	-18968.48
154	4015.42	6297.84	8881.77	-6639.19	-54545.68	2901.6	28226.12	-8276.14	262.44	-10862.12	-8013.69	-18875.81
155	4069.87	6183.37	8908.87	-6687.95	-54582.03	2903.45	28160.38	-8189.65	262.35	-11044.04	-7927.3	-18971.34
156	3978.77	6262.37	8865.35	-6691.28	-54695.4	2889.82	28336.92	-8179.76	261.96	-11053.45	-7917.8	-18971.25
157	4014.73	6279.09	8925.91	-6643.22	-54630.17	2886.96	28502.17	-8391.96	268.38	-10664.53	-8123.58	-18788.11
158	4055.06	6137.79	8879.52	-6733.73	-54444.82	2886.73	28349.38	-8355.95	265.29	-10870.07	-8090.66	-18960.73
159	3984.81	6072.78	8899.53	-6631.52	-54368.92	2915.87	28286.77	-8426.01	268.17	-10840.68	-8157.84	-18998.52
160	4012.12	6115.73	8912.16	-6680.3	-54581.49	2873.87	28416.82	-8381.63	266.75	-10931.08	-8114.88	-19045.96
161	4034.49	6185.82	8897.9	-6711.48	-54521.71	2861.97	28133.72	-8166.27	263.31	-11119.3	-7902.96	-19022.27
162	4059.09	6237.44	8960.48	-6651.65	-54601.69	2860.85	28131.39	-8189.56	265.45	-11004.09	-7924.11	-18928.19
163	3999.37	6343.08	8952.18	-6707.72	-54683.26	2885.92	28289.85	-8138.17	260.3	-10920.58	-7877.87	-18798.45
164	4053.69	6313.19	8896.61	-6682.23	-54469.78	2866.25	28124.05	-8238.06	265.06	-10898.22	-7973.0	-18871.22
165	4215.26	6168.01	8824.81	-6741.19	-54496.57	2830.09	28144.62	-8226.52	258.77	-11054.97	-7967.74	-19022.72
166	4098.98	6235.49	8902.51	-6705.62	-54619.97	2872.94	28281.65	-8173.24	264.38	-10934.02	-7908.86	-18842.88
167	4019.74	6207.63	8896.26	-6683.76	-54599.89	2892.18	28163.89	-8126.84	261.15	-11103.96	-7865.69	-18969.65
168	4113.88	6314.11	8861.46	-6687.15	-54512.07	2843.0	28177.07	-8222.86	260.93	-10889.71	-7961.93	-18851.64
169	4056.93	6331.04	8888.68	-6746.33	-54611.55	2848.2	28221.28	-8096.21	258.04	-11011.74	-7838.16	-18849.9
170	4038.81	6291.34	8857.23	-6696.94	-54704.55	2878.26	28264.43	-8032.26	261.89	-11071.42	-7770.37	-18841.79
171	4146.88	6207.14	8839.36	-6760.6	-54497.81	2861.31	28205.95	-8206.74	260.13	-10997.76	-7946.61	-18944.38
172	4083.35	6189.95	8926.22	-6697.05	-54545.58	2881.49	28242.74	-8223.9	261.44	-10918.89	-7962.46	-18881.35
173	4064.77	6266.02	8918.63	-6709.57	-54585.76	2868.65	28179.9	-8199.47	258.62	-10997.36	-7940.85	-18938.21
174	4014.0	6244.55	8888.11	-6742.13	-54384.47	2875.15	28240.52	-8351.9	262.59	-10864.27	-8089.31	-18953.58
175	4044.4	6213.37	8944.58	-6689.25	-54210.28	2851.35	28197.89	-8518.3	261.24	-10647.94	-8257.06	-18905.0
176	4016.36	6134.56	8904.92	-6671.65	-54383.43	2892.43	28270.22	-8432.8	261.35	-10836.59	-8171.46	-19008.05
177	4107.25	6269.07	8819.49	-6736.08	-54296.65	2884.42	28221.3	-8405.89	262.68	-10731.2	-8143.21	-18874.41
178	4060.46	6230.66	8908.21	-6767.61	-54275.57	2863.25	28134.81	-8383.36	259.73	-10845.79	-8123.63	-18969.42
179	4012.99	6113.83	8884.9	-6756.33	-54511.44	2870.01	28312.12	-8336.59	263.39	-11073.92	-8073.2	-19147.12
180	4003.33	6162.05	8844.58	-6700.25	-54456.99	2877.24	28218.67	-8371.81	262.84	-11051.35	-8108.97	-19160.33
181	4089.51	6209.6	8878.67	-6708.89	-54539.84	2887.11	28353.09	-8328.88	259.99	-10830.75	-8068.89	-18899.64
182	4169.55	6221.06	8842.86	-6747.64	-54638.23	2877.38	28218.01	-8130.38	260.98	-11057.01	-7869.4	-18926.41
183	4082.21	6222.56	8864.02	-6722.14	-54756.77	2892.0	28299.22	-8055.05	255.19	-11118.92	-7799.86	-18918.77
184	4079.05	6210.84	8923.4	-6698.91	-54694.33	2878.68	28165.28	-8076.96	259.8	-11136.0	-7817.16	-18953.16
185	4093.31	6124.8	8868.44	-6721.29	-54687.76	2862.55	28254.16	-8083.27	260.72	-11205.79	-7822.55	-19028.34
186	4080.28	6194.06	8823.01	-6751.35	-54606.46	2848.71	28157.15	-8131.13	260.35	-11254.6	-7870.78	-19125.38
187	4074.54	6159.73	8893.9	-6730.26	-54797.96	2863.65	28198.08	-7924.77	253.33	-11338.31	-7671.44	-19009.75
188	4034.0	6287.67	8905.94	-6707.33	-54594.9	2873.12	28144.11	-8111.36	259.94	-11057.39	-7851.42	-18908.81
189	4053.76	6237.0	8871.12	-6762.5	-54677.27	2846.44	28201.25	-8033.97	256.65	-11230.2	-7777.32	-19007.52
190	4087.61	6113.4	8907.48	-6770.73	-54786.51	2849.95	28243.09	-7971.09	256.11	-11355.7	-7714.97	-19070.68
191	4026.44	6287.16	8867.77	-6727.62	-54695.47	2836.04	28181.28	-8052.87	257.64	-11224.4	-7795.23	-19019.63
192	4114.85	6340.54	8881.95	-6730.86	-54620.94	2881.84	28112.13	-8049.35	258.93	-11020.48	-7790.42	-18810.9
193	4056.24	6227.62	8864.23	-6666.94	-54706.13	2883.22	28219.7	-8078.52	258.52	-11122.05	-7820.0	-18942.05
194	3982.9	6200.75	8859.87	-6714.23	-54635.91	2928.46	28194.26	-8125.79	259.98	-11183.89	-7865.81	-19049.7
195	4038.43	6301.04	8944.71	-6686.09	-54666.46	2876.83	28212.06	-8127.21	264.14	-10979.47	-7863.07	-18842.54
196	4062.18	6262.77	8833.18	-6713.29	-54911.38	2892.46	28291.71	-7927.26	259.13	-11282.38	-7668.13	-18950.51
197	4149.1	6342.63	8906.45	-6686.84	-54629.84	2886.13	28075.74	-8027.36	264.05	-10956.63	-7763.3	-18719.93
198	4057.77	6135.31	8918.03	-6734.95	-54816.27	2822.87	28171.63	-7919.37	255.51	-11445.62	-7663.85	-19109.47
199	4195.34	6345.57	8888.95	-6718.29	-54643.79	2848.12	28085.95	-8003.95	258.86	-10998.17	-7745.09	-18743.26
200	4069.13	6235.92	8830.8	-6694.34	-54894.87	2834.31	28268.81	-7988.24	262.22	-11350.24	-7726.01	-19076.25
201	4020.54	6227.66	8892.03	-6692.28	-54850.6	2891.19	28300.86	-8018.07	260.63	-11210.59	-7757.45	-18968.04
202	4082.96	6173.28	8875.43	-6724.21	-54764.92	2872.01	28270.32	-8050.44	261.72	-11215.13	-7788.73	-19003.86
203	3998.26	6130.73	8889.69	-6708.46	-54918.02	2903.7	28381.1	-7944.58	263.85	-11323.01	-7680.73	-19003.73
204	4116.11	6174.05	8840.22	-6664.21	-54648.85	2837.04	28217.61	-8111.61	264.74	-11128.03	-7846.87	-18974.89
205	4038.74	6232.78	8903.93	-6742.36	-54659.84	2911.14	28177.17	-8002.73	257.87	-11138.44	-7744.86	-18883.3
206	4111.86	6262.47	8876.98	-6746.31	-54393.75	2889.25	28169.21	-8215.23	262.34	-10830.28	-7952.88	-18783.16
207	4061.8	6292.44	8916.89	-6822.47	-54547.07	2863.68	28262.91	-8113.84	258.54	-10971.81	-7855.3	-18827.11
208	3981.0	6291.33	8896.22	-6728.36	-54556.29	2897.07	28241.33	-8156.71	260.8	-10977.7	-7895.91	-18873.6
209	4037.39	6260.86	8825.06	-6768.42	-54460.71	2874.49	28208.08	-8200.14	263.15	-11023.26	-7937.0	-18960.25
210	4077.79	6282.63	8850.11	-6685.75	-54631.69	2914.25	28216.87	-8122.27	261.85	-10975.78	-7860.42	-18836.2
211	3985.54	6233.43	8906.91	-6719.37	-54559.26	2885.49	28188.55	-8145.62	262.21	-11078.7	-7883.41	-18962.12
212	4074.43	6227.29	8948.13	-6681.83	-54635.21	2880.54	28153.25	-8049.2	262.18	-11033.41	-7787.02	-18820.43
213	4115.24	6247.07	8807.27	-6715.84	-54399.85	2880.07	28229.87	-8260.68	261.1	-10836.16	-7999.58	-18835.74
214	4038.66	6260.95	8866.4	-6689.91	-54452.73	2874.61	28238.74	-8286.9	258.87	-10863.28	-8028.03	-18891.31
215	4032.86	6229.91	8905.1	-6693.61	-54574.62	2880.14	28300.42	-8259.83	261.4	-10919.8	-7998.43	-18918.23
216	4136.54	6278.49	8934.85	-6759.28	-54560.55	2854.55	28172.16	-8127.4	258.87	-10943.24	-7868.52	-18811.76
217	4039.41	6255.06	8828.48	-6716.5	-54363.88	2828.44	28220.49	-8292.45	259.35	-10908.5	-8033.1	-18941.59
218	4019.12	6305.82	8937.28	-6792.84	-54252.35	2856.9	28192.36	-8334.26	257.63	-10733.71	-8076.63	-18810.34
219	4082.32	6273.96	8881.33	-6761.73	-54348.01	2840.56	28201.27	-8298.63	259.72	-10830.3	-8038.91	-18869.21
220	4155.23	6176.47	8852.64	-6781.5	-54576.16	2873.79	28184.65	-8051.68	257.72	-11114.9	-7793.96	-18908.85
221	4093.84	6222.93	8925.25	-6735.08	-54518.26	2873.18	28196.65	-8243.2	259.78	-10941.49	-7983.42	-18924.91
222	4050.38	6219.96	8930.09	-6743.22	-54590.86	2880.14	28155.6	-8147.11	262.3	-11097.91	-7884.81	-18982.72
223	4055.71	6252.48	8884.78	-6753.77	-54400.4	2845.62	28271.24	-8236.45	260.65	-10844.34	-7975.8	-18820.14
224	4037.04	6268.26	8889.24	-6740.49	-54348.35	2869.17	28258.82	-8340.68	263.6	-10766.31	-8077.08	-18843.39
225	4053.72	6274.43	8871.6	-6748.61	-54624.29	2875.49	28332.56	-8201.91	262.1	-10965.09	-7939.82	-18904.91
226	4028.32	6258.35	8881.83	-6738.2	-54569.95	2879.55	28320.28	-8188.74	258.45	-10939.82	-7930.29	-18870.11
227	4043.01	6243.38	8894.55	-6784.27	-54569.37	2883.63	28171.21	-8040.12	252.83	-11117.86	-7787.29	-18905.15
228	4031.7	6200.08	8910.65	-6736.09	-54457.03	2880.83	28168.65	-8234.05	260.92	-11001.21	-7973.13	-18974.34
229	4148.63	6148.94	8933.26	-6672.63	-54531.49	2867.2	28316.33	-8269.35	261.19	-10789.77	-8008.16	-18797.93
230	4086.69	6195.66	8876.92	-6732.47	-54235.94	2866.08	28211.14	-8435.06	263.16	-10731.92	-8171.9	-18903.83
231	4039.14	6229.24	8912.95	-6741.07	-54426.71	2872.37	28260.67	-8306.91	264.8	-10853.4	-8042.11	-18895.51
232	4128.44	6253.75	8892.53	-6710.26	-54477.43	2859.36	28199.93	-8253.94	263.78	-10853.68	-7990.16	-18843.84
233	4101.11	6312.72	8935.97	-6710.15	-54609.37	2824.53	28181.62	-8181.2	264.54	-10963.56	-7916.66	-18880.22
234	4101.05	6312.17	8845.66	-6734.66	-54480.81	2855.75	28232.56	-8307.03	262.99	-10868.28	-8044.04	-18912.32
235	4064.47	6218.61	8874.55	-6761.6	-54383.55	2884.26	28224.35	-8305.47	259.27	-10878.92	-8046.2	-18925.12
236	4020.61	6370.49	8881.93	-6696.5	-54531.93	2856.79	28167.85	-8209.77	262.2	-10930.77	-7947.57	-18878.34
237	4049.35	6191.94	8881.62	-6746.96	-54336.09	2912.17	28253.68	-8329.84	258.34	-10794.29	-8071.49	-18865.79
238	4079.19	6136.96	8905.93	-6774.99	-54403.46	2869.88	28271.36	-8358.52	259.21	-10915.13	-8099.31	-19014.44
239	4077.97	6196.47	8891.99	-6731.14	-54382.44	2904.54	28239.01	-8398.32	262.95	-10803.59	-8135.37	-18938.96
240	4054.76	6209.26	8891.52	-6642.67	-54387.12	2880.69	28178.64	-8342.46	265.31	-10814.92	-8077.16	-18892.08
241	3982.49	6315.24	8831.29	-6731.81	-54304.3	2868.96	28247.87	-8433.7	263.87	-10790.27	-8169.83	-18960.1
242	4086.84	6225.3	8932.6	-6685.35	-54194.87	2859.63	28216.68	-8542.37	266.89	-10559.16	-8275.48	-18834.64
243	4020.26	6235.35	8865.6	-6763.26	-54343.57	2912.2	28266.83	-8400.97	261.93	-10806.58	-8139.04	-18945.62
244	3991.17	6371.67	8896.65	-6736.56	-54432.5	2878.86	28310.32	-8389.42	258.36	-10720.38	-8131.06	-18851.44
245	4140.77	6332.12	8881.93	-6672.78	-54405.21	2854.81	28181.08	-8330.68	263.74	-10687.28	-8066.93	-18754.22
246	4082.2	6184.29	8880.77	-6690.29	-54574.62	2887.79	28439.09	-8403.72	261.81	-10790.77	-8141.91	-18932.68
247	4021.13	6351.31	8886.59	-6751.62	-54477.17	2871.53	28314.43	-8383.35	263.67	-10783.81	-8119.68	-18903.49
248	4041.51	6323.5	8887.37	-6648.32	-54526.21	2853.46	28229.77	-8333.93	262.0	-10838.92	-8071.92	-18910.85
249	4117.51	6259.13	8829.3	-6729.54	-54474.42	2855.8	28185.66	-8267.95	265.57	-10956.56	-8002.38	-18958.95
250	4068.25	6244.85	8867.98	-6711.22	-54532.5	2854.43	28341.79	-8339.3	264.14	-10866.44	-8075.16	-18941.6
251	4071.01	6157.07	8896.3	-6702.66	-54554.58	2837.18	28244.69	-8245.6	265.47	-11050.99	-7980.13	-19031.12
252	4102.37	6229.27	8893.55	-6673.49	-54464.31	2839.51	28236.35	-8311.51	261.17	-10836.75	-8050.34	-18887.09
253	4043.14	6232.17	8942.03	-6707.65	-54595.02	2863.7	28287.51	-8260.93	265.59	-10934.14	-7995.34	-18929.48
254	4043.31	6275.64	8857.81	-6737.04	-54274.32	2863.95	28188.59	-8427.74	263.06	-10782.06	-8164.68	-18946.75
255	4128.66	6190.39	8862.66	-6796.01	-54518.59	2868.59	28182.02	-8224.06	260.2	-11082.29	-7963.86	-19046.15
256	3981.45	6379.0	8833.04	-6717.18	-54407.22	2875.87	28126.74	-8283.86	262.47	-10928.29	-8021.39	-18949.68
257	4091.95	6171.21	8876.78	-6708.31	-54525.39	2827.36	28184.42	-8154.06	262.25	-11081.98	-7891.81	-18973.79
258	4000.08	6314.83	8874.64	-6771.91	-54583.76	2869.06	28330.23	-8156.17	257.39	-10966.83	-7898.77	-18865.61
259	4138.64	6264.85	8866.51	-6730.06	-54375.91	2890.71	28178.14	-8259.92	259.68	-10767.13	-8000.24	-18767.37
260	4148.63	6338.29	8877.25	-6741.87	-54479.17	2864.29	28222.77	-8222.28	258.81	-10769.81	-7963.47	-18733.28
261	4002.02	6303.86	8871.76	-6724.81	-54713.31	2907.63	28287.03	-7992.26	259.54	-11065.81	-7732.72	-18798.53
262	4015.67	6168.31	8859.86	-6737.78	-54439.09	2865.95	28145.17	-8228.38	263.11	-11121.91	-7965.27	-19087.19
263	4043.99	6161.68	8876.42	-6750.98	-54699.95	2856.0	28222.06	-8086.97	259.9	-11290.78	-7827.07	-19117.85
264	4054.52	6257.4	8928.55	-6757.63	-54473.42	2873.17	28148.66	-8203.36	258.27	-10968.75	-7945.09	-18913.84
265	4063.1	6236.01	8881.62	-6743.22	-54472.39	2844.87	28189.73	-8131.3	260.31	-11000.28	-7870.99	-18871.28
266	4008.78	6339.71	8871.47	-6773.33	-54368.4	2860.53	28152.88	-8248.95	261.53	-10908.36	-7987.42	-18895.79
267	4010.89	6260.67	8921.96	-6710.22	-54394.23	2845.97	28122.8	-8272.15	263.84	-10942.17	-8008.31	-18950.49
268	3982.72	6288.92	8842.29	-6719.92	-54506.74	2871.82	28110.91	-8121.67	259.24	-11130.0	-7862.43	-18992.42
269	4130.07	6208.1	8799.72	-6737.95	-54634.15	2863.51	28280.71	-8173.11	262.62	-11090.0	-7910.49	-19000.49
270	4051.06	6306.73	8861.78	-6781.37	-54404.9	2833.3	28112.89	-8239.68	261.03	-11020.51	-7978.65	-18999.16
271	4114.0	6215.95	8865.95	-6688.87	-54738.39	2872.44	28235.7	-8079.71	260.6	-11123.21	-7819.11	-18942.32
272	4009.49	6275.37	8877.72	-6737.16	-54418.56	2878.24	28164.09	-8213.08	259.36	-10950.79	-7953.71	-18904.51
273	3988.43	6318.91	8884.08	-6725.07	-54535.3	2873.46	28187.94	-8211.56	260.56	-11007.53	-7951.01	-18958.54
274	4001.42	6335.98	8927.76	-6679.9	-54521.01	2908.96	28156.85	-8194.65	262.49	-10869.93	-7932.16	-18802.08
275	3964.67	6149.69	8824.77	-6741.22	-54602.79	2874.88	28289.34	-8204.84	257.32	-11240.66	-7947.53	-19188.19
276	4110.44	6243.26	8850.24	-6757.77	-54387.49	2815.05	28166.87	-8294.11	260.55	-10959.4	-8033.56	-18992.96
277	4075.85	6290.8	8895.11	-6697.28	-54370.77	2882.5	28192.46	-8359.49	261.55	-10731.33	-8097.95	-18829.28
278	4027.12	6254.31	8843.98	-6707.76	-54525.91	2861.93	28229.09	-8229.16	259.5	-11017.24	-7969.65	-18986.89
279	4011.76	6263.61	8872.48	-6775.68	-54408.27	2881.15	28236.83	-8295.79	257.46	-10918.13	-8038.33	-18956.46
280	4061.84	6114.1	8834.14	-6794.45	-54328.42	2861.3	28199.42	-8321.54	258.02	-11052.08	-8063.51	-19115.6
281	4055.08	6326.84	8926.14	-6752.31	-54525.61	2868.56	28278.1	-8304.0	257.8	-10823.2	-8046.2	-18869.4
282	4006.07	6291.16	8906.14	-6706.39	-54463.09	2888.98	28219.04	-8309.04	260.84	-10858.08	-8048.2	-18906.28
283	4061.24	6240.47	8891.95	-6756.16	-54401.81	2852.75	28152.27	-8274.83	259.16	-10959.29	-8015.68	-18974.97
284	4071.39	6114.51	8841.75	-6713.38	-54539.97	2890.34	28309.98	-8236.04	260.58	-11025.38	-7975.46	-19000.84
285	4184.76	6166.35	8913.89	-6762.55	-54471.31	2877.65	28277.37	-8299.15	260.27	-10813.85	-8038.87	-18852.73
286	4084.55	6241.22	8875.28	-6671.97	-54427.7	2813.3	28148.96	-8293.7	260.04	-10936.35	-8033.66	-18970.01
287	3958.02	6155.99	8884.24	-6735.04	-54534.21	2879.02	28330.35	-8264.56	262.11	-11061.62	-8002.45	-19064.07
288	4154.48	6217.61	8870.16	-6758.99	-54321.68	2859.5	28204.4	-8292.74	259.26	-10774.53	-8033.48	-18808.01
289	4017.83	6268.4	8887.17	-6761.3	-54561.63	2863.06	28204.41	-8131.61	256.55	-11082.06	-7875.06	-18957.12
290	4091.41	6271.12	8888.69	-6720.69	-54516.5	2893.31	28248.97	-8273.04	261.76	-10843.69	-8011.27	-18854.96
291	4052.73	6260.68	8876.8	-6691.47	-54636.4	2884.85	28273.46	-8106.6	260.03	-10979.35	-7846.57	-18825.92
292	3960.57	6274.03	8856.91	-6751.7	-54485.69	2823.75	28225.79	-8245.37	262.24	-11096.33	-7983.13	-19079.46
293	4090.57	6165.38	8923.25	-6713.13	-54337.14	2814.99	28177.78	-8341.42	265.24	-10878.3	-8076.18	-18954.48
294	4019.79	6299.38	8889.5	-6741.98	-54510.41	2881.25	28243.31	-8242.21	261.82	-10919.15	-7980.38	-18899.53
295	4110.59	6268.89	8792.84	-6723.87	-54268.45	2869.9	28155.87	-8286.33	261.11	-10794.22	-8025.22	-18819.44
296	4163.38	6182.06	8868.6	-6757.82	-54335.52	2867.47	28205.82	-8283.84	260.31	-10806.02	-8023.54	-18829.55
297	4137.92	6270.64	8875.97	-6729.88	-54465.73	2841.87	28289.38	-8281.9	261.65	-10779.82	-8020.25	-18800.07
298	4072.66	6306.83	8873.63	-6756.96	-54470.9	2847.36	28189.31	-8233.27	257.64	-10938.08	-7975.63	-18913.72
299	3981.72	6292.59	8886.61	-6724.06	-54672.86	2936.68	28320.11	-8197.89	257.46	-10979.21	-7940.43	-18919.64
300	4175.66	6165.6	8929.9	-6791.68	-54703.98	2879.1	28206.18	-8026.54	255.16	-11139.22	-7771.39	-18910.6
301	4068.7	6193.53	8863.51	-6696.16	-54604.13	2901.29	28285.01	-8124.06	257.27	-10988.26	-7866.79	-18855.05
302	4060.92	6250.58	8919.0	-6761.52	-54600.56	2900.84	28264.7	-8089.45	257.56	-10966.04	-7831.88	-18797.92
303	4125.46	6284.38	8861.4	-6696.58	-54420.93	2894.22	28147.57	-8285.29	262.03	-10804.49	-8023.26	-18827.76
304	3993.13	6289.3	8947.12	-6728.68	-54479.5	2872.42	28225.69	-8202.09	258.25	-10880.52	-7943.84	-18824.36
305	4113.67	6204.51	8858.2	-6727.39	-54475.2	2886.11	28231.19	-8263.85	259.63	-10908.91	-8004.22	-18913.12
306	4137.39	6151.62	8813.47	-6736.11	-54199.92	2854.75	28243.67	-8453.27	262.19	-10735.14	-8191.08	-18926.22
307	4050.48	6320.84	8908.69	-6747.78	-54365.74	2862.56	28227.69	-8300.02	258.23	-10743.26	-8041.78	-18785.05
308	4093.35	6371.55	8879.77	-6704.08	-54497.0	2869.44	28225.39	-8199.74	258.45	-10761.56	-7941.29	-18702.85
309	4153.24	6153.68	8869.94	-6717.72	-54493.36	2868.77	28310.23	-8331.66	260.51	-10855.22	-8071.15	-18926.37
310	4093.2	6229.96	8910.9	-6703.71	-54429.98	2875.95	28324.76	-8364.23	261.36	-10698.92	-8102.87	-18801.79
311	4088.99	6371.48	8929.96	-6696.29	-54377.16	2841.24	28245.43	-8347.14	260.63	-10596.35	-8086.51	-18682.86
312	4048.85	6310.76	8844.72	-6690.26	-54303.39	2855.03	28300.32	-8450.67	263.35	-10633.97	-8187.33	-18821.3
313	3989.96	6348.33	8841.0	-6742.42	-54430.32	2887.2	28313.66	-8295.52	261.7	-10792.59	-8033.82	-18826.4
314	4034.03	6237.83	8846.31	-6726.48	-54421.15	2878.71	28249.68	-8315.94	261.98	-10901.08	-8053.96	-18955.03
315	4042.15	6296.36	8835.51	-6684.1	-54408.47	2847.21	28163.92	-8303.18	263.66	-10907.43	-8039.52	-18946.96
316	4098.25	6211.17	8844.03	-6726.0	-54483.5	2852.85	28231.48	-8241.32	263.6	-10971.71	-7977.72	-18949.43
317	4176.97	6214.2	8896.26	-6662.36	-54679.55	2851.54	28239.0	-8111.48	259.56	-10963.94	-7851.92	-18815.85
318	4035.07	6191.54	8875.72	-6727.96	-54630.82	2880.05	28326.61	-8137.19	255.07	-11049.8	-7882.12	-18931.91
319	4132.55	6327.69	8842.77	-6729.92	-54533.59	2888.54	28153.76	-8118.72	259.95	-10918.2	-7858.77	-18776.97
320	4052.57	6214.2	8864.21	-6756.4	-54251.26	2839.43	28250.99	-8413.06	262.51	-10786.25	-8150.55	-18936.8
321	4089.27	6244.93	8877.07	-6749.68	-54565.55	2869.04	28154.3	-8102.37	258.59	-11080.61	-7843.78	-18924.4
322	4093.4	6307.23	8849.96	-6725.7	-54404.91	2872.25	28147.24	-8199.0	259.32	-10860.54	-7939.68	-18800.22
323	4138.63	6332.1	8898.12	-6805.35	-54461.59	2843.28	28129.35	-8130.76	257.73	-10925.46	-7873.04	-18798.5
324	4019.79	6238.73	8849.41	-6731.51	-54552.46	2878.55	28238.05	-8146.08	261.26	-11059.43	-7884.82	-18944.25
325	3994.03	6220.74	8879.95	-6762.8	-54542.27	2872.65	28270.46	-8156.72	258.27	-11067.25	-7898.45	-18965.7
326	4162.55	6249.09	8930.95	-6749.07	-54469.36	2887.19	28261.1	-8279.38	258.77	-10727.55	-8020.61	-18748.16
327	4045.19	6291.45	8889.66	-6761.5	-54780.0	2864.27	28386.25	-8085.82	258.04	-11064.68	-7827.79	-18892.47
328	3976.18	6355.08	8953.92	-6743.92	-54518.02	2852.82	28270.03	-8206.25	261.17	-10853.91	-7945.08	-18798.99
329	4093.5	6261.75	8925.54	-6690.94	-54528.09	2850.38	28173.3	-8167.75	263.55	-10914.55	-7904.2	-18818.76
330	4089.67	6277.43	8929.78	-6748.45	-54747.08	2908.55	28278.3	-8020.91	259.78	-11011.81	-7761.13	-18772.94
331	4019.36	6337.17	8886.4	-6805.72	-54666.64	2879.57	28277.25	-8119.46	258.58	-11072.61	-7860.88	-18933.49
332	4015.66	6268.51	8829.82	-6722.11	-54727.1	2833.75	28311.27	-8134.76	259.39	-11190.19	-7875.37	-19065.57
333	4146.17	6296.48	8884.01	-6725.3	-54749.07	2870.05	28199.9	-8008.07	259.64	-11077.76	-7748.43	-18826.19
334	4069.67	6315.81	8853.04	-6721.34	-54772.76	2850.38	28298.6	-8075.86	260.11	-11106.61	-7815.75	-18922.36
335	4001.86	6170.4	8879.92	-6746.82	-54477.69	2868.25	28200.93	-8187.44	258.5	-11103.16	-7928.94	-19032.09
336	4152.17	6297.69	8876.43	-6713.29	-54493.24	2868.44	28116.43	-8127.5	258.9	-10895.36	-7868.6	-18763.96
337	4098.74	6352.95	8929.68	-6671.34	-54510.81	2881.5	28174.43	-8172.91	258.05	-10744.85	-7914.86	-18659.71
338	4041.46	6195.28	8828.61	-6725.09	-54672.46	2852.1	28338.8	-8112.89	252.74	-11141.29	-7860.15	-19001.44
339	4049.07	6208.44	8896.26	-6728.28	-54345.85	2886.17	28162.21	-8349.95	258.2	-10871.97	-8091.75	-18963.72
340	4119.14	6147.64	8894.66	-6678.11	-54560.19	2888.49	28221.46	-8156.0	260.2	-10966.9	-7895.8	-18862.71
341	4113.87	6178.91	8837.27	-6744.04	-54471.26	2900.11	28234.87	-8296.34	258.0	-10950.27	-8038.34	-18988.61
342	4036.92	6217.97	8816.4	-6707.44	-54398.47	2853.86	28221.86	-8329.58	256.97	-10958.9	-8072.61	-19031.52
343	4090.72	6262.87	8898.47	-6788.71	-54413.84	2939.12	28225.62	-8224.3	259.39	-10785.75	-7964.91	-18750.65
344	4003.87	6257.72	8820.28	-6687.53	-54569.39	2896.81	28216.59	-8155.58	258.06	-11061.64	-7897.52	-18959.16
345	4097.72	6220.21	8883.55	-6700.24	-54607.57	2861.36	28120.1	-8085.19	257.19	-11124.87	-7828.0	-18952.87
346	4041.25	6190.93	8805.75	-6747.48	-54592.99	2908.85	28287.37	-8135.88	260.8	-11106.32	-7875.08	-18981.39
347	4001.45	6263.49	8878.71	-6725.96	-54518.01	2871.89	28160.38	-8158.75	259.22	-11068.05	-7899.53	-18967.57
348	4164.22	6284.54	8835.26	-6725.82	-54610.46	2837.84	28210.06	-8129.26	257.81	-11004.36	-7871.45	-18875.81
349	4095.11	6345.95	8961.09	-6798.45	-54566.5	2879.26	28175.65	-8115.8	255.89	-10907.89	-7859.91	-18767.8
350	4009.5	6292.09	8877.9	-6709.89	-54534.84	2912.27	28256.24	-8192.14	257.58	-10896.73	-7934.56	-18831.29
351	4051.15	6148.63	8885.78	-6760.38	-54441.55	2880.24	28255.97	-8253.36	260.42	-10980.16	-7992.93	-18973.09
352	4030.92	6282.47	8915.75	-6732.08	-54426.59	2845.91	28236.11	-8222.89	258.43	-10847.51	-7964.46	-18811.97
353	3974.69	6362.28	8902.52	-6782.14	-54547.2	2881.88	28291.98	-8177.33	259.13	-10915.99	-7918.2	-18834.19
354	4089.5	6260.03	8853.3	-6737.44	-54347.49	2854.61	28118.6	-8218.82	257.89	-10908.88	-7960.93	-18869.81
355	4017.16	6242.34	8864.3	-6664.59	-54626.74	2903.8	28304.8	-8172.59	260.7	-10958.93	-7911.9	-18870.83
356	4196.24	6248.68	8873.46	-6728.55	-54438.22	2829.34	28234.15	-8234.28	255.86	-10784.9	-7978.43	-18763.33
357	4104.38	6211.01	8864.83	-6736.97	-54619.07	2882.82	28211.79	-8075.17	259.82	-11081.21	-7815.36	-18896.57
358	4078.93	6275.21	8915.61	-6683.4	-54573.17	2830.86	28118.15	-8129.59	261.08	-11037.79	-7868.5	-18906.3
359	4067.49	6237.56	8863.97	-6718.53	-54667.6	2887.09	28269.66	-8052.99	259.76	-11060.37	-7793.23	-18853.59
360	4037.4	6213.95	8883.56	-6762.92	-54537.74	2841.03	28195.59	-8101.47	259.29	-11129.14	-7842.18	-18971.32
361	4103.23	6288.66	8791.62	-6765.96	-54484.14	2856.24	28204.4	-8231.5	258.97	-11005.96	-7972.52	-18978.48
362	4057.84	6232.09	8916.34	-6727.66	-54473.07	2885.9	28223.16	-8215.69	260.35	-10885.4	-7955.34	-18840.74
363	4116.42	6308.59	8907.33	-6766.32	-54595.67	2870.7	28145.84	-8082.21	259.0	-11013.11	-7823.21	-18836.32
364	3942.35	6216.91	8926.54	-6653.14	-54587.45	2887.89	28244.17	-8217.2	258.88	-11022.74	-7958.32	-18981.05
365	4099.45	6244.8	8920.71	-6727.07	-54568.47	2861.76	28204.66	-8131.36	256.63	-10964.16	-7874.73	-18838.89
366	4132.21	6275.99	8830.91	-6766.52	-54835.29	2886.62	28232.08	-7911.55	253.63	-11243.99	-7657.91	-18901.91
367	4113.18	6256.57	8914.98	-6798.04	-54915.62	2881.96	28313.36	-7950.87	254.0	-11233.61	-7696.87	-18930.48
368	4062.3	6193.82	8938.5	-6801.75	-54683.29	2870.24	28275.52	-8008.92	256.65	-11144.66	-7752.27	-18896.94
369	4115.21	6234.6	8862.95	-6751.08	-54830.38	2853.65	28219.28	-7911.89	258.05	-11295.77	-7653.84	-18949.62
370	4067.16	6163.82	8895.45	-6754.18	-54786.18	2925.45	28331.4	-8007.66	256.03	-11157.07	-7751.63	-18908.7
371	4076.58	6158.09	8922.99	-6689.91	-54527.81	2857.39	28211.34	-8159.61	263.39	-10991.32	-7896.22	-18887.54
372	4018.51	6282.6	8876.71	-6700.99	-54398.2	2881.56	28156.95	-8174.93	259.44	-10882.87	-7915.49	-18798.36
373	3968.17	6308.53	8898.54	-6710.51	-54641.18	2873.3	28171.19	-8044.1	258.88	-11131.96	-7785.22	-18917.18
374	4045.29	6159.66	8869.5	-6761.64	-54792.29	2904.98	28170.81	-7904.8	251.53	-11403.7	-7653.27	-19056.97
375	4086.51	6271.06	8894.93	-6748.06	-54853.63	2885.26	28270.59	-7963.44	253.76	-11193.34	-7709.68	-18903.02
376	3976.91	6230.68	8849.76	-6772.33	-54804.44	2886.35	28368.79	-8044.75	256.87	-11264.29	-7787.87	-19052.16
377	4027.01	6373.77	8866.29	-6768.08	-54535.32	2857.45	28142.12	-8113.5	256.29	-11036.75	-7857.2	-18893.95
378	4083.62	6327.29	8894.97	-6692.64	-54376.42	2882.31	28113.39	-8251.28	260.78	-10767.48	-7990.5	-18757.97
379	4062.27	6245.7	8901.77	-6693.87	-54584.31	2890.31	28110.08	-8090.2	254.1	-11068.04	-7836.1	-18904.14
380	4053.17	6226.41	8870.24	-6730.64	-54499.45	2843.3	28193.64	-8118.5	257.85	-11043.35	-7860.66	-18904.0
381	4106.24	6286.74	8917.91	-6712.52	-54573.04	2832.7	28102.43	-8033.91	260.53	-11039.53	-7773.38	-18812.9
382	4031.91	6188.58	8937.27	-6737.71	-54555.27	2876.38	28234.52	-8116.26	257.57	-11024.33	-7858.69	-18883.02
383	4204.53	6187.77	8883.72	-6725.32	-54600.99	2857.29	28251.85	-8125.54	257.33	-10941.15	-7868.21	-18809.36
384	3995.73	6238.95	8946.83	-6748.96	-54456.4	2904.06	28195.02	-8195.73	258.98	-10924.77	-7936.76	-18861.53
385	4083.57	6224.11	8883.06	-6752.18	-54365.19	2868.37	28157.06	-8263.27	261.06	-10901.2	-8002.21	-18903.42
386	4093.38	6215.49	8896.27	-6760.41	-54409.54	2839.13	28206.34	-8276.69	258.42	-10919.34	-8018.27	-18937.6
387	4001.65	6196.38	8860.96	-6737.56	-54174.29	2890.08	28203.35	-8420.26	260.03	-10759.42	-8160.23	-18919.65
388	4022.26	6232.2	8845.76	-6728.81	-54349.26	2843.06	28245.15	-8349.53	261.22	-10889.63	-8088.31	-18977.93
389	4037.02	6323.43	8893.24	-6734.68	-54304.88	2851.97	28243.09	-8422.89	259.49	-10690.81	-8163.4	-18854.21
390	4055.55	6257.99	8850.31	-6678.37	-54368.07	2884.85	28190.97	-8336.72	262.11	-10806.76	-8074.61	-18881.37
391	4082.49	6126.93	8914.52	-6712.77	-54069.68	2861.38	28147.41	-8491.64	261.15	-10649.73	-8230.48	-18880.21
392	4081.34	6298.65	8868.17	-6744.27	-54289.47	2847.98	28177.16	-8370.75	259.71	-10760.44	-8111.03	-18871.48
393	4071.75	6218.0	8918.49	-6745.21	-54630.36	2854.95	28247.74	-8109.33	258.48	-11064.64	-7850.85	-18915.49
394	4090.74	6278.95	8858.5	-6712.48	-54423.22	2865.5	28166.78	-8229.19	255.82	-10875.22	-7973.37	-18848.59
395	4105.92	6270.74	8868.65	-6750.42	-54389.36	2846.42	28154.71	-8261.43	255.9	-10893.33	-8005.53	-18898.86
396	4075.0	6254.61	8843.61	-6780.4	-54594.61	2877.66	28322.8	-8175.84	256.12	-11001.33	-7919.72	-18921.05
397	4049.97	6195.81	8872.64	-6738.15	-54582.45	2875.48	28192.35	-8142.29	262.53	-11134.35	-7879.76	-19014.11
398	4126.07	6212.65	8834.5	-6702.34	-54571.8	2907.76	28193.03	-8083.04	259.51	-11000.14	-7823.54	-18823.68
399	4197.16	6317.9	8850.91	-6749.27	-54273.09	2846.44	28129.08	-8294.14	261.4	-10680.87	-8032.73	-18713.6
400	4102.92	6258.64	8904.6	-6660.45	-54644.19	2920.23	28332.69	-8254.45	259.48	-10785.55	-7994.97	-18780.52
401	4062.79	6323.26	8868.98	-6731.97	-54585.82	2857.9	28320.68	-8204.33	257.59	-10884.18	-7946.74	-18830.92
402	4109.02	6271.13	8923.86	-6746.32	-54685.88	2859.94	28295.07	-8110.08	258.52	-10973.17	-7851.57	-18824.74
403	4166.1	6233.8	8873.04	-6682.16	-54597.46	2892.73	28233.16	-8143.1	259.16	-10880.79	-7883.94	-18764.74
404	4086.31	6251.8	8933.06	-6722.98	-54743.27	2867.98	28260.25	-8120.38	260.36	-11066.85	-7860.02	-18926.88
405	4054.95	6253.31	8872.25	-6637.48	-54538.85	2855.78	28164.15	-8182.57	260.28	-10975.89	-7922.29	-18898.18
406	3937.59	6220.45	8902.45	-6758.84	-54306.63	2851.42	28182.55	-8305.16	260.02	-10970.99	-8045.14	-19016.13
407	4035.27	6260.68	8894.52	-6720.09	-54504.99	2890.24	28262.66	-8234.81	258.46	-10881.71	-7976.35	-18858.06
408	4059.79	6253.13	8916.48	-6791.69	-54581.28	2862.37	28285.51	-8142.22	253.8	-10995.7	-7888.42	-18884.12
409	4015.77	6193.66	8901.91	-6744.51	-54388.56	2846.19	28160.25	-8266.0	257.79	-11015.28	-8008.21	-19023.49
410	4052.73	6216.45	8875.26	-6752.91	-54420.87	2896.94	28208.97	-8226.35	257.27	-10923.44	-7969.09	-18892.52
411	4055.77	6220.82	8861.0	-6779.29	-54407.95	2889.36	28286.54	-8279.29	255.44	-10873.74	-8023.85	-18897.59
412	4126.04	6167.96	8856.08	-6753.18	-54366.18	2880.22	28177.04	-8305.37	258.77	-10912.01	-8046.6	-18958.61
413	4017.82	6252.93	8865.12	-6736.43	-54367.6	2889.71	28134.78	-8295.3	257.09	-10943.67	-8038.21	-18981.88
414	4072.22	6144.54	8879.78	-6700.66	-54407.82	2878.98	28146.07	-8232.9	258.17	-10986.88	-7974.73	-18961.62
415	4061.61	6360.15	8855.54	-6718.03	-54476.5	2868.27	28216.43	-8252.73	259.95	-10832.52	-7992.79	-18825.3
416	4128.31	6215.42	8890.05	-6705.48	-54540.9	2862.67	28198.18	-8191.72	259.6	-10951.75	-7932.12	-18883.87
417	4209.67	6202.74	8802.44	-6746.04	-54453.31	2879.63	28162.85	-8222.52	256.72	-10942.02	-7965.79	-18907.81
418	4055.47	6259.18	8889.55	-6738.6	-54639.39	2849.98	28124.75	-8046.55	257.11	-11199.06	-7789.44	-18988.5
419	4094.87	6312.32	8876.05	-6707.35	-54692.28	2878.5	28211.39	-8067.91	256.91	-11026.49	-7811.0	-18837.49
420	4144.33	6245.74	8866.46	-6714.14	-54693.24	2859.7	28284.06	-8147.88	259.22	-11007.1	-7888.66	-18895.76
421	4001.64	6190.15	8955.67	-6825.46	-54592.93	2872.67	28210.93	-8134.09	256.57	-11187.34	-7877.52	-19064.86
422	3969.08	6202.25	8882.66	-6683.37	-54561.83	2872.58	28322.4	-8295.21	259.56	-10996.23	-8035.65	-19031.87
423	4024.96	6237.4	8854.96	-6737.96	-54415.61	2815.73	28182.45	-8290.17	262.81	-11038.08	-8027.36	-19065.44
424	4127.29	6308.27	8858.46	-6687.6	-54567.19	2892.6	28303.02	-8279.95	264.65	-10765.15	-8015.3	-18780.46
425	4047.27	6299.6	8942.68	-6721.23	-54628.21	2847.89	28251.39	-8130.4	256.62	-10960.61	-7873.78	-18834.39
426	3992.18	6421.47	8857.81	-6731.07	-54510.13	2832.49	28186.4	-8164.87	258.28	-10950.84	-7906.59	-18857.43
427	4096.1	6298.82	8878.83	-6768.75	-54512.89	2860.38	28262.4	-8236.33	257.43	-10885.1	-7978.91	-18864.01
428	4040.53	6282.89	8856.64	-6758.84	-54440.59	2830.05	28203.28	-8289.02	262.55	-10986.04	-8026.46	-19012.5
429	4016.84	6257.63	8868.25	-6732.47	-54568.47	2863.11	28228.2	-8210.35	256.71	-11066.9	-7953.64	-19020.53
430	4082.79	6187.75	8921.89	-6747.04	-54684.35	2889.46	28234.31	-8093.82	261.47	-11115.18	-7832.35	-18947.53
431	4001.88	6261.3	8930.0	-6741.9	-54382.51	2862.73	28063.79	-8191.14	258.16	-11004.71	-7932.98	-18937.69
432	4113.75	6293.31	8909.67	-6763.66	-54474.17	2873.92	28194.78	-8247.39	261.67	-10852.39	-7985.72	-18838.11
433	4117.91	6128.61	8888.14	-6692.1	-54417.66	2862.47	28146.9	-8225.34	262.15	-10965.73	-7963.19	-18928.92
434	4094.78	6331.58	8866.08	-6737.76	-54329.07	2891.68	28158.93	-8308.76	264.44	-10723.78	-8044.32	-18768.1
435	4091.62	6337.38	8874.39	-6737.6	-54225.37	2887.61	28172.71	-8455.77	261.55	-10599.27	-8194.22	-18793.49
436	4098.61	6270.39	8867.72	-6760.22	-54375.53	2850.39	28204.92	-8330.37	263.37	-10843.73	-8066.99	-18910.72
437	4121.29	6289.8	8890.87	-6710.29	-54618.64	2864.12	28202.97	-8133.24	259.43	-10959.89	-7873.81	-18833.7
438	3954.47	6252.59	8897.1	-6775.05	-54630.74	2850.57	28216.86	-8052.83	257.95	-11234.18	-7794.88	-19029.06
439	4133.47	6202.83	8864.74	-6697.46	-54732.98	2881.82	28106.13	-8053.4	260.08	-11241.45	-7793.33	-19034.78
440	4103.13	6211.29	8892.65	-6772.42	-54652.93	2889.08	28179.75	-8074.64	258.09	-11149.45	-7816.55	-18966.0
441	4064.08	6243.91	8870.9	-6751.66	-54712.77	2919.59	28195.97	-8030.52	257.65	-11169.98	-7772.87	-18942.85
442	4066.25	6214.57	8879.18	-6745.06	-54654.97	2874.45	28242.23	-8031.13	255.79	-11123.35	-7775.34	-18898.69
443	4089.31	6326.14	8917.31	-6729.14	-54764.08	2899.7	28309.75	-8074.36	258.84	-10951.0	-7815.52	-18766.51
444	4015.14	6239.31	8868.7	-6711.0	-54521.34	2859.44	28168.24	-8085.62	259.66	-11081.5	-7825.95	-18907.46
445	4003.31	6188.32	8891.28	-6741.21	-54415.03	2824.63	28240.96	-8254.65	259.93	-11007.74	-7994.72	-19002.46
446	4068.96	6324.12	8941.35	-6788.07	-54432.42	2862.07	28196.53	-8193.57	259.91	-10827.46	-7933.66	-18761.13
447	3989.81	6296.13	8904.07	-6720.83	-54743.34	2879.68	28314.79	-8037.06	259.7	-11079.7	-7777.36	-18857.06
448	4011.66	6259.77	8898.98	-6755.63	-54402.31	2862.91	28155.19	-8219.16	261.59	-10969.43	-7957.57	-18927.0
449	4078.72	6231.29	8864.22	-6732.9	-54597.58	2847.44	28275.25	-8151.28	260.54	-11033.56	-7890.74	-18924.3
450	4094.14	6150.39	8876.09	-6769.01	-54506.31	2890.13	28241.31	-8238.17	265.21	-11023.26	-7972.95	-18996.21
451	4071.98	6361.9	8897.56	-6772.38	-54638.39	2826.74	28161.73	-8114.27	257.73	-11090.86	-7856.54	-18947.4
452	4142.65	6221.06	8904.07	-6728.85	-54740.83	2875.62	28341.47	-8138.96	260.38	-10984.82	-7878.59	-18863.41
453	4071.4	6163.94	8929.57	-6737.53	-54577.61	2832.5	28216.04	-8173.1	263.17	-11101.68	-7909.93	-19011.61
454	4128.46	6309.66	8880.07	-6712.89	-54341.16	2860.35	28141.26	-8327.03	262.49	-10734.26	-8064.54	-18798.8
455	4078.27	6276.35	8860.44	-6745.54	-54483.8	2863.55	28227.05	-8286.53	259.92	-10923.68	-8026.62	-18950.3
456	4043.15	6227.75	8844.09	-6734.62	-54571.84	2861.87	28247.56	-8158.75	265.62	-11082.04	-7893.13	-18975.17
457	4005.24	6218.85	8898.4	-6744.36	-54628.19	2876.51	28312.78	-8184.93	262.8	-11060.77	-7922.13	-18982.9
458	4035.96	6152.02	8881.81	-6694.08	-54719.02	2917.35	28340.87	-8165.87	257.19	-11085.08	-7908.67	-18993.76
459	4075.13	6227.78	8843.21	-6665.75	-54579.72	2902.13	28138.26	-8144.69	262.36	-11058.96	-7882.33	-18941.29
460	4075.75	6170.81	8917.17	-6673.37	-54544.38	2882.37	28211.49	-8170.91	264.22	-10960.15	-7906.69	-18866.84
461	4043.83	6215.34	8824.81	-6726.16	-54577.73	2865.94	28178.23	-8170.74	260.58	-11175.74	-7910.16	-19085.9
462	4116.41	6157.94	8874.17	-6737.74	-54755.03	2902.57	28339.11	-8100.42	261.76	-11102.57	-7838.65	-18941.22
463	4028.5	6279.62	8875.87	-6784.51	-54725.42	2875.41	28262.91	-8101.77	258.33	-11187.61	-7843.43	-19031.04
464	3996.6	6170.99	8859.7	-6702.01	-54747.02	2907.77	28302.83	-8111.16	262.68	-11211.15	-7848.48	-19059.63
465	4099.15	6250.34	8899.82	-6735.71	-54713.99	2899.16	28139.26	-7974.3	257.76	-11161.96	-7716.53	-18878.5
466	4056.81	6314.4	8898.8	-6781.14	-54646.51	2852.37	28223.73	-8044.25	258.85	-11081.54	-7785.4	-18866.94
467	4056.01	6250.67	8891.75	-6754.96	-54541.13	2886.96	28131.14	-8142.87	259.12	-11079.54	-7883.76	-18963.3
468	4055.04	6224.41	8906.24	-6828.44	-54497.8	2888.29	28222.84	-8124.08	262.64	-11029.42	-7861.44	-18890.86
469	3964.98	6374.91	8859.56	-6727.86	-54814.91	2890.02	28391.55	-8072.21	264.81	-11061.75	-7807.4	-18869.15
470	4115.44	6275.34	8889.35	-6720.25	-54544.81	2843.66	28134.39	-8129.4	262.76	-11006.87	-7866.64	-18873.51
471	4005.8	6188.77	8924.89	-6755.42	-54725.04	2866.26	28268.68	-8056.75	260.92	-11226.06	-7795.84	-19021.89
472	4053.18	6208.47	8839.12	-6721.99	-54786.77	2884.44	28263.57	-8013.71	259.47	-11259.99	-7754.24	-19014.23
473	4036.67	6190.73	8800.62	-6771.18	-54699.33	2891.28	28311.67	-8110.65	257.63	-11239.54	-7853.02	-19092.56
474	4081.96	6149.85	8865.16	-6766.92	-54717.1	2839.5	28330.45	-8139.96	255.56	-11217.1	-7884.4	-19101.5
475	4137.98	6150.78	8855.66	-6740.04	-54507.5	2883.84	28327.41	-8285.31	261.73	-10891.87	-8023.57	-18915.44
476	4004.89	6216.21	8866.52	-6734.93	-54587.88	2900.49	28258.37	-8241.55	261.13	-11076.33	-7980.43	-19056.76
477	4018.12	6161.77	8876.08	-6779.59	-54559.04	2883.26	28163.68	-8100.02	256.16	-11235.72	-7843.86	-19079.58
478	4009.23	6275.69	8904.69	-6729.51	-54572.16	2857.02	28288.29	-8245.14	262.24	-10966.75	-7982.9	-18949.64
479	4000.1	6320.86	8886.51	-6740.46	-54523.93	2888.99	28199.08	-8236.44	263.77	-10968.85	-7972.67	-18941.52
480	4131.49	6225.01	8878.06	-6732.18	-54606.9	2873.07	28138.83	-8127.16	263.89	-11092.62	-7863.27	-18955.89
481	4033.29	6295.94	8852.99	-6791.56	-54499.47	2881.78	28323.45	-8222.97	256.11	-10903.58	-7966.86	-18870.44
482	4024.32	6350.24	8820.43	-6738.19	-54557.25	2831.33	28173.57	-8125.34	256.68	-11095.56	-7868.65	-18964.21
483	4109.22	6311.29	8840.14	-6831.34	-54267.7	2853.72	28155.93	-8358.45	263.05	-10828.74	-8095.4	-18924.14
484	4105.47	6265.56	8903.73	-6753.36	-54239.56	2871.4	28102.71	-8350.62	260.8	-10744.04	-8089.82	-18833.86
485	4134.42	6228.43	8900.48	-6767.24	-54492.31	2879.91	28211.55	-8171.8	259.7	-10904.76	-7912.1	-18816.85
486	4075.6	6278.68	8895.1	-6748.94	-54380.41	2841.85	28190.96	-8278.18	259.37	-10847.17	-8018.8	-18865.98
487	4146.06	6158.74	8911.93	-6730.34	-54537.89	2859.29	28129.87	-8132.12	257.86	-11062.35	-7874.26	-18936.62
488	4065.1	6235.74	8870.61	-6736.65	-54319.11	2835.74	28185.12	-8252.86	261.48	-10863.44	-7991.38	-18854.82
489	4015.54	6150.57	8847.99	-6744.56	-54529.18	2848.14	28252.3	-8222.57	264.0	-11159.19	-7958.57	-19117.76
490	4125.66	6190.55	8861.84	-6744.21	-54411.49	2881.0	28162.34	-8211.37	263.73	-10934.29	-7947.63	-18881.92
491	4121.11	6382.68	8895.3	-6707.79	-54345.15	2871.43	28212.46	-8375.89	267.46	-10569.96	-8108.42	-18678.38
492	4082.92	6207.54	8855.31	-6692.36	-54318.02	2854.09	28240.01	-8330.53	263.34	-10770.5	-8067.19	-18837.69
493	4089.43	6270.67	8852.2	-6756.43	-54323.13	2864.21	28104.89	-8291.22	264.34	-10898.15	-8026.88	-18925.03
494	4085.77	6259.96	8848.65	-6664.93	-54474.15	2866.93	28158.44	-8201.79	264.93	-10919.32	-7936.86	-18856.18
495	4140.05	6184.92	8861.8	-6731.22	-54405.01	2861.14	28214.02	-8241.18	264.25	-10874.3	-7976.93	-18851.24
496	4038.16	6211.99	8842.34	-6721.09	-54495.07	2859.94	28269.35	-8224.86	260.98	-10994.39	-7963.88	-18958.27
497	3980.4	6304.24	8877.81	-6701.68	-54544.45	2869.31	28153.67	-8098.48	263.02	-11060.7	-7835.46	-18896.16
498	4149.62	6272.62	8840.25	-6673.58	-54517.15	2881.22	28156.2	-8179.2	263.72	-10890.82	-7915.49	-18806.3
499	4145.53	6223.38	8890.86	-6724.49	-54374.15	2860.22	28169.88	-8254.92	258.91	-10808.78	-7996.0	-18804.78
500	4087.06	6160.91	8849.71	-6681.94	-54538.08	2872.49	28201.03	-8165.15	264.18	-11048.81	-7900.97	-18949.78
501	4123.7	6336.59	8895.44	-6760.08	-54454.78	2863.07	28212.03	-8254.64	259.74	-10784.03	-7994.9	-18778.94
502	4122.8	6296.5	8852.13	-6736.21	-54484.62	2848.71	28147.16	-8194.23	263.59	-10953.53	-7930.63	-18884.16
503	4093.85	6221.2	8906.64	-6721.07	-54582.32	2868.54	28213.48	-8129.5	265.83	-10999.66	-7863.67	-18863.33
504	4013.92	6332.76	8841.99	-6663.37	-54673.55	2859.97	28303.02	-8186.48	263.53	-10985.26	-7922.95	-18908.21
505	4014.44	6220.79	8859.59	-6685.81	-54408.88	2885.8	28217.46	-8293.78	262.36	-10896.6	-8031.42	-18928.02
506	4058.06	6259.13	8873.16	-6725.94	-54473.72	2872.17	28264.08	-8322.41	263.17	-10873.06	-8059.23	-18932.29
507	4005.25	6100.72	8857.64	-6710.66	-54514.29	2886.14	28283.65	-8236.96	264.23	-11091.54	-7972.73	-19064.26
508	4052.06	6217.74	8852.68	-6699.78	-54548.53	2908.44	28240.05	-8226.91	263.77	-10977.34	-7963.14	-18940.48
509	4201.09	6175.68	8933.74	-6781.33	-54384.42	2821.84	28149.11	-8224.15	262.1	-10884.29	-7962.05	-18846.35
510	4095.91	6263.96	8870.86	-6712.6	-54401.87	2879.94	28126.26	-8238.35	262.17	-10877.54	-7976.17	-18853.71
511	4083.5	6264.66	8840.76	-6717.44	-54371.75	2871.92	28160.3	-8308.35	262.51	-10868.05	-8045.84	-18913.89
512	4060.78	6285.94	8881.76	-6696.4	-54343.55	2827.82	28224.08	-8377.64	266.4	-10759.56	-8111.24	-18870.8
513	4076.3	6207.62	8893.85	-6734.41	-54380.0	2878.72	28240.7	-8391.46	263.08	-10817.2	-8128.37	-18945.58
514	4053.37	6297.91	8822.04	-6708.73	-54482.57	2884.47	28337.19	-8316.13	264.11	-10796.32	-8052.02	-18848.35
515	4063.37	6311.12	8924.82	-6717.9	-54230.52	2839.99	28205.34	-8462.37	268.54	-10603.78	-8193.83	-18797.61
516	4029.83	6345.81	8813.25	-6665.85	-54288.26	2881.63	28278.27	-8469.95	267.37	-10605.31	-8202.58	-18807.89
517	4046.19	6306.88	8822.7	-6664.07	-54266.86	2860.69	28216.88	-8545.76	269.68	-10677.59	-8276.07	-18953.66
518	4145.83	6169.63	8917.53	-6699.87	-54133.24	2860.0	28232.8	-8567.07	268.77	-10507.32	-8298.31	-18805.63
519	4059.21	6250.98	8835.51	-6724.48	-54358.04	2885.39	28258.76	-8343.99	264.6	-10792.66	-8079.39	-18872.05
520	4029.12	6221.25	8830.53	-6647.8	-54367.05	2903.33	28309.62	-8468.29	264.51	-10721.0	-8203.78	-18924.78
521	4037.75	6212.31	8887.78	-6686.93	-54275.01	2806.45	28217.43	-8411.0	262.65	-10800.23	-8148.35	-18948.57
522	4045.93	6272.62	8873.48	-6734.2	-54131.37	2877.99	28243.7	-8602.19	268.16	-10551.85	-8334.03	-18885.87
523	4032.34	6164.46	8846.46	-6766.09	-54440.81	2882.76	28339.77	-8350.6	263.87	-10941.12	-8086.72	-19027.84
524	4183.41	6222.16	8863.0	-6705.91	-54223.26	2833.35	28201.34	-8453.75	264.9	-10625.92	-8188.84	-18814.76
525	4100.32	6301.32	8865.44	-6721.6	-54235.01	2838.7	28158.27	-8454.11	264.45	-10692.55	-8189.66	-18882.22
526	4045.03	6226.61	8879.11	-6678.59	-54262.66	2901.94	28299.73	-8540.79	268.09	-10588.83	-8272.7	-18861.53
527	4121.99	6221.02	8912.5	-6795.58	-54306.84	2863.88	28269.91	-8447.14	261.54	-10713.12	-8185.6	-18898.72
528	4124.32	6195.35	8904.32	-6783.2	-54130.37	2835.25	28182.19	-8478.03	264.38	-10672.15	-8213.66	-18885.81
529	4047.71	6289.17	8836.7	-6762.22	-54377.28	2911.55	28251.92	-8327.41	264.33	-10802.43	-8063.08	-18865.52
530	3967.69	6169.69	8849.28	-6752.52	-54345.42	2885.86	28239.7	-8393.35	263.29	-10985.72	-8130.06	-19115.79
531	4028.16	6168.33	8866.04	-6739.26	-54413.86	2894.33	28363.71	-8425.09	261.08	-10832.55	-8164.02	-18996.57
532	4178.6	6244.74	8936.77	-6716.02	-54281.64	2839.24	28220.38	-8452.79	265.27	-10577.93	-8187.52	-18765.45
533	4067.24	6246.99	8860.94	-6773.12	-54542.2	2848.56	28294.98	-8233.2	263.41	-10996.63	-7969.79	-18966.42
534	4055.42	6159.5	8914.8	-6681.08	-54290.25	2893.59	28218.47	-8443.72	265.4	-10729.56	-8178.31	-18907.87
535	4048.94	6262.8	8898.33	-6761.23	-54422.17	2866.97	28324.7	-8367.09	260.36	-10781.66	-8106.73	-18888.39
536	4065.75	6304.28	8821.16	-6758.81	-54213.66	2932.76	28271.01	-8520.99	264.85	-10577.51	-8256.14	-18833.65
537	4058.23	6212.08	8830.64	-6755.79	-54217.22	2883.15	28236.69	-8453.58	267.15	-10752.22	-8186.43	-18938.65
538	4129.07	6192.44	8806.81	-6699.36	-54257.84	2890.69	28160.02	-8362.79	264.14	-10778.17	-8098.65	-18876.82
539	4127.91	6115.71	8853.44	-6737.49	-54278.38	2904.42	28279.15	-8416.42	264.76	-10735.25	-8151.65	-18886.9
540	4044.54	6211.07	8892.64	-6684.51	-54238.36	2820.72	28148.07	-8418.42	265.45	-10805.82	-8152.97	-18958.79
541	4088.27	6129.38	8842.11	-6770.04	-54255.67	2821.66	28071.62	-8331.94	263.73	-11072.67	-8068.21	-19140.88
542	4101.18	6301.79	8856.56	-6709.37	-54411.06	2863.09	28145.31	-8271.78	261.35	-10852.5	-8010.43	-18862.93
543	4015.2	6270.13	8887.4	-6710.41	-54460.61	2848.27	28172.35	-8258.53	262.68	-10977.67	-7995.85	-18973.52
544	4046.04	6208.39	8847.32	-6763.45	-54374.31	2873.62	28321.57	-8352.81	262.24	-10840.81	-8090.57	-18931.39
545	4140.2	6301.68	8865.91	-6774.76	-54306.14	2856.1	28201.14	-8358.63	260.3	-10715.88	-8098.33	-18814.21
546	4057.56	6196.01	8908.47	-6813.39	-54212.51	2857.34	28220.34	-8426.14	254.41	-10786.18	-8171.73	-18957.91
547	3972.66	6115.0	8854.42	-6708.84	-54421.67	2872.24	28335.07	-8358.24	258.33	-10981.13	-8099.91	-19081.03
548	4028.52	6115.6	8846.77	-6692.7	-54415.87	2863.62	28211.06	-8305.83	261.82	-11043.0	-8044.01	-19087.01
549	4055.11	6348.64	8873.42	-6705.83	-54281.33	2859.31	28096.05	-8421.36	262.53	-10754.63	-8158.82	-18913.45
550	4108.72	6271.49	8944.92	-6763.11	-54302.32	2841.99	28205.7	-8465.03	261.54	-10692.62	-8203.48	-18896.1
551	4187.58	6202.49	8812.65	-6689.54	-54385.67	2886.39	28232.98	-8434.5	263.01	-10753.11	-8171.49	-18924.6
552	4031.89	6205.33	8828.7	-6698.48	-54178.16	2837.93	28131.78	-8490.53	263.78	-10841.0	-8226.74	-19067.75
553	4100.36	6178.99	8899.61	-6728.4	-54476.03	2872.84	28334.72	-8351.71	260.19	-10817.92	-8091.51	-18909.43
554	4071.41	6312.85	8826.9	-6729.45	-54203.56	2849.69	28225.73	-8498.08	265.99	-10646.43	-8232.09	-18878.52
555	4117.43	6168.95	8858.36	-6684.04	-54305.52	2862.56	28178.99	-8394.36	260.09	-10803.27	-8134.27	-18937.54
556	4108.78	6281.98	8822.8	-6746.3	-54524.7	2867.86	28229.06	-8237.06	264.32	-10960.53	-7972.74	-18933.27
557	4095.48	6272.01	8906.13	-6779.48	-54530.74	2906.75	28311.53	-8229.6	260.24	-10818.32	-7969.35	-18787.67
558	4106.78	6227.57	8907.32	-6684.76	-54377.79	2828.54	28209.58	-8424.63	262.21	-10782.76	-8162.42	-18945.18
559	4022.25	6352.38	8868.45	-6726.75	-54230.17	2903.27	28218.33	-8464.92	264.42	-10592.25	-8200.51	-18792.75
560	4026.25	6169.71	8895.56	-6681.39	-54495.36	2905.56	28329.16	-8359.52	263.17	-10850.5	-8096.35	-18946.85
561	4047.17	6223.5	8887.72	-6712.1	-54395.33	2889.49	28355.75	-8458.64	261.35	-10703.81	-8197.29	-18901.1
562	4127.71	6243.0	8853.21	-6709.16	-54449.02	2867.6	28216.5	-8286.28	260.65	-10850.16	-8025.63	-18875.8
563	4028.4	6205.56	8843.29	-6657.87	-54379.66	2894.7	28211.87	-8318.77	262.36	-10853.7	-8056.41	-18910.11
564	4123.48	6256.74	8827.31	-6729.46	-54418.93	2851.57	28140.56	-8239.89	258.89	-10948.71	-7981.0	-18929.72
565	4069.5	6308.31	8821.4	-6729.21	-54468.03	2873.46	28170.44	-8268.18	261.39	-10954.13	-8006.8	-18960.93
566	4115.29	6175.26	8896.18	-6667.33	-54366.18	2869.6	28175.09	-8358.24	263.53	-10802.09	-8094.71	-18896.8
567	4155.46	6302.28	8809.51	-6658.4	-54351.9	2868.07	28144.08	-8297.26	264.39	-10730.9	-8032.87	-18763.77
568	4034.15	6263.14	8868.9	-6658.32	-54437.24	2830.95	28192.14	-8307.14	265.19	-10906.27	-8041.95	-18948.22
569	4152.39	6369.0	8868.87	-6680.67	-54240.96	2885.72	28136.49	-8473.72	260.5	-10509.16	-8213.22	-18722.38
570	4080.95	6267.35	8877.79	-6737.15	-54505.2	2863.47	28227.04	-8275.33	258.1	-10925.75	-8017.23	-18942.98
571	4080.41	6192.58	8880.96	-6766.81	-54203.88	2841.69	28172.41	-8434.07	259.05	-10802.64	-8175.03	-18977.67
572	4083.44	6241.14	8854.26	-6743.25	-54442.21	2841.11	28286.76	-8378.69	263.9	-10878.76	-8114.79	-18993.54
573	4032.03	6166.23	8843.36	-6723.76	-54292.79	2893.06	28278.6	-8429.88	257.67	-10803.26	-8172.2	-18975.47
574	4109.26	6284.33	8913.52	-6727.3	-54421.48	2894.71	28304.51	-8390.51	261.24	-10642.44	-8129.27	-18771.7
575	4070.6	6217.6	8856.43	-6665.16	-54345.04	2882.63	28282.11	-8397.13	263.66	-10700.82	-8133.47	-18834.29
576	4111.12	6209.53	8831.18	-6703.91	-54692.09	2853.01	28358.62	-8198.49	262.99	-11032.54	-7935.49	-18968.04
577	4141.61	6279.5	8801.04	-6659.96	-54339.81	2844.8	28197.87	-8381.59	264.77	-10734.95	-8116.82	-18851.77
578	4131.09	6214.87	8831.55	-6750.86	-54572.34	2881.77	28380.33	-8270.07	259.55	-10883.6	-8010.51	-18894.11
579	4187.97	6263.06	8915.13	-6743.51	-54409.93	2861.25	28130.28	-8292.01	260.64	-10795.75	-8031.37	-18827.12
580	4007.62	6294.19	8819.84	-6782.46	-54405.13	2864.21	28186.37	-8289.55	257.32	-11015.36	-8032.23	-19047.59
581	4082.36	6139.61	8958.21	-6744.43	-54658.4	2892.27	28265.14	-8140.76	260.34	-11065.23	-7880.42	-18945.66
582	4076.72	6160.45	8875.65	-6733.71	-54620.23	2847.49	28290.87	-8231.35	262.15	-11102.76	-7969.21	-19071.97
583	4152.02	6156.88	8934.63	-6737.77	-54717.87	2864.55	28346.82	-8190.98	260.77	-11000.73	-7930.21	-18930.93
584	4078.8	6266.0	8837.52	-6725.33	-54458.12	2841.1	28278.78	-8278.07	264.37	-10881.24	-8013.7	-18894.95
585	4080.05	6210.95	8881.49	-6740.96	-54301.91	2858.16	28161.23	-8422.67	263.68	-10850.98	-8158.99	-19009.97
586	4115.93	6191.91	8844.68	-6770.93	-54434.22	2841.01	28263.44	-8350.83	257.68	-10948.19	-8093.15	-19041.34
587	4085.87	6169.89	8847.67	-6739.82	-54586.26	2858.73	28291.52	-8197.15	257.81	-11072.39	-7939.35	-19011.73
588	4145.64	6248.8	8925.3	-6792.65	-54415.03	2873.67	28246.83	-8293.28	258.45	-10767.44	-8034.82	-18802.26
589	4010.1	6191.03	8889.05	-6758.61	-54451.41	2924.49	28314.6	-8283.59	260.54	-10880.76	-8023.04	-18903.81
590	4088.5	6206.23	8803.84	-6712.0	-54244.06	2888.51	28214.37	-8466.42	263.37	-10754.6	-8203.05	-18957.65
591	4108.07	6160.04	8895.05	-6733.28	-54397.64	2857.51	28259.0	-8385.45	264.83	-10851.26	-8120.62	-18971.88
592	4103.27	6257.41	8876.98	-6773.72	-54062.68	2861.24	28281.72	-8638.79	264.89	-10455.77	-8373.89	-18829.66
593	4001.74	6240.17	8886.35	-6834.79	-54227.94	2863.6	28233.68	-8420.39	258.76	-10837.18	-8161.64	-18998.82
594	4065.83	6181.1	8835.1	-6706.44	-54214.33	2907.69	28244.4	-8502.62	261.51	-10686.66	-8241.11	-18927.77
595	4043.14	6165.01	8857.9	-6761.88	-54061.5	2849.32	28162.21	-8529.87	264.0	-10745.81	-8265.87	-19011.69
596	4101.56	6198.34	8847.19	-6738.35	-54108.25	2845.49	28276.77	-8640.46	268.73	-10577.25	-8371.73	-18948.98
597	4021.2	6177.42	8824.57	-6662.86	-54372.93	2930.63	28283.6	-8425.88	268.98	-10798.36	-8156.9	-18955.26
598	4133.92	6192.75	8787.16	-6722.57	-54280.05	2858.41	28224.41	-8440.04	266.2	-10805.96	-8173.84	-18979.8
599	4041.4	6210.92	8859.17	-6748.43	-54459.25	2862.46	28274.22	-8275.82	261.44	-10959.5	-8014.37	-18973.88
600	4117.58	6157.33	8869.12	-6719.61	-54346.0	2876.5	28245.86	-8388.94	263.01	-10799.21	-8125.93	-18925.14
601	4042.06	6084.4	8882.9	-6767.01	-54547.22	2911.72	28240.93	-8121.96	259.3	-11152.23	-7862.65	-19014.88
602	4090.94	6228.02	8836.57	-6760.46	-54492.97	2894.38	28268.08	-8265.71	261.33	-10935.44	-8004.38	-18939.82
603	4057.33	6241.57	8893.49	-6717.46	-54278.39	2864.06	28135.04	-8424.27	263.11	-10804.35	-8161.16	-18965.51
604	4011.72	6247.87	8854.04	-6752.2	-54283.32	2889.44	28228.23	-8374.6	264.76	-10804.22	-8109.84	-18914.06
605	4085.33	6337.14	8888.43	-6668.22	-54306.44	2878.44	28244.98	-8464.49	267.97	-10540.33	-8196.52	-18736.85
606	4124.41	6189.61	8906.01	-6674.13	-54479.82	2884.43	28197.42	-8263.0	266.92	-10852.07	-7996.08	-18848.15
607	4074.88	6281.81	8874.86	-6709.68	-54276.3	2841.06	28166.55	-8419.95	264.49	-10746.81	-8155.45	-18902.26
608	4132.04	6251.63	8842.4	-6691.61	-54195.42	2875.95	28161.19	-8482.37	263.69	-10623.81	-8218.67	-18842.48
609	4081.15	6278.32	8887.3	-6718.43	-54441.73	2882.8	28237.79	-8346.35	260.89	-10792.81	-8085.46	-18878.27
610	3964.92	6183.6	8888.78	-6799.59	-54393.89	2857.28	28339.43	-8356.02	259.16	-10959.47	-8096.86	-19056.32
611	4070.26	6247.48	8820.86	-6768.85	-54267.83	2861.98	28184.07	-8415.97	261.08	-10852.03	-8154.88	-19006.91
612	4018.45	6182.78	8857.54	-6779.7	-54397.08	2835.57	28218.53	-8274.62	261.41	-11063.91	-8013.21	-19077.12
613	4058.99	6159.33	8868.5	-6720.0	-54620.69	2873.77	28293.86	-8188.51	259.41	-11086.23	-7929.1	-19015.33
614	4064.41	6172.81	8865.51	-6729.92	-54497.18	2884.11	28273.79	-8234.83	261.38	-10966.47	-7973.45	-18939.93
615	4042.66	6293.21	8865.83	-6728.08	-54468.04	2852.29	28188.13	-8219.77	263.32	-10954.0	-7956.45	-18910.46
616	4012.02	6163.62	8896.13	-6743.18	-54242.05	2877.59	28144.5	-8356.57	262.67	-10891.36	-8093.9	-18985.27
617	4045.21	6215.49	8877.91	-6764.17	-54284.84	2928.31	28143.94	-8328.73	259.55	-10838.15	-8069.19	-18907.33
618	4067.04	6255.15	8858.75	-6706.15	-54203.53	2902.1	28206.11	-8447.27	262.83	-10620.53	-8184.44	-18804.97
619	4074.73	6352.85	8865.29	-6660.53	-54437.66	2878.56	28221.49	-8323.44	263.01	-10705.25	-8060.44	-18765.69
620	4102.27	6229.48	8822.88	-6746.96	-54312.92	2843.26	28285.83	-8411.35	263.69	-10776.16	-8147.66	-18923.82
621	4104.72	6095.76	8833.22	-6720.19	-54172.59	2867.99	28186.79	-8447.36	261.97	-10804.31	-8185.38	-18989.69
622	4043.07	6256.81	8874.38	-6748.47	-54389.78	2862.75	28250.12	-8359.78	256.57	-10851.13	-8103.21	-18954.34
623	4081.07	6343.62	8828.16	-6730.51	-54223.57	2817.63	28146.18	-8422.76	262.3	-10737.41	-8160.45	-18897.87
624	4154.25	6180.46	8845.83	-6735.87	-54362.32	2876.08	28220.13	-8437.16	260.87	-10821.46	-8176.29	-18997.75
625	4034.85	6302.39	8911.37	-6712.52	-54316.4	2845.84	28197.1	-8356.61	262.54	-10737.36	-8094.07	-18831.43
626	4081.22	6224.65	8827.4	-6764.09	-54112.98	2806.92	28120.1	-8492.56	265.06	-10816.76	-8227.51	-19044.27
627	4080.95	6198.18	8875.13	-6733.88	-54047.57	2874.0	28168.74	-8551.06	263.7	-10584.46	-8287.37	-18871.83
628	4093.24	6293.24	8927.97	-6672.13	-54284.62	2874.39	28170.74	-8443.68	262.59	-10597.18	-8181.09	-18778.27
629	4092.73	6303.76	8863.78	-6674.94	-54367.52	2893.35	28342.92	-8457.06	263.98	-10545.93	-8193.07	-18739.0
630	4026.99	6299.92	8895.23	-6785.38	-54367.21	2838.01	28278.77	-8356.3	257.4	-10813.68	-8098.9	-18912.58
631	4114.57	6249.86	8908.78	-6728.78	-54144.64	2862.75	28136.6	-8485.55	260.52	-10600.87	-8225.03	-18825.91
632	4148.87	6203.15	8860.97	-6765.78	-54114.54	2868.43	28157.78	-8530.29	261.1	-10641.12	-8269.19	-18910.31
633	4124.88	6149.38	8866.73	-6711.22	-54285.83	2867.53	28307.74	-8518.42	258.38	-10680.8	-8260.04	-18940.84
634	4085.21	6263.3	8866.54	-6760.04	-54246.77	2858.82	28230.34	-8515.81	259.75	-10702.6	-8256.06	-18958.66
635	4027.85	6177.48	8823.5	-6799.65	-54342.98	2937.81	28332.66	-8501.05	256.62	-10843.33	-8244.43	-19087.76
636	4091.46	6307.7	8791.36	-6749.5	-54324.52	2858.41	28233.57	-8367.37	258.19	-10791.51	-8109.18	-18900.69
637	4203.31	6298.95	8830.66	-6762.91	-54082.91	2824.99	28070.91	-8477.95	262.53	-10617.0	-8215.41	-18832.42
638	4056.58	6237.02	8835.99	-6712.99	-54574.62	2870.2	28304.82	-8271.46	258.7	-10982.99	-8012.76	-18995.75
639	4030.85	6135.29	8934.77	-6746.44	-54407.02	2884.74	28266.84	-8367.3	260.85	-10900.97	-8106.45	-19007.42
640	3986.24	6191.76	8869.46	-6745.33	-54287.67	2886.58	28324.82	-8470.58	259.08	-10774.14	-8211.5	-18985.64
641	4061.54	6230.38	8844.04	-6773.47	-54252.47	2886.46	28221.78	-8423.18	260.04	-10781.73	-8163.14	-18944.87
642	4084.13	6248.32	8900.06	-6770.24	-54384.97	2868.0	28422.75	-8524.82	260.84	-10631.95	-8263.98	-18895.93
643	4088.06	6406.06	8854.23	-6793.99	-54140.73	2833.88	28287.92	-8610.53	260.23	-10464.57	-8350.3	-18814.88
644	4015.21	6322.04	8879.91	-6741.44	-54443.32	2893.66	28235.69	-8276.69	259.37	-10838.25	-8017.32	-18855.57
645	4071.04	6302.75	8934.37	-6758.69	-54272.72	2836.26	28257.58	-8488.84	256.25	-10629.4	-8232.59	-18861.99
646	3983.76	6207.54	8853.88	-6796.94	-54316.04	2892.36	28242.81	-8372.14	257.58	-10932.62	-8114.55	-19047.18
647	3972.86	6365.59	8869.42	-6790.95	-54270.45	2841.58	28170.86	-8359.85	261.74	-10841.1	-8098.12	-18939.21
648	4105.92	6251.6	8892.78	-6736.54	-54588.25	2848.54	28326.33	-8210.5	261.94	-10899.62	-7948.57	-18848.18
649	4128.13	6212.39	8820.8	-6714.74	-54569.29	2869.18	28282.87	-8294.3	261.03	-10970.66	-8033.27	-19003.92
650	4113.37	6178.86	8838.12	-6711.26	-54330.68	2863.79	28217.83	-8369.7	261.2	-10829.97	-8108.5	-18938.47
651	4042.46	6149.19	8886.54	-6725.36	-54542.95	2870.31	28218.94	-8246.3	266.08	-11100.89	-7980.22	-19081.11
652	3957.66	6126.23	8889.86	-6696.44	-54500.37	2869.25	28317.92	-8249.7	261.72	-11035.9	-7987.97	-19023.87
653	4138.15	6268.08	8870.12	-6727.86	-54464.88	2844.08	28200.84	-8221.41	257.98	-10871.46	-7963.43	-18834.89
654	4079.89	6308.24	8868.78	-6728.29	-54422.48	2856.24	28117.75	-8216.61	258.04	-10919.87	-7958.57	-18878.44
655	4053.72	6254.68	8891.9	-6752.39	-54436.9	2876.37	28329.33	-8376.03	260.47	-10783.3	-8115.55	-18898.85
656	3963.17	6147.14	8805.73	-6746.12	-54418.49	2855.9	28193.52	-8207.55	259.33	-11199.15	-7948.23	-19147.38
657	4038.84	6226.25	8920.84	-6702.58	-54394.5	2842.98	28139.36	-8295.68	257.62	-10928.82	-8038.06	-18966.88
658	4026.27	6226.93	8874.0	-6667.44	-54428.13	2852.78	28196.31	-8297.36	258.72	-10919.28	-8038.64	-18957.92
659	4073.6	6276.74	8864.86	-6677.48	-54559.63	2883.31	28332.23	-8232.08	258.87	-10806.37	-7973.21	-18779.59
660	4145.24	6205.15	8855.69	-6666.58	-54431.38	2864.88	28264.53	-8406.14	262.3	-10762.47	-8143.85	-18906.32
661	4058.14	6231.8	8812.82	-6728.84	-54404.95	2886.94	28302.29	-8393.9	262.24	-10841.81	-8131.66	-18973.47
662	4094.22	6209.3	8878.85	-6656.23	-54389.6	2883.7	28245.32	-8424.48	263.05	-10734.44	-8161.44	-18895.88
663	3975.72	6184.46	8859.87	-6697.36	-54276.74	2886.03	28243.62	-8439.34	262.37	-10824.41	-8176.97	-19001.37
664	4002.21	6315.1	8823.68	-6725.1	-54185.56	2865.59	28273.48	-8543.57	264.08	-10630.6	-8279.5	-18910.1
665	4092.45	6136.83	8871.32	-6714.93	-54095.5	2841.45	28216.93	-8544.13	263.88	-10651.44	-8280.25	-18931.7
666	4067.05	6290.65	8918.44	-6759.41	-54130.37	2815.55	28102.69	-8510.12	263.8	-10695.41	-8246.32	-18941.72
667	4093.39	6204.76	8887.11	-6698.41	-54330.19	2880.72	28243.74	-8409.44	263.38	-10718.89	-8146.06	-18864.95
668	4030.13	6191.4	8846.73	-6710.89	-54112.65	2854.41	28186.54	-8527.56	265.55	-10714.33	-8262.01	-18976.34
669	4012.09	6307.69	8799.46	-6676.44	-54325.21	2860.34	28228.21	-8430.1	261.26	-10793.86	-8168.84	-18962.7
670	3975.83	6162.36	8852.71	-6667.75	-54248.45	2869.95	28228.86	-8503.17	261.85	-10826.51	-8241.32	-19067.83
671	4047.51	6301.19	8891.57	-6702.61	-54144.96	2872.53	28180.8	-8497.28	266.37	-10553.98	-8230.91	-18784.89
672	4180.53	6226.45	8821.89	-6739.65	-54172.1	2866.33	28202.35	-8505.54	263.85	-10614.21	-8241.69	-18855.9
673	4092.19	6208.5	8921.78	-6686.72	-54445.96	2884.9	28269.08	-8425.8	265.85	-10756.23	-8159.95	-18916.18
674	4020.69	6134.07	8881.96	-6672.57	-54463.19	2835.05	28280.0	-8353.21	261.72	-10983.99	-8091.49	-19075.48
675	3956.29	6330.39	8872.15	-6661.31	-54537.82	2869.75	28260.88	-8263.41	260.98	-10909.67	-8002.43	-18912.1
676	4099.26	6222.45	8889.45	-6643.9	-54471.25	2865.64	28210.12	-8410.55	268.22	-10828.23	-8142.33	-18970.56
677	4044.17	6252.9	8875.16	-6699.93	-54267.69	2846.7	28250.83	-8437.61	262.5	-10697.87	-8175.11	-18872.98
678	4033.73	6289.03	8865.72	-6714.78	-54518.63	2896.12	28221.01	-8188.37	261.13	-10927.81	-7927.25	-18855.06
679	4050.32	6142.51	8879.39	-6707.58	-54373.66	2871.7	28246.78	-8411.46	264.11	-10890.54	-8147.35	-19037.89
680	4029.1	6160.6	8842.72	-6769.97	-54355.78	2876.83	28227.44	-8319.15	265.08	-10989.06	-8054.07	-19043.13
681	4110.05	6251.57	8854.14	-6725.63	-54481.5	2874.27	28188.12	-8267.36	263.09	-10928.98	-8004.26	-18933.24
682	4036.61	6311.82	8925.18	-6733.6	-54503.83	2884.61	28168.04	-8241.73	262.62	-10911.16	-7979.1	-18890.26
683	3967.43	6266.69	8827.59	-6719.88	-54668.36	2873.57	28269.69	-8069.49	260.73	-11183.27	-7808.76	-18992.03
684	4105.7	6252.77	8896.57	-6756.08	-54604.04	2854.55	28289.4	-8191.05	261.2	-10961.13	-7929.85	-18890.99
685	4102.22	6304.1	8834.55	-6652.38	-54379.83	2870.02	28322.04	-8403.39	266.27	-10599.28	-8137.12	-18736.4
686	4088.73	6208.09	8863.31	-6734.56	-54579.43	2841.37	28303.07	-8213.39	260.98	-11009.41	-7952.4	-18961.82
687	4147.62	6128.47	8877.12	-6719.3	-54395.27	2879.03	28268.97	-8437.69	263.4	-10813.36	-8174.29	-18987.64
688	4154.77	6248.23	8873.83	-6695.28	-54417.46	2865.7	28238.46	-8426.25	267.54	-10731.74	-8158.71	-18890.44
689	4067.52	6207.24	8880.78	-6708.92	-54541.41	2857.11	28387.24	-8372.28	265.53	-10850.44	-8106.75	-18957.19
690	4062.26	6126.27	8925.31	-6685.7	-54262.78	2848.96	28317.58	-8532.35	267.44	-10668.1	-8264.91	-18933.0
691	4122.34	6246.33	8872.24	-6798.4	-54436.74	2836.82	28384.9	-8371.79	263.65	-10772.51	-8108.13	-18880.65
692	3987.67	6273.33	8829.16	-6733.12	-54355.67	2878.32	28262.92	-8386.41	262.1	-10857.39	-8124.31	-18981.7
693	4069.55	6231.29	8892.73	-6664.0	-54529.71	2850.96	28361.47	-8391.39	269.17	-10787.7	-8122.22	-18909.92
694	4159.11	6259.3	8843.19	-6666.38	-54315.72	2851.03	28268.36	-8468.28	265.23	-10601.1	-8203.05	-18804.15
695	3992.87	6249.67	8853.26	-6698.67	-54248.55	2889.56	28279.44	-8485.26	266.28	-10682.41	-8218.98	-18901.4
696	4053.59	6236.66	8862.71	-6711.99	-54492.77	2837.12	28242.5	-8324.58	262.55	-10972.18	-8062.03	-19034.21
697	4054.59	6323.91	8807.81	-6672.91	-54380.08	2911.52	28274.75	-8435.15	266.32	-10680.41	-8168.83	-18849.24
698	4102.89	6301.43	8855.83	-6711.02	-54234.43	2823.35	28211.3	-8423.57	264.93	-10650.64	-8158.64	-18809.28
699	4102.65	6200.61	8832.91	-6647.96	-54457.14	2880.11	28301.98	-8412.29	268.39	-10786.84	-8143.9	-18930.73
700	4018.31	6306.28	8875.23	-6685.52	-54264.8	2876.83	28197.08	-8445.23	264.84	-10676.59	-8180.39	-18856.98
701	4228.24	6298.48	8922.37	-6732.51	-54490.78	2888.25	28271.72	-8282.16	265.52	-10614.23	-8016.63	-18630.86
702	4103.62	6188.58	8889.13	-6685.72	-54423.86	2871.7	28328.0	-8384.45	264.82	-10728.55	-8119.64	-18848.19
703	4021.28	6294.15	8827.57	-6736.41	-54118.65	2886.78	28178.61	-8520.89	264.94	-10646.66	-8255.96	-18902.62
704	4076.39	6272.63	8833.08	-6765.17	-54281.06	2877.5	28206.88	-8385.15	266.71	-10779.75	-8118.44	-18898.19
705	4073.88	6265.26	8875.76	-6722.17	-54332.84	2869.32	28268.03	-8441.29	264.63	-10702.76	-8176.66	-18879.42
706	4041.75	6269.45	8819.53	-6687.51	-54377.47	2831.38	28269.85	-8425.88	266.9	-10833.01	-8158.99	-18992.0
707	4139.3	6190.07	8869.79	-6692.47	-54494.64	2877.54	28332.81	-8341.54	265.21	-10777.6	-8076.33	-18853.94
708	4081.79	6252.52	8843.07	-6687.33	-54376.24	2850.18	28305.3	-8439.82	263.51	-10730.72	-8176.3	-18907.02
709	4087.86	6189.46	8870.62	-6737.65	-54202.95	2837.58	28261.75	-8550.41	264.4	-10693.32	-8286.01	-18979.34
710	3973.94	6223.47	8872.45	-6682.12	-54498.71	2886.06	28480.02	-8493.12	268.28	-10744.89	-8224.85	-18969.74
711	4057.29	6264.26	8795.82	-6748.63	-54284.01	2856.39	28270.66	-8453.53	262.29	-10788.23	-8191.24	-18979.47
712	4049.29	6217.0	8947.59	-6723.29	-54415.34	2863.87	28215.57	-8355.49	265.22	-10845.31	-8090.27	-18935.59
713	4074.44	6279.05	8817.59	-6739.68	-54361.27	2904.36	28346.82	-8469.02	265.73	-10678.69	-8203.28	-18881.98
714	4132.36	6212.86	8826.46	-6677.73	-54429.06	2809.92	28360.36	-8390.85	268.55	-10764.84	-8122.31	-18887.15
715	4060.8	6269.26	8905.95	-6666.34	-54461.13	2889.12	28164.27	-8298.04	262.0	-10838.08	-8036.04	-18874.12
716	3940.03	6156.05	8849.26	-6714.67	-54488.53	2901.96	28325.62	-8330.12	266.09	-11030.27	-8064.03	-19094.29
717	4091.34	6182.05	8817.85	-6744.42	-54591.04	2873.78	28319.86	-8243.11	260.3	-11050.59	-7982.81	-19033.4
718	3998.26	6237.2	8872.09	-6687.48	-54655.14	2875.89	28379.15	-8215.78	263.49	-10980.04	-7952.28	-18932.32
719	4116.57	6254.42	8876.91	-6716.37	-54453.55	2854.59	28288.52	-8367.15	260.9	-10778.9	-8106.25	-18885.15
720	4042.61	6220.55	8913.45	-6703.36	-54419.44	2889.19	28378.07	-8459.3	261.9	-10678.93	-8197.4	-18876.33
721	3994.54	6274.49	8911.74	-6709.71	-54405.89	2918.62	28326.58	-8403.74	263.3	-10689.64	-8140.44	-18830.08
722	4115.91	6215.78	8846.12	-6774.79	-54352.93	2921.25	28329.73	-8455.12	264.36	-10698.94	-8190.76	-18889.7
723	4082.59	6350.33	8875.34	-6714.53	-54576.97	2864.25	28269.33	-8283.47	265.43	-10849.66	-8018.05	-18867.71
724	4064.86	6195.17	8847.07	-6697.65	-54455.25	2854.76	28266.53	-8342.69	265.56	-10924.51	-8077.13	-19001.64
725	4022.55	6318.87	8822.53	-6726.68	-54382.33	2910.11	28290.55	-8399.21	259.34	-10744.4	-8139.87	-18884.27
726	4022.98	6255.37	8997.67	-6761.08	-54389.78	2888.66	28324.15	-8348.8	265.15	-10662.04	-8083.66	-18745.69
727	4035.67	6226.79	8939.19	-6716.44	-54465.24	2911.73	28348.32	-8345.37	264.95	-10719.97	-8080.42	-18800.39
728	4033.22	6236.11	8900.61	-6701.11	-54537.09	2871.0	28212.7	-8220.04	263.11	-10984.56	-7956.92	-18941.49
729	4171.35	6159.64	8874.85	-6694.29	-54270.34	2832.68	28234.03	-8482.76	262.53	-10692.09	-8220.22	-18912.31
730	4119.08	6254.87	8823.25	-6759.26	-54445.3	2838.1	28342.36	-8327.63	260.81	-10826.91	-8066.83	-18893.74
731	4068.74	6284.04	8836.87	-6738.14	-54442.4	2888.19	28381.6	-8409.46	261.52	-10721.1	-8147.94	-18869.04
732	3967.56	6263.08	8881.38	-6727.05	-54462.77	2868.72	28381.98	-8343.53	262.06	-10827.1	-8081.48	-18908.58
733	4126.83	6095.41	8888.1	-6747.11	-54441.89	2882.46	28179.07	-8226.1	264.07	-11017.15	-7962.03	-18979.17
734	4084.11	6195.71	8879.75	-6754.62	-54493.08	2835.88	28276.49	-8199.43	262.67	-10975.76	-7936.76	-18912.52
735	4104.89	6282.03	8878.71	-6722.3	-54252.99	2871.06	28146.65	-8342.64	265.14	-10691.94	-8077.5	-18769.44
736	4072.59	6231.23	8838.51	-6679.53	-54449.16	2873.68	28282.64	-8356.04	266.95	-10830.04	-8089.09	-18919.13
737	4072.64	6269.55	8885.14	-6644.12	-54743.71	2847.5	28363.95	-8166.23	266.44	-10949.04	-7899.8	-18848.83
738	4182.08	6165.12	8860.08	-6753.48	-54634.39	2888.85	28257.12	-8158.69	265.77	-11034.63	-7892.92	-18927.55
739	4129.52	6262.99	8865.04	-6708.86	-54595.21	2898.21	28285.63	-8160.35	263.47	-10862.69	-7896.88	-18759.57
740	4054.9	6300.28	8843.8	-6721.91	-54445.53	2853.25	28204.24	-8288.63	264.4	-10910.99	-8024.24	-18935.22
741	4111.77	6282.28	8905.98	-6738.96	-54157.8	2821.73	28246.28	-8561.59	268.36	-10528.72	-8293.23	-18821.95
742	4056.93	6219.03	8891.98	-6713.85	-54125.47	2835.87	28199.9	-8602.8	266.41	-10635.62	-8336.39	-18972.01
743	4095.05	6231.75	8824.64	-6768.74	-54288.27	2838.11	28226.25	-8411.91	263.3	-10841.22	-8148.61	-18989.83
744	4042.03	6253.43	8851.56	-6733.39	-54179.67	2867.61	28184.75	-8503.3	266.29	-10713.68	-8237.01	-18950.69
745	4058.32	6285.43	8846.86	-6669.01	-54348.73	2840.59	28150.45	-8359.21	267.79	-10836.09	-8091.42	-18927.51
746	4024.08	6242.0	8909.59	-6714.9	-54339.35	2850.79	28150.75	-8350.75	268.95	-10877.03	-8081.81	-18958.84
747	4147.84	6268.82	8936.83	-6651.57	-54410.6	2882.48	28173.66	-8337.19	265.87	-10652.53	-8071.32	-18723.86
748	4086.53	6214.17	8913.56	-6673.67	-54452.0	2886.16	28280.87	-8360.04	267.46	-10744.38	-8092.57	-18836.95
749	4130.69	6206.61	8900.52	-6717.81	-54335.34	2834.6	28338.93	-8475.01	266.84	-10641.8	-8208.17	-18849.97
750	4036.17	6221.25	8861.03	-6718.59	-54391.75	2877.81	28329.06	-8429.99	270.03	-10785.02	-8159.95	-18944.97
751	4134.33	6292.0	8923.73	-6696.74	-54369.25	2825.97	28249.77	-8441.52	266.0	-10640.18	-8175.51	-18815.7
752	4057.61	6176.4	8900.41	-6693.22	-54394.23	2846.05	28359.44	-8412.41	266.65	-10747.55	-8145.76	-18893.31
753	4084.83	6254.58	8920.41	-6614.44	-54364.19	2846.72	28320.39	-8519.81	269.68	-10551.7	-8250.14	-18801.84
754	4008.8	6376.57	8933.94	-6680.61	-54360.59	2855.31	28223.71	-8393.94	265.18	-10642.85	-8128.76	-18771.61
755	4099.62	6304.01	8915.02	-6722.81	-54507.56	2851.94	28269.26	-8326.09	265.74	-10790.52	-8060.35	-18850.87
756	4104.42	6188.61	8853.01	-6716.95	-54123.74	2896.49	28324.34	-8584.4	266.28	-10473.82	-8318.11	-18791.93
757	3996.21	6233.66	8940.89	-6748.93	-54278.48	2862.07	28272.37	-8438.06	261.89	-10722.2	-8176.17	-18898.37
758	4173.77	6143.89	8867.18	-6743.97	-54185.02	2878.26	28291.85	-8526.32	265.17	-10574.03	-8261.15	-18835.18
759	4046.05	6364.09	8934.98	-6724.76	-54234.35	2837.89	28191.41	-8465.3	265.13	-10584.69	-8200.17	-18784.86
760	4022.15	6245.39	8807.71	-6660.33	-54389.1	2894.64	28302.71	-8392.37	266.01	-10776.84	-8126.35	-18903.19
761	4041.06	6392.71	8853.26	-6714.09	-54383.33	2855.56	28206.07	-8342.22	261.29	-10748.76	-8080.93	-18829.69
762	4100.39	6234.08	8853.61	-6679.93	-54556.09	2889.19	28441.99	-8358.87	264.91	-10716.76	-8093.96	-18810.72
763	4137.78	6228.98	8937.13	-6752.8	-54573.13	2862.44	28347.61	-8307.74	263.2	-10811.99	-8044.54	-18856.53
764	4111.68	6270.02	8874.1	-6682.48	-54439.28	2878.89	28334.29	-8389.64	264.77	-10652.78	-8124.87	-18777.65
765	4018.31	6276.2	8944.79	-6712.79	-54531.45	2857.13	28397.25	-8373.59	267.17	-10750.56	-8106.43	-18856.99
766	3959.76	6290.87	8896.73	-6740.57	-54357.98	2885.22	28393.64	-8455.02	264.44	-10672.32	-8190.58	-18862.9
767	4049.48	6316.72	8899.54	-6696.57	-54293.38	2867.08	28291.47	-8468.69	263.62	-10565.65	-8205.06	-18770.72
768	4075.62	6067.8	8842.29	-6685.15	-54485.15	2896.12	28395.92	-8383.57	263.64	-10892.55	-8119.93	-19012.48
769	4160.26	6220.11	8876.16	-6702.04	-54475.53	2869.45	28303.27	-8363.61	267.4	-10748.32	-8096.21	-18844.53
770	4124.74	6156.14	8902.31	-6714.42	-54386.06	2890.66	28334.3	-8444.95	265.4	-10692.32	-8179.55	-18871.88
771	4025.54	6314.17	8857.34	-6689.8	-54629.61	2863.57	28420.24	-8304.64	266.57	-10838.54	-8038.07	-18876.61
772	3965.82	6252.87	8913.84	-6744.63	-54369.66	2867.21	28332.85	-8417.63	263.06	-10781.7	-8154.57	-18936.28
773	4118.04	6190.56	8873.57	-6738.6	-54307.93	2844.82	28221.43	-8385.69	263.85	-10798.1	-8121.85	-18919.94
774	4066.77	6278.12	8861.14	-6719.34	-54335.44	2866.82	28182.1	-8325.94	261.64	-10799.82	-8064.3	-18864.12
775	4071.86	6146.93	8869.93	-6706.86	-54502.29	2822.95	28354.58	-8302.64	263.3	-10942.9	-8039.34	-18982.24
776	4093.68	6222.29	8869.49	-6701.17	-54422.07	2860.09	28389.12	-8418.89	267.02	-10688.57	-8151.86	-18840.43
777	4019.53	6342.0	8899.24	-6693.03	-54391.99	2873.79	28329.52	-8393.09	261.68	-10620.94	-8131.41	-18752.35
778	4019.97	6256.55	8854.69	-6674.48	-54195.78	2835.95	28196.4	-8592.59	267.79	-10706.7	-8324.8	-19031.5
779	4002.19	6326.5	8899.91	-6738.42	-54492.04	2855.6	28411.96	-8364.86	262.26	-10734.3	-8102.6	-18836.9
780	4088.41	6262.7	8861.89	-6702.07	-54308.26	2834.21	28157.27	-8359.99	262.52	-10805.85	-8097.47	-18903.33
781	4061.3	6091.34	8874.58	-6719.65	-54541.72	2864.16	28342.13	-8266.53	263.52	-11027.86	-8003.01	-19030.86
782	4095.31	6233.14	8879.86	-6695.29	-54722.79	2887.17	28340.61	-8158.75	261.81	-10982.0	-7896.94	-18878.94
783	4054.06	6292.15	8894.75	-6692.11	-54623.78	2900.05	28282.95	-8192.41	261.76	-10891.94	-7930.65	-18822.6
784	4110.22	6215.9	8885.32	-6676.0	-54442.45	2881.92	28261.34	-8343.41	265.38	-10763.73	-8078.04	-18841.77
785	4081.77	6349.45	8894.31	-6645.58	-54463.64	2877.0	28220.02	-8288.81	263.35	-10686.66	-8025.46	-18712.11
786	4047.04	6211.47	8904.76	-6713.12	-54443.83	2848.03	28293.85	-8348.04	264.41	-10851.8	-8083.63	-18935.43
787	4063.7	6153.01	8911.59	-6679.28	-54426.7	2840.85	28334.52	-8438.54	265.57	-10802.3	-8172.96	-18975.26
788	4046.79	6254.07	8895.25	-6711.27	-54378.33	2869.28	28286.41	-8414.65	265.87	-10737.81	-8148.77	-18886.59
789	3986.28	6266.5	8857.92	-6720.63	-54463.77	2850.4	28313.96	-8362.72	265.5	-10909.33	-8097.22	-19006.55
790	4106.56	6342.59	8955.13	-6709.42	-54442.08	2854.48	28232.8	-8280.51	260.01	-10659.94	-8020.51	-18680.45
791	4139.15	6267.95	8891.2	-6706.42	-54379.85	2862.82	28220.88	-8384.53	262.54	-10704.26	-8121.99	-18826.25
792	4170.23	6226.76	8845.43	-6675.4	-54291.25	2866.31	28301.74	-8528.82	265.93	-10556.19	-8262.89	-18819.08
793	4073.82	6206.85	8929.09	-6741.86	-54309.57	2861.42	28343.21	-8444.05	260.91	-10637.04	-8183.14	-18820.18
794	4078.53	6230.01	8886.52	-6750.54	-54423.92	2871.03	28411.22	-8419.91	264.88	-10697.15	-8155.03	-18852.17
795	4140.62	6211.57	8893.45	-6721.5	-54442.07	2844.37	28178.33	-8305.52	261.25	-10895.23	-8044.27	-18939.49
796	4047.55	6301.89	8875.38	-6744.09	-54481.94	2862.17	28239.59	-8327.06	261.98	-10899.46	-8065.08	-18964.54
797	4040.69	6163.76	8914.13	-6711.46	-54439.32	2879.2	28374.25	-8452.38	263.91	-10778.75	-8188.47	-18967.23
798	4111.41	6169.62	8848.27	-6775.34	-54451.64	2865.82	28316.69	-8356.57	263.88	-10915.17	-8092.69	-19007.86
799	4077.79	6251.43	8917.52	-6715.76	-54448.95	2908.64	28212.58	-8303.86	259.94	-10796.76	-8043.93	-18840.69
800	4054.13	6198.54	8900.43	-6666.0	-54633.82	2891.8	28313.76	-8240.93	262.47	-10941.16	-7978.46	-18919.62
801	4097.42	6338.72	8885.69	-6723.01	-54432.78	2877.89	28302.83	-8327.48	262.68	-10653.23	-8064.79	-18718.03
802	4036.04	6232.08	8900.56	-6728.94	-54429.02	2960.47	28248.92	-8275.53	258.19	-10779.89	-8017.34	-18797.23
803	4018.26	6191.3	8894.42	-6805.05	-54312.61	2900.78	28358.95	-8465.24	263.03	-10753.94	-8202.2	-18956.15
804	3964.96	6243.74	8928.71	-6715.71	-54347.57	2913.16	28353.98	-8494.61	261.84	-10658.74	-8232.77	-18891.51
805	4073.02	6089.12	8929.62	-6728.68	-54270.27	2834.51	28427.35	-8625.93	265.03	-10645.32	-8360.9	-19006.22
806	4120.5	6201.63	8931.71	-6723.55	-54292.99	2899.79	28263.63	-8563.0	266.69	-10599.27	-8296.3	-18895.57
807	4102.2	6172.83	8874.77	-6727.56	-54134.88	2902.56	28404.07	-8674.5	265.2	-10406.01	-8409.3	-18815.31
808	4013.83	6241.35	8855.09	-6751.21	-54283.29	2902.75	28280.71	-8475.19	263.63	-10740.76	-8211.56	-18952.32
809	4007.74	6243.7	8922.96	-6731.47	-54246.1	2902.92	28359.57	-8619.19	268.03	-10540.69	-8351.16	-18891.85
810	4183.5	6205.26	8869.35	-6734.91	-54050.27	2853.01	28308.42	-8746.24	265.7	-10365.63	-8480.55	-18846.17
811	4103.74	6182.34	8871.07	-6735.46	-54192.42	2845.5	28293.66	-8583.92	267.99	-10631.58	-8315.93	-18947.51
812	3993.27	6220.7	8900.26	-6736.17	-54274.8	2863.62	28310.3	-8472.81	264.25	-10722.82	-8208.56	-18931.39
813	4034.38	6209.08	8861.55	-6717.15	-54498.68	2879.25	28356.01	-8422.2	262.68	-10875.56	-8159.51	-19035.08
814	4023.72	6297.66	8839.28	-6717.32	-54280.34	2851.48	28199.46	-8534.67	263.13	-10786.04	-8271.54	-19057.58
815	4043.52	6263.96	8859.81	-6754.8	-54068.34	2862.41	28276.82	-8686.12	266.86	-10516.61	-8419.27	-18935.88
816	4048.79	6204.72	8944.66	-6715.5	-54428.15	2908.46	28425.85	-8487.92	269.21	-10611.16	-8218.71	-18829.86
817	4085.22	6190.82	8903.43	-6733.26	-54232.32	2849.33	28254.18	-8518.84	267.57	-10682.59	-8251.27	-18933.86
818	4071.76	6324.67	8932.4	-6697.14	-54199.48	2852.76	28299.7	-8586.67	269.59	-10415.34	-8317.08	-18732.42
819	4006.06	6250.06	8920.61	-6720.1	-54395.68	2893.2	28251.75	-8444.53	263.69	-10794.1	-8180.84	-18974.94
820	4029.6	6229.35	8875.86	-6700.28	-54529.99	2883.04	28279.7	-8384.27	268.02	-10932.73	-8116.25	-19048.98
821	4072.2	6184.97	8866.0	-6733.48	-54324.7	2821.09	28188.26	-8450.39	266.47	-10925.65	-8183.91	-19109.57
822	4050.87	6272.51	8893.42	-6717.74	-54599.91	2876.18	28399.7	-8332.69	262.52	-10824.97	-8070.16	-18895.13
823	4011.45	6277.18	8904.08	-6742.17	-54341.47	2877.0	28271.96	-8488.59	264.74	-10741.97	-8223.85	-18965.82
824	4065.8	6132.82	8850.46	-6744.37	-54209.96	2882.92	28319.92	-8592.61	263.93	-10702.42	-8328.69	-19031.1
825	4124.92	6266.5	8885.2	-6729.33	-54290.74	2870.8	28233.88	-8504.05	265.38	-10638.77	-8238.67	-18877.44
826	3986.74	6121.05	8893.06	-6712.27	-54543.48	2860.88	28325.63	-8355.81	266.01	-11068.38	-8089.79	-19158.18
827	4154.97	6182.9	8884.28	-6647.43	-54469.48	2901.74	28166.31	-8311.64	266.23	-10826.7	-8045.41	-18872.11
828	4107.02	6316.24	8841.15	-6786.95	-54378.12	2842.66	28142.36	-8319.0	259.08	-10915.64	-8059.92	-18975.56
829	4091.99	6175.46	8852.16	-6703.95	-54661.7	2906.51	28254.09	-8125.32	261.37	-11085.44	-7863.95	-18949.39
830	4040.72	6234.71	8884.97	-6715.28	-54827.39	2847.75	28245.1	-8019.69	257.29	-11289.42	-7762.4	-19051.82
831	4128.67	6307.08	8916.95	-6720.82	-54567.45	2864.19	28178.05	-8192.94	257.58	-10893.32	-7935.36	-18828.69
832	4173.98	6237.25	8888.68	-6749.1	-54638.36	2834.74	28274.34	-8124.91	256.27	-10978.46	-7868.64	-18847.1
833	4120.56	6161.29	8904.97	-6713.54	-54681.62	2878.65	28335.35	-8158.94	260.89	-10994.34	-7898.05	-18892.4
834	4101.47	6330.35	8867.72	-6753.75	-54751.42	2864.77	28276.82	-8078.6	259.48	-11064.04	-7819.12	-18883.16
835	4068.94	6284.07	8817.54	-6734.65	-54630.51	2846.1	28307.5	-8195.86	258.9	-11041.02	-7936.96	-18977.98
836	4054.7	6263.05	8895.32	-6739.52	-54588.79	2852.48	28214.39	-8205.04	259.73	-11048.37	-7945.31	-18993.68
837	4024.16	6276.56	8898.33	-6739.0	-54729.42	2862.23	28172.61	-8011.02	259.74	-11234.52	-7751.28	-18985.8
838	4100.12	6307.76	8853.64	-6784.47	-54651.08	2825.15	28257.21	-8079.85	261.54	-11091.67	-7818.32	-18909.99
839	4077.61	6141.29	8880.13	-6790.62	-54813.77	2870.47	28347.17	-7980.71	255.89	-11287.72	-7724.82	-19012.54
840	4059.79	6321.13	8892.92	-6740.88	-54731.07	2900.94	28190.0	-8009.09	258.17	-11107.18	-7750.92	-18858.1
841	4141.96	6317.33	8832.93	-6743.97	-54827.14	2906.03	28270.78	-7998.75	260.41	-11102.08	-7738.33	-18840.41
842	4134.68	6217.68	8894.85	-6753.51	-54715.22	2827.39	28240.86	-8019.27	258.55	-11153.27	-7760.72	-18913.99
843	4117.9	6185.53	8841.69	-6741.36	-54702.92	2899.43	28258.33	-8072.58	260.21	-11141.4	-7812.37	-18953.77
844	4097.29	6270.3	8854.75	-6692.6	-54796.9	2851.65	28318.45	-8045.7	261.66	-11097.05	-7784.04	-18881.09
845	4118.49	6274.48	8838.3	-6760.87	-54632.67	2876.17	28148.2	-8089.74	257.91	-11137.89	-7831.83	-18969.73
846	4140.49	6303.95	8909.39	-6717.98	-54783.56	2911.92	28249.13	-8055.2	258.09	-10986.66	-7797.12	-18783.78
847	4116.99	6252.14	8839.95	-6699.51	-54407.67	2836.3	28096.95	-8243.93	261.66	-10964.84	-7982.27	-18947.11
848	4173.28	6323.33	8751.3	-6746.52	-54483.88	2830.1	28218.4	-8249.29	261.1	-10934.0	-7988.19	-18922.18
849	4069.69	6179.32	8901.0	-6671.35	-54811.85	2893.63	28317.55	-8041.36	255.13	-11122.02	-7786.22	-18908.24
850	4011.59	6063.96	8898.23	-6749.13	-54444.33	2873.33	28288.98	-8317.08	260.45	-11057.36	-8056.62	-19113.99
851	4114.01	6269.3	8884.71	-6704.34	-54597.46	2911.1	28235.85	-8256.85	259.93	-10886.83	-7996.92	-18883.75
852	4082.33	6252.31	8847.03	-6703.96	-54504.1	2865.16	28194.63	-8246.69	263.4	-10966.6	-7983.28	-18949.88
853	4005.07	6231.67	8856.13	-6717.37	-54282.91	2831.83	28168.06	-8406.57	261.38	-10907.53	-8145.19	-19052.72
854	4056.47	6238.17	8846.6	-6715.65	-54499.78	2850.6	28274.61	-8279.42	260.88	-10948.99	-8018.54	-18967.52
855	4091.05	6253.41	8840.36	-6698.57	-54728.24	2864.63	28281.96	-8054.66	258.69	-11095.4	-7795.97	-18891.36
856	3994.67	6337.11	8873.15	-6725.3	-54593.75	2881.22	28196.77	-8129.16	260.2	-11036.13	-7868.97	-18905.1
857	4114.5	6210.37	8892.64	-6836.38	-54508.46	2901.58	28312.75	-8248.95	261.88	-10913.01	-7987.06	-18900.07
858	4178.5	6245.59	8859.94	-6754.5	-54650.27	2830.32	28199.94	-8087.12	257.29	-11090.48	-7829.83	-18920.31
859	4011.14	6187.45	8896.13	-6713.81	-54630.42	2879.61	28301.5	-8208.89	260.95	-11068.4	-7947.94	-19016.34
860	4137.03	6216.24	8963.14	-6738.7	-54571.12	2868.66	28260.54	-8203.08	258.06	-10864.21	-7945.02	-18809.24
861	4050.77	6174.23	8858.48	-6773.9	-54607.98	2876.58	28228.54	-8157.9	261.29	-11193.28	-7896.61	-19089.88
862	4060.81	6186.0	8890.02	-6750.66	-54695.98	2887.86	28334.14	-8123.96	261.16	-11087.8	-7862.8	-18950.6
863	4148.3	6306.84	8854.13	-6682.55	-54419.96	2878.22	28336.58	-8446.96	264.18	-10578.44	-8182.78	-18761.22
864	4169.64	6243.06	8845.61	-6709.25	-54577.13	2899.93	28137.22	-8143.26	259.7	-10990.91	-7883.57	-18874.48
865	4143.44	6387.22	8952.33	-6759.7	-54553.38	2867.59	28376.29	-8278.74	258.1	-10586.2	-8020.64	-18606.84
866	4176.55	6298.88	8919.72	-6759.29	-54443.55	2880.62	28257.88	-8324.25	260.05	-10669.18	-8064.2	-18733.38
867	4147.44	6195.89	8942.02	-6746.89	-54474.32	2879.3	28298.79	-8326.38	258.41	-10757.76	-8067.97	-18825.73
868	4153.74	6126.44	8955.66	-6724.24	-54546.91	2862.25	28326.44	-8315.75	261.21	-10846.62	-8054.55	-18901.16
869	4100.86	6311.72	8916.15	-6815.15	-54316.29	2865.55	28159.35	-8239.29	262.61	-10777.82	-7976.69	-18754.51
870	4045.52	6284.32	8916.99	-6780.77	-54651.41	2906.55	28317.52	-8092.23	259.96	-10961.28	-7832.27	-18793.55
871	4092.65	6244.67	8917.39	-6705.53	-54704.78	2892.04	28417.3	-8260.72	263.23	-10846.25	-7997.5	-18843.75
872	4081.38	6182.92	8796.3	-6747.95	-54327.99	2865.21	28264.38	-8367.02	263.98	-10885.75	-8103.04	-18988.8
873	4061.82	6180.59	8933.01	-6739.21	-54506.91	2860.21	28229.79	-8160.9	266.12	-10980.7	-7894.78	-18875.49
874	4059.54	6182.49	8899.77	-6681.39	-54517.24	2893.82	28242.89	-8294.41	263.85	-10920.11	-8030.56	-18950.67
875	4052.4	6279.12	8841.19	-6695.23	-54417.66	2872.7	28218.79	-8332.39	265.94	-10848.69	-8066.45	-18915.15
876	4079.66	6266.36	8818.77	-6711.56	-54475.39	2862.8	28235.1	-8324.82	264.69	-10924.27	-8060.13	-18984.39
877	4013.63	6294.29	8869.87	-6770.18	-54432.51	2865.31	28194.96	-8271.11	260.04	-10964.62	-8011.07	-18975.69
878	4028.28	6181.64	8822.41	-6781.2	-54471.54	2868.21	28216.97	-8216.13	260.73	-11135.24	-7955.4	-19090.64
879	4132.65	6162.81	8842.1	-6739.87	-54602.64	2881.67	28403.14	-8248.05	260.11	-10920.13	-7987.93	-18908.07
880	4120.12	6275.66	8922.5	-6709.74	-54563.92	2899.26	28282.37	-8250.6	258.62	-10773.74	-7991.98	-18765.71
881	4045.61	6293.99	8920.47	-6710.17	-54544.17	2838.01	28228.97	-8231.98	262.21	-10927.29	-7969.77	-18897.06
882	4161.66	6213.22	8898.64	-6760.51	-54451.68	2865.94	28219.37	-8309.92	262.45	-10853.36	-8047.47	-18900.83
883	4041.94	6332.83	8847.06	-6694.32	-54640.47	2921.74	28407.63	-8273.51	265.92	-10783.6	-8007.59	-18791.19
884	4133.83	6153.06	8860.86	-6753.65	-54514.67	2862.29	28237.38	-8177.06	258.69	-11020.89	-7918.37	-18939.25
885	4098.83	6235.17	8840.33	-6727.64	-54609.95	2884.88	28311.2	-8209.94	259.76	-10967.18	-7950.17	-18917.35
886	4055.07	6223.22	8863.05	-6705.1	-54413.83	2883.66	28288.6	-8365.85	264.18	-10805.32	-8101.67	-18906.99
887	4086.77	6318.25	8890.81	-6660.05	-54262.14	2872.5	28201.03	-8389.37	269.17	-10552.82	-8120.2	-18673.02
888	4138.81	6295.38	8844.75	-6742.73	-54415.78	2816.5	28154.9	-8230.51	259.02	-10908.17	-7971.49	-18879.66
889	3895.47	6218.51	8873.47	-6693.28	-54573.48	2866.53	28329.57	-8229.65	261.13	-11083.21	-7968.52	-19051.73
890	3967.64	6275.4	8885.96	-6720.03	-54612.57	2893.51	28236.17	-8138.19	261.96	-11073.91	-7876.23	-18950.15
891	4018.73	6230.55	8833.83	-6664.5	-54456.82	2845.21	28265.59	-8375.85	266.33	-10927.42	-8109.52	-19036.94
892	4101.47	6342.72	8863.56	-6684.45	-54371.61	2861.75	28200.32	-8347.9	264.5	-10686.24	-8083.4	-18769.64
893	4143.79	6269.66	8930.26	-6702.67	-54365.92	2847.82	28267.95	-8469.71	266.26	-10609.1	-8203.45	-18812.56
894	4119.78	6231.05	8909.66	-6680.01	-54497.39	2858.03	28284.53	-8314.37	267.3	-10774.35	-8047.06	-18821.41
895	4010.28	6152.65	8890.94	-6720.43	-54466.55	2879.16	28346.62	-8332.03	263.73	-10907.31	-8068.3	-18975.61
896	3988.64	6180.57	8839.88	-6733.73	-54479.39	2930.29	28454.85	-8376.48	264.47	-10818.88	-8112.01	-18930.89
897	4182.56	6215.85	8842.08	-6685.97	-54439.99	2876.12	28322.62	-8307.42	264.11	-10686.72	-8043.31	-18730.03
898	4076.05	6146.89	8874.07	-6705.72	-54603.88	2846.51	28429.2	-8271.85	263.08	-10936.87	-8008.76	-18945.63
899	4003.54	6230.09	8845.08	-6701.09	-54778.67	2870.26	28345.32	-8087.12	262.12	-11185.47	-7825.0	-19010.47
900	4080.24	6191.6	8858.38	-6691.81	-54634.43	2878.2	28325.42	-8197.46	262.88	-10992.39	-7934.58	-18926.97
901	4007.62	6313.58	8900.62	-6727.06	-54644.35	2874.22	28208.73	-8147.51	260.64	-11066.64	-7886.87	-18953.51
902	3994.39	6285.45	8815.05	-6721.03	-54511.77	2862.29	28186.12	-8132.13	262.9	-11089.51	-7869.22	-18958.73
903	4025.13	6262.19	8879.87	-6703.11	-54563.84	2933.8	28410.61	-8324.96	265.87	-10755.34	-8059.09	-18814.43
904	4175.62	6233.45	8887.22	-6683.81	-54437.01	2889.61	28221.23	-8321.09	266.47	-10713.69	-8054.62	-18768.31
905	4023.8	6341.36	8901.93	-6648.26	-54574.76	2872.77	28221.95	-8267.98	266.93	-10861.22	-8001.06	-18862.28
906	4077.47	6220.32	8823.62	-6643.4	-54368.02	2895.36	28335.09	-8434.88	269.79	-10659.57	-8165.09	-18824.66
907	4036.96	6340.74	8821.49	-6675.01	-54293.76	2871.89	28236.19	-8430.83	269.41	-10661.49	-8161.42	-18822.92
908	4013.96	6223.96	8873.99	-6672.61	-54482.4	2873.61	28202.97	-8267.01	268.37	-10966.51	-7998.64	-18965.15
909	4100.56	6316.63	8875.96	-6724.3	-54381.21	2868.85	28265.5	-8382.12	268.8	-10678.01	-8113.32	-18791.33
910	3982.21	6188.79	8845.32	-6752.17	-54370.44	2863.61	28217.87	-8304.97	263.95	-11024.8	-8041.02	-19065.83
911	4090.63	6303.75	8859.16	-6716.91	-54480.69	2883.76	28284.09	-8231.91	263.0	-10776.2	-7968.91	-18745.11
912	3980.5	6221.05	8950.31	-6702.38	-54389.07	2865.4	28269.66	-8334.97	265.24	-10804.53	-8069.73	-18874.26
913	4085.11	6251.91	8845.55	-6675.21	-54318.1	2874.99	28259.53	-8448.67	264.34	-10676.23	-8184.33	-18860.56
914	3988.67	6190.44	8824.67	-6708.17	-54120.57	2858.87	28187.05	-8544.29	265.32	-10779.04	-8278.97	-19058.01
915	4148.45	6291.2	8839.8	-6746.92	-54162.66	2876.88	28272.5	-8556.73	267.71	-10480.76	-8289.02	-18769.78
916	4162.26	6240.65	8860.09	-6716.92	-54192.75	2865.46	28180.96	-8480.19	264.39	-10600.25	-8215.8	-18816.06
917	4008.69	6285.66	8862.3	-6725.45	-54320.31	2889.45	28359.91	-8535.17	259.75	-10639.75	-8275.42	-18915.16
918	4011.19	6312.23	8879.76	-6743.44	-54294.36	2916.61	28285.13	-8468.23	261.09	-10632.88	-8207.14	-18840.02
919	4026.69	6199.51	8807.57	-6766.74	-54278.44	2883.19	28348.6	-8494.67	259.88	-10779.61	-8234.79	-19014.4
920	4073.39	6309.37	8847.91	-6729.23	-54108.56	2899.39	28285.21	-8605.3	263.59	-10422.52	-8341.71	-18764.23
921	4061.25	6254.71	8841.45	-6697.67	-54324.55	2813.89	28290.38	-8438.02	262.53	-10760.53	-8175.48	-18936.02
922	4193.29	6192.47	8856.03	-6683.56	-54348.0	2878.56	28261.99	-8500.08	263.8	-10649.21	-8236.28	-18885.49
923	4044.92	6199.1	8844.69	-6779.47	-54182.74	2850.36	28363.83	-8572.95	263.21	-10659.31	-8309.73	-18969.05
924	4093.68	6219.28	8845.61	-6750.92	-54349.03	2896.15	28249.8	-8335.04	261.91	-10795.44	-8073.13	-18868.57
925	3974.27	6182.59	8804.25	-6704.7	-54335.42	2897.1	28344.7	-8484.66	259.02	-10837.2	-8225.65	-19062.85
926	4092.15	6274.25	8836.72	-6739.95	-54350.09	2852.6	28305.94	-8415.48	263.51	-10728.37	-8151.96	-18880.33
927	3985.98	6299.4	8857.39	-6740.27	-54289.09	2840.69	28213.86	-8453.42	263.37	-10832.05	-8190.05	-19022.1
928	4080.45	6252.02	8860.65	-6720.39	-54292.78	2865.38	28143.53	-8380.08	262.04	-10811.14	-8118.05	-18929.19
929	4029.42	6312.9	8844.86	-6738.76	-54182.66	2866.23	28242.02	-8539.42	261.07	-10625.99	-8278.35	-18904.34
930	4013.34	6267.61	8882.54	-6697.12	-54310.54	2846.41	28227.89	-8403.43	265.32	-10769.87	-8138.11	-18907.98
931	4079.45	6266.44	8830.85	-6764.84	-54180.06	2887.05	28184.63	-8488.01	261.75	-10696.48	-8226.26	-18922.74
932	3936.44	6312.55	8871.75	-6703.28	-54263.6	2874.8	28186.79	-8399.64	264.87	-10784.54	-8134.76	-18919.3
933	4044.62	6114.53	8896.46	-6694.32	-54402.93	2847.96	28332.1	-8414.76	264.85	-10861.57	-8149.91	-19011.48
934	4022.05	6214.63	8852.15	-6710.21	-54615.95	2857.66	28468.6	-8291.64	263.76	-10911.08	-8027.88	-18938.96
935	3974.59	6148.07	8866.09	-6705.56	-54403.58	2863.98	28297.01	-8392.74	260.19	-10959.4	-8132.55	-19091.94
936	4090.3	6239.04	8860.46	-6793.04	-54296.12	2890.74	28250.06	-8414.0	259.86	-10758.55	-8154.14	-18912.69
937	4071.72	6236.58	8861.25	-6749.67	-54411.03	2853.98	28212.7	-8320.72	262.03	-10924.48	-8058.69	-18983.17
938	4017.85	6283.47	8848.58	-6733.68	-54437.36	2893.31	28426.84	-8358.96	262.09	-10701.0	-8096.87	-18797.86
939	4086.28	6279.62	8870.29	-6725.32	-54603.67	2888.15	28271.41	-8207.87	261.27	-10933.23	-7946.6	-18879.83
940	4168.15	6329.45	8919.18	-6769.06	-54353.13	2846.71	28320.75	-8429.01	261.33	-10537.94	-8167.68	-18705.63
941	3929.75	6328.31	8884.53	-6713.39	-54237.42	2874.7	28237.09	-8483.63	264.01	-10696.43	-8219.62	-18916.05
942	4000.71	6266.27	8886.05	-6719.35	-54278.47	2874.01	28202.61	-8396.16	265.37	-10768.19	-8130.79	-18898.98
943	4068.33	6264.1	8841.93	-6750.82	-54472.29	2839.53	28299.66	-8309.38	261.88	-10909.56	-8047.5	-18957.06
944	4005.93	6213.71	8831.56	-6765.79	-54366.43	2907.14	28273.44	-8391.96	262.83	-10900.44	-8129.14	-19029.57
945	3953.81	6211.47	8840.92	-6657.19	-54222.74	2862.41	28176.03	-8448.83	265.08	-10835.29	-8183.74	-19019.04
946	4112.26	6266.68	8874.95	-6673.88	-54564.11	2894.49	28251.24	-8295.63	263.33	-10838.37	-8032.3	-18870.68
947	4010.84	6207.69	8906.87	-6759.33	-54258.26	2841.29	28196.95	-8417.54	265.23	-10853.94	-8152.31	-19006.25
948	4100.66	6215.86	8897.03	-6740.5	-54201.87	2834.89	28033.57	-8398.58	263.81	-10860.35	-8134.77	-18995.12
949	4073.35	6242.01	8864.58	-6695.19	-54298.08	2892.41	28267.98	-8421.24	266.0	-10652.94	-8155.24	-18808.18
950	4147.44	6291.31	8837.03	-6741.51	-54191.8	2898.65	28207.48	-8520.06	267.1	-10551.4	-8252.96	-18804.37
951	4010.91	6276.67	8863.3	-6739.28	-54301.02	2872.86	28276.89	-8474.35	263.79	-10739.67	-8210.55	-18950.22
952	4014.96	6263.1	8952.23	-6745.03	-54633.69	2887.17	28217.22	-8190.67	262.4	-11044.04	-7928.28	-18972.32
953	4069.74	6281.11	8909.14	-6701.04	-54335.49	2874.71	28243.61	-8460.79	263.18	-10658.22	-8197.61	-18855.83
954	4059.44	6193.89	8841.9	-6720.36	-54484.71	2904.87	28289.93	-8293.63	259.38	-10915.02	-8034.25	-18949.27
955	4124.4	6250.55	8917.27	-6723.51	-54288.44	2873.94	28166.5	-8381.93	265.49	-10679.29	-8116.43	-18795.73
956	3961.35	6299.66	8863.37	-6662.14	-54475.72	2887.11	28309.08	-8371.69	263.92	-10817.29	-8107.77	-18925.06
957	3990.39	6142.91	8837.07	-6702.24	-54485.14	2878.84	28296.01	-8305.44	262.46	-11042.16	-8042.98	-19085.13
958	4067.67	6173.86	8881.72	-6757.68	-54431.7	2860.76	28300.49	-8358.47	261.29	-10904.89	-8097.18	-19002.07
959	4024.15	6192.48	8848.03	-6731.42	-54497.48	2849.67	28250.0	-8223.22	265.09	-11064.57	-7958.12	-19022.69
960	4074.63	6311.37	8872.86	-6722.24	-54330.66	2886.24	28171.6	-8356.02	260.36	-10736.19	-8095.66	-18831.85
961	4083.19	6177.41	8913.3	-6709.72	-54550.46	2868.11	28321.97	-8292.29	263.43	-10896.2	-8028.87	-18925.06
962	3991.89	6289.79	8824.56	-6761.0	-54311.08	2841.92	28269.6	-8398.18	260.74	-10854.32	-8137.44	-18991.77
963	4089.7	6281.71	8860.88	-6735.21	-54346.94	2879.47	28174.12	-8408.82	263.76	-10796.27	-8145.06	-18941.34
964	4158.48	6231.71	8888.53	-6763.31	-54430.56	2907.89	28283.84	-8326.08	259.66	-10723.42	-8066.42	-18789.84
965	4001.11	6341.83	8871.54	-6783.21	-54247.69	2862.73	28156.38	-8415.61	263.53	-10797.31	-8152.08	-18949.39
966	3946.85	6190.91	8874.6	-6763.22	-54205.34	2885.94	28220.08	-8483.0	261.6	-10850.17	-8221.41	-19071.58
967	4064.88	6259.28	8871.08	-6756.55	-54316.47	2839.27	28215.64	-8392.08	261.07	-10822.87	-8131.01	-18953.87
968	4074.79	6293.7	8865.59	-6657.29	-54310.76	2893.13	28040.53	-8299.49	262.37	-10800.3	-8037.13	-18837.43
969	4055.28	6433.56	8853.1	-6748.68	-54422.08	2856.16	28226.89	-8313.46	265.35	-10745.76	-8048.11	-18793.87
970	4108.42	6275.18	8822.01	-6767.15	-54347.91	2866.14	28193.84	-8302.16	265.03	-10849.48	-8037.13	-18886.61
971	4104.51	6271.71	8890.17	-6725.88	-54354.36	2965.3	28339.41	-8455.2	267.91	-10509.14	-8187.29	-18696.43
972	4064.24	6183.41	8881.65	-6777.14	-54517.48	2852.61	28266.62	-8265.44	261.76	-11046.08	-8003.67	-19049.76
973	4085.66	6266.1	8827.8	-6741.6	-54172.73	2828.0	28116.28	-8402.83	266.99	-10790.49	-8135.84	-18926.32
974	3931.49	6217.41	8920.17	-6763.2	-54321.91	2887.97	28245.78	-8316.05	265.66	-10882.3	-8050.39	-18932.69
975	4027.34	6282.08	8891.51	-6707.2	-54149.62	2868.23	28208.85	-8517.82	267.05	-10578.82	-8250.78	-18829.59
976	4113.37	6293.29	8887.62	-6707.04	-54393.84	2882.63	28249.03	-8347.79	266.78	-10674.93	-8081.01	-18755.94
977	4071.18	6253.57	8850.8	-6688.78	-54404.42	2856.73	28208.35	-8392.12	264.88	-10852.58	-8127.23	-18979.82
978	4130.0	6173.16	8879.97	-6731.98	-54368.21	2902.3	28150.88	-8304.27	262.56	-10863.88	-8041.71	-18905.6
979	4037.07	6250.27	8860.69	-6708.41	-54423.48	2867.02	28176.94	-8321.14	269.18	-10939.91	-8051.96	-18991.87
980	4046.47	6167.91	8890.7	-6703.21	-54442.65	2859.23	28149.03	-8310.15	262.38	-11032.53	-8047.77	-19080.3
981	4078.24	6270.87	8851.45	-6711.0	-54485.89	2865.87	28285.67	-8324.55	268.01	-10844.79	-8056.54	-18901.34
982	3951.68	6143.52	8827.29	-6697.21	-54612.13	2909.17	28345.76	-8220.99	265.68	-11131.92	-7955.31	-19087.23
983	4153.65	6220.36	8878.88	-6651.5	-54574.34	2885.42	28238.79	-8238.74	266.29	-10848.73	-7972.45	-18821.18
984	4080.47	6220.12	8896.86	-6703.78	-54437.16	2873.93	28262.85	-8374.89	263.45	-10806.71	-8111.43	-18918.14
985	4076.16	6277.96	8909.3	-6657.32	-54518.98	2873.1	28250.57	-8326.63	266.42	-10789.2	-8060.21	-18849.4
986	4047.91	6291.83	8814.81	-6712.18	-54587.69	2852.39	28158.68	-8115.82	264.39	-11134.25	-7851.44	-18985.68
987	4061.67	6308.15	8832.59	-6742.41	-54535.9	2862.3	28303.5	-8251.94	264.82	-10910.11	-7987.12	-18897.23
988	4064.84	6179.49	8879.57	-6718.83	-54639.68	2908.65	28306.29	-8175.78	265.63	-11019.67	-7910.16	-18929.83
989	4047.28	6264.59	8888.2	-6642.84	-54557.02	2852.9	28161.41	-8210.14	266.01	-10985.49	-7944.13	-18929.62
990	4059.44	6204.77	8890.33	-6748.69	-54523.08	2913.46	28278.6	-8243.58	262.33	-10925.17	-7981.25	-18906.42
991	4052.59	6221.99	8865.9	-6713.63	-54625.7	2869.28	28426.15	-8336.66	267.99	-10903.41	-8068.67	-18972.08
992	4024.42	6228.39	8858.12	-6705.78	-54464.74	2851.61	28214.08	-8296.38	265.05	-10993.89	-8031.34	-19025.23
993	4115.78	6317.81	8881.94	-6705.02	-54506.39	2876.39	28228.34	-8241.02	267.62	-10791.15	-7973.4	-18764.56
994	4114.46	6236.31	8890.7	-6774.83	-54643.77	2855.99	28271.57	-8185.57	261.72	-11049.58	-7923.85	-18973.44
995	4104.26	6166.92	8891.7	-6759.27	-54432.4	2840.03	28293.41	-8340.34	263.98	-10895.37	-8076.36	-18971.73
996	4116.19	6188.61	8845.72	-6674.45	-54619.7	2850.94	28224.31	-8216.8	268.46	-11068.39	-7948.34	-19016.73
997	4125.37	6181.8	8874.13	-6659.53	-54603.01	2889.73	28243.95	-8188.36	262.95	-10947.56	-7925.41	-18872.97
998	4102.11	6268.92	8897.55	-6707.9	-54563.13	2895.73	28219.99	-8253.87	259.79	-10886.74	-7994.08	-18880.82
999	4080.17	6210.13	8856.03	-6715.16	-54486.72	2859.31	28315.38	-8329.48	264.22	-10880.87	-8065.26	-18946.12
1000	4117.5	6298.82	8886.0	-6719.12	-54584.36	2882.54	28308.11	-8283.71	261.53	-10810.51	-8022.17	-18832.68
Receptor Energy Terms
Frame #	BOND	ANGLE	DIHED	VDWAALS	EEL	1-4 VDW	1-4 EEL	EGB	ESURF	GGAS	GSOLV	TOTAL
1	4080.83	6231.13	8877.53	-6679.26	-53964.36	2858.13	27978.92	-8458.55	263.77	-10617.07	-8194.78	-18811.84
2	4033.01	6223.51	8889.37	-6725.63	-54038.11	2856.35	28025.55	-8462.3	262.36	-10735.94	-8199.94	-18935.89
3	4014.74	6212.93	8868.07	-6714.15	-53981.79	2898.37	27958.77	-8452.01	262.27	-10743.07	-8189.74	-18932.81
4	4071.92	6253.68	8851.38	-6702.69	-53913.08	2862.25	27823.3	-8439.84	264.28	-10753.24	-8175.56	-18928.8
5	4079.26	6259.06	8914.92	-6700.21	-54019.62	2837.07	27910.9	-8379.83	262.41	-10718.61	-8117.42	-18836.03
6	4078.96	6173.73	8842.4	-6723.75	-54212.54	2850.0	28010.86	-8296.59	262.09	-10980.35	-8034.5	-19014.85
7	4047.52	6262.31	8904.71	-6773.59	-53905.71	2859.11	27772.14	-8364.04	259.44	-10833.5	-8104.6	-18938.1
8	3989.42	6224.05	8827.45	-6742.7	-54072.05	2864.41	27925.56	-8305.08	255.92	-10983.86	-8049.16	-19033.02
9	4094.83	6289.11	8952.15	-6738.51	-54151.87	2850.9	27796.12	-8273.51	259.14	-10907.27	-8014.37	-18921.64
10	4052.76	6313.26	8875.07	-6723.41	-54141.59	2874.92	27871.63	-8278.32	258.89	-10877.37	-8019.43	-18896.79
11	4044.02	6174.58	8906.22	-6763.4	-54231.26	2848.9	27959.23	-8247.8	254.16	-11061.71	-7993.64	-19055.35
12	4021.17	6132.49	8868.1	-6698.4	-54140.41	2868.65	27896.69	-8282.05	258.45	-11051.73	-8023.6	-19075.33
13	4046.66	6117.86	8868.49	-6755.68	-54348.92	2889.8	28006.5	-8132.78	256.51	-11175.28	-7876.27	-19051.55
14	3889.83	6195.96	8952.25	-6686.06	-54236.31	2882.97	27953.89	-8274.22	264.31	-11047.46	-8009.91	-19057.37
15	4020.38	6163.38	8891.01	-6699.88	-54048.15	2842.74	27929.04	-8376.64	264.05	-10901.47	-8112.59	-19014.07
16	4056.2	6166.9	8931.76	-6715.19	-54079.6	2860.58	27940.19	-8395.34	260.89	-10839.16	-8134.45	-18973.61
17	4121.19	6278.0	8818.04	-6650.06	-54334.8	2824.74	28026.89	-8304.24	263.49	-10916.0	-8040.75	-18956.75
18	4118.82	6283.61	8903.17	-6716.74	-54206.32	2849.88	27923.78	-8302.62	260.34	-10843.81	-8042.28	-18886.09
19	4049.06	6203.1	8909.62	-6689.14	-54138.37	2850.28	27945.16	-8368.15	265.79	-10870.3	-8102.36	-18972.66
20	4015.23	6139.55	8942.26	-6651.02	-54340.43	2880.31	28012.76	-8279.94	266.1	-11001.34	-8013.85	-19015.19
21	3983.66	6176.41	8858.42	-6665.07	-54096.07	2849.56	27882.63	-8389.98	268.02	-11010.47	-8121.96	-19132.43
22	4073.51	6122.19	8860.43	-6670.15	-54082.27	2832.71	27936.01	-8391.98	267.39	-10927.57	-8124.58	-19052.15
23	3951.97	6336.93	8909.45	-6674.2	-54252.11	2921.97	28016.7	-8356.91	264.07	-10789.29	-8092.83	-18882.13
24	4122.32	6210.02	8901.87	-6699.38	-54174.77	2846.64	27960.68	-8335.11	265.18	-10832.61	-8069.93	-18902.54
25	4021.35	6244.91	8897.54	-6678.43	-54274.18	2911.67	28014.22	-8300.99	263.92	-10862.93	-8037.07	-18899.99
26	3962.57	6273.87	8938.58	-6703.01	-54244.56	2896.51	27928.54	-8282.42	263.02	-10947.5	-8019.4	-18966.9
27	3929.38	6259.51	8898.57	-6621.81	-54197.34	2880.7	28050.13	-8388.81	265.45	-10800.87	-8123.36	-18924.23
28	4081.69	6208.53	8910.19	-6705.44	-54205.24	2851.22	27937.12	-8289.71	262.51	-10921.92	-8027.21	-18949.13
29	4162.22	6282.32	8942.96	-6693.84	-54296.99	2851.1	28036.32	-8331.76	264.36	-10715.92	-8067.4	-18783.32
30	4016.77	6263.48	8894.47	-6676.19	-54174.84	2878.08	27973.64	-8435.17	264.55	-10824.59	-8170.62	-18995.2
31	3996.08	6311.75	8895.42	-6684.73	-54185.49	2878.36	27919.56	-8342.21	260.54	-10869.04	-8081.67	-18950.71
32	4045.63	6203.91	8893.29	-6724.95	-54136.52	2850.41	27918.65	-8349.62	266.45	-10949.58	-8083.17	-19032.75
33	4065.15	6380.92	8872.94	-6712.53	-54217.45	2876.77	27907.57	-8288.16	258.89	-10826.63	-8029.27	-18855.9
34	4084.0	6258.25	8864.4	-6728.31	-54403.67	2871.77	28094.84	-8167.36	262.09	-10958.73	-7905.27	-18864.0
35	3956.65	6196.16	8855.42	-6662.5	-54282.69	2881.13	27912.5	-8236.37	264.11	-11143.33	-7972.25	-19115.58
36	4114.52	6134.73	8898.02	-6741.86	-54212.88	2869.83	27940.83	-8269.8	263.9	-10996.8	-8005.9	-19002.7
37	4036.92	6184.62	8862.48	-6690.32	-54288.49	2886.44	27966.03	-8267.45	259.24	-11042.33	-8008.21	-19050.54
38	4133.04	6274.83	8806.41	-6698.82	-54071.15	2856.18	27894.98	-8356.77	262.51	-10804.52	-8094.25	-18898.77
39	3987.25	6207.57	8810.81	-6753.53	-54217.94	2868.79	27974.93	-8273.91	259.84	-11122.12	-8014.07	-19136.19
40	4068.78	6255.15	8896.55	-6751.68	-54160.55	2894.15	27841.06	-8218.9	257.65	-10956.53	-7961.25	-18917.78
41	4036.33	6304.35	8858.61	-6697.31	-54299.35	2850.31	27960.03	-8209.29	265.29	-10987.04	-7944.0	-18931.04
42	4056.57	6266.48	8913.26	-6681.48	-54338.54	2841.75	27940.98	-8178.9	261.35	-11000.97	-7917.56	-18918.53
43	4047.38	6288.27	8896.46	-6709.12	-54305.32	2851.76	27976.57	-8165.33	260.99	-10954.01	-7904.34	-18858.35
44	4086.31	6237.55	8848.35	-6685.89	-54283.24	2857.97	28074.76	-8390.83	266.33	-10864.19	-8124.5	-18988.69
45	4022.46	6216.82	8848.88	-6728.31	-54243.66	2833.88	27963.56	-8318.44	263.11	-11086.37	-8055.33	-19141.71
46	3915.9	6192.8	8925.46	-6723.3	-54299.88	2877.8	28196.36	-8361.27	265.63	-10914.86	-8095.65	-19010.51
47	4092.65	6216.97	8876.59	-6706.49	-54343.91	2840.74	28096.8	-8299.11	264.01	-10926.65	-8035.1	-18961.75
48	3901.29	6237.7	8850.25	-6745.19	-54211.6	2834.1	28026.5	-8350.76	259.89	-11106.96	-8090.88	-19197.84
49	4107.08	6164.44	8876.24	-6715.51	-54118.57	2868.61	27857.5	-8336.73	259.85	-10960.21	-8076.88	-19037.09
50	4104.03	6302.42	8870.8	-6686.34	-54305.68	2842.4	27932.39	-8247.74	263.29	-10939.99	-7984.45	-18924.43
51	4021.64	6203.18	8870.74	-6709.56	-54281.15	2830.71	28012.75	-8303.69	263.47	-11051.69	-8040.21	-19091.9
52	4073.48	6201.38	8900.83	-6773.57	-54242.28	2849.66	28046.2	-8327.71	257.85	-10944.29	-8069.86	-19014.14
53	3996.58	6242.49	8821.38	-6686.49	-54394.3	2869.62	28006.98	-8212.58	264.16	-11143.73	-7948.41	-19092.14
54	3969.62	6320.59	8819.85	-6709.12	-54198.86	2834.32	27976.94	-8295.35	262.14	-10986.66	-8033.21	-19019.87
55	4057.27	6218.27	8902.91	-6718.81	-54013.85	2864.89	27939.67	-8491.73	265.39	-10749.65	-8226.34	-18975.99
56	4110.71	6219.67	8912.94	-6663.07	-54197.69	2834.59	27953.56	-8343.48	261.4	-10829.28	-8082.08	-18911.35
57	4094.9	6184.96	8914.96	-6716.01	-54304.61	2830.7	27945.24	-8212.53	259.64	-11049.85	-7952.89	-19002.75
58	4074.27	6108.25	8869.55	-6627.81	-54289.51	2857.67	27968.38	-8298.1	263.21	-11039.19	-8034.89	-19074.08
59	4150.0	6311.13	8839.6	-6712.99	-54371.32	2828.65	27992.38	-8166.95	263.3	-10962.54	-7903.66	-18866.19
60	4018.43	6208.34	8886.27	-6685.84	-54610.89	2881.14	28049.06	-8110.48	259.52	-11253.5	-7850.96	-19104.46
61	3947.92	6236.95	8917.77	-6720.94	-54375.0	2888.72	28063.37	-8266.87	266.19	-11041.2	-8000.68	-19041.88
62	4078.0	6207.05	8845.45	-6724.18	-54448.51	2813.36	28040.75	-8196.42	263.86	-11188.09	-7932.57	-19120.66
63	3994.81	6168.86	8854.52	-6684.27	-54389.74	2891.86	28176.03	-8318.64	264.44	-10987.94	-8054.2	-19042.14
64	4062.57	6353.02	8891.33	-6711.56	-54356.9	2898.93	28017.74	-8254.8	261.66	-10844.86	-7993.14	-18838.01
65	4013.78	6246.37	8902.4	-6652.18	-54316.58	2867.09	28020.87	-8313.89	266.2	-10918.24	-8047.69	-18965.93
66	4046.47	6176.59	8844.97	-6657.95	-54208.78	2852.93	27908.88	-8314.98	266.05	-11036.88	-8048.93	-19085.81
67	4150.01	6228.43	8867.73	-6651.64	-54441.5	2870.81	28061.77	-8244.35	265.85	-10914.4	-7978.5	-18892.9
68	4023.84	6256.74	8839.79	-6702.64	-54217.59	2861.14	28004.09	-8349.83	265.57	-10934.61	-8084.26	-19018.87
69	4078.78	6188.08	8835.87	-6697.22	-54348.97	2847.27	28151.88	-8348.04	261.5	-10944.32	-8086.54	-19030.86
70	4061.1	6134.88	8910.07	-6701.24	-54424.83	2830.57	28106.09	-8269.7	263.24	-11083.36	-8006.46	-19089.82
71	4131.01	6281.75	8873.98	-6674.28	-54489.3	2837.55	28087.26	-8215.69	266.38	-10952.03	-7949.31	-18901.34
72	4064.59	6171.02	8857.89	-6653.13	-54312.09	2870.53	28018.35	-8310.21	268.58	-10982.83	-8041.62	-19024.46
73	4111.47	6159.9	8836.96	-6676.41	-54398.11	2873.5	27967.54	-8236.33	264.7	-11125.15	-7971.63	-19096.78
74	4056.02	6315.58	8874.36	-6675.59	-54328.05	2844.87	28063.86	-8349.26	265.71	-10848.95	-8083.55	-18932.5
75	4078.85	6233.59	8887.24	-6695.34	-54322.97	2856.87	28048.56	-8316.34	264.23	-10913.19	-8052.11	-18965.3
76	4143.3	6213.55	8828.99	-6693.44	-54364.24	2835.72	28035.27	-8246.59	264.11	-11000.85	-7982.47	-18983.32
77	4146.73	6149.06	8826.07	-6636.34	-54509.09	2857.54	28031.58	-8187.86	260.76	-11134.45	-7927.09	-19061.54
78	4065.05	6180.16	8855.38	-6649.78	-54392.7	2838.63	28092.4	-8241.06	263.95	-11010.85	-7977.1	-18987.95
79	4025.87	6252.76	8850.26	-6706.26	-54252.06	2848.63	28097.21	-8362.24	263.76	-10883.58	-8098.47	-18982.05
80	4053.64	6197.38	8887.27	-6683.55	-54296.36	2859.69	27927.54	-8262.16	266.35	-11054.41	-7995.81	-19050.21
81	4063.62	6324.71	8921.58	-6613.12	-54580.86	2866.63	28024.43	-8120.59	263.45	-10993.01	-7857.14	-18850.15
82	4071.64	6269.08	8853.25	-6696.04	-54441.93	2871.25	28060.55	-8179.91	262.73	-11012.2	-7917.18	-18929.38
83	4097.5	6238.84	8860.83	-6713.28	-54409.56	2843.34	27989.13	-8174.55	259.6	-11093.2	-7914.95	-19008.15
84	3971.36	6133.32	8889.6	-6659.4	-54625.32	2859.05	28097.18	-8046.4	263.6	-11334.22	-7782.8	-19117.02
85	4076.86	6287.97	8905.26	-6659.15	-54543.04	2853.99	27974.65	-8124.25	264.4	-11103.45	-7859.84	-18963.29
86	4100.53	6200.44	8843.59	-6622.08	-54536.54	2867.2	28152.25	-8259.74	264.17	-10994.59	-7995.58	-18990.17
87	4050.91	6216.87	8874.23	-6746.37	-54421.05	2879.06	28092.3	-8174.44	256.27	-11054.05	-7918.17	-18972.23
88	4062.15	6194.81	8811.63	-6719.37	-54328.36	2867.15	27968.73	-8230.38	260.44	-11143.25	-7969.94	-19113.19
89	3988.57	6163.3	8916.24	-6728.45	-54475.36	2862.11	28047.16	-8163.82	259.19	-11226.44	-7904.63	-19131.07
90	3971.09	6289.04	8899.33	-6762.88	-54339.6	2847.73	27959.94	-8126.68	258.19	-11135.35	-7868.49	-19003.85
91	4112.08	6272.67	8784.73	-6767.81	-54176.25	2833.86	27988.54	-8310.13	259.7	-10952.19	-8050.43	-19002.62
92	3999.39	6317.71	8867.31	-6686.73	-54248.78	2880.82	27983.69	-8282.61	261.29	-10886.59	-8021.32	-18907.91
93	4091.23	6246.97	8805.49	-6672.85	-54359.62	2829.22	28044.67	-8300.02	258.35	-11014.89	-8041.67	-19056.56
94	4086.95	6236.73	8847.74	-6686.44	-54558.79	2825.56	27965.78	-8102.11	259.53	-11282.47	-7842.58	-19125.05
95	4029.61	6262.51	8882.79	-6673.58	-54524.07	2861.03	28070.92	-8186.96	260.08	-11090.8	-7926.88	-19017.67
96	4100.58	6288.27	8852.74	-6727.75	-54575.59	2898.32	28103.39	-8130.14	258.7	-11060.05	-7871.43	-18931.48
97	4057.36	6243.94	8879.02	-6687.92	-54646.36	2865.41	28134.21	-8135.04	261.61	-11154.33	-7873.43	-19027.76
98	3998.85	6159.03	8856.63	-6726.78	-54474.52	2854.31	28108.29	-8197.82	262.58	-11224.18	-7935.23	-19159.42
99	4073.27	6206.02	8858.34	-6686.96	-54323.65	2880.92	28077.66	-8324.5	264.87	-10914.39	-8059.62	-18974.01
100	4063.8	6187.15	8914.66	-6708.35	-54216.9	2873.13	28167.19	-8435.19	263.57	-10719.33	-8171.63	-18890.95
101	4097.79	6167.51	8967.17	-6699.12	-54425.11	2859.25	28224.65	-8372.75	259.73	-10807.86	-8113.02	-18920.88
102	4073.79	6238.67	8890.71	-6688.42	-54251.96	2848.1	28056.53	-8337.84	264.14	-10832.58	-8073.7	-18906.28
103	4117.0	6351.36	8851.31	-6675.25	-54155.09	2876.16	28024.1	-8407.29	263.61	-10610.42	-8143.68	-18754.09
104	4106.97	6227.71	8942.89	-6666.53	-54532.46	2871.27	28207.58	-8293.73	264.56	-10842.57	-8029.17	-18871.74
105	4078.99	6275.75	8884.87	-6707.57	-54247.08	2840.55	28024.78	-8276.98	258.55	-10849.7	-8018.42	-18868.13
106	4049.12	6132.67	8810.37	-6675.13	-54326.87	2861.63	28005.94	-8277.42	262.65	-11142.27	-8014.77	-19157.04
107	4057.13	6225.7	8869.08	-6708.68	-54552.63	2856.98	28113.35	-8116.27	258.19	-11139.06	-7858.08	-18997.14
108	4016.55	6273.5	8913.97	-6736.5	-54517.83	2897.48	28030.72	-8189.35	263.45	-11122.11	-7925.91	-19048.02
109	4084.14	6241.06	8873.12	-6680.93	-54327.35	2850.42	28015.69	-8229.87	265.01	-10943.85	-7964.86	-18908.7
110	4058.16	6241.2	8894.96	-6706.9	-54467.33	2884.3	28118.14	-8223.2	260.12	-10977.45	-7963.08	-18940.53
111	4032.86	6284.32	8865.01	-6776.99	-54324.73	2905.06	28044.89	-8218.54	260.57	-10969.59	-7957.97	-18927.57
112	4108.2	6227.09	8824.29	-6664.41	-54373.36	2829.21	28051.49	-8299.17	266.27	-10997.48	-8032.89	-19030.37
113	3954.14	6219.59	8911.91	-6681.63	-54326.25	2873.63	28034.69	-8266.88	262.76	-11013.92	-8004.12	-19018.04
114	4026.37	6233.13	8924.77	-6748.76	-54532.06	2859.17	28073.5	-8168.57	257.22	-11163.87	-7911.36	-19075.23
115	4084.75	6271.83	8896.53	-6656.99	-54362.89	2881.66	28054.41	-8316.94	261.12	-10830.7	-8055.82	-18886.52
116	4006.3	6253.12	8900.97	-6681.36	-54267.83	2828.47	28041.45	-8361.77	263.6	-10918.87	-8098.17	-19017.05
117	4039.41	6292.89	8811.76	-6653.4	-54211.81	2857.16	28042.02	-8363.36	265.41	-10821.97	-8097.95	-18919.92
118	4052.88	6161.88	8927.28	-6633.05	-54474.66	2866.9	28121.54	-8221.51	265.72	-10977.24	-7955.78	-18933.02
119	4024.75	6152.18	8837.71	-6673.82	-54228.61	2894.08	28025.69	-8411.88	262.24	-10968.02	-8149.64	-19117.67
120	4079.03	6259.95	8924.21	-6638.59	-54361.05	2848.02	27950.7	-8262.77	261.33	-10937.72	-8001.44	-18939.16
121	4146.32	6254.73	8876.14	-6734.62	-54465.81	2872.83	28020.42	-8138.7	257.45	-11029.98	-7881.25	-18911.24
122	4055.57	6159.93	8897.4	-6677.11	-54316.07	2901.24	28066.78	-8300.69	260.09	-10912.27	-8040.6	-18952.86
123	4067.83	6248.98	8900.52	-6640.34	-54462.87	2843.42	28121.58	-8289.96	265.3	-10920.88	-8024.66	-18945.54
124	3970.75	6099.86	8880.93	-6685.04	-54474.33	2851.55	28141.1	-8267.07	261.22	-11215.17	-8005.85	-19221.02
125	3985.9	6218.49	8887.53	-6652.99	-54532.88	2872.79	28107.65	-8217.3	261.65	-11113.5	-7955.65	-19069.15
126	4115.57	6196.82	8841.87	-6653.22	-54394.58	2847.78	28065.76	-8277.38	265.34	-10980.0	-8012.05	-18992.05
127	4068.19	6223.02	8945.28	-6674.27	-54480.77	2878.8	28059.01	-8242.17	258.7	-10980.74	-7983.47	-18964.21
128	4104.83	6180.63	8888.31	-6728.04	-54149.52	2874.5	28144.26	-8505.36	260.26	-10685.03	-8245.09	-18930.12
129	4087.15	6247.08	8927.68	-6666.59	-54262.67	2828.23	27972.89	-8340.06	263.02	-10866.24	-8077.05	-18943.29
130	4153.77	6235.39	8879.65	-6670.39	-54349.95	2877.87	27980.45	-8216.82	261.54	-10893.21	-7955.28	-18848.49
131	4125.24	6190.44	8897.49	-6691.71	-54393.26	2839.4	28089.7	-8276.05	262.89	-10942.71	-8013.17	-18955.88
132	4073.98	6246.8	8837.02	-6631.29	-54437.26	2879.95	28072.75	-8273.77	268.16	-10958.05	-8005.61	-18963.66
133	4122.69	6242.69	8860.88	-6667.4	-54163.59	2859.42	27932.91	-8304.35	266.05	-10812.4	-8038.3	-18850.7
134	4027.82	6112.22	8850.06	-6637.78	-54257.26	2887.65	28113.04	-8412.12	268.25	-10904.25	-8143.87	-19048.13
135	4084.57	6324.66	8806.17	-6595.34	-54097.36	2841.73	27966.87	-8487.28	274.98	-10668.7	-8212.3	-18881.0
136	4057.73	6158.44	8806.68	-6653.68	-54132.18	2840.48	28006.01	-8446.61	268.72	-10916.51	-8177.89	-19094.4
137	4124.95	6261.51	8880.31	-6636.16	-54329.21	2875.42	28036.65	-8280.9	269.11	-10786.52	-8011.79	-18798.31
138	4117.34	6179.55	8872.57	-6688.07	-54263.99	2842.0	27912.77	-8218.06	264.42	-11027.83	-7953.64	-18981.48
139	4072.18	6314.33	8843.97	-6676.19	-54191.3	2857.97	27981.53	-8290.52	266.45	-10797.5	-8024.07	-18821.57
140	4035.76	6227.36	8873.69	-6608.27	-54311.56	2881.28	28098.86	-8373.34	268.28	-10802.88	-8105.06	-18907.94
141	4105.81	6170.88	8861.85	-6624.5	-54504.27	2824.14	28074.45	-8279.84	267.69	-11091.64	-8012.15	-19103.79
142	3989.32	6258.18	8823.9	-6665.72	-54399.99	2856.93	27991.08	-8160.17	267.05	-11146.3	-7893.12	-19039.43
143	4052.51	6181.77	8871.16	-6654.17	-54536.1	2905.45	28123.25	-8189.56	267.4	-11056.13	-7922.16	-18978.29
144	3983.03	6194.5	8885.55	-6679.41	-54370.34	2862.26	28078.79	-8261.1	264.14	-11045.61	-7996.96	-19042.57
145	3940.21	6189.35	8880.59	-6656.34	-54439.19	2852.3	28208.21	-8255.97	266.99	-11024.87	-7988.98	-19013.85
146	4124.85	6280.17	8814.65	-6666.99	-54375.76	2835.04	28041.21	-8245.01	262.23	-10946.82	-7982.78	-18929.6
147	4030.41	6334.11	8895.63	-6649.84	-54419.14	2833.12	28146.74	-8319.45	269.03	-10828.97	-8050.43	-18879.4
148	4047.6	6256.92	8851.01	-6640.07	-54488.32	2866.5	28120.78	-8248.29	266.59	-10985.57	-7981.7	-18967.27
149	4033.46	6264.84	8889.04	-6658.45	-54389.69	2872.8	28089.79	-8231.46	266.53	-10898.2	-7964.93	-18863.13
150	4057.37	6262.28	8874.97	-6652.79	-54509.94	2821.99	28048.54	-8203.81	263.66	-11097.58	-7940.15	-19037.72
151	4074.68	6223.31	8826.27	-6664.68	-54453.78	2850.57	28146.41	-8195.26	263.44	-10997.23	-7931.82	-18929.05
152	4033.51	6210.91	8894.2	-6729.07	-54328.6	2866.78	28173.27	-8393.18	263.43	-10879.0	-8129.75	-19008.75
153	4039.86	6163.15	8847.16	-6640.65	-54455.92	2901.43	28117.59	-8268.55	267.19	-11027.37	-8001.36	-19028.74
154	4008.08	6274.49	8862.37	-6608.63	-54419.94	2893.56	28071.99	-8285.04	263.34	-10918.09	-8021.7	-18939.78
155	4060.47	6171.43	8890.17	-6657.65	-54456.85	2893.38	27992.82	-8195.91	262.99	-11106.23	-7932.92	-19039.14
156	3968.53	6243.51	8845.64	-6657.7	-54571.04	2880.5	28181.09	-8192.89	262.99	-11109.46	-7929.89	-19039.35
157	4007.29	6261.16	8905.23	-6614.16	-54501.76	2876.52	28342.51	-8405.14	269.08	-10723.2	-8136.06	-18859.26
158	4045.59	6117.25	8858.93	-6701.24	-54322.83	2878.68	28193.73	-8366.42	266.08	-10929.89	-8100.34	-19030.23
159	3976.22	6053.12	8881.85	-6599.03	-54241.67	2906.37	28130.1	-8438.59	269.09	-10893.04	-8169.5	-19062.54
160	4001.89	6102.0	8892.38	-6649.27	-54455.48	2865.34	28258.94	-8390.81	267.68	-10984.21	-8123.13	-19107.34
161	4027.15	6167.64	8874.32	-6684.16	-54401.72	2853.2	27974.57	-8175.73	264.35	-11188.99	-7911.38	-19100.37
162	4051.35	6220.57	8938.22	-6619.55	-54464.5	2851.8	27968.33	-8204.21	266.66	-11053.78	-7937.55	-18991.33
163	3987.91	6329.06	8933.46	-6675.54	-54559.76	2876.89	28126.46	-8146.81	261.34	-10981.52	-7885.47	-18866.99
164	4044.38	6298.03	8872.9	-6658.75	-54342.16	2857.77	27967.63	-8250.27	265.63	-10960.2	-7984.64	-18944.83
165	4206.57	6152.95	8802.98	-6711.79	-54366.58	2817.85	27978.24	-8234.17	259.41	-11119.78	-7974.76	-19094.54
166	4092.59	6218.16	8884.27	-6679.68	-54491.67	2860.95	28124.37	-8187.56	265.04	-10991.02	-7922.52	-18913.53
167	4011.97	6188.11	8874.82	-6656.7	-54467.5	2881.96	28002.03	-8138.84	261.78	-11165.31	-7877.06	-19042.37
168	4107.97	6294.75	8840.96	-6657.22	-54394.11	2833.99	28024.02	-8234.7	261.49	-10949.64	-7973.21	-18922.85
169	4047.04	6315.24	8868.36	-6716.8	-54484.97	2837.97	28062.19	-8108.28	259.23	-11070.98	-7849.05	-18920.03
170	4028.05	6273.28	8838.04	-6673.1	-54593.77	2869.29	28107.69	-8033.87	262.81	-11150.52	-7771.05	-18921.57
171	4129.02	6191.1	8819.06	-6729.6	-54380.36	2854.66	28053.06	-8217.23	260.57	-11063.05	-7956.66	-19019.71
172	4075.87	6176.79	8905.4	-6669.35	-54434.47	2872.42	28087.64	-8233.04	261.71	-10985.7	-7971.33	-18957.03
173	4057.26	6244.02	8895.54	-6680.31	-54474.83	2861.36	28025.17	-8202.09	258.99	-11071.8	-7943.1	-19014.9
174	4005.92	6227.79	8869.38	-6711.08	-54255.98	2866.04	28082.96	-8370.73	263.57	-10914.97	-8107.16	-19022.13
175	4034.51	6199.09	8925.73	-6657.97	-54105.29	2842.77	28044.06	-8523.52	262.12	-10717.09	-8261.4	-18978.49
176	4006.94	6116.47	8884.37	-6644.53	-54243.62	2880.21	28105.63	-8450.2	262.73	-10894.53	-8187.47	-19082.0
177	4097.35	6249.16	8797.21	-6704.02	-54190.88	2875.19	28064.81	-8403.93	263.57	-10811.19	-8140.35	-18951.54
178	4052.12	6213.66	8890.61	-6733.53	-54140.94	2852.5	27973.49	-8402.01	261.16	-10892.08	-8140.84	-19032.93
179	4007.06	6096.2	8867.47	-6719.26	-54382.84	2861.09	28156.99	-8355.56	264.96	-11113.29	-8090.6	-19203.88
180	3992.47	6143.51	8826.7	-6663.01	-54324.65	2867.93	28058.03	-8388.38	264.19	-11099.03	-8124.19	-19223.21
181	4084.1	6191.05	8860.57	-6671.04	-54409.01	2876.22	28189.46	-8342.61	261.39	-10878.66	-8081.21	-18959.87
182	4158.97	6204.75	8822.79	-6711.29	-54509.44	2870.9	28064.52	-8148.05	262.24	-11098.8	-7885.8	-18984.6
183	4072.21	6203.31	8845.12	-6692.37	-54617.23	2880.29	28134.26	-8071.91	256.72	-11174.41	-7815.19	-18989.59
184	4074.7	6190.51	8904.12	-6661.54	-54564.36	2868.43	28005.59	-8093.48	261.45	-11182.55	-7832.03	-19014.58
185	4085.09	6108.9	8849.35	-6685.83	-54559.4	2853.35	28100.44	-8101.58	262.42	-11248.11	-7839.15	-19087.27
186	4074.46	6174.78	8802.7	-6719.0	-54474.95	2836.22	27991.98	-8149.07	261.96	-11313.82	-7887.11	-19200.93
187	4069.43	6145.61	8875.28	-6695.3	-54675.19	2853.9	28040.52	-7936.87	255.06	-11385.74	-7681.8	-19067.55
188	4023.18	6270.14	8885.9	-6674.27	-54458.88	2863.24	27988.48	-8131.61	261.52	-11102.2	-7870.08	-18972.29
189	4046.48	6219.18	8853.57	-6725.33	-54559.6	2836.58	28044.73	-8044.35	258.32	-11284.39	-7786.03	-19070.42
190	4082.91	6095.65	8888.62	-6732.3	-54658.31	2838.85	28082.87	-7989.11	257.73	-11401.72	-7731.38	-19133.1
191	4017.03	6267.63	8848.85	-6690.89	-54567.84	2826.71	28020.24	-8066.25	259.36	-11278.27	-7806.9	-19085.17
192	4106.54	6320.31	8861.26	-6692.48	-54502.52	2872.02	27955.35	-8064.05	260.75	-11079.51	-7803.31	-18882.81
193	4050.89	6208.21	8843.33	-6635.86	-54574.8	2872.61	28061.1	-8093.31	260.15	-11174.53	-7833.17	-19007.7
194	3977.5	6185.46	8839.97	-6679.11	-54496.05	2918.46	28030.03	-8144.39	261.41	-11223.74	-7882.99	-19106.72
195	4030.2	6280.95	8925.47	-6649.92	-54534.56	2867.03	28052.48	-8143.94	265.62	-11028.35	-7878.32	-18906.67
196	4055.76	6245.44	8815.46	-6676.05	-54785.73	2882.25	28138.19	-7947.09	260.67	-11324.68	-7686.42	-19011.1
197	4145.64	6327.01	8887.84	-6653.64	-54517.46	2874.75	27918.2	-8036.8	265.33	-11017.65	-7771.48	-18789.13
198	4042.8	6121.97	8898.14	-6701.79	-54681.0	2816.04	28014.35	-7938.88	257.1	-11489.49	-7681.78	-19171.27
199	4191.13	6332.33	8867.23	-6687.0	-54511.78	2838.96	27924.51	-8021.28	260.51	-11044.62	-7760.77	-18805.39
200	4054.77	6224.62	8811.74	-6665.06	-54759.93	2826.95	28111.51	-8007.25	263.37	-11395.41	-7743.89	-19139.29
201	4012.16	6210.69	8871.88	-6664.12	-54733.4	2879.95	28143.01	-8029.94	261.32	-11279.84	-7768.62	-19048.46
202	4076.55	6157.82	8854.95	-6697.78	-54643.16	2863.2	28111.3	-8062.84	262.58	-11277.12	-7800.26	-19077.39
203	3991.74	6114.59	8869.55	-6676.25	-54792.54	2894.57	28223.87	-7958.79	265.11	-11374.46	-7693.67	-19068.14
204	4110.13	6156.96	8820.8	-6631.86	-54523.57	2826.37	28061.12	-8127.57	266.0	-11180.04	-7861.57	-19041.61
205	4033.65	6214.87	8886.74	-6708.33	-54524.69	2901.7	28019.32	-8023.87	259.1	-11176.74	-7764.77	-18941.51
206	4102.54	6247.07	8855.62	-6707.72	-54272.16	2879.07	28007.37	-8227.89	263.76	-10888.2	-7964.13	-18852.33
207	4055.21	6274.69	8897.25	-6790.99	-54409.88	2853.56	28106.3	-8137.16	259.83	-11013.86	-7877.33	-18891.18
208	3973.29	6271.87	8874.6	-6692.66	-54403.88	2884.11	28069.63	-8178.36	262.31	-11023.05	-7916.04	-18939.09
209	4028.0	6246.9	8805.01	-6733.42	-54335.83	2865.97	28050.35	-8218.04	264.78	-11073.02	-7953.25	-19026.28
210	4066.27	6268.21	8828.85	-6650.77	-54513.62	2902.12	28059.39	-8129.46	263.18	-11039.55	-7866.27	-18905.83
211	3978.64	6210.56	8888.3	-6691.49	-54435.52	2875.35	28032.18	-8160.66	263.43	-11141.98	-7897.23	-19039.2
212	4068.18	6210.74	8926.88	-6648.8	-54505.09	2870.03	27994.69	-8069.58	264.04	-11083.37	-7805.54	-18888.91
213	4109.36	6231.41	8788.96	-6680.25	-54272.48	2871.64	28076.34	-8280.63	262.69	-10875.01	-8017.94	-18892.95
214	4031.96	6246.15	8844.48	-6656.12	-54325.93	2865.43	28080.37	-8305.88	260.4	-10913.65	-8045.48	-18959.12
215	4026.34	6214.43	8883.51	-6658.97	-54437.81	2870.24	28141.34	-8281.62	263.11	-10960.91	-8018.5	-18979.42
216	4128.38	6262.68	8913.44	-6726.2	-54432.86	2846.89	28013.91	-8144.89	260.46	-10993.76	-7884.43	-18878.19
217	4031.79	6240.22	8808.89	-6683.89	-54253.5	2818.86	28061.52	-8296.69	260.69	-10976.11	-8036.0	-19012.11
218	4011.43	6289.99	8918.49	-6755.04	-54123.29	2846.6	28035.85	-8355.02	259.26	-10775.97	-8095.75	-18871.73
219	4076.7	6257.24	8858.07	-6727.73	-54217.85	2832.08	28043.29	-8314.74	260.99	-10878.19	-8053.75	-18931.94
220	4147.61	6162.15	8830.01	-6745.77	-54463.82	2864.15	28023.74	-8056.84	259.07	-11181.93	-7797.77	-18979.7
221	4086.92	6202.36	8906.65	-6701.74	-54379.66	2863.5	28034.34	-8259.08	260.96	-10987.62	-7998.12	-18985.74
222	4043.72	6199.04	8908.79	-6707.1	-54462.47	2868.13	27996.74	-8161.13	263.53	-11153.16	-7897.61	-19050.76
223	4050.14	6230.85	8867.16	-6717.87	-54280.14	2835.11	28112.45	-8249.62	261.88	-10902.32	-7987.74	-18890.06
224	4028.86	6253.52	8868.61	-6712.29	-54213.28	2857.32	28099.64	-8361.34	265.09	-10817.63	-8096.26	-18913.88
225	4044.33	6258.64	8853.01	-6712.42	-54498.61	2865.82	28180.56	-8222.52	263.84	-11008.67	-7958.68	-18967.34
226	4016.38	6238.08	8860.76	-6702.44	-54443.05	2870.88	28164.82	-8204.98	260.07	-10994.58	-7944.91	-18939.49
227	4033.47	6220.92	8876.86	-6747.59	-54443.31	2872.71	28015.85	-8054.94	254.31	-11171.09	-7800.63	-18971.72
228	4021.78	6187.82	8893.11	-6702.17	-54336.36	2872.74	28015.23	-8247.19	262.48	-11047.84	-7984.71	-19032.55
229	4143.24	6129.12	8909.65	-6637.89	-54392.33	2857.48	28154.61	-8292.04	262.97	-10836.13	-8029.07	-18865.19
230	4077.03	6178.84	8857.25	-6697.03	-54110.01	2856.75	28051.52	-8447.03	264.29	-10785.64	-8182.74	-18968.38
231	4027.37	6206.54	8894.83	-6706.33	-54293.81	2864.47	28103.57	-8325.86	266.14	-10903.36	-8059.72	-18963.07
232	4120.91	6235.17	8873.02	-6673.39	-54348.57	2850.91	28036.66	-8266.86	265.18	-10905.3	-8001.68	-18906.98
233	4093.26	6299.0	8916.6	-6672.33	-54476.13	2815.1	28018.5	-8196.16	266.18	-11006.0	-7929.98	-18935.98
234	4091.31	6295.86	8826.89	-6699.87	-54357.94	2846.0	28074.75	-8320.09	264.59	-10922.99	-8055.5	-18978.5
235	4054.27	6204.04	8854.02	-6726.3	-54249.03	2873.0	28060.82	-8319.19	260.6	-10929.18	-8058.59	-18987.77
236	4006.11	6354.89	8862.92	-6664.09	-54395.55	2848.78	28010.32	-8228.05	263.77	-10976.61	-7964.28	-18940.89
237	4038.54	6176.41	8859.84	-6707.78	-54196.41	2901.38	28091.44	-8346.48	260.04	-10836.58	-8086.44	-18923.02
238	4074.09	6122.39	8884.21	-6743.23	-54264.64	2859.15	28115.32	-8381.88	260.91	-10952.7	-8120.97	-19073.67
239	4071.05	6177.02	8869.9	-6694.65	-54239.85	2893.05	28072.9	-8418.83	264.88	-10850.6	-8153.96	-19004.55
240	4048.66	6190.49	8870.06	-6608.31	-54246.77	2869.34	28008.57	-8357.85	266.99	-10867.97	-8090.86	-18958.83
241	3972.97	6300.22	8811.88	-6692.8	-54169.09	2858.34	28085.05	-8449.84	265.48	-10833.43	-8184.36	-19017.79
242	4078.87	6205.94	8914.83	-6648.37	-54071.87	2851.04	28056.07	-8556.89	268.27	-10613.49	-8288.62	-18902.11
243	4011.34	6216.51	8847.06	-6724.69	-54206.36	2901.81	28102.97	-8413.88	263.58	-10851.35	-8150.29	-19001.64
244	3984.49	6350.07	8875.65	-6701.14	-54298.31	2867.64	28151.7	-8410.89	260.05	-10769.9	-8150.84	-18920.74
245	4128.99	6318.64	8861.4	-6638.27	-54284.39	2845.65	28021.69	-8341.06	265.04	-10746.3	-8076.03	-18822.33
246	4070.74	6166.93	8862.15	-6654.92	-54441.64	2879.25	28279.8	-8420.01	263.63	-10837.69	-8156.39	-18994.07
247	4015.56	6337.07	8865.78	-6718.51	-54343.24	2860.36	28149.79	-8394.42	265.28	-10833.2	-8129.14	-18962.34
248	4030.41	6305.34	8867.12	-6613.35	-54402.65	2845.65	28078.22	-8348.0	263.68	-10889.28	-8084.32	-18973.6
249	4107.64	6238.31	8807.07	-6693.74	-54344.56	2846.12	28027.84	-8284.86	267.11	-11011.34	-8017.76	-19029.09
250	4060.16	6227.14	8845.97	-6670.67	-54412.63	2846.34	28180.66	-8347.47	265.91	-10923.03	-8081.56	-19004.59
251	4064.87	6147.87	8871.27	-6669.27	-54409.66	2821.23	28077.56	-8263.21	267.05	-11096.12	-7996.15	-19092.28
252	4090.53	6215.51	8873.32	-6636.74	-54326.15	2831.12	28071.29	-8329.7	262.85	-10881.13	-8066.85	-18947.98
253	4034.29	6208.74	8922.93	-6673.31	-54455.22	2852.83	28122.18	-8274.09	267.28	-10987.56	-8006.81	-18994.37
254	4033.22	6261.45	8835.3	-6705.22	-54145.5	2855.32	28031.7	-8440.84	264.5	-10833.73	-8176.34	-19010.07
255	4124.76	6172.52	8843.76	-6758.21	-54387.45	2859.47	28020.47	-8236.64	261.89	-11124.68	-7974.75	-19099.44
256	3973.9	6359.86	8812.79	-6685.68	-54277.0	2865.96	27966.19	-8300.19	264.19	-10983.98	-8036.0	-19019.98
257	4083.22	6155.35	8856.63	-6670.54	-54423.23	2818.7	28035.29	-8155.69	263.77	-11144.6	-7891.93	-19036.53
258	3993.17	6291.77	8852.5	-6739.24	-54438.83	2859.72	28171.64	-8176.73	258.96	-11009.27	-7917.77	-18927.04
259	4130.62	6249.37	8847.15	-6695.72	-54245.72	2878.55	28018.99	-8274.64	261.42	-10816.76	-8013.23	-18829.99
260	4138.75	6325.13	8858.71	-6706.76	-54354.77	2857.45	28068.89	-8239.85	260.35	-10812.6	-7979.5	-18792.1
261	3992.13	6284.65	8852.26	-6687.46	-54580.16	2897.36	28125.1	-8009.75	261.17	-11116.11	-7748.58	-18864.69
262	4007.69	6152.21	8841.78	-6702.32	-54306.09	2854.79	27982.08	-8245.33	264.82	-11169.85	-7980.52	-19150.37
263	4035.3	6140.12	8854.46	-6711.15	-54576.19	2847.15	28067.26	-8102.82	261.65	-11343.04	-7841.17	-19184.21
264	4050.38	6239.62	8909.85	-6719.42	-54351.97	2862.91	27993.14	-8217.46	259.85	-11015.5	-7957.61	-18973.11
265	4057.58	6215.03	8861.41	-6707.72	-54336.68	2835.22	28029.87	-8150.59	261.79	-11045.28	-7888.8	-18934.09
266	4001.82	6322.72	8852.69	-6742.22	-54241.4	2851.55	27996.27	-8266.43	262.94	-10958.57	-8003.48	-18962.06
267	4003.0	6241.96	8902.97	-6670.43	-54256.43	2836.66	27963.09	-8291.25	265.47	-10979.2	-8025.78	-19004.98
268	3971.25	6274.76	8825.23	-6683.7	-54386.34	2863.2	27954.73	-8139.57	260.85	-11180.87	-7878.71	-19059.58
269	4117.4	6192.02	8779.15	-6704.92	-54507.91	2855.51	28128.41	-8189.11	264.13	-11140.34	-7924.98	-19065.32
270	4044.21	6286.34	8840.63	-6744.76	-54275.6	2822.27	27954.23	-8256.32	262.4	-11072.68	-7993.92	-19066.6
271	4105.39	6197.17	8847.98	-6651.98	-54608.97	2865.07	28085.81	-8096.78	262.28	-11159.55	-7834.5	-18994.04
272	4002.01	6256.27	8858.57	-6700.18	-54296.73	2868.19	28007.68	-8228.63	261.13	-11004.18	-7967.5	-18971.68
273	3978.58	6299.18	8865.32	-6689.8	-54404.42	2866.12	28033.47	-8229.76	261.85	-11051.55	-7967.91	-19019.46
274	3996.01	6321.6	8905.82	-6645.32	-54402.19	2898.64	27998.29	-8201.92	263.8	-10927.15	-7938.11	-18865.26
275	3954.23	6129.51	8803.21	-6703.76	-54493.55	2866.77	28134.83	-8209.06	258.77	-11308.77	-7950.29	-19259.07
276	4100.21	6225.9	8830.74	-6721.86	-54270.56	2807.31	28010.05	-8304.72	261.94	-11018.21	-8042.78	-19061.0
277	4067.55	6272.55	8873.35	-6660.98	-54243.71	2874.07	28035.52	-8371.72	262.75	-10781.65	-8108.97	-18890.62
278	4020.96	6236.73	8824.46	-6674.58	-54384.63	2852.62	28065.52	-8243.55	260.66	-11058.92	-7982.89	-19041.8
279	4006.49	6243.76	8853.55	-6740.87	-54275.88	2870.73	28074.87	-8308.78	258.97	-10967.34	-8049.82	-19017.16
280	4055.13	6096.21	8817.07	-6758.74	-54202.66	2852.34	28043.93	-8337.13	259.68	-11096.73	-8077.45	-19174.18
281	4047.06	6303.76	8904.27	-6714.36	-54400.44	2857.35	28109.39	-8314.46	259.21	-10892.97	-8055.25	-18948.22
282	3999.95	6272.29	8882.89	-6671.09	-54332.41	2879.67	28056.09	-8322.69	261.89	-10912.61	-8060.8	-18973.41
283	4055.89	6222.9	8868.49	-6718.47	-54280.87	2843.56	27991.36	-8288.82	260.54	-11017.14	-8028.29	-19045.42
284	4062.1	6097.76	8820.69	-6683.03	-54406.38	2878.91	28142.16	-8250.98	261.54	-11087.78	-7989.45	-19077.22
285	4174.87	6148.34	8892.85	-6727.56	-54355.27	2867.89	28110.82	-8305.67	261.38	-10888.06	-8044.29	-18932.35
286	4073.15	6228.11	8849.69	-6643.58	-54286.65	2805.95	27984.62	-8308.61	260.76	-10988.72	-8047.85	-19036.57
287	3951.37	6137.93	8860.24	-6702.95	-54410.55	2869.85	28172.42	-8284.03	263.5	-11121.68	-8020.53	-19142.21
288	4143.88	6201.83	8849.69	-6728.61	-54193.1	2852.08	28044.68	-8307.62	260.53	-10829.56	-8047.09	-18876.65
289	4009.35	6248.46	8867.84	-6722.09	-54440.02	2853.19	28050.79	-8146.67	258.04	-11132.47	-7888.64	-19021.11
290	4080.19	6250.59	8870.19	-6683.31	-54383.83	2883.33	28088.2	-8290.83	263.27	-10894.63	-8027.55	-18922.18
291	4043.43	6245.75	8854.21	-6654.19	-54505.66	2875.64	28110.5	-8119.38	261.56	-11030.32	-7857.82	-18888.14
292	3953.57	6254.87	8837.49	-6718.5	-54356.96	2814.92	28067.45	-8260.45	263.43	-11147.16	-7997.02	-19144.17
293	4078.74	6147.24	8905.48	-6680.49	-54202.95	2807.19	28017.91	-8360.25	266.47	-10926.87	-8093.78	-19020.65
294	4014.13	6280.43	8871.2	-6706.27	-54372.41	2870.57	28081.34	-8260.38	263.19	-10961.01	-7997.18	-18958.19
295	4104.6	6250.79	8775.37	-6690.08	-54140.1	2860.26	27995.22	-8299.51	262.46	-10843.94	-8037.05	-18880.99
296	4154.84	6164.16	8849.31	-6720.72	-54220.33	2859.39	28045.39	-8289.35	261.3	-10867.95	-8028.05	-18896.0
297	4128.48	6254.46	8856.83	-6694.93	-54363.6	2832.93	28137.98	-8282.36	263.0	-10847.85	-8019.36	-18867.21
298	4066.73	6293.33	8850.02	-6720.43	-54369.23	2838.43	28034.79	-8232.07	258.77	-11006.37	-7973.3	-18979.67
299	3969.77	6276.19	8865.56	-6692.66	-54542.68	2927.03	28160.35	-8213.09	258.41	-11036.42	-7954.67	-18991.1
300	4165.59	6151.0	8910.83	-6760.76	-54578.68	2871.28	28046.98	-8037.58	256.1	-11193.77	-7781.48	-18975.25
301	4062.97	6170.16	8841.92	-6661.42	-54474.93	2891.47	28120.73	-8136.15	258.56	-11049.1	-7877.59	-18926.69
302	4055.91	6235.18	8897.83	-6729.63	-54475.84	2891.98	28110.72	-8105.23	258.99	-11013.86	-7846.24	-18860.1
303	4117.73	6269.61	8841.1	-6664.17	-54292.51	2884.48	27983.86	-8294.75	263.23	-10859.9	-8031.52	-18891.42
304	3987.14	6271.8	8928.29	-6691.21	-54348.36	2862.14	28063.74	-8217.62	259.59	-10926.47	-7958.03	-18884.5
305	4102.78	6182.91	8840.28	-6688.73	-54353.03	2877.93	28071.32	-8274.94	261.24	-10966.54	-8013.7	-18980.25
306	4126.1	6132.81	8795.81	-6699.13	-54068.5	2845.56	28083.36	-8471.13	263.83	-10783.99	-8207.3	-18991.3
307	4043.87	6301.75	8890.26	-6712.56	-54257.78	2852.36	28070.4	-8302.99	259.66	-10811.71	-8043.33	-18855.03
308	4083.55	6353.81	8859.4	-6669.92	-54370.55	2861.85	28067.9	-8214.81	259.83	-10813.96	-7954.98	-18768.94
309	4146.42	6135.48	8852.62	-6682.72	-54359.73	2858.25	28145.95	-8348.6	262.07	-10903.73	-8086.52	-18990.26
310	4083.69	6206.56	8891.92	-6665.06	-54307.32	2866.92	28167.35	-8378.8	262.81	-10755.93	-8116.0	-18871.93
311	4076.3	6353.9	8906.86	-6663.52	-54251.19	2832.24	28094.73	-8364.02	262.0	-10650.69	-8102.02	-18752.71
312	4035.51	6292.63	8822.74	-6652.74	-54177.26	2847.41	28142.13	-8464.04	264.78	-10689.57	-8199.25	-18888.82
313	3985.8	6332.41	8823.72	-6706.14	-54306.29	2877.99	28157.42	-8311.04	263.09	-10835.09	-8047.95	-18883.04
314	4023.06	6219.18	8824.13	-6693.12	-54292.13	2868.15	28084.04	-8325.79	263.3	-10966.69	-8062.49	-19029.19
315	4034.41	6280.19	8817.92	-6644.71	-54288.97	2838.27	28005.22	-8315.3	265.4	-10957.67	-8049.9	-19007.57
316	4087.82	6187.47	8824.1	-6690.91	-54362.89	2844.32	28075.86	-8253.07	265.06	-11034.24	-7988.01	-19022.25
317	4166.98	6196.09	8877.87	-6625.79	-54556.0	2844.37	28083.69	-8128.36	261.27	-11012.79	-7867.09	-18879.88
318	4027.16	6176.8	8857.25	-6691.6	-54503.52	2871.19	28168.05	-8151.44	256.68	-11094.67	-7894.76	-18989.43
319	4124.45	6317.22	8822.51	-6690.88	-54405.89	2877.13	27995.18	-8138.25	261.58	-10960.28	-7876.67	-18836.95
320	4045.63	6197.72	8845.53	-6722.97	-54116.93	2828.79	28092.68	-8430.31	264.18	-10829.55	-8166.13	-18995.67
321	4081.4	6226.61	8859.95	-6715.49	-54444.19	2860.07	27993.41	-8116.94	259.77	-11138.24	-7857.17	-18995.41
322	4085.99	6282.27	8828.65	-6694.88	-54286.07	2863.33	27992.82	-8208.28	260.4	-10927.9	-7947.88	-18875.78
323	4128.93	6310.34	8876.98	-6769.86	-54336.33	2835.19	27970.61	-8143.84	258.94	-10984.15	-7884.91	-18869.05
324	4011.62	6223.23	8829.08	-6694.85	-54439.54	2869.77	28087.44	-8158.39	262.64	-11113.25	-7895.75	-19009.0
325	3986.99	6200.86	8860.72	-6729.38	-54418.25	2860.37	28104.68	-8167.29	259.7	-11134.0	-7907.6	-19041.6
326	4151.07	6232.09	8912.45	-6711.25	-54343.86	2879.69	28104.98	-8295.18	260.17	-10774.85	-8035.01	-18809.86
327	4038.88	6265.2	8869.11	-6731.49	-54640.83	2852.86	28223.34	-8105.09	259.27	-11122.92	-7845.82	-18968.74
328	3965.05	6338.84	8930.63	-6710.64	-54395.66	2843.37	28115.74	-8223.61	262.39	-10912.67	-7961.23	-18873.89
329	4082.75	6246.74	8907.22	-6658.11	-54409.48	2843.04	28017.87	-8179.06	264.69	-10969.97	-7914.37	-18884.34
330	4081.38	6262.63	8911.68	-6713.16	-54616.12	2897.9	28114.07	-8036.94	261.32	-11061.61	-7775.62	-18837.24
331	4010.27	6322.73	8867.82	-6771.99	-54535.54	2871.23	28118.23	-8134.88	260.16	-11117.25	-7874.72	-18991.97
332	4007.78	6243.84	8808.05	-6686.98	-54608.35	2825.82	28154.4	-8144.4	260.91	-11255.44	-7883.49	-19138.93
333	4136.29	6276.37	8864.68	-6692.21	-54615.89	2860.44	28039.48	-8024.05	261.09	-11130.84	-7762.96	-18893.79
334	4063.94	6300.43	8835.81	-6689.64	-54647.5	2840.49	28136.41	-8088.45	261.28	-11160.07	-7827.17	-18987.24
335	3996.36	6151.88	8861.84	-6712.18	-54346.86	2857.35	28042.42	-8203.8	259.92	-11149.18	-7943.88	-19093.07
336	4145.44	6284.21	8856.46	-6678.15	-54371.45	2857.99	27952.86	-8139.02	260.1	-10952.62	-7878.91	-18831.54
337	4092.65	6333.34	8907.84	-6638.38	-54373.8	2870.8	28010.7	-8190.92	259.39	-10796.85	-7931.54	-18728.38
338	4031.79	6177.31	8811.56	-6694.74	-54543.68	2843.27	28179.05	-8130.11	254.1	-11195.45	-7876.0	-19071.45
339	4044.71	6193.8	8877.81	-6698.71	-54215.04	2877.69	28006.24	-8368.77	259.55	-10913.5	-8109.22	-19022.73
340	4110.87	6134.94	8876.46	-6644.77	-54438.36	2878.13	28065.29	-8173.77	261.28	-11017.44	-7912.49	-18929.93
341	4109.57	6157.58	8817.82	-6714.45	-54347.29	2890.49	28085.07	-8309.69	259.27	-11001.21	-8050.42	-19051.63
342	4028.29	6203.35	8794.5	-6672.04	-54275.69	2844.71	28062.76	-8343.91	258.49	-11014.13	-8085.42	-19099.55
343	4079.68	6246.4	8879.19	-6755.41	-54290.12	2929.45	28069.54	-8238.71	260.71	-10841.27	-7978.0	-18819.27
344	4000.01	6240.0	8800.57	-6656.62	-54436.1	2887.33	28056.22	-8171.28	258.86	-11108.6	-7912.42	-19021.02
345	4086.34	6201.23	8862.82	-6668.74	-54469.43	2851.01	27955.66	-8100.29	258.33	-11181.1	-7841.96	-19023.06
346	4032.79	6175.67	8786.04	-6715.46	-54477.83	2900.26	28134.98	-8145.14	261.9	-11163.54	-7883.24	-19046.78
347	3988.34	6241.31	8857.95	-6693.9	-54384.77	2860.89	27997.29	-8171.17	260.14	-11132.9	-7911.04	-19043.93
348	4154.15	6269.08	8817.95	-6692.22	-54479.73	2829.13	28046.6	-8143.91	259.03	-11055.05	-7884.88	-18939.93
349	4086.26	6326.93	8940.48	-6767.28	-54443.84	2869.93	28017.13	-8126.98	256.81	-10970.39	-7870.18	-18840.56
350	3995.97	6277.99	8857.4	-6677.86	-54409.54	2904.56	28104.76	-8207.54	258.9	-10946.72	-7948.64	-18895.36
351	4044.19	6131.68	8867.08	-6729.04	-54317.51	2870.96	28097.9	-8267.97	261.51	-11034.75	-8006.46	-19041.21
352	4021.43	6267.28	8895.92	-6703.53	-54300.97	2836.83	28081.29	-8238.57	260.17	-10901.74	-7978.4	-18880.15
353	3968.12	6344.18	8882.01	-6749.88	-54420.42	2872.72	28133.2	-8191.02	260.64	-10970.08	-7930.37	-18900.46
354	4078.4	6238.56	8833.79	-6706.24	-54220.93	2844.17	27966.4	-8234.9	259.47	-10965.85	-7975.43	-18941.29
355	4011.57	6224.15	8845.55	-6631.2	-54490.02	2892.31	28138.87	-8192.77	262.24	-11008.78	-7930.53	-18939.31
356	4189.77	6235.55	8854.97	-6690.82	-54315.48	2819.2	28072.54	-8245.61	257.42	-10834.26	-7988.19	-18822.44
357	4097.3	6187.03	8848.38	-6703.82	-54489.32	2872.73	28048.36	-8091.45	261.34	-11139.35	-7830.11	-18969.46
358	4068.06	6258.94	8891.49	-6647.55	-54423.53	2820.56	27951.36	-8151.81	262.59	-11080.67	-7889.23	-18969.9
359	4059.13	6213.25	8842.78	-6680.24	-54536.06	2877.8	28110.37	-8074.81	261.32	-11112.96	-7813.5	-18926.46
360	4029.13	6197.62	8865.9	-6728.58	-54405.58	2832.1	28034.56	-8119.13	260.9	-11174.85	-7858.23	-19033.08
361	4096.33	6268.4	8773.47	-6728.94	-54352.43	2846.81	28043.48	-8249.21	260.54	-11052.88	-7988.66	-19041.54
362	4049.32	6210.35	8897.32	-6692.29	-54349.46	2875.44	28064.62	-8226.77	261.86	-10944.71	-7964.91	-18909.62
363	4107.39	6290.68	8887.42	-6731.56	-54469.54	2862.02	27989.17	-8100.28	260.09	-11064.42	-7840.18	-18904.6
364	3933.7	6202.33	8907.6	-6619.29	-54467.8	2876.45	28089.27	-8228.38	259.94	-11077.73	-7968.44	-19046.17
365	4093.04	6232.98	8901.21	-6693.52	-54434.32	2850.93	28042.13	-8146.38	257.65	-11007.56	-7888.73	-18896.29
366	4122.28	6253.76	8811.36	-6733.18	-54710.46	2878.64	28081.94	-7929.73	255.11	-11295.67	-7674.62	-18970.29
367	4100.14	6242.3	8894.96	-6761.14	-54783.92	2869.58	28148.48	-7966.48	255.5	-11289.61	-7710.98	-19000.59
368	4050.06	6177.07	8917.17	-6764.22	-54568.02	2861.07	28119.5	-8021.5	258.14	-11207.36	-7763.36	-18970.72
369	4107.48	6222.37	8843.89	-6714.44	-54699.04	2842.97	28063.2	-7928.42	259.69	-11333.56	-7668.73	-19002.29
370	4063.12	6142.5	8874.61	-6717.74	-54655.5	2914.56	28171.12	-8025.67	257.73	-11207.32	-7767.93	-18975.26
371	4064.08	6140.62	8903.06	-6658.53	-54399.59	2850.36	28054.55	-8171.21	264.27	-11045.45	-7906.94	-18952.39
372	4005.57	6268.63	8857.22	-6667.44	-54267.05	2874.32	28004.32	-8191.96	260.74	-10924.43	-7931.22	-18855.64
373	3961.02	6290.13	8876.72	-6680.02	-54520.05	2865.09	28018.09	-8057.83	260.18	-11189.02	-7797.66	-18986.68
374	4036.16	6146.1	8849.26	-6729.67	-54668.08	2896.1	28015.27	-7921.32	252.55	-11454.87	-7668.77	-19123.64
375	4081.65	6254.71	8873.78	-6714.54	-54715.28	2875.0	28104.29	-7981.43	255.07	-11240.39	-7726.36	-18966.75
376	3971.91	6209.35	8830.05	-6738.02	-54676.84	2876.37	28209.24	-8062.12	258.48	-11317.94	-7803.64	-19121.58
377	4019.7	6349.97	8844.73	-6734.43	-54406.32	2847.69	27980.65	-8127.96	258.04	-11098.0	-7869.92	-18967.92
378	4073.99	6310.71	8876.88	-6657.64	-54259.5	2871.77	27955.15	-8265.2	262.53	-10828.64	-8002.67	-18831.31
379	4055.37	6221.97	8882.74	-6658.79	-54456.25	2880.53	27954.03	-8106.82	255.71	-11120.41	-7851.11	-18971.52
380	4045.01	6204.09	8851.32	-6696.09	-54361.99	2833.62	28036.44	-8138.63	259.25	-11087.6	-7879.38	-18966.98
381	4098.0	6273.46	8895.19	-6679.71	-54454.42	2824.34	27944.33	-8045.3	262.0	-11098.8	-7783.3	-18882.1
382	4021.53	6170.15	8919.52	-6699.21	-54436.67	2867.43	28077.45	-8127.71	258.87	-11079.81	-7868.84	-18948.66
383	4193.59	6168.05	8866.75	-6694.87	-54481.51	2849.52	28097.52	-8132.65	258.64	-11000.95	-7874.01	-18874.96
384	3985.32	6226.32	8924.89	-6716.24	-54329.18	2893.98	28040.54	-8210.16	259.98	-10974.38	-7950.18	-18924.56
385	4077.65	6203.9	8861.26	-6720.04	-54238.43	2856.08	27997.11	-8275.96	262.44	-10962.48	-8013.52	-18976.0
386	4085.49	6197.48	8878.51	-6721.08	-54282.14	2829.87	28044.16	-8289.89	259.76	-10967.7	-8030.13	-18997.83
387	3993.9	6175.67	8842.06	-6699.1	-54060.72	2881.16	28047.13	-8428.48	261.44	-10819.88	-8167.04	-18986.93
388	4014.26	6216.58	8827.19	-6697.47	-54230.72	2834.6	28094.52	-8359.87	262.56	-10941.03	-8097.31	-19038.34
389	4029.58	6312.26	8868.06	-6699.18	-54186.56	2843.36	28088.9	-8430.2	260.74	-10743.58	-8169.46	-18913.04
390	4052.15	6240.82	8830.64	-6642.28	-54245.48	2872.1	28027.68	-8347.27	263.46	-10864.36	-8083.82	-18948.17
391	4071.79	6105.31	8895.39	-6679.79	-53940.92	2852.34	27993.76	-8505.09	261.98	-10702.12	-8243.11	-18945.23
392	4071.81	6284.2	8849.69	-6709.34	-54163.92	2839.57	28027.86	-8387.81	261.15	-10800.14	-8126.66	-18926.79
393	4062.36	6198.42	8898.53	-6708.92	-54506.96	2846.0	28092.85	-8122.41	259.92	-11117.71	-7862.49	-18980.19
394	4083.85	6261.28	8838.74	-6673.65	-54290.99	2855.41	28007.57	-8242.6	257.17	-10917.79	-7985.43	-18903.21
395	4097.95	6250.3	8851.46	-6716.23	-54256.84	2837.15	28001.05	-8281.11	257.47	-10935.16	-8023.64	-18958.8
396	4065.38	6236.12	8824.23	-6741.92	-54461.03	2868.51	28162.12	-8193.37	257.65	-11046.58	-7935.72	-18982.31
397	4041.33	6180.81	8852.25	-6708.33	-54460.26	2868.11	28038.77	-8156.78	263.44	-11187.32	-7893.34	-19080.66
398	4115.72	6191.82	8816.02	-6672.34	-54443.18	2898.38	28035.23	-8098.27	260.63	-11058.36	-7837.64	-18896.0
399	4191.64	6305.26	8831.12	-6709.77	-54148.62	2837.5	27968.41	-8307.85	262.91	-10724.46	-8044.94	-18769.4
400	4093.68	6243.69	8885.56	-6623.55	-54527.56	2909.72	28177.08	-8263.33	260.8	-10841.39	-8002.53	-18843.92
401	4057.96	6307.11	8847.26	-6698.33	-54467.76	2847.89	28164.32	-8216.44	258.9	-10941.54	-7957.54	-18899.08
402	4100.07	6253.8	8904.79	-6710.9	-54544.43	2846.65	28129.76	-8126.61	259.67	-11020.26	-7866.94	-18887.2
403	4157.6	6211.11	8851.15	-6646.16	-54466.41	2882.74	28073.0	-8160.54	260.5	-10936.97	-7900.05	-18837.02
404	4077.69	6238.98	8913.74	-6687.52	-54621.51	2860.08	28102.93	-8132.25	261.83	-11115.6	-7870.42	-18986.02
405	4049.32	6232.41	8853.17	-6601.84	-54406.94	2844.28	28003.25	-8195.09	261.84	-11026.35	-7933.25	-18959.59
406	3926.79	6203.35	8884.12	-6724.02	-54185.63	2842.05	28025.95	-8313.57	261.15	-11027.39	-8052.42	-19079.81
407	4027.35	6238.63	8876.57	-6685.19	-54385.79	2880.82	28111.96	-8247.62	259.83	-10935.65	-7987.79	-18923.44
408	4051.74	6233.23	8897.56	-6756.72	-54453.61	2851.79	28127.41	-8158.46	255.32	-11048.59	-7903.14	-18951.73
409	4010.14	6176.8	8879.47	-6704.96	-54257.23	2837.15	27994.2	-8280.87	259.3	-11064.43	-8021.56	-19085.99
410	4046.31	6202.45	8856.87	-6716.68	-54296.13	2886.73	28051.58	-8243.69	258.98	-10968.86	-7984.71	-18953.57
411	4045.11	6201.54	8839.02	-6741.39	-54283.05	2880.71	28133.14	-8294.06	257.02	-10924.92	-8037.03	-18961.95
412	4120.9	6149.03	8835.92	-6714.8	-54243.89	2871.19	28017.03	-8319.47	260.47	-10964.63	-8059.0	-19023.63
413	4008.24	6229.68	8845.91	-6699.03	-54238.93	2881.43	27975.91	-8311.66	258.6	-10996.78	-8053.07	-19049.84
414	4067.73	6128.89	8859.92	-6666.85	-54275.62	2867.66	27985.32	-8249.91	259.61	-11032.95	-7990.3	-19023.25
415	4052.85	6340.1	8836.5	-6679.99	-54357.46	2858.62	28059.24	-8262.19	261.37	-10890.14	-8000.82	-18890.96
416	4122.13	6195.94	8871.42	-6667.9	-54414.54	2852.5	28037.25	-8209.17	261.12	-11003.2	-7948.05	-18951.25
417	4199.09	6183.33	8785.22	-6710.77	-54316.32	2869.3	27997.49	-8242.06	258.34	-10992.67	-7983.71	-18976.38
418	4049.06	6243.99	8871.23	-6703.82	-54540.21	2839.62	27972.83	-8045.65	258.58	-11267.3	-7787.07	-19054.37
419	4087.66	6296.71	8856.7	-6672.76	-54549.61	2869.04	28043.25	-8087.73	258.33	-11069.02	-7829.4	-18898.42
420	4135.95	6223.45	8846.43	-6675.36	-54582.22	2849.23	28128.35	-8157.05	260.82	-11074.15	-7896.23	-18970.38
421	3990.49	6173.52	8936.27	-6790.53	-54460.13	2863.98	28051.11	-8149.11	257.89	-11235.3	-7891.22	-19126.52
422	3963.94	6181.7	8864.47	-6646.44	-54428.22	2863.48	28162.82	-8315.85	261.27	-11038.25	-8054.57	-19092.82
423	4020.47	6220.77	8834.19	-6705.83	-54274.81	2804.39	28025.11	-8317.54	264.24	-11075.71	-8053.3	-19129.01
424	4119.37	6292.19	8838.53	-6655.66	-54427.26	2881.16	28143.05	-8303.54	265.78	-10808.61	-8037.76	-18846.37
425	4037.5	6283.25	8920.99	-6686.07	-54498.69	2839.11	28092.96	-8147.23	258.25	-11010.94	-7888.98	-18899.93
426	3982.22	6402.88	8838.01	-6697.76	-54407.53	2822.01	28030.02	-8167.16	259.69	-11030.15	-7907.46	-18937.61
427	4085.23	6282.75	8860.2	-6731.53	-54390.65	2853.3	28106.8	-8248.1	258.96	-10933.89	-7989.15	-18923.04
428	4029.51	6269.33	8838.33	-6719.97	-54314.92	2821.66	28046.11	-8305.65	264.05	-11029.95	-8041.6	-19071.55
429	4007.14	6241.08	8849.95	-6697.08	-54433.86	2854.42	28066.46	-8228.87	258.04	-11111.9	-7970.83	-19082.73
430	4074.14	6172.67	8902.31	-6711.58	-54557.53	2880.79	28072.36	-8108.06	263.06	-11166.85	-7845.0	-19011.85
431	3992.39	6243.54	8911.61	-6704.32	-54260.29	2851.74	27908.07	-8208.51	259.55	-11057.26	-7948.96	-19006.22
432	4103.34	6272.33	8889.62	-6730.29	-54349.17	2862.92	28033.29	-8262.18	263.02	-10917.96	-7999.16	-18917.12
433	4113.77	6110.9	8864.25	-6659.16	-54302.94	2852.04	27993.16	-8237.39	263.74	-11027.97	-7973.65	-19001.63
434	4088.32	6312.72	8847.31	-6699.76	-54205.27	2880.53	27998.47	-8321.94	265.82	-10777.68	-8056.13	-18833.81
435	4084.19	6322.2	8855.09	-6702.42	-54090.0	2878.59	28009.77	-8475.38	262.95	-10642.58	-8212.43	-18855.01
436	4090.91	6246.07	8848.33	-6722.42	-54250.35	2840.92	28043.43	-8344.17	264.6	-10903.12	-8079.57	-18982.69
437	4107.65	6277.53	8870.23	-6674.97	-54484.78	2854.8	28039.85	-8148.04	260.91	-11009.69	-7887.13	-18896.81
438	3946.13	6231.95	8876.88	-6740.55	-54507.07	2842.19	28061.88	-8071.27	259.34	-11288.57	-7811.93	-19100.5
439	4128.46	6185.61	8846.36	-6668.76	-54593.32	2872.24	27948.22	-8073.01	261.49	-11281.19	-7811.52	-19092.71
440	4097.86	6198.2	8872.21	-6737.98	-54533.0	2876.56	28025.51	-8089.53	259.55	-11200.63	-7829.99	-19030.62
441	4056.24	6223.2	8852.0	-6716.13	-54581.46	2910.82	28036.74	-8048.62	259.15	-11218.6	-7789.48	-19008.08
442	4061.14	6198.08	8858.9	-6711.86	-54512.66	2863.81	28077.92	-8050.99	257.12	-11164.67	-7793.87	-18958.53
443	4080.87	6308.29	8899.14	-6693.77	-54640.48	2890.58	28154.59	-8091.85	260.11	-11000.77	-7831.74	-18832.51
444	4006.74	6223.08	8848.92	-6680.2	-54395.27	2851.91	28013.05	-8100.53	261.27	-11131.77	-7839.26	-18971.03
445	3992.37	6174.83	8871.33	-6706.49	-54300.07	2813.97	28086.08	-8267.2	261.39	-11067.96	-8005.81	-19073.77
446	4060.97	6306.67	8922.46	-6753.69	-54305.82	2853.74	28037.42	-8209.2	261.14	-10878.24	-7948.06	-18826.31
447	3984.61	6279.61	8886.29	-6683.23	-54620.35	2869.74	28154.77	-8052.86	261.17	-11128.56	-7791.69	-18920.25
448	4002.85	6239.36	8880.65	-6718.89	-54290.22	2854.07	27998.32	-8226.7	263.14	-11033.86	-7963.56	-18997.41
449	4069.18	6213.75	8845.05	-6698.85	-54469.33	2835.94	28113.82	-8164.76	261.92	-11090.44	-7902.84	-18993.28
450	4086.02	6128.79	8856.04	-6735.72	-54377.01	2880.93	28083.14	-8257.57	266.77	-11077.82	-7990.8	-19068.63
451	4065.21	6343.93	8877.1	-6735.34	-54506.81	2816.15	28003.26	-8131.13	259.37	-11136.5	-7871.76	-19008.26
452	4130.49	6201.65	8884.87	-6692.88	-54599.17	2867.52	28179.46	-8158.11	262.05	-11028.06	-7896.06	-18924.11
453	4065.47	6148.95	8911.52	-6702.02	-54456.3	2824.52	28063.84	-8187.8	264.5	-11144.01	-7923.3	-19067.31
454	4119.78	6295.06	8860.16	-6677.45	-54214.97	2850.47	27978.93	-8345.52	263.7	-10788.03	-8081.82	-18869.85
455	4071.53	6263.58	8840.9	-6717.13	-54346.92	2852.4	28065.89	-8303.44	260.5	-10969.76	-8042.94	-19012.7
456	4035.64	6214.19	8821.26	-6705.69	-54443.23	2851.54	28091.33	-8170.11	266.34	-11134.97	-7903.77	-19038.74
457	3997.32	6196.72	8878.15	-6717.88	-54503.59	2866.75	28153.49	-8198.63	262.85	-11129.04	-7935.78	-19064.82
458	4027.12	6130.96	8861.67	-6664.96	-54602.93	2907.81	28181.58	-8173.13	257.57	-11158.75	-7915.56	-19074.31
459	4066.26	6209.77	8823.54	-6637.17	-54463.14	2892.3	27979.47	-8150.93	262.96	-11128.96	-7887.97	-19016.93
460	4063.88	6150.94	8893.19	-6646.4	-54429.6	2875.38	28055.77	-8180.51	264.52	-11036.85	-7915.98	-18952.83
461	4031.3	6196.98	8805.96	-6697.07	-54450.96	2855.85	28017.22	-8181.71	260.74	-11240.71	-7920.97	-19161.68
462	4108.42	6141.74	8855.09	-6707.95	-54626.43	2892.32	28177.97	-8113.75	261.95	-11158.84	-7851.8	-19010.64
463	4022.33	6264.88	8854.66	-6754.59	-54602.48	2866.77	28108.38	-8113.84	258.71	-11240.04	-7855.13	-19095.17
464	3990.06	6157.01	8834.24	-6667.93	-54633.44	2897.16	28140.88	-8117.15	263.88	-11282.01	-7853.27	-19135.28
465	4093.58	6229.82	8881.17	-6700.44	-54587.5	2888.2	27981.79	-7988.7	258.82	-11213.37	-7729.88	-18943.25
466	4052.58	6296.13	8880.47	-6748.27	-54549.07	2840.77	28072.48	-8046.82	259.97	-11154.91	-7786.85	-18941.76
467	4049.83	6237.13	8871.64	-6719.1	-54425.75	2878.45	27971.94	-8148.63	260.05	-11135.87	-7888.58	-19024.45
468	4047.45	6209.56	8885.38	-6795.78	-54381.99	2878.93	28065.26	-8135.8	263.27	-11091.18	-7872.53	-18963.71
469	3954.5	6355.53	8834.14	-6694.8	-54690.6	2882.14	28234.05	-8088.04	265.62	-11125.04	-7822.42	-18947.45
470	4109.38	6261.22	8870.75	-6694.77	-54424.16	2834.32	27976.36	-8137.53	263.21	-11066.9	-7874.31	-18941.21
471	3995.62	6172.95	8903.02	-6724.35	-54599.6	2856.89	28102.32	-8065.49	261.68	-11293.16	-7803.81	-19096.97
472	4045.44	6193.23	8820.07	-6688.46	-54683.5	2875.1	28108.76	-8019.68	260.24	-11329.36	-7759.44	-19088.8
473	4032.12	6178.63	8781.7	-6738.32	-54594.0	2881.85	28152.05	-8112.9	258.42	-11305.96	-7854.48	-19160.44
474	4072.87	6131.42	8845.63	-6735.05	-54600.87	2831.38	28171.51	-8150.09	256.39	-11283.1	-7893.7	-19176.8
475	4128.13	6132.74	8834.28	-6709.24	-54389.38	2873.7	28170.37	-8292.08	262.42	-10959.41	-8029.65	-18989.06
476	3991.34	6201.92	8847.54	-6705.2	-54484.21	2890.41	28098.24	-8239.06	261.55	-11159.96	-7977.51	-19137.48
477	4010.5	6139.11	8856.13	-6750.29	-54445.8	2874.27	28000.22	-8101.96	256.19	-11315.86	-7845.77	-19161.63
478	4001.52	6258.41	8886.22	-6696.48	-54460.24	2848.54	28128.32	-8248.62	262.99	-11033.7	-7985.63	-19019.33
479	3993.2	6304.36	8862.72	-6713.13	-54394.53	2879.82	28036.76	-8247.52	264.1	-11030.79	-7983.42	-19014.21
480	4126.47	6207.02	8859.15	-6702.35	-54485.79	2863.47	27972.79	-8134.56	264.53	-11159.24	-7870.03	-19029.27
481	4018.89	6279.58	8831.26	-6763.34	-54359.39	2872.18	28160.34	-8245.2	256.95	-10960.47	-7988.25	-18948.73
482	4019.46	6332.72	8797.99	-6708.82	-54426.95	2822.91	28007.22	-8137.64	256.87	-11155.47	-7880.76	-19036.23
483	4103.38	6290.35	8821.75	-6807.65	-54153.01	2845.68	27987.12	-8357.89	263.35	-10912.37	-8094.54	-19006.91
484	4097.85	6245.28	8881.24	-6722.23	-54115.81	2862.37	27937.45	-8360.7	261.14	-10813.86	-8099.56	-18913.42
485	4124.82	6217.34	8883.62	-6736.12	-54376.01	2870.78	28046.12	-8179.45	260.25	-10969.45	-7919.19	-18888.65
486	4066.7	6258.46	8873.2	-6718.88	-54260.7	2833.22	28030.23	-8285.81	259.95	-10917.78	-8025.86	-18943.64
487	4138.96	6140.69	8891.45	-6696.58	-54416.43	2850.8	27963.54	-8143.22	258.7	-11127.57	-7884.51	-19012.09
488	4054.38	6220.91	8852.65	-6704.2	-54202.36	2827.85	28028.11	-8265.43	262.35	-10922.65	-8003.07	-18925.73
489	4004.77	6134.27	8829.76	-6710.36	-54412.24	2838.17	28088.85	-8228.45	264.68	-11226.78	-7963.78	-19190.56
490	4119.16	6171.88	8840.82	-6717.69	-54303.78	2871.26	27995.93	-8209.87	264.21	-11022.41	-7945.66	-18968.07
491	4108.23	6364.48	8873.17	-6679.85	-54241.9	2861.45	28049.75	-8368.84	267.3	-10664.66	-8101.54	-18766.2
492	4075.66	6195.55	8833.0	-6663.73	-54209.57	2842.86	28070.01	-8324.65	263.15	-10856.21	-8061.49	-18917.7
493	4083.04	6256.04	8834.1	-6726.14	-54201.65	2855.44	27938.45	-8298.0	264.53	-10960.73	-8033.47	-18994.2
494	4070.14	6243.0	8829.97	-6633.7	-54349.4	2859.72	27998.18	-8210.24	265.44	-10982.1	-7944.8	-18926.89
495	4132.89	6169.91	8842.01	-6701.9	-54295.91	2850.71	28045.33	-8232.03	263.97	-10956.95	-7968.07	-18925.02
496	4029.41	6193.46	8820.67	-6694.41	-54375.99	2852.13	28102.26	-8231.77	261.19	-11072.47	-7970.58	-19043.05
497	3973.06	6287.68	8857.45	-6672.16	-54420.48	2860.99	27990.58	-8104.09	263.99	-11122.87	-7840.1	-18962.97
498	4140.51	6254.68	8822.21	-6641.44	-54385.83	2870.0	27987.43	-8187.44	264.31	-10952.45	-7923.13	-18875.58
499	4137.39	6207.9	8872.7	-6693.56	-54256.25	2851.26	28007.03	-8262.73	259.72	-10873.52	-8003.01	-18876.53
500	4082.57	6145.88	8828.22	-6652.62	-54427.0	2862.58	28043.42	-8167.66	264.92	-11116.94	-7902.74	-19019.68
501	4116.19	6320.41	8875.55	-6729.02	-54331.52	2854.54	28046.83	-8258.8	260.48	-10847.01	-7998.31	-18845.32
502	4117.28	6280.58	8832.27	-6709.05	-54364.29	2839.79	27984.92	-8193.64	264.03	-11018.5	-7929.62	-18948.12
503	4086.86	6205.36	8888.38	-6692.83	-54452.33	2858.92	28046.13	-8137.73	266.33	-11059.51	-7871.4	-18930.91
504	4005.68	6313.09	8819.44	-6631.87	-54554.26	2851.15	28140.08	-8190.86	264.18	-11056.69	-7926.67	-18983.36
505	4007.53	6206.5	8834.05	-6655.06	-54295.88	2876.77	28056.16	-8294.76	263.13	-10969.95	-8031.62	-19001.57
506	4049.33	6240.24	8850.04	-6693.3	-54343.2	2862.86	28093.29	-8324.43	264.05	-10940.73	-8060.38	-19001.11
507	3995.67	6081.23	8836.34	-6679.0	-54385.14	2876.98	28116.83	-8245.78	264.91	-11157.08	-7980.87	-19137.95
508	4046.37	6198.87	8830.06	-6669.78	-54418.41	2897.39	28073.55	-8238.38	264.46	-11041.96	-7973.92	-19015.88
509	4196.12	6155.98	8909.71	-6751.78	-54254.77	2811.22	27981.12	-8234.09	263.21	-10952.4	-7970.88	-18923.28
510	4085.46	6247.09	8847.29	-6683.04	-54286.93	2871.94	27963.37	-8237.17	262.71	-10954.81	-7974.46	-18929.27
511	4075.55	6247.67	8819.05	-6686.2	-54252.96	2863.79	27999.24	-8315.12	263.26	-10933.86	-8051.85	-18985.71
512	4053.0	6269.27	8858.66	-6663.9	-54227.32	2819.44	28064.07	-8383.71	267.12	-10826.78	-8116.58	-18943.37
513	4067.63	6188.04	8871.44	-6703.76	-54252.63	2870.56	28077.26	-8397.49	263.77	-10881.46	-8133.72	-19015.18
514	4040.18	6273.68	8801.97	-6678.37	-54351.4	2874.46	28173.78	-8322.04	264.71	-10865.69	-8057.33	-18923.03
515	4056.09	6294.22	8900.46	-6695.77	-54102.98	2831.46	28035.12	-8465.46	269.26	-10681.41	-8196.2	-18877.61
516	4022.22	6328.09	8795.4	-6634.22	-54166.96	2873.2	28116.86	-8472.56	268.04	-10665.4	-8204.52	-18869.92
517	4039.18	6283.9	8800.38	-6631.39	-54121.19	2849.73	28043.26	-8555.64	270.65	-10736.13	-8284.99	-19021.12
518	4139.47	6156.8	8897.27	-6666.27	-54013.76	2851.93	28062.88	-8572.93	269.57	-10571.7	-8303.36	-18875.06
519	4053.59	6232.44	8815.36	-6690.1	-54233.33	2876.17	28093.52	-8350.92	265.52	-10852.35	-8085.41	-18937.76
520	4022.59	6204.71	8808.26	-6615.21	-54232.75	2894.24	28142.12	-8477.01	265.72	-10776.04	-8211.29	-18987.32
521	4032.05	6199.42	8869.35	-6655.63	-54154.66	2796.99	28058.42	-8418.98	263.55	-10854.07	-8155.43	-19009.5
522	4034.61	6251.7	8853.34	-6701.27	-54015.05	2870.62	28086.58	-8606.19	268.86	-10619.47	-8337.33	-18956.8
523	4027.3	6143.5	8825.22	-6731.62	-54304.75	2874.24	28171.91	-8362.12	265.3	-10994.19	-8096.82	-19091.01
524	4177.78	6203.55	8841.82	-6675.78	-54098.55	2825.1	28040.38	-8463.41	265.86	-10685.71	-8197.55	-18883.25
525	4087.9	6286.11	8845.38	-6690.69	-54105.98	2828.0	27992.72	-8459.6	265.47	-10756.56	-8194.13	-18950.69
526	4036.59	6214.98	8861.12	-6647.11	-54143.11	2894.08	28139.17	-8550.13	269.04	-10644.26	-8281.09	-18925.36
527	4112.8	6209.9	8893.03	-6761.52	-54199.91	2856.03	28113.26	-8450.31	262.73	-10776.41	-8187.58	-18963.99
528	4116.81	6182.66	8884.3	-6749.38	-53995.49	2824.99	28014.19	-8489.72	265.47	-10721.92	-8224.25	-18946.17
529	4036.53	6268.82	8816.43	-6728.27	-54250.31	2903.92	28088.76	-8343.65	265.55	-10864.12	-8078.1	-18942.22
530	3960.07	6154.98	8828.11	-6716.02	-54224.05	2875.47	28079.42	-8404.07	264.52	-11042.02	-8139.55	-19181.57
531	4022.66	6145.0	8845.01	-6708.0	-54273.6	2884.35	28193.18	-8439.51	262.6	-10891.4	-8176.91	-19068.31
532	4169.0	6229.72	8916.97	-6685.18	-54162.49	2830.49	28063.99	-8462.4	266.33	-10637.51	-8196.07	-18833.58
533	4060.61	6232.3	8842.39	-6741.86	-54407.14	2839.66	28127.95	-8246.37	264.79	-11046.08	-7981.58	-19027.67
534	4048.39	6145.66	8895.56	-6648.3	-54160.09	2884.58	28052.83	-8453.73	266.77	-10781.38	-8186.96	-18968.34
535	4040.12	6243.99	8877.89	-6730.04	-54286.15	2857.04	28163.64	-8382.87	262.03	-10833.51	-8120.84	-18954.35
536	4056.59	6289.19	8802.47	-6729.17	-54086.3	2924.31	28103.11	-8527.92	266.1	-10639.8	-8261.82	-18901.62
537	4047.14	6197.23	8811.03	-6725.64	-54086.0	2875.53	28072.54	-8465.5	268.49	-10808.17	-8197.01	-19005.18
538	4120.9	6172.97	8787.62	-6669.23	-54123.59	2882.19	27993.37	-8375.78	265.18	-10835.79	-8110.6	-18946.38
539	4121.08	6101.5	8834.5	-6702.26	-54150.1	2895.36	28114.3	-8428.8	266.26	-10785.61	-8162.55	-18948.15
540	4037.07	6198.21	8870.47	-6652.44	-54113.01	2811.59	27988.2	-8431.39	266.58	-10859.92	-8164.81	-19024.73
541	4078.42	6111.51	8821.96	-6737.84	-54151.05	2812.28	27913.93	-8334.83	264.62	-11150.78	-8070.21	-19220.99
542	4092.77	6286.71	8833.9	-6677.61	-54288.3	2853.97	27973.05	-8279.52	262.36	-10925.5	-8017.16	-18942.66
543	4008.79	6255.53	8865.96	-6676.18	-54338.96	2838.69	28007.31	-8267.13	263.65	-11038.85	-8003.47	-19042.32
544	4039.88	6193.8	8827.4	-6735.59	-54247.11	2862.97	28158.05	-8363.87	262.89	-10900.58	-8100.98	-19001.57
545	4131.97	6287.43	8844.74	-6744.71	-54175.88	2845.84	28030.63	-8369.33	261.02	-10779.98	-8108.31	-18888.29
546	4050.26	6181.59	8886.8	-6783.78	-54093.98	2848.63	28064.08	-8435.57	255.54	-10846.39	-8180.03	-19026.42
547	3963.23	6093.82	8833.83	-6678.58	-54316.58	2864.16	28173.14	-8362.12	259.07	-11066.97	-8103.05	-19170.02
548	4025.17	6098.04	8828.46	-6657.38	-54295.88	2852.44	28047.32	-8311.84	263.03	-11101.82	-8048.81	-19150.63
549	4049.11	6334.74	8847.75	-6676.35	-54178.6	2848.42	27935.91	-8414.31	263.0	-10839.03	-8151.31	-18990.34
550	4103.06	6250.51	8926.92	-6733.55	-54181.88	2827.41	28039.91	-8464.29	262.4	-10767.62	-8201.89	-18969.52
551	4179.86	6187.44	8794.32	-6660.29	-54270.41	2875.21	28070.03	-8435.12	263.61	-10823.85	-8171.5	-18995.36
552	4023.0	6187.92	8809.49	-6668.09	-54068.38	2830.21	27977.79	-8492.19	264.23	-10908.06	-8227.96	-19136.02
553	4092.58	6165.34	8881.24	-6698.59	-54364.12	2863.28	28179.34	-8354.65	260.66	-10880.93	-8093.98	-18974.91
554	4061.13	6295.39	8807.22	-6698.56	-54090.25	2841.74	28064.29	-8499.89	267.13	-10719.04	-8232.75	-18951.79
555	4110.51	6148.51	8838.19	-6655.19	-54191.63	2853.11	28016.19	-8396.33	260.73	-10880.31	-8135.59	-19015.9
556	4101.38	6262.31	8802.78	-6730.66	-54396.11	2858.91	28066.8	-8240.04	264.12	-11034.58	-7975.91	-19010.49
557	4089.39	6256.9	8885.65	-6754.19	-54400.44	2897.4	28147.26	-8240.98	260.71	-10878.02	-7980.26	-18858.28
558	4098.99	6213.09	8888.96	-6662.43	-54245.54	2817.61	28046.21	-8431.06	262.45	-10843.12	-8168.61	-19011.73
559	4016.89	6337.71	8848.83	-6702.19	-54106.71	2895.3	28053.13	-8469.72	264.89	-10657.03	-8204.83	-18861.86
560	4015.41	6154.43	8875.42	-6654.8	-54375.39	2896.68	28165.19	-8359.11	263.9	-10923.06	-8095.21	-19018.27
561	4040.76	6209.86	8867.87	-6681.7	-54275.82	2878.45	28186.96	-8457.92	262.27	-10773.62	-8195.65	-18969.27
562	4118.54	6220.95	8832.93	-6685.15	-54323.67	2857.73	28051.56	-8290.67	261.02	-10927.1	-8029.65	-18956.75
563	4018.81	6185.73	8823.5	-6631.98	-54278.95	2885.23	28047.69	-8309.9	262.41	-10949.95	-8047.49	-18997.44
564	4118.73	6237.42	8808.42	-6706.52	-54283.96	2839.95	27970.35	-8245.64	259.34	-11015.61	-7986.3	-19001.9
565	4059.78	6285.71	8799.35	-6704.03	-54355.8	2863.0	28009.69	-8265.95	261.7	-11042.3	-8004.25	-19046.55
566	4106.84	6157.78	8876.45	-6643.02	-54244.96	2861.6	28014.54	-8363.55	263.86	-10870.77	-8099.68	-18970.45
567	4148.93	6286.74	8789.54	-6635.79	-54233.35	2857.87	27976.75	-8292.95	264.39	-10809.3	-8028.56	-18837.87
568	4029.5	6245.05	8850.03	-6634.79	-54319.13	2821.34	28029.11	-8307.89	265.41	-10978.87	-8042.49	-19021.36
569	4146.87	6352.45	8848.54	-6657.7	-54121.59	2874.1	27970.69	-8470.11	261.09	-10586.64	-8209.02	-18795.66
570	4073.72	6252.78	8856.32	-6711.88	-54380.4	2852.51	28060.11	-8280.99	258.9	-10996.84	-8022.09	-19018.93
571	4070.6	6172.98	8859.92	-6735.53	-54105.92	2831.34	28009.29	-8426.63	260.09	-10897.32	-8166.54	-19063.86
572	4074.26	6226.52	8833.49	-6720.37	-54305.87	2832.79	28122.25	-8387.97	264.42	-10936.92	-8123.55	-19060.47
573	4024.76	6151.32	8824.21	-6693.67	-54177.97	2885.22	28114.06	-8429.61	258.24	-10872.07	-8171.37	-19043.44
574	4099.56	6268.71	8894.11	-6702.05	-54293.43	2885.36	28142.27	-8399.64	261.86	-10705.46	-8137.78	-18843.24
575	4063.0	6196.33	8837.87	-6641.94	-54206.67	2873.35	28115.61	-8408.63	264.74	-10762.46	-8143.89	-18906.35
576	4098.94	6196.48	8810.58	-6676.81	-54541.54	2843.24	28190.28	-8217.6	264.14	-11078.84	-7953.46	-19032.3
577	4132.71	6267.07	8777.99	-6632.34	-54200.59	2833.68	28025.33	-8390.26	265.54	-10796.16	-8124.72	-18920.87
578	4121.59	6198.68	8810.01	-6728.21	-54432.97	2873.79	28215.25	-8280.98	260.38	-10941.87	-8020.61	-18962.48
579	4181.44	6243.2	8892.85	-6713.09	-54273.55	2851.82	27966.09	-8303.92	261.74	-10851.24	-8042.18	-18893.42
580	4000.01	6281.88	8798.22	-6758.23	-54273.34	2855.68	28026.46	-8301.81	258.44	-11069.32	-8043.37	-19112.69
581	4077.44	6124.65	8939.6	-6716.8	-54532.93	2883.24	28103.89	-8150.97	261.59	-11120.91	-7889.38	-19010.28
582	4069.31	6142.46	8858.32	-6703.36	-54484.54	2838.52	28125.97	-8242.77	263.37	-11153.32	-7979.4	-19132.72
583	4145.34	6140.21	8915.69	-6713.76	-54607.74	2856.09	28187.26	-8192.32	261.35	-11076.9	-7930.97	-19007.87
584	4071.99	6252.39	8814.12	-6698.33	-54333.0	2832.86	28115.35	-8289.58	265.26	-10944.64	-8024.31	-18968.95
585	4069.07	6195.67	8860.8	-6711.41	-54179.27	2849.32	27998.49	-8428.89	264.73	-10917.34	-8164.16	-19081.5
586	4112.28	6174.78	8826.8	-6746.0	-54313.31	2831.91	28104.87	-8354.67	258.46	-11008.67	-8096.21	-19104.89
587	4077.48	6155.79	8827.1	-6711.33	-54464.12	2850.53	28128.81	-8204.47	258.55	-11135.75	-7945.93	-19081.67
588	4140.76	6231.81	8905.89	-6764.31	-54291.46	2863.81	28084.38	-8299.91	259.34	-10829.13	-8040.58	-18869.7
589	4000.17	6173.35	8870.56	-6735.19	-54321.66	2915.1	28151.22	-8289.04	260.89	-10946.46	-8028.15	-18974.61
590	4080.57	6191.26	8785.3	-6685.84	-54124.99	2878.48	28044.04	-8460.57	263.59	-10831.18	-8196.97	-19028.16
591	4101.73	6147.22	8873.99	-6705.19	-54293.28	2845.67	28094.3	-8376.84	265.22	-10935.55	-8111.62	-19047.18
592	4094.48	6243.56	8857.44	-6745.33	-53964.31	2852.04	28117.69	-8626.83	265.08	-10544.43	-8361.75	-18906.17
593	3998.57	6221.97	8867.79	-6808.02	-54125.09	2853.2	28069.64	-8411.23	259.13	-10921.93	-8152.1	-19074.03
594	4057.39	6164.43	8814.29	-6677.83	-54112.45	2897.43	28080.53	-8491.69	261.7	-10776.2	-8229.99	-19006.19
595	4037.94	6147.44	8836.27	-6732.57	-53967.19	2840.85	28005.34	-8524.13	264.44	-10831.93	-8259.69	-19091.62
596	4093.95	6179.87	8827.61	-6711.9	-54005.72	2837.14	28118.07	-8636.36	268.55	-10661.0	-8367.81	-19028.81
597	4012.33	6161.35	8808.36	-6638.45	-54264.58	2922.21	28123.74	-8420.1	268.66	-10875.04	-8151.44	-19026.48
598	4122.92	6180.47	8768.81	-6700.41	-54179.49	2850.82	28061.39	-8428.83	265.65	-10895.48	-8163.18	-19058.66
599	4034.85	6190.26	8839.3	-6729.07	-54326.54	2852.27	28109.46	-8287.56	261.05	-11029.47	-8026.5	-19055.97
600	4108.2	6137.95	8849.57	-6694.96	-54228.46	2866.89	28085.76	-8391.04	263.41	-10875.04	-8127.63	-19002.67
601	4031.69	6068.1	8860.16	-6747.67	-54421.63	2903.53	28082.39	-8131.59	259.45	-11223.44	-7872.15	-19095.58
602	4082.81	6212.6	8815.9	-6737.44	-54381.71	2886.21	28106.97	-8263.79	260.98	-11014.66	-8002.81	-19017.47
603	4049.53	6223.51	8874.96	-6694.12	-54169.82	2855.93	27971.62	-8416.4	262.59	-10888.39	-8153.81	-19042.2
604	4004.64	6236.61	8832.6	-6734.93	-54174.49	2881.56	28062.39	-8367.88	263.55	-10891.63	-8104.32	-18995.95
605	4078.6	6323.7	8870.43	-6649.44	-54179.68	2870.17	28081.58	-8472.4	267.66	-10604.64	-8204.74	-18809.39
606	4115.51	6176.42	8885.44	-6653.02	-54360.62	2876.92	28036.56	-8264.9	266.36	-10922.8	-7998.54	-18921.34
607	4065.43	6263.72	8855.48	-6686.26	-54161.46	2830.95	28001.38	-8413.96	264.09	-10830.77	-8149.87	-18980.64
608	4124.48	6237.21	8824.37	-6665.11	-54090.9	2869.21	28002.83	-8477.0	263.5	-10697.91	-8213.5	-18911.41
609	4073.23	6259.93	8868.99	-6694.24	-54319.02	2872.07	28073.19	-8347.61	260.23	-10865.87	-8087.38	-18953.26
610	3954.76	6169.03	8868.84	-6776.96	-54286.18	2848.1	28181.71	-8352.79	258.66	-11040.69	-8094.13	-19134.82
611	4065.65	6233.55	8802.16	-6747.21	-54168.88	2853.7	28025.79	-8405.15	260.43	-10935.23	-8144.73	-19079.96
612	4012.44	6165.12	8836.72	-6755.73	-54302.7	2825.71	28065.6	-8263.35	261.0	-11152.84	-8002.35	-19155.19
613	4050.02	6145.52	8844.73	-6695.92	-54506.38	2866.42	28129.27	-8184.33	258.99	-11166.33	-7925.34	-19091.67
614	4058.33	6158.0	8843.96	-6705.1	-54390.21	2875.79	28115.19	-8229.44	260.79	-11044.04	-7968.65	-19012.69
615	4027.07	6278.64	8845.35	-6706.34	-54350.42	2843.8	28023.17	-8219.35	262.91	-11038.74	-7956.44	-18995.18
616	4004.11	6147.22	8875.33	-6720.25	-54116.15	2867.45	27980.43	-8358.87	262.21	-10961.85	-8096.66	-19058.51
617	4037.63	6198.93	8857.5	-6743.09	-54160.32	2919.58	27982.14	-8334.81	259.14	-10907.65	-8075.66	-18983.31
618	4062.05	6235.01	8840.33	-6682.43	-54077.96	2889.82	28034.58	-8447.95	262.22	-10698.6	-8185.73	-18884.33
619	4068.15	6335.64	8847.08	-6640.07	-54324.51	2869.45	28058.0	-8322.31	262.84	-10786.26	-8059.48	-18845.73
620	4095.34	6213.65	8801.99	-6723.39	-54205.87	2833.83	28132.64	-8409.04	263.42	-10851.81	-8145.62	-18997.44
621	4096.34	6081.43	8812.1	-6697.53	-54063.33	2857.49	28035.17	-8449.36	261.7	-10878.32	-8187.66	-19065.98
622	4034.77	6241.02	8854.28	-6727.89	-54284.2	2853.72	28102.99	-8360.71	256.13	-10925.31	-8104.58	-19029.89
623	4074.76	6328.78	8806.48	-6705.18	-54106.63	2808.66	27982.62	-8421.09	262.47	-10810.5	-8158.62	-18969.13
624	4146.08	6157.73	8827.0	-6708.08	-54261.71	2867.66	28062.79	-8432.57	261.0	-10908.52	-8171.57	-19080.09
625	4028.4	6286.56	8892.06	-6685.42	-54204.27	2837.96	28038.12	-8353.25	262.49	-10806.6	-8090.77	-18897.36
626	4074.54	6209.18	8808.37	-6736.17	-54003.92	2798.13	27962.3	-8491.49	265.27	-10887.57	-8226.21	-19113.79
627	4073.78	6178.64	8853.85	-6702.44	-53941.42	2865.24	28009.24	-8547.33	264.43	-10663.11	-8282.9	-18946.01
628	4086.41	6275.98	8907.36	-6641.09	-54186.67	2865.49	28013.32	-8434.09	263.06	-10679.21	-8171.03	-18850.24
629	4081.43	6288.01	8841.89	-6646.81	-54276.9	2885.05	28192.69	-8443.25	264.75	-10634.64	-8178.49	-18813.14
630	4015.19	6281.15	8876.65	-6755.01	-54266.8	2829.42	28121.19	-8352.76	258.12	-10898.22	-8094.64	-18992.86
631	4104.78	6231.17	8887.78	-6698.03	-54048.45	2856.34	27980.2	-8478.94	261.08	-10686.21	-8217.86	-18904.06
632	4137.36	6190.94	8842.32	-6733.09	-54018.16	2860.25	28001.14	-8522.89	262.04	-10719.24	-8260.85	-18980.09
633	4117.85	6131.99	8844.54	-6677.72	-54180.98	2858.61	28147.19	-8517.12	259.3	-10758.51	-8257.82	-19016.34
634	4069.46	6245.4	8846.68	-6728.89	-54149.86	2851.43	28076.78	-8507.25	260.2	-10789.0	-8247.05	-19036.05
635	4021.19	6156.34	8805.02	-6766.45	-54242.45	2928.66	28173.09	-8493.88	257.39	-10924.62	-8236.49	-19161.11
636	4086.87	6293.64	8771.28	-6717.32	-54218.65	2847.7	28069.89	-8362.83	259.13	-10866.6	-8103.7	-18970.3
637	4195.78	6286.45	8808.32	-6731.25	-53986.86	2817.17	27913.01	-8472.51	263.23	-10697.38	-8209.28	-18906.66
638	4051.05	6224.34	8814.95	-6682.02	-54458.59	2860.05	28138.27	-8270.71	259.26	-11051.95	-8011.45	-19063.4
639	4022.73	6118.37	8914.78	-6714.48	-54294.66	2875.97	28103.9	-8364.34	261.62	-10973.39	-8102.72	-19076.11
640	3976.64	6175.56	8850.03	-6714.25	-54188.54	2877.22	28170.83	-8465.35	259.41	-10852.5	-8205.94	-19058.43
641	4053.91	6215.49	8824.66	-6744.08	-54148.58	2877.64	28066.35	-8417.98	260.56	-10854.6	-8157.42	-19012.02
642	4070.49	6230.39	8882.86	-6735.82	-54278.05	2857.84	28260.05	-8519.46	261.74	-10712.24	-8257.72	-18969.97
643	4081.55	6391.25	8834.4	-6760.72	-54043.75	2825.75	28135.13	-8604.22	260.86	-10536.39	-8343.36	-18879.75
644	4006.78	6303.84	8863.93	-6719.06	-54324.68	2883.77	28072.66	-8276.71	259.34	-10912.77	-8017.37	-18930.13
645	4063.46	6286.68	8914.92	-6728.44	-54167.54	2828.07	28097.96	-8483.04	256.8	-10704.9	-8226.23	-18931.13
646	3979.4	6190.99	8835.12	-6766.68	-54200.24	2883.88	28079.27	-8372.85	257.95	-10998.27	-8114.9	-19113.17
647	3961.98	6345.61	8843.38	-6759.84	-54159.59	2831.71	28009.57	-8355.04	262.46	-10927.18	-8092.57	-19019.75
648	4097.54	6242.18	8875.8	-6707.46	-54490.56	2837.14	28178.97	-8210.88	262.88	-10966.38	-7948.0	-18914.39
649	4121.05	6198.64	8800.48	-6683.93	-54463.33	2860.0	28123.24	-8290.61	261.79	-11043.85	-8028.82	-19072.68
650	4106.77	6161.76	8819.15	-6680.47	-54219.39	2854.7	28057.43	-8367.25	261.75	-10900.05	-8105.5	-19005.55
651	4035.74	6132.85	8865.82	-6696.16	-54451.26	2860.73	28067.13	-8237.9	266.57	-11185.15	-7971.33	-19156.48
652	3953.08	6111.28	8869.15	-6666.55	-54388.83	2857.79	28153.61	-8247.45	262.33	-11110.47	-7985.11	-19095.59
653	4130.62	6250.59	8850.15	-6695.38	-54354.89	2835.23	28042.58	-8220.1	259.12	-10941.1	-7960.98	-18902.08
654	4074.78	6287.66	8846.9	-6698.21	-54304.03	2846.52	27955.36	-8217.19	258.63	-10991.05	-7958.56	-18949.6
655	4046.15	6237.21	8874.87	-6722.29	-54330.05	2866.99	28175.49	-8377.78	261.26	-10851.62	-8116.52	-18968.14
656	3956.1	6130.46	8786.53	-6714.67	-54310.5	2846.25	28032.09	-8203.47	260.02	-11273.74	-7943.45	-19217.19
657	4028.8	6203.87	8902.46	-6673.53	-54281.04	2832.95	27979.89	-8296.94	257.92	-11006.6	-8039.01	-19045.61
658	4017.81	6210.34	8851.85	-6636.37	-54310.19	2842.27	28034.44	-8300.77	259.43	-10989.84	-8041.35	-19031.19
659	4065.97	6263.06	8843.85	-6647.89	-54453.91	2872.62	28173.65	-8225.98	259.48	-10882.65	-7966.5	-18849.15
660	4135.52	6190.27	8836.76	-6635.5	-54331.08	2856.44	28105.04	-8395.81	262.82	-10842.55	-8132.99	-18975.54
661	4048.88	6214.6	8795.01	-6700.01	-54294.05	2877.19	28138.39	-8391.2	262.52	-10919.99	-8128.68	-19048.67
662	4086.2	6197.77	8857.92	-6629.24	-54287.39	2873.57	28087.81	-8417.55	263.53	-10813.36	-8154.03	-18967.38
663	3964.02	6170.49	8838.07	-6667.15	-54170.47	2877.6	28086.37	-8436.75	262.84	-10901.06	-8173.91	-19074.98
664	3997.3	6289.28	8804.38	-6694.03	-54068.63	2856.31	28109.08	-8542.37	264.54	-10706.32	-8277.83	-18984.15
665	4084.54	6124.65	8853.73	-6683.99	-53994.77	2833.84	28057.18	-8535.79	264.42	-10724.81	-8271.37	-18996.18
666	4058.5	6275.06	8901.22	-6727.7	-54013.76	2803.25	27934.32	-8504.64	264.21	-10769.1	-8240.43	-19009.53
667	4086.98	6184.87	8865.1	-6672.46	-54224.16	2870.01	28077.69	-8400.31	263.46	-10811.98	-8136.85	-18948.82
668	4025.82	6178.72	8823.96	-6683.14	-54009.38	2845.75	28029.14	-8519.75	265.56	-10789.13	-8254.19	-19043.32
669	4002.74	6292.31	8778.32	-6650.95	-54219.88	2852.99	28066.4	-8423.79	261.4	-10878.06	-8162.4	-19040.45
670	3971.07	6139.39	8830.41	-6639.24	-54142.74	2858.17	28062.94	-8493.95	262.21	-10920.0	-8231.74	-19151.74
671	4036.73	6287.94	8871.08	-6674.19	-54038.48	2863.32	28022.2	-8490.7	266.15	-10631.4	-8224.55	-18855.94
672	4174.63	6210.27	8802.44	-6715.61	-54077.57	2857.21	28047.31	-8494.48	263.54	-10701.32	-8230.94	-18932.26
673	4086.34	6187.75	8902.0	-6658.74	-54348.63	2876.22	28112.18	-8415.92	266.25	-10842.89	-8149.67	-18992.56
674	4011.01	6122.63	8861.36	-6649.87	-54364.42	2825.77	28116.26	-8340.36	261.55	-11077.28	-8078.81	-19156.09
675	3947.65	6317.7	8851.41	-6633.89	-54434.95	2858.32	28095.59	-8249.82	261.06	-10998.19	-7988.76	-18986.95
676	4094.28	6206.22	8868.9	-6616.79	-54367.97	2855.04	28047.55	-8402.63	268.47	-10912.77	-8134.16	-19046.92
677	4033.32	6237.51	8854.13	-6672.31	-54161.35	2836.42	28088.19	-8429.1	262.66	-10784.09	-8166.44	-18950.53
678	4028.38	6269.42	8846.24	-6686.28	-54396.83	2884.44	28055.19	-8188.03	261.67	-10999.44	-7926.36	-18925.8
679	4043.17	6123.82	8861.01	-6680.08	-54253.98	2860.78	28078.65	-8408.56	264.12	-10966.64	-8144.43	-19111.07
680	4021.45	6142.87	8824.63	-6744.4	-54247.96	2867.59	28066.23	-8314.66	265.23	-11069.59	-8049.42	-19119.01
681	4102.15	6231.94	8835.26	-6697.37	-54382.73	2866.22	28032.44	-8259.03	263.03	-11012.08	-7996.0	-19008.08
682	4024.89	6295.16	8905.92	-6706.57	-54405.81	2875.98	28012.72	-8234.34	262.58	-10997.71	-7971.76	-18969.48
683	3960.78	6241.04	8808.59	-6687.94	-54544.9	2862.74	28109.23	-8075.21	261.15	-11250.46	-7814.06	-19064.52
684	4097.49	6235.68	8875.77	-6728.1	-54502.99	2846.45	28125.13	-8179.16	261.59	-11050.57	-7917.57	-18968.13
685	4098.06	6280.9	8813.8	-6626.14	-54282.49	2860.52	28163.28	-8389.64	266.5	-10692.06	-8123.14	-18815.19
686	4084.17	6194.65	8845.89	-6708.66	-54464.46	2831.57	28138.53	-8213.95	261.54	-11078.31	-7952.41	-19030.72
687	4142.4	6110.48	8853.72	-6687.68	-54282.29	2869.14	28115.05	-8442.35	264.36	-10879.17	-8177.99	-19057.17
688	4143.52	6234.94	8855.79	-6667.8	-54306.19	2855.84	28077.52	-8424.32	267.88	-10806.38	-8156.45	-18962.83
689	4060.4	6190.88	8863.95	-6679.28	-54444.82	2847.92	28230.34	-8367.45	265.94	-10930.61	-8101.51	-19032.12
690	4053.0	6105.58	8906.18	-6655.85	-54145.59	2838.63	28154.87	-8533.14	267.89	-10743.17	-8265.26	-19008.43
691	4114.15	6234.79	8852.93	-6767.87	-54322.35	2828.74	28221.08	-8370.72	264.35	-10838.52	-8106.37	-18944.89
692	3980.33	6252.42	8809.1	-6704.08	-54241.75	2868.97	28102.19	-8384.94	262.9	-10932.81	-8122.03	-19054.84
693	4058.35	6215.23	8873.34	-6635.64	-54408.7	2840.65	28194.76	-8392.58	269.49	-10862.01	-8123.09	-18985.1
694	4151.69	6243.84	8823.77	-6637.97	-54197.16	2842.04	28102.06	-8465.68	265.35	-10671.74	-8200.33	-18872.07
695	3984.66	6231.22	8833.68	-6671.55	-54141.57	2879.51	28121.66	-8478.86	265.93	-10762.39	-8212.92	-18975.32
696	4043.85	6220.86	8843.82	-6683.84	-54380.38	2830.49	28081.91	-8323.8	262.5	-11043.3	-8061.3	-19104.6
697	4048.3	6303.73	8788.3	-6649.71	-54275.21	2901.86	28110.99	-8419.6	265.84	-10771.73	-8153.76	-18925.49
698	4096.13	6286.58	8835.99	-6687.47	-54128.9	2814.62	28056.26	-8423.12	264.37	-10726.79	-8158.75	-18885.54
699	4091.71	6182.85	8815.08	-6622.24	-54354.68	2870.2	28141.85	-8404.55	268.24	-10875.23	-8136.31	-19011.54
700	4011.37	6294.81	8857.28	-6661.86	-54178.4	2868.46	28041.72	-8427.07	263.77	-10766.63	-8163.3	-18929.93
701	4220.83	6278.82	8904.02	-6709.46	-54388.15	2877.67	28109.93	-8270.58	264.78	-10706.33	-8005.79	-18712.12
702	4095.43	6169.83	8871.91	-6657.61	-54326.9	2864.4	28173.19	-8379.98	264.98	-10809.76	-8115.0	-18924.76
703	4012.22	6277.19	8809.69	-6710.69	-54000.72	2878.02	28016.88	-8525.94	265.0	-10717.42	-8260.94	-18978.36
704	4070.05	6251.74	8814.75	-6741.29	-54170.04	2869.04	28048.82	-8378.19	266.73	-10856.92	-8111.46	-18968.38
705	4067.74	6244.97	8854.91	-6692.99	-54214.99	2859.95	28109.02	-8442.38	265.02	-10771.39	-8177.36	-18948.75
706	4033.56	6244.92	8797.86	-6660.44	-54267.79	2823.74	28107.56	-8417.73	267.11	-10920.6	-8150.62	-19071.22
707	4131.53	6173.66	8849.59	-6667.04	-54384.56	2868.47	28172.11	-8335.46	265.41	-10856.26	-8070.05	-18926.31
708	4077.08	6234.79	8824.41	-6661.09	-54268.95	2840.95	28144.12	-8431.24	263.61	-10808.69	-8167.63	-18976.33
709	4081.4	6175.9	8851.56	-6707.39	-54090.43	2827.28	28098.53	-8545.32	264.72	-10763.14	-8280.6	-19043.74
710	3964.84	6206.85	8855.05	-6654.84	-54395.29	2876.76	28319.91	-8481.43	268.31	-10826.73	-8213.12	-19039.86
711	4047.89	6250.1	8777.54	-6722.3	-54168.98	2847.05	28110.06	-8452.56	262.5	-10858.64	-8190.06	-19048.7
712	4040.82	6195.34	8928.21	-6703.34	-54317.46	2855.61	28062.29	-8344.55	265.29	-10938.53	-8079.26	-19017.79
713	4067.89	6262.65	8800.32	-6714.98	-54251.17	2893.79	28187.04	-8466.28	266.06	-10754.47	-8200.22	-18954.68
714	4127.83	6199.15	8807.23	-6654.5	-54316.63	2800.66	28201.71	-8386.25	268.84	-10834.56	-8117.4	-18951.96
715	4058.72	6255.61	8887.01	-6641.17	-54360.6	2878.78	28007.85	-8292.0	262.09	-10913.8	-8029.91	-18943.71
716	3934.85	6140.41	8827.95	-6686.78	-54372.65	2890.72	28163.88	-8331.3	266.72	-11101.63	-8064.58	-19166.21
717	4080.77	6163.64	8800.6	-6718.12	-54479.1	2864.85	28158.17	-8239.79	260.9	-11129.2	-7978.89	-19108.08
718	3994.12	6221.27	8850.84	-6655.68	-54527.95	2865.97	28218.54	-8230.61	264.09	-11032.89	-7966.52	-18999.4
719	4107.37	6233.99	8856.91	-6692.38	-54328.2	2845.65	28133.42	-8375.03	261.18	-10843.23	-8113.86	-18957.09
720	4034.51	6206.08	8890.99	-6676.78	-54293.58	2880.45	28218.82	-8473.09	262.13	-10739.5	-8210.96	-18950.46
721	3990.95	6255.51	8890.8	-6690.85	-54270.99	2909.29	28171.74	-8420.99	263.68	-10743.55	-8157.31	-18900.86
722	4111.84	6201.6	8824.96	-6752.02	-54221.52	2911.95	28172.91	-8466.75	264.55	-10750.28	-8202.2	-18952.48
723	4077.04	6332.69	8857.46	-6691.17	-54445.8	2855.54	28115.84	-8298.71	266.09	-10898.42	-8032.63	-18931.05
724	4058.01	6178.44	8828.63	-6677.25	-54325.89	2844.64	28105.08	-8351.91	265.53	-10988.34	-8086.37	-19074.71
725	4016.66	6295.04	8803.0	-6708.05	-54242.42	2899.87	28129.88	-8413.34	259.47	-10806.03	-8153.87	-18959.9
726	4016.98	6241.35	8977.48	-6739.92	-54253.51	2879.28	28167.65	-8363.2	265.54	-10710.68	-8097.66	-18808.34
727	4028.23	6214.1	8919.39	-6698.6	-54331.36	2902.43	28190.76	-8358.1	265.22	-10775.05	-8092.89	-18867.94
728	4027.32	6217.69	8875.33	-6678.61	-54407.65	2859.08	28054.58	-8232.27	263.47	-11052.26	-7968.8	-19021.07
729	4162.31	6140.84	8856.25	-6669.59	-54131.06	2821.97	28074.65	-8506.56	262.98	-10744.62	-8243.58	-18988.2
730	4110.03	6241.06	8803.04	-6733.28	-54326.95	2830.12	28184.22	-8333.95	261.13	-10891.77	-8072.82	-18964.59
731	4062.57	6263.57	8817.71	-6715.3	-54308.77	2879.61	28222.7	-8422.44	262.08	-10777.9	-8160.36	-18938.26
732	3955.67	6246.94	8861.94	-6700.02	-54332.37	2861.17	28223.22	-8357.49	262.61	-10883.44	-8094.88	-18978.32
733	4116.5	6081.87	8868.56	-6716.93	-54316.11	2875.11	28016.04	-8238.35	264.48	-11074.95	-7973.87	-19048.82
734	4075.45	6178.38	8861.51	-6727.97	-54359.73	2826.82	28118.14	-8215.7	262.94	-11027.39	-7952.76	-18980.14
735	4097.78	6268.96	8857.0	-6696.3	-54132.47	2863.02	27984.58	-8350.93	264.94	-10757.44	-8085.99	-18843.43
736	4066.07	6219.77	8817.75	-6651.74	-54322.72	2865.59	28126.86	-8369.01	267.5	-10878.42	-8101.51	-18979.93
737	4061.75	6251.05	8865.01	-6617.46	-54606.28	2840.77	28198.75	-8182.04	266.72	-11006.42	-7915.32	-18921.74
738	4169.33	6147.66	8836.05	-6724.55	-54512.48	2879.3	28101.05	-8168.65	266.1	-11103.65	-7902.55	-19006.2
739	4124.67	6238.24	8842.82	-6683.8	-54464.41	2889.83	28131.66	-8173.44	263.9	-10920.99	-7909.54	-18830.53
740	4046.24	6284.13	8822.13	-6699.2	-54314.61	2844.17	28050.01	-8302.1	264.99	-10967.13	-8037.11	-19004.25
741	4103.31	6265.21	8885.24	-6718.11	-54028.81	2814.64	28085.38	-8569.27	268.68	-10593.14	-8300.6	-18893.73
742	4051.42	6203.97	8871.36	-6690.25	-53991.8	2825.78	28038.5	-8619.65	266.71	-10691.02	-8352.94	-19043.96
743	4085.51	6219.97	8805.75	-6742.92	-54155.26	2829.03	28056.06	-8422.37	263.19	-10901.85	-8159.18	-19061.03
744	4034.49	6238.84	8833.26	-6709.04	-54071.87	2859.9	28027.99	-8499.27	265.91	-10786.43	-8233.36	-19019.8
745	4052.72	6272.19	8826.82	-6648.01	-54221.62	2829.54	27982.67	-8362.89	267.45	-10905.68	-8095.44	-19001.12
746	4015.48	6228.34	8889.27	-6694.76	-54221.39	2842.2	27994.04	-8356.34	268.54	-10946.82	-8087.8	-19034.62
747	4140.67	6246.86	8916.2	-6627.31	-54295.74	2873.6	28013.98	-8339.62	265.62	-10731.74	-8074.0	-18805.75
748	4078.05	6202.04	8891.56	-6650.89	-54334.77	2877.97	28126.83	-8368.99	267.33	-10809.21	-8101.66	-18910.87
749	4120.72	6194.28	8877.83	-6691.63	-54220.12	2825.47	28183.35	-8483.16	267.06	-10710.11	-8216.11	-18926.22
750	4030.02	6199.86	8839.31	-6695.23	-54261.25	2866.73	28169.1	-8438.55	270.24	-10851.46	-8168.31	-19019.77
751	4123.9	6278.88	8904.31	-6676.74	-54246.99	2817.55	28091.78	-8444.78	265.81	-10707.31	-8178.97	-18886.28
752	4049.68	6159.51	8879.67	-6666.22	-54266.27	2836.07	28198.56	-8423.22	267.16	-10809.01	-8156.05	-18965.06
753	4078.07	6241.71	8899.73	-6588.57	-54239.26	2836.08	28162.39	-8529.75	270.0	-10609.85	-8259.75	-18869.6
754	4003.26	6364.45	8914.69	-6657.84	-54247.2	2847.26	28062.59	-8395.4	265.32	-10712.79	-8130.08	-18842.87
755	4093.35	6286.52	8893.06	-6696.16	-54381.43	2843.35	28110.25	-8339.52	265.76	-10851.04	-8073.76	-18924.8
756	4095.52	6176.25	8833.14	-6695.41	-54002.95	2888.26	28164.18	-8587.22	266.1	-10541.02	-8321.12	-18862.14
757	3987.51	6219.28	8919.33	-6722.49	-54158.26	2852.33	28114.88	-8446.09	261.85	-10787.42	-8184.23	-18971.65
758	4161.31	6129.12	8848.13	-6716.6	-54053.05	2870.01	28132.91	-8543.27	265.66	-10628.18	-8277.62	-18905.79
759	4034.37	6347.2	8915.68	-6696.64	-54124.0	2829.86	28034.47	-8465.38	265.38	-10659.05	-8200.0	-18859.05
760	4013.94	6229.39	8789.65	-6630.98	-54278.66	2886.73	28142.55	-8389.66	266.48	-10847.38	-8123.17	-18970.55
761	4033.03	6376.65	8832.85	-6681.78	-54262.1	2848.08	28052.64	-8358.43	262.36	-10800.63	-8096.08	-18896.7
762	4091.85	6216.67	8833.81	-6651.77	-54428.81	2881.64	28283.48	-8370.71	265.87	-10773.12	-8104.84	-18877.96
763	4129.72	6214.03	8914.91	-6719.22	-54461.76	2855.57	28190.24	-8311.17	264.18	-10876.52	-8046.99	-18923.51
764	4100.91	6254.05	8853.71	-6653.76	-54316.24	2869.83	28174.96	-8397.46	265.58	-10716.54	-8131.88	-18848.42
765	4011.73	6256.31	8926.12	-6684.57	-54405.89	2849.21	28236.04	-8382.25	267.83	-10811.05	-8114.42	-18925.47
766	3953.47	6264.98	8876.09	-6711.54	-54240.49	2876.39	28233.95	-8460.84	264.85	-10747.14	-8195.99	-18943.13
767	4043.34	6306.43	8879.81	-6669.75	-54171.55	2857.47	28133.54	-8480.32	264.3	-10620.7	-8216.02	-18836.72
768	4066.9	6052.11	8821.86	-6657.38	-54351.06	2886.22	28235.41	-8397.78	264.05	-10945.94	-8133.73	-19079.67
769	4152.95	6205.52	8855.43	-6674.97	-54336.46	2859.95	28142.15	-8381.28	267.7	-10795.44	-8113.57	-18909.02
770	4113.47	6138.57	8879.25	-6687.22	-54245.39	2880.75	28172.72	-8465.55	266.1	-10747.84	-8199.46	-18947.3
771	4017.81	6294.58	8836.85	-6660.51	-54501.37	2854.54	28254.73	-8309.43	266.96	-10903.38	-8042.47	-18945.85
772	3960.78	6236.64	8892.01	-6720.6	-54236.39	2856.3	28174.62	-8434.22	263.23	-10836.64	-8170.98	-19007.63
773	4111.21	6172.05	8855.19	-6711.95	-54209.06	2835.03	28064.33	-8382.04	264.05	-10883.21	-8118.0	-19001.21
774	4061.27	6266.38	8843.5	-6696.14	-54221.62	2857.97	28025.83	-8327.32	261.9	-10862.82	-8065.42	-18928.24
775	4065.16	6130.11	8850.85	-6679.67	-54385.17	2811.34	28199.34	-8310.28	263.47	-11008.04	-8046.81	-19054.85
776	4087.01	6204.13	8850.35	-6674.55	-54298.23	2852.56	28233.01	-8431.27	267.41	-10745.72	-8163.87	-18909.59
777	4012.09	6326.78	8881.0	-6670.07	-54258.0	2864.36	28170.61	-8408.5	262.17	-10673.23	-8146.33	-18819.56
778	4014.81	6233.95	8833.7	-6647.86	-54056.67	2826.8	28039.77	-8614.87	268.57	-10755.51	-8346.3	-19101.81
779	3995.1	6313.07	8880.35	-6709.2	-54374.16	2848.17	28253.15	-8373.48	262.72	-10793.51	-8110.76	-18904.28
780	4079.7	6242.52	8840.34	-6678.3	-54184.56	2825.08	28002.88	-8366.76	262.79	-10872.36	-8103.97	-18976.32
781	4056.77	6077.6	8853.99	-6688.17	-54422.41	2856.01	28181.03	-8272.72	264.21	-11085.19	-8008.51	-19093.69
782	4084.9	6216.98	8860.93	-6667.36	-54595.78	2876.62	28180.52	-8167.31	263.12	-11043.19	-7904.19	-18947.39
783	4050.0	6276.43	8876.55	-6662.3	-54488.85	2890.3	28120.66	-8209.84	263.12	-10937.22	-7946.72	-18883.93
784	4102.77	6197.93	8867.39	-6646.33	-54320.19	2871.94	28098.16	-8348.61	266.41	-10828.34	-8082.2	-18910.54
785	4073.52	6330.42	8875.06	-6618.44	-54338.25	2868.42	28066.73	-8299.95	264.33	-10742.54	-8035.62	-18778.16
786	4042.93	6192.99	8886.37	-6682.31	-54320.32	2839.63	28135.03	-8357.47	265.32	-10905.68	-8092.15	-18997.83
787	4056.05	6141.25	8890.87	-6659.3	-54302.85	2832.22	28177.87	-8446.85	266.1	-10863.89	-8180.75	-19044.64
788	4037.72	6234.14	8874.74	-6681.8	-54243.76	2859.61	28128.92	-8430.13	266.9	-10790.44	-8163.23	-18953.68
789	3980.52	6253.05	8837.38	-6699.02	-54334.29	2840.85	28155.92	-8372.62	266.39	-10965.6	-8106.23	-19071.82
790	4101.94	6330.13	8934.31	-6680.93	-54319.9	2845.44	28074.69	-8289.92	261.35	-10714.34	-8028.57	-18742.9
791	4127.43	6254.12	8869.97	-6678.9	-54252.0	2854.32	28060.0	-8395.28	263.74	-10765.07	-8131.55	-18896.62
792	4163.46	6211.91	8824.89	-6645.08	-54147.29	2857.25	28148.03	-8553.2	267.36	-10586.83	-8285.84	-18872.67
793	4065.25	6190.19	8908.46	-6710.39	-54174.57	2851.93	28175.58	-8454.24	262.05	-10693.54	-8192.19	-18885.73
794	4073.5	6212.12	8865.5	-6721.67	-54298.56	2860.61	28250.18	-8429.02	265.99	-10758.32	-8163.03	-18921.36
795	4133.73	6199.47	8872.17	-6691.92	-54310.63	2834.77	28018.0	-8318.85	262.36	-10944.41	-8056.49	-19000.9
796	4036.17	6285.6	8856.74	-6713.7	-54349.97	2853.21	28076.32	-8337.14	262.91	-10955.63	-8074.23	-19029.85
797	4032.72	6151.1	8893.62	-6685.64	-54311.67	2869.48	28209.32	-8456.08	264.63	-10841.07	-8191.45	-19032.52
798	4107.26	6152.7	8827.99	-6743.06	-54312.52	2856.09	28153.17	-8378.99	264.85	-10958.37	-8114.14	-19072.51
799	4070.34	6230.14	8896.38	-6690.98	-54311.1	2900.33	28051.99	-8325.86	260.58	-10852.9	-8065.29	-18918.18
800	4043.3	6181.52	8877.51	-6637.43	-54504.9	2883.09	28153.95	-8256.47	263.25	-11002.96	-7993.23	-18996.18
801	4087.22	6322.05	8866.58	-6694.99	-54285.87	2869.64	28133.7	-8346.25	263.56	-10701.67	-8082.69	-18784.36
802	4027.83	6217.33	8879.88	-6696.5	-54308.3	2951.52	28087.65	-8284.43	259.3	-10840.59	-8025.13	-18865.72
803	4008.78	6175.52	8875.03	-6774.9	-54164.42	2889.85	28187.09	-8477.97	263.8	-10803.05	-8214.18	-19017.23
804	3953.14	6225.07	8905.85	-6689.21	-54208.54	2903.43	28189.15	-8509.98	262.56	-10721.1	-8247.42	-18968.52
805	4060.98	6070.98	8906.58	-6695.7	-54130.54	2825.63	28266.18	-8642.93	266.01	-10695.89	-8376.92	-19072.82
806	4114.48	6179.8	8909.32	-6690.75	-54165.57	2888.29	28106.07	-8579.13	267.61	-10658.36	-8311.51	-18969.88
807	4094.49	6154.82	8854.58	-6702.25	-54004.96	2892.04	28246.67	-8689.63	265.87	-10464.61	-8423.76	-18888.37
808	4006.66	6220.81	8837.01	-6719.68	-54159.67	2893.97	28130.39	-8495.33	264.85	-10790.51	-8230.48	-19020.99
809	4000.11	6227.45	8903.87	-6702.34	-54136.84	2893.72	28198.97	-8619.15	268.63	-10615.07	-8350.52	-18965.6
810	4177.03	6183.28	8847.5	-6709.33	-53927.73	2844.32	28148.7	-8751.9	266.25	-10436.25	-8485.66	-18921.9
811	4094.02	6167.27	8853.01	-6710.63	-54057.34	2837.66	28136.13	-8598.11	268.32	-10679.89	-8329.79	-19009.69
812	3985.49	6207.05	8881.26	-6714.83	-54137.68	2853.14	28151.46	-8488.0	264.58	-10774.12	-8223.42	-18997.54
813	4026.9	6189.99	8841.17	-6692.25	-54353.88	2870.68	28193.99	-8438.21	262.86	-10923.4	-8175.35	-19098.76
814	4014.62	6283.25	8819.71	-6688.76	-54143.96	2842.31	28039.34	-8549.8	263.69	-10833.5	-8286.11	-19119.6
815	4032.67	6251.17	8837.5	-6724.93	-53930.6	2852.72	28112.3	-8699.68	267.23	-10569.18	-8432.45	-19001.63
816	4040.05	6189.03	8923.0	-6693.17	-54304.61	2898.58	28268.87	-8496.23	269.23	-10678.26	-8227.0	-18905.26
817	4082.26	6176.71	8883.64	-6707.68	-54125.57	2839.97	28097.14	-8515.82	267.35	-10753.52	-8248.47	-19001.99
818	4060.71	6308.72	8911.36	-6673.09	-54059.92	2844.38	28143.63	-8605.06	269.59	-10464.21	-8335.47	-18799.68
819	3996.8	6231.69	8903.58	-6698.73	-54280.01	2885.65	28097.27	-8444.8	263.44	-10863.76	-8181.36	-19045.12
820	4021.09	6208.42	8858.54	-6673.12	-54408.06	2873.43	28113.06	-8384.01	268.35	-11006.63	-8115.67	-19122.3
821	4063.49	6169.5	8848.51	-6709.92	-54202.06	2812.39	28029.04	-8457.76	267.0	-10989.07	-8190.77	-19179.83
822	4044.88	6259.92	8874.03	-6692.53	-54487.7	2867.49	28238.75	-8328.95	262.61	-10895.16	-8066.34	-18961.5
823	4003.25	6254.41	8883.67	-6716.95	-54203.81	2867.59	28116.44	-8508.19	264.69	-10795.41	-8243.5	-19038.91
824	4057.52	6109.18	8830.13	-6724.86	-54083.1	2875.33	28173.66	-8612.87	264.41	-10762.15	-8348.46	-19110.61
825	4119.61	6249.67	8863.9	-6708.09	-54195.59	2859.56	28084.17	-8496.71	265.04	-10726.78	-8231.67	-18958.45
826	3977.47	6104.35	8870.98	-6689.9	-54431.51	2852.83	28166.69	-8354.15	265.45	-11149.08	-8088.7	-19237.78
827	4145.9	6166.74	8865.03	-6622.6	-54353.61	2892.56	28003.08	-8311.61	266.57	-10902.9	-8045.04	-18947.94
828	4099.32	6300.97	8820.33	-6761.81	-54241.19	2834.03	27983.34	-8336.16	259.31	-10965.01	-8076.85	-19041.86
829	4086.44	6163.23	8832.35	-6682.84	-54521.44	2896.75	28094.72	-8143.79	261.39	-11130.79	-7882.4	-19013.19
830	4031.91	6221.21	8862.82	-6687.42	-54713.59	2836.72	28082.71	-8022.21	257.37	-11365.64	-7764.84	-19130.48
831	4123.14	6296.2	8896.59	-6697.61	-54430.19	2856.65	28018.12	-8208.22	257.76	-10937.1	-7950.46	-18887.56
832	4168.46	6222.3	8869.53	-6725.05	-54502.91	2823.93	28111.63	-8135.23	256.85	-11032.11	-7878.38	-18910.49
833	4116.13	6146.69	8886.4	-6689.56	-54547.46	2869.56	28177.23	-8172.09	261.55	-11041.0	-7910.54	-18951.55
834	4093.44	6316.7	8845.33	-6725.46	-54611.18	2852.79	28109.71	-8091.87	260.13	-11118.66	-7831.74	-18950.41
835	4061.9	6264.84	8798.25	-6709.49	-54489.72	2836.23	28144.46	-8208.09	259.07	-11093.52	-7949.02	-19042.54
836	4046.82	6246.59	8875.49	-6716.51	-54440.58	2842.4	28050.49	-8223.3	260.18	-11095.29	-7963.12	-19058.41
837	4017.97	6259.8	8876.21	-6711.89	-54597.65	2851.46	28007.3	-8020.4	259.92	-11296.79	-7760.48	-19057.27
838	4085.11	6292.43	8833.52	-6762.02	-54523.34	2817.84	28100.84	-8085.56	261.69	-11155.62	-7823.88	-18979.49
839	4067.14	6126.69	8860.13	-6767.95	-54670.22	2861.0	28184.61	-7994.19	256.42	-11338.59	-7737.77	-19076.35
840	4052.82	6300.24	8873.95	-6714.53	-54600.53	2892.48	28034.48	-8026.06	258.47	-11161.08	-7767.59	-18928.67
841	4136.39	6301.44	8811.39	-6717.72	-54684.12	2896.12	28110.44	-8018.22	260.68	-11146.06	-7757.54	-18903.6
842	4126.76	6198.35	8870.95	-6729.87	-54586.89	2818.41	28082.46	-8032.44	258.68	-11219.83	-7773.76	-18993.59
843	4111.47	6168.83	8820.98	-6715.21	-54590.93	2888.4	28101.34	-8074.64	260.45	-11215.13	-7814.18	-19029.31
844	4087.56	6250.66	8833.86	-6667.88	-54658.97	2842.24	28157.13	-8057.73	262.04	-11155.41	-7795.7	-18951.11
845	4109.13	6258.69	8815.64	-6732.96	-54515.14	2866.83	27985.33	-8093.66	258.47	-11212.48	-7835.19	-19047.67
846	4133.0	6283.14	8888.63	-6692.92	-54666.8	2901.63	28095.43	-8063.46	258.16	-11057.91	-7805.3	-18863.21
847	4108.62	6233.05	8818.82	-6676.2	-54298.17	2828.05	27942.37	-8245.42	261.48	-11043.46	-7983.94	-19027.4
848	4165.05	6305.59	8732.47	-6721.28	-54359.68	2821.73	28058.86	-8259.59	261.0	-10997.26	-7998.59	-18995.85
849	4061.01	6163.37	8881.53	-6643.86	-54703.21	2886.46	28171.96	-8050.97	255.25	-11182.75	-7795.72	-18978.47
850	4002.76	6055.47	8879.01	-6723.4	-54364.65	2863.89	28146.89	-8307.73	260.58	-11140.03	-8047.15	-19187.18
851	4107.17	6252.65	8864.9	-6679.27	-54501.42	2901.86	28086.5	-8252.48	259.91	-10967.6	-7992.57	-18960.17
852	4071.72	6235.85	8825.67	-6675.44	-54415.5	2857.02	28049.85	-8242.27	263.5	-11050.84	-7978.78	-19029.62
853	3997.16	6216.2	8835.99	-6692.42	-54211.33	2824.02	28022.01	-8385.89	261.02	-11008.37	-8124.87	-19133.24
854	4045.6	6224.78	8826.06	-6687.62	-54416.32	2842.25	28132.63	-8268.6	260.88	-11032.62	-8007.72	-19040.33
855	4083.29	6236.61	8820.31	-6674.04	-54629.6	2853.89	28116.68	-8035.78	258.54	-11192.85	-7777.23	-18970.08
856	3989.97	6317.02	8853.95	-6700.47	-54499.23	2871.12	28033.96	-8113.28	260.33	-11133.68	-7852.96	-18986.64
857	4100.77	6195.86	8875.18	-6809.97	-54408.59	2893.95	28154.84	-8243.69	261.83	-10997.98	-7981.87	-18979.84
858	4173.23	6230.63	8840.69	-6729.39	-54542.11	2820.86	28040.29	-8084.05	257.23	-11165.8	-7826.82	-18992.63
859	4005.64	6173.24	8878.47	-6691.58	-54537.44	2870.67	28142.69	-8189.97	259.95	-11158.32	-7930.02	-19088.34
860	4126.02	6200.03	8942.79	-6713.77	-54467.06	2860.24	28104.23	-8197.73	257.73	-10947.5	-7940.0	-18887.5
861	4040.48	6157.56	8835.73	-6746.89	-54507.56	2869.68	28076.59	-8154.58	261.23	-11274.4	-7893.35	-19167.76
862	4055.87	6171.33	8870.18	-6727.98	-54573.42	2877.63	28171.92	-8128.09	261.39	-11154.47	-7866.7	-19021.17
863	4140.9	6292.7	8834.53	-6656.54	-54304.15	2867.96	28174.72	-8447.27	264.09	-10649.89	-8183.18	-18833.06
864	4162.98	6227.42	8826.34	-6681.75	-54490.47	2891.21	27988.11	-8131.37	260.05	-11076.15	-7871.32	-18947.47
865	4136.22	6372.26	8931.08	-6731.84	-54476.28	2858.96	28230.2	-8266.4	258.35	-10679.4	-8008.05	-18687.45
866	4170.88	6282.89	8901.39	-6735.87	-54367.33	2870.6	28110.99	-8308.74	259.78	-10766.45	-8048.95	-18815.4
867	4134.58	6179.37	8920.88	-6721.51	-54375.39	2870.74	28141.73	-8318.62	258.58	-10849.61	-8060.04	-18909.65
868	4147.95	6106.13	8937.28	-6697.58	-54445.77	2853.36	28161.54	-8305.38	261.38	-10937.08	-8044.0	-18981.08
869	4092.97	6294.61	8896.02	-6792.01	-54243.57	2856.33	28015.41	-8221.39	262.22	-10880.24	-7959.18	-18839.41
870	4038.04	6272.48	8896.44	-6752.08	-54542.11	2899.23	28155.1	-8089.1	260.1	-11032.92	-7829.0	-18861.92
871	4087.44	6230.3	8892.23	-6680.84	-54600.08	2881.8	28251.87	-8251.69	262.89	-10937.27	-7988.8	-18926.07
872	4073.54	6170.22	8774.79	-6721.41	-54239.08	2856.77	28104.63	-8348.83	264.23	-10980.52	-8084.61	-19065.13
873	4053.05	6167.42	8913.0	-6713.07	-54412.03	2849.06	28071.44	-8149.61	266.03	-11071.14	-7883.59	-18954.73
874	4052.01	6164.5	8879.64	-6654.74	-54426.62	2884.76	28087.53	-8282.09	263.81	-11012.92	-8018.28	-19031.2
875	4047.38	6259.2	8822.39	-6670.13	-54301.76	2862.59	28056.13	-8335.7	265.99	-10924.22	-8069.71	-18993.93
876	4073.98	6254.46	8795.64	-6688.24	-54346.31	2851.61	28065.25	-8330.62	264.4	-10993.61	-8066.22	-19059.83
877	4001.98	6274.26	8853.22	-6744.81	-54326.78	2857.2	28037.13	-8266.7	259.67	-11047.8	-8007.03	-19054.83
878	4020.61	6164.34	8803.39	-6755.71	-54354.33	2860.51	28056.93	-8221.88	260.67	-11204.26	-7961.22	-19165.47
879	4124.36	6144.68	8823.55	-6716.88	-54490.64	2872.02	28244.2	-8247.14	259.4	-10998.71	-7987.74	-18986.44
880	4109.88	6260.98	8904.7	-6688.23	-54439.99	2890.28	28122.46	-8256.39	258.15	-10839.93	-7998.24	-18838.17
881	4039.48	6278.19	8899.26	-6692.45	-54420.05	2827.63	28070.68	-8242.01	261.91	-10997.24	-7980.1	-18977.34
882	4154.84	6195.55	8879.91	-6738.47	-54334.32	2856.47	28055.73	-8309.04	261.99	-10930.29	-8047.05	-18977.35
883	4028.88	6317.26	8826.76	-6672.43	-54526.82	2911.95	28244.47	-8269.98	265.06	-10869.92	-8004.92	-18874.84
884	4120.1	6128.27	8841.88	-6731.35	-54406.27	2852.05	28074.66	-8171.75	258.07	-11120.66	-7913.68	-19034.34
885	4092.93	6214.65	8820.52	-6705.25	-54497.89	2874.68	28147.17	-8203.44	259.02	-11053.18	-7944.43	-18997.61
886	4049.24	6205.88	8839.94	-6681.79	-54312.03	2873.13	28122.72	-8355.8	263.43	-10902.92	-8092.37	-18995.29
887	4078.35	6298.34	8870.02	-6642.0	-54168.11	2861.04	28046.77	-8378.66	267.93	-10655.6	-8110.73	-18766.33
888	4130.65	6283.03	8825.29	-6718.19	-54306.29	2807.16	27992.38	-8223.12	258.24	-10985.97	-7964.89	-18950.86
889	3886.29	6207.29	8851.76	-6671.49	-54462.36	2856.34	28173.43	-8234.36	260.3	-11158.74	-7974.06	-19132.8
890	3958.83	6256.94	8866.9	-6697.76	-54528.78	2885.84	28092.68	-8127.8	261.89	-11165.35	-7865.91	-19031.26
891	4007.75	6213.92	8812.84	-6642.71	-54353.83	2835.01	28104.16	-8366.74	265.52	-11022.87	-8101.21	-19124.08
892	4095.27	6325.78	8842.03	-6664.78	-54276.65	2852.17	28040.93	-8332.38	263.37	-10785.26	-8069.01	-18854.27
893	4134.31	6257.41	8908.75	-6680.21	-54270.84	2838.6	28108.11	-8455.14	265.61	-10703.87	-8189.53	-18893.4
894	4111.37	6216.63	8890.48	-6657.88	-54390.32	2849.73	28120.76	-8311.16	266.68	-10859.22	-8044.48	-18903.7
895	4003.21	6134.22	8870.11	-6698.13	-54362.62	2870.13	28184.34	-8325.26	263.39	-10998.74	-8061.87	-19060.61
896	3982.16	6166.99	8820.1	-6710.35	-54360.45	2920.57	28292.42	-8380.7	264.11	-10888.56	-8116.59	-19005.15
897	4167.64	6200.82	8821.95	-6663.27	-54332.76	2867.15	28163.91	-8302.73	263.73	-10774.56	-8039.0	-18813.56
898	4070.88	6131.56	8853.2	-6680.41	-54497.21	2836.77	28273.31	-8274.92	262.85	-11011.91	-8012.07	-19023.98
899	4000.6	6219.38	8826.15	-6674.21	-54667.82	2858.14	28178.12	-8079.09	262.19	-11259.65	-7816.9	-19076.55
900	4072.6	6171.09	8835.94	-6667.47	-54531.37	2869.81	28163.6	-8189.33	262.54	-11085.8	-7926.79	-19012.59
901	4000.89	6299.56	8881.06	-6700.04	-54542.17	2864.86	28043.58	-8142.6	260.72	-11152.26	-7881.88	-19034.14
902	3979.18	6263.64	8793.85	-6694.33	-54411.41	2853.93	28030.92	-8126.0	262.75	-11184.23	-7863.25	-19047.47
903	4017.28	6242.48	8861.31	-6677.34	-54465.17	2925.8	28247.52	-8310.21	265.6	-10848.12	-8044.61	-18892.73
904	4165.08	6222.11	8867.7	-6661.2	-54317.85	2880.99	28056.98	-8318.31	265.82	-10786.19	-8052.49	-18838.69
905	4018.16	6330.53	8880.95	-6622.43	-54478.9	2863.08	28064.67	-8257.55	266.81	-10943.94	-7990.75	-18934.69
906	4070.63	6198.67	8804.22	-6620.13	-54264.33	2885.06	28171.81	-8429.83	269.66	-10754.07	-8160.16	-18914.24
907	4031.49	6319.39	8802.79	-6648.8	-54191.44	2861.71	28080.42	-8424.54	269.42	-10744.44	-8155.12	-18899.55
908	4007.27	6202.69	8854.51	-6651.33	-54383.31	2862.63	28042.48	-8253.93	267.82	-11065.05	-7986.11	-19051.16
909	4094.37	6300.03	8854.74	-6702.94	-54277.5	2860.23	28107.32	-8376.95	268.29	-10763.76	-8108.66	-18872.42
910	3976.3	6172.87	8825.61	-6730.6	-54251.22	2851.44	28048.37	-8302.34	263.39	-11107.23	-8038.95	-19146.18
911	4082.3	6285.06	8838.75	-6690.16	-54359.11	2872.92	28115.81	-8236.83	262.98	-10854.43	-7973.85	-18828.28
912	3969.35	6206.78	8931.72	-6678.4	-54283.21	2856.75	28110.34	-8327.66	265.02	-10886.67	-8062.64	-18949.31
913	4078.92	6230.89	8828.29	-6652.27	-54198.24	2863.92	28093.19	-8451.48	263.86	-10755.31	-8187.61	-18942.92
914	3984.04	6174.19	8805.27	-6685.64	-54012.16	2846.76	28022.81	-8536.53	264.93	-10864.72	-8271.6	-19136.32
915	4140.83	6277.03	8818.01	-6721.37	-54050.55	2864.94	28107.99	-8556.37	267.62	-10563.1	-8288.75	-18851.85
916	4156.88	6225.48	8842.28	-6695.08	-54081.37	2853.89	28015.79	-8478.44	263.86	-10682.14	-8214.58	-18896.72
917	3998.71	6268.78	8841.24	-6700.43	-54221.5	2879.88	28208.35	-8529.78	259.73	-10724.97	-8270.04	-18995.01
918	4002.81	6288.32	8860.3	-6718.82	-54195.23	2905.55	28126.83	-8458.19	260.74	-10730.25	-8197.45	-18927.7
919	4016.23	6179.13	8784.43	-6742.34	-54187.15	2874.12	28192.38	-8482.48	259.6	-10883.2	-8222.88	-19106.09
920	4060.49	6296.21	8829.63	-6702.87	-53999.79	2891.25	28123.76	-8601.51	263.43	-10501.33	-8338.08	-18839.42
921	4052.83	6238.36	8819.4	-6674.11	-54225.43	2805.87	28135.79	-8433.47	262.43	-10847.29	-8171.04	-19018.33
922	4180.32	6176.34	8836.14	-6657.02	-54250.32	2870.75	28108.79	-8492.7	263.64	-10735.01	-8229.06	-18964.07
923	4035.58	6179.54	8825.13	-6755.13	-54085.56	2840.07	28211.86	-8568.19	262.72	-10748.52	-8305.46	-19053.99
924	4087.35	6204.71	8827.83	-6725.53	-54244.27	2886.1	28091.56	-8332.18	261.6	-10872.23	-8070.57	-18942.81
925	3965.63	6166.35	8787.31	-6682.77	-54234.83	2885.67	28187.51	-8479.52	258.39	-10925.12	-8221.13	-19146.25
926	4083.78	6264.06	8816.2	-6720.24	-54241.87	2842.29	28143.04	-8407.63	262.65	-10812.74	-8144.98	-18957.71
927	3978.98	6281.21	8840.2	-6724.17	-54193.83	2832.66	28053.83	-8437.17	262.16	-10931.11	-8175.02	-19106.13
928	4071.47	6234.01	8839.87	-6699.23	-54183.85	2856.93	27977.57	-8373.58	261.03	-10903.24	-8112.55	-19015.79
929	4020.47	6301.6	8824.81	-6722.73	-54087.03	2855.48	28088.39	-8527.31	259.09	-10719.03	-8268.22	-18987.24
930	4008.64	6254.87	8862.65	-6683.57	-54207.38	2836.87	28074.97	-8393.88	263.29	-10852.94	-8130.59	-18983.53
931	4066.5	6253.75	8813.06	-6746.78	-54088.45	2878.53	28032.38	-8473.74	260.91	-10791.01	-8212.83	-19003.84
932	3926.33	6296.57	8851.46	-6683.77	-54174.35	2865.01	28021.86	-8378.18	264.01	-10896.9	-8114.17	-19011.07
933	4036.44	6096.38	8876.7	-6673.93	-54304.87	2838.56	28168.21	-8396.63	263.75	-10962.52	-8132.88	-19095.4
934	4014.25	6195.16	8832.6	-6689.99	-54516.07	2849.69	28316.21	-8285.03	262.86	-10998.14	-8022.17	-19020.31
935	3970.14	6124.89	8843.22	-6683.29	-54286.26	2852.77	28130.87	-8387.93	259.48	-11047.65	-8128.44	-19176.1
936	4082.27	6225.76	8841.54	-6770.7	-54181.64	2880.96	28087.02	-8405.6	259.35	-10834.8	-8146.24	-18981.04
937	4063.43	6217.22	8838.99	-6727.46	-54288.52	2844.89	28045.92	-8315.68	261.31	-11005.54	-8054.37	-19059.91
938	4005.98	6269.72	8829.85	-6709.04	-54332.83	2885.68	28267.76	-8353.05	261.73	-10782.89	-8091.32	-18874.21
939	4078.5	6263.24	8850.19	-6700.57	-54497.88	2878.9	28109.56	-8202.37	260.85	-11018.07	-7941.52	-18959.59
940	4155.78	6313.74	8900.95	-6745.27	-54225.32	2836.51	28151.85	-8430.69	260.64	-10611.76	-8170.05	-18781.82
941	3924.51	6308.86	8864.76	-6688.14	-54124.89	2863.96	28069.07	-8478.95	263.43	-10781.87	-8215.52	-18997.39
942	3992.1	6246.49	8863.78	-6697.76	-54171.71	2866.06	28046.01	-8394.82	264.52	-10855.03	-8130.3	-18985.33
943	4060.85	6249.51	8823.37	-6725.85	-54366.53	2830.69	28149.38	-8312.9	261.34	-10978.57	-8051.56	-19030.14
944	3992.83	6195.51	8809.83	-6743.12	-54250.44	2897.99	28123.61	-8398.69	262.54	-10973.78	-8136.16	-19109.94
945	3944.09	6189.22	8821.2	-6631.62	-54114.23	2851.76	28016.54	-8449.35	264.89	-10923.04	-8184.46	-19107.5
946	4105.92	6247.38	8855.02	-6645.96	-54449.91	2885.6	28091.34	-8299.78	263.16	-10910.59	-8036.62	-18947.22
947	4002.66	6192.14	8885.11	-6733.59	-54137.39	2830.29	28029.78	-8415.09	264.72	-10931.0	-8150.37	-19081.37
948	4095.72	6200.26	8875.62	-6717.45	-54092.85	2825.58	27873.67	-8394.02	263.03	-10939.45	-8130.99	-19070.44
949	4064.91	6225.17	8843.98	-6675.31	-54193.33	2883.89	28113.33	-8416.08	265.01	-10737.36	-8151.07	-18888.44
950	4140.87	6277.11	8816.24	-6719.24	-54093.77	2889.52	28049.49	-8507.73	266.09	-10639.77	-8241.65	-18881.42
951	4004.23	6257.14	8839.51	-6718.27	-54200.24	2865.33	28126.91	-8468.69	262.78	-10825.4	-8205.91	-19031.31
952	4009.56	6249.51	8933.22	-6720.56	-54516.66	2876.87	28055.73	-8186.8	261.84	-11112.32	-7924.96	-19037.29
953	4060.98	6270.56	8891.93	-6677.65	-54226.57	2865.54	28084.81	-8456.0	262.43	-10730.41	-8193.57	-18923.98
954	4052.0	6174.49	8824.13	-6697.6	-54372.03	2895.05	28127.83	-8287.67	258.66	-10996.13	-8029.01	-19025.14
955	4116.27	6235.48	8895.83	-6701.31	-54190.83	2866.0	28012.21	-8372.66	264.9	-10766.36	-8107.76	-18874.12
956	3955.58	6283.6	8843.49	-6636.0	-54364.76	2878.69	28152.9	-8372.22	263.96	-10886.5	-8108.25	-18994.75
957	3982.68	6120.59	8817.71	-6681.41	-54383.18	2870.5	28137.1	-8296.31	262.16	-11136.02	-8034.15	-19170.17
958	4058.88	6158.8	8864.08	-6732.58	-54323.9	2852.06	28143.08	-8353.54	261.09	-10979.58	-8092.44	-19072.03
959	4012.63	6179.85	8831.17	-6708.23	-54387.15	2840.92	28093.49	-8219.52	264.9	-11137.32	-7954.62	-19091.95
960	4062.39	6293.43	8853.23	-6701.9	-54223.61	2876.86	28011.7	-8347.95	259.09	-10827.92	-8088.87	-18916.79
961	4074.34	6164.96	8891.37	-6689.08	-54445.88	2860.89	28163.73	-8283.9	262.47	-10979.67	-8021.43	-19001.11
962	3984.27	6269.94	8805.98	-6739.97	-54211.39	2833.73	28112.71	-8388.79	259.76	-10944.73	-8129.03	-19073.76
963	4084.51	6266.25	8842.27	-6714.15	-54240.78	2869.3	28011.43	-8400.01	262.66	-10881.18	-8137.35	-19018.53
964	4151.68	6215.33	8870.11	-6740.51	-54332.6	2899.19	28128.59	-8316.72	258.79	-10808.2	-8057.92	-18866.12
965	3990.0	6327.87	8851.52	-6760.26	-54144.71	2854.88	28003.16	-8408.29	262.63	-10877.55	-8145.65	-19023.2
966	3936.44	6174.86	8854.09	-6739.95	-54097.96	2878.09	28062.99	-8477.24	260.97	-10931.45	-8216.27	-19147.71
967	4060.25	6248.91	8849.68	-6731.95	-54211.61	2830.35	28057.28	-8384.09	260.59	-10897.08	-8123.5	-19020.59
968	4064.02	6282.02	8845.53	-6632.93	-54204.73	2885.6	27879.52	-8292.45	262.01	-10880.96	-8030.44	-18911.4
969	4047.65	6416.49	8834.88	-6723.29	-54319.74	2845.58	28071.5	-8310.32	265.2	-10826.93	-8045.12	-18872.05
970	4099.08	6260.43	8803.69	-6741.81	-54230.85	2858.2	28036.69	-8303.31	265.11	-10914.57	-8038.2	-18952.77
971	4094.18	6255.06	8868.25	-6702.24	-54231.56	2957.25	28182.25	-8458.72	267.83	-10576.81	-8190.9	-18767.71
972	4055.73	6166.4	8853.77	-6750.57	-54399.42	2842.61	28101.85	-8262.98	261.48	-11129.63	-8001.49	-19131.12
973	4079.22	6247.72	8804.96	-6713.83	-54060.73	2817.82	27955.73	-8400.14	267.01	-10869.12	-8133.13	-19002.25
974	3924.51	6198.24	8900.19	-6735.25	-54205.68	2879.15	28087.74	-8319.78	265.98	-10951.09	-8053.79	-19004.89
975	4015.42	6262.05	8869.68	-6678.93	-54027.02	2857.35	28040.62	-8517.94	267.34	-10660.83	-8250.6	-18911.44
976	4104.26	6275.45	8865.28	-6678.56	-54284.87	2874.29	28092.13	-8348.58	267.29	-10752.02	-8081.29	-18833.31
977	4062.67	6240.7	8831.34	-6664.48	-54273.23	2848.08	28042.1	-8391.63	264.98	-10912.81	-8126.65	-19039.46
978	4124.0	6159.12	8856.5	-6706.98	-54246.57	2894.18	27992.25	-8304.65	262.99	-10927.49	-8041.66	-18969.15
979	4027.88	6237.62	8842.02	-6681.68	-54299.84	2858.58	28013.77	-8320.29	269.4	-11001.66	-8050.89	-19052.55
980	4040.34	6153.4	8870.51	-6677.74	-54323.88	2849.88	27991.83	-8313.77	262.5	-11095.66	-8051.27	-19146.93
981	4070.78	6262.43	8832.59	-6688.12	-54353.56	2856.92	28122.27	-8332.17	268.11	-10896.68	-8064.06	-18960.74
982	3943.56	6128.37	8807.53	-6669.11	-54491.22	2900.57	28185.34	-8232.31	265.8	-11194.96	-7966.51	-19161.47
983	4147.78	6206.77	8858.25	-6627.75	-54454.49	2878.46	28078.12	-8239.82	265.85	-10912.87	-7973.97	-18886.84
984	4070.83	6199.25	8874.64	-6680.73	-54321.94	2865.67	28103.95	-8374.32	263.01	-10888.34	-8111.31	-18999.66
985	4068.47	6265.33	8888.34	-6635.69	-54398.27	2862.9	28092.24	-8329.57	265.84	-10856.69	-8063.73	-18920.42
986	4042.51	6278.19	8796.32	-6687.39	-54466.61	2842.52	27996.52	-8118.33	263.95	-11197.94	-7854.38	-19052.32
987	4051.36	6291.46	8811.2	-6716.98	-54425.11	2854.68	28147.19	-8251.73	264.64	-10986.2	-7987.09	-18973.29
988	4053.97	6163.86	8859.36	-6694.32	-54522.39	2900.31	28145.53	-8175.78	264.86	-11093.69	-7910.91	-19004.6
989	4037.56	6251.37	8868.03	-6618.88	-54448.12	2842.37	28000.36	-8204.58	265.5	-11067.29	-7939.07	-19006.36
990	4052.88	6190.94	8871.45	-6725.19	-54408.51	2903.95	28118.56	-8245.02	261.74	-10995.92	-7983.28	-18979.2
991	4044.47	6206.05	8845.85	-6690.38	-54505.64	2859.62	28268.05	-8340.69	267.37	-10971.98	-8073.33	-19045.31
992	4018.18	6209.68	8833.31	-6685.86	-54335.93	2841.14	28054.33	-8299.17	264.37	-11065.16	-8034.8	-19099.96
993	4106.34	6300.31	8860.42	-6680.96	-54391.21	2866.68	28074.24	-8243.65	266.97	-10864.18	-7976.68	-18840.86
994	4102.09	6219.5	8863.79	-6753.96	-54526.8	2845.66	28105.42	-8182.58	261.21	-11144.29	-7921.38	-19065.67
995	4096.97	6156.33	8870.38	-6736.58	-54314.73	2830.3	28128.02	-8333.21	263.26	-10969.31	-8069.95	-19039.26
[truncated: 2,009 more rows]
