# Supplementary material for: Network pharmacology and molecular-docking-based strategy to explore the potential mechanism of salidroside-inhibited oxidative stress in retinal ganglion cell
Source: PLoS One. 2024 Jul 5;19(7):e0305343. doi: 10.1371/journal.pone.0305343 (PMC11226129; doi:10.1371/journal.pone.0305343)
Supplement: S1 File — All raw data required to replicate the results of study were listed in this file. (ZIP) [file pone.0305343.s002.zip › original data/molecular dynamic/1m9k_NOS3_/FINAL_RESULTS_MMPBSA.dat]

| Run on Tue Apr 16 12:42:32 2024
|
|gmx_MMPBSA Version=v1.6.2 based on MMPBSA.py v.16.0
|Complex Structure file:                                            md_100ns.tpr
|Complex (GROMACS) topology file:                                      topol.top
|Complex (AMBER) topology file:                                       COM.prmtop
|Receptor (AMBER) topology file:                                      REC.prmtop
|Ligand (AMBER) topology file:                                        LIG.prmtop
|Initial trajectories:                                            COM_traj_0.xtc
|
|Receptor mask:                  ":1-801"
|Ligand mask:                    ":802"
|Ligand residue name is:         "UNL"
|
|Calculations performed using 1000 complex frames
|
|Generalized Born ESURF calculated using 'LCPO' surface areas
|
|Using temperature = 298.00 K
|All units are reported in kcal/mol
|
|SD - Sample standard deviation, SEM - Sample standard error of the mean
|SD(Prop.), SEM(Prop.) - SD and SEM obtained with propagation of uncertainty formula
|https://en.wikipedia.org/wiki/Propagation_of_uncertainty#Example_formulae
|
-------------------------------------------------------------------------------
-------------------------------------------------------------------------------

GENERALIZED BORN:

Complex:
Energy Component       Average     SD(Prop.)         SD   SEM(Prop.)        SEM
-------------------------------------------------------------------------------
BOND                   4067.65         53.56      53.56         1.69       1.69
ANGLE                  6242.19         59.67      59.67         1.89       1.89
DIHED                  8878.61         35.15      35.15         1.11       1.11
VDWAALS               -6723.87         35.47      35.47         1.12       1.12
EEL                  -54453.95        157.93     157.93         4.99       4.99
1-4 VDW                2870.08         22.88      22.88         0.72       0.72
1-4 EEL               28233.51         77.95      77.95         2.46       2.46
EGB                   -8287.62        137.08     137.08         4.33       4.33
ESURF                   261.98          3.21       3.21         0.10       0.10

GGAS                 -10885.78        201.16     167.40         6.36       5.29
GSOLV                 -8025.64        137.12     135.39         4.34       4.28

TOTAL                -18911.42        243.45      89.22         7.70       2.82

-------------------------------------------------------------------------------
-------------------------------------------------------------------------------
Receptor:
Energy Component       Average     SD(Prop.)         SD   SEM(Prop.)        SEM
-------------------------------------------------------------------------------
BOND                   4059.56         53.55      53.55         1.69       1.69
ANGLE                  6225.23         59.58      59.58         1.88       1.88
DIHED                  8858.54         35.05      35.05         1.11       1.11
VDWAALS               -6694.54         35.11      35.11         1.11       1.11
EEL                  -54332.81        156.09     156.09         4.94       4.94
1-4 VDW                2860.66         22.85      22.85         0.72       0.72
1-4 EEL               28073.99         77.81      77.81         2.46       2.46
EGB                   -8294.89        134.10     134.10         4.24       4.24
ESURF                   262.66          3.01       3.01         0.10       0.10

GGAS                 -10949.36        199.55     164.37         6.31       5.20
GSOLV                 -8032.23        134.13     132.65         4.24       4.19

TOTAL                -18981.59        240.44      89.32         7.60       2.82

-------------------------------------------------------------------------------
-------------------------------------------------------------------------------
Ligand:
Energy Component       Average     SD(Prop.)         SD   SEM(Prop.)        SEM
-------------------------------------------------------------------------------
BOND                      8.08          2.28       2.28         0.07       0.07
ANGLE                    16.96          3.11       3.11         0.10       0.10
DIHED                    20.07          1.70       1.70         0.05       0.05
VDWAALS                  -3.60          0.64       0.64         0.02       0.02
EEL                     -98.85          6.07       6.07         0.19       0.19
1-4 VDW                   9.43          1.23       1.23         0.04       0.04
1-4 EEL                 159.52          4.68       4.68         0.15       0.15
EGB                     -32.20          1.93       1.93         0.06       0.06
ESURF                     3.40          0.06       0.06         0.00       0.00

GGAS                    111.60          8.85       5.08         0.28       0.16
GSOLV                   -28.80          1.93       1.92         0.06       0.06

TOTAL                    82.80          9.06       4.33         0.29       0.14

-------------------------------------------------------------------------------
-------------------------------------------------------------------------------
Delta (Complex - Receptor - Ligand):
Energy Component       Average     SD(Prop.)         SD   SEM(Prop.)        SEM
-------------------------------------------------------------------------------
ΔBOND                     0.00          2.27       0.00         0.07       0.00
ΔANGLE                   -0.00          3.01       0.00         0.10       0.00
ΔDIHED                    0.00          1.60       0.00         0.05       0.00
ΔVDWAALS                -25.73          0.28       5.05         0.01       0.16
ΔEEL                    -22.29          4.23      11.65         0.13       0.37
Δ1-4 VDW                 -0.00          1.20       0.00         0.04       0.00
Δ1-4 EEL                 -0.00          4.54       0.00         0.14       0.00
ΔEGB                     39.47          1.05       9.24         0.03       0.29
ΔESURF                   -4.08          0.14       0.72         0.00       0.02

ΔGGAS                   -48.02          4.24      13.96         0.13       0.44
ΔGSOLV                   35.39          1.06       8.74         0.03       0.28

ΔTOTAL                  -12.63          4.37       6.27         0.14       0.20
-------------------------------------------------------------------------------
-------------------------------------------------------------------------------
