# Supplementary material for: Network pharmacology and molecular-docking-based strategy to explore the potential mechanism of salidroside-inhibited oxidative stress in retinal ganglion cell
Source: PLoS One. 2024 Jul 5;19(7):e0305343. doi: 10.1371/journal.pone.0305343 (PMC11226129; doi:10.1371/journal.pone.0305343)
Supplement: S1 File — All raw data required to replicate the results of study were listed in this file. (ZIP) [file pone.0305343.s002.zip › original data/molecular dynamic/1m9k_NOS3_/gyrate.xvg]

         0     2.99615     
       100     2.98295     
       200     2.97696     
       300     2.97909     
       400     2.97781     
       500     2.97435     
       600     2.96943     
       700     2.97021     
       800     2.97677     
       900     2.97613     
      1000     2.97264     
      1100     2.97759     
      1200     2.98955     
      1300     2.98134     
      1400     2.99509     
      1500     2.99994     
      1600     2.99581     
      1700      2.9902     
      1800     2.99975     
      1900     2.99107     
      2000     2.99546     
      2100     2.98944     
      2200     2.98917     
      2300     2.97352     
      2400      2.9762     
      2500     2.97906     
      2600     2.97468     
      2700     2.99389     
      2800     2.99718     
      2900     3.00013     
      3000     2.98916     
      3100     2.99193     
      3200     2.98446     
      3300     2.97585     
      3400     2.98278     
      3500     2.98736     
      3600     2.97787     
      3700     2.98415     
      3800     2.97997     
      3900     2.98186     
      4000      2.9974     
      4100      2.9864     
      4200     2.98453     
      4300     2.99211     
      4400     2.99114     
      4500     2.98701     
      4600     2.97949     
      4700     2.97475     
      4800     2.97858     
      4900     2.97437     
      5000     2.97555     
      5100     2.96975     
      5200     2.99198     
      5300       2.978     
      5400     2.97926     
      5500     2.98654     
      5600     2.98924     
      5700     2.99866     
      5800     2.98915     
      5900     2.98412     
      6000     2.98773     
      6100     2.97021     
      6200     2.98004     
      6300     2.98847     
      6400     2.98222     
      6500     2.97923     
      6600     2.96992     
      6700     2.97339     
      6800     2.97802     
      6900     2.97727     
      7000     2.97162     
      7100     2.97375     
      7200     2.97138     
      7300     2.97062     
      7400     2.96287     
      7500     2.95935     
      7600     2.95532     
      7700     2.96425     
      7800     2.95681     
      7900     2.95598     
      8000     2.95856     
      8100     2.96344     
      8200     2.95661     
      8300      2.9558     
      8400      2.9658     
      8500     2.96171     
      8600     2.96124     
      8700     2.95595     
      8800     2.94225     
      8900     2.95491     
      9000     2.94325     
      9100     2.96164     
      9200     2.94258     
      9300     2.95966     
      9400      2.9617     
      9500     2.96113     
      9600     2.96442     
      9700     2.96146     
      9800     2.95882     
      9900     2.96029     
     10000     2.95578     
     10100     2.96856     
     10200     2.97102     
     10300     2.96757     
     10400     2.94936     
     10500     2.94792     
     10600     2.94898     
     10700      2.9549     
     10800     2.96218     
     10900      2.9397     
     11000     2.95358     
     11100      2.9584     
     11200     2.95477     
     11300     2.95904     
     11400     2.95789     
     11500     2.96026     
     11600     2.96075     
     11700     2.95592     
     11800     2.94924     
     11900     2.94358     
     12000      2.9458     
     12100     2.95079     
     12200     2.94298     
     12300     2.95062     
     12400     2.94802     
     12500     2.95028     
     12600     2.95114     
     12700     2.95529     
     12800     2.95029     
     12900     2.95756     
     13000     2.96586     
     13100     2.96574     
     13200     2.95358     
     13300     2.96536     
     13400     2.97354     
     13500     2.96045     
     13600      2.9689     
     13700     2.95076     
     13800     2.95461     
     13900     2.95296     
     14000     2.95831     
     14100     2.95937     
     14200     2.96887     
     14300     2.96003     
     14400     2.96289     
     14500     2.95843     
     14600     2.96535     
     14700     2.96637     
     14800     2.96754     
     14900     2.97154     
     15000     2.96868     
     15100     2.95481     
     15200     2.97023     
     15300     2.95063     
     15400     2.96471     
     15500     2.96122     
     15600     2.96143     
     15700      2.9519     
     15800     2.95802     
     15900     2.96069     
     16000     2.96621     
     16100     2.96944     
     16200      2.9583     
     16300     2.97516     
     16400      2.9593     
     16500     2.95472     
     16600     2.94521     
     16700     2.95351     
     16800     2.94852     
     16900      2.9631     
     17000      2.9589     
     17100     2.96643     
     17200     2.96199     
     17300     2.97413     
     17400     2.97169     
     17500     2.97168     
     17600     2.99274     
     17700     2.98724     
     17800     2.99431     
     17900     2.99216     
     18000     2.99401     
     18100     2.98315     
     18200     2.95868     
     18300     2.96124     
     18400     2.96353     
     18500     2.96008     
     18600     2.94917     
     18700     2.96274     
     18800     2.96131     
     18900     2.95582     
     19000      2.9668     
     19100     2.96715     
     19200     2.96603     
     19300     2.96097     
     19400     2.97846     
     19500     2.97427     
     19600     2.98018     
     19700     2.97274     
     19800     2.97403     
     19900     2.98582     
     20000     2.98326     
     20100     2.97775     
     20200     2.98131     
     20300     2.97952     
     20400     2.96687     
     20500     2.97098     
     20600     2.95828     
     20700     2.95832     
     20800     2.96446     
     20900     2.95921     
     21000     2.95866     
     21100      2.9609     
     21200     2.96232     
     21300     2.97227     
     21400     2.96056     
     21500     2.96389     
     21600     2.96939     
     21700     2.96408     
     21800     2.96891     
     21900     2.96265     
     22000     2.97056     
     22100     2.96079     
     22200     2.95089     
     22300     2.96854     
     22400     2.96391     
     22500     2.95972     
     22600     2.95567     
     22700      2.9653     
     22800      2.9706     
     22900     2.97926     
     23000     2.97689     
     23100     2.97781     
     23200     2.98595     
     23300     2.97535     
     23400     2.95988     
     23500     2.97447     
     23600     2.96669     
     23700     2.96696     
     23800     2.97163     
     23900     2.97553     
     24000     2.97083     
     24100      2.9778     
     24200     2.97122     
     24300     2.97619     
     24400     2.97107     
     24500     2.97201     
     24600     2.97143     
     24700      2.9629     
     24800     2.97058     
     24900     2.95786     
     25000     2.96957     
     25100     2.96216     
     25200     2.95909     
     25300     2.95648     
     25400      2.9564     
     25500     2.96614     
     25600     2.96265     
     25700     2.97056     
     25800     2.96058     
     25900     2.96238     
     26000     2.96097     
     26100     2.97589     
     26200     2.95315     
     26300     2.96067     
     26400     2.97164     
     26500     2.97029     
     26600     2.96164     
     26700     2.96878     
     26800     2.97064     
     26900     2.97248     
     27000     2.97585     
     27100     2.96598     
     27200     2.96485     
     27300     2.96348     
     27400     2.96398     
     27500     2.97343     
     27600     2.95923     
     27700      2.9548     
     27800     2.94582     
     27900     2.94444     
     28000     2.95739     
     28100     2.96409     
     28200     2.95354     
     28300     2.95553     
     28400     2.95391     
     28500      2.9627     
     28600     2.96426     
     28700     2.96375     
     28800     2.95332     
     28900     2.95648     
     29000     2.95088     
     29100     2.96358     
     29200     2.97067     
     29300     2.95463     
     29400     2.95582     
     29500     2.95099     
     29600     2.94964     
     29700     2.95546     
     29800      2.9453     
     29900     2.95489     
     30000     2.94796     
     30100     2.95029     
     30200     2.95747     
     30300     2.94759     
     30400     2.94636     
     30500     2.95612     
     30600      2.9548     
     30700     2.95674     
     30800      2.9501     
     30900     2.95431     
     31000     2.96401     
     31100     2.95997     
     31200     2.95466     
     31300     2.96022     
     31400     2.95366     
     31500     2.95684     
     31600     2.95637     
     31700      2.9431     
     31800     2.95481     
     31900     2.96066     
     32000      2.9576     
     32100     2.94666     
     32200     2.95771     
     32300     2.94959     
     32400     2.95334     
     32500     2.95516     
     32600     2.94311     
     32700     2.95477     
     32800     2.95172     
     32900     2.94521     
     33000     2.95094     
     33100     2.95409     
     33200     2.94931     
     33300     2.95273     
     33400     2.94831     
     33500     2.96587     
     33600     2.96535     
     33700     2.95173     
     33800     2.95709     
     33900      2.9541     
     34000     2.94075     
     34100     2.94836     
     34200     2.95509     
     34300     2.96748     
     34400     2.96574     
     34500     2.96403     
     34600     2.96608     
     34700     2.95709     
     34800     2.94309     
     34900     2.94766     
     35000     2.95402     
     35100     2.95129     
     35200     2.95269     
     35300     2.95569     
     35400     2.95533     
     35500     2.95624     
     35600     2.95059     
     35700     2.96644     
     35800     2.95444     
     35900     2.96046     
     36000     2.94901     
     36100     2.94271     
     36200     2.93907     
     36300      2.9519     
     36400     2.95131     
     36500     2.94375     
     36600     2.94453     
     36700     2.94884     
     36800     2.94782     
     36900     2.94612     
     37000      2.9533     
     37100     2.95977     
     37200     2.94787     
     37300     2.95079     
     37400     2.93908     
     37500     2.96178     
     37600     2.96043     
     37700     2.96539     
     37800     2.95667     
     37900     2.95518     
     38000     2.96762     
     38100     2.95268     
     38200      2.9534     
     38300     2.95185     
     38400     2.95024     
     38500     2.94062     
     38600     2.95024     
     38700     2.95554     
     38800     2.94925     
     38900     2.95203     
     39000     2.95567     
     39100     2.95505     
     39200     2.94842     
     39300     2.94921     
     39400     2.95053     
     39500     2.94462     
     39600     2.95427     
     39700     2.96208     
     39800      2.9714     
     39900     2.96923     
     40000     2.95539     
     40100     2.96669     
     40200      2.9632     
     40300     2.95813     
     40400     2.95498     
     40500     2.95682     
     40600     2.94997     
     40700     2.95243     
     40800     2.95528     
     40900     2.93693     
     41000     2.94293     
     41100     2.94306     
     41200      2.9413     
     41300     2.94297     
     41400     2.95356     
     41500     2.94882     
     41600     2.94414     
     41700     2.95326     
     41800     2.95512     
     41900     2.96036     
     42000     2.94991     
     42100     2.94893     
     42200     2.95567     
     42300     2.95852     
     42400     2.95477     
     42500     2.95964     
     42600     2.96303     
     42700     2.95263     
     42800     2.96114     
     42900     2.96468     
     43000     2.94993     
     43100     2.95346     
     43200     2.95228     
     43300     2.96388     
     43400     2.95538     
     43500     2.95911     
     43600     2.94387     
     43700     2.94329     
     43800     2.94328     
     43900     2.95968     
     44000      2.9465     
     44100     2.95256     
     44200     2.94376     
     44300      2.9526     
     44400     2.95072     
     44500     2.95677     
     44600     2.94872     
     44700     2.95419     
     44800     2.95816     
     44900     2.96388     
     45000     2.96062     
     45100     2.95972     
     45200     2.97152     
     45300     2.97206     
     45400     2.96865     
     45500     2.98329     
     45600     2.97804     
     45700      2.9571     
     45800     2.95427     
     45900     2.96682     
     46000     2.96079     
     46100     2.97046     
     46200     2.96152     
     46300     2.95619     
     46400     2.95316     
     46500     2.96188     
     46600     2.96623     
     46700     2.97321     
     46800     2.97147     
     46900     2.97136     
     47000     2.96353     
     47100     2.96313     
     47200     2.96534     
     47300     2.96794     
     47400     2.97694     
     47500     2.98782     
     47600     2.97314     
     47700     2.97984     
     47800     2.98091     
     47900     2.97989     
     48000     2.96465     
     48100     2.96296     
     48200     2.97489     
     48300     2.96475     
     48400     2.96508     
     48500      2.9688     
     48600     2.96638     
     48700     2.97406     
     48800     2.96436     
     48900     2.95817     
     49000     2.96354     
     49100     2.96648     
     49200     2.96618     
     49300     2.97272     
     49400     2.96943     
     49500     2.96263     
     49600     2.96136     
     49700     2.95771     
     49800     2.97223     
     49900     2.95967     
     50000     2.95065     
     50100     2.96964     
     50200     2.97372     
     50300     2.97388     
     50400     2.97448     
     50500     2.97944     
     50600     2.97417     
     50700     2.97561     
     50800     2.95873     
     50900     2.97281     
     51000     2.97178     
     51100     2.97227     
     51200     2.97108     
     51300     2.97517     
     51400     2.97595     
     51500     2.98641     
     51600     2.97848     
     51700      2.9834     
     51800     2.95618     
     51900     2.95831     
     52000     2.95057     
     52100     2.96678     
     52200     2.95454     
     52300     2.96347     
     52400     2.97215     
     52500     2.96443     
     52600     2.95144     
     52700     2.94994     
     52800     2.95173     
     52900     2.94138     
     53000     2.95313     
     53100     2.95876     
     53200     2.94491     
     53300     2.95161     
     53400       2.958     
     53500     2.97451     
     53600     2.98144     
     53700     2.96316     
     53800      2.9684     
     53900      2.9625     
     54000     2.96695     
     54100     2.95933     
     54200     2.95917     
     54300     2.96623     
     54400     2.94491     
     54500     2.93852     
     54600     2.95585     
     54700     2.96779     
     54800     2.97186     
     54900     2.97216     
     55000     2.96647     
     55100     2.96186     
     55200     2.96046     
     55300     2.96324     
     55400     2.96326     
     55500     2.96496     
     55600     2.96449     
     55700     2.97327     
     55800      2.9617     
     55900     2.95437     
     56000     2.95307     
     56100     2.95413     
     56200     2.97556     
     56300     2.95802     
     56400     2.95929     
     56500     2.96198     
     56600     2.95626     
     56700      2.9609     
     56800     2.95632     
     56900     2.95691     
     57000      2.9625     
     57100     2.95251     
     57200     2.94824     
     57300     2.94933     
     57400     2.95349     
     57500       2.952     
     57600     2.95134     
     57700     2.95022     
     57800     2.97025     
     57900     2.95386     
     58000     2.94891     
     58100     2.96077     
     58200     2.94636     
     58300      2.9464     
     58400     2.95855     
     58500     2.96093     
     58600     2.95464     
     58700     2.95408     
     58800     2.96466     
     58900     2.97174     
     59000     2.96458     
     59100      2.9596     
     59200     2.95802     
     59300      2.9653     
     59400     2.97304     
     59500     2.97981     
     59600     2.98961     
     59700     2.99281     
     59800     2.97468     
     59900     2.98692     
     60000     2.96052     
     60100     2.97244     
     60200     2.96912     
     60300     2.99011     
     60400      2.9908     
     60500     2.98382     
     60600     2.98551     
     60700     2.98157     
     60800     2.98616     
     60900     2.97346     
     61000     2.98214     
     61100     2.97292     
     61200     2.96957     
     61300     2.97046     
     61400     2.96877     
     61500     2.96966     
     61600     2.96206     
     61700     2.97096     
     61800     2.97314     
     61900     2.96601     
     62000     2.96062     
     62100     2.96377     
     62200     2.96358     
     62300     2.95202     
     62400     2.96143     
     62500     2.95821     
     62600     2.95646     
     62700     2.95043     
     62800     2.96874     
     62900     2.96929     
     63000     2.97081     
     63100     2.96625     
     63200     2.95806     
     63300     2.96824     
     63400      2.9728     
     63500     2.96506     
     63600     2.96679     
     63700     2.96698     
     63800     2.96256     
     63900     2.94984     
     64000     2.96408     
     64100      2.9472     
     64200     2.96422     
     64300     2.97074     
     64400     2.96596     
     64500     2.96814     
     64600      2.9705     
     64700     2.96749     
     64800     2.97608     
     64900     2.98199     
     65000     2.97019     
     65100     2.97011     
     65200     2.96893     
     65300     2.96343     
     65400     2.97514     
     65500      2.9642     
     65600     2.97007     
     65700     2.96948     
     65800     2.96795     
     65900     2.96431     
     66000     2.98665     
     66100     2.98593     
     66200     2.97767     
     66300     2.98101     
     66400      2.9738     
     66500       2.976     
     66600     2.97976     
     66700     2.96917     
     66800     2.96628     
     66900     2.96335     
     67000     2.96469     
     67100     2.96777     
     67200     2.96164     
     67300     2.96236     
     67400     2.97316     
     67500      2.9835     
     67600     2.97456     
     67700     2.96792     
     67800      2.9747     
     67900     2.96674     
     68000     2.97746     
     68100     2.97727     
     68200     2.96128     
     68300     2.97027     
     68400     2.98346     
     68500     2.98146     
     68600     2.96865     
     68700     2.98012     
     68800     2.98601     
     68900     2.99068     
     69000     2.98594     
     69100     2.97722     
     69200     2.99728     
     69300     2.99047     
     69400     2.98878     
     69500     2.99274     
     69600     2.97461     
     69700     2.98928     
     69800     2.99439     
     69900      2.9832     
     70000     2.98198     
     70100     2.98301     
     70200     2.97709     
     70300     2.98283     
     70400     2.96745     
     70500     2.97463     
     70600     2.97463     
     70700     2.98839     
     70800     2.97703     
     70900     2.98841     
     71000      2.9555     
     71100     2.96747     
     71200     2.97174     
     71300     2.97345     
     71400     2.96794     
     71500      2.9685     
     71600     2.94884     
     71700     2.95343     
     71800     2.96668     
     71900     2.97477     
     72000     2.96723     
     72100     2.96724     
     72200     2.96696     
     72300      2.9738     
     72400     2.96556     
     72500     2.96047     
     72600     2.97383     
     72700      2.9779     
     72800     2.96726     
     72900      2.9603     
     73000     2.96209     
     73100     2.97144     
     73200     2.97718     
     73300     2.97341     
     73400     2.98468     
     73500     2.98007     
     73600     2.97315     
     73700     2.98168     
     73800     2.97734     
     73900     2.98469     
     74000     2.97965     
     74100     2.97997     
     74200     2.98035     
     74300     2.98884     
     74400      2.9751     
     74500     2.97737     
     74600     2.97098     
     74700     2.98187     
     74800     2.98486     
     74900     2.97899     
     75000     2.98086     
     75100     2.97462     
     75200     2.97811     
     75300      2.9732     
     75400      2.9679     
     75500     2.97621     
     75600     2.97568     
     75700     2.97062     
     75800     2.98254     
     75900     2.97622     
     76000     2.97531     
     76100     2.97463     
     76200     2.98882     
     76300     2.98867     
     76400     2.97732     
     76500     2.97604     
     76600     2.97127     
     76700     2.97196     
     76800     2.98002     
     76900     2.98126     
     77000     2.97251     
     77100     2.98581     
     77200     2.98478     
     77300       2.982     
     77400     2.98639     
     77500     2.98179     
     77600     2.97149     
     77700     2.97068     
     77800     2.96966     
     77900     2.95971     
     78000     2.97257     
     78100     2.96605     
     78200     2.95318     
     78300     2.97253     
     78400      2.9713     
     78500     2.96674     
     78600     2.96746     
     78700     2.96651     
     78800     2.96658     
     78900     2.96291     
     79000     2.96469     
     79100     2.96076     
     79200     2.97041     
     79300     2.97129     
     79400     2.96131     
     79500     2.96444     
     79600     2.96827     
     79700     2.96029     
     79800     2.95902     
     79900     2.95483     
     80000     2.96295     
     80100     2.95111     
     80200      2.9748     
     80300     2.95114     
     80400     2.95725     
     80500     2.97232     
     80600     2.97018     
     80700     2.97347     
     80800     2.96481     
     80900     2.97521     
     81000      2.9782     
     81100     2.97132     
     81200     2.97062     
     81300     2.96454     
     81400     2.97711     
     81500     2.97606     
     81600     2.98337     
     81700     2.99317     
     81800     2.97992     
     81900     2.98516     
     82000     2.98595     
     82100     2.98438     
     82200     2.97933     
     82300     2.96697     
     82400     2.96755     
     82500     2.98056     
     82600     2.98245     
     82700      2.9709     
     82800     2.96595     
     82900     2.96412     
     83000      2.9626     
     83100     2.96665     
     83200     2.96793     
     83300     2.95496     
     83400     2.96481     
     83500     2.95812     
     83600     2.95527     
     83700     2.96955     
     83800     2.95009     
     83900     2.96245     
     84000     2.96932     
     84100      2.9638     
     84200     2.96289     
     84300     2.97735     
     84400     2.97105     
     84500     2.96946     
     84600     2.99338     
     84700     2.99007     
     84800     2.98021     
     84900     2.98785     
     85000     2.97329     
     85100     2.97177     
     85200      2.9666     
     85300     2.97044     
     85400     2.96931     
     85500     2.96119     
     85600     2.97423     
     85700     2.97146     
     85800     2.99103     
     85900     2.97371     
     86000      2.9708     
     86100     2.97523     
     86200     2.97355     
     86300     2.97445     
     86400      2.9631     
     86500     2.97618     
     86600      2.9606     
     86700     2.96169     
     86800     2.97012     
     86900      2.9675     
     87000     2.98164     
     87100     2.97639     
     87200     2.97708     
     87300     2.97598     
     87400     2.97638     
     87500     2.96653     
     87600     2.95565     
     87700     2.96304     
     87800     2.96356     
     87900     2.95071     
     88000     2.96615     
     88100     2.96448     
     88200     2.96612     
     88300     2.96611     
     88400     2.96101     
     88500     2.96564     
     88600     2.97621     
     88700     2.96879     
     88800     2.97497     
     88900     2.97305     
     89000     2.98009     
     89100     2.97854     
     89200     2.96918     
     89300     2.97283     
     89400     2.96618     
     89500     2.96451     
     89600     2.96637     
     89700     2.97122     
     89800     2.96415     
     89900     2.97517     
     90000     2.95553     
     90100     2.95664     
     90200     2.96584     
     90300     2.97615     
     90400     2.97733     
     90500     2.97668     
     90600     2.97735     
     90700     2.96818     
     90800     2.97677     
     90900     2.98204     
     91000     2.97295     
     91100     2.98025     
     91200     2.97729     
     91300     2.99195     
     91400     2.97744     
     91500     2.96237     
     91600     2.97811     
     91700     2.96441     
     91800     2.96266     
     91900     2.96557     
     92000     2.96809     
     92100     2.97315     
     92200     2.96493     
     92300     2.97813     
     92400     2.97749     
     92500     2.97449     
     92600     2.98108     
     92700     2.99792     
     92800     2.99462     
     92900     2.98987     
     93000      2.9963     
     93100     2.99187     
     93200     2.97957     
     93300     2.97375     
     93400      2.9889     
     93500     2.96464     
     93600     2.96796     
     93700     2.95778     
     93800     2.96152     
     93900     2.97089     
     94000     2.96438     
     94100     2.97265     
     94200     2.96374     
     94300     2.97085     
     94400     2.97334     
     94500     2.96982     
     94600     2.97899     
     94700     2.98374     
     94800     2.98451     
     94900     2.99486     
     95000      2.9825     
     95100     2.97877     
     95200      2.9708     
     95300     2.96976     
     95400     2.97553     
     95500     2.97399     
     95600     2.97538     
     95700     2.97574     
     95800     2.98233     
     95900      2.9747     
     96000     2.96981     
     96100      2.9679     
     96200      2.9737     
     96300      2.9684     
     96400     2.97074     
     96500      2.9635     
     96600     2.96766     
     96700     2.96952     
     96800     2.96891     
     96900     2.98283     
     97000     2.98722     
     97100     2.96838     
     97200     2.97692     
     97300     2.98093     
     97400     2.98042     
     97500     2.97458     
     97600     2.97941     
     97700     2.96673     
     97800     2.97785     
     97900     2.97367     
     98000     2.97733     
     98100     2.97778     
     98200      2.9779     
     98300     2.98448     
     98400     2.98256     
     98500     2.98089     
     98600     2.97695     
     98700     2.97148     
     98800     2.97018     
     98900     2.97309     
     99000     2.99398     
     99100     2.97724     
     99200     2.98439     
     99300     2.97465     
     99400     2.98079     
     99500     2.99719     
     99600     3.00312     
     99700      2.9924     
     99800     2.98469     
     99900     2.97134     
    100000     2.98539     
