# Supplementary material for: Network pharmacology and molecular-docking-based strategy to explore the potential mechanism of salidroside-inhibited oxidative stress in retinal ganglion cell
Source: PLoS One. 2024 Jul 5;19(7):e0305343. doi: 10.1371/journal.pone.0305343 (PMC11226129; doi:10.1371/journal.pone.0305343)
Supplement: S1 File — All raw data required to replicate the results of study were listed in this file. (ZIP) [file pone.0305343.s002.zip › original data/molecular dynamic/1m9k_NOS3_/hbnum.xvg]

         0           4
       0.5           3
         1           4
       1.5           3
         2           2
       2.5           3
         3           2
       3.5           4
         4           4
       4.5           3
         5           3
       5.5           4
         6           3
       6.5           3
         7           3
       7.5           4
         8           4
       8.5           5
         9           2
       9.5           2
        10           2
      10.5           3
        11           3
      11.5           3
        12           3
      12.5           4
        13           3
      13.5           4
        14           4
      14.5           4
        15           4
      15.5           3
        16           2
      16.5           3
        17           3
      17.5           2
        18           4
      18.5           2
        19           4
      19.5           2
        20           2
      20.5           4
        21           2
      21.5           1
        22           3
      22.5           4
        23           4
      23.5           3
        24           4
      24.5           4
        25           4
      25.5           4
        26           4
      26.5           3
        27           3
      27.5           3
        28           2
      28.5           4
        29           2
      29.5           3
        30           3
      30.5           3
        31           2
      31.5           4
        32           1
      32.5           3
        33           4
      33.5           4
        34           4
      34.5           3
        35           3
      35.5           5
        36           2
      36.5           4
        37           4
      37.5           2
        38           2
      38.5           2
        39           4
      39.5           4
        40           4
      40.5           3
        41           3
      41.5           4
        42           4
      42.5           3
        43           3
      43.5           3
        44           4
      44.5           4
        45           4
      45.5           4
        46           1
      46.5           3
        47           3
      47.5           1
        48           2
      48.5           3
        49           0
      49.5           0
        50           2
      50.5           3
        51           2
      51.5           2
        52           2
      52.5           3
        53           3
      53.5           3
        54           1
      54.5           3
        55           0
      55.5           1
        56           1
      56.5           1
        57           2
      57.5           4
        58           4
      58.5           2
        59           0
      59.5           1
        60           1
      60.5           2
        61           1
      61.5           1
        62           2
      62.5           1
        63           0
      63.5           1
        64           1
      64.5           0
        65           0
      65.5           1
        66           0
      66.5           0
        67           0
      67.5           0
        68           0
      68.5           0
        69           0
      69.5           0
        70           0
      70.5           2
        71           2
      71.5           1
        72           5
      72.5           4
        73           5
      73.5           4
        74           3
      74.5           2
        75           5
      75.5           3
        76           4
      76.5           5
        77           3
      77.5           5
        78           4
      78.5           4
        79           4
      79.5           4
        80           4
      80.5           3
        81           3
      81.5           3
        82           1
      82.5           0
        83           3
      83.5           2
        84           3
      84.5           1
        85           0
      85.5           0
        86           0
      86.5           1
        87           0
      87.5           1
        88           2
      88.5           0
        89           1
      89.5           1
        90           1
      90.5           0
        91           1
      91.5           0
        92           0
      92.5           0
        93           0
      93.5           1
        94           1
      94.5           0
        95           1
      95.5           2
        96           2
      96.5           1
        97           2
      97.5           2
        98           3
      98.5           2
        99           1
      99.5           1
       100           2
