# Supplementary material for: Network pharmacology and molecular-docking-based strategy to explore the potential mechanism of salidroside-inhibited oxidative stress in retinal ganglion cell
Source: PLoS One. 2024 Jul 5;19(7):e0305343. doi: 10.1371/journal.pone.0305343 (PMC11226129; doi:10.1371/journal.pone.0305343)
Supplement: S1 File — All raw data required to replicate the results of study were listed in this file. (ZIP) [file pone.0305343.s002.zip › original data/molecular dynamic/1m9k_NOS3_/rmsd.xvg]

   0.0000000    0.0005012
   0.5000000    0.1384979
   1.0000000    0.1685204
   1.5000001    0.1595805
   2.0000000    0.1486530
   2.5000000    0.1664988
   3.0000002    0.1625083
   3.5000002    0.1749976
   4.0000000    0.1866660
   4.5000000    0.1963978
   5.0000000    0.1920415
   5.5000005    0.1617043
   6.0000005    0.1869198
   6.5000005    0.1946458
   7.0000005    0.2156420
   7.5000005    0.2117127
   8.0000000    0.2181343
   8.5000000    0.2217281
   9.0000000    0.2304052
   9.5000000    0.2203441
  10.0000000    0.2252137
  10.5000010    0.2150908
  11.0000010    0.1975613
  11.5000010    0.1955631
  12.0000010    0.2301886
  12.5000010    0.2433263
  13.0000010    0.2202834
  13.5000010    0.2108697
  14.0000010    0.2152144
  14.5000010    0.2094568
  15.0000010    0.2049236
  15.5000010    0.1976955
  16.0000000    0.2029469
  16.5000000    0.2130193
  17.0000000    0.1998483
  17.5000000    0.1824421
  18.0000000    0.1737325
  18.5000000    0.2014295
  19.0000000    0.2043482
  19.5000000    0.1978004
  20.0000000    0.1948339
  20.5000019    0.2007697
  21.0000019    0.2176785
  21.5000019    0.2043740
  22.0000019    0.1958296
  22.5000019    0.2061499
  23.0000019    0.1936285
  23.5000019    0.1996719
  24.0000019    0.2032521
  24.5000019    0.2042276
  25.0000019    0.2051292
  25.5000019    0.2052801
  26.0000019    0.2158509
  26.5000019    0.1950296
  27.0000019    0.1988080
  27.5000019    0.1920943
  28.0000019    0.2088850
  28.5000019    0.1986428
  29.0000019    0.2164531
  29.5000019    0.2145609
  30.0000019    0.2191393
  30.5000019    0.2205655
  31.0000019    0.2183266
  31.5000019    0.2208411
  32.0000000    0.1956847
  32.5000000    0.2157408
  33.0000000    0.2167856
  33.5000000    0.2090471
  34.0000000    0.2210454
  34.5000000    0.2033556
  35.0000000    0.2229546
  35.5000000    0.2189268
  36.0000000    0.2171750
  36.5000000    0.2075969
  37.0000000    0.2180796
  37.5000000    0.2121753
  38.0000000    0.2093424
  38.5000000    0.2300069
  39.0000000    0.2152956
  39.5000000    0.2199530
  40.0000000    0.2095522
  40.5000038    0.2167486
  41.0000038    0.2312138
  41.5000038    0.2323406
  42.0000038    0.2075077
  42.5000038    0.2053397
  43.0000038    0.2154971
  43.5000038    0.2196890
  44.0000038    0.2206471
  44.5000038    0.2095013
  45.0000038    0.2044918
  45.5000038    0.1983691
  46.0000038    0.2256866
  46.5000038    0.2007694
  47.0000038    0.2079259
  47.5000038    0.2014012
  48.0000038    0.2056208
  48.5000038    0.2016341
  49.0000038    0.2308275
  49.5000038    0.2229186
  50.0000038    0.2328781
  50.5000038    0.2066424
  51.0000038    0.2153242
  51.5000038    0.2045332
  52.0000038    0.2328252
  52.5000038    0.2277841
  53.0000038    0.2322271
  53.5000038    0.2184232
  54.0000038    0.2293317
  54.5000038    0.2342169
  55.0000038    0.2281285
  55.5000038    0.2349861
  56.0000038    0.2285951
  56.5000038    0.2322539
  57.0000038    0.2210097
  57.5000038    0.2219511
  58.0000038    0.2261584
  58.5000038    0.2143557
  59.0000038    0.2085346
  59.5000038    0.2022748
  60.0000038    0.2170802
  60.5000038    0.2114520
  61.0000038    0.2361859
  61.5000038    0.2359020
  62.0000038    0.2244193
  62.5000038    0.2342980
  63.0000038    0.2034489
  63.5000038    0.2077812
  64.0000000    0.2128458
  64.5000000    0.2204762
  65.0000000    0.2139042
  65.5000000    0.2099107
  66.0000000    0.1995306
  66.5000000    0.1983598
  67.0000000    0.2207564
  67.5000000    0.1984065
  68.0000000    0.2138292
  68.5000000    0.2147536
  69.0000000    0.2181226
  69.5000000    0.2232378
  70.0000000    0.2209752
  70.5000000    0.2240974
  71.0000000    0.2418726
  71.5000000    0.2314497
  72.0000000    0.2216059
  72.5000000    0.2466503
  73.0000000    0.2285798
  73.5000000    0.2285805
  74.0000000    0.2217050
  74.5000000    0.2155937
  75.0000000    0.2108743
  75.5000000    0.2308615
  76.0000000    0.2113388
  76.5000000    0.2178818
  77.0000000    0.2228764
  77.5000000    0.2142784
  78.0000000    0.2148780
  78.5000000    0.2209867
  79.0000000    0.2260569
  79.5000000    0.2259631
  80.0000000    0.2290867
  80.5000076    0.2187723
  81.0000076    0.2273467
  81.5000076    0.2203786
  82.0000076    0.2186683
  82.5000076    0.2277768
  83.0000076    0.2156719
  83.5000076    0.2338980
  84.0000076    0.2078794
  84.5000076    0.2158932
  85.0000076    0.2066224
  85.5000076    0.2117554
  86.0000076    0.2164250
  86.5000076    0.2231394
  87.0000076    0.2135861
  87.5000076    0.2073544
  88.0000076    0.2140001
  88.5000076    0.2145951
  89.0000076    0.2093530
  89.5000076    0.2137547
  90.0000076    0.2375288
  90.5000076    0.2229519
  91.0000076    0.2367832
  91.5000076    0.2468811
  92.0000076    0.2322012
  92.5000076    0.2199308
  93.0000076    0.2161072
  93.5000076    0.2196683
  94.0000076    0.2427636
  94.5000076    0.2179450
  95.0000076    0.2175415
  95.5000076    0.2260535
  96.0000076    0.2327019
  96.5000076    0.2323147
  97.0000076    0.2358129
  97.5000076    0.2210996
  98.0000076    0.2281192
  98.5000076    0.2221384
  99.0000076    0.2207105
  99.5000076    0.2236394
 100.0000076    0.2268406
