# Supplementary material for: Network pharmacology and molecular-docking-based strategy to explore the potential mechanism of salidroside-inhibited oxidative stress in retinal ganglion cell
Source: PLoS One. 2024 Jul 5;19(7):e0305343. doi: 10.1371/journal.pone.0305343 (PMC11226129; doi:10.1371/journal.pone.0305343)
Supplement: S1 File — All raw data required to replicate the results of study were listed in this file. (ZIP) [file pone.0305343.s002.zip › original data/molecular dynamic/1m9k_NOS3_/rmsf.xvg]

    1   0.3395
    2   0.1314
    3   0.0960
    4   0.1757
    5   0.0888
    6   0.1045
    7   0.0909
    8   0.1039
    9   0.1233
   10   0.1388
   11   0.1216
   12   0.1212
   13   0.1377
   14   0.1239
   15   0.1075
   16   0.1002
   17   0.1030
   18   0.0872
   19   0.0956
   20   0.1088
   21   0.1559
   22   0.0992
   23   0.2311
   24   0.1443
   25   0.1174
   26   0.1150
   27   0.1421
   28   0.1450
   29   0.1424
   30   0.1467
   31   0.1284
   32   0.1679
   33   0.1098
   34   0.1340
   35   0.1281
   36   0.1832
   37   0.2473
   38   0.2987
   39   0.4156
   40   0.5091
   41   0.3694
   42   0.2356
   43   0.1284
   44   0.1352
   45   0.1323
   46   0.1380
   47   0.1058
   48   0.1854
   49   0.1300
   50   0.0905
   51   0.1207
   52   0.1577
   53   0.1038
   54   0.1078
   55   0.1317
   56   0.1408
   57   0.1435
   58   0.1685
   59   0.2295
   60   0.2724
   61   0.1828
   62   0.2115
   63   0.2036
   64   0.2720
   65   0.1863
   66   0.1641
   67   0.2237
   68   0.2237
   69   0.1454
   70   0.1788
   71   0.2224
   72   0.1646
   73   0.1376
   74   0.1856
   75   0.1805
   76   0.1871
   77   0.1851
   78   0.2352
   79   0.2331
   80   0.2011
   81   0.1775
   82   0.1512
   83   0.1094
   84   0.1906
   85   0.1187
   86   0.1409
   87   0.1755
   88   0.1047
   89   0.1125
   90   0.0874
   91   0.0839
   92   0.0752
   93   0.0558
   94   0.0601
   95   0.0693
   96   0.0637
   97   0.0585
   98   0.0578
   99   0.0621
  100   0.0600
  101   0.0608
  102   0.0618
  103   0.1270
  104   0.0689
  105   0.0706
  106   0.0588
  107   0.0568
  108   0.0740
  109   0.1301
  110   0.0676
  111   0.0713
  112   0.1543
  113   0.0687
  114   0.1174
  115   0.0777
  116   0.1020
  117   0.0964
  118   0.0766
  119   0.0820
  120   0.1208
  121   0.0899
  122   0.2286
  123   0.1010
  124   0.0978
  125   0.2162
  126   0.1147
  127   0.0848
  128   0.0938
  129   0.0942
  130   0.0818
  131   0.0815
  132   0.0936
  133   0.1060
  134   0.0700
  135   0.0810
  136   0.1375
  137   0.0817
  138   0.0628
  139   0.0649
  140   0.0796
  141   0.2174
  142   0.0643
  143   0.0864
  144   0.0686
  145   0.1055
  146   0.0797
  147   0.0615
  148   0.0649
  149   0.0664
  150   0.0725
  151   0.0695
  152   0.0776
  153   0.1170
  154   0.1635
  155   0.1538
  156   0.1796
  157   0.2068
  158   0.2726
  159   0.1305
  160   0.1502
  161   0.1009
  162   0.1910
  163   0.0924
  164   0.0983
  165   0.0824
  166   0.1054
  167   0.1449
  168   0.0957
  169   0.0729
  170   0.1067
  171   0.0606
  172   0.0773
  173   0.0852
  174   0.0989
  175   0.1410
  176   0.1670
  177   0.2795
  178   0.2328
  179   0.1991
  180   0.1627
  181   0.1409
  182   0.2014
  183   0.0884
  184   0.0957
  185   0.1031
  186   0.1084
  187   0.0958
  188   0.1213
  189   0.1453
  190   0.1036
  191   0.0891
  192   0.1335
  193   0.1141
  194   0.0976
  195   0.1156
  196   0.1832
  197   0.1234
  198   0.1328
  199   0.1134
  200   0.1461
  201   0.1322
  202   0.1323
  203   0.1553
  204   0.0954
  205   0.1089
  206   0.0841
  207   0.1126
  208   0.0923
  209   0.0871
  210   0.0854
  211   0.1161
  212   0.1055
  213   0.1099
  214   0.1081
  215   0.1080
  216   0.1182
  217   0.1836
  218   0.1659
  219   0.1350
  220   0.1118
  221   0.1567
  222   0.1078
  223   0.0968
  224   0.1554
  225   0.1263
  226   0.1365
  227   0.1471
  228   0.2112
  229   0.1306
  230   0.1130
  231   0.0733
  232   0.0990
  233   0.0830
  234   0.0685
  235   0.0760
  236   0.0944
  237   0.0627
  238   0.0785
  239   0.1044
  240   0.0908
  241   0.1623
  242   0.0888
  243   0.0787
  244   0.0855
  245   0.0939
  246   0.1081
  247   0.0789
  248   0.0768
  249   0.1326
  250   0.0564
  251   0.0598
  252   0.0589
  253   0.0617
  254   0.0569
  255   0.0802
  256   0.1033
  257   0.0843
  258   0.1154
  259   0.1316
  260   0.1294
  261   0.0739
  262   0.1039
  263   0.0747
  264   0.0826
  265   0.0943
  266   0.0876
  267   0.1231
  268   0.0761
  269   0.0880
  270   0.0736
  271   0.0697
  272   0.0618
  273   0.1094
  274   0.0717
  275   0.0605
  276   0.1069
  277   0.0620
  278   0.0968
  279   0.0585
  280   0.0628
  281   0.0983
  282   0.0651
  283   0.0608
  284   0.0692
  285   0.1116
  286   0.0810
  287   0.0710
  288   0.0720
  289   0.0979
  290   0.1121
  291   0.1226
  292   0.1619
  293   0.0796
  294   0.1083
  295   0.0824
  296   0.0819
  297   0.1447
  298   0.1189
  299   0.0792
  300   0.0768
  301   0.1181
  302   0.0936
  303   0.0884
  304   0.1234
  305   0.0902
  306   0.1271
  307   0.0987
  308   0.2034
  309   0.1239
  310   0.0852
  311   0.0886
  312   0.0826
  313   0.0839
  314   0.0705
  315   0.0725
  316   0.0563
  317   0.0961
  318   0.0648
  319   0.0691
  320   0.0994
  321   0.0821
  322   0.0887
  323   0.0747
  324   0.0848
  325   0.0582
  326   0.0880
  327   0.1003
  328   0.0697
  329   0.0625
  330   0.0563
  331   0.1416
  332   0.0925
  333   0.0780
  334   0.1616
  335   0.0666
  336   0.0646
  337   0.0667
  338   0.0974
  339   0.0814
  340   0.0590
  341   0.0587
  342   0.0652
  343   0.0619
  344   0.0594
  345   0.0673
  346   0.0729
  347   0.0721
  348   0.0743
  349   0.1652
  350   0.0670
  351   0.1092
  352   0.1258
  353   0.1020
  354   0.0848
  355   0.0957
  356   0.1717
  357   0.0818
  358   0.0815
  359   0.0794
  360   0.0749
  361   0.0810
  362   0.0636
  363   0.0623
  364   0.0736
  365   0.0740
  366   0.0926
  367   0.1193
  368   0.0642
  369   0.0639
  370   0.0556
  371   0.0564
  372   0.0717
  373   0.0558
  374   0.0538
  375   0.0615
  376   0.0641
  377   0.0643
  378   0.0664
  379   0.0662
  380   0.0690
  381   0.1026
  382   0.0688
  383   0.0936
  384   0.0713
  385   0.0990
  386   0.0668
  387   0.0686
  388   0.0877
  389   0.1004
  390   0.0826
  391   0.0603
  392   0.0667
  393   0.1023
  394   0.1284
  395   0.3241
  396   0.1629
  397   0.1799
  398   0.2579
  399   0.3032
  400   0.3433
  401   0.3243
  402   0.1432
  403   0.1008
  404   0.1748
  405   0.0930
  406   0.1066
  407   0.0924
  408   0.1052
  409   0.1239
  410   0.1259
  411   0.1170
  412   0.1213
  413   0.1478
  414   0.1277
  415   0.1183
  416   0.1091
  417   0.0970
  418   0.0800
  419   0.0850
  420   0.1068
  421   0.1477
  422   0.0930
  423   0.1441
  424   0.1657
  425   0.1361
  426   0.1334
  427   0.1405
  428   0.1303
  429   0.1103
  430   0.1014
  431   0.1002
  432   0.0941
  433   0.1172
  434   0.1307
  435   0.1772
  436   0.1594
  437   0.1750
  438   0.1523
  439   0.2600
  440   0.2563
  441   0.3229
  442   0.2736
  443   0.1614
  444   0.1427
  445   0.1453
  446   0.1442
  447   0.0995
  448   0.1702
  449   0.1294
  450   0.0866
  451   0.1177
  452   0.1407
  453   0.0991
  454   0.1224
  455   0.1332
  456   0.1417
  457   0.1388
  458   0.1549
  459   0.2485
  460   0.2642
  461   0.1743
  462   0.1907
  463   0.1858
  464   0.2514
  465   0.1751
  466   0.1545
  467   0.2204
  468   0.2345
  469   0.1569
  470   0.1904
  471   0.2264
  472   0.1894
  473   0.1695
  474   0.2066
  475   0.1677
  476   0.1989
  477   0.1957
  478   0.2749
  479   0.3076
  480   0.2597
  481   0.2020
  482   0.1621
  483   0.1085
  484   0.2202
  485   0.1185
  486   0.2049
  487   0.2147
  488   0.1191
  489   0.1079
  490   0.0807
  491   0.0897
  492   0.0725
  493   0.0534
  494   0.0583
  495   0.0653
  496   0.0591
  497   0.0548
  498   0.0576
  499   0.0559
  500   0.0551
  501   0.0571
  502   0.0596
  503   0.0913
  504   0.0715
  505   0.0660
  506   0.0568
  507   0.0593
  508   0.0755
  509   0.1279
  510   0.0664
  511   0.0732
  512   0.1549
  513   0.0756
  514   0.1366
  515   0.0801
  516   0.1668
  517   0.0939
  518   0.0768
  519   0.0797
  520   0.1260
  521   0.0914
  522   0.2476
  523   0.0987
  524   0.0910
  525   0.1674
  526   0.1209
  527   0.0886
  528   0.0964
  529   0.1100
  530   0.1099
  531   0.0851
  532   0.0993
  533   0.1263
  534   0.1160
  535   0.0912
  536   0.1375
  537   0.0835
  538   0.0652
  539   0.0657
  540   0.0827
  541   0.2141
  542   0.0673
  543   0.0937
  544   0.0678
  545   0.1074
  546   0.0803
  547   0.0621
  548   0.0642
  549   0.0873
  550   0.0706
  551   0.0664
  552   0.0712
  553   0.0987
  554   0.1001
  555   0.1334
  556   0.1506
  557   0.1744
  558   0.2552
  559   0.1118
  560   0.1163
  561   0.0916
  562   0.1117
  563   0.0819
  564   0.0896
  565   0.0707
  566   0.1003
  567   0.1366
  568   0.0889
  569   0.0736
  570   0.0851
  571   0.0595
  572   0.0728
  573   0.0779
  574   0.0927
  575   0.1802
  576   0.1910
  577   0.2933
  578   0.3029
  579   0.2830
  580   0.2102
  581   0.1405
  582   0.2075
  583   0.0864
  584   0.1000
  585   0.0986
  586   0.1023
  587   0.0808
  588   0.1188
  589   0.1429
  590   0.1002
  591   0.0809
  592   0.1366
  593   0.1253
  594   0.0934
  595   0.1121
  596   0.1715
  597   0.1417
  598   0.1406
  599   0.1134
  600   0.1480
  601   0.1323
  602   0.1271
  603   0.1699
  604   0.0893
  605   0.1410
  606   0.0786
  607   0.1058
  608   0.0928
  609   0.0757
  610   0.0779
  611   0.1154
  612   0.0889
  613   0.0989
  614   0.1028
  615   0.0947
  616   0.1029
  617   0.2004
  618   0.1696
  619   0.1252
  620   0.1106
  621   0.1518
  622   0.1093
  623   0.1128
  624   0.1568
  625   0.1327
  626   0.1314
  627   0.1474
  628   0.1897
  629   0.1346
  630   0.1109
  631   0.0778
  632   0.0839
  633   0.0654
  634   0.0675
  635   0.0902
  636   0.0958
  637   0.0693
  638   0.0829
  639   0.1139
  640   0.1011
  641   0.1730
  642   0.1924
  643   0.0970
  644   0.0899
  645   0.1001
  646   0.1197
  647   0.0858
  648   0.0879
  649   0.1256
  650   0.0557
  651   0.0632
  652   0.0624
  653   0.0656
  654   0.0577
  655   0.0715
  656   0.1013
  657   0.0739
  658   0.1301
  659   0.1422
  660   0.0908
  661   0.0671
  662   0.1017
  663   0.0737
  664   0.0775
  665   0.0893
  666   0.0893
  667   0.1063
  668   0.0672
  669   0.0701
  670   0.0650
  671   0.0642
  672   0.0551
  673   0.1503
  674   0.0809
  675   0.0566
  676   0.0976
  677   0.0725
  678   0.0864
  679   0.0522
  680   0.0595
  681   0.1240
  682   0.0617
  683   0.0661
  684   0.0760
  685   0.0953
  686   0.0700
  687   0.0810
  688   0.0816
  689   0.1115
  690   0.1435
  691   0.1599
  692   0.0938
  693   0.0798
  694   0.1304
  695   0.0924
  696   0.0933
  697   0.1418
  698   0.1360
  699   0.0983
  700   0.0939
  701   0.1245
  702   0.1368
  703   0.1102
  704   0.1561
  705   0.1134
  706   0.1580
  707   0.1250
  708   0.2852
  709   0.1707
  710   0.1622
  711   0.1521
  712   0.1228
  713   0.0977
  714   0.0941
  715   0.0933
  716   0.0663
  717   0.0861
  718   0.0598
  719   0.0609
  720   0.0809
  721   0.0817
  722   0.1054
  723   0.0688
  724   0.0881
  725   0.0576
  726   0.0890
  727   0.0926
  728   0.0674
  729   0.0594
  730   0.0541
  731   0.1099
  732   0.0899
  733   0.0726
  734   0.1648
  735   0.0667
  736   0.0643
  737   0.0652
  738   0.0917
  739   0.0585
  740   0.0574
  741   0.0563
  742   0.0614
  743   0.0578
  744   0.0580
  745   0.0671
  746   0.0772
  747   0.0659
  748   0.0798
  749   0.1684
  750   0.0682
  751   0.1143
  752   0.1204
  753   0.1249
  754   0.0861
  755   0.1353
  756   0.1707
  757   0.0857
  758   0.0769
  759   0.0816
  760   0.0719
  761   0.0741
  762   0.0594
  763   0.0633
  764   0.0846
  765   0.0731
  766   0.0836
  767   0.1070
  768   0.0676
  769   0.0607
  770   0.0549
  771   0.0564
  772   0.0668
  773   0.0557
  774   0.0532
  775   0.0577
  776   0.0682
  777   0.0631
  778   0.0643
  779   0.0641
  780   0.0659
  781   0.0959
  782   0.0733
  783   0.0951
  784   0.0772
  785   0.0736
  786   0.0742
  787   0.0676
  788   0.0903
  789   0.0922
  790   0.0828
  791   0.0565
  792   0.0610
  793   0.0862
  794   0.1349
  795   0.1347
  796   0.0836
  797   0.1173
  798   0.1350
  799   0.1295
  800   0.1403
  801   0.2093
