# Supplementary material for: Network pharmacology and molecular-docking-based strategy to explore the potential mechanism of salidroside-inhibited oxidative stress in retinal ganglion cell
Source: PLoS One. 2024 Jul 5;19(7):e0305343. doi: 10.1371/journal.pone.0305343 (PMC11226129; doi:10.1371/journal.pone.0305343)
Supplement: S1 File — All raw data required to replicate the results of study were listed in this file. (ZIP) [file pone.0305343.s002.zip › original data/molecular dynamic/1m9k_NOS3_/sasa.xvg]

      0.000  354.206  169.609  184.595
      0.500  352.539  170.748  181.790
      1.000  353.492  167.171  186.319
      1.500  359.100  174.190  184.908
      2.000  361.383  172.949  188.432
      2.500  357.420  173.247  184.171
      3.000  358.735  172.314  186.419
      3.500  360.107  173.011  187.094
      4.000  359.484  175.828  183.654
      4.500  358.216  174.294  183.920
      5.000  358.694  171.726  186.965
      5.500  356.510  173.503  183.004
      6.000  361.228  174.571  186.654
      6.500  364.004  175.750  188.251
      7.000  359.284  173.416  185.865
      7.500  364.381  175.156  189.223
      8.000  361.118  175.010  186.107
      8.500  358.443  172.408  186.032
      9.000  361.687  173.771  187.914
      9.500  355.051  172.197  182.851
     10.000  358.538  173.296  185.239
     10.500  356.804  172.192  184.610
     11.000  359.671  175.355  184.313
     11.500  357.604  169.924  187.677
     12.000  354.168  173.950  180.216
     12.500  360.661  178.487  182.171
     13.000  357.763  174.810  182.950
     13.500  364.357  175.311  189.043
     14.000  362.387  177.924  184.461
     14.500  356.525  172.789  183.733
     15.000  358.755  173.620  185.133
     15.500  359.179  175.240  183.938
     16.000  361.508  176.393  185.112
     16.500  358.624  176.092  182.529
     17.000  355.744  171.695  184.048
     17.500  359.392  173.878  185.511
     18.000  358.519  176.978  181.538
     18.500  358.590  177.002  181.586
     19.000  355.426  175.825  179.599
     19.500  352.819  173.090  179.727
     20.000  356.876  176.177  180.696
     20.500  357.474  175.073  182.398
     21.000  355.462  177.221  178.238
     21.500  353.802  174.581  179.218
     22.000  354.871  174.792  180.076
     22.500  353.739  172.771  180.965
     23.000  359.003  174.403  184.598
     23.500  357.842  172.856  184.983
     24.000  359.303  175.267  184.034
     24.500  358.910  172.334  186.574
     25.000  358.145  173.366  184.776
     25.500  357.735  172.690  185.044
     26.000  356.965  174.583  182.379
     26.500  357.157  173.763  183.391
     27.000  357.712  174.110  183.599
     27.500  357.173  174.881  182.290
     28.000  354.385  173.467  180.915
     28.500  354.214  172.726  181.485
     29.000  356.305  170.043  186.260
     29.500  354.416  170.748  183.666
     30.000  354.215  173.224  180.990
     30.500  356.643  172.238  184.402
     31.000  355.430  172.567  182.861
     31.500  360.009  173.558  186.447
     32.000  357.415  172.370  185.042
     32.500  356.998  169.605  187.391
     33.000  352.552  170.982  181.567
     33.500  356.223  174.347  181.874
     34.000  351.727  169.768  181.957
     34.500  355.466  176.399  179.064
     35.000  354.406  169.730  184.674
     35.500  348.639  170.333  178.303
     36.000  355.462  169.943  185.516
     36.500  352.299  169.796  182.501
     37.000  355.519  168.737  186.779
     37.500  351.808  169.566  182.239
     38.000  354.037  172.459  181.576
     38.500  351.883  167.862  184.018
     39.000  354.858  170.079  184.777
     39.500  354.809  170.515  184.291
     40.000  355.314  172.246  183.067
     40.500  357.878  172.669  185.207
     41.000  348.573  169.443  179.128
     41.500  350.490  172.252  178.236
     42.000  354.739  172.446  182.290
     42.500  351.528  170.283  181.242
     43.000  356.876  170.969  185.905
     43.500  358.872  176.641  182.228
     44.000  353.828  169.638  184.188
     44.500  350.685  166.803  183.879
     45.000  359.088  171.905  187.180
     45.500  361.254  174.207  187.045
     46.000  353.634  173.325  180.305
     46.500  353.393  171.857  181.534
     47.000  356.002  174.142  181.857
     47.500  355.934  171.485  184.446
     48.000  356.263  174.967  181.294
     48.500  356.844  173.858  182.984
     49.000  361.873  171.613  190.257
     49.500  360.101  172.328  187.770
     50.000  356.785  171.731  185.051
     50.500  358.921  174.218  184.701
     51.000  358.700  173.569  185.128
     51.500  365.872  173.705  192.164
     52.000  362.078  171.000  191.075
     52.500  363.831  172.400  191.428
     53.000  356.370  168.642  187.725
     53.500  364.285  172.967  191.315
     54.000  359.195  171.616  187.576
     54.500  349.510  166.635  182.872
     55.000  358.495  170.757  187.736
     55.500  358.690  171.440  187.246
     56.000  358.024  170.394  187.628
     56.500  355.490  169.909  185.578
     57.000  357.024  171.712  185.309
     57.500  359.024  170.782  188.240
     58.000  356.039  170.661  185.375
     58.500  360.403  172.904  187.497
     59.000  359.731  172.801  186.929
     59.500  366.680  172.785  193.892
     60.000  354.824  171.595  183.226
     60.500  361.361  174.045  187.314
     61.000  353.399  170.140  183.256
     61.500  358.811  172.369  186.440
     62.000  360.050  171.200  188.847
     62.500  356.137  172.120  184.014
     63.000  356.062  169.223  186.837
     63.500  358.534  171.618  186.914
     64.000  351.884  167.434  184.447
     64.500  358.389  171.347  187.039
     65.000  363.533  173.356  190.173
     65.500  351.782  167.757  184.023
     66.000  359.008  169.960  189.046
     66.500  361.637  169.379  192.256
     67.000  363.028  172.210  190.815
     67.500  365.558  173.521  192.035
     68.000  359.873  174.789  185.082
     68.500  359.942  174.164  185.775
     69.000  362.797  175.055  187.739
     69.500  360.954  171.571  189.381
     70.000  361.758  174.981  186.773
     70.500  366.004  176.445  189.556
     71.000  355.994  171.764  184.227
     71.500  361.566  172.273  189.291
     72.000  363.052  174.861  188.189
     72.500  355.037  170.677  184.358
     73.000  358.493  172.104  186.386
     73.500  365.233  176.392  188.838
     74.000  363.720  173.671  190.046
     74.500  361.686  173.413  188.270
     75.000  366.203  175.928  190.273
     75.500  365.095  176.359  188.733
     76.000  359.924  174.732  185.189
     76.500  359.241  173.817  185.422
     77.000  360.889  175.244  185.643
     77.500  366.683  173.800  192.880
     78.000  362.117  174.031  188.084
     78.500  359.386  175.030  184.354
     79.000  360.598  171.451  189.144
     79.500  358.755  174.208  184.544
     80.000  356.989  173.115  183.871
     80.500  366.296  176.133  190.160
     81.000  365.761  175.130  190.627
     81.500  365.271  175.482  189.786
     82.000  363.036  175.131  187.902
     82.500  360.316  172.027  188.287
     83.000  354.989  171.528  183.458
     83.500  354.598  172.537  182.058
     84.000  353.174  169.632  183.539
     84.500  348.598  167.015  181.581
     85.000  355.846  169.886  185.958
     85.500  359.779  171.837  187.939
     86.000  357.920  173.133  184.785
     86.500  357.844  172.387  185.454
     87.000  358.013  173.129  184.881
     87.500  359.004  171.888  187.114
     88.000  355.912  172.659  183.250
     88.500  357.628  173.053  184.572
     89.000  360.381  172.251  188.126
     89.500  360.357  171.260  189.094
     90.000  353.380  169.088  184.289
     90.500  364.363  174.007  190.353
     91.000  359.251  172.483  186.765
     91.500  358.725  170.513  188.210
     92.000  357.561  170.887  186.671
     92.500  358.269  174.339  183.928
     93.000  359.086  172.355  186.729
     93.500  354.156  170.551  183.603
     94.000  360.507  171.970  188.534
     94.500  357.636  170.435  187.198
     95.000  359.789  171.936  187.850
     95.500  357.356  171.239  186.114
     96.000  355.939  170.118  185.818
     96.500  357.989  172.264  185.723
     97.000  363.124  172.449  190.672
     97.500  360.490  173.238  187.249
     98.000  362.198  173.368  188.827
     98.500  359.374  172.280  187.092
     99.000  359.559  174.472  185.085
     99.500  358.326  173.004  185.319
    100.000  355.637  172.626  183.008
