# Supplementary material for: Network pharmacology and molecular-docking-based strategy to explore the potential mechanism of salidroside-inhibited oxidative stress in retinal ganglion cell
Source: PLoS One. 2024 Jul 5;19(7):e0305343. doi: 10.1371/journal.pone.0305343 (PMC11226129; doi:10.1371/journal.pone.0305343)
Supplement: S1 File — All raw data required to replicate the results of study were listed in this file. (ZIP) [file pone.0305343.s002.zip › original data/molecular dynamic/1m9k_NOS3_/secondary-structure.xvg]

# This file was created Mon Apr 15 10:08:49 2024
# Created by:
#                     :-) GROMACS - gmx do_dssp, 2018.8 (-:
# 
# Executable:   /root/yeesuan/apps/gromacs18.8/bin/gmx
# Data prefix:  /root/yeesuan/apps/gromacs18.8
# Working dir:  /root/data/gmx/z4.9/1_2.amb2gmx
# Command line:
#   gmx do_dssp -s md_100ns.tpr -f nopbc.xtc -sc secondary-structure.xvg -o secondary-structure.xpm -n index.ndx
# gmx do_dssp is part of G R O M A C S:
#
# Gromacs Runs One Microsecond At Cannonball Speeds
#
@    title "Secondary Structure"
@    xaxis  label "Time (ps)"
@    yaxis  label "Number of Residues"
@TYPE xy
@ subtitle "Structure = A-Helix + B-Sheet + B-Bridge + Turn"
@ view 0.15, 0.15, 0.75, 0.85
@ legend on
@ legend box on
@ legend loctype view
@ legend 0.78, 0.8
@ legend length 2
@ s0 legend "Structure"
@ s1 legend "Coil"
@ s2 legend "B-Sheet"
@ s3 legend "B-Bridge"
@ s4 legend "Bend"
@ s5 legend "Turn"
@ s6 legend "A-Helix"
@ s7 legend "5-Helix"
@ s8 legend "3-Helix"
@ s9 legend "Chain_Separator"
       0   458   219   100    18    74    92   248     6    44     3
     100   467   215   106    18    68    91   252     6    45     3
     200   483   205   110    21    68   100   252     0    45     3
     300   468   215   108    17    69    98   245     6    43     3
     400   467   211   108    17    71    91   251     5    47     3
     500   458   208   110    14    72    85   249     6    57     3
     600   460   210   110    20    66    83   247    12    53     3
     700   453   217    99    24    67    88   242    11    53     3
     800   465   213   110    16    64    91   248    13    46     3
     900   466   211    98    26    63    97   245    12    49     3
    1000   468   217   108    19    54    92   249     6    56     3
    1100   456   219   102    16    64    92   246     6    56     3
    1200   456   212   106    20    67    93   237     6    60     3
    1300   470   210   106    20    61    92   252     6    54     3
    1400   457   210   108    15    67    90   244     6    61     3
    1500   455   208    96    28    72    92   239    12    54     3
    1600   455   215   102    16    71    92   245     5    55     3
    1700   447   214   104    16    74    83   244    11    55     3
    1800   470   210   102    21    68    92   255     6    47     3
    1900   455   214    98    24    65    87   246    11    56     3
    2000   455   218   100    20    66    85   250    12    50     3
    2100   460   210   102    18    69    89   251     5    57     3
    2200   466   207   102    22    68    97   245    12    48     3
    2300   464   214   102    24    71    84   254     5    47     3
    2400   458   212   104    19    66    86   249     5    60     3
    2500   465   212   104    18    68    92   251     5    51     3
    2600   467   204   114    13    70    88   252     5    55     3
    2700   473   207   112    14    71    98   249     5    45     3
    2800   462   211   110    13    69    89   250     6    53     3
    2900   456   210   104    21    67    77   254    10    58     3
    3000   451   218   104    18    67    81   248    10    55     3
    3100   448   209   106    18    64    76   248    14    66     3
    3200   458   212   108    18    68    87   245     7    56     3
    3300   448   216   102    14    73    85   247     6    58     3
    3400   445   212   108    17    64    75   245    12    68     3
    3500   456   211   102    24    69    85   245    12    53     3
    3600   454   211   109    16    62    85   244    13    61     3
    3700   455   213   112    12    71    96   235     6    56     3
    3800   470   204   110    22    60    97   241    11    56     3
    3900   459   210   110    17    71    86   246    11    50     3
    4000   439   215   108    13    77    76   242    11    59     3
    4100   455   215   106    17    70    76   256     6    55     3
    4200   453   208   110    16    70    76   251    11    59     3
    4300   461   212   110    21    68    86   244    11    49     3
    4400   457   213   108    17    68    91   241    11    52     3
    4500   459   213   110    16    70    88   245     5    54     3
    4600   456   204   112    13    73    86   245    11    57     3
    4700   462   211   114    12    71    94   242    11    46     3
    4800   453   209   111    14    77    84   244     6    56     3
    4900   464   210   109    14    71    91   250     5    51     3
    5000   463   209   112    15    69    96   240     5    55     3
    5100   446   212   110    13    72    82   241    11    60     3
    5200   467   206   118    15    69    82   252     5    54     3
    5300   467   211   110    16    66    99   242     5    52     3
    5400   458   204   113    18    80    84   243     5    54     3
    5500   459   216   102    20    72    87   250     5    49     3
    5600   446   217   106    15    76    73   252     5    57     3
    5700   451   210   108    18    77    79   246    11    52     3
    5800   464   210   114    13    72    93   244    11    44     3
    5900   462   205   110    18    76    86   248    11    47     3
    6000   467   204   115    16    66    93   243     5    59     3
    6100   469   202   115    14    78    86   254     5    47     3
    6200   466   207   108    21    66    91   246    10    52     3
    6300   455   206   108    19    75    87   241    11    54     3
    6400   454   206   112    18    72    81   243    11    58     3
    6500   452   215   106    18    73    79   249     5    56     3
    6600   466   208   106    18    72    92   250     5    50     3
    6700   462   211   110    16    70    92   244    11    47     3
    6800   474   207   106    20    66    95   253    11    43     3
    6900   458   208   108    19    73    79   252    11    51     3
    7000   470   211   112    17    61    91   250     5    54     3
    7100   452   213   106    15    67    87   244    11    58     3
    7200   448   208   114    13    80    78   243    11    54     3
    7300   445   217   104    15    68    78   248    11    60     3
    7400   462   211   106    18    75    84   254    11    42     3
    7500   469   211   104    21    65    93   251    13    43     3
    7600   461   214   106    16    74    90   249    11    41     3
    7700   461   208   112    16    72    91   242    11    49     3
    7800   459   212   110    16    64    90   243    11    55     3
    7900   462   212   106    18    70    91   247    11    46     3
    8000   460   205   112    16    72    90   242    15    49     3
    8100   465   208   112    17    70    86   250    11    47     3
    8200   461   211   112    12    71    84   253    11    47     3
    8300   449   213   104    21    72    74   250     5    62     3
    8400   448   213   102    20    75    81   245    11    54     3
    8500   462   209   104    20    76    86   252     5    49     3
    8600   457   219   104    19    63    92   242    11    51     3
    8700   457   216   106    16    71    89   246    11    46     3
    8800   458   213   106    16    76    80   256    11    43     3
    8900   464   209   106    21    64    87   250     5    59     3
    9000   450   212   106    19    72    84   241     5    62     3
    9100   452   215   102    20    68    86   244    11    55     3
    9200   459   206   116    14    67    80   249    11    58     3
    9300   452   207   108    19    81    80   245    11    50     3
    9400   463   206   104    23    62    93   243    11    59     3
    9500   448   210   106    18    84    74   250    11    48     3
    9600   451   212   114    14    72    80   243    11    55     3
    9700   458   207   110    18    66    86   244    11    59     3
    9800   474   205   118    13    67    93   250     6    49     3
    9900   459   216   106    16    71    89   248    10    45     3
   10000   448   212   106    19    81    76   247    11    49     3
   10100   456   210   106    22    72    86   242    11    52     3
   10200   459   211   104    18    81    95   242     6    44     3
   10300   465   216   112    19    67    82   252    11    42     3
   10400   455   217   106    18    71    96   235    11    47     3
   10500   463   205   110    20    76    91   242    11    46     3
   10600   459   208   114    17    72    88   240    11    51     3
   10700   453   208   104    16    77    80   253    11    52     3
   10800   457   202   112    19    76    83   243    11    55     3
   10900   453   212   108    17    74    88   240     6    56     3
   11000   447   218   104    14    70    80   249     6    60     3
   11100   472   210   106    21    71    91   254    11    37     3
   11200   453   211   108    18    76    85   242    11    50     3
   11300   467   214   106    16    73    89   256    11    36     3
   11400   453   214   108    18    68    85   242    11    55     3
   11500   461   219   102    20    70    96   243    11    40     3
   11600   458   213   106    20    79    95   237     6    45     3
   11700   450   213   102    24    68    84   240    12    58     3
   11800   456   217   106    16    73    95   239     6    49     3
   11900   454   213   110    17    70    86   241    11    53     3
   12000   458   215   112    14    67    92   240    11    50     3
   12100   433   222    98    19    79    74   242    11    56     3
   12200   455   211   108    18    68    89   240    11    56     3
   12300   451   211   102    19    70    87   243    11    58     3
   12400   457   208   110    20    66    84   243    11    59     3
   12500   461   215   114    15    68    85   247    11    46     3
   12600   448   216   106    17    72    82   243    11    54     3
   12700   436   223    94    17    79    91   234    11    52     3
   12800   459   213   108    18    68    87   246    11    50     3
   12900   456   214   102    22    76    88   244    11    44     3
   13000   446   219   102    18    78    85   241    11    47     3
   13100   456   217   101    23    67    93   239    11    50     3
   13200   458   217   106    17    66    92   243    11    49     3
   13300   460   219   106    17    74    90   247     6    42     3
   13400   465   213   110    20    70    94   241    11    42     3
   13500   453   213   106    20    71    84   243    11    53     3
   13600   438   227    96    21    68    75   246    11    57     3
   13700   456   219   100    20    69    92   244    11    46     3
   13800   456   221   104    15    73    95   242    11    40     3
   13900   466   214   108    18    67    98   242     7    47     3
   14000   466   210   112    16    64    96   242    11    50     3
   14100   455   217   104    21    74    84   246     5    50     3
   14200   448   222   108    15    70    78   247    11    50     3
   14300   464   221   110    18    65    91   245    11    40     3
   14400   464   218   114    14    65    96   240    11    43     3
   14500   460   219   106    16    70    91   247     5    47     3
   14600   442   218   108    15    70    82   237    11    60     3
   14700   455   217   110    16    69    82   247    11    49     3
   14800   455   215   110    16    68    89   240    11    52     3
   14900   449   223   108    17    70    84   240    10    49     3
   15000   445   227   108    15    61    86   236    11    57     3
   15100   451   221   109    15    73    83   244    10    46     3
   15200   463   218   112    15    63    85   251    10    47     3
   15300   471   209   112    17    66    98   244    10    45     3
   15400   470   217   116    11    63    86   257    10    41     3
   15500   444   216   106    18    75    78   242    11    55     3
   15600   452   217   104    19    68    88   241    11    53     3
   15700   437   216   112    12    79    76   237    10    59     3
   15800   462   217   104    19    77    91   248     5    40     3
   15900   457   212   110    17    75    78   252    11    46     3
   16000   445   226   104    15    73    83   243    11    46     3
   16100   462   215   110    14    76    86   252     5    43     3
   16200   451   219   110    16    67    78   247    11    53     3
   16300   457   220   104    15    70    89   249    10    44     3
   16400   446   220   104    19    73    73   250    10    52     3
   16500   455   217   102    25    61    78   250    10    58     3
   16600   460   215   108    20    68    82   250    11    47     3
   16700   453   221   110    17    65    81   245    10    52     3
   16800   456   213   110    19    74    80   247     6    52     3
   16900   453   218   107    16    67    91   239    11    52     3
   17000   456   216   102    22    74    77   255    10    45     3
   17100   457   216   112    17    73    88   240     5    50     3
   17200   450   228   100    15    76    88   247     6    41     3
   17300   466   217   106    20    73    89   251     5    40     3
   17400   453   219   106    18    71    81   248    10    48     3
   17500   453   222   104    19    69    82   248     5    52     3
   17600   460   224   102    17    73    95   246     5    39     3
   17700   473   210   110    21    58   101   241     5    55     3
   17800   461   216   110    16    71    83   252     6    47     3
   17900   460   212   108    20    67    85   247     6    56     3
   18000   455   216   106    20    69    81   248    10    51     3
   18100   461   211   110    21    65    83   247    10    54     3
   18200   436   220   108    13    72    73   242    11    62     3
   18300   454   217   114    14    66    72   254    11    53     3
   18400   451   215   110    18    71    75   248     6    58     3
   18500   458   216   114    15    64    82   247    11    52     3
   18600   447   216   106    19    70    78   244    11    57     3
   18700   451   222   108    15    67    82   246    11    50     3
   18800   449   225   104    16    70    75   254    11    46     3
   18900   441   215   110    13    76    67   251    11    58     3
   19000   452   216   108    16    72    84   244    11    50     3
   19100   458   209   114    16    77    73   255     6    51     3
   19200   461   214   112    20    65    89   240    11    50     3
   19300   447   219   106    17    71    80   244    10    54     3
   19400   445   218   104    18    72    78   245    10    56     3
   19500   448   219   104    16    73    85   243     5    56     3
   19600   450   219   108    15    68    79   248     5    59     3
   19700   447   217   112    17    69    81   237    12    56     3
   19800   457   220   106    15    71    82   254     5    48     3
   19900   455   215   114    17    65    78   246    10    56     3
   20000   454   226   106    14    70    95   239     5    46     3
   20100   450   220   108    13    75    79   250     6    50     3
   20200   454   221   106    17    61    92   239    10    55     3
   20300   451   218   114    12    68    76   249     5    59     3
   20400   460   216   110    14    72    91   245     5    48     3
   20500   447   218   108    14    68    86   239    10    58     3
   20600   457   210   114    20    72    78   245     5    57     3
   20700   458   216   110    15    71    86   247     5    51     3
   20800   458   214   112    15    71    83   248     5    53     3
   20900   452   218   108    19    66    85   240     5    60     3
   21000   450   218   106    18    73    85   241    15    45     3
   21100   466   215   108    19    64    91   248     5    51     3
   21200   457   220   107    17    66    84   249    10    48     3
   21300   456   215   108    16    77    83   249     5    48     3
   21400   467   216   110    15    69    88   254     5    44     3
   21500   442   217   112    13    82    68   249    10    50     3
   21600   455   215   116     9    75    82   248    10    46     3
   21700   456   211   114    18    63    74   250    10    61     3
   21800   444   223   102    17    74    75   250    10    50     3
   21900   472   210   110    20    63    98   244     5    51     3
   22000   440   216   110    16    75    69   245    11    59     3
   22100   459   217   104    24    68    87   244    10    47     3
   22200   457   207   116    15    72    77   249     7    58     3
   22300   446   219   108    17    74    77   244     5    57     3
   22400   452   217   106    17    67    84   245    10    55     3
   22500   461   214   114    15    69    90   242     5    52     3
   22600   469   213   112    16    65    93   248     5    49     3
   22700   446   215   112    15    72    78   241    11    57     3
   22800   450   217   110    12    69    84   244    10    55     3
   22900   450   224   108    13    61    86   243    10    56     3
   23000   461   215   110    15    74    86   250     5    46     3
   23100   462   213   114    13    74    85   250     5    47     3
   23200   458   211   112    18    69    89   239    10    53     3
   23300   461   214   112    20    59    85   244    10    57     3
   23400   451   214   118    10    74    82   241    10    52     3
   23500   451   213   114    14    75    90   233    10    52     3
   23600   452   217   110    18    72    85   239    11    49     3
   23700   449   214   114    11    72    85   239    10    56     3
   23800   446   220   108    14    63    83   241    11    61     3
   23900   448   211   108    19    67    81   240    10    65     3
   24000   450   215   112    13    68    78   247    10    58     3
   24100   457   214   108    20    65    77   252    10    55     3
   24200   451   214   109    16    71    85   241    10    55     3
   24300   459   210   117    14    63    87   241    10    59     3
   24400   455   214   108    15    67    87   245    10    55     3
   24500   464   211   114    10    69    92   248    10    47     3
   24600   449   222    96    24    66    83   246    10    54     3
   24700   453   219   104    17    69    87   245     5    55     3
   24800   454   213   114    12    72    87   241    10    52     3
   24900   457   209   109    15    73    87   246    10    52     3
   25000   451   216   110    13    70    83   245    10    54     3
   25100   449   215   110    16    73    77   246    10    54     3
   25200   458   216   112    15    61    87   244    10    56     3
   25300   456   214   104    19    68    87   246    10    53     3
   25400   445   219   104    16    68    78   247    10    59     3
   25500   454   218   108    15    69    79   252    10    50     3
   25600   467   208   112    20    67    88   247     5    54     3
   25700   468   209   112    15    66    95   246    11    47     3
   25800   443   223   105    13    67    88   237    10    58     3
   25900   456   216   106    13    70    95   242    10    49     3
   26000   455   214   110    16    68    91   238    10    54     3
   26100   460   208   112    21    65    81   246    10    58     3
   26200   454   208   110    20    76    89   235    10    53     3
   26300   459   215   112    16    68    82   249    10    49     3
   26400   456   210   112    17    74    91   236    10    51     3
   26500   446   215   110    13    70    83   240    11    59     3
   26600   468   212   110    18    70    87   253    11    40     3
   26700   472   208   114    20    72    86   252     5    44     3
   26800   444   222   104    15    69    81   244    10    56     3
   26900   455   217   108    15    69    86   246    10    50     3
   27000   464   211   112    16    61    94   242    10    55     3
   27100   442   219   102    18    75    77   245    10    55     3
   27200   443   218   102    21    69    77   243    11    60     3
   27300   460   211   108    23    66    87   242    10    54     3
   27400   460   214   102    26    65    84   248    11    51     3
   27500   453   220   108    18    66    82   245    11    51     3
   27600   450   219   104    21    65    81   244    10    57     3
   27700   455   218   102    20    60    88   245    10    58     3
   27800   463   215   108    17    65    85   253    10    48     3
   27900   450   214   104    21    72    80   245    10    55     3
   28000   449   213   108    19    64    85   237    10    65     3
   28100   466   213   110    18    66    89   249     5    51     3
   28200   441   220   108    16    68    80   237    11    61     3
   28300   445   211   108    17    74    81   239    10    61     3
   28400   461   215   109    19    60    88   245    10    55     3
   28500   453   217   108    15    66    84   246    11    54     3
   28600   457   215   104    21    69    91   241     5    55     3
   28700   453   213   106    20    71    78   249    10    54     3
   28800   452   213   108    14    75    86   244    10    51     3
   28900   452   213   106    21    71    84   241    10    55     3
   29000   457   211   114    14    69    79   250    10    54     3
   29100   438   219   102    18    70    75   243    15    59     3
   29200   453   215   110    14    67    89   240    10    56     3
   29300   445   218   106    14    74    85   240    10    54     3
   29400   445   211   109    16    75    91   229    10    60     3
   29500   448   216   106    20    67    80   242    10    60     3
   29600   460   208   116    15    68    83   246    10    55     3
   29700   457   212   104    20    75    83   250     5    52     3
   29800   464   204   114    17    76    90   243    11    46     3
   29900   455   213   112    13    66    86   244    12    55     3
   30000   464   207   112    18    65    95   239    10    55     3
   30100   450   212   114    13    74    75   248    10    55     3
   30200   460   211   110    16    74    87   247    10    46     3
   30300   448   213   110    16    73    84   238    10    57     3
   30400   449   212   108    15    71    90   236    10    59     3
   30500   460   207   116    14    71    85   245     5    58     3
   30600   452   216   102    17    77    90   243     5    51     3
   30700   438   214   104    20    71    78   236    10    68     3
   30800   465   199   122    16    64    96   231    10    63     3
   30900   472   203   112    21    67    91   248     5    54     3
   31000   460   213   104    25    62    90   241    10    56     3
   31100   449   212   108    19    70    90   232    15    55     3
   31200   455   211   114    16    66    85   240    10    59     3
   31300   455   213   110    14    69    83   248    10    54     3
   31400   474   201   114    24    61    97   239    10    55     3
   31500   468   204   120    17    66    91   240    10    53     3
   31600   451   215   106    20    62    76   249    10    63     3
   31700   478   203   112    23    67    98   245    11    42     3
   31800   450   207   113    18    74    83   236    15    55     3
   31900   452   209   110    16    70    88   238    15    55     3
   32000   443   211   110    17    71    78   238    10    66     3
   32100   448   211   104    25    67    86   233    10    65     3
   32200   448   213   108    17    66    84   239    17    57     3
   32300   445   216   105    16    72    78   246    10    58     3
   32400   452   210   112    18    71    88   234    10    58     3
   32500   454   208   108    18    74    95   233     5    60     3
   32600   454   215   106    19    76    85   244     5    51     3
   32700   458   214   112    13    64    94   239     5    60     3
   32800   460   211   114    16    62    82   248    10    58     3
   32900   449   212   112    15    66    87   235    15    59     3
   33000   459   216   104    19    71    81   255     5    50     3
   33100   464   212   120    14    60    93   237    10    55     3
   33200   449   206   114    16    68    78   241    10    68     3
   33300   458   210   112    15    69    90   241    10    54     3
   33400   464   216   102    20    70   100   242     5    46     3
   33500   440   213   108    17    82    76   239     5    61     3
   33600   446   213   112    15    71    84   235    10    61     3
   33700   453   212   112    14    68    90   237    10    58     3
   33800   462   216   108    17    66    89   248     5    52     3
   33900   452   216   104    19    67    86   243    10    56     3
   34000   469   213   106    18    68   102   243     5    46     3
   34100   443   216   110    15    65    78   240    10    67     3
   34200   463   210   112    13    75    95   243     5    48     3
   34300   446   219   104    22    72    86   234    10    54     3
   34400   453   221   108    18    68    75   252     5    54     3
   34500   455   220   107    17    68    79   252    10    48     3
   34600   462   223   102    17    66    97   246     0    50     3
   34700   461   216   108    21    61    83   249     5    58     3
   34800   462   215   112    16    58    90   244    10    56     3
   34900   463   209   114    17    59    89   243    10    60     3
   35000   458   212   112    14    74    86   246     5    52     3
   35100   450   214   110    15    68    87   238    10    59     3
   35200   474   216   106    20    56    97   251     5    50     3
   35300   449   223   100    19    60    90   240    10    59     3
   35400   456   215   112    14    59    90   240    10    61     3
   35500   452   217   109    16    67    85   242     6    59     3
   35600   461   212   110    18    68    91   242     5    55     3
   35700   454   221   110    12    71    84   248     5    50     3
   35800   453   219   106    16    68    92   239     5    56     3
   35900   470   209   110    18    66   111   231     5    51     3
   36000   473   211   114    14    65   101   244     5    47     3
   36100   472   212   114    15    70    88   255     5    42     3
   36200   472   206   122    12    63    96   242     5    55     3
   36300   459   213   114    16    68    86   243    10    51     3
   36400   456   213   110    17    73    88   241    10    49     3
   36500   458   211   108    18    71    93   239     5    56     3
   36600   467   211   108    18    62    92   249    10    51     3
   36700   463   215   105    18    68    93   247     5    50     3
   36800   475   204   118    16    71    85   256     0    51     3
   36900   466   207   120    16    62    81   249    10    56     3
   37000   467   215   110    19    66    92   246     5    48     3
   37100   455   213   107    18    69    95   235    10    54     3
   37200   450   212   116    11    71    81   242    10    58     3
   37300   467   205   116    18    62    96   237    11    56     3
   37400   442   222   106    17    66    79   240    10    61     3
   37500   446   218   110    15    66    79   242    10    61     3
   37600   469   213   111    18    66    93   247     5    48     3
   37700   458   212   112    15    73    90   241    10    48     3
   37800   456   220   105    16    65    93   242    10    50     3
   37900   451   210   111    18    67    77   245    11    62     3
   38000   464   214   116    12    72    88   248    11    40     3
   38100   451   221   114    13    66    85   239    11    52     3
   38200   452   219   110    16    65    88   238    10    55     3
   38300   456   208   114    18    71    83   241    16    50     3
   38400   449   216   114    11    67    84   240    10    59     3
   38500   466   208   118    18    60    88   242    10    57     3
   38600   459   207   116    18    69    88   237    10    56     3
   38700   449   216   116    13    67    84   236    10    59     3
   38800   451   214   115    16    66    81   239    10    60     3
   38900   458   213   114    14    72    86   244    10    48     3
   39000   457   215   114    16    68    85   242    10    51     3
   39100   465   213   112    19    62    93   241    11    50     3
   39200   468   212   110    16    69   102   240    10    42     3
   39300   461   212   118    12    64    91   240    10    54     3
   39400   456   218   110    14    62    94   238    11    54     3
   39500   456   215   104    18    71    90   244    10    49     3
   39600   455   210   116    18    65    85   236    10    61     3
   39700   448   211   110    18    74    76   244    10    58     3
   39800   467   210   117    15    68    97   238    10    46     3
   39900   460   212   110    16    68    91   243    10    51     3
   40000   463   218   108    19    57    96   240     5    58     3
   40100   471   209   116    17    67    86   252     5    49     3
   40200   468   215   108    23    70    89   248     5    43     3
   40300   459   213   114    16    64    88   241     5    60     3
   40400   460   207   118    15    71    87   240    10    53     3
   40500   474   206   112    22    59    94   246     5    57     3
   40600   458   215   112    16    69    92   238    10    49     3
   40700   458   212   115    17    67    83   243    10    54     3
   40800   452   213   114    14    74    86   238    10    52     3
   40900   448   218   114    14    72    74   246    11    52     3
   41000   460   220   114    13    64    82   251     5    52     3
   41100   444   212   115    14    69    82   233    12    64     3
   41200   451   209   116    13    72    82   240    10    59     3
   41300   458   213   108    15    73    90   245    10    47     3
   41400   478   206   124    11    63    95   248    10    44     3
   41500   461   208   116    14    71    85   246    11    50     3
   41600   463   207   116    17    69    84   246    10    52     3
   41700   452   209   114    15    75    81   242    10    55     3
   41800   453   209   114    16    70    85   238    12    57     3
   41900   459   218   102    20    70    91   246     5    49     3
   42000   456   215   108    20    67    89   239    10    53     3
   42100   451   217   112    13    68    91   235    10    55     3
   42200   468   212   114    14    68    92   248    10    43     3
   42300   458   213   116    13    62    89   240    10    58     3
   42400   463   213   114    15    60    93   241    11    54     3
   42500   455   215   114    14    67    85   242    10    54     3
   42600   463   213   115    16    62    86   246    10    53     3
   42700   451   222   113    15    62    84   239    10    56     3
   42800   461   208   118    11    70   100   232    11    51     3
   42900   449   216   114    14    69    86   235    15    52     3
   43000   460   211   106    23    75    94   237    10    45     3
   43100   444   216   112    15    71    78   239    10    60     3
   43200   471   212   114    17    64    96   244    10    44     3
   43300   466   213   114    15    63   101   236    11    48     3
   43400   458   212   110    20    72    87   241    10    49     3
   43500   464   210   110    19    67    87   248    10    50     3
   43600   465   207   120    14    65    82   249    11    53     3
   43700   466   211   112    16    68    89   249    10    46     3
   43800   464   212   114    14    64    92   244    10    51     3
   43900   454   216   118    10    65    86   240    11    55     3
   44000   448   216   114    12    80    74   248    10    47     3
   44100   452   210   110    18    69    88   236    10    60     3
   44200   452   215   112    15    67    86   239    10    57     3
   44300   466   216   118    10    69    88   250    10    40     3
   44400   469   207   118    16    62    88   247    10    53     3
   44500   468   209   113    18    67    91   246     5    52     3
   44600   466   210   116    12    72    93   245     5    48     3
   44700   450   218   112    14    70    77   247    11    52     3
   44800   464   213   118    12    69    88   246    10    45     3
   44900   466   209   110    21    64    88   247    10    52     3
   45000   451   214   110    14    67    87   240    10    59     3
   45100   461   218   110    15    67    95   241    10    45     3
   45200   452   213   116    15    72    63   258    10    54     3
   45300   451   214   110    16    73    86   239    10    53     3
   45400   465   210   116    17    72    81   251     5    49     3
   45500   450   214   112    11    76    78   249     5    56     3
   45600   478   201   118    17    66    92   251     5    51     3
   45700   447   212   112    13    77    71   251     0    65     3
   45800   464   212   114    13    71    81   256     0    54     3
   45900   469   211   120    10    62    87   252    10    49     3
   46000   463   208   118    13    74    83   249     5    51     3
   46100   465   202   118    14    66    84   249     6    62     3
   46200   456   216   111    17    78    84   244    11    40     3
   46300   472   206   120    16    59    85   251    10    54     3
   46400   460   215   110    16    63    92   242     5    58     3
   46500   459   219   110    15    65    86   248     6    52     3
   46600   462   210   106    19    67    92   245    10    52     3
   46700   454   215   116    12    62    82   244    10    60     3
   46800   457   209   112    18    64    82   245    10    61     3
   46900   469   208   116    14    68    87   252     5    51     3
   47000   460   210   115    12    78    85   248     5    48     3
   47100   462   218   111    15    64    82   254    10    47     3
   47200   467   212   114    16    66    87   250     5    51     3
   47300   450   212   110    18    78    76   246     5    56     3
   47400   464   210   117    14    68    84   249     5    54     3
   47500   454   214   110    15    68    81   248     5    60     3
   47600   458   207   117    11    64    86   244    10    62     3
   47700   451   213   112    13    76    80   246    10    51     3
   47800   453   215   114    14    76    84   241    11    46     3
   47900   458   208   120    13    74    73   252    10    51     3
   48000   460   210   112    12    69    94   242     5    57     3
   48100   447   214   114    13    73    76   244    10    57     3
   48200   468   210   122    10    63    96   240    10    50     3
   48300   461   215   116    12    66    89   244    10    49     3
   48400   462   211   114    15    60    91   242    10    58     3
   48500   474   208   122    10    63    93   249     5    51     3
   48600   470   212   114    17    64    96   243     5    50     3
   48700   440   213   110    15    75    87   228    10    63     3
   48800   459   207   118    13    70    90   238    10    55     3
   48900   454   211   114    13    68    88   239    10    58     3
   49000   459   213   114    17    71    83   245     6    52     3
   49100   454   215   112    17    71    85   240     5    56     3
   49200   460   205   120    15    74    83   242     5    57     3
   49300   479   205   116    21    64    91   251     5    48     3
   49400   459   205   118    14    74    87   240    10    53     3
   49500   458   209   112    20    63    87   239    10    61     3
   49600   466   206   118    14    72    94   240     5    52     3
   49700   453   217   112    14    71    86   241    10    50     3
   49800   463   203   118    16    72    90   239     5    58     3
   49900   467   205   114    18    66    95   240    10    53     3
   50000   452   213   116    11    73    89   236     5    58     3
   50100   458   211   116    14    70    80   248    10    52     3
   50200   459   208   118    13    74    82   246     5    55     3
   50300   466   209   117    14    75    87   248     5    46     3
   50400   468   209   118    14    64    99   237     5    55     3
   50500   442   218   107    16    75    76   243    10    56     3
   50600   469   203   118    17    73    92   242    10    46     3
   50700   475   205   118    14    73    94   249     0    48     3
   50800   467   209   116    12    77    87   252     5    43     3
   50900   464   210   116    13    68    87   248    10    49     3
   51000   451   208   120     9    76    88   234    10    56     3
   51100   478   208   114    19    65    92   253     5    45     3
   51200   476   208   118    13    72    91   254     0    45     3
   51300   468   205   118    15    70    88   247     5    53     3
   51400   457   211   118    12    74    90   237    10    49     3
   51500   460   213   112    13    73    90   245     5    50     3
   51600   459   217   110    13    66    97   239     5    54     3
   51700   461   208   116    17    63    85   243     6    63     3
   51800   466   206   116    11    74    92   247    10    45     3
   51900   467   206   120    16    68    94   237     5    55     3
   52000   461   214   118    15    68    92   236     5    53     3
   52100   472   209   120    17    64    90   245    10    46     3
   52200   458   216   108    17    73    92   241     5    49     3
   52300   465   208   116    18    62    91   240    10    56     3
   52400   453   207   116    14    81    80   243    10    50     3
   52500   456   217   114    17    65    86   239    10    53     3
   52600   461   208   114    19    69    89   239    10    53     3
   52700   463   211   112    14    71   104   233     5    51     3
   52800   457   208   114    17    70    88   238    10    56     3
   52900   451   211   116    13    73    82   240    10    56     3
   53000   456   207   124    13    73    85   234     6    59     3
   53100   455   206   118    17    76    80   240    10    54     3
   53200   458   208   116    15    79    79   248     0    56     3
   53300   466   212   120    13    67   102   231     5    51     3
   53400   453   218   112    15    78    90   236     5    47     3
   53500   453   213   118    12    74    81   242     5    56     3
   53600   466   210   114    14    75    96   242     0    50     3
   53700   453   215   112    16    71    87   238    10    52     3
   53800   447   220   110    13    69    83   241    10    55     3
   53900   453   210   112    17    77    87   237     5    56     3
   54000   452   213   112    17    69    80   243    10    57     3
   54100   440   224   104    14    78    82   240     5    54     3
   54200   449   216   110    15    73    77   247    10    53     3
   54300   446   218   106    18    77    83   239     5    55     3
   54400   450   208   114    17    72    80   239    10    61     3
   54500   446   207   114    16    75    80   236    11    62     3
   54600   455   206   116    14    74    82   243    10    56     3
   54700   447   210   114    11    86    86   236     5    53     3
   54800   439   215   106    19    75    80   234    10    62     3
   54900   454   212   112    15    77    94   233     6    52     3
   55000   473   205   114    19    67    99   241     5    51     3
   55100   462   213   110    17    70    98   237    10    46     3
   55200   451   213   113    14    72    91   233    10    55     3
   55300   465   210   109    22    62   105   229    11    53     3
   55400   453   214   114    15    80    84   240     5    49     3
   55500   440   210   112    14    79    80   234    10    62     3
   55600   449   209   110    17    83    81   241    10    50     3
   55700   444   213   110    15    79    81   238    10    55     3
   55800   448   216   104    20    78    85   239    10    49     3
   55900   441   217   108    13    78    86   234    10    55     3
   56000   445   210   114    12    79    75   244    11    56     3
   56100   455   213   110    17    75    85   243    11    47     3
   56200   455   209   114    14    79    91   236     5    53     3
   56300   470   211   108    21    64    93   248    10    46     3
   56400   462   208   117    16    73    92   237     5    53     3
   56500   456   209   116    14    77    94   232    10    49     3
   56600   451   215   112    14    74    91   234    10    51     3
   56700   445   217   110    13    79    90   232     5    55     3
   56800   451   213   112    16    80    87   236     5    52     3
   56900   455   217   110    11    74    96   238     6    49     3
   57000   461   209   116    12    73   107   226    10    48     3
   57100   446   214   112    14    72    87   233    11    58     3
   57200   452   211   114    13    81   100   225    11    46     3
   57300   452   214   108    17    76    88   239     5    54     3
   57400   451   209   110    18    77    81   242     6    58     3
   57500   445   216   108    16    74    85   236    11    55     3
   57600   453   216   115    14    79    86   238     5    48     3
   57700   439   219   115    14    77    68   242    11    55     3
   57800   446   211   123    13    74    68   242    12    58     3
   57900   456   212   114    12    74    93   237    11    48     3
   58000   456   213   114    13    79    90   239    11    42     3
   58100   462   212   112    18    77    81   251     5    45     3
   58200   458   218   110    14    73    87   247    10    42     3
   58300   444   216   106    16    85    76   246    10    46     3
   58400   462   208   114    16    73    92   240     5    53     3
   58500   462   203   116    16    74    88   242    10    52     3
   58600   452   213   116    13    78    88   235     6    52     3
   58700   459   214   116    11    65    82   250    10    53     3
   58800   450   217   102    21    75    84   243    10    49     3
   58900   455   216   110    17    66    91   237    10    54     3
   59000   462   209   114    16    66    85   247    10    54     3
   59100   453   212   112    17    77    76   248    11    48     3
   59200   452   217   112    13    74    89   238    11    47     3
   59300   454   212   115    13    78    90   236    10    47     3
   59400   437   223   109    11    79    83   234    10    52     3
   59500   452   207   114    13    81    95   230    10    51     3
   59600   456   208   112    16    79    87   241    10    48     3
   59700   471   203   116    19    76    93   243     5    46     3
   59800   476   202   117    14    77   100   245     0    46     3
   59900   455   208   108    16    84    86   245     5    49     3
   60000   451   202   114    17    82    82   238    10    56     3
   60100   444   224   106    14    72    82   242    13    48     3
   60200   445   219   110    14    76    80   241     5    56     3
   60300   440   214   110    15    77    79   236    11    59     3
   60400   447   211   114    15    76    75   243    11    56     3
   60500   463   211   116    15    73    84   248     0    54     3
   60600   444   214   116    16    77    70   242     5    61     3
   60700   457   213   108    19    74    91   239    15    42     3
   60800   452   214   110    15    76    92   235    10    49     3
   60900   465   204   118    14    73    94   239    10    49     3
   61000   455   209   112    18    74    90   235     5    58     3
   61100   443   218   114    12    76    73   244    10    54     3
   61200   449   211   112    19    82    77   241    10    49     3
   61300   455   214   118    10    82    83   244     0    50     3
   61400   458   212   112    14    78    94   238    10    43     3
   61500   438   215   106    17    88    76   239    10    50     3
   61600   453   221   110    13    73    83   247     0    54     3
   61700   435   222   106    15    84    75   239     5    55     3
   61800   442   221   108    15    79    70   249    10    49     3
   61900   446   216   106    17    89    78   245     0    50     3
   62000   449   214   110    16    78    85   238     5    55     3
   62100   446   217   102    20    77    78   246    10    51     3
   62200   456   215   108    18    77    86   244     5    48     3
   62300   484   201   121    19    67   110   234     6    43     3
   62400   454   209   116    13    78    90   235    10    50     3
   62500   440   216   110    15    74    76   239    10    61     3
   62600   432   210   114    12    81    76   230    10    68     3
   62700   450   217   112    12    70    91   235    11    53     3
   62800   457   217   112    14    73    83   248    10    44     3
   62900   468   210   112    18    75    96   242     5    43     3
   63000   447   211   112    12    84    79   244     5    54     3
   63100   457   211   118    10    81    90   239     5    47     3
   63200   462   207   120    10    81    91   241     5    46     3
   63300   469   206   114    18    73    98   239    11    42     3
   63400   446   214   112    14    75    82   238    16    50     3
   63500   453   212   114    15    72    79   245     5    59     3
   63600   454   211   117    11    73    84   242     5    58     3
   63700   446   207   112    19    77    72   243    10    61     3
   63800   454   211   114    14    73    85   241    11    52     3
   63900   448   212   112    15    75    73   248    10    56     3
   64000   442   219   110    14    75    79   239     5    60     3
   64100   444   219   112    14    67    77   241    10    61     3
   64200   451   210   112    14    72    86   239    12    56     3
   64300   444   222   108    17    69    83   236    11    55     3
   64400   436   216   112    14    83    67   243    11    55     3
   64500   433   221   104    15    73    73   241    11    63     3
   64600   448   214   112    14    77    89   233    11    51     3
   64700   445   217   109    12    76    81   243    10    53     3
   64800   450   212   108    17    74    79   246    11    54     3
   64900   448   215   112    13    73    83   240    10    55     3
   65000   441   221   110    13    76    77   241    10    53     3
   65100   438   225    98    14    81    86   240    10    47     3
   65200   463   212   114    15    73    85   249     5    48     3
   65300   459   211   114    13    71    89   243    10    50     3
   65400   451   216   112    12    75    85   242     5    54     3
   65500   453   213   112    12    77    90   239     5    53     3
   65600   438   221   104    14    80    73   247     5    57     3
   65700   453   214   112    15    63    87   239    10    61     3
   65800   462   209   114    15    75    93   240    10    45     3
   65900   446   219   116    10    73    74   246     5    58     3
   66000   451   215   112    16    70    78   245    10    55     3
   66100   452   210   116    15    77    81   240     5    57     3
   66200   462   207   116    14    76    84   248    10    46     3
   66300   463   210   114    15    70    96   238    10    48     3
   66400   458   211   112    13    74    91   242    10    48     3
   66500   457   212   117    12    75    82   246     5    52     3
   66600   452   212   116     9    78    82   245     5    54     3
   66700   462   207   118    10    76    88   246     0    56     3
   66800   441   217   108    14    87    75   244     5    51     3
   66900   448   219   110    12    82    75   251     0    52     3
   67000   448   218   114    12    78    89   233    10    47     3
   67100   454   206   112    19    79    90   233    11    51     3
   67200   454   215   112    16    71    85   241     5    56     3
   67300   452   218   112    14    74    89   237    10    47     3
   67400   466   217   109    17    72   101   239     0    46     3
   67500   442   222   110    15    75    69   248     5    57     3
   67600   444   212   118    11    81    77   238     5    59     3
   67700   459   219   112    13    69    86   248     5    49     3
   67800   453   207   116    13    79    85   239     5    57     3
   67900   453   217   110    18    66    84   241    10    55     3
   68000   458   207   120    12    68    85   241    10    58     3
   68100   458   215   116    13    74    84   245     5    49     3
   68200   450   207   116    13    81    89   232    10    53     3
   68300   448   209   114    13    79    92   229    10    55     3
   68400   453   207   116    13    75    83   241    10    56     3
   68500   461   212   116    13    71    84   248     0    57     3
   68600   445   219   110    13    78    82   240     5    54     3
   68700   458   204   116    15    79    83   244    11    49     3
   68800   465   203   114    19    74    88   244     6    53     3
   68900   453   212   111    17    71    84   241    10    55     3
   69000   441   212   110    15    81    74   242    11    56     3
   69100   461   217   112    12    66    89   248    10    47     3
   69200   448   214   112    15    76    83   238    10    53     3
   69300   451   210   116     9    85    86   240    11    44     3
   69400   447   215   110    14    84    78   245     5    50     3
   69500   457   210   114    14    71    84   245     5    58     3
   69600   455   209   110    16    75    80   249    10    52     3
   69700   449   214   110    14    85    75   250    12    41     3
   69800   447   217   106    18    77    79   244    10    50     3
   69900   448   214   116    10    78    74   248     5    56     3
   70000   445   217   108    15    76    78   244    10    53     3
   70100   440   217   112    11    72    73   244    10    62     3
   70200   475   200   122     9    75   101   243     5    46     3
   70300   446   219   110    14    78    73   249     5    53     3
   70400   450   223   108    13    78    84   245    10    40     3
   70500   454   221   106    14    75    81   253    10    41     3
   70600   464   210   114    12    73    88   250    10    44     3
   70700   455   214   110    14    73    84   247    11    48     3
   70800   462   207   120    15    71    85   242    10    51     3
   70900   456   214   113    14    70    81   248    10    51     3
   71000   447   213   114    14    72    78   241    10    59     3
   71100   453   215   114    15    66    79   245    10    57     3
   71200   454   218   114    10    77    88   242    10    42     3
   71300   452   215   110    14    83    85   243    10    41     3
   71400   449   211   116    14    76    77   242    10    55     3
   71500   459   213   114    11    70    90   244    10    49     3
   71600   463   214   116    12    69    92   243    10    45     3
   71700   454   216   115    11    65    88   240    10    56     3
   71800   456   211   116    13    67    88   239    10    57     3
   71900   443   219   110    17    69    75   241    10    60     3
   72000   452   215   112    18    71    86   236    11    52     3
   72100   456   215   112    15    74    90   239    10    46     3
   72200   442   222   110    13    77    77   242    11    49     3
   72300   460   209   118    13    78    88   241     5    49     3
   72400   455   215   112    14    74    81   248    10    47     3
   72500   459   217   110    16    68    93   240    11    46     3
   72600   448   209   114    16    79    80   238    10    55     3
   72700   475   201   122    13    77    97   243    10    38     3
   72800   456   219   108    14    71   103   231    11    44     3
   72900   455   211   114    14    71    89   238    11    53     3
   73000   467   209   116    14    66   103   234    10    49     3
   73100   455   219   106    18    68    93   238     5    54     3
   73200   458   209   116    12    75    94   236    10    49     3
   73300   470   203   124    14    63    98   234    10    55     3
   73400   456   219   108    15    69   101   232    11    46     3
   73500   452   212   113    15    71    84   240     5    61     3
   73600   467   214   114    13    63    98   242    10    47     3
   73700   465   205   122    12    71    99   232    10    50     3
   73800   464   215   117    12    63   102   233     5    54     3
   73900   449   217   113    13    75    84   239    10    50     3
   74000   462   214   112    16    70    89   245    10    45     3
   74100   464   210   116    13    71    97   238    10    46     3
   74200   457   211   110    17    74    88   242    10    49     3
   74300   442   216   111    17    72    76   238    10    61     3
   74400   467   211   117    15    58    93   242    10    55     3
   74500   461   211   114    16    77    97   234    10    42     3
   74600   446   215   112    12    79    88   234    10    51     3
   74700   448   216   108    17    68    87   236    10    59     3
   74800   468   212   112    18    65    99   239     6    50     3
   74900   463   213   116    11    71    97   239    10    44     3
   75000   454   212   118    11    75    92   233    10    50     3
   75100   451   211   121    11    76    82   237     5    58     3
   75200   454   212   116    11    76    91   236    10    49     3
   75300   450   212   112    14    72    83   241    10    57     3
   75400   463   212   112    15    72   100   236    10    44     3
   75500   459   214   108    14    72    95   242     5    51     3
   75600   461   211   114    14    75    90   243     5    49     3
   75700   468   207   121    13    66    98   236    10    50     3
   75800   461   212   110    17    70    93   241    10    48     3
   75900   461   215   112    13    72    95   241     5    48     3
   76000   446   213   110    14    76    77   245     5    61     3
   76100   467   207   123    10    70    87   247     5    52     3
   76200   458   215   106    19    66    95   238    10    52     3
   76300   474   200   114    16    75   106   238     0    52     3
   76400   470   206   116    13    71    96   245     5    49     3
   76500   453   217   106    15    75    89   243     5    51     3
   76600   466   219    98    20    75   103   245     5    36     3
   76700   468   209   114    17    66    98   239    10    48     3
   76800   439   214   112    13    77    75   239    10    61     3
   76900   454   217   110    14    69    88   242    11    50     3
   77000   452   214   106    19    66    82   245    11    58     3
   77100   445   213   113    12    81    76   244    11    51     3
   77200   443   215   110    14    76    90   229    10    57     3
   77300   444   214   110    13    87    71   250     5    51     3
   77400   460   217   110    17    67    85   248     5    52     3
   77500   459   213   112    15    76    89   243     5    48     3
   77600   458   216   116    10    70    88   244     5    52     3
   77700   460   215   112    13    68    93   242     5    53     3
   77800   449   218   110    14    67    85   240     5    62     3
   77900   449   217   110    12    82    92   235     5    48     3
   78000   446   215   112    10    79    83   241     5    56     3
   78100   464   213   115    14    77    87   248     0    47     3
   78200   464   210   116    16    75    93   239     5    47     3
   78300   452   215   116     9    74    84   243     5    55     3
   78400   442   219   107    15    84    81   239     5    51     3
   78500   448   221   108    12    79    83   245    10    43     3
   78600   450   214   112    13    78    84   241     5    54     3
   78700   452   214   115    12    76    89   236     5    54     3
   78800   452   216   112    13    76    86   241    10    47     3
   78900   456   213   112    17    74    88   239    12    46     3
   79000   467   220   112    15    67    92   248     0    47     3
   79100   452   214   112    13    80    77   250     0    55     3
   79200   470   215   116    11    74    96   247     0    42     3
   79300   468   209   110    17    77    97   244     5    42     3
   79400   454   214   109    17    79    80   248     5    49     3
   79500   468   207   112    20    73    91   245    10    43     3
   79600   456   211   108    18    76    88   242     5    53     3
   79700   437   219   104    17    79    79   237    11    55     3
   79800   452   213   107    15    79    95   235    11    46     3
   79900   454   217   108    17    70    83   246    10    50     3
   80000   445   223   106    13    70    85   241     5    58     3
   80100   471   213   104    25    70    96   246     5    42     3
   80200   456   215   114    12    73    98   232     6    51     3
   80300   447   213   108    15    78    83   241     6    57     3
   80400   448   214   110    15    81    80   243     6    52     3
   80500   438   210   114     9    90    70   245    10    53     3
   80600   452   216   108    15    79    84   245     5    49     3
   80700   448   214   112    10    80    83   243    10    49     3
   80800   465   211   115    13    76    82   255     5    44     3
   80900   454   202   123    12    90    76   243     5    50     3
   81000   458   211   112    15    84    88   243     5    43     3
   81100   451   212   112    11    82    83   245     0    56     3
   81200   435   214   114    11    87    75   235    10    55     3
   81300   463   209   116    13    74    83   251     0    55     3
   81400   452   212   116    11    81    82   243     5    51     3
   81500   445   210   114    14    85    75   242     5    56     3
   81600   455   216   118    11    74    83   243    10    46     3
   81700   461   204   118    14    75    83   246    10    51     3
   81800   454   213   114    10    85    88   242     0    49     3
   81900   470   205   122    10    73    93   245     5    48     3
   82000   462   205   119    11    85    84   248     5    44     3
   82100   448   223   110    12    72    78   248     6    52     3
   82200   459   214   116    13    63    92   238    10    55     3
   82300   448   216   114    11    79    88   235     5    53     3
   82400   453   212   114    11    82    82   246     5    49     3
   82500   446   216   108    16    75    83   239    10    54     3
   82600   448   219   110    11    78    81   246     0    56     3
   82700   458   210   114    13    77    85   246     5    51     3
   82800   451   209   112    14    85    85   240    10    46     3
   82900   453   209   113    17    71    80   243    10    58     3
   83000   456   210   116    11    78    78   251     5    52     3
   83100   458   216   110    12    78    87   249     5    44     3
   83200   467   211   112    16    66    96   243     5    52     3
   83300   450   216   108    12    73    89   241     5    57     3
   83400   459   210   114    15    79    85   245    10    43     3
   83500   450   214   116    12    71    83   239    10    56     3
   83600   451   218   114    12    70    78   247     5    57     3
   83700   449   209   112    14    78    79   244    10    55     3
   83800   468   211   112    13    80    90   253     5    37     3
   83900   448   213   106    18    84    77   247     0    56     3
   84000   447   213   112    12    78    80   243     5    58     3
   84100   467   215   108    17    67    90   252     0    52     3
   84200   455   213   114    12    76    83   246     5    52     3
   84300   453   221   108    13    70    84   248     5    52     3
   84400   466   211   114    13    76    93   246     0    48     3
   84500   458   210   114    14    77    87   243     5    51     3
   84600   436   215   106    16    83    80   234    10    57     3
   84700   462   216   108    18    73    92   244     5    45     3
   84800   449   217   112    16    77    75   246    11    47     3
   84900   451   215   111    14    78    78   248     5    52     3
   85000   456   213   112    14    80    80   250    10    42     3
   85100   457   217   108    16    82    83   250     5    40     3
   85200   465   213   112    13    85    85   255     0    38     3
   85300   463   214   112    15    76    89   247     5    43     3
   85400   458   209   110    15    83    92   241     5    46     3
   85500   468   208   112    16    77    88   252     5    43     3
   85600   472   208   114    15    78    91   252     5    38     3
   85700   462   213   112    14    71    86   250     5    50     3
   85800   451   216   105    21    76    80   245    10    48     3
   85900   455   209   112    14    75    87   242    10    52     3
   86000   458   217   114    12    81    85   247     0    45     3
   86100   470   212   122    11    68    85   252    10    41     3
   86200   465   212   118    16    67    81   250     0    57     3
   86300   452   208   118    15    81    71   248     5    55     3
   86400   449   216   114    13    76    77   245    10    50     3
   86500   444   220   106    18    73    72   248    10    54     3
   86600   449   209   116    15    81    74   244    10    52     3
   86700   462   206   116    14    72    88   244    10    51     3
   86800   462   215   118    15    73    83   246    10    41     3
   86900   463   211   120    10    72    85   248    10    45     3
   87000   446   210   116    17    74    69   244     5    66     3
   87100   469   208   122    12    69    87   248    10    45     3
   87200   467   209   116    15    69    93   243    10    46     3
   87300   454   214   110    17    77    90   237    10    46     3
   87400   460   217   112    15    73    88   245     5    46     3
   87500   450   211   114    15    77    84   237    10    53     3
   87600   456   216   110    15    80    78   253     0    49     3
   87700   468   210   116    13    70    90   249     5    48     3
   87800   461   218   114    14    69    81   252     5    48     3
   87900   471   211   116    12    72    91   252     5    42     3
   88000   458   211   116    15    73    78   249    10    49     3
   88100   444   217   114    13    73    82   235    10    57     3
   88200   449   213   116    11    79    86   236     5    55     3
   88300   441   210   117    12    81    75   237    10    59     3
   88400   447   217   108    16    75    83   240     5    57     3
   88500   466   207   116    12    79    93   245     5    44     3
   88600   456   207   115    13    74    90   238     5    59     3
   88700   452   214   110    15    73    84   243     5    57     3
   88800   451   214   114    14    78    83   240     5    53     3
   88900   467   209   114    17    70    87   249     5    50     3
   89000   464   202   122    12    73    88   242     5    57     3
   89100   459   215   110    19    73    88   242     0    54     3
   89200   449   219   106    15    74    86   242     5    54     3
   89300   459   212   120    10    71    80   249     5    54     3
   89400   475   210   114    16    68    92   253     5    43     3
   89500   469   213   112    14    81    94   249     0    38     3
   89600   455   210   121    12    79    82   240     5    52     3
   89700   437   219   104    16    82    75   242     5    58     3
   89800   448   212   116    12    79    81   239    10    52     3
   89900   454   210   118    12    76    81   243    11    50     3
   90000   458   208   114    14    78    91   239     0    57     3
   90100   467   212   118    16    67    95   238     5    50     3
   90200   465   207   122    15    74    77   251     5    50     3
   90300   452   211   122    11    74    77   242    10    54     3
   90400   448   220   114    12    66    81   241    10    57     3
   90500   466   209   120    13    70    92   241     5    51     3
   90600   453   214   116    12    72    77   248     5    57     3
   90700   468   209   116    16    76    92   244     0    48     3
   90800   462   211   120    12    74    81   249    10    44     3
   90900   458   210   114    15    78    83   246     0    55     3
   91000   463   212   116    11    76    89   247     6    44     3
   91100   458   214   110    18    72    92   238    10    47     3
   91200   468   207   118    13    72    83   254     5    49     3
   91300   464   207   118    15    67    88   243    10    53     3
   91400   450   216   114    12    81    79   245    10    44     3
   91500   453   213   118    13    69    79   243     5    61     3
   91600   441   213   116    13    77    74   238    10    60     3
   91700   451   212   120    11    73    79   241    11    54     3
   91800   460   214   116    13    75    90   241    11    41     3
   91900   446   212   112    15    75    82   237     5    63     3
   92000   438   217   108    16    73    74   240    10    63     3
   92100   465   216   116    14    65    90   245     0    55     3
   92200   454   215   116    14    65    83   241     5    62     3
   92300   461   211   116    12    75    92   241    10    44     3
   92400   440   219   108    17    77    75   240     5    60     3
   92500   461   212   116    14    70    87   244     5    53     3
   92600   464   207   118    13    70    98   235    10    50     3
   92700   458   208   118    13    75    85   242    10    50     3
   92800   464   206   118    15    81    94   237     5    45     3
   92900   443   212   114    14    82    74   241     5    59     3
   93000   447   213   112    14    76    81   240    10    55     3
   93100   451   211   116    13    78    83   239    10    51     3
   93200   463   213   114    14    72    88   247     5    48     3
   93300   454   210   112    15    75    89   238    10    52     3
   93400   458   212   116    14    70    87   241     5    56     3
   93500   449   208   110    17    84    79   243     5    55     3
   93600   459   210   116    12    77    89   242    10    45     3
   93700   444   212   115    14    75    80   235    10    60     3
   93800   460   213   118    11    71    87   244     0    57     3
   93900   451   211   118    12    78    83   238    10    51     3
   94000   440   213   112    16    75    73   239    10    63     3
   94100   454   208   114    14    77    81   245    10    52     3
   94200   448   220   106    14    78    87   241     6    49     3
   94300   444   212   110    17    84    77   240    10    51     3
   94400   449   216   110    16    80    80   243     5    51     3
   94500   455   208   116    13    75    80   246    10    53     3
   94600   447   211   112    13    87    81   241     0    56     3
   94700   454   214   120    12    73    76   246     5    55     3
   94800   453   212   114    14    72    82   243    10    54     3
   94900   455   207   122    13    69    72   248    10    60     3
   95000   459   215   110    15    68    94   240    10    49     3
   95100   466   210   114    16    66    93   243    10    49     3
   95200   452   209   122     9    70    75   246    10    60     3
   95300   458   210   115    12    77    76   255     5    51     3
   95400   455   210   114    14    79    83   244     0    57     3
   95500   463   216   106    17    65   100   240    10    47     3
   95600   438   213   108    18    82    80   232    10    58     3
   95700   452   211   116    13    73    80   243    10    55     3
   95800   450   209   116    14    77    85   235    11    54     3
   95900   452   209   112    19    77    89   232    10    53     3
   96000   453   213   109    15    83    82   247     5    47     3
   96100   463   208   116    16    63    87   244    10    57     3
   96200   460   204   118    13    77    79   250     5    55     3
   96300   445   210   112    16    75    76   241    10    61     3
   96400   466   210   112    16    72    91   247     5    48     3
   96500   451   214   114    14    70    87   236    10    56     3
   96600   455   213   112    13    79    85   245     5    49     3
   96700   440   212   116    12    78    75   237    10    61     3
   96800   442   212   116    14    80    70   242    10    57     3
   96900   463   209   120    10    75    83   250     5    49     3
   97000   458   206   114    14    81    81   249     5    51     3
   97100   453   209   116    14    74    84   239     5    60     3
   97200   467   210   118    14    73    86   249    11    40     3
   97300   458   212   114    15    73    87   242     5    53     3
   97400   451   216   114    11    82    80   246     5    47     3
   97500   458   208   116    12    86    88   242     5    44     3
   97600   462   216   112    13    71    93   244    10    42     3
   97700   445   209   114    15    80    72   244    10    57     3
   97800   455   217   112    13    73    81   249     5    51     3
   97900   462   208   116    15    72    89   242     5    54     3
   98000   460   216   116    10    66    83   251     5    54     3
   98100   446   221   109    14    71    76   247    10    53     3
   98200   444   221   108    14    77    78   244     5    54     3
   98300   461   214   112    14    70    89   246     5    51     3
   98400   453   213   114    15    74    81   243    10    51     3
   98500   450   216   112    15    69    78   245    10    56     3
   98600   468   207   116    16    72    90   246    10    44     3
   98700   475   206   122    10    73    96   247     5    42     3
   98800   462   216   114    11    73    90   247     5    45     3
   98900   470   206   118    12    81    90   250     5    39     3
   99000   443   210   118    13    79    68   244    10    59     3
   99100   451   214   116    13    73    74   248     5    58     3
   99200   446   215   114    12    84    66   254     5    51     3
   99300   454   218   112    11    75    84   247    10    44     3
   99400   472   209   110    20    70    95   247     0    50     3
   99500   474   203   122    12    81    93   247     5    38     3
   99600   452   217   102    20    76    82   248     5    51     3
   99700   450   213   114    11    79    77   248    10    49     3
   99800   453   213   116     8    82    85   244     6    47     3
   99900   470   212   118    14    72    89   249     5    42     3
  100000   472   201   120    14    80    88   250     0    48     3
# Totals 456434 213087 111600 15449 72000 85837 243548  8138 52142  3003
# SS pr.  0.57  0.26  0.14  0.02  0.09  0.11  0.30  0.01  0.06  0.00
