# Supplementary material for: Network pharmacology and molecular-docking-based strategy to explore the potential mechanism of salidroside-inhibited oxidative stress in retinal ganglion cell
Source: PLoS One. 2024 Jul 5;19(7):e0305343. doi: 10.1371/journal.pone.0305343 (PMC11226129; doi:10.1371/journal.pone.0305343)
Supplement: S1 File — All raw data required to replicate the results of study were listed in this file. (ZIP) [file pone.0305343.s002.zip › original data/molecular dynamic/3wn7_keap1NRF2_/FINAL_DECOMP_MMPBSA.dat]

| Run on Tue Apr 16 15:04:00 2024
| GB non-polar solvation energies calculated with gbsa=2
idecomp = 2: Per-residue decomp adding 1-4 interactions to EEL and VDW.
Energy Decomposition Analysis (All units kcal/mol): Generalized Born model

Complex:
Total Energy Decomposition:
Residue,Internal,,,van der Waals,,,Electrostatic,,,Polar Solvation,,,Non-Polar Solv.,,,TOTAL,,
,Avg.,Std. Dev.,Std. Err. of Mean,Avg.,Std. Dev.,Std. Err. of Mean,Avg.,Std. Dev.,Std. Err. of Mean,Avg.,Std. Dev.,Std. Err. of Mean,Avg.,Std. Dev.,Std. Err. of Mean,Avg.,Std. Dev.,Std. Err. of Mean
R::VAL:1,14.594399,2.984992582201671,0.09439375358464669,0.29352300000000003,1.727045644871901,0.054613978608695046,42.075904,3.1228838570757,0.09875425856530949,-4.622158000000001,2.5944912050411735,0.08204501577205041,1.0548107352,0.33434888434008875,0.01057304007650884,53.3964787352,5.337456767932595,0.16878520299347768
R::GLY:2,9.609149,1.8467844732937841,0.05840045283042761,-1.098326,0.7243535032868965,0.022906069015088557,5.524024,2.587153124850557,0.0818129653014973,-6.089282,2.380994785058548,0.07529366617768057,0.3458082816,0.11998338896461051,0.003794207905140811,8.291373281599999,4.038835767897778,0.12771920121912145
R::ARG:3,29.785021,3.9270251033777464,0.12418343755331868,-2.46869,1.7606360816193676,0.05567620148591317,-235.276967,17.91100926575359,0.5663958447216143,38.057683,15.87922686614531,0.5021452437955686,1.0779525288,0.2659678928980643,0.008410643260336048,-168.8250004712,24.321722868229006,0.7691204088300698
R::LEU:4,22.363637999999998,2.81343298568777,0.08896856279021258,-5.109568,1.4326969984529179,0.04530585711997953,-32.940352,1.926702875924568,0.0609276946231843,-1.9842440000000001,0.7710619109150705,0.024383118554934684,0.2365310376,0.10741268189433512,0.003396687243732285,-17.4339949624,3.7797200665027737,0.11952524327991863
R::ILE:5,23.156832,2.7963913985306137,0.08842966048660371,-5.860836999999999,1.4550343997414632,0.046012227770789366,-14.70973,1.0720305551149183,0.03390058275457813,0.022145,0.440517339017433,0.013930381400916488,0.007152897600000001,0.00967951553568226,0.0003060931573974078,2.6155628976,3.3586200571518963,0.10620889175724887
R::TYR:6,22.747737,3.0392510126396273,0.09610955580914418,-8.040167,1.24682473231445,0.039428059971434046,-27.519389,1.6455935220093085,0.052038236323678384,-3.078129,0.8825635242627013,0.02790910916455414,0.042937991999999994,0.03415415852375602,0.0010800493250152311,-15.847010008000002,3.7788465901018617,0.11949762153082574
R::THR:7,19.347334999999998,2.403085306595461,0.07599222980525706,-5.4510309999999995,1.1759041262105514,0.03718535348815445,-36.30195200000001,1.8038618760027056,0.05704312112512779,0.26341699999999996,0.7857399385999161,0.02484727854536589,0.0021305231999999997,0.0032151377063170655,0.0001016715814305146,-22.1401004768,3.3209764769915897,0.10501849723135193
R::ALA:8,13.349929,1.8956263745683113,0.05994496936323347,-4.233008,0.8343536180397374,0.026384578070077224,-5.4828209999999995,1.0050980862378556,0.03178399224387962,-0.643131,0.33676394676241694,0.010649411055969246,0.019289325599999997,0.012334025098812823,0.00039003612029931876,3.0102583255999997,2.3266563044137256,0.07357533254337445
R::GLY:9,9.461611000000001,1.7127126430545785,0.05416072929419433,-4.16506,0.6653679421192458,0.021040781791558983,-8.996944,1.2139483756997247,0.0383884182907293,0.3932090000000001,0.7497749577833338,0.023709965991519262,0.0017008344,0.0028666636611253573,9.065186454793216e-05,-3.3054831656,2.3263577669873876,0.07356589196103412
R::GLY:10,9.87113,1.586842720341244,0.05018037284735935,-4.251766,0.9732354007350945,0.030776405658296098,-11.956095999999999,1.7300735183176468,0.05470972837424804,-1.238319,0.3930993147272073,0.012430891811893465,0.0,0.0,0.0,-7.575050999999999,2.571563418305487,0.08131997549413675
R::TYR:11,22.468401999999998,2.864406345195458,0.09058048195056151,-10.164157999999999,1.1114443733430837,0.035146957123426775,-28.735700000000005,1.3237408258416752,0.04186036041411971,-1.6115119999999998,0.6964387251266259,0.022023326221440754,0.048855794400000006,0.02833974158562157,0.0008961813171115589,-17.9941122056,3.417345770951653,0.108065961885513
R::PHE:12,23.353260000000002,2.7769463196828275,0.08781475310219804,-2.851153,1.412819416482871,0.04467727278595908,2.511094,1.297909707631467,0.04104350873358661,-4.553463,0.7735021568366827,0.024460285906566997,0.7015885415999998,0.13321207679116825,0.0042125357450134605,19.1613265416,3.4652720267230133,0.10958152316512589
R::ARG:13,32.388702,4.00366495141589,0.12660700234661587,-3.3471669999999993,1.400090523898723,0.04427474985938374,-237.51811700000002,18.96957965747557,0.5998707797361954,41.053041,18.439548175194503,0.5831097125801619,1.3107810528,0.21851752670869198,0.006910130930661438,-166.1127599472,26.793641516494464,0.8472893400217046
R::GLN:14,26.918021,3.1868206282373346,0.10077611679638683,-4.045283,1.5117770764603493,0.04780658876045227,-79.72836600000001,2.2874002566328437,0.0723339473141346,-7.964602999999999,1.682609917179558,0.05320879751874684,0.5191074720000001,0.1259538120358434,0.003983009260139948,-64.30112352799999,4.529959831573715,0.14324990776845672
R::SER:15,15.705274000000001,2.1755164152274284,0.06879586959203293,-5.730473999999999,1.032018293115001,0.0326352839320267,-11.772126,1.7911202025894297,0.05664019403324815,-2.340953,1.4309864502471712,0.045251764836202794,0.055569175199999994,0.02295520502163518,0.0007259073202450192,-4.0827098248,3.3247998695561494,0.10513940352028153
R::LEU:16,21.269478000000003,2.7383253038154542,0.08659344934529402,-6.846355,1.427434433862025,0.0451394402155698,-27.245610999999997,1.1469676803114375,0.03627030272384006,-2.7994700000000003,0.6498964218242781,0.0205515293615828,0.1443363912,0.04658540234924329,0.001473159771389676,-15.4776216088,3.357985251751717,0.10618881744789346
R::SER:17,16.303221,2.2602934075378354,0.07147675348082759,-4.017164,1.1281810772672975,0.035676218172670714,-14.588925999999999,3.823932025614995,0.12092334818604718,-4.028129,2.3212430959205888,0.07340415186049765,0.18921258,0.041892128472220645,0.0013247454200460704,-6.14178542,5.137518800800046,0.1624626093246503
R::TYR:18,23.962251000000002,3.0517853990736308,0.09650592791118585,-5.795972,1.580822517936786,0.049989997331626256,-20.455536999999996,2.1592321627446642,0.06828091631364507,-7.35119,1.5771823350202727,0.04987488464046809,0.3517429752,0.12220897522764072,0.0038645871223443916,-9.288705024800002,4.356273251228875,0.13775745583950144
R::LEU:19,22.176724,2.7709028333422303,0.08762364128375401,-7.3782559999999995,1.3412637736344033,0.04241448467757212,-34.28312299999999,1.1251362921313135,0.03557993361251536,0.49707799999999996,0.475189938778169,0.015026825277349838,0.0007292448,0.0018732635798501393,5.9237795701671404e-05,-18.986847755199996,3.311892462806037,0.10473123548011566
R::GLU:20,18.181283999999998,2.4915022988839484,0.07878822060018871,-4.708546,1.7047197100649714,0.05390797055987176,-1.0361589999999996,10.357855187524056,0.3275441406676648,-77.318174,7.563574823568812,0.23918123695583646,0.0157984056,0.01863606488726975,0.0005893241166646148,-64.8657965944,13.17599440253317,0.4166615274963426
R::ALA:21,13.731196,1.9838150920849453,0.06273374147605099,-4.591069,0.932809873574996,0.029498038243907003,-6.15946,0.9835452894503638,0.03110243296592728,-0.400755,0.4353103915311464,0.013765723263780949,0.007313709599999999,0.011661868183298413,0.00036878065231872977,2.5872257095999998,2.441853609938058,0.07721819120108632
R::TYR:22,22.806296000000003,3.055199678643607,0.0966138969112829,-8.839926,1.2551672002263283,0.03969187197051809,-26.874052,1.9552377035276298,0.061830045101843485,-3.534828,0.9593301342165792,0.030336682521594216,0.050349988799999995,0.04351795739240198,0.0013761586447815217,-16.392160011199998,3.9566213330612783,0.12511935251285314
R::ASN:23,26.148072,2.6333449726186653,0.08327367978428718,-4.701827000000001,1.377639122945846,0.04356477422265608,-83.10357,2.813564545394329,0.0889727230734229,-5.504440000000001,1.5384258091958807,0.048649295682465954,0.234200448,0.08358924994496515,0.0026433241773119423,-66.92756455199999,4.372903141174449,0.13828333913416094
R::PRO:24,40.272337,3.6150897340772885,0.11431917505576657,-6.239549,0.9374935048303003,0.029646147668778152,-6.350872000000001,0.9292971966039713,0.029386957644778406,-5.1889009999999995,0.9210451026953024,0.029126003522608454,0.2522182968,0.06961684882774793,0.002201478058193065,22.745233296800002,3.9578443278488993,0.1251580270038071
R::SER:25,16.151223,2.1480745004005333,0.0679280800499396,-0.81901,0.9844465835686567,0.031130934388482467,-8.453933999999999,2.209136057748368,0.06985901603690106,-9.177179,1.7380986614571108,0.05496350568294384,0.6895228032,0.11094388211672417,0.00350835359950071,-1.6093771968000001,3.6738177361912134,0.11617631754687843
R::ASN:26,23.87189,2.903724424923963,0.09182382880222323,-1.3464090000000002,1.2522740793129115,0.03960038345419145,-84.461829,3.5008378308283574,0.11070621264300844,-12.641025,2.697173374548807,0.08529211107936653,0.8156996496,0.06417323344523089,0.0020293358250462394,-73.7616733504,5.434568413374131,0.1718561428626973
R::GLY:27,10.576506,1.7189171876399398,0.0543569342215324,-1.5349789999999999,0.8553016699147734,0.027047013634761974,-10.234283999999999,2.348485028980172,0.07426561742383887,-2.78222,1.5286674404853398,0.04834070896873566,0.2038501656,0.082160283739386,0.002598136298221557,-3.7711268344,3.3978189521649234,0.10744846965727868
R::SER:28,15.433060000000001,2.138798589021416,0.06763474997662075,-2.521052,1.0067430165121585,0.03183600950646925,-9.89893,2.689015908301771,0.08503414934660074,-6.424603000000001,1.7745435642415208,0.05611599470196533,0.410955552,0.07781790275194993,0.0024608181543364673,-3.0005694480000002,3.996730907651366,0.12638772862970404
R::TRP:29,45.682822,4.8513903174570485,0.15341443221651607,-10.456024000000001,1.1435680388258496,0.0361627966206155,2.103174,1.1945435470186927,0.037774783728355084,-5.127015999999999,0.7933618189350935,0.025088303564489968,0.30419687520000005,0.0688791691621026,0.002178150578922758,32.5071528752,5.18698732147597,0.1640269413028008
R::LEU:30,22.050856,2.8494465320942592,0.09010741112285937,-1.803397,1.401152303424221,0.04430832627611881,-23.491709999999998,0.9893366019207012,0.031285570346407304,-2.751986,0.3954594135989179,0.012505524691271456,0.6982565975999999,0.12547128063923088,0.003967750277581571,-5.2979804024,3.351640108756346,0.1059881664084451
R::ARG:31,28.567752,3.766404506488383,0.11910416830025723,-5.200653999999999,1.3749123514915416,0.043478546138112764,-245.796338,6.872784668368128,0.21733653419928275,49.909487,5.733436378632887,0.18130717776147473,0.9854937072000001,0.0956297951189759,0.003024079647512166,-171.53425929280002,9.807792501071866,0.3101496312170652
R::LEU:32,22.303447,2.993777661950032,0.09467156219895709,-4.170455,1.41354766031252,0.044700301877895636,-33.321422999999996,1.1991740074196906,0.03792121174317878,-2.873843,0.9518510704679594,0.030100173759481857,0.1865015712,0.05617199943990716,0.0017763145895580913,-17.875772428799998,3.6480153139904816,0.11536037331384236
R::ALA:33,14.869254000000002,2.0609523719591385,0.06517303644517417,-3.159714,0.8535938766204922,0.026993008468935067,-8.459907,1.4641135203087907,0.046299334772229715,-0.47909,1.2147328899391834,0.038413226809264546,0.1855932408,0.046996587823055574,0.0014861625977698994,2.9561362408,2.93215965786415,0.0927230298211076
R::ASP:34,17.682467,2.479267214906655,0.0784013132728719,-3.9098360000000003,1.0710786129430463,0.033870479699939296,53.719193999999995,15.30487753372643,0.4839827231651601,-124.682604,15.63637573158128,0.49446561661978483,0.5572246176,0.08995447406713604,0.0028446102377470014,-56.6335543824,22.046260214988113,0.6971639616811585
R::LEU:35,22.229563000000002,2.7519534523736042,0.08702440924264294,-5.995119000000001,1.283460210851509,0.04058657552490725,-25.609659,1.9214589625383622,0.06076186752165374,-4.319147999999999,1.6077922347417903,0.050842854661161584,0.03794852159999999,0.02193062991570861,0.0006935074105586568,-13.656414478399999,3.9367498376469774,0.12449096065262531
R::GLN:36,28.262079999999997,3.067480338584096,0.09700224547710223,-1.13555,1.1177024646568514,0.03534485534699499,-66.686899,2.3474322011080533,0.07423232408323883,-16.747377,1.7590249750560678,0.05562525382298044,1.1986996319999998,0.1556360929227457,0.004921645397654887,-55.109046367999994,4.391756348226783,0.13887952988900218
R::VAL:37,20.162309,2.5009242790454493,0.07908616977398135,-1.285217,1.2516912182766962,0.03958195176985339,-19.249599999999997,1.1979282190515423,0.03788181645591985,0.280948,0.5106842696774593,0.016149254574004335,0.5106491136,0.0597996409208555,0.001891030685701122,0.41908911359999995,3.085572814532216,0.09757437980218096
R::PRO:38,39.568238,3.6374381261206357,0.11502589326476018,-5.795335,0.929103758885411,0.029380840607018035,-0.596405,2.187378220833105,0.06917097282079383,-2.1924759999999996,0.7394402933462579,0.023383155206772248,0.3503331432,0.03204537870399122,0.0010133638518726696,31.334355143200003,4.407563073947584,0.13937938244527515
R::ARG:39,29.201572,3.597797612820377,0.11377235016829003,-11.131047,1.4686848119290266,0.04644389170591758,-286.073277,5.140508932807236,0.1625571656011232,94.921734,3.764415082219813,0.11904125718104627,0.0244820376,0.016660373960706472,0.0005268472838599306,-173.05653596240003,7.463049866320238,0.236002358689871
R::SER:40,14.760562000000002,2.1255016476483855,0.06721426377009572,-3.781076,1.7476859180710933,0.05526668135707083,-19.156162,2.2711042168416666,0.07181862128832606,-1.676349,0.8670622637383084,0.027418916265946763,0.0036206208,0.004292941850196362,0.00013575474109277864,-9.849404379200001,3.6717697483209286,0.11611155448397345
R::GLY:41,10.485527,1.7486464151654557,0.05529705494211242,-4.219432999999999,0.6578430949025763,0.02080282522906444,-7.831907,1.1256565197035018,0.03559638465281271,-2.011795,0.4832266455556854,0.015280968260388477,0.0335804832,0.009663941755559052,0.0003056006712277278,-3.5440275168000004,2.234105146558294,0.07064860795428496
R::LEU:42,22.011971,2.821092157686275,0.08921076707527519,-7.224619000000001,1.3630212044715226,0.04310251505236093,-27.776491999999998,1.0426433387961582,0.03297127737798462,-1.774508,0.628553093967407,0.019876594072828473,0.0498291912,0.013260895902642572,0.00041934634866745,-14.713818808800001,3.3613609953752572,0.10629556783436524
R::ALA:43,12.576124,1.9032375223875764,0.060185654990404486,-3.5555909999999997,0.9217407551578697,0.02914800198502463,-4.621147999999999,0.8233382051720909,0.026036240129788328,-1.4070209999999999,0.3578057469619514,0.011314811202976388,0.08183014560000001,0.021601335828928744,0.0006830942172161617,3.0741941456,2.2974543426818284,0.07265188543119575
R::GLY:44,9.823996,1.6031559649591176,0.05069624293755899,-3.003474,0.6375245056654685,0.020160295020758005,-7.116174000000001,0.9086043824041352,0.028732593404076842,-2.60668,0.5344708781589508,0.016901453180126258,0.07677481679999999,0.022293215930284212,0.000704973387096476,-2.8255571832,2.0219457396548783,0.06393953842583251
R::CYS:45,14.563470999999998,2.118228837769659,0.06698427732803423,-4.654863,1.0112983141640255,0.03198006066646841,1.159057,1.236459435546108,0.03910028050731862,-2.9739750000000003,0.6623980784807577,0.02094686645718161,0.09507373920000001,0.022963434741104027,0.0007261675668252771,8.1887637392,2.7345471579131906,0.08647397388145817
R::VAL:46,18.587872,2.4035609714787767,0.07600727164959943,-3.558806,1.2807792434155076,0.04050179589060219,-23.706843999999997,0.8978602060811026,0.02839283271644448,-3.282758,0.7761202351672065,0.024543076812738863,0.22723038,0.05065385664505557,0.0016018155927003085,-11.73330562,2.971293017572151,0.09396053531282705
R::VAL:47,18.129784,2.6066573191242455,0.08242974207980999,-2.56552,1.2817136823799613,0.040531345445223015,-25.254809,1.3580657614854297,0.04294581018584933,-3.206302,0.7301743495878227,0.023090140337295482,0.1832416704,0.056078066815696874,0.0017733441791670794,-12.713605329599998,3.2890871508424313,0.10401006819455885
R::GLY:48,9.910553,1.7746707427551174,0.05612001643968933,-0.546221,0.5330850777868389,0.016857630324544435,-4.596017,1.1283467830020166,0.03568145824810135,-7.842587,0.7152242923943509,0.02261737801848393,0.6091157304000001,0.0432129327917645,0.0013665129199775447,-2.4651562696,2.2847791039950596,0.07225105918983103
R::GLY:49,10.452388000000001,1.7217347831347312,0.0544460344144181,-1.3847939999999999,0.6194779750435039,0.019589613614464173,-6.091222,0.9417021390630904,0.029779236368919874,-3.994386,0.7789417853755183,0.024632302064646738,0.3528684576000001,0.08668154132050884,0.002741111016668074,-0.6651455424000001,2.202087768084119,0.06963612954742457
R::LEU:50,21.029998,2.7912589822508407,0.0882673592331616,-3.45609,1.3435620409567992,0.042487162271679195,-30.385633,1.0713668551485993,0.033879594718812675,-0.24785,0.5175896864312504,0.016367623025350997,0.44892229679999995,0.05380535090295081,0.001701474591579219,-12.610652703200001,3.3188712993264415,0.1049519256683401
R::LEU:51,22.411631999999997,2.8579264669644666,0.09037557020885677,-6.553445,1.397069556956632,0.044179218496652926,-31.481262,1.2337588667790802,0.03901488102450141,-2.4005810000000003,0.49502307566314524,0.015654004134374056,0.020350807199999998,0.013236873503287254,0.00041858669369920033,-18.0033051928,3.4477428905250664,0.10902720320711771
R::TYR:52,22.028799,2.9814865209487365,0.09428288219289332,-7.86632,1.2151806909262506,0.03842738751984058,-29.43169,1.087437226648049,0.03438778448664584,-1.960266,0.5444341808189489,0.01721652047435834,0.1016181144,0.031566756903832115,0.0009982285016095426,-17.127858885600002,3.4417801709993663,0.10883864545961801
R::ALA:53,13.807978,1.900442892989947,0.06009728104927876,-4.262249,0.8590122496210401,0.027164352467875984,-1.939822,0.8895732236954977,0.02813077532376241,-2.224362,0.31993688902031914,0.010117292768127253,0.0044454672,0.005703944465953729,0.00018037456159526535,5.3859904672,2.2898292300452168,0.0724107581977255
R::VAL:54,18.227143,2.4996711272787464,0.07904654163561489,-5.771002999999999,1.2417614130705625,0.03926794375812159,-28.420655,0.954104958573741,0.030171447959536184,0.955486,0.2913178501293733,0.009212279294723971,0.0052223544,0.00523185053986834,0.00016544564083565525,-15.003806645600001,2.9640406349409365,0.09373119483705022
R::GLY:55,9.466997,1.6826560774534407,0.053210257234775696,-4.417122,0.7865086630902421,0.02487158774819171,-14.978253,1.4033661464461085,0.04437833413943115,2.0712129999999997,0.46666076075774787,0.014757108986214068,4.752e-06,7.498529519845874e-05,2.3712432384721732e-06,-7.8571602480000005,2.3742653946751178,0.07508086416891985
R::GLY:56,9.690484,1.6767682701387214,0.05302406841938857,-5.2513,0.7621840630713818,0.024102376355869978,-3.652075,1.050655265715163,0.033224636753093326,-0.8568250000000001,0.48747684496291716,0.015415371366755975,0.0,0.0,0.0,-0.06971599999999999,2.175772630468083,0.0688039718293501
R::ARG:57,30.005744,3.848563040728838,0.12170224927446494,-9.979429,1.7720768750138918,0.056037991139574236,-323.3722239999999,5.240240201920519,0.16571094524449495,119.393215,3.3004310568128825,0.10436879399885293,0.0026259335999999998,0.0034640212761573854,0.00010954197095940461,-183.9500680664,7.50364367913785,0.2372860477640129
R::ASN:58,25.352513,2.673931221596958,0.08455712966882806,-6.617708999999999,1.1774711038148664,0.03723490567087555,-90.304467,2.6710539891419267,0.08446614358967149,-10.410527,2.212954899511285,0.06997977841684697,0.2119523112,0.047232439967867364,0.0014936208974563106,-81.7682376888,4.535446624282698,0.14342341538855266
R::ASN:59,26.201703000000002,2.6648914924985223,0.08427126833500848,-6.812449000000001,1.2773721538373224,0.04039405425800931,-95.12455499999999,3.0575751953100023,0.0966890173441379,-3.6545400000000003,1.3082503790941549,0.041370509477162594,0.0053544888,0.006284284406482138,0.0001987265218876297,-79.3844865112,4.449005608874359,0.14068991046907203
R::SER:60,17.048284,2.167661742372181,0.06854748302705213,-2.112985,1.242595522595748,0.039294320617297866,2.767886,2.7404858206172134,0.08666177088546023,-10.161243,2.193268554908632,0.06935724153937352,0.17139512880000002,0.04901522027473885,0.0015499973608303888,7.7133371288,4.308815735314354,0.13625671741566572
R::PRO:61,39.68661,3.534766257321692,0.1117791236944538,-1.974983,0.8029981473895192,0.025393031026464723,-3.586756,1.3125126248779477,0.04150529352340494,-9.480525000000002,1.2590114151090925,0.03981343671896461,0.897135768,0.09957475607949283,0.003148830266668957,25.541481767999997,4.056734251155515,0.12828520095668983
R::ASP:62,16.295737000000003,2.4240912569107214,0.07665649627938262,-0.174989,1.0741948989261678,0.03396902531541051,101.33609999999999,10.973237232375869,0.3470042295967011,-178.71871299999998,11.336730740854307,0.35849890361147696,1.0251215351999998,0.05994684169512286,0.0018956855829013737,-60.2367434648,15.998972028701417,0.5059319183202127
R::GLY:63,9.913153999999999,1.7554117967827378,0.05551099509362087,-2.4176310000000005,0.6763565086838449,0.02138827077720403,-7.734798999999999,1.578404224715266,0.04991352418532476,-2.668094,1.0789754692132718,0.03412020022162825,0.151643412,0.03679122244305367,0.0011634406082195413,-2.7557265879999995,2.682504474727835,0.08482823973733546
R::ASN:64,25.092934999999997,2.696282111867191,0.08526392687869237,-5.389234999999999,1.1838349841827618,0.037436149238069344,-84.697457,2.4500939516987916,0.07747877368770753,-10.733535,1.3703650443494975,0.04333474766022066,0.19517891040000002,0.040842922430403675,0.0012915666117765555,-75.5321130896,4.068652279046301,0.12866208209021282
R::THR:65,19.945049999999995,2.3497379810310766,0.07430523924663725,-1.9692319999999999,1.0181148541181393,0.032195618586633806,-37.630573,1.6461917180787298,0.0520571529443457,-2.417018,0.9570043279296077,0.03026313406896252,0.6892033968000001,0.04624007168957408,0.0014622394570852444,-21.3825696032,3.19151516309305,0.10092457102337794
R::ASP:66,17.431566,2.601003022613392,0.0822509375244076,-6.027525,1.2243730678902571,0.038718076003011824,56.359841,5.378566184562481,0.1700851968917901,-125.62718,4.024338871864545,0.1272607691144447,0.13056096239999998,0.03344402151544617,0.0010575928210448606,-57.732737037599996,7.306825726190075,0.2310621176067447
R::SER:67,16.07983,2.013175195331991,0.06366218946203468,-4.968929,1.0248053493024907,0.03240719062120319,-11.582194,1.4641507471445692,0.04630051198814113,-3.541902,0.8757796551621875,0.027694584387493525,0.10735391519999998,0.024682083381637153,0.0007805160088416438,-3.9058410848000005,2.8309780979476087,0.08952338795565694
R::SER:68,15.865703000000002,2.191986646125154,0.06931670402428985,-4.045018,0.9461271974084668,0.02991916900042513,-11.214765,2.1497528094585667,0.06798115284235036,-5.239223,1.3984661444850928,0.04422338247207014,0.24731274239999998,0.030989674784253577,0.0009799795626612843,-4.3859902576000005,3.504007304423927,0.11080644019846607
R::ALA:69,14.546647,1.9746703356233921,0.06244455888539049,-3.441084,0.7661673713647691,0.0242283396241674,-5.289120999999999,1.1877398681356959,0.03755963251096848,0.722507,0.5289492451559034,0.016726843813194406,0.1986686928,0.03064354404347428,0.0009690339475706453,6.7376176928,2.485515580405109,0.0785989039391552
R::LEU:70,22.337280000000003,2.788020446051284,0.08816494772640655,-7.069711999999999,1.2387090566618135,0.039171419773299,-28.718341,1.1650410768376367,0.036841833704621706,-3.8181629999999998,0.6397528791893008,0.02023076237888726,0.0155133072,0.009075035743860637,0.0002869778279804002,-17.253422692799997,3.3277837892627207,0.1052337633465598
R::ASP:71,15.881506,2.2595440380669727,0.07145305633745838,-6.476749,1.0340103751892433,0.03269827909843268,61.511655999999995,4.934571622710932,0.15604485604999607,-133.517136,4.242509351021398,0.13415992543790417,0.129233196,0.04406054796006041,0.001393316865088765,-62.471489803999994,6.966027615579596,0.2202851350886336
R::CYS:72,14.627531999999999,2.0574909066569407,0.06506357530120828,-5.294504999999999,1.0369815031981044,0.032792234415711906,-5.609040000000001,1.2619358717462628,0.03990591615788316,-0.6972130000000001,0.5713498644709737,0.018067669125567915,0.0810259992,0.024570432519107174,0.000776985298558473,3.1077999992,2.6885174329239856,0.08501838617108759
R::TYR:73,22.452203,2.7919039033947786,0.08828775343042206,-9.235231,1.3215747249546654,0.04179186228967309,-28.663518,1.5313867172193965,0.048426700049414885,-2.4601369999999996,0.7943045047278784,0.025118113906720786,0.0107988336,0.010248579156975421,0.0003240885291657066,-17.8958841664,3.5380018536896976,0.11188144223557246
R::ASN:74,25.667102,2.7345855575563913,0.08647518818479669,-4.865532,1.2458199143439634,0.039396284837228,-82.952873,2.022499389584828,0.06395704637388284,-5.255863000000001,0.9592290937158859,0.03033348734041307,0.337146732,0.04569146031271419,0.001444890842073662,-67.07001926800001,3.74736405693649,0.11850205641768209
R::PRO:75,40.134752999999996,3.4784364504746956,0.10999781879651524,-5.799715,0.9706251087701162,0.03069386097862242,-6.029782,0.7904400056145944,0.024995907714584,-4.311176,0.7522960780331105,0.023789690813963933,0.2932883928,0.12485934507096644,0.00394839917581172,24.2873683928,3.774648048403659,0.11936485198465062
R::MET:76,20.536443,2.682546757234811,0.08482957682760772,-1.7235630000000002,1.1290533716485682,0.03570380254302054,-6.812223,1.3321174434977572,0.04212525232293571,-6.118784,1.0010547574153974,0.031656130959799876,1.1997273816,0.13433359120998434,0.004248001144935248,7.0816003816,3.356413509257221,0.10613911458611465
R::THR:77,18.335847,2.439391244058853,0.07714032435497663,-1.2488400000000002,1.1402632338192793,0.0360582895101806,-32.938007,1.6541357160012595,0.052308364215974096,-6.037334,1.16860577974097,0.036954559508185186,0.6194458728,0.05947508774217706,0.0018807674130364074,-21.2688881272,3.369891927858806,0.10656533960649654
R::ASN:78,24.708578000000003,2.6268131303760454,0.08306712479625136,-2.5788010000000003,1.2839897691956115,0.040603321630120356,-89.944306,2.0774933026038855,0.06569610659973694,-8.185444,1.2938725427429087,0.04091584237021157,0.5245964639999999,0.050424133555790764,0.0015945511107682388,-75.475376536,3.8133193049871723,0.12058774449249746
R::GLN:79,26.729938,2.944017927281694,0.09309802122578117,-3.9528360000000005,1.0703944960172396,0.03384884602322508,-71.218106,2.3723684019907196,0.0750208759930461,-11.533278,1.7994057854514083,0.056902207169107245,0.8034063624000001,0.08484891959283221,0.002683158429178364,-59.17087563759999,4.322751240575389,0.13669739678536702
R::TRP:80,45.631542,4.840026512555071,0.1530550771527557,-11.099243,1.3115162766626267,0.04147378622637436,-1.346663,1.518974135208036,0.048034179741419554,-3.951537,1.0600829366757112,0.033522765885752925,0.23545990079999998,0.07912417684859514,0.002502126168275245,29.4695589008,5.34633056194723,0.16906581699921183
R::SER:81,16.651349999999997,2.0268322307235986,0.06409406284126479,-1.5464209999999998,0.930957082662246,0.02943944785078348,-3.019951,2.188275605722232,0.06919935062266842,-6.177067999999999,1.514110761264182,0.04788038635366261,0.4153498416,0.055963878393365384,0.0017697332241971922,6.3232598416,3.472598949046496,0.10981322079293927
R::PRO:82,39.081743,3.666273824873287,0.11593775812456872,-2.310602,0.7721361638959802,0.024417089416963685,-5.958718,1.276860992620575,0.040377889921044664,-4.5575280000000005,0.9867763643379386,0.031204608525280366,0.905183208,0.08056241506816499,0.0025476072541927054,27.160078207999998,4.080238951943944,0.12902848485881174
R::CYS:83,14.976332999999999,2.181150749515264,0.06897404288651637,-4.397573,0.9700405953726885,0.030675377042034872,-5.323157,1.3378167177722815,0.04230547920011071,-0.652347,0.7580907548512908,0.023972934584464204,0.18579606480000002,0.03049813823725706,0.0009644358122440504,4.7890520648,2.839680025664852,0.08979856707186332
R::ALA:84,14.190471,1.9496299067153746,0.0616527109960219,-2.344566,0.9140491418102202,0.028904771814425384,-6.116429,1.3201196244882507,0.04174584797269065,-0.9326360000000001,0.7116359782248225,0.022503905561124273,0.2212895088,0.034724958649400325,0.001098099609872694,5.0181295088,2.6242884784297633,0.08298728829175708
R::SER:85,15.598650000000001,2.0366510195661895,0.06440456020733314,-3.322717,0.7695380295417503,0.024334929194698714,-5.819848,1.5116901596874937,0.04780384021076131,-8.550439000000003,1.2789466448132227,0.04044384403440157,0.5122977768,0.04041125424750018,0.0012779160652625435,-1.5820562232,2.943243259239008,0.09307352407132685
R::MET:86,18.830413999999998,2.440462092023558,0.07717418754093884,-9.623809000000001,1.1318078196049894,0.035790905835407415,-7.139576000000001,1.1818916643347646,0.03737469606865051,-2.9287529999999995,0.8464204699739959,0.02676616543307988,0.0678722832,0.019653120054817702,0.0006214862250195717,-0.7938517168000001,3.05786296724786,0.09669811749184101
R::SER:87,15.774954,2.0880455253379893,0.06602979718190871,-0.684524,1.1703353260600142,0.03700925256505459,-15.116943000000001,1.3573995704106436,0.042924743374317335,-5.684312,0.6971139638939963,0.022044679146134106,0.642017592,0.08946753592864988,0.0028292119017748136,-5.0688074080000005,2.8400923935147153,0.08981160728825727
R::VAL:88,19.850852,2.4873810460192867,0.07865789514153046,-3.401065,1.26466971845419,0.03999236798159119,-16.891574000000002,0.7600225671149509,0.024034023852114318,-0.524923,0.4676342877409653,0.014787894612520065,0.2206364472,0.06934352492422644,0.0021928347974521046,-0.7460735528,2.9304570665537684,0.09266918915645543
R::PRO:89,39.294426,3.651313244645548,0.11546466303819536,-6.683263000000001,0.9760704143815649,0.030866056661501155,-3.254652,1.0200670100027742,0.03225735117606528,0.01914200000000001,0.5053756106461806,0.0159813800354037,0.2146204152,0.027106017674884096,0.0008571675414941522,29.590273415200002,3.9473380667585576,0.12482578985642825
R::ARG:90,29.547933,3.947218516437999,0.12482200934334857,-10.664441,1.720681178056818,0.054412716496412855,-298.13553799999994,4.961085562309523,0.15688330043875287,100.546764,3.5567360262330405,0.11247386878872799,0.0049406184,0.0063623957810860395,0.0002011966204367793,-178.70034138159997,7.47021146487635,0.23622882832112185
R::ASN:91,23.686488,2.493253338883957,0.07884359334692959,-7.383331,1.4037191910916513,0.044389498391387575,-97.57886300000001,1.9124493055323062,0.060476957150893434,4.289396000000001,0.6848591659487373,0.02165714840841241,0.0009384552,0.0015492710102473874,4.89922510525181e-05,-76.9853715448,3.5090221719092436,0.11096502423264128
R::ARG:92,30.154646999999997,3.9233272560915693,0.12406650135468077,-7.4422880000000005,1.8341254998107408,0.058000140939966686,-285.92475199999996,4.027592552443208,0.127363659528517,86.226602,2.8962743253352228,0.0915882359672682,0.08745050879999999,0.013920939141917206,0.00044021874857048346,-176.8983404912,6.5853332213400995,0.20824652130608468
R::ILE:93,23.025989999999997,2.9544887533886466,0.09342913782059642,-6.5375,1.3983920694855216,0.04422104001490693,-13.222281,0.8605567209888026,0.027213192940906437,-1.6769230000000002,0.5081343140066413,0.016068617895481863,0.0767691864,0.013379317049564786,0.00042309115414148636,1.6660551864,3.4181049619832793,0.10808996961390412
R::GLY:94,10.151825,1.5202035937251956,0.04807305863344873,-3.362132,0.7957129850492577,0.025162653965271634,-8.657356,0.9247703364965811,0.029243805758895333,-0.974356,0.33245101182580267,0.010513024077971094,0.029822529599999995,0.009296844459673607,0.00029399203544886013,-2.8121964704,1.977369060847243,0.06252990007025365
R::VAL:95,17.842599000000003,2.590435207875117,0.08191675387977114,-3.9812299999999996,1.2653122109187123,0.040012685377265045,-24.332262,0.7841532575689525,0.024797103285585598,-2.6336420000000005,0.4749676597790633,0.015019796198217871,0.1527611688,0.025763938273740423,0.0008147272644100642,-12.9517738312,3.0253138592559905,0.09566882432123004
R::GLY:96,9.648609,1.6665234976198204,0.052700100266688296,-2.6758369999999996,0.8099918199778317,0.025614190372350246,-8.085578,0.8090254766791959,0.025583631914096953,-2.513942,0.3757220976147131,0.011881375957186104,0.05484096719999999,0.015324662643262465,0.000484608383264058,-3.5719070328,2.056528987976374,0.06503315676166374
R::VAL:97,18.317201999999998,2.5053986882721877,0.079227663017383,-2.978406,1.2046947020569152,0.03809579143637785,-25.247598000000004,0.764240162773457,0.02416739593741949,-1.901161,0.5290763565677453,0.016730863428974608,0.309449592,0.042125097516709155,0.0013321125480950384,-11.500513408,2.931564642588628,0.09270421378597518
R::ILE:98,23.005758999999998,2.9779811119144126,0.09417203142610338,-4.009149000000001,1.6241252472635845,0.051359349867370785,-10.703711,1.2945964967815262,0.04093873580704466,-3.248591,1.010687403562051,0.031960741976978575,0.0748714752,0.05519129702627929,0.001745302056219205,5.119179475199999,3.7691735855732933,0.11919173426955175
R::ASP:99,17.195935,2.5729627425936425,0.0813642260134944,-0.613367,1.223781806659586,0.038699378681201074,48.716555,13.226651387368422,0.41826344201110266,-125.91585699999999,13.912602737106779,0.43995512830350214,0.791680032,0.12799619197385623,0.004047594984655488,-59.825053968,19.40718897866901,0.6137092015391099
R::GLY:100,10.62543,1.7437409810806193,0.05514193149591335,-1.870957,0.6879059508035964,0.02175349620523101,-4.903035,1.2634279677824929,0.03995310037750512,-5.344540000000001,1.1342966051258374,0.035869608143942695,0.2766088368,0.06371819582887077,0.0020149462721587206,-1.2164931632,2.5299775162846183,0.0800049138047513
R::HIS:101,64.837323,4.772116033026754,0.15090755922971852,-7.781954,1.2967698592595374,0.04100746356316128,-22.960005,4.480942769437588,0.14169985216285513,-2.279205,3.4151291687101675,0.10799586676801572,0.3492999864,0.08116334823318697,0.0025666104294227387,32.1654589864,7.496882440828416,0.23707223863540292
R::ILE:102,22.714948,2.6528553491089557,0.08389065206145438,-5.686637000000001,1.5461674855044003,0.048894108982892814,-13.481218,1.049980898148152,0.03320331137817432,-0.411173,0.4477980918572566,0.014160619021462305,0.003433104,0.005659553822221678,0.00017897080618532176,3.139353104,3.2758648391872742,0.10359194198692998
R::TYR:103,23.292498,2.950207872336456,0.09329376447542462,-8.178353,1.3185592540310807,0.0416965047263077,-29.513013000000004,1.8609025092226084,0.05884690432665936,-2.223049,0.8837208725604482,0.027945707731224127,0.04690995839999999,0.033739794123846534,0.0010669459721652026,-16.5750070416,3.8324123081323753,0.12119151826561346
R::ALA:104,15.117408,1.9782473696522385,0.06255767463338131,-5.074444,0.9035684738103692,0.02857334399162968,-4.417138999999999,0.8804490011800797,0.02784224207349329,0.480374,0.3365563907044405,0.01064284755711553,4.4834400000000006e-05,0.0003252739331957604,1.028606492380055e-05,6.1062438344,2.37030786945623,0.07495571623302744
R::VAL:105,18.563512,2.4928562834339245,0.07883103735113474,-6.206656000000001,1.218069238452396,0.03851873141296322,-26.005247999999998,1.0271762266018427,0.0324821643443906,-0.6107480000000001,0.3648183746688206,0.011536569962341493,4.67784e-05,0.00045311791473460865,1.4328846591873335e-05,-14.2590932216,2.9809744668191707,0.0942666896195461
R::GLY:106,9.562749,1.5499644815282059,0.0490141805399111,-4.428002,0.7461545804965618,0.023595479609365862,-12.553227,1.174875091007976,0.037152812537828137,-1.14928,0.43587681700223513,0.01378363520991469,0.0,0.0,0.0,-8.567759999999998,2.128252013053435,0.0673012379608726
R::GLY:107,9.41563,1.5960390431001368,0.0504711861075208,-4.151959,0.8416238300565164,0.026614482360530704,-11.802075,1.044952214876355,0.03304429045046966,0.930415,0.41700065080884463,0.013186718423284846,1.3068e-05,0.00014491165369286208,4.582508851709944e-06,-5.607975932,2.1263786101182425,0.06724199575836806
R::SER:108,15.39445,2.15666334357034,0.06819968311876529,-7.400194,0.9385058275599572,0.0296781601243069,-11.985346999999999,1.076262840848368,0.0340344193808415,0.191507,0.5041061911452784,0.01594123746611285,1.21104e-05,0.00014254815878095374,4.50776858011145e-06,-3.7995718895999997,2.6352333370549896,0.08333339511099963
R::HIS:109,64.835329,5.2378088654282715,0.16563405963375707,-8.280596,1.155030457080678,0.036525270112403,-20.184428999999998,1.609537586687245,0.05089804753582401,-4.509288000000001,1.206428026471534,0.03815060396711958,0.36267505199999994,0.05960968052539534,0.0018850236105523177,32.223691052,5.728731989504338,0.18115841191501522
R::GLY:110,10.740761999999998,1.6773705843837847,0.05304311526820422,-2.12681,1.0095209229629667,0.03192385462158353,-13.235899,1.2953283988236342,0.04096188058181655,-0.8070080000000001,0.7454741068179364,0.023573961142243364,0.0618070464,0.025137526305628544,0.0007949183786818411,-5.3671479536,2.4631166783609264,0.07789058846368901
R::CYS:111,16.78664,2.094026532878703,0.06621893324722168,-4.883642,1.044890129073866,0.033042327125007404,-8.720675000000002,2.007253844279542,0.06347493990052294,0.13484699999999997,0.796262804349795,0.02518004077818382,0.051058965600000006,0.025879565340858734,0.0008183837133226544,3.3682289656,3.1844174825396614,0.10070012265684801
R::ILE:112,22.570470999999998,2.7332229040381977,0.08643209729700535,-5.350794,1.601533018568147,0.050644920866400815,-11.402823,1.1873595772431367,0.03754760665702942,-1.875558,0.5143905584631195,0.016266457716294595,0.0685509624,0.05351788981442847,0.0016923842737952,4.0098469624,3.4223822155861243,0.10822522824905563
R::HIS:113,65.91082899999999,5.151290763853173,0.16289811703564597,-9.976932000000001,1.131642354004126,0.035785673353676044,-16.028942,2.497075855202641,0.07896447192653162,-3.782682,1.479102136052815,0.046773316419471474,0.0486916056,0.027813369187387003,0.0008795359603528947,36.1709646056,6.019992980905589,0.19036889317888195
R::HIS:114,66.270079,4.933279548409861,0.15600399707302057,-11.249408,1.0588756251496207,0.033484587343074725,-20.466487,1.4849269409068582,0.04695751292211929,-1.421974,0.8658284364260624,0.027379899220486552,0.0498711312,0.03228232591509953,0.0010208567805959398,33.1820811312,5.330494699558052,0.16856504306058387
R::SER:115,16.201158,2.175298830743951,0.06878898896651993,-4.831244000000001,1.0014549547852865,0.03166878631182446,-12.548584,1.966585015437675,0.06218887861140447,-4.2701270000000005,1.2998438332626732,0.04110467115634183,0.20757723119999996,0.06594344888196967,0.0020853149523390817,-5.2412197688,3.36098738197058,0.10628375314113372
R::SER:116,14.963389,2.050811692886258,0.0648523600162631,-3.397356,1.008736456793349,0.031899047623150135,-10.430854000000002,1.4833339970094395,0.0469071396131122,-5.556563,0.9143128119145,0.028913109795229566,0.23804187839999996,0.061214256344340676,0.00193576475321529,-4.1833421216,2.874608267023141,0.0909030950454262
R::VAL:117,17.878943,2.4719839800757204,0.07817099716487567,-5.750565000000001,1.253657435576003,0.03964412902025974,-29.446334000000004,1.2188926747027402,0.03854477075355359,-0.5851770000000001,0.5979167648352068,0.01890778828078525,0.0052939728,0.0065349183179761435,0.0002066522620796108,-17.897839027200003,3.086358417099094,0.09759922273665106
R::GLU:118,18.801896,2.6910709074983514,0.08509913412711084,-5.94367,1.6402751943195386,0.051870056035250245,44.112168000000004,4.584184928618827,0.14496465589851892,-113.77389199999999,4.030447904431466,0.12745395368656084,0.0183242304,0.018942751086552235,0.0005990223858313442,-56.78517376960001,6.869642344417556,0.21723716519098368
R::ARG:119,28.196131,3.9353512358922935,0.12444673298178222,-7.926404,1.4225648444918073,0.04498545027877347,-259.845845,7.789130624721542,0.24631393766690304,63.126746,6.826284544866556,0.2158660711818418,0.4888700784,0.07928139992850135,0.0025070979986077475,-175.96050192159998,11.17075119244255,0.3532501694316036
R::TYR:120,22.414551,2.8175042419487144,0.08909730721744064,-9.012346,1.4402204554456237,0.045543769719732244,-43.112778000000006,1.741687221264484,0.05507698590805419,1.171484,0.8076395642512816,0.02553980551499952,0.023059727999999998,0.010001116422812805,0.00031626307040604027,-28.516029272,3.7011378221396596,0.11704025452156494
R::GLU:121,21.467293,2.671498441165744,0.08448019839673082,-5.089751000000001,1.4824795543274785,0.046880119763061605,64.387911,13.527756914842866,0.42778523483995917,-128.144708,11.704509565920992,0.37012909123539045,0.22843833119999998,0.078296794791628,0.0024759620503235318,-47.150816668800005,18.147631560730993,0.5738784986946623
R::PRO:122,40.793239,3.6645807266151196,0.115884217656586,-5.7699609999999995,0.7954675276081357,0.02515489191944581,-6.873551,1.0434631988714314,0.032997203629989626,-6.401943999999999,0.9783793644921177,0.0309390720750316,0.30709744559999996,0.0625371127377515,0.00197759714542023,22.0548804456,4.01395976662579,0.12693255298815417
R::GLU:123,19.674306,2.8068653929898386,0.08876087727351506,-0.829038,1.0790654106939022,0.034123044420977446,85.675291,6.599715764509787,0.20870133725570375,-153.863367,6.700741641214874,0.211896055985738,1.1656613808,0.09734883760681988,0.0030784405440740592,-48.1771466192,9.874641208962146,0.3122635729727907
R::ARG:124,28.976247,3.9471334988813083,0.12481932085214612,-1.8558740000000002,1.604611502552565,0.050742271077711926,-285.857965,13.677151603012048,0.4325095096894114,80.566592,10.719329539739695,0.3389749633550183,1.1762382527999997,0.1345146501127074,0.004253726730167807,-176.9947617472,17.89249107521144,0.5658102481190324
R::ASP:125,17.727815999999997,2.48747905883527,0.0786609945789144,-1.853254,1.3454696152213919,0.04254748506649953,70.29986899999999,3.8661219959849946,0.12225751219388933,-153.930942,3.59117961269497,0.11356307062877437,0.497846232,0.037641566279181526,0.0011903308413840313,-67.258664768,5.986879632965318,0.18932175717443292
R::GLU:126,19.260671,2.8162637221607993,0.08905807853731744,-4.353235000000001,1.374062283077081,0.04345166461454613,61.389319,12.95943296063678,0.4098132533987145,-133.073735,11.311839132995793,0.35771176185691045,0.4923799848,0.09788678345900681,0.003095451885581569,-56.284600015200006,17.485238847808855,0.5529318019113424
R::TRP:127,45.354974999999996,4.817027056429619,0.1523277704897403,-12.247344000000002,1.2876971925355742,0.04072056065016787,3.857196,1.5071365988469658,0.04765984397355912,-4.092426,1.2754487361411277,0.040333230449890824,0.2281288896,0.04274864793040888,0.0013518309435273524,33.100529889600004,5.363018867675824,0.16959354756312775
R::HIS:128,68.14359900000001,5.016931651138871,0.15864930882988115,-4.885813,1.3777437047691417,0.04356808139029076,-86.43027900000001,13.239784946031376,0.41867876160268636,64.706643,12.214111996766322,0.38624413506168737,0.6730595711999999,0.1770752868857505,0.005599612238867156,42.2072095712,18.75034863281656,0.5929380860192452
R::LEU:129,22.346111,2.8585175571752224,0.09039426212254294,-1.3271769999999998,1.300890501030352,0.04113776969733532,-30.657000999999998,1.4346719558836438,0.04536831075760921,-1.3916239999999998,1.2617344207970234,0.03989954571951917,0.9587270304000001,0.14942362340642779,0.004725189861995596,-10.0709639696,3.679133526960513,0.11634441761083729
R::VAL:130,18.898972,2.5950459740081677,0.08206255910715922,-3.818323,1.3179734779846672,0.04167798086125335,-27.055218999999997,0.9784551185613983,0.03094146762904113,-3.0654760000000003,0.605714016202366,0.019154359018876098,0.083678004,0.04930704915006923,0.0015592258001608822,-14.956367996,3.1301777536500848,0.09898491182723704
R::ALA:131,15.615867,1.9687571397485775,0.062257567213239225,-2.3031800000000002,0.8820800913749272,0.02789382167434215,3.8740820000000005,1.012146910915604,0.032006895651968494,-2.0553600000000003,0.4748744954195793,0.01501685008249067,0.1580964624,0.032772631862791037,0.0010363616160462652,15.289505462400001,2.4300393338351984,0.07684459098717498
R::PRO:132,38.954163,3.483368402915632,0.1101537808267651,-4.656322,0.7478159240856002,0.02364801590654066,-4.8419490000000005,0.7745960407844853,0.02449487755427653,-4.061183,0.6013673715051391,0.0190169060446488,0.5958004319999999,0.03809659867563528,0.001204720229203617,25.990509432000003,3.6954265219981917,0.11685964735308614
R::MET:133,19.242749,2.4668262626295756,0.07800789581830163,-10.308468000000001,1.061246584435493,0.03355956365890355,-7.185754000000001,1.2015606582624117,0.03799668426960437,-1.780791,0.7459023845779017,0.023587504474170216,0.049731696,0.01597796474103207,0.0005052676095552376,0.017467696000000033,3.0351029308962922,0.09597838194684917
R::LEU:134,21.793722000000002,2.663765020176517,0.08423564615242173,-1.265723,1.4311529996024186,0.04525703158925694,-32.222949,1.0381602421586948,0.03282950941453436,-3.3998720000000002,0.5022255246560056,0.0158817655698603,0.7857634248,0.08859694451809151,0.0028016813840873816,-14.3090585752,3.2375453009309294,0.10238017178916992
R::THR:135,19.306943,2.412321195809339,0.07628429426658544,-3.176397,1.2829166541092996,0.04056938675147802,-30.517354,1.854338148419538,0.058639321011451015,-1.4162750000000002,0.8768892560494741,0.027729673048469218,0.21298122,0.044095919221111606,0.0013944354025751068,-15.590101780000001,3.4168139954192642,0.10804914566665003
R::ARG:136,28.875496,3.8533779316314147,0.1218545094938386,-6.312333,1.3684652403736821,0.04327467058350647,-248.455407,9.232088447006506,0.2919442705266726,65.492235,7.336143640208731,0.23198923145218403,0.6832988063999998,0.144293671976563,0.004562966553951493,-159.7167101936,12.481686579344695,0.39470558631085206
R::ARG:137,29.944305999999997,3.836363876688967,0.1213164778353048,-10.974874,1.6169705718175578,0.05113309916408353,-285.66584600000004,4.380349702282228,0.138518820072523,90.389889,3.0034765360626676,0.09497826752830882,0.0013084416,0.004130391362322636,0.0001306144433282531,-176.3052165584,6.748380064992175,0.21340251521850392
R::ILE:138,23.947950000000002,3.0646384950757244,0.09691237849470005,-4.692808000000001,1.6799201865374438,0.053123740767532554,-17.725925000000004,1.000921566045512,0.031651919078864714,1.6937189999999998,0.4847221555066366,0.015328260437473002,0.007853364,0.007426429590287919,0.000234844323881809,3.230789364,3.6675599027018584,0.11597842747643403
R::GLY:139,10.623974999999998,1.5834549397993618,0.05007324182010788,-3.056583,0.7754506013351204,0.024521901131661875,-10.571909,1.2242114346464013,0.038712964711049964,-0.16853300000000002,0.4905823997158887,0.015513577630933492,0.0465304752,0.015046927171478732,0.00047582561648547777,-3.1265195248,2.201872911667089,0.0696293351909474
R::VAL:140,18.357199,2.519350517375262,0.07966885859229439,-6.064157999999999,1.213199846289143,0.038364747712398686,-23.858815999999997,0.961144449156317,0.030394056197618643,-1.5603269999999998,0.5181634067270671,0.01638576565409746,0.057037752,0.016513885271170318,0.0005222149047560554,-13.069064247999998,3.001923645440828,0.09492916081508754
R::GLY:141,10.105334,1.5850996329707479,0.05012525158484493,-2.8187699999999998,0.8871498819816187,0.028054142530114873,-9.579692,0.9307511241658535,0.02943293487126284,-0.465803,0.3573213346429233,0.01129949274042866,0.046074938399999994,0.01645742555598917,0.0005204294917958872,-2.7128560616,2.072154144296927,0.06552726758935497
R::VAL:142,17.717038,2.372134172966614,0.07501346902094318,-4.741532000000001,1.1665162146219827,0.03688848165723279,-24.680248,0.8181731861262627,0.025872907886358657,-3.3602519999999996,0.46972855618537823,0.014854121195681691,0.11396658239999999,0.01965630545055327,0.0006215869560773056,-14.9510274176,2.806816570933691,0.08875933338454027
R::ALA:143,13.651420000000002,2.0722764153461766,0.06553113413943024,-3.614337,0.9267934966490647,0.029307783700426752,-3.123819,0.9065865420570725,0.028668783689563812,-1.8286350000000002,0.3151884004448768,0.009967132374710391,0.0459702144,0.01524787028801441,0.0004821799957693316,5.130599214399999,2.4647010184996714,0.07794068969795763
R::VAL:144,18.175982000000005,2.4494552618237386,0.07745857654047097,-3.005862,1.229879797767245,0.038892214091717635,-23.193137000000004,0.780266986505901,0.02467420860394513,-2.570795,0.48124112145056763,0.01521818047517508,0.30939942240000007,0.0472582078860464,0.0014944357505763766,-10.2844125776,2.8905152347030802,0.09140611753077911
R::LEU:145,21.497049,2.662830025104682,0.0842060790121414,-4.052963,1.378256948334018,0.04358431157688509,-27.565864,1.1136009669104998,0.0352151546000298,-3.344873,0.6889584144714396,0.021786778028680606,0.1480782456,0.05941046284902888,0.0018787237944774748,-13.3185727544,3.2723930649756827,0.10348215484662533
R::ASN:146,25.204007,2.679510502489401,0.08473356202208782,-0.906288,1.0561169400478339,0.03339735006038653,-76.950745,2.441263075126276,0.07719951685065783,-14.910344,2.160528334844049,0.06832190487438125,0.9709801055999999,0.08665733722850275,0.0027403456160737184,-66.5923898944,4.35089842512343,0.13758748891429606
R::ARG:147,30.265774,3.7894768397397547,0.11983377954034496,-1.5896930000000002,1.632460314602165,0.05162292783977871,-267.80111999999997,22.717723350098268,0.7183974903990131,67.044463,17.200074423403844,0.543914111023635,1.0323778824,0.25617208579932216,0.008100872640819339,-171.0481981176,28.792849805419557,0.9105098571226173
R::LEU:148,21.396404999999998,2.71387641077758,0.08582030746259885,-4.831358999999999,1.376485640360625,0.043528297900549705,-35.038178,0.9999452076568996,0.031621043915658446,0.02407100000000001,0.404715000906811,0.012798212061026338,0.2609722008,0.05075519784859713,0.001605020282940449,-18.1880887992,3.2289469849283137,0.10210826916306852
R::LEU:149,23.093993,2.7905354151042414,0.08824447803092837,-6.682825,1.3690030994760383,0.04329167918174345,-33.087572,1.0392018085126682,0.03286244663466189,-0.6085830000000001,0.3903131884922671,0.01234278676438186,0.0008707752,0.0026331082732969717,8.32661946945155e-05,-17.284116224800005,3.3005376996047446,0.10437216634003617
R::TYR:150,22.37555,2.959264113170705,0.09358014795617711,-7.934065,1.2119922816482784,0.03832656116552854,-27.433222,1.2260247586064483,0.03877030704954502,-3.620897,0.5680845363068775,0.017964410382503515,0.0744226704,0.030769300695104588,0.0009730107220713263,-16.538211329600003,3.471739172410172,0.10978603226844144
R::ALA:151,14.570736,1.936310306821714,0.061231508264160864,-5.212598,0.9338393311464237,0.02953059255070917,-4.600254,0.8474046999421233,0.026797289517486653,0.334043,0.2622870663052222,0.008294245303281066,0.0,0.0,0.0,5.091927,2.3255628848377756,0.07354075558039228
R::VAL:152,18.313010000000002,2.4611348540663105,0.07782791767675658,-5.321149999999999,1.270745027729796,0.040184486129599815,-27.085262999999998,0.9774544776259403,0.03090982458428064,0.04164200000000001,0.3772667012022132,0.011930220611371778,0.011537172,0.010221435319164134,0.0003232301656464879,-14.040223828,2.9613898076421785,0.09364736831757195
R::GLY:153,9.099566,1.6153351279669492,0.05108138188855114,-4.089839,0.7907132938549852,0.02500454984755775,-12.847035,1.2522191029428515,0.03959864494872268,-0.6451079999999999,0.4597429829111043,0.014538349642789583,0.0025131312,0.003555943008461547,0.0001124487913648989,-8.479902868800002,2.2391882514796917,0.07080934984565725
R::GLY:154,9.892611,1.6207715137177725,0.05125329550067,-4.508436,0.8033068840138244,0.025402794135763886,-11.287142,1.2432431410774,0.03931480011186627,0.230719,0.5063821482230589,0.016013209548338524,0.0006270768000000001,0.0012903649726886419,4.080492326597073e-05,-5.6716209232,2.2526163238553876,0.07123398277858511
R::PHE:155,21.907942000000002,2.9458098021827546,0.09315468528547557,-8.76899,1.216308190344865,0.038463042182073956,-11.279128,1.1440244174037544,0.03617722857843038,-1.113915,0.5876155339803398,0.01858203475873942,0.06842738879999999,0.03222265485288067,0.0010189698159258076,0.8143363888000001,3.436906048674122,0.10868451217819754
R::ASP:156,18.420716,2.6408365090145205,0.0835105829661367,-3.810231,1.6866918810615648,0.053337880550683676,31.384499999999996,11.129695419282596,0.351951871888757,-107.48569300000001,9.535097323192407,0.3015262525266266,0.18790272,0.06398732527311202,0.002023456892450897,-61.30280528,14.98703581217879,0.47393168540996455
R::GLY:157,10.392149999999999,1.689532805689194,0.05342771847552542,-3.093297,0.7670762157641181,0.024257079807573703,-8.759601,1.434883615419383,0.04537500401982351,-2.898456,0.9677699045041646,0.030603571491968056,0.048432434399999995,0.02765392169065821,0.0008744937877841423,-4.3107715656,2.5375502634507305,0.0802443850966463
R::THR:158,19.771268000000003,2.50398166610221,0.07918285284186216,-0.647355,1.299831537921357,0.04110428234351015,-36.804803,2.5040772967684126,0.07918587694905577,-4.415067,1.4914409497231191,0.04716350396769731,0.6192794807999998,0.0950350846542048,0.003005273251342026,-21.4766775192,4.057501336188102,0.12830945831530982
R::ASN:159,24.230196,2.6767271137686035,0.08464554354237439,-3.171959,1.1627848843698476,0.036770486634242414,-82.72124400000001,2.8920587449884207,0.09145492761171484,-7.835050999999999,1.7564352958190632,0.05554336097499862,0.6646043952,0.04623158455445083,0.0014619710703072536,-68.8334536048,4.468572794660104,0.1413086792138983
R::ARG:160,30.400487000000002,3.969080227940851,0.12551333736233372,-9.406739000000002,1.2774872010626956,0.04039769237071593,-257.601624,5.602969115087464,0.17718144063254482,71.101213,4.4998646610349295,0.14229821491371913,0.2168176464,0.05645311588069454,0.0017852042719641713,-165.28984535360001,8.30847779266802,0.26273713713759167
R::LEU:161,22.728075,2.699595824447615,0.08536871567134531,-7.689499,1.2896264249770162,0.04078156833667631,-32.088356,1.150675620348324,0.03638755808327896,-1.2611130000000004,0.5743711885453517,0.01816321178181326,0.08922935519999999,0.033789448800309145,0.0010685161909062086,-18.2216636448,3.2566934617368006,0.1029856898006671
R::ASN:162,25.238801,2.790552279997456,0.08824501134567891,-5.184024999999999,1.2088401153068176,0.03822688091350117,-91.80937,2.313831163049716,0.07316976596313536,-5.41062,1.5294046016669363,0.04836402005210071,0.4098805056,0.04897402334968741,0.0015486945996728107,-76.75533349439999,4.116280844820608,0.13016822958555233
R::SER:163,14.546385999999998,2.008382562412849,0.06351063310189878,-3.3722880000000006,1.0161258677230889,0.032132721314199336,-14.401356,1.5726308833493001,0.04973095510106357,-4.797273000000001,0.8172976094856756,0.025845219721855724,0.17662228559999998,0.03777176541047178,0.0011944480994265563,-7.847908714400001,2.865079803436062,0.0906017785700547
R::ALA:164,13.354265999999999,1.9202266166377342,0.06072289732254218,-5.402434,0.7477289412908932,0.023645265269055454,-5.90433,0.9327937184072371,0.029497527372646,-0.8328289999999999,0.361356053995225,0.011427081769156987,0.0017091216,0.0033155701141271976,0.00010484753302626361,1.2163821216000001,2.2906466643182184,0.07243660773912719
R::GLU:165,18.200588,2.643108095454289,0.0835824168366529,-6.6693359999999995,1.700066252563117,0.05376081531286519,23.992565,4.109746922594504,0.12996160882266347,-98.537217,2.9936411107397296,0.094667244070539,0.0024180623999999996,0.008368840131360274,0.000264645961889212,-63.01098193760001,5.9773089741564425,0.18901910636898892
R::CYS:166,14.688576000000001,2.0823042520784516,0.06584824218021314,-6.157295,1.2104558620515662,0.038277975311855256,-5.4006419999999995,1.2317513579598764,0.03895139802158582,-0.425289,0.5527192790911133,0.01747851828614199,0.014657457600000002,0.013327447764509236,0.0004214509033276857,2.7200074576000004,2.761174029715968,0.08731598950007906
R::TYR:167,22.767695,2.979491368333696,0.09421978992746163,-9.707655,1.2778040655652179,0.040407712506092194,-28.971575,1.3880101470720594,0.043892734801730005,-2.54837,0.6886121223882136,0.021775827311493818,0.0165990384,0.014257563350490344,0.00045086374071691047,-18.443305961600004,3.593203883101777,0.11362708367963022
R::TYR:168,25.603900999999997,3.0594685069794396,0.09674888911609787,-5.758979999999999,1.266836983040833,0.04006090290545134,-17.865985999999996,1.650124502516098,0.052181518508031176,-4.214305,0.973487443152196,0.03078437593934625,0.4284896976,0.08026360217349078,0.002538157960778721,-1.8068803024000002,3.826519882139889,0.1210051833948111
R::PRO:169,41.148182999999996,3.676000256734349,0.1162453349064426,-6.19276,0.8798191941529805,0.027822325826573163,-9.447332,1.3569451977791882,0.0429103748500989,-3.379517,1.3583599271588513,0.042955112521223825,0.2193822,0.078194222372893,0.00247271842564038,22.347956200000002,4.240237729162188,0.13408809044732686
R::GLU:170,20.087903999999998,2.7356880101327343,0.08651005079633232,-0.41446299999999997,1.2061260674701464,0.03814105518507584,50.842345,10.910695709255895,0.3450264929827491,-120.434859,10.177052819019806,0.3218266677593996,1.11583008,0.13710876138099884,0.004335759731284897,-48.80324292,15.217529784198106,0.4812205447951661
R::ARG:171,29.136201,3.839025289392999,0.12140063909468927,-2.454469,1.5613183048433783,0.04937321995818179,-247.033888,9.83226287166164,0.31092345227958607,47.65228200000001,8.497936296800301,0.26872834108905597,1.116128844,0.1383750638248079,0.0043758037305756375,-171.583745156,13.641234994012036,0.431373726786714
R::ASN:172,25.065160000000002,2.824945058297595,0.08933260649057544,-2.596002,1.229298581303989,0.03887383441334286,-97.03536300000002,1.9555137466228665,0.061838774350976594,-8.49939,1.1447286647498611,0.036199498834928644,0.5570639712,0.04815097271528012,0.001522667453329075,-82.50853102880001,3.82468898470195,0.12094728533415057
R::GLU:173,19.333171999999998,2.6765028313857617,0.08463845111068609,-4.016220000000001,1.4689512073585016,0.046452315869071586,17.78469,10.272058337154244,0.32483100603529214,-92.497396,8.32411066512117,0.26323149197082024,0.40068398159999996,0.0682173544237088,0.002157222159298829,-58.9950700184,13.569529819066856,0.4291062100582379
R::TRP:174,45.492509999999996,4.853865070837878,0.15349269078982228,-13.535579000000002,1.1957275140093584,0.03781222405200467,6.927517,1.8588268659859097,0.05878126672428045,-3.566043,1.3384303863671805,0.04232488510499467,0.0892963584,0.03421781613401576,0.0010820623554034718,35.4077013584,5.498870292111096,0.1738895468090649
R::ARG:175,28.412177000000003,3.673194544762229,0.11615661050353958,-4.283646999999999,1.5198458317839347,0.048061745207503656,-255.07104500000003,7.476087319779979,0.23641463916808322,55.272487999999996,5.701698837526935,0.18030354858919445,0.8377676136,0.11721684719573638,0.0037067221728244774,-174.83225938639998,10.208686524336004,0.32282701335569725
R::MET:176,19.988939,2.6086900512094187,0.0824940227124305,-4.880992,1.2023841024963695,0.038022723862658765,-8.278596000000002,1.2354766969813715,0.03906920358522809,-5.445408,0.9187345305016025,0.02905293681430502,0.7712301815999999,0.13172129968959392,0.00416539323376747,2.1551731816,3.2617200401516553,0.10314464416695089
R::ILE:177,23.08145,2.9979649980445067,0.09480397739282882,-3.9297349999999995,1.341571325265638,0.04242421031410014,-13.282278,0.9812852473750943,0.031030964160270624,-0.43518799999999996,0.6371446151824561,0.0201482818288806,0.20974624560000002,0.046106987621884823,0.0014580309693434637,5.6439952456,3.4869195003547997,0.1102660763877747
R::THR:178,20.560736,2.399507163628398,0.07587907898956076,-1.2369009999999998,1.2656966213113632,0.04002484150123521,-30.199188999999997,1.8766434486281616,0.05934467653698181,-1.6419890000000001,0.8600212165284065,0.027196258802986123,0.35830687679999995,0.04468849217947929,0.001413174204857767,-12.1590361232,3.4092589741752204,0.10781023491762866
R::PRO:179,39.469784,3.6630197429639932,0.11583485501930756,-4.853584000000001,0.7140634488223018,0.022580668921535516,-4.223364999999999,0.8090757824672544,0.0255852227227945,-5.067068,0.6650055949960121,0.021029323369428702,0.5337018432,0.04354645177408848,0.001377059716247997,25.859468843200002,3.8763813799600664,0.12258194240140392
R::MET:180,19.097529,2.465523919810757,0.07796671212228332,-9.510576,1.1306457722133842,0.03575415867034211,-9.054905999999999,1.8045977399863937,0.05706639118749319,-1.3455709999999999,0.9846020876267731,0.031135851858572938,0.03587778,0.01844742127623696,0.0005833586818955899,-0.77764622,3.403457454245277,0.10762677474893384
R::ASN:181,25.220626,2.779735407574613,0.08790295180552243,-1.646679,1.178728375818195,0.03727466410256436,-89.12291499999999,3.7266499655555254,0.11784701933343499,-11.474257000000001,2.76883637742482,0.08755829420992052,0.8427973247999999,0.13517735750172047,0.004274683377882851,-76.1804276752,5.539763288155022,0.17518269688753552
R::THR:182,19.170014000000002,2.411443005713384,0.07625652345736725,-3.368947,1.3232662960232153,0.041845354463679714,-34.748137,2.8065203523635813,0.08874996613087241,-1.054385,1.6052594390860935,0.050762760629963766,0.2269233936,0.0730252116441786,0.002309259954114538,-19.7745316064,4.245566875758369,0.13425661285961552
R::ILE:183,23.247978000000003,2.9444264863494216,0.09311094099790852,-3.102931,1.4395042564157288,0.04552112151780754,-0.049200999999999974,1.2577338576181372,0.039773036803832325,-2.4843779999999995,0.761927952706816,0.024094277435025936,0.5162099832,0.06384469175712729,0.002018946424638999,18.127677983199998,3.5928156986040296,0.11361480820797772
R::ARG:184,29.406483,3.7545554663250083,0.11872946875022646,-10.542392,1.5964580014319198,0.05048443473325219,-284.05552,4.6342734869232745,0.1465485951880809,89.34061600000001,3.272382687667199,0.10348182668731742,0.006800544,0.007870842819484074,0.0002488979041475119,-175.844012456,6.987875646887092,0.22097603050185716
R::SER:185,15.148444,2.1424444312196287,0.06775004162997982,-4.983242000000001,1.0980614115048393,0.03472375071094711,-20.355349,1.715961635701393,0.05426347146284506,-0.11799900000000002,0.7379562812247078,0.023336226622978275,0.0056991024,0.005024066146514617,0.00015887492138331408,-10.3024468976,3.0471193041524716,0.09635837303389178
R::GLY:186,10.904917000000001,1.7737979423009262,0.05609241606590859,-3.2931579999999996,0.6800211974901959,0.02150415841264196,-10.053168,0.9694248499888993,0.03065590546331979,-1.735824,0.5761783274507989,0.018220358531708426,0.0664746624,0.013853567339210006,0.000438088265104221,-4.1107583376,2.2092410224497967,0.06986233531220541
R::ALA:187,12.797047000000001,1.854299047832091,0.05863808454230919,-4.2212629999999995,0.7768771755116765,0.024567013368152837,-0.601765,0.9668367151567011,0.03057406145370615,-3.266226,0.6495575778358682,0.020540814173834493,0.06844102559999998,0.02314313231596416,0.0007318501030909436,4.7762340256,2.323617221035856,0.07347922828864219
R::GLY:188,10.456612,1.5767872923942532,0.049862392295757334,-3.115203,0.8372423626352169,0.026475928195079396,-8.106488,0.9604220248703171,0.030371211135810837,-0.38704200000000005,0.42379084963694064,0.01340144336390674,0.023726649600000004,0.012967290170743455,0.00041006172019863036,-1.1283943503999998,2.071089143410629,0.06549358930424697
R::VAL:189,18.264147,2.5156589382090333,0.07955212060901332,-4.382378000000001,1.1945094462230093,0.03777370536651124,-25.113743000000003,0.8470590740621341,0.026786359867495994,-2.5082789999999995,0.5485742931991984,0.017347442323264836,0.0925780752,0.02103154876407786,0.0006650759681538531,-13.6476749248,2.962140757401717,0.09367111543405693
R::CYS:190,14.832862,2.1678575817972914,0.0685536760134422,-4.8439380000000005,1.0097756395140456,0.03193190946617505,0.36271299999999995,1.429600527640851,0.04520793811523591,-2.510202,0.7640346662266053,0.024160897566025984,0.08678390400000001,0.022063576902826613,0.0006977115634321565,7.928218904,2.8891602202655267,0.09136326821192829
R::VAL:191,18.683552,2.501787912932669,0.07911348027546253,-2.9373030000000004,1.2417281003468512,0.03926689031730167,-23.458574000000002,0.8340106932911592,0.02637373383736175,-2.0252950000000003,0.5313805792226509,0.016803729347231226,0.284198832,0.046334935389195225,0.001465239310665973,-9.453421168,2.963261297831077,0.09370655003372773
R::LEU:192,21.107838,2.693021403880036,0.08516081423845125,-5.176171,1.3847655952394975,0.043790133063956314,-26.966706,1.0456105869605568,0.03306511000380915,-3.264392,0.608604799797044,0.01924577362269441,0.0873670824,0.039900119274740145,0.0012617525582056452,-14.2120639176,3.261170550114351,0.10312726776625636
R::HIS:193,66.558894,4.928750403577361,0.15586077293778572,-3.161712,1.0606788925287427,0.033541611664557804,-10.985848,2.9629565462382335,0.09369691294218824,-15.578594,2.8811156382838923,0.09110887619306914,1.0233375048,0.13360132486784723,0.004224844849984915,37.8560775048,6.520384067206964,0.20619264871446422
R::ASN:194,26.269332,2.786615088198584,0.0881205064089852,-2.042289,1.1589672460768683,0.0366497623113575,-85.29356400000002,3.8676419141259704,0.12230557622571425,-12.269582999999999,3.17381933687332,0.1003649798640492,0.733307868,0.11130685711674233,0.0035198318768382805,-72.60279613200001,5.844022681570564,0.18480422371447902
R::CYS:195,14.804273,2.211727299300481,0.06994095828962454,-5.176053999999999,1.064555091615272,0.03366418784233477,-3.615226,1.89942056083533,0.06006495206794059,0.051014,1.3866765606312093,0.04385056309563196,0.1369807416,0.05077624847364237,0.0016056859621535805,6.2009877416,3.3997446621315626,0.10750936595335335
R::ILE:196,23.093327000000002,2.8244626813025873,0.08931735239062452,-5.58291,1.4599897526695178,0.04616892978941574,-12.020247999999999,1.1793239429842846,0.037293497590008905,-0.9482480000000001,0.413992959476366,0.013091606872191054,0.0083353464,0.008136804611286118,0.0002573083544742515,4.550256346399999,3.416346126573284,0.10803435035465471
R::TYR:197,22.992625,3.0402651164618852,0.09614162458776636,-8.208043,1.225708850074519,0.03876031714461325,-29.138724000000003,1.729358668935973,0.05468712285194752,-2.827014,0.6485335564209457,0.020508431773395057,0.0303018264,0.022116791531864268,0.0006993943577581557,-17.1508541736,3.7626241501938065,0.11898462293767907
R::ALA:198,14.74082,2.079248014932322,0.0657515954756993,-5.169714,0.8819145708083068,0.027888587454440932,-5.59804,0.9595815214977829,0.030344632085428223,-0.33822499999999994,0.2884150557356533,0.009120484876090745,0.00047151360000000005,0.0011401404461797854,3.605440662408744e-05,3.6353125135999997,2.4708352552323753,0.07813467129577777
R::ALA:199,13.762467000000001,1.9743054988808089,0.06243302173458369,-4.818498,0.8680389035037542,0.027449800327069777,-4.462702999999999,0.9978889190641411,0.031556018360861054,-0.38831299999999996,0.35816443295084455,0.011326153849873311,0.0025859952000000003,0.004131443257436433,0.0001306477071724451,4.0955389952,2.403217606783121,0.0759964135045358
R::GLY:200,9.264051,1.627467161696051,0.051465030480890614,-4.372856,0.8131115257232552,0.025712844130200765,-11.317385999999999,1.168057677087908,0.03693722698043263,-0.019659000000000003,0.46872286131465785,0.01482231833145544,2.2586400000000005e-05,0.0003882567024727841,1.2277754966403265e-05,-6.4458274136,2.2122069803997246,0.06995612713786598
R::GLY:201,9.89733,1.5987631591639833,0.050557330221244874,-5.181932000000001,0.7856783523656484,0.024845331017637903,-9.228545999999998,1.1699927101841276,0.03699841809975124,-1.3822690000000002,0.6584982996477667,0.020823544622349963,4.36176e-05,0.0006249693166310165,1.976326508272962e-05,-5.8953733824,2.2306585250964894,0.07053961621376775
R::TYR:202,23.081682,3.1988661448825897,0.1011570294783116,-9.718691,1.1606010544192178,0.03670142786757758,-32.454326,2.207583288060498,0.0698099131479477,-1.457105,1.0368041039535867,0.032786624559033216,0.11056145759999998,0.038335850463066576,0.0012122860350291106,-20.4378785424,4.186836010823058,0.1323993798381425
R::ASP:203,17.948463,2.599322299875681,0.0821977884047436,-3.90681,1.4549963429163661,0.04601102430831115,56.9433,7.076976887061311,0.22379365911481944,-131.41999600000003,6.250854791465244,0.19766938464007014,0.2986538544,0.07505910516181286,0.002373577314454299,-60.1363891456,9.901308606935888,0.3131068701414626
R::GLY:204,10.660515,1.7281608859637463,0.05464924562859949,-2.3881010000000003,0.7265858619592044,0.02297666239467778,-8.542089,1.134454706490744,0.035874607748085555,-2.3361630000000004,1.0200677528630144,0.0322573746673687,0.1985244696,0.055366724263438555,0.0017508495525497432,-2.4073135304,2.417655525139937,0.07645298057132675
R::GLN:205,27.624377,3.1528182568728886,0.09970086740280147,-0.898256,1.2615391624773287,0.03989337110929584,-79.214772,4.759345969775259,0.1505037343723271,-9.569330999999998,3.227547908155509,0.1020640264708335,1.1359546848,0.10488998209989975,0.0033169124716997418,-60.9220273152,6.679160537607619,0.21121360156754798
R::ASP:206,16.621258,2.415602349608892,0.07638805346018446,-3.427715,1.11017151817861,0.03510670590891433,69.04351700000001,5.0670225223212695,0.16023332125906584,-145.673325,4.599424220418791,0.14544656461867705,0.5938097184000001,0.044564734890241424,0.001409260655747368,-62.8424552816,7.341595325805749,0.23216162888792116
R::GLN:207,27.329515,2.8944810608768887,0.09153152796591456,-7.197349,1.369910490214233,0.043320373396347825,-62.386252999999996,2.7124604802634456,0.08577553180826687,-14.155119,2.0154052621840104,0.06373271036790291,0.1241829648,0.048886318974715626,0.0015459211438160877,-56.2850230352,4.655788382539192,0.14722895592575158
R::LEU:208,21.840671999999998,2.883684803236304,0.09119012032241212,-6.837244,1.3527272535378296,0.04277699174163606,-29.237702000000002,1.2930295314477547,0.04088918401235222,-0.688652,0.6414983264950892,0.020285958269108218,0.16413872399999999,0.03618821733952177,0.0011443719125408768,-14.758787276,3.4971794529372113,0.11059052457623218
R::ASN:209,25.029121,2.8256942004327006,0.0893562964449568,-6.264947,1.1053452276058373,0.03495408520031672,-89.988874,1.9376289614175362,0.061273207783859335,-7.112421,1.1301436084670833,0.03573827885837537,0.3056853168,0.04297233532152282,0.001358904559925162,-78.0314356832,3.7735676721156044,0.11933068748664771
R::SER:210,14.633284,2.0673365476728747,0.06537492180755554,-3.353246,1.0082601368119242,0.03188398506278662,-13.606057,1.3616210007748117,0.04305823672366299,-4.348376,0.7802427459605119,0.02467344205059359,0.23083779599999998,0.042476481256352484,0.0013432242775952435,-6.443557204,2.7847914910569016,0.08806283920396231
R::VAL:211,17.728184999999996,2.4650980777192215,0.0779532458129551,-5.861757,1.2095315208587993,0.038248745076812654,-29.104266,1.0495085331925607,0.033188373886709185,-1.2851759999999999,0.4896407734492707,0.015483800793861953,0.0119093112,0.010369842831123072,0.00032792322324317713,-18.5111046888,2.9801004705604046,0.09423905143110443
R::GLU:212,18.786141999999998,2.698733983896153,0.08534146188012015,-6.754619,1.5979659764334784,0.0505321210898474,31.213664,5.197809202452896,0.16436915922734413,-101.40208899999999,3.2616536117556993,0.10314254351662556,0.021528107999999997,0.02181536246368453,0.000689862333673854,-58.135373892000004,6.89149773822044,0.2179282934267541
R::ARG:213,28.307539,3.774937923261653,0.11937401863252742,-7.781680000000001,1.4402823409318048,0.04554572671063664,-272.914684,7.337934034327645,0.23204584868543543,76.087902,5.926873312835023,0.1874241907182635,0.5080658111999999,0.0853274401384607,0.0026982905774920896,-175.7928571888,10.261820183410913,0.32450724718665314
R::TYR:214,22.736138,2.917691602783954,0.0922655097474457,-8.851195,1.1712624842344266,0.03703857188087846,-33.819072,1.8212949988445035,0.05759440487422368,-3.760049,1.242392455949005,0.039287899086092655,0.040198500000000005,0.024206840951412057,0.0007654875236389943,-23.653979500000002,3.8400547593094094,0.12143319379187409
R::ASP:215,17.010172999999998,2.285187074852079,0.07226396036110255,-4.420521000000001,1.2977756591795826,0.041039269749338865,68.63871300000001,5.503286503774904,0.17402919968393524,-141.541302,4.930408384586007,0.155913202900832,0.29059617600000004,0.0671630083978571,0.002123880810462448,-60.022340824,7.8425698390103005,0.24800383400212597
R::VAL:216,19.846417999999996,2.5415197534695655,0.08036991139273454,-2.091326,1.3963260241519528,0.044155705924874535,-26.131800000000002,1.3880612558529253,0.04389435100328971,-5.624475,1.022324111705774,0.03232872699898652,0.385601184,0.10480719904627497,0.00331429464168856,-13.615581816,3.3751880260730553,0.10673281693718632
R::GLU:217,19.80653,2.7440837740674024,0.08677554816363882,-0.980797,1.0291237786539575,0.03254375134785478,85.31763900000001,3.5157281070468174,0.11117708452140215,-162.021337,3.3710633923779896,0.10660238456728348,1.1686414392000002,0.05820901019659193,0.0018407305256519606,-56.709323560799994,5.684794835160638,0.17976899709869068
R::THR:218,19.242449,2.437406459210076,0.07707755994710133,-0.103472,1.3959000040174798,0.044142233985334275,-41.216883,3.157151320306171,0.09983789089975309,-3.135892,1.4890320884171704,0.04708732908475485,0.673243344,0.07384471418800119,0.0023351748999823514,-24.540554656,4.481044647186134,0.14170307382013808
R::GLU:219,19.797509,2.8709589171423198,0.09078769246940359,-1.6848250000000002,1.296130537552063,0.04098724643562922,83.673671,4.210315633626415,0.13314187070474487,-158.266327,4.125483020940821,0.13045922794525117,0.7607137464,0.06714949264631094,0.0021234534048706994,-55.719258253599996,6.683804038082404,0.2113604419457119
R::THR:220,18.643275000000003,2.3417798170141872,0.0740535800037716,-2.968147,1.1455681749206374,0.03622604647751394,-30.851721,3.2634898282603855,0.10320060978094558,-5.321752999999999,2.083797254531016,0.06589545506323634,0.48068792639999997,0.05212489031727417,0.001648333761890432,-20.017658073600003,4.668142351739778,0.14761962273392581
R::TRP:221,45.159358999999995,4.7077276790527085,0.14887142069624715,-12.699958,1.2215511328781943,0.038628838582540896,0.029649000000000016,1.4712839806777618,0.04652608463860892,-4.853181999999999,0.9105465736995554,0.028794010885529648,0.1315482408,0.06222521411246678,0.0019677340448704785,27.7674162408,5.1626089007691975,0.16325602795088867
R::THR:222,18.616609,2.4081134757562817,0.07615123447534518,-2.1603649999999996,1.1494120174136861,0.03634759944996368,-34.207819,2.7759998591928996,0.08778482339356274,-4.617743000000001,1.9371827159436974,0.06125909626293062,0.5171209128,0.07250102321479163,0.002292683660514846,-21.8521970872,4.310947342458638,0.13632412475219194
R::PHE:223,22.147006,2.884389926824041,0.09121241828810372,-1.808042,1.2752665808512351,0.04032747019385173,-1.038243,1.186998655412465,0.03753619330660742,-6.871392,0.9708702180703659,0.03070161201526721,1.0105117343999999,0.21625452225761127,0.006838568446456297,13.4398407344,3.5134500009084895,0.11110504447991489
R::VAL:224,18.746899000000003,2.461552725983947,0.07784113194705612,-3.631067,1.626808187375205,0.05144419188315626,-27.632502,1.9088174464825074,0.06036210768351284,-1.198747,0.8190586383104692,0.025900908342971294,0.0883416024,0.06438236262960217,0.0020359490705245046,-13.627075397600002,3.6089240622261327,0.11412419939221818
R::ALA:225,16.079688,1.9975937982122391,0.06316946242177465,-1.8905509999999999,0.9533551958210539,0.030147738379503693,3.5428240000000004,1.8169058206258242,0.05745560687194941,-1.756916,1.0628252701850855,0.03360948608568718,0.18616297680000002,0.07837887689686668,0.0024785577144004903,16.1612079768,3.055512179057157,0.09662377904204852
R::PRO:226,38.980934999999995,3.3465476946810426,0.10582713013577852,-4.907189000000001,0.7548988483757277,0.023871997639054007,-5.5924570000000005,1.2763036535836603,0.04036026531318891,-3.220633,1.0675527229654749,0.03375898126885644,0.5281026336,0.07279268589264604,0.002301906844219685,25.7887586336,3.813551147111504,0.12059507598420205
R::MET:227,19.225154,2.5081203301045982,0.07931372888903912,-9.806484000000001,1.176206298973101,0.03719490902991967,-1.1910839999999998,1.7857131104810762,0.056469206767440966,-1.6989839999999998,0.9902981226600401,0.031315976301945304,0.026953322399999997,0.016577202917714987,0.0005242171845476818,6.5555553224,3.441491731266047,0.1088295241943682
R::ARG:228,29.60223,3.9726493697657235,0.1256262035369214,-3.2844800000000003,1.5269512282977475,0.04828643757412634,-233.15621399999998,8.064189839419953,0.25501207376554547,39.350623999999996,6.843309641586006,0.21640445201202307,1.1532638664,0.13567732303226884,0.004290493676163925,-166.3345761336,11.401490078999027,0.36054677369450033
R::HIS:229,68.43323299999999,4.916489525333193,0.15547304992412997,-6.864529,1.2534580069388044,0.039637822533017626,-62.268243000000005,9.724075030868025,0.307502252359151,40.907312,8.373209997644631,0.26478414919450144,0.5076610128,0.08196892373083738,0.0025920849634207275,40.7154340128,13.799203817718418,0.4363691396088117
R::HIS:230,65.569436,4.900128153620474,0.15495565792156155,-7.259588,0.9904431635666936,0.031320562898134514,-9.097992,3.5783363092275158,0.11315692971239544,-7.721318,3.263277356412721,0.10319389083117274,0.6652546199999999,0.05383168368422671,0.0017023073072388077,42.15579262000001,6.960502947283356,0.2201104297373032
R::ARG:231,30.612811,3.9979887547714537,0.12642750524818167,-10.525216,1.633032773505786,0.05164103057980156,-268.237142,5.763952240939891,0.18227217405801685,71.510481,4.285930763047742,0.13553303105014292,0.00017436240000000004,0.0009069297286263364,2.867963620177634e-05,-176.6388916376,8.381113224782224,0.26503407118070593
R::SER:232,16.201652,2.0556894339602954,0.06500660773256824,-4.722382,1.2454522295439514,0.03938465762293738,-22.143631999999997,1.6399415046202106,0.05185950384043411,1.3296219999999999,0.5545514215255426,0.017536455717048417,6.371999999999999e-06,0.00016806129124816337,5.314564668531186e-06,-9.334733628,2.9620846967817442,0.09366934264159538
R::ALA:233,15.20743,2.1488647293629257,0.0679530692838815,-5.01556,0.8495186510018482,0.026864138519595227,-4.352246,1.055457731737278,0.033376504063247846,-0.307831,0.5517182618320695,0.01744686334098482,0.0248709024,0.01047569405426076,0.0003312705328254752,5.5566639023999995,2.5995759976559483,0.08220581103297332
R::LEU:234,22.497433,2.7852541208139336,0.08807746884141823,-6.899497,1.4475815058196206,0.04577654657126289,-24.747929,1.0190861121411674,0.03222633246211862,-3.918772,0.568181624144956,0.01796748056951781,0.087742872,0.013431254885536793,0.00042473357272560403,-12.981022128000001,3.3488326315426398,0.10589938618370176
R::GLY:235,9.939423999999999,1.6441886948352369,0.051993811787788745,-3.303426,0.8302449798246297,0.026254651521663737,-10.563985,0.9586420597777879,0.03031492369733099,-0.270052,0.3799570729648285,0.012015297636596442,0.028830995999999998,0.012767177165465512,0.00040373359133763444,-4.169208004,2.1109685378119147,0.06675468648440927
R::ILE:236,21.740838,2.7848867513340645,0.08806585159842605,-4.820917,1.4707968901622686,0.04651068148405268,-9.049818,0.8408959786299373,0.026591465677468777,-2.4960940000000003,0.5421159130333659,0.017143210410071972,0.1419511392,0.031228700888727076,0.0009875382317650204,5.515960139200001,3.3046646806697644,0.10450267294029467
R::THR:237,18.739887000000003,2.50648247754318,0.0792619354433829,-4.614267,1.3225469986775518,0.04182260828440761,-34.352464999999995,1.6181093741694348,0.05116911125645041,-1.221195,0.7978254088301525,0.025229454670582956,0.069422184,0.026329040028307604,0.0008325973509519617,-21.378617816,3.3596252055907687,0.10624067734178287
R::VAL:238,18.468403,2.487060070161354,0.07864774499368052,-2.7460950000000004,1.3008674674904435,0.04113704131284845,-22.411471000000002,1.3776511398605238,0.04356515423086438,-3.654248,0.9819719957799203,0.031052681051658003,0.2841902856,0.04621229479283833,0.0014613610744850817,-10.0592207144,3.277506857416323,0.10364386716256309
R::HIS:239,65.045107,4.978765388884176,0.1574423856448796,-7.790902000000001,1.3811461538866914,0.04367567627863363,-16.243796999999997,3.5366713304731894,0.11183936739713346,-9.267245999999998,2.2773804889574336,0.07201709443933434,0.1344278232,0.08097335021279298,0.0025606021644690572,31.8775898232,6.663087285235478,0.21070532069852127
R::GLN:240,27.421315999999997,3.0374069605741014,0.09605124176263419,-1.2686199999999999,1.2216279120910754,0.038631266554437486,-66.904244,3.250400464937205,0.10278668776871838,-16.520220000000002,2.8046540973175285,0.08869094996446932,1.010884932,0.15892246410269031,0.005025569579308488,-56.260883068000005,5.401357231048922,0.1708059130633494
R::GLY:241,10.874233,1.7944986432736583,0.05674702970826755,-1.951005,0.5882090776033638,0.01860080425613366,1.519067,1.1592869784962652,0.0366598731382284,-6.402508000000001,0.9603348155388307,0.030368453334603657,0.2433050496,0.05580812675360981,0.0017648079248878557,4.2830920496,2.4156819126583593,0.07639056946472352
R::LYS:242,23.079356,2.997437908825469,0.09478730936820604,-5.888993999999999,1.293379248311956,0.040900243030622695,-78.340844,7.798753781448931,0.24661824860229625,46.762706,7.26828929787223,0.22984348874302268,0.5816050272,0.09586240066210015,0.003031435280638698,-13.806170972799999,11.149674585310402,0.35258366859274226
R::ILE:243,22.709109,2.9534191597399446,0.09339531429958893,-5.79592,1.3938903793340423,0.0440786840729167,-17.96318,1.1185732589330035,0.03537239227985577,0.353542,0.5175122396968018,0.016365173944569,0.005870124,0.009402791796277529,0.00029734238440582935,-0.690578876,3.4906630586535514,0.11038445809555152
R::TYR:244,22.683596,2.8709970151123456,0.0907888972329987,-7.880755999999999,1.3110422847734546,0.041458797286752065,-26.702952,1.5616249830532296,0.04938291797470052,-3.7725149999999994,0.8211228530341852,0.025966184544037273,0.09059987519999999,0.035220073905309526,0.001113756529002396,-15.5820271248,3.6160215035761185,0.11434864019447233
R::VAL:245,18.985829,2.479036478101724,0.07839401673443579,-5.70535,1.398903910745838,0.04423722585673744,-28.010270000000002,0.9863824000356048,0.031192150280158627,1.380592,0.38126989854432514,0.012056812826613838,0.00017327519999999996,0.0010780195676632963,3.408997196046017e-05,-13.349025724799999,3.0365889000688235,0.09602537241802912
R::LEU:246,22.751403,2.8529152746955173,0.0902171023952277,-6.5032309999999995,1.3576259535081818,0.04293190223643718,-29.82924,1.0414906703374736,0.03293482680081983,-1.570103,0.4120488446665031,0.013030128563870735,0.0071912088,0.008827806377029492,0.0002791597489437232,-15.1439797912,3.352139434926064,0.10600395648836147
R::GLY:247,9.476937,1.6159222366905532,0.05109994789655857,-4.103449,0.8255281372545699,0.02610549186280542,-13.249383,1.2361932228866974,0.03909186212386154,-0.388118,0.49237298471382446,0.01557020090030954,0.0001804176,0.0008971173602657793,2.836934186917702e-05,-8.263832582400001,2.2501793318836962,0.07115691832588422
R::GLY:248,9.684681999999999,1.6284559579171922,0.051496298962896356,-4.783475,0.7771713668007848,0.02457631651356647,-12.637034,1.055493785317564,0.03337764417756292,1.2393919999999998,0.4275880568210483,0.013521521598400086,5.5900799999999985e-05,0.0003810429045650372,1.204963464671689e-05,-6.4963790992,2.1337204509083882,0.06747416514951997
R::TYR:249,22.135694,2.9635077182899323,0.0937143425328482,-10.0175,1.1797394220759092,0.03730663619250602,-27.424827,1.6719217879646764,0.0528708091962947,-6.006524,1.135188452823583,0.035897810844451226,0.2293221024,0.034318456131425173,0.0010852448715587438,-21.0838348976,3.7761509696104905,0.11941237852622419
R::ASP:250,17.737672,2.5897691029155476,0.0818956897914414,-3.010648,1.6856151589541428,0.053303831608018576,12.540685999999999,8.342926893087581,0.2638265133442884,-92.66244,6.87312755187913,0.21734737712795157,0.23649819119999999,0.05583448407729047,0.0017656414166464275,-65.1582318088,11.242581173730889,0.3555216328831879
R::GLY:251,10.565653000000001,1.7334814174345796,0.05481749560670388,-2.153116,0.7116373223377199,0.02250394806570616,-3.517656,1.3630833450908275,0.043104480111283094,-4.548111,1.1793740071236944,0.03729508075710522,0.269310744,0.05626573347869682,0.0017792787201267102,0.6160807440000001,2.6006673355586822,0.08224032216766844
R::HIS:252,69.27466,4.8809606016029266,0.1543495267061095,-2.6509260000000006,1.188744823132366,0.03759141197832293,-74.274397,5.655129383611926,0.1788308931515777,48.077599,4.995004099717938,0.15795589876987504,1.216483416,0.07308717777621176,0.002311219495264693,41.643419416,9.064920666286568,0.28665796114196673
R::THR:253,18.835492,2.3082856296255887,0.07299440079852701,-2.708148,1.421186496592196,0.04494186309106466,-36.692845,2.383000953624442,0.07535710679806518,-4.341814,1.4284993508587953,0.045173115847858,0.48561685920000003,0.06137267187475298,0.0019407742921437557,-24.4216981408,3.88214169644335,0.1227640996027098
R::PHE:254,22.452672,3.0256231296075193,0.09567860430846596,-6.226560999999999,1.1108955964801552,0.03512960327528621,-2.498429,1.14836226033382,0.03631440321634104,-2.6870700000000003,0.9983678135336695,0.03157116233368674,0.3201251616,0.06907232380859794,0.0021842586651584575,11.3607371616,3.564930505167011,0.11273300096542414
R::LEU:255,22.264980000000005,2.6637787820312706,0.08423608134048022,-6.812854000000001,1.4013573308346448,0.04431480981211586,-30.099956,1.2192139533584743,0.038554930476710755,-1.200706,0.6296941857473356,0.019912678563267172,0.0920621088,0.039063261258658916,0.00123528878411578,-15.756473891199999,3.308178220454902,0.10461378082400122
R::ASP:256,17.924792,2.6200565854072697,0.08285346408410454,-3.7437910000000003,1.4798702048892667,0.04679760488870131,1.788108,8.74812039390954,0.27663985690123544,-80.36569,7.309624874772987,0.23115063445705705,0.2777085,0.05787682285096375,0.0018302258394312545,-64.1188725,11.790601693591142,0.3728515633558673
R::SER:257,15.514501000000001,2.0559104017439576,0.06501359534742715,-3.906558,1.1422068624535575,0.03611975244427902,-10.89868,2.945626890086387,0.0931489010971144,-5.066561,1.885728648103698,0.05963197577037843,0.10062978480000001,0.05375283789394053,0.0016998139844266046,-4.2566682151999995,4.215090007828498,0.13329284967355018
R::VAL:258,18.362329999999996,2.5614591769341164,0.08100045132652041,-5.709156000000001,1.220540629255741,0.03859688365223286,-29.818544999999997,1.3163825978700114,0.04162767281478753,-0.719197,0.6105914003578825,0.01930859544842659,0.0117447336,0.011815141907640003,0.0003736275930624919,-17.8728232664,3.1869447975307477,0.10078004337421323
R::GLU:259,19.309599000000002,3.092785035562446,0.0978024502566219,-6.522369,1.5644790835415474,0.049473172556841354,-3.0174819999999993,7.823667374938431,0.2474060856035599,-72.81787700000001,5.579650016432124,0.17644402598521436,0.008792870399999998,0.011784797299850509,0.000372668012309299,-63.0393361296,10.215445093584146,0.3230407380811782
R::CYS:260,14.698786,2.0875296951669933,0.06601348519964689,-5.322894,1.1255583435628735,0.03559328005065001,-5.1064110000000005,1.6846531459261873,0.05327341008494763,-0.759289,1.1847286919286626,0.03746441075846516,0.047167408800000005,0.029136465900666857,0.0009213759521393656,3.5573594087999996,3.14120184677317,0.09933352426130453
R::TYR:261,22.911753,3.159469032605162,0.09991118339801106,-8.969779999999998,1.4012851328691103,0.04431252671198067,-36.691106,2.7833922215102924,0.08801859041568436,1.8593279999999996,1.141203888188259,0.03608803561315024,0.015459710400000002,0.017825777130274344,0.0005637005679420697,-20.874345289599997,4.58211533280223,0.1448992095323549
R::ASP:262,18.570759,2.1847766153359935,0.06908870283135297,-4.150832,1.4609369177948786,0.046198881780579924,52.132234,6.1083712255595595,0.1931636586660234,-118.24015899999999,5.889203910353165,0.18623297961886076,0.20843444879999998,0.06707621839677859,0.002121136269647082,-51.4795635512,8.88296158286933,0.28090390969641627
R::PRO:263,40.193084000000006,3.3655443665095253,0.10642785764518613,-5.966505,0.9021466211071236,0.028528381061234443,-5.656155,0.9558717366754809,0.03022731838875225,-7.0994790000000005,0.9185669379849245,0.02904763707359,0.2718633096,0.08414268665811418,0.0026608253828550245,21.742808309599997,3.728980208739522,0.1179207080930701
R::ASP:264,17.482574999999997,2.4894797971413625,0.07872426347940639,-1.477228,0.858854972632749,0.02715937893281067,71.279786,3.007765550072678,0.09511389806018887,-151.330391,3.165953698985346,0.10011624655428807,1.0251444528,0.041358098206888724,0.0013078579002669412,-63.020113547200005,5.099683171041245,0.16126614165720368
R::SER:265,15.781018,2.119148764404236,0.0670133679624894,-0.7598530000000001,1.2756874630531572,0.040340779657698736,-18.230324999999997,3.347085041252313,0.10584412252635948,-4.00066,1.8464515071888565,0.05838992351767555,0.5064978456,0.047103144152460995,0.0014895322047701824,-6.7033221544,4.55332297745625,0.1439887153114127
R::ASP:266,17.749775000000003,2.5666770035154403,0.08116545349084794,-1.6611479999999998,1.402224556230563,0.04434223388707429,55.655232000000005,7.047749313232984,0.22286940207703704,-132.666474,6.639532680190979,0.20996045868525817,0.5527461311999999,0.0992010334946651,0.003137012120857946,-60.3698688688,10.115239492222484,0.319871958735081
R::THR:267,18.790902000000003,2.457161327303521,0.07770226372761607,-2.7650460000000003,1.1719813487782134,0.0370613043737535,-32.343942999999996,2.949355362066599,0.09326680573361028,-5.101314,1.8413447975335853,0.05822843517907724,0.4778572608,0.07525780015070851,0.0023798606017000202,-20.9415437392,4.416570334764128,0.13966421704186982
R::TRP:268,45.473873,4.757047147219692,0.1504310392202055,-11.928509,1.5125526165786762,0.04783111349235976,-2.561524,2.906510860021686,0.09191194361683361,-2.2085780000000006,2.1014275181209556,0.0664529729501698,0.0905171112,0.08930262305096907,0.0028239968986851728,28.8657791112,6.147283215422386,0.19439416382858257
R::SER:269,15.372804,2.181564410138743,0.06898712398400154,-2.549122,0.9632950862098281,0.030462065312713123,-13.081144,2.435188486598933,0.0770074214947105,-5.935973,1.7325346052160113,0.05478755477543235,0.39642150960000005,0.06090373275392427,0.0019259451350859993,-5.7970134903999995,3.8239624850275873,0.120924311397247
R::GLU:270,19.121718,2.7619478953224297,0.08734046127927193,-2.630202,1.2407203090124705,0.03923502115707344,29.982862,10.12815906514881,0.3202805115035194,-100.338555,10.054377598189507,0.31794733665652086,0.8422711488,0.18198267281966188,0.005754797407953481,-53.021905851199996,14.590098549729182,0.46137942703463664
R::VAL:271,19.170115999999997,2.8305916824127073,0.08951116842352133,-2.508164,1.3221962627023267,0.04181151703901689,-25.289030000000004,1.3349180997724166,0.042213816850647366,-3.1153380000000004,0.7618831168597976,0.024092859601051928,0.274753152,0.10703430998611807,0.0033847220734063844,-11.467662848,3.4834438118072475,0.11015616546529843
R::THR:272,20.167958,2.584828669029342,0.08173945955434254,-2.041093,1.3231132477422332,0.04184051465208095,-27.608735,2.677135060615172,0.08465844395436878,-5.363806,1.470789167883691,0.04651043728416236,0.40780113840000004,0.1058473989268825,0.0033471886501341102,-14.4378748616,4.215856318185617,0.13331708253478092
R::ARG:273,29.369949000000002,3.7988059142839874,0.12012879078055769,-3.333444,1.4766132482352987,0.04669461087603151,-237.147778,8.815616782546527,0.2787742801205233,38.570205,6.712016511524313,0.21225259869074634,1.1837873448,0.12462425155062104,0.003940964865937334,-171.35728065520001,11.806485894245949,0.37335386588467057
R::MET:274,19.274786,2.53275604751109,0.08009277867700683,-8.707225999999999,1.1456874412002602,0.036229818008430566,-10.793374,1.507215946745522,0.047662353174428976,-3.43039,1.1983768280052816,0.03789600271664546,0.041205967200000006,0.025701031067258844,0.0008127379638728612,-3.6149980328,3.3817037694259855,0.10693886283362994
R::THR:275,19.666835,2.3336984307692803,0.07379802413191698,-0.801983,1.1917287957882867,0.03768577347900664,-39.161735,2.839151452243258,0.08978185211263467,-3.938522,1.395872448870598,0.044141362615080205,0.632422008,0.10183337283800795,0.0032202539998522997,-23.602982991999998,4.109255016009662,0.12994605337062212
R::SER:276,13.907585,2.1829269027557934,0.06903020978365197,-2.3966860000000003,1.0595548779577204,0.03350606720288133,-10.096423,2.043204825285757,0.06461180974149386,-5.406776,1.181522389048976,0.037363018558783496,0.2896622496,0.06715622233123793,0.0021236662161937454,-3.7026377503999996,3.3857078247054635,0.10706548217923367
R::GLY:277,9.919792000000001,1.6572817203891437,0.05240784960992008,-3.042619,0.6705635166328392,0.02120508028371975,0.43477299999999997,1.084841153105375,0.03430568943296432,-2.077292,0.7436954381573145,0.023517714700540104,0.110793348,0.028881980351224117,0.0009133284124609811,5.3454473479999995,2.2196926660173046,0.07019284530186114
R::ARG:278,29.787667999999996,3.882382957897894,0.12277172895978944,-9.182897,1.6368552142419317,0.05176190676927387,-269.068066,5.4877979146142035,0.17353940748903116,69.974457,4.112648310292408,0.13005335875766916,0.0029569176,0.004009124430966222,0.0001267796462487975,-178.4858810824,8.048727264172932,0.2545231042028222
R::SER:279,13.676596000000002,2.0246519485541215,0.06402511626529077,-5.590319999999999,1.1609919653468752,0.03671378955651405,-20.143559,1.4217090920856488,0.04495838901160717,1.1612280000000001,0.5999660157175571,0.018972591283638617,3.44016e-05,0.00030913405350663003,9.775677114013126e-06,-10.896020598399998,2.7979159948938537,0.08847787245680619
R::GLY:280,11.254808,1.778230081045757,0.05623257259930404,-3.894932,0.7246872962706052,0.022916624476043587,-9.59457,1.1936939419717267,0.037747916857755213,-0.9773090000000001,0.5023866434520329,0.015886860593553404,0.035494761599999994,0.0105636165051996,0.00033405088484978666,-3.1765082384000003,2.316178545605815,0.07324399671730557
R::VAL:281,18.395781000000003,2.5172467139791843,0.07960233048748637,-5.652171,1.2924306672928338,0.0408702462649664,-24.116773000000002,1.2527633605238462,0.039615855884620244,-2.9350759999999996,0.6847836433677428,0.021654760174705235,0.0763739424,0.01591354008355533,0.0005032303230042106,-14.2318650576,3.1694646180784214,0.10022727156443496
R::GLY:282,10.385216,1.6913500138481095,0.053485183643173555,-3.1137089999999996,0.859684712158475,0.02718561760047029,-10.055852,1.172526811674684,0.0370785534250731,-0.268663,0.36273793216453115,0.011470780593795698,0.0198896112,0.011913992142560552,0.0003767535119584084,-3.0331183887999997,2.2597040842550102,0.07145811744230864
R::VAL:283,17.928366999999998,2.5025882047014845,0.07913878772328396,-3.972978,1.258310852498698,0.03979128298404061,-23.948010999999997,0.9113689104193756,0.028820015455911886,-3.67103,0.5771178156148016,0.01825006775603861,0.1324741752,0.028769898520580584,0.0009097840737694329,-13.5311778248,3.001796111475075,0.0949251278369794
R::ALA:284,13.491220000000002,1.931450373579399,0.061077823680940044,-3.701555,0.9017998408599327,0.02851741490694765,-4.271155,0.9181442201391892,0.029034269561588767,-0.634375,0.42031049044129265,0.013291384742569148,0.0417412512,0.013080987759251919,0.0004136571536401837,4.9258762512,2.3587209093417045,0.07458930438183317
R::VAL:285,18.410165,2.618032185779044,0.08278944694690864,-3.786411,1.2997413504536202,0.041101430365365635,-18.623116000000003,1.4572856482323568,0.046083418498891776,-4.588496,1.1117793063301729,0.03515754863445403,0.2513920392,0.06412265430149615,0.002027736372083211,-8.3364659608,3.450690728705873,0.10912042203536727
R::THR:286,16.371382,2.66984252645657,0.08442783377581116,-2.588962,1.643762172747627,0.051980323975096575,-11.822117,14.268062673934082,0.4511957584766406,-102.43102999999999,12.594718778722294,0.39827997830056683,0.47165158799999995,0.1482325958550014,0.0046875262638103885,-99.99907541200001,19.288767189261133,0.6099643757478931
R::MET:287,15.968445,3.0151488939976083,0.09534737989570034,-4.400168,1.2772236905789056,0.04038935943755484,25.156102,2.9788754259948504,0.0942003121204808,-1.505251,2.35686746551413,0.07453069334173003,0.749706948,0.14905095099311677,0.004713404925523851,35.968834948,5.017286362999221,0.15866052580379897
R::ASP:288,16.813587,2.454812014479113,0.07762797193300236,-3.649968,1.3733132756133977,0.04342797891884908,59.43135899999999,8.670162208293394,0.27417460261322346,-128.415044,6.8686827756174615,0.21720682096118435,0.3779354376,0.06674879179145063,0.0021107821312533483,-55.4421305624,11.413459710832452,0.36092528668797313
R::LEU:289,22.845501000000002,2.7192378880853734,0.0859898522617582,-4.617825,1.444976185400645,0.045694159105677826,-28.814650999999998,1.2052140412387338,0.038112214383305,-2.290832,0.9423412119694226,0.029799445628669003,0.33359790959999996,0.08377543571915856,0.002649211888455672,-12.544209090399999,3.4394442918848003,0.10876477847620955
R::ILE:290,23.526063999999998,2.8713476922699557,0.09079998661841311,-3.654375,1.5802782319499944,0.04997278549745852,-17.451597999999997,1.4095211195281891,0.04457297147819517,0.20508500000000002,0.644197686874922,0.020371319539367105,0.2669293296,0.06739341683267412,0.00213116696492381,2.8921053296,3.6260445638577568,0.11466559719062379
R::ASP:291,18.171419999999998,2.4258371754097596,0.07671170707004245,-4.3034859999999995,1.3185671305640831,0.04169675380415123,40.18933,5.244115235299469,0.16583348455936153,-118.59871799999999,4.2380263763308506,0.13401816133075398,0.2581582464,0.05633238964297899,0.0017813865731189306,-64.2832957536,7.286157477374675,0.2304085301917073
R::ILE:292,23.498397,2.839947271234274,0.08980701811880294,-5.692133000000001,1.5294449474600256,0.048365295898102394,-9.789225,1.1850201772016373,0.03747362833213512,-1.021905,0.799007978667923,0.025266850812378658,0.08818873199999999,0.0409218746495614,0.0012940633001651874,7.083322732000001,3.528294704368788,0.11157447522115815
R::LEU:293,22.692569000000002,2.6518224807175534,0.08385798989505412,-6.087664000000001,1.2941801123120382,0.040925568573985625,-33.70142,1.21137886294916,0.038307163163043015,0.350022,0.6043117668190815,0.01911001599988864,0.2462184936,0.045372522277712074,0.00143480513584301,-16.500274506399997,3.246806855856511,0.1026730478715658
R::TRP:294,46.833474,4.875033010280443,0.15416207980993252,-10.939956,1.3718373518985405,0.043381306112933025,-2.0428490000000004,1.4085351398523929,0.04454179206317366,-0.9481969999999998,0.6840783494534818,0.021632456822816032,0.4194424656,0.08877065412622358,0.002807174564218908,33.321914465599995,5.3016694756285965,0.16765350944376917
R::ARG:295,30.534817000000004,3.9428826755954836,0.12468489801700525,-5.544986000000001,1.587371917920939,0.0501971075442002,-286.4905,5.207215846688133,0.16466662343656654,85.05525400000002,4.376668874781824,0.13840242208676842,0.6151501944,0.10980978572066576,0.0034724903225233804,-175.83026480560002,8.021749117358322,0.2536699802929764
R::GLN:296,27.120701,2.9301408805037004,0.09265919047562957,-6.215954,1.6142103914558348,0.05104581459712441,-92.22434,2.274753959090961,0.07193403627212921,-1.7689070000000002,0.7213821222840222,0.022812105697436174,0.0018591048000000002,0.002867683925549843,9.068412814190231e-05,-73.0866408952,4.109295162414729,0.12994732291142091
R::ASP:297,17.594044999999998,2.5588796319825207,0.08091887895278209,-3.868642,1.4746288067971547,0.046631857327753955,37.800463,3.6378897221646236,0.11504017398557342,-110.36492999999999,2.906166507807149,0.09190105424368102,0.0036372456,0.004172941928318754,0.00013196001037102354,-58.835426754400004,5.5138423902018046,0.17436300612224587
R::ILE:298,24.035678,2.910665255970875,0.09204331715184975,-5.493111000000001,1.3865629854712695,0.04384697153372169,-14.241202999999999,1.4467832131286982,0.04575130233983509,-1.858283,0.7470164314866173,0.02362273373068833,0.2255015448,0.06992726633312069,0.00221129432161872,2.6685825447999996,3.6125661491900494,0.11423937229464202
R::ASP:299,17.470491,2.4268681381399775,0.07674430897414479,-4.128574,1.4986545440907988,0.047391617850881605,16.464688000000002,3.523437519334776,0.11142087754391454,-95.123568,2.824929059175823,0.08933210055392182,0.0055991016,0.005837895431738859,0.00018461046306186832,-65.3113638984,5.341397254042997,0.16890981210544895
R::LEU:300,22.414157,2.8779084444003775,0.09100745581737246,-5.826098,1.48431724991526,0.046938232800095916,-34.550298,1.2715065926671398,0.04020856892748112,0.9857509999999999,0.41758599234049987,0.013205228547776067,0.0028875599999999995,0.0034577987481517777,0.00010934519734638555,-16.973600440000002,3.5038084629891206,0.11080015228019402
R::GLY:301,10.513648000000002,1.838359178750442,0.058134021623280116,-2.7880100000000003,0.6957904396440066,0.02200282563444977,-10.306261000000001,0.9839862391715649,0.031116377020453397,-1.800109,0.9012643558462745,0.028500481383987187,0.11054563199999999,0.030380364286136136,0.0009607114728982558,-4.270186368,2.375945733919055,0.07513400116144592
R::VAL:302,18.168020000000006,2.5010242580990694,0.07908933138925882,-3.937643,1.2904497431326025,0.040807603942782524,-27.283522,1.4237846387414075,0.045024023559828596,-1.687094,0.7880575912736327,0.024920569158107125,0.06980567759999999,0.025953091776758665,0.000820708823379436,-14.670433322400001,3.2510388965381165,0.10280687674860946
R::SER:303,15.281271,2.036742935561334,0.06440746684631371,-2.8660810000000003,0.9791016374406694,0.03096191235112909,-1.695837,3.642497334032106,0.11518587946632608,-6.637614999999999,2.336086625700126,0.07387354548669639,0.4309199568,0.05480343486859098,0.0017330367778543806,4.5126579568,4.882115603882951,0.15438605108518513
R::ARG:304,29.132137999999998,3.838579858874373,0.12138655334490721,-5.891527,1.4968610153487865,0.04733490149214425,-311.858425,11.991838110413891,0.37921521760917637,107.70026199999998,9.020784362202436,0.28526224865789024,0.5937891336,0.11347083647554938,0.003588262912672491,-180.3237628664,15.561712490554774,0.49210455762844596
R::GLU:305,20.388779000000003,2.728483750759568,0.08628223211159411,-2.3596640000000004,1.2474172065127207,0.03944679565064822,74.59437700000001,8.837917206156154,0.27947948143445345,-152.738397,8.680662961398223,0.2745066655828069,0.8532218376,0.12235728766957538,0.0038692771735629413,-59.2616831624,12.746698967315846,0.4030860138523425
R::VAL:306,19.389239999999997,2.680070593547864,0.08475127365650618,-2.5154870000000003,1.4181535642627001,0.044845953349560985,-24.553803,1.5758697440432696,0.049833376869232934,-5.924157,1.0471300981019502,0.03311316116517721,0.2211879168,0.0829646333005063,0.0026235720647025266,-13.3830190832,3.5750060057504363,0.11305161626952394
R::PHE:307,22.405328,2.9960170437459133,0.09474237766921412,-7.058739999999999,1.2632342262620975,0.039946973732687185,-5.387186,1.3408340872024398,0.04240089679952536,-6.836994,1.1531273615537878,0.03646508894770449,0.1242950976,0.06283536966294885,0.0019870288575356506,3.2467030975999998,3.701805759607692,0.11706137655890043
R::ASP:308,16.61573,2.5375023588363423,0.08024287021972733,-2.9221389999999996,1.313271780584278,0.04152930013471212,90.228258,8.952977789508695,0.28311801655747026,-166.911246,8.078596604329492,0.25546765567383284,0.4230271368,0.0873750363571207,0.0027630412552852274,-62.566369863199995,12.393174322290374,0.3919065829795125
R::PHE:309,22.337432,3.1152717989568743,0.09851354415193883,0.22133499999999998,1.751700269102851,0.05539362628294884,4.2966940000000005,2.61849905334411,0.08280421059562128,-8.811758999999999,2.2782653697317614,0.07204507682638002,1.1234173392,0.31099759964465085,0.009834607617222688,19.1671193392,4.9917053306879735,0.15785158253377993
R::SER:310,13.112822,2.3911939336482098,0.07561619157505883,-0.24075499999999994,1.1884383841726924,0.03758172152755911,90.183092,12.282989948849425,0.3884222471531928,-180.578478,11.439267675752498,0.36174140619718387,1.1399876352,0.18989583479820943,0.006005033561414028,-76.38333136479999,16.99690976884965,0.5374894805393094
R::VAL:311,14.622481,2.8064664383596325,0.08874826122036984,0.6718310000000001,1.6766488810836335,0.05302029300597084,42.368824,2.883670584346277,0.09118967068162928,-5.771791,2.39796351042275,0.07583026438908808,1.1759522688,0.3394616535246587,0.010734720034248468,53.067297268800004,4.98682510126781,0.1576972561290611
R::GLY:312,9.479673,1.6779346089973233,0.053060951292556,-0.8444750000000001,0.7026070390872838,0.02221838543582769,7.5216,2.1908138962495194,0.069279618416963,-8.104971,1.6423321315005073,0.051935102100207714,0.39705883919999996,0.1078851873335682,0.003411629177680233,8.4488858392,3.289024289246128,0.10400808033634212
R::ARG:313,29.233198,3.8901519886498006,0.1230174072836686,-3.33367,1.689011964759279,0.0534112480391537,-237.18574900000002,9.731893450916887,0.3077494925097343,40.30875,8.289055809771098,0.26212296011128056,0.9283040784,0.24139611095324748,0.0076336152891898195,-170.0491669216,13.470802216341028,0.4259841691328192
R::LEU:314,22.174095,2.7550423601053757,0.08712208908178798,-5.062858,1.5095703785633845,0.04773680684582914,-33.092468000000004,1.716440998396391,0.054278630242260165,-1.4580009999999999,0.709243257986285,0.022428241103550673,0.2371644576,0.14500554577663807,0.004585477980099859,-17.202067542400002,3.65229837802061,0.11549581569083782
R::ILE:315,23.149739999999998,2.9301288009915196,0.09265880848791441,-5.444714,1.503838835847778,0.04755555955095051,-14.812951000000002,0.973232762806,0.030776322239653653,-0.17497799999999997,0.44002594641225423,0.0139148422023392,0.0163802664,0.016120813881669593,0.0005097848960173605,2.7334772664,3.4624053430179447,0.10949087066673281
R::TYR:316,22.921435000000002,2.9726265769139255,0.09400270616197708,-8.017147,1.2452908525284363,0.0393795544336271,-26.982141000000002,1.470573623154924,0.046503621161356895,-3.193304,0.9016582155029698,0.028512936319923275,0.05876092079999999,0.0428919026499852,0.001356361055521651,-15.2123960792,3.655772436460172,0.11560567506477328
R::THR:317,19.430975,2.3157546559113293,0.0732305921481931,-5.735939,1.1412062702592376,0.03608811094084865,-36.158178,1.356830422829618,0.04290674534750917,-0.077234,0.619915861423145,0.019603460797624483,0.0010046232000000001,0.002042753580699777,6.459754013475869e-05,-22.539371376800002,2.9816706763249674,0.09428870569721587
R::ALA:318,13.828389999999999,1.9686708861310465,0.06225483963436096,-4.46007,0.8820003282879209,0.027891299344060688,-5.911539,0.9838778900244683,0.031112950719579778,-0.442534,0.34639550061165636,0.01095398753167083,0.012058941600000001,0.01135286455528601,0.00035900909962098375,3.0263059416,2.3961894895555753,0.07577416492351868
R::GLY:319,9.624867,1.710893835195802,0.05410321353959486,-4.399072,0.6172287102978927,0.019518485617895667,-9.779793,1.1824152393093552,0.03739125296310622,0.905335,0.6739150753433255,0.021311065876088886,0.0022828608,0.003610411723998159,0.00011417124338809383,-3.6463801391999997,2.271653441466329,0.07183598929593589
R::GLY:320,9.917224999999998,1.6525524567695273,0.05225829716298648,-4.510665,0.8753393757709064,0.027680661530660716,-9.612399000000002,1.1424004270828159,0.03612587349530804,-1.4830109999999999,0.44313676092037324,0.014013214794578725,0.0,0.0,0.0,-5.68885,2.235754362587268,0.07070076074433712
R::TYR:321,22.500111,2.870945963733731,0.09078728284665756,-9.874269,1.1518843408255015,0.03642578118090263,-29.063492000000004,1.367277031159377,0.04323709610896643,-1.3830019999999998,0.6883967867414839,0.021769017800442905,0.055010664,0.021245327645580427,0.0006718362499657666,-17.765641336,3.451515064605219,0.10914648982535705
R::PHE:322,23.074101000000002,2.806936533803178,0.08876312694356255,-3.5327219999999997,1.3170793054011594,0.041649704641401726,2.5714200000000003,1.3002283428690515,0.041116830417725535,-4.387699,0.8423974254465644,0.026638945594730283,0.6186526704,0.11328823902722261,0.003582488674356016,18.343752670399997,3.4679463653026534,0.10966609317658711
R::ARG:323,32.276514,4.036775725972896,0.1276540569735408,-3.292964,1.186338831322654,0.03751532783681892,-227.85230099999998,9.090397218295745,0.2874636004547341,31.379192,8.675913764044452,0.2743564827758513,1.4419532231999999,0.1273721650521335,0.004027861520716413,-166.0476057768,13.252395367648562,0.41907753814833965
R::GLN:324,27.167709000000002,3.102478787408385,0.09810899360567818,-3.4901259999999996,1.3456675511150589,0.042553744349046414,-82.627586,3.1754677313120347,0.10041710667313614,-6.426037999999999,2.792729282718968,0.08831385421640255,0.5964106968,0.08523553593267393,0.0026953843113237392,-64.7796303032,5.415384846914274,0.17124950522611368
R::SER:325,15.946046999999998,2.031234673983043,0.06423328032095979,-6.0377659999999995,1.0624280508552095,0.03359692490755664,-11.367803,1.6982059663630322,0.05370198789794471,-2.5156490000000002,1.1577876376084693,0.03661245981628386,0.018016610399999997,0.012580256664976745,0.0003978226461084032,-3.9571543896,3.0788312140945235,0.097361191677602
R::LEU:326,21.472304,2.6798424676805164,0.08474405968316599,-6.654051000000001,1.3765118315506772,0.04352912613870166,-27.282839,1.1234973213492767,0.03552810480561833,-3.3388230000000005,0.6641490628398116,0.021002237444401013,0.1423397952,0.047467487640821024,0.0015010537575088697,-15.661069204800002,3.2835855166442562,0.10383609124536577
R::SER:327,16.24164,2.1745199563121975,0.06876435879436382,-4.54322,1.0592376756894555,0.03349603638641444,-12.739813999999999,3.8844548628351956,0.12283724834676166,-4.788349,2.5043916093931875,0.07919581638697211,0.18823448159999998,0.03304263510831879,0.001044899868361319,-5.6415085184,5.216567858691948,0.16496236002293946
R::TYR:328,23.742223000000003,3.240628008468575,0.1024776555609612,-5.9012340000000005,1.6028652685874756,0.05068705031113963,-20.434638,1.9226634268524483,0.060799956027582786,-7.188071,1.4692034419912718,0.04646029222851489,0.3320343935999999,0.135991720639007,0.00430043580144591,-9.449685606400001,4.352531919872887,0.1376391445538382
R::LEU:329,21.941501,2.7310022640047373,0.08636187449331448,-7.600461999999999,1.2868382247027013,0.04069339770228089,-33.828572,1.240273371001732,0.03922088773620505,0.330048,0.5320028831651197,0.016823408325782264,0.0005851512,0.0016545520661794114,5.232153036464587e-05,-19.1568998488,3.306906987293344,0.10457358090172461
R::GLU:330,18.310052000000002,2.7394753503720377,0.0866298170106344,-4.993981,1.6263748739571082,0.05143048930973727,0.3956740000000004,9.068785178717379,0.28678016775524073,-77.129413,6.6282445235847325,0.20960349583065402,0.018366926399999997,0.020179943889096,0.0006381458574393968,-63.3993010736,11.675903294316264,0.3692244814990271
R::ALA:331,13.505015,1.958530743382651,0.06193418016551926,-4.503007,0.9271889790927198,0.029320289953392344,-6.052509,0.9898848649812765,0.031302907946690835,-0.576683,0.43301929115340804,0.013693272308363693,0.0058290984,0.011645714557322683,0.00036826982981319207,2.3786450984,2.4213705728003614,0.07657046069355695
R::TYR:332,22.233014,2.9282365102231753,0.09259896899968163,-8.941708,1.180517394508018,0.03733123784092887,-26.220601,1.4979089531072975,0.047368040193774115,-4.311767,0.8363092721661048,0.026446421283625503,0.0699876072,0.0399045349429574,0.0012618921938952266,-17.1710743928,3.5934561609902813,0.11363506140693994
R::ASN:333,26.033736,2.6566725173238797,0.08401136151916597,-4.743085,1.4055834403460366,0.04444845112908885,-83.66832600000001,2.51040805801049,0.07938607319753258,-5.413484,1.3181956735416787,0.04168500730171461,0.2330636904,0.09336702533132342,0.0029525245840161924,-67.5580953096,4.1330472444633655,0.13069842969586978
R::PRO:334,40.627964,3.614911489193615,0.11431353845762977,-6.213108,0.8648513411771992,0.02734900075571318,-5.682812,0.8717439581987363,0.027566964443986212,-5.736002,0.8069143932264438,0.025516873593683063,0.24117675840000002,0.05924215449104354,0.001873401416872708,23.237218758399997,3.9025774709236383,0.12341033553378235
R::SER:335,16.351805,2.3070039052795295,0.07295386911586664,-0.895667,0.9302783551770942,0.029417984603147103,-8.191694,2.1605292014606055,0.06832193227920301,-9.417273000000002,1.7113620191154764,0.05411801881509522,0.6973217208,0.10147897985037477,0.0032090471095751723,-1.4555072792000001,3.7141121699906257,0.11745053942520858
R::ASN:336,23.924314,2.8513211392973608,0.09016669140765896,-1.3729360000000002,1.1455612362086978,0.03622582705617637,-82.855121,3.5118189859898816,0.11105346725950974,-14.514242000000001,2.8038079737093264,0.08866419318662974,0.8299858464000001,0.04893198230121571,0.0015473651449888898,-73.98799915360001,5.444166498922946,0.1721596609778113
R::GLY:337,10.636818,1.7238372222678104,0.0545125193774421,-1.2223649999999997,0.8714158810665548,0.027556589734127116,-10.699641,1.990365501640088,0.0629408836140628,-2.907606,1.1383784303842022,0.03599868679221507,0.20231759519999998,0.05342315057782924,0.0016893883560808085,-3.9904764048,2.998548769080079,0.09482243785387327
R::SER:338,15.170787,2.1017828521593285,0.06646420959908424,-2.8352799999999996,1.048234762636691,0.03314809372497912,-10.766325,2.48486071307327,0.07857819521581672,-5.373696,1.519180596105677,0.04804070860826264,0.34667282880000005,0.06052792152546171,0.0019140609405639234,-3.4578411711999997,3.741977198149956,0.1183317089856907
R::TRP:339,45.831633000000004,4.829723867501226,0.15272927890981153,-10.672552,1.0747811755403982,0.03398756500980911,2.035976,1.2536267671934898,0.039643159200850785,-5.03419,0.8245260431908746,0.02607380286609531,0.2926243368,0.04753991891074453,0.001503344235376637,32.4534913368,5.170596727924258,0.163508625224546
R::LEU:340,22.582973,2.9080088198406484,0.09195931326554696,-2.071005,1.3946053531286189,0.04410129352949865,-23.709170999999998,1.0313200801686158,0.032613204500002754,-2.701231,0.4070547821104673,0.01287220243932638,0.6368074632,0.154751420609041,0.00489366960271291,-5.261626536800001,3.4138983717774196,0.10795694555156939
R::ARG:341,28.643208,3.7893700007700493,0.11983040099547361,-5.099478,1.311959096738919,0.04148778942672169,-240.691554,9.017848394993342,0.2851694052227272,46.577858,7.117223770813729,0.2250663773286361,1.0536476112,0.10414127360129466,0.003293236230108571,-169.5163183888,12.168314220056915,0.38479588219995203
R::LEU:342,22.047626,2.815673568104797,0.0890394162274439,-4.43229,1.4295024504700928,0.045204836642775297,-33.277677,1.3512621791018204,0.042730662020041305,-2.763305,1.1375979368718108,0.03597400542023366,0.1883973096,0.052795298531721435,0.0016695339310878314,-18.2372486904,3.6186075753274287,0.11443041896373994
R::ALA:343,14.896064,1.997635282003199,0.06317077425442877,-3.2521580000000005,0.8656309970397317,0.02737365563888024,-8.750357,1.4693655520499316,0.04646541859868477,-0.201198,1.144719285587519,0.03619920223977319,0.17546971679999998,0.04188784760955232,0.0013246100472822475,2.8678207168,2.865490482110238,0.09061476537002325
R::ASP:344,17.337760999999997,2.4864190684353673,0.07862747473929835,-4.045201,0.9932502175177209,0.031409329738136725,51.344575,13.214301228153346,0.41787289568524905,-122.07485199999999,13.887309808314065,0.4391552956666879,0.5657001048,0.08411250703010138,0.0026598710192204536,-56.8720168952,19.355904302118976,0.6120874376694786
R::LEU:345,22.002888,2.7318479612628517,0.08638861778878049,-5.930622,1.3084166527203787,0.04137576751089942,-25.864753999999998,1.7755428920428815,0.05614759622177961,-4.389822000000001,1.4617330263478348,0.04622405694350075,0.0474907896,0.023329746183258226,0.00073775135172716,-14.1348192104,3.803249623602029,0.12026931320760494
R::GLN:346,27.866927,3.0142117914424986,0.09531774611094723,-0.707825,1.1047064027944256,0.03493388378601783,-67.624111,2.6811614253302616,0.08478576878627096,-16.153685000000003,2.0803639916550662,0.06578688575829533,1.2464543519999998,0.14663188987248063,0.004636907496120155,-55.372239648000004,4.673744836598119,0.14779678886101544
R::VAL:347,19.662468,2.5331685843970195,0.08010582423879054,-0.238007,1.1772499220433188,0.03722791128912553,-17.286597,0.8061693795915347,0.025493314193941123,-1.4222289999999997,0.5363070021536173,0.01695951651902259,0.6415236288,0.057122924830219,0.0018063854907407917,1.3571586288,2.9569676619162,0.09350752779117925
R::PRO:348,38.86791600000001,3.616523026740463,0.11436449974945898,-6.44858,0.8163257325357324,0.02581448627418334,1.375418,0.8244579621035872,0.026071649953081224,-3.223281,0.6294978713538276,0.019906470557057576,0.2625188832,0.03865074900129463,0.001222244001155693,30.833991883199996,3.85008037399966,0.12175023156551844
R::ARG:349,31.657843999999997,4.032821765174354,0.12752902175451672,-9.672469999999999,1.6816636034296515,0.05317887245043844,-291.67782900000003,4.717469541582542,0.14917948543871237,98.882792,3.092306766919479,0.09778732607416976,0.0187141752,0.011131138107116672,0.00035199749368383995,-170.7909488248,7.135029627373284,0.22562944795282053
R::SER:350,14.664985,2.1234746965233655,0.06715016594748668,-5.450678,1.1559056416144011,0.03655294587739818,-15.433807,1.5121005918096189,0.04781681921406943,-2.76646,0.7687845201355189,0.02431110113507819,1.3226400000000001e-05,0.00019160313803025253,6.0590232301122595e-06,-8.9859467736,2.95342860315833,0.09339561292669889
R::GLY:351,10.342196,1.7353842207372985,0.054877667530462707,-4.337396,0.6448622776872593,0.020392335746157182,-7.732869000000001,1.1127992495679533,0.03518980207160876,-2.0919480000000004,0.5211249114137607,0.016479416655209612,0.022542048000000002,0.00740201560062771,0.00023407228574082837,-3.7974749519999995,2.2220157253579353,0.07026630688842236
R::LEU:352,22.484605,2.877391439650678,0.09099110669167071,-7.4403559999999995,1.4191450296794899,0.044877306238944425,-27.680049999999998,1.090171283560524,0.034474242957605324,-1.488994,0.6780813903684424,0.021442816325380396,0.054142308,0.01277817315798843,0.0004040813151527004,-14.070652692,3.4556888160556727,0.1092784754350657
R::ALA:353,12.882389,1.981797482004405,0.06266993904320477,-3.6909769999999997,0.9077499085491555,0.02870557256824884,-4.5744750000000005,0.8914399157402589,0.028189805309278032,-1.451712,0.36992675093320837,0.01169811100374757,0.09276299279999999,0.0281006066499289,0.0008886192064624916,3.2579879928,2.384078800013769,0.0753911912936458
R::GLY:354,9.945505,1.5730819705199726,0.04974521972988962,-2.9091450000000005,0.6632483395946046,0.02097375407443789,-6.633122999999999,0.9548936379885459,0.030196388192480904,-2.9705079999999997,0.5319738733584574,0.016822490955146922,0.08671890959999999,0.02267860148276846,0.0007171603483282019,-2.4805520904,2.027268513720423,0.06410785932100847
R::CYS:355,14.378176,2.1136234865803325,0.06683864333620186,-4.543611000000001,1.0225528209725891,0.03233595942103775,1.4577039999999999,1.4152674893404427,0.044754687647038716,-3.196194,0.7726535086078364,0.024433449293212776,0.0819784008,0.02577477736744043,0.0008150700266487043,8.1780534008,2.8484484135401402,0.09007584784280047
R::VAL:356,18.750155,2.4083807010053455,0.07615968487969865,-3.311268,1.2552726740338134,0.03969520734516952,-24.233097,0.8917263423220153,0.0281988629130857,-2.727014,0.6945030567276144,0.021962115012083876,0.2457992304,0.06074894116217562,0.0019210501951603127,-11.275424769599999,2.9423133562552994,0.0930441179570118
R::VAL:357,18.071192000000003,2.5071306621586356,0.0792824328406741,-2.6043419999999995,1.3277511675897709,0.04198717855531614,-24.693627999999997,1.1626277674371965,0.036765518160580844,-3.653785,0.5942422828905732,0.01879159095912318,0.1732125384,0.07680250112149034,0.002428708335415458,-12.707350461599999,3.12399634454676,0.09878943850807899
R::GLY:358,9.878089,1.706248444711086,0.053956313394069096,-0.549121,0.5157450614004947,0.016309290860089535,-4.517031,0.9906702993625074,0.03132774556266378,-8.163264999999999,0.7232814837772359,0.02287216878162191,0.6226236792,0.042327390020735836,0.0013385095987580693,-2.7287043208,2.1641700668380865,0.0684370665516719
R::GLY:359,10.275478,1.7308551959987872,0.054734447192933265,-1.336898,0.6691246756741228,0.02115958013751691,-5.494097,1.1343953753392158,0.03587273153233526,-4.511349,1.082738039970426,0.03423918315612976,0.3519210312,0.09214097936115583,0.002913753606198188,-0.7149449688,2.431306651160983,0.07688466707985171
R::LEU:360,21.133004,2.8118058794987966,0.08891710917469146,-3.6278900000000003,1.2983973821215138,0.0410589303550397,-30.695773999999997,1.0597576821726746,0.033512480435264703,0.20219900000000002,0.44230582112267075,0.01398693817098653,0.42793862399999993,0.05367969421151413,0.0016975009780974101,-12.560522376,3.3035874984291915,0.10446860944694174
R::LEU:361,22.359084,2.6995771674364115,0.08536812568484797,-6.607553,1.3896207306999273,0.0439436659279924,-31.532974999999997,1.1829360677462666,0.03740772300441447,-2.395028,0.4567785100199001,0.014444604778809284,0.0165514176,0.012975932448949103,0.0004103350130316572,-18.1599205824,3.2904278415654273,0.10405246455778411
R::TYR:362,22.298561000000003,2.8671724273714334,0.0906679531492743,-8.078866,1.2078898236362454,0.038196830052296224,-28.678668000000002,1.1276979018230013,0.03566093882353631,-2.249049,0.553944972536984,0.01751727811616291,0.09160002,0.03386543564543294,0.0010709191059342252,-16.616421980000002,3.3554999645998294,0.10611022576749829
R::ALA:363,14.837513999999999,1.927923850623774,0.0609663052333336,-5.452448,0.782676923957772,0.024750417517609678,-3.465962,1.6009103892960403,0.050625231600023315,-1.319125,0.33143428515318085,0.010480872357537802,0.0024963264000000002,0.003692582056613372,0.00011676969745967075,4.6024753264,2.646176474877147,0.08367944751367115
R::VAL:364,19.311696,2.521370108410108,0.07973272366841609,-5.504631,1.279721638028755,0.04046835147172417,-27.550466999999998,1.1016675319310267,0.03483778625158321,0.802366,0.4238217314437758,0.013402419932385345,0.0002573856,0.0012562580652527727,3.972636815155193e-05,-12.940778614400001,3.0640320630767435,0.09689320143107216
R::GLY:365,9.478149000000002,1.7172682786329572,0.05430479114036808,-4.295005999999999,0.8500918091382836,0.02688226337130116,-14.324175,1.238581388676174,0.039167382557109935,1.0431460000000001,0.4829573839211903,0.015272453459873435,4.7880000000000006e-06,6.754305187064027e-05,2.135898840301198e-06,-8.097881212,2.3321659718776586,0.07374956352673596
R::GLY:366,9.839012,1.6537671740169473,0.05229670989513585,-5.0822330000000004,0.86054043409418,0.027212677904076252,-3.657634,0.9398133272325946,0.029719506894361487,-1.1170060000000002,0.385189548098076,0.012180763028808992,1.45656e-05,0.00013864561823815418,4.3843594123474856e-06,-0.017846434399999982,2.1229921812850856,0.06713490747589965
R::ARG:367,29.309722,3.7924846025680843,0.11992889335233609,-9.755531000000001,1.8279374811625806,0.057804458608648863,-318.61513800000006,4.656935917419951,0.1472652441649285,115.935252,3.2480563598090475,0.10271256065591979,0.0009111384000000001,0.0020183732375666894,6.382656599038867e-05,-183.1247838616,7.068325206513741,0.2235200689536345
R::ASN:368,24.837383999999997,2.5998590055124144,0.08221476052719488,-6.137099,1.1636446507413678,0.036797674834138636,-93.132813,2.4797789324919672,0.0784174952037554,-7.274997,1.5588552431162428,0.049295331107428425,0.2339537112,0.05629942247605276,0.001780344059764032,-81.4735712888,4.086054156485953,0.12921237777293682
R::ASN:369,26.18144,2.5796326305115618,0.08157514638908103,-7.196776,1.2703874636598078,0.04017317896089379,-93.73412400000001,2.305442121725028,0.07290448118342246,-3.5162780000000002,0.8580729903195882,0.027134650480815117,0.0079479288,0.007895303650229708,0.0002496714235336727,-78.25779007119999,3.7841516599343277,0.11966538256899414
R::SER:370,17.049627,2.1561520553687767,0.06818351476618817,-2.0966199999999997,1.2032260317995118,0.038049348004926445,2.0623709999999997,4.537291923092342,0.14348176886057337,-8.84506,3.4233883434982952,0.10825704480725494,0.1512205776,0.05473903443292344,0.0017310002572642148,8.3215385776,6.197285428082255,0.19597537262911546
R::PRO:371,40.08375900000001,3.7968036921756965,0.12006547495812026,-2.1544080000000005,0.7861159071892643,0.024859167716076096,-4.292595,1.3268590599513574,0.041958967634761944,-8.908866,1.2344824397471192,0.039037762410824725,0.8553518928,0.11053960957533525,0.0034955693792381734,25.583241892799997,4.2814036671118805,0.13538987170670877
R::ASP:372,16.275792000000003,2.467780854682198,0.07803808266952746,-0.430798,1.1151152995076339,0.03526304200144962,98.693382,12.163225453804431,0.3846349612815715,-175.263121,13.085801341238486,0.4138093724679988,0.9602650223999999,0.07577501259660191,0.0023962162953321178,-59.7644799776,18.06990361105728,0.5714205251064237
R::GLY:373,9.960227,1.7237202544122407,0.054508820529075845,-2.5392430000000004,0.7315577516170544,0.02313388735061619,-7.905895,1.515312400785726,0.04791838553180815,-2.37683,0.8983474011205241,0.028408239176337557,0.1251088632,0.03960855044989157,0.0012525323423934432,-2.7366321368,2.571216992353182,0.08130902054363798
R::ASN:374,24.979847999999997,2.7427343839489815,0.08673287670137547,-5.6706970000000005,1.1400179398548953,0.036050532633943144,-84.276491,2.3035263688351826,0.07284389975776284,-10.657969000000001,1.2856517615742609,0.04065587844382409,0.1962776232,0.04322565196181478,0.0013669151354506034,-75.42903137680001,3.972812032431502,0.12563134738206275
R::THR:375,20.016312,2.561000086812962,0.08098593362217911,-1.6105520000000002,1.0239218277270974,0.03237925121580176,-37.554009,1.6389504681103086,0.05182816451427737,-2.9425529999999998,0.9319598624356094,0.029471158531537235,0.713605212,0.04892816506550165,0.0015472444333966679,-21.377196788000003,3.341293034350426,0.10566096318602569
R::ASP:376,16.397154999999998,2.292007626290759,0.07247964513554823,-4.356243999999999,1.3933113042188383,0.04406037210991301,51.01888099999999,4.633914961330107,0.14653725761334216,-123.64326299999999,4.120722596563739,0.1303086901086455,0.162704232,0.036596866299401315,0.0011572945273076582,-60.420766768,6.756439688677162,0.21365738289778788
R::SER:377,16.033154000000003,2.077328298628794,0.06569088871589424,-5.041556000000001,0.9665424526962073,0.03056475605765569,-13.048778,1.1999928744438444,0.03794710659215008,-2.593991,0.5724884757958014,0.01810367517712909,0.13246820639999998,0.02910628837166771,0.0009204216548814348,-4.518702793599999,2.64916407623344,0.08377392376393608
R::SER:378,15.788532,2.1423868042386744,0.06774821930483488,-4.297994,1.0241435250803474,0.032386261901676774,-11.93552,2.1002162978131564,0.06641467080096085,-4.116575,1.2365964783934167,0.039104614182663915,0.22098944159999998,0.028444027452719657,0.0008994791257895147,-4.3405675584,3.402878133229683,0.10760845500987705
R::ALA:379,14.607378,1.9759169286981677,0.06248397961970732,-3.2233490000000002,0.9857359459809711,0.031171707608005694,-8.062512,1.614508778500755,0.05105525042398676,1.392801,0.455203312157326,0.014394792648697653,0.2357520768,0.03544818646480214,0.0011209700815112693,4.9500700768,2.773270323912482,0.08769850790916367
R::LEU:380,22.436345000000003,2.758693045624141,0.08723753389439089,-7.104685,1.2723418124761128,0.04023498089691357,-27.5865,1.4503436565173098,0.0458638934457161,-4.136988,0.6903594613359044,0.021831083020684067,0.0102426624,0.00721906637422501,0.00022828692322484492,-16.3815853376,3.4364787254579823,0.10867099903159683
R::ASP:381,16.718229,2.4411139253543657,0.07719480032074051,-6.136452,1.2160893822807597,0.03845612286354411,51.663958,4.210649372037049,0.13315242443994776,-126.438415,3.8765383473886854,0.12258690614733289,0.1447666056,0.046485938765006875,0.001470014456685365,-64.0479133944,6.340125331392816,0.20049236698131145
R::CYS:382,14.603991,2.0595376323143504,0.06512829844943747,-5.237475000000001,1.0641833344753149,0.033652431849347825,-4.896609,1.5266050170620429,0.04827548941356266,-1.324972,0.8191399228556743,0.025903478785985486,0.0830683368,0.028927193896332318,0.0009147581902973079,3.2280033367999996,2.8942237823250148,0.09152339210374424
R::TYR:383,22.367697,2.8586637090065348,0.09039888384925446,-9.257446,1.2906083515474398,0.04081261958125207,-28.975541,1.4439269366276815,0.045660978946130804,-2.2011100000000003,0.7202834857887553,0.022777363760979896,0.01130868,0.01026434551385718,0.00032458710514720083,-18.05509132,3.5272463442865485,0.11154132316447937
R::ASN:384,25.733385000000002,2.8383629448636407,0.08975691731992025,-4.837636000000001,1.2391481063634,0.039185303743929305,-82.762823,1.9566195776570876,0.06187374379873098,-5.4625330000000005,0.8733878994530437,0.027618950431017468,0.3454389648,0.04959043567050123,0.0015681872687884318,-66.9841680352,3.766353414401122,0.11910255262659566
R::PRO:385,40.154574999999994,3.6291756651304437,0.11476461130668722,-5.648548000000001,0.9998758161371841,0.031618849563132434,-5.956453,0.7927347045456001,0.02506847246624732,-4.377997,0.8056572850728776,0.025477120343378686,0.33434641439999996,0.1476653135810848,0.004669587223192229,24.5059234144,3.9331901395289797,0.12437839311427043
R::MET:386,20.47714,2.7264499145225463,0.08621791656262635,-1.643392,1.148249006242113,0.036310821807499755,-6.658991,1.3752624131121305,0.043489616058537475,-6.320714,1.0185078518126407,0.032208046264932,1.2298049063999998,0.13043671015326888,0.004124770945835402,7.0838479064,3.4201935034752946,0.10815601509492946
R::THR:387,18.528485999999997,2.4748904932954106,0.07826290918311177,-1.2556420000000001,1.1847010474529007,0.03746353656338387,-32.852283,1.722000835339809,0.05445444772386366,-6.091107,1.1720048675457795,0.037062048102486186,0.6188023872,0.05639613666481062,0.001783402430949335,-21.0517436128,3.4453827561437516,0.10895256920482745
R::ASN:388,24.873017,2.7698536258638287,0.0875904624300557,-2.7275009999999997,1.3428696816888077,0.04246526794921939,-89.967248,1.9782225952849692,0.06255689119909971,-8.060384,1.2312891961452435,0.03893678318176785,0.5168987424,0.05100383726326993,0.0016128829516050204,-75.36521725759998,3.8610137532991993,0.12209597537660924
R::GLN:389,26.690212999999996,2.9739307755277355,0.09404394854338581,-3.902219,1.0596711258871783,0.03350974328518498,-71.41627800000002,2.2367430005961797,0.07073202422323287,-11.348409,1.6295171627568086,0.05152985720646817,0.8112815207999999,0.06962472548477909,0.0022017271399587296,-59.1654114792,4.198852246686448,0.13277936658044362
R::TRP:390,45.698831999999996,4.7868248415600085,0.15137269259604258,-11.469113000000002,1.4058953233548364,0.04445831373580199,-1.1148630000000002,1.5540041043160087,0.04914192462888486,-4.210775,1.0728446907055094,0.033926327982482865,0.21858064559999996,0.07328710595250655,0.0023175417793200453,29.122661645599997,5.334934789715043,0.16870545103970971
R::SER:391,16.694778999999997,2.109367061504232,0.06670404335689853,-1.7133829999999999,0.8996941804363303,0.028450828077773063,-3.304303,2.1240934756246017,0.06716973346077086,-5.9463170000000005,1.4281144633785485,0.04516094463705337,0.407509848,0.0548967842101369,0.0017359887432280014,6.138285848,3.4370302135839035,0.10868843861740132
R::PRO:392,38.940515,3.5133073696696395,0.11110053408411232,-2.429718,0.7716823015179239,0.024402737028374505,-6.252582,1.1426824630123629,0.03613479225450176,-4.216505999999999,0.8531618521499892,0.026979346655617888,0.894382812,0.0768314519617263,0.002429623841368671,26.936091812,3.8701852252187563,0.12238600278423001
R::CYS:393,14.813108,2.0174133345291443,0.06379621119107311,-4.275351000000001,0.9773639495085749,0.03090696183384902,-5.120223,1.2622365132062217,0.039915423275608646,-0.825444,0.7228865933630254,0.02285968125027119,0.19566800639999998,0.03274940388944811,0.001035627083034332,4.7877580064,2.6724661677419075,0.08451080059806035
R::ALA:394,14.322126,2.0149815835694382,0.0637193124737234,-2.4784200000000003,0.8552212927657964,0.02704447188613599,-7.016636,1.3272571316455601,0.041971555767019164,-0.143939,0.7297019948437855,0.02307520316874805,0.2129634792,0.037642708708531154,0.0011903669681721377,4.8960944792,2.662150955529366,0.08418460494666419
R::SER:395,15.564932,2.0904686138222695,0.06610642196773321,-3.4342449999999998,0.7339151415354502,0.023208434565368686,-6.210948,1.3847032856522006,0.04378816266179708,-8.065742,1.0592863311852938,0.03349757500828978,0.4903848792,0.038136682917579066,0.0012059878042318534,-1.6556181208,2.819509813365961,0.08916072895432695
R::MET:396,18.97204,2.5464910674102117,0.08052711814289643,-9.593413,1.0733781283550545,0.03394319676210536,-6.659953,1.2220276481287156,0.03864390731785542,-3.2290550000000002,0.8766606857701559,0.027722445021588556,0.06421063679999998,0.02022465203069773,0.0006395596530135448,-0.4461703632,3.1462758827138417,0.0994939793663253
R::SER:397,15.961077,2.1587310237894393,0.06826506890841758,-0.903183,1.15090791009142,0.036394903729931746,-14.477527,1.589728787331663,0.050271638299054865,-6.065684,0.8624161107864347,0.027271992009092406,0.5875348104,0.08278038031754077,0.002617745473784014,-4.897782189600001,3.043445482896403,0.0962421966050366
R::VAL:398,20.058315,2.609006054376839,0.08250401560999926,-3.858684,1.3281427310887939,0.04199956088037112,-17.564040000000002,0.8125527862237628,0.02569517523582978,0.20323500000000003,0.43185167798099383,0.013656349137855257,0.1457238816,0.07170723791398732,0.0022675819652778115,-1.0154501184,3.069650718903252,0.0970708789290756
R::PRO:399,39.208366999999996,3.4305152525985076,0.10848241746159146,-6.729349,0.9477140102367381,0.029969348428002238,-3.1785900000000002,0.9892420926648845,0.03128258170132382,0.06257200000000002,0.5099537085030366,0.016126152201191703,0.21243252959999998,0.02684378825083233,0.000848875118998975,29.5754325296,3.7290709345886217,0.11792357709632818
R::ARG:400,29.741752,3.8346484095019715,0.12126222999968292,-10.741189000000002,1.6611927507905278,0.052531527250585436,-290.00369800000004,4.7759897146869985,0.15103005579948647,92.680306,3.260091191111684,0.10309313543764201,0.002799324,0.005783152772194765,0.00018287934816852339,-178.32002967600002,7.134591477708516,0.22561559244385346
R::ASN:401,24.047381,2.522966049680217,0.07978319176267017,-8.029346,1.3819904906633764,0.043702376551899326,-97.733179,2.034797739078506,0.06434595433249087,5.145537,0.7522789393775423,0.023789148842087646,2.376e-06,7.50981399503343e-05,2.3748117028514066e-06,-76.569604624,3.6029960937187724,0.1139367405684081
R::ARG:402,29.832436,3.7977747755631848,0.1200961833111444,-7.721696999999999,1.8940163334013254,0.05989405539109036,-279.53677700000003,4.172330466450493,0.13194067424896308,81.648003,2.9763494658710696,0.09412043424778171,0.0839464056,0.012786349133727292,0.0004043398622069913,-175.6940885944,6.654137981142347,0.21042231885444365
R::ILE:403,22.616774,2.8938365428828217,0.09151114651737241,-6.680491,1.4537793676892652,0.04597254017257476,-13.163793,0.8711418737214965,0.02754792486106712,-1.819663,0.5074948269992513,0.01604839554070749,0.075913704,0.01394083905857262,0.0004408480391892698,1.028740704,3.391813364178321,0.1072585562900166
R::GLY:404,10.277068,1.5954470725711962,0.05045246635572933,-3.215082,0.8148353620677001,0.02576735662181901,-8.984817,0.9128448989346438,0.028866690310996864,-0.765597,0.3521600099258858,0.011136277321933034,0.0275566392,0.01061158754716293,0.000335567862393143,-2.6608713608,2.0412797741966364,0.06455093428095578
R::VAL:405,17.911672,2.581983341235183,0.08164948238914929,-4.053537,1.25654938089635,0.039735580361069354,-24.146425,0.7509146571848229,0.023746006451085624,-3.232707,0.4769141423264779,0.01508134938097384,0.14111110079999997,0.0248185689438678,0.0007848320612854188,-13.379885899200001,3.006241873824763,0.09506571518658775
R::GLY:406,9.819700000000001,1.6185582701898626,0.05118330659502179,-2.74696,0.8047326452928326,0.025447880666177293,-8.362581,0.8643547821577665,0.02733329818077211,-2.227317,0.40254600049062716,0.012729622245416398,0.05349756959999999,0.017970121130802538,0.000568265126024566,-3.4636604304,2.043722315189482,0.06462817420911297
R::VAL:407,18.46276,2.475814346513082,0.07829212398702694,-2.8453990000000005,1.2401173822662919,0.03921595493927185,-24.299935,0.7254973540785659,0.022942240753139175,-2.7491329999999996,0.511980438406586,0.0161902430281636,0.35127371519999995,0.05279201374738578,0.0016694300570866002,-11.0804332848,2.908402512892688,0.09197176293298125
R::ILE:408,22.592585000000003,2.9179415238786057,0.09227341294638992,-3.3517439999999996,1.6027333085900475,0.050682877369620606,-12.578798,1.2415997693282648,0.039262832134169846,-1.8010279999999999,0.5917428184743775,0.018712550954265966,0.1218679128,0.0634770712378805,0.002007321243084663,4.9828829128,3.602623444689153,0.11392495637139362
R::ASP:409,16.807495000000003,2.505147906606514,0.0792197326047936,-0.331825,1.2618835906592176,0.039904262884747035,37.352578,10.644475418728534,0.33660786820856703,-117.123952,9.703923575837559,0.3068650073985237,0.8648622216,0.14594153032298002,0.0046150764103114585,-62.430841778399994,14.675162856548988,0.46406939660597646
R::GLY:410,10.605801,1.7493759628504675,0.05532012526557582,-1.847499,0.8311666295027731,0.026283796643540677,-2.360192,1.2929928820902303,0.040888025057906625,-5.9938329999999995,1.2400578765166568,0.039214073202244626,0.3577530168,0.11226821001932985,0.003550232524912186,0.7620300167999999,2.6407068195136594,0.08350648182402337
R::HIS:411,67.550401,4.767165170433997,0.15075099920796214,-6.688183,1.5551647975410836,0.049178628971444496,-93.09561,8.283978092190972,0.26196238858259785,70.56509100000001,7.2440207367676,0.22907604945676666,0.31801930559999997,0.08604551146953644,0.0027209979867787717,38.6497183056,12.093466608312648,0.3824289928945935
R::ILE:412,23.126184999999996,2.8755673931895593,0.09093342527791966,-5.862184999999999,1.4595328255215776,0.04615448048429318,-14.549444,1.0940859467445874,0.0345980354769458,0.13384100000000002,0.583286142231238,0.0184451273706364,0.002818116,0.006209121658822929,0.0001963496671096338,2.8512151159999997,3.454910887030919,0.10925387515930395
R::TYR:413,23.025851,3.006098539435958,0.09506118255523123,-7.955703,1.2761445070175241,0.04035523265688106,-28.112286,2.162548600194687,0.06838579127424059,-3.550977,1.0436696663556913,0.03300373270511989,0.0553521384,0.03581873473271837,0.0011326878466077252,-16.5377628616,4.053679690604927,0.1281886072707823
R::ALA:414,15.087342000000001,2.003733943176089,0.06336363085426844,-4.9656400000000005,0.9066322608422888,0.028670229444495206,-4.942352999999999,0.896327293119539,0.028344357752311127,0.747633,0.347403235895983,0.010985854919440726,2.9217600000000003e-05,0.00027040775316221983,8.551043969612133e-06,5.9270112176000005,2.4002132132913427,0.07590140624032175
R::VAL:415,18.545707,2.52809591375624,0.07994541230834323,-5.989166,1.2678869509715762,0.04009410580676417,-26.169661999999995,0.9732860564890468,0.03077800753388692,-0.554417,0.3439592143132671,0.010876945394319125,8.4564e-05,0.0004031809693723155,1.2749701724511048e-05,-14.167453436,3.010714221080588,0.09520714322474387
R::GLY:416,9.579206999999998,1.7093235767843957,0.05405355760864404,-4.494918,0.7816492418444477,0.024717919355722477,-12.958159,1.1223059697422089,0.03549043095989396,-0.841847,0.39124927807089943,0.012372388516006114,0.0,0.0,0.0,-8.715717,2.2238276270289026,0.07032360425018758
R::GLY:417,9.42313,1.608230855039164,0.0508567250528384,-3.938138,0.8786535796068892,0.027785465858178444,-12.423585,1.0444474475889152,0.03302832830730311,1.3299519999999998,0.371383095598063,0.011744164665739321,0.0,0.0,0.0,-5.6086409999999995,2.141783012008219,0.06772912571801736
R::SER:418,15.474366,2.202722786926217,0.0696562106064061,-6.713061,1.1555711987060773,0.036542369864022234,-14.743333,1.4885897118114848,0.04707333990817945,0.16736099999999998,0.7274536663451495,0.023004104778908484,0.0,0.0,0.0,-5.814667,2.988715549883093,0.09451148415993159
R::HIS:419,64.98361299999999,4.914348773869332,0.15540535341882855,-8.802901,1.264844224084136,0.03999788633414271,-19.643676,1.665163485374334,0.05265709290327372,-4.187531,1.3578824466937482,0.04294001326314421,0.3580066584,0.08564051235412426,0.0027081907902282124,32.70751165840001,5.5113159274214425,0.17428311235415
R::GLY:420,10.762175,1.6482155060473735,0.052121150739167295,-2.1263910000000004,0.958026664617953,0.030295463193669773,-14.438428000000002,1.3162925445416758,0.041624825078503326,-0.18286399999999997,0.6903046961335263,0.021829351192923716,0.086313024,0.034238524702063663,0.0010827172178245914,-5.8991949759999995,2.4175914372341274,0.07645095393379846
R::CYS:421,16.800552,2.227137591460393,0.07042827451596412,-5.528117,0.88637656405785,0.028029688070169458,-7.487967,1.3269569683719966,0.04196206377087524,-0.602719,0.6338279924703547,0.020043401009783746,0.05732244,0.022363490174228173,0.0007071956538135682,3.2390714399999996,2.8122692101308107,0.08893176097576036
R::ILE:422,22.682104,2.818616292648575,0.08913247334829208,-6.468637,1.52693316069532,0.04828586622637105,-10.524026,1.341142484348326,0.042410649173574316,-2.2765050000000002,0.7230443457873106,0.022864669819942732,0.011970014399999998,0.017093846257779217,0.0005405548814732807,3.4249060144,3.5493479924197175,0.1122402386459236
R::HIS:423,65.491461,4.884816807054181,0.15447147062962469,-11.275413,1.472975647602838,0.04657957984386506,-18.155541,2.198820291956348,0.06953280287978474,-1.0739889999999999,1.9231084911878997,0.06081403019763614,0.006968736,0.009523115130589569,0.00030114734232674874,34.993486736,5.8791445067994195,0.18591487334753448
R::HIS:424,66.13491,4.817293918155711,0.15233620939848805,-11.82488,1.1109382366270413,0.035130951675125456,-21.395991000000002,1.6733176581029077,0.05291495048584095,-0.551365,0.9530479241753795,0.030138021596896502,0.0168610752,0.022603592750968262,0.0007147883639593086,32.3795350752,5.305592117059062,0.16777755425741328
R::SER:425,16.042764,2.2576372180454505,0.07139275739389817,-5.039513,0.9704639497843286,0.030688764684017503,-13.137248,1.6653134018844622,0.05266183367958241,-3.754306,1.1240859968721255,0.03554672036016825,0.18685419840000003,0.044561115013844944,0.0014091461852047563,-5.701448801600001,3.1745156849457015,0.10038700032357913
R::SER:426,15.038075,2.0403610674032673,0.0645218822212666,-3.753377,1.0263681614659528,0.03245661108111875,-11.087899,1.7263024772035174,0.05459047758354016,-5.06724,1.200245390076546,0.03795509183759144,0.1606040136,0.07364374638397571,0.0023288197400115227,-4.7098369864,3.1052596556208414,0.09819693237991942
R::VAL:427,17.812955000000002,2.493151371452403,0.07884036885362092,-5.638761000000001,1.2874367207280517,0.040712323808387546,-29.995692000000002,1.027073431228751,0.032478913669271636,-0.462842,0.4840079493520742,0.015305675255799726,0.003797820000000001,0.005748241411068259,0.00018177535399475917,-18.280542180000005,3.0269578195451157,0.09572081091019508
R::GLU:428,18.945679999999996,2.7790376711372593,0.08788088744203715,-6.227078000000001,1.5962874596751049,0.05047904172937517,32.14512800000001,4.452138711183199,0.1407889878634547,-102.216936,3.72385400544973,0.1177586033116222,0.0080780904,0.010234425596066828,0.0003236409542709758,-57.34512790960001,6.630227487236262,0.20966620264721558
R::ARG:429,29.057633999999997,3.8724978135621972,0.12245913324878631,-7.737155,1.4081664691985105,0.04453013367344634,-239.861187,10.937327287780638,0.3458686574409872,43.91348800000001,9.379411808096284,0.29660304426262385,0.5298358968,0.12529664981373154,0.003962227965999038,-174.0973841032,14.986439384902623,0.47391282472345114
R::TYR:430,22.287473000000002,2.9688018710030146,0.0938817583413892,-9.150128,1.3517661061056383,0.04274659759110659,-44.40495,1.711675329465258,0.05412792655829336,2.78927,0.9334059701437526,0.029516888472533823,0.0234120816,0.010839981692075935,0.00034279031941485957,-28.4549229184,3.8002964093199476,0.12017592437210578
R::GLU:431,21.400558999999998,2.6643780941373545,0.08425503325332559,-5.119482,1.5057195727212953,0.047615033672948295,48.200133,7.982449909351827,0.25242723021756386,-111.60072699999999,7.137361053111367,0.22570317410809934,0.2620893528,0.07292643101637164,0.0023061362363888246,-46.857427647200005,11.137003622263833,0.3521829775589924
R::PRO:432,40.516349000000005,3.477765882746997,0.10997661358306593,-5.623638999999999,0.7746562648549356,0.02449678200660242,-6.298024000000001,0.9314203645100315,0.029454098109159617,-6.7695,0.94400109851631,0.029851935850125366,0.38788848,0.07824736100514061,0.0024743988167368653,22.213074480000003,3.802598122705878,0.12024871094031016
R::GLU:433,19.649242,2.768106686787198,0.08753521936589866,-1.1282480000000001,1.0161438178210798,0.03213328894613808,74.132619,5.8156207434665985,0.18390607557076247,-143.30146900000003,5.797894055692894,0.1833455084834068,1.156177512,0.07974364608437474,0.002521715505529919,-49.491678488000005,8.725728740334574,0.27593177064249197
R::ARG:434,29.065134,3.884642759127794,0.12284319014924677,-1.974353,1.356018886443327,0.042881082313661355,-267.88943900000004,10.629471009804721,0.3361333871371289,64.212245,8.536224507999718,0.26993912063829323,1.2634518527999998,0.10186114465478704,0.0032211322218101282,-175.3229611472,14.240519480639723,0.45032476622819606
R::ASP:435,18.086677,2.41763971688732,0.07645248067048578,-1.9518670000000002,1.3943977586438527,0.04409472881548315,61.052126,3.8259723789023883,0.12098786982224292,-144.379675,3.672337984360236,0.11612952368530151,0.4884881832,0.0367368269714111,0.001161720472371645,-66.7042508168,5.99289641324935,0.1895120244732163
R::GLU:436,19.335248,2.684890360237453,0.0849036880618033,-4.123184,1.1844207074110111,0.03745467143286669,46.207226999999996,13.80662928369814,0.43660395346065184,-118.09458,12.821891628211493,0.4054638145699317,0.499364784,0.11557043199887584,0.003654657952860539,-56.175924216,19.06957687748901,0.6030329694854697
R::TRP:437,45.177625,4.65488466520654,0.14720037787443008,-12.58964,1.2269001933327746,0.038797990726324984,4.013033,1.6558912693504366,0.052363879687347466,-4.308275,1.3295853561825206,0.042045180691430026,0.2023654968,0.03706871029414524,0.0011722155445442913,32.4951084968,5.261595056191979,0.16638624503048283
R::HIS:438,68.11264600000001,4.797711715253846,0.15171696577075355,-4.766382999999999,1.1197223228600026,0.035408728871720314,-61.680009000000005,11.214895506732061,0.35464613522061533,41.224203,10.3250113410006,0.3265055270463136,0.8643152087999999,0.11011567164117668,0.003482163284653298,43.7547722088,16.020726627180363,0.5066198591279717
R::LEU:439,22.68942,2.822097625809568,0.0892425627691182,-2.060375,1.3342910448530336,0.04219398763301473,-31.912671999999997,1.7617729429231224,0.05571215219694891,-0.21040500000000004,1.5810520759845326,0.04999725659448726,0.8083433016,0.12096122769396778,0.00382512988083175,-10.6856886984,3.9195368080898585,0.12394663686430236
R::VAL:440,19.12682,2.556729673938956,0.08085089130986746,-3.4996319999999996,1.2786992651034097,0.040436021201102366,-26.651460999999998,1.00052561910178,0.031639398137116956,-3.5451719999999995,0.6550015193997645,0.020712966721742207,0.11715002639999998,0.05092861478501003,0.0016105042079795826,-14.452294973599999,3.0991306304954165,0.098003115587592
R::ALA:441,15.763335,2.087561003845157,0.06601447526698216,-2.3124949999999997,0.8670235210044765,0.027417691113129857,3.467366,1.0032262237621183,0.031724798754980306,-1.645964,0.4982438526504868,0.0157558540455286,0.15966041039999998,0.032514625078864004,0.0010282027251564217,15.4319024104,2.5229759658669,0.07978350534002637
R::PRO:442,39.104797999999995,3.5186127717036437,0.11126830562741574,-4.765311,0.6946216886039479,0.021965866481407012,-4.738101,0.7051799463959536,0.022299747908866595,-4.1060859999999995,0.5692710502071926,0.01800193124650797,0.5984147232,0.036771410974704,0.0011628141145817684,26.093714723199998,3.699437193620547,0.11698647592582259
R::MET:443,19.162063,2.486296443514128,0.07862359699880819,-10.298262,1.0938824312310715,0.03459159975132691,-7.186636,1.2275026515262604,0.03881704212718944,-1.6840510000000002,0.710199100533787,0.022458467498896715,0.04979061359999999,0.015177897607154128,0.00047996726531426603,0.042904613599999905,3.0642494462536454,0.0969000756907123
R::LEU:444,21.91434,2.719524437176471,0.08599891373965139,-1.3712469999999999,1.3838306478724194,0.04376056743223287,-32.044757999999995,1.1268007789471925,0.03563256930725035,-3.4468400000000003,0.5282840944037592,0.01670580989955291,0.7884266903999999,0.0860831042558303,0.0027221867750615767,-14.160078309600001,3.296509488393037,0.10424478311678395
R::THR:445,19.294377,2.3500931042984234,0.07431646923038662,-3.1607769999999995,1.2769889237072498,0.04038193545721899,-30.869802000000004,1.7024257718902167,0.053835429865433417,-1.249588,0.7404180955757361,0.023414076028235663,0.2132339904,0.0409662480670035,0.0012954665108320122,-15.772556009599999,3.256038852451655,0.10296498923748154
R::ARG:446,28.510761,3.7578483851639093,0.1188335999870365,-7.391004,1.35863687642578,0.042963870426021906,-238.37681,5.157423770827834,0.16309205974510224,57.36518399999999,4.32058836967189,0.13662900080196738,0.545325516,0.08376895655328544,0.0026490069992407012,-159.346543484,7.825652669138148,0.24746886611852617
R::ARG:447,29.534222999999997,3.952855627172715,0.12500027043679146,-10.912810000000002,1.6414224538186384,0.05190633556609443,-281.517689,4.372416619019624,0.13826795395274713,86.298279,2.9437695784757,0.09309016774696993,0.0006023808000000001,0.002618460747162607,8.280299924780115e-05,-176.59739461919997,6.789929937705225,0.2147164375611371
R::ILE:448,23.665466000000002,2.924910648694076,0.09249379602353879,-4.619502000000001,1.7758679354039815,0.05615787499537353,-17.790562,0.9273224359175185,0.029324510228748924,1.802295,0.5105290745638293,0.016144346873596345,0.007647487200000001,0.005787555055081218,0.0001830185605767791,3.0653444872,3.581816516624563,0.11326698353343978
R::GLY:449,10.617734,1.6537801217949137,0.052297119339825976,-3.201094,0.7687581291693767,0.024310266579451574,-10.049563999999998,1.2460767391713883,0.039404406351371414,-0.63198,0.5812252571938008,0.01837995646349577,0.057797402399999996,0.016804575072701902,0.0005314073234102764,-3.2071065976,2.284029374954572,0.07222735067587191
R::VAL:450,18.404871,2.551799145379393,0.08069497430670017,-5.918304999999999,1.3362325965096795,0.04225538488731347,-23.931815999999998,1.0393749632081775,0.03286792226691551,-1.406906,0.5594072265925781,0.017690009755904602,0.0580948776,0.016826755386815908,0.0005321087265284588,-12.7940611224,3.1129915401971218,0.09844143603858514
R::GLY:451,9.994907999999999,1.6019512456800924,0.05065814636893063,-2.6981080000000004,0.9156459535956023,0.02895526743678946,-9.377424999999999,0.9754798185380362,0.030847380381079367,-0.6886530000000001,0.38571836693499567,0.012197485748751666,0.0507383856,0.01878100817290788,0.0005939076258062634,-2.7185396144,2.1225804029779387,0.06712188590248332
R::VAL:452,17.782543999999998,2.4502062113348746,0.07748232364910076,-4.747781,1.1477558534109074,0.036295226945688056,-24.645667,0.8142363036066373,0.025748412729933473,-3.4748860000000006,0.4577563292888477,0.014475526139108035,0.11170588320000001,0.019155275749043073,0.0006057430057556403,-14.9740841168,2.862471400172764,0.09051929361637233
R::ALA:453,13.628178,1.9425583616241753,0.061429089105374174,-3.4588200000000002,0.9289445169653567,0.02937580493535454,-3.327989,0.8604733249084483,0.027210555725287935,-1.748626,0.3353442919210047,0.010604517628067767,0.045149428799999995,0.015359877521390937,0.00048572197548817016,5.1378924288,2.342984627938577,0.07409167947048084
R::VAL:454,18.126288,2.4948745437508477,0.07889486034626084,-3.1687619999999996,1.151646374264253,0.036418256017497604,-22.838209,0.776166654346217,0.024544544716066746,-2.849902,0.4998563497606087,0.01580684568141285,0.29476624319999994,0.043183407292528155,0.0013655792417111407,-10.4358187568,2.8991109348889,0.09167793743749034
R::LEU:455,21.41676,2.8065434770193742,0.08875069739669654,-4.248132000000001,1.3537748522468571,0.04281011972157985,-27.809812,1.1793766424073355,0.03729516409209108,-3.041471,0.8058006435583183,0.02548165373673773,0.1305946656,0.05422644387252714,0.0017147907204846707,-13.5520603344,3.4282031865112743,0.10840930351222655
R::ASN:456,25.326696,2.748036534979839,0.08690054543893266,-0.7891959999999999,1.1182525115482638,0.03536224935696257,-81.16031299999999,3.331513686153938,0.10535171304269807,-11.532078000000002,2.323824350917255,0.07348577831060919,0.8640687528,0.097227267861518,0.003074596171176854,-67.29082224720001,5.030982972912035,0.15909365063927228
R::ARG:457,32.248674,4.029908563940874,0.12743689824271462,-2.992272,1.6998042163778744,0.0537525290011177,-240.99282399999998,11.342414647552964,0.3586786445232334,44.468038,9.392213989073928,0.2970078847716942,1.174898772,0.21727651108795762,0.006870886570927755,-166.093485228,15.363618068137159,0.48584026196229413
R::LEU:458,20.973043,2.8109950478702377,0.08889146842723997,-5.591076000000001,1.3981365656558733,0.04421296027438109,-35.25293500000001,0.9962643699214582,0.03150464560624353,0.112281,0.47297829341207615,0.014956886910015734,0.19673488079999998,0.07945793939352738,0.002512680666671647,-19.5619521192,3.3285197521303167,0.10525703653590893
R::LEU:459,23.079044000000003,2.670266396085604,0.08444123771039835,-6.878658,1.3299375680970893,0.04205631861012088,-32.828041,1.0980630689168085,0.03472380312291555,-0.818604,0.40459597277283915,0.012794448060936431,0.001167372,0.002508910152527587,7.93387052670763e-05,-17.445091628000004,3.204450539520489,0.10133362354240154
R::TYR:460,22.225568,3.0077292869166268,0.09511275131850619,-7.952707,1.18265316012388,0.03739877667987283,-28.288818,1.1750502290863996,0.03715835089015658,-2.882481,0.5740124978073212,0.018151868984735427,0.0700603344,0.02930522738465096,0.0009267126588463635,-16.828377665599998,3.486573697112118,0.11025514112908325
R::ALA:461,14.648795999999999,2.0281221847768443,0.064134854770117,-5.188769000000001,0.9540881791737073,0.030170917348317405,-4.561737,0.8907505070618821,0.02816800429265446,0.209173,0.2827730946730965,0.008942070401814113,3.1032e-06,5.688329868915831e-05,1.798807846814106e-06,5.1074661032,2.42836589956306,0.07679167234902955
R::VAL:462,18.247297999999997,2.539472729760255,0.08030517881927667,-5.1134260000000005,1.2755358820997549,0.04033598624707223,-27.212708,1.025849072103689,0.032440196034179566,0.18950299999999998,0.38271597038926924,0.01210254163351649,0.0156436704,0.010559627936059293,0.0003339247552189023,-13.8736893296,3.0454659528862154,0.09630608947615485
R::GLY:463,9.191018,1.6824547351046328,0.05320389023065889,-4.129926,0.8154406100532399,0.025786496243654353,-13.211692,1.1516316673033962,0.03641779094255993,-0.11259400000000001,0.42590260525617823,0.013468222940091243,0.0032690664000000003,0.0041403435048303705,0.0001309291577074833,-8.259924933599999,2.236797485903527,0.07073374719993519
R::GLY:464,9.986194,1.604475422175111,0.050737967838335826,-4.6165709999999995,0.7960864456571284,0.025174463826643855,-11.272705,1.1902908484799,0.03764030159250853,-0.0006360000000000028,0.49451882219385745,0.015638058239564143,0.0010525392,0.0018800865412803103,5.945355668673961e-05,-5.902665460800001,2.2066807004021687,0.0697813708200649
R::PHE:465,21.742078999999997,2.8759982118838323,0.09094704896124449,-9.25778,1.2330065456436148,0.038991090541301864,-12.149687,1.219722047448106,0.03857099782259982,-0.619125,0.5609085303104242,0.017737485147985326,0.06548319359999999,0.033338027728489865,0.0010542410031987748,-0.21902980640000005,3.4051611610697408,0.10768065068923861
R::ASP:466,17.762326,2.64364560895064,0.0835994145058684,-4.2592669999999995,1.5938601079489378,0.05040228212800488,29.361918,6.045100190011412,0.19116285284352713,-105.665519,5.153297255509234,0.1629615678730387,0.16721986319999999,0.03806907100867482,0.001203849727940961,-62.63332213680001,8.52234769969622,0.2695002974293674
R::GLY:467,10.411876,1.780025031459951,0.0562893339152632,-3.5808280000000003,0.7157372286083769,0.022633598485790985,-8.338009999999999,0.9953672557905449,0.03147627636649545,-3.7271629999999996,0.9160388509397405,0.028967691941730534,0.0459195984,0.028939365356745426,0.0009151430856708679,-5.1882054016,2.3476561780291108,0.07423940685537737
R::THR:468,19.279327,2.5674015743687235,0.08118836643307341,-0.701748,1.3192422395056944,0.0417181026233936,-37.70961500000001,2.2070727003827946,0.0697937669478801,-3.8459730000000003,1.1909124981588697,0.0376599598814311,0.6833781792,0.08118301540537286,0.0025672323600151596,-22.2946308208,3.8246547681592533,0.12094620331206479
R::ASN:469,24.374730000000003,2.7792219143314196,0.08788671372340646,-3.1509180000000003,1.1802740517676393,0.03732354266781223,-83.194421,2.693654003349168,0.08518081879014196,-7.613836999999999,1.6146652676115258,0.05106019904417726,0.6523278264,0.04382274100019877,0.0013857967487227348,-68.9321181736,4.356828839327381,0.13777502507782308
R::ARG:470,30.359005,3.844277443028143,0.12156672677577117,-9.564936,1.3560849744407613,0.042883172199640274,-258.607397,4.832580935213708,0.15281962732381923,71.92925899999999,3.6578159620077937,0.11567029701664555,0.1879850736,0.04550945773327059,0.001439135415162987,-165.6960839264,7.304311243021629,0.23098260266724024
R::LEU:471,22.967948,2.7673933828236272,0.08751266271400956,-7.718585,1.3696348472403146,0.04331165680016178,-32.392909,1.1436762971745984,0.03616622005019325,-1.1566990000000001,0.5708742001518373,0.01805262729906647,0.0821510496,0.035387173858530435,0.0011190406934932526,-18.2180939504,3.3420818103784793,0.10568590647414959
R::ASN:472,25.218466,2.700505663175695,0.08539748729818694,-5.3042039999999995,1.1644897321934617,0.03682439865610843,-92.00795300000001,2.2049872164688398,0.06972781815596271,-5.381385,1.4108127801997685,0.0446138173750577,0.41400682559999996,0.04533419079991948,0.0014335929880839625,-77.0610691744,3.9374082449816505,0.1245117813206826
R::SER:473,14.57308,2.095400688078535,0.06626238785012202,-3.316142,1.0615068741350664,0.03356779474192488,-14.903058,1.4889918369944142,0.04708605622300513,-4.449102,0.8381723436119805,0.026505336775751405,0.17752471199999997,0.03676405231719398,0.0011625814133992406,-7.917697288,2.904906547758599,0.09186121080853867
R::ALA:474,13.379444,1.9646995894701051,0.062129256207232995,-5.380099,0.7749804714952501,0.02450703432076187,-5.573746999999999,0.9595755618975507,0.030344443626321445,-1.1540320000000002,0.39429416807251916,0.012468676392304036,0.0014762088,0.002923393827496145,9.244582992565192e-05,1.2730422088,2.353062027287311,0.07441035481881181
R::GLU:475,18.230601999999998,2.7226431318841624,0.08609753552568157,-6.392066000000001,1.6850688115456889,0.05328655458597413,17.673919,3.849469683013363,0.1217309198208861,-92.715519,3.0616309581069694,0.0968172718250158,0.0012481992,0.005251482557358384,0.0001660664597389833,-63.201815800800006,5.868924182964631,0.18559167833011012
R::CYS:476,14.599979,1.9438803092163364,0.06147089275876022,-6.455857,1.1077859227084446,0.03503126675629929,-4.910467000000001,1.090352310453369,0.034479967530596664,-0.8211120000000001,0.48263356022556075,0.015262213255488209,0.0127691856,0.012446350855428777,0.0003935881726074002,2.4253121855999997,2.5353142868541205,0.08017367730824512
R::TYR:477,22.612045,2.9609981153278366,0.09363498191901892,-9.599472,1.262706126228902,0.03993027374331411,-29.763135000000002,1.3815596341725536,0.04368875167334265,-1.807542,0.6903612128704798,0.021831138409070652,0.0214318224,0.010795694515802966,0.0003413898359332601,-18.536672177599996,3.5703443495301794,0.1129042017562769
R::TYR:478,25.639065,3.006698307242514,0.09508014887859084,-5.920659,1.3436962643093862,0.04249140678677278,-16.949441,1.7030833874238218,0.05385622549454241,-5.386804,1.1622930730173007,0.03675493419371065,0.3958269552,0.08806439885595854,0.002784840811583555,-2.2220120447999996,3.8865058744253638,0.122902107028085
R::PRO:479,41.07126300000001,3.551643913996869,0.11231284206105284,-6.037080999999999,0.7924037332313624,0.025058006234315613,-8.385718,0.9580842585472323,0.030297284473628984,-4.426736999999999,0.99472256425146,0.03145588942997797,0.26932353119999997,0.06342726353153876,0.0020057461851139755,22.491050531200003,3.8927496210694184,0.12309955163336746
R::GLU:480,19.903104,2.740021023858029,0.08664707272137935,-0.6501119999999999,1.2584343683545838,0.03979518889835806,38.526898,13.722374092976624,0.43393957038693304,-107.683772,13.165827929378993,0.416340035386961,1.0672067591999999,0.16668237174695666,0.005270959405192821,-48.836675240800005,19.255174138327163,0.6089020702028392
R::ARG:481,28.869666,3.8737218930176183,0.12249784203994779,-2.125393,1.5307899910017049,0.048407829909540456,-238.72796499999998,9.23330219562725,0.291982652628157,38.977928,7.489081720132049,0.23682555818748957,1.1689099128,0.1244757709114666,0.003936269495855678,-171.83685408719998,12.597807268137183,0.39837764491137057
R::ASN:482,25.049134,2.7667936142842313,0.08749369636747553,-2.369327,1.2459814268563556,0.03940139231132575,-96.64949100000001,1.939418091572573,0.0613297850470634,-8.812232,1.1703334363231703,0.03700919280632854,0.5705046648,0.04253491502997274,0.0013450721157644303,-82.2114113352,3.786878493588962,0.1197516126204846
R::GLU:483,19.293337,2.621756700273883,0.08290722643672865,-3.9916660000000004,1.3812589780500977,0.043679244091948295,11.996357,12.931017067251556,0.40891466395025633,-86.451352,11.219924876936386,0.35480517787103383,0.40576410719999995,0.09137964815059613,0.002889678199406769,-58.747559892800005,17.37491730736058,0.5494431284833929
R::TRP:484,45.375581,4.954875801414098,0.15668693055720698,-13.275923000000002,1.208574231510419,0.03821847292960565,7.507053,1.4717320035220407,0.046540252364925996,-4.136938999999999,1.1165311071703288,0.03530781377087797,0.1023166296,0.03883612155195011,0.0012281059959131557,35.5720886296,5.424536010417592,0.17153889042522458
R::ARG:485,27.965531,3.798866819597523,0.12013071677568148,-4.385791,1.4977776915547245,0.04736388933902071,-251.868437,8.286702921429667,0.2620485552488908,51.841712,6.438394691152135,0.2035999169917709,0.8016456024,0.11098927860850269,0.0035097891626187224,-175.64533939759997,11.260968752883164,0.35610309919096605
R::MET:486,19.793487999999996,2.479610568991833,0.07841217108240277,-4.8767830000000005,1.1554565547483817,0.036538744503759296,-8.356271000000001,1.268387975959643,0.040109949608033664,-5.3275500000000005,0.9967441494686587,0.03151981756768272,0.7644183048,0.11313909041533565,0.0035777721811218635,1.9973023048,3.1778382329196706,0.10049206851590833
R::ILE:487,23.143019,2.9496630784954068,0.09327653658149514,-3.894039,1.3815983690924798,0.04368997657906216,-12.925506,0.9803725210163736,0.031002101218530333,-0.763323,0.667793482051899,0.02111748409898774,0.21649189679999997,0.05073275183338422,0.0016043104776157732,5.7766428968,3.4668398516316827,0.1096311021419633
R::THR:488,20.419176,2.3211546792542714,0.07340135588001083,-1.282816,1.2705888407128405,0.04017954706245455,-30.668080000000003,1.6756266223714638,0.05298796634708677,-1.190539,0.7584318232240785,0.02398372011342277,0.35590215599999997,0.04425786755403003,0.0013995566585280012,-12.366356843999998,3.2228957808293197,0.10191691328767483
R::PRO:489,39.296727,3.5332744153930364,0.1117319475104189,-4.896284,0.7125806391868923,0.02253377836369214,-4.101144000000001,0.7472310949525588,0.02362952198551634,-5.158457,0.6187887282029303,0.019567817715601298,0.5381113536000001,0.03804566308452525,0.00120310950438487,25.6789533536,3.732894390912974,0.11804448540151947
R::MET:490,19.290809,2.68893709196013,0.08503165695503646,-9.706697,1.0862238098987702,0.034349412879858654,-8.669956,1.60287715376569,0.05068742615347518,-1.548163,0.9151270821208386,0.02893885928005802,0.040273444799999995,0.01798748214645043,0.0005688141295439777,-0.5937335551999999,3.437624346219198,0.10870722674099902
R::ASN:491,25.145239,2.8419146190339712,0.08986923111877058,-2.0534980000000003,1.2426216568191624,0.03929514705400656,-91.035579,3.4427268587210054,0.10886858235395096,-9.867183,2.482444913691138,0.07850180093164107,0.6851035944,0.16466087693248996,0.005207034126273478,-77.12591740559999,5.259524832295898,0.1663207788027016
R::THR:492,19.095131000000002,2.4537309395773206,0.07759378534289328,-3.532399,1.3209200648786437,0.04177116012033901,-35.325065,1.9228131034437537,0.060804689216992135,-0.30370800000000003,0.9458215078628737,0.029909502248215366,0.18533774879999998,0.041954594450632675,0.0013267207677265997,-19.8807032512,3.5155617026507326,0.11117182235235923
R::ILE:493,22.96451,2.7647782182120864,0.08742996394772218,-3.073409,1.4351275363949367,0.04538271747834191,0.058643,1.177949618426442,0.037250037631538044,-2.428052,0.7176629022709757,0.022694493633831095,0.5340907655999999,0.0576263486206379,0.0018223051488011814,18.0557827656,3.407273951786288,0.1077474629980741
R::ARG:494,29.844269,3.983068388646999,0.1259556818434127,-10.544573999999999,1.589694480874863,0.050270553433635484,-281.449279,4.536406931609972,0.143453782972632,86.480419,3.1530052425327493,0.09970678040855097,0.004976604,0.005500205275062378,0.00017393176267670033,-175.66418839600001,6.993741666091125,0.22116153031668748
R::SER:495,15.277016999999999,2.1211135888280475,0.06707550116630512,-4.121409,1.2959291167803122,0.040980876951561204,-20.499076999999996,2.383239138036928,0.07536463885053123,-0.37241,0.8498951028803496,0.02687604297325036,0.0048145895999999995,0.00397848831085022,0.00012581084706642684,-9.711064410399999,3.546931270234911,0.11216381518016513
R::GLY:496,10.796119999999998,1.7610560767902879,0.055689482899376974,-3.4844299999999997,0.6714808359886378,0.02123408846878057,-11.554876,1.1673646999220082,0.036915313118325306,-1.1564789999999998,0.45953426157251864,0.014531749294527482,0.032983466399999994,0.013121556862899732,0.00041494006134176905,-5.3666815335999996,2.264131019649151,0.07159810943130765
R::ALA:497,12.912485,1.9232165826487144,0.060817448349754034,-4.2363100000000005,0.7627779243659324,0.024121155898919937,-1.0859949999999998,0.8842483208776819,0.027962387111528944,-3.063136,0.5892419940092525,0.01863346794088529,0.0980280144,0.026436965953260835,0.0008360102683662878,4.6250720144,2.326025004019263,0.0735553690720318
R::GLY:498,10.123194,1.5849032388016626,0.05011904105591008,-2.887076,0.8923820281829974,0.02821959752058842,-8.028122,0.9598159839865139,0.03035204644033084,-0.716678,0.4019732830873216,0.01271151133091577,0.0255004344,0.014086069365000892,0.00044544062472524513,-1.4831815655999998,2.0955408899303674,0.06626682142196165
R::VAL:499,18.292262,2.448982314218704,0.07744362062401267,-4.184358,1.216739756823948,0.03847668951243077,-25.42542,0.8215543777498846,0.02597983055371994,-2.4576139999999995,0.5322984980290664,0.016832756488584986,0.10694881440000001,0.021454257297275816,0.0006784431856667975,-13.6681811856,2.904603859901067,0.0918516389780399
R::CYS:500,14.836159,2.220744242302341,0.07022609906380248,-4.866719999999999,0.9743334940357947,0.030811130417431946,0.5520799999999999,1.2847170472909588,0.04062632018285683,-2.855178,0.7414457231085766,0.023446572464136416,0.08536650479999999,0.01712917527405149,0.0005416720830624161,7.751707504800001,2.8428091402485265,0.08989751836330392
R::VAL:501,18.50908,2.5434777238261788,0.08043182785191444,-2.7229270000000003,1.2097503889939445,0.038255666294955575,-23.730575999999996,0.8085310521086992,0.025567996836357756,-2.02895,0.520192279354471,0.016449924239947126,0.30294063359999995,0.04322289687664897,0.0013668280120078867,-9.6704323664,2.9764014554171636,0.09412207830158348
R::LEU:502,21.173717,2.6209797498094103,0.08288265710576007,-5.009045,1.344526859149716,0.042517672501855036,-27.03071,1.0574624947959148,0.03343990023759043,-3.278433,0.6113552449361991,0.0193327503348851,0.09502656479999999,0.040157066882096366,0.0012698779549914082,-14.049444435200002,3.1891820389117913,0.10085079115861001
R::HIS:503,66.55798700000001,5.156363840617824,0.1630585418088577,-3.264633,1.0614777154095134,0.03356687266206073,-11.155075,3.4262614446908457,0.108347900244421,-15.249405999999999,3.2484021741717886,0.1027234962662584,0.9855214199999999,0.13907837157620706,0.004398044274480365,37.87439442,7.072874236342766,0.22366392190767218
R::ASN:504,26.431498,2.9295796176236615,0.09264144178495928,-1.78096,1.1580382603351238,0.03662038520278016,-85.03791700000002,4.443737829137875,0.14052332864727834,-12.802266,4.002924385901387,0.12658358360879188,0.7622582976,0.12299382584243192,0.0038894062780016276,-72.42738670239999,6.760830301297789,0.21379622625983452
R::CYS:505,14.927721,2.12774393129413,0.06728517100490271,-5.256492000000001,1.0542123827464749,0.033337122670320546,-3.117857,1.8557407794600516,0.05868367609949977,-0.27540499999999996,1.2521050910267078,0.03959503957536853,0.140394204,0.0583646070976086,0.0018456509316927253,6.418361203999999,3.2639861231296092,0.10321630400272361
R::ILE:506,22.930104,2.7404657018806127,0.08666113467514719,-5.611223,1.486415860138407,0.04700459668235651,-11.445949,1.2837741274846601,0.04059650244046894,-1.235436,0.5022522154296584,0.015882609606232848,0.0080895816,0.007833069310229639,0.00024770340090289725,4.645585581600001,3.40880903362638,0.10779600654816864
R::TYR:507,23.008955999999998,2.942015551295404,0.09303470053729415,-8.214503,1.167143788053126,0.03690832727164698,-29.247994,1.7738947217814252,0.05609547650180004,-2.605247,0.656814651169567,0.02077030298264809,0.0328930416,0.02462091129630155,0.0007785815776528169,-17.0258949584,3.6873288821697288,0.11660357749778975
R::ALA:508,14.565264,2.0110695568040406,0.06359560332526142,-4.972131999999999,0.9297713162794388,0.029401950625358178,-5.8362490000000005,0.8603970984371112,0.02720814523261371,-0.452307,0.27584162258622247,0.008722878008490087,0.00121356,0.00176694820650748,5.587580840113188e-05,3.30578956,2.3927495382375414,0.07566538411146782
R::ALA:509,13.570573,2.0517579142459765,0.0648822821629372,-4.787943,0.8431769255328327,0.026663595551819342,-4.723056000000001,0.9722638442645083,0.03074568234507083,-0.09254799999999999,0.33538609347437176,0.010605839509251497,0.0048663288,0.006557296056153829,0.00020735990829485473,3.9718923287999996,2.4450933886282478,0.0773206419988451
R::GLY:510,9.266275999999998,1.6005349880036988,0.05061336036881962,-4.279525,0.8363007732717936,0.02644615252498934,-11.637960999999999,1.1243259160399177,0.03555430727041381,0.20874199999999998,0.4933241403337161,0.01560027908199081,9.576000000000002e-07,3.0266826101195345e-05,9.571210802401126e-07,-6.4424670424,2.1837098490939866,0.06905496872079576
R::GLY:511,10.120614999999999,1.6422937711551489,0.05193388903957608,-4.972759,0.8173041862850087,0.025845427698511784,-9.433703000000001,1.2007151022582334,0.03796994544098003,-1.658947,0.6339513168934978,0.02004730087046633,0.0,0.0,0.0,-5.944794,2.2822633486685975,0.07217150402115782
R::TYR:512,23.210947,2.969520614205431,0.09390448699711319,-9.590138999999999,1.2447525913525948,0.0393625331207101,-34.097644,2.186141519953363,0.06913186490515066,-0.631422,0.9443503131338497,0.029862978985961866,0.10997564399999998,0.037535893221084055,0.0011869891658749983,-20.998282356000004,4.0049822589282345,0.12664865926779448
R::ASP:513,17.697003,2.6942051957842783,0.08519824902538198,-3.9797510000000003,1.4186974543569886,0.04486315266450854,58.029377999999994,6.268293701408383,0.19822085139337892,-131.76413300000002,5.651763026641421,0.17872443959713794,0.32932175759999993,0.07114578395784336,0.0022498272322505394,-59.6881812424,8.972760838392606,0.28374361149282634
R::GLY:514,10.646308999999999,1.7218958439809884,0.05445112760557857,-2.3050550000000003,0.7077203515337113,0.022380082573015676,-8.890079,1.2091555817011308,0.038236856836813875,-2.1464569999999994,1.0757229895056626,0.03401734778243301,0.2039715864,0.05601017679783964,0.001771197308298896,-2.4913104136000004,2.467421266081032,0.07802671147952427
R::GLN:515,27.466738,3.0962144801928697,0.09791089881803763,-0.825382,1.2558168903450855,0.039712416976003875,-77.56535500000001,4.289009896814765,0.13563040180938415,-10.770318999999999,2.952806612231658,0.09337594384657646,1.167222816,0.09651282826801619,0.0030520036075161487,-60.527095184,6.187698092155619,0.19567219444690218
R::ASP:516,16.545183,2.4440025731391937,0.07728614738432107,-3.212952,1.1433417825374879,0.03615564176855391,67.29502,5.472294341462272,0.17304914145871975,-144.157828,5.044809447582336,0.15953088215896005,0.5992735464,0.04822602327173335,0.0015250407603096276,-62.9313034536,7.91699516739423,0.25035736953511795
R::GLN:517,27.410644,2.917272243940219,0.09225224845641433,-7.454441999999999,1.3749342975706147,0.04347924013406858,-63.229597999999996,2.739954843130813,0.08664497990302727,-13.982521,1.9057205670189425,0.06026417575607419,0.0979247592,0.03179599743245579,0.001005477723634261,-57.1579922408,4.6412343266966944,0.14676871626919585
R::LEU:518,21.542221,2.868576801858197,0.09071236336993432,-6.578857,1.349548064557539,0.0426764569587378,-29.110313,1.3440717179641122,0.04250327967382047,-0.931222,0.6471524169127394,0.020464756307271292,0.18530300879999997,0.032737935270634316,0.0010352644134636534,-14.892867991200001,3.5037722033349694,0.11079900564925114
R::ASN:519,24.979163,2.785873893490335,0.0880970677743079,-6.080065,1.1688399808250058,0.03696196559674553,-89.864791,1.9970295754742842,0.06315162013217872,-7.255040999999999,1.1735276525583025,0.0371102027927496,0.31384000079999996,0.04650847801155226,0.00147072721024364,-77.90689399920001,3.8071954988378196,0.12039409273868447
R::SER:520,14.690557,2.053023082371701,0.06492229029194056,-3.484365,1.0779447517266365,0.034087606072808925,-13.665994999999999,1.4730156030996413,0.04658084334761448,-4.156531000000001,0.753191958958007,0.023818021056313643,0.2030432472,0.031514030775848585,0.0009965611550432475,-6.4132907528,2.8486724790111873,0.09008293341513554
R::VAL:521,17.745169,2.385791406313427,0.07544534866006651,-5.713787999999999,1.2572153503103596,0.039756640163072135,-29.425763000000003,0.9967748516244779,0.03152078845509738,-1.3439520000000003,0.3990102826945692,0.012617813031425059,0.013771605599999999,0.01557975907658551,0.000492675240786919,-18.7245623944,2.902688944912094,0.09179108404913237
R::GLU:522,18.520567,2.708794374903898,0.08565959937748366,-6.790108,1.6309757417987552,0.051575981525667544,24.544724,4.909192667009923,0.15524230300347905,-96.690616,2.9677306799209395,0.09384788430510302,0.007319304,0.018153902122377545,0.0005740767912647784,-60.408113696,6.550234837803702,0.20713661296443295
R::ARG:523,28.369128,3.9207494989626666,0.12398498551686007,-7.444125,1.3711141999756986,0.043358438041227916,-265.492283,5.553699209437886,0.17562338941300215,69.204734,4.926161911797459,0.1557789176404946,0.5670240839999999,0.08013009486511584,0.002533936088991288,-174.79552191599998,8.507014617669883,0.26901542280183316
R::TYR:524,22.660853,3.0522205577891977,0.0965196888380345,-8.862665999999999,1.1569287724160031,0.03658530011417154,-33.046371,1.9867514452892692,0.06282659711745496,-4.202793,1.3745728580730088,0.04346781041358076,0.03432508559999999,0.022107669558703663,0.0006991058956387313,-23.4166519144,4.060991887999571,0.12841983925546055
R::ASP:525,16.759328,2.350523324797267,0.07433007399711102,-4.412634,1.3863669326855717,0.04384077180027743,62.125364999999995,6.02449862310342,0.19051137409555105,-134.698874,5.538066957894604,0.17512905421466765,0.2917627344,0.06968725450148495,0.002203704481085142,-59.93505226559999,8.62650559472368,0.27279405927512235
R::VAL:526,19.916211999999998,2.59065803398596,0.08192380026009537,-2.09356,1.4287654868451996,0.04518153180670173,-25.852051,1.5090560196357854,0.04772054138836859,-5.68788,1.1458771014380207,0.036235815591759486,0.3848972832,0.11340717693267688,0.0035862498211696684,-13.3323817168,3.515113860920417,0.11115766035336855
R::GLU:527,19.803794000000003,2.8259092387343228,0.08936309655312981,-1.0978050000000001,1.042200786305115,0.03295728263942584,77.414714,4.854710245133483,0.15351941754776172,-153.988104,4.93245621117755,0.15597796086365534,1.152038736,0.06631273857032345,0.002096992917655199,-56.71536226399999,7.548091064847037,0.2386915975128234
R::THR:528,19.131369,2.4949159414375064,0.07889616945605787,-0.03676,1.375065317866755,0.043483383359623706,-41.819866000000005,2.8696158506050944,0.09074522097633572,-3.132416,1.2690845964489523,0.04013197868214325,0.7035195312000001,0.05101685536858957,0.0016132946202413205,-25.1541534688,4.238311426235536,0.13402717540021017
R::GLU:529,19.707151000000003,2.7102643764398704,0.08570608490765985,-1.794306,1.3115722314703069,0.04147555567275742,77.14600499999999,8.170284907943847,0.2583670944160169,-151.40768,7.871572171148532,0.2489209682722611,0.7473780144,0.08887605853572644,0.0028105077443134493,-55.601451985599994,11.7383498663534,0.37119921549609836
R::THR:530,18.895575,2.478797312483415,0.07838645365351721,-3.1030990000000003,1.1502590139612034,0.03637438383256822,-32.391641,3.0637405592052014,0.09688398326926387,-4.225894,1.8558037349795369,0.05868566692782829,0.4794866567999999,0.05249817707797761,0.001660138125732523,-20.3455723432,4.505641096564784,0.14248088184403376
R::TRP:531,45.405916000000005,4.5699236745206155,0.14451367544611135,-12.905948,1.2195391142952323,0.03856521296837345,0.09064699999999999,1.3114864613830368,0.04147284338444857,-4.947433,0.8094071111072597,0.025595700254359127,0.1143405576,0.05531848473559305,0.0017493240847373142,27.7575225576,4.97490450027892,0.15732029362703165
R::THR:532,18.651254,2.389073278383064,0.07554913056735994,-2.281242,1.0682453339172606,0.03378088355025664,-34.986087,2.3361072367147444,0.0738741972642072,-4.155629000000001,1.529679839495507,0.04837272383646594,0.5221351656,0.067586183629748,0.002137262786283899,-22.2495688344,3.827623877541736,0.12104009479477301
R::PHE:533,22.195052000000004,2.9126534361808307,0.09210618893047308,-2.6159939999999997,1.1862328675112657,0.03751197696688353,-1.389864,1.1236700189575228,0.03553356598350354,-6.580914000000001,0.9335893522336252,0.02952268752339461,0.8810213616,0.14405144138749368,0.00455530655014726,12.4893013616,3.4706876354886527,0.10975277975128382
R::VAL:534,18.924225000000003,2.6285888766360936,0.08312327882353415,-2.877444,1.5316170242146043,0.048433982996074154,-28.71917,1.7290740207116642,0.05467812148474013,-0.9335350000000001,0.7357926506666127,0.023267806617191057,0.1317000312,0.05556182770796787,0.0017570192651903127,-13.4742239688,3.576241756622761,0.1130906941432948
R::ALA:535,16.020591,1.991192538083397,0.06296703680275101,-2.02135,0.9045494157313906,0.028604364098857363,2.463116,1.561340176433054,0.04937391159857602,-1.010784,0.8548411392440118,0.027032450376242256,0.17197342559999998,0.04938696319876152,0.0015617529042700144,15.623546425599999,2.820289517273182,0.08918538535680046
R::PRO:536,38.935778,3.48164624117902,0.11009932129089624,-4.731118,0.749683493266325,0.023707073629530912,-5.204337,1.0524023039840802,0.03327988295398589,-3.3134029999999997,0.8845970204511204,0.027973413960240893,0.561686148,0.05976187942538501,0.0018898365623657132,26.248606148,3.818051842110902,0.12073740045672034
R::MET:537,19.237038999999996,2.642565009130144,0.08356524293914903,-9.557413,1.3206331748184277,0.04176208786005556,-1.001373,1.8420314850379187,0.05825015014462195,-2.097966,1.035363376232712,0.032741064748172136,0.0304649064,0.014557854724799221,0.0004603597877620927,6.610751906400001,3.632146893196803,0.11485856978806235
R::ARG:538,29.412465000000005,3.9317337573613753,0.1243323382663376,-3.589137,1.4931057331049935,0.04721614904067252,-236.176734,9.601937099525491,0.30363991184171424,41.628757,7.8089354074643875,0.24694021988722495,1.0571582520000002,0.12140579828713362,0.0038391884373831114,-167.667490748,13.07208103930123,0.4133754984249293
R::HIS:539,67.60941,4.746273778017867,0.15009035537268875,-6.428329,1.2570425270288195,0.03975117501104842,-62.130955,11.980363495277388,0.3788523584181244,39.85276399999999,10.324450087646508,0.32648777865688017,0.5100643224,0.11894047774308786,0.0037612281565672107,39.41295432239999,16.560338058722827,0.5236838708793539
R::HIS:540,65.45107900000001,4.9529704948403435,0.1566266794730674,-7.063744000000001,1.0460690218451172,0.033079606987750025,-8.332017,4.248256255772596,0.13434165852300245,-8.584670000000001,3.8034574354263517,0.12027588479450069,0.6454449072,0.054084141907554645,0.001710290737236365,42.1160929072,7.625160450340693,0.24112874547311833
R::ARG:541,29.235692999999998,3.744743101302278,0.11841917452317847,-10.379283000000001,1.6589693628608697,0.05246121755078698,-268.482069,7.754582737983973,0.2452214375625406,71.25356,5.5078498200659025,0.1741735044155683,0.0013117679999999998,0.004517614808822903,0.0001428595238718651,-178.370787232,10.35592891686422,0.32748322664091445
R::SER:542,15.589669,2.091533116983568,0.06614008451339475,-5.102690000000001,1.2153598470823364,0.0384330529349413,-21.736585,1.4850608145039044,0.04696174637697154,0.761325,0.585876542775865,0.018527043028368016,0.0,0.0,0.0,-10.488280999999999,2.898321459653673,0.0916529720384942
R::ALA:543,15.01765,2.1598139506679734,0.06829931406317342,-4.723625,0.9572099959648352,0.030269637863294632,-4.468139999999999,1.2050131021694328,0.038105860132005946,-0.309104,0.49135717272061874,0.015538078104579085,0.030315405599999998,0.010458161361216828,0.000330716100390121,5.5470964056000005,2.6971550008477556,0.08529153005192285
R::LEU:544,22.760895,2.729532706155946,0.0863154029937589,-7.198472,1.4293214793096758,0.04519911383219808,-25.182563000000002,0.9789991900052829,0.030958672678766445,-3.2329169999999996,0.6054000199132801,0.019144429584372576,0.08557349759999999,0.01348917348417442,0.0004265651196314043,-12.767483502400001,3.2891395897915743,0.10401172645973283
R::GLY:545,10.366190000000001,1.6530843257075545,0.05227511633559508,-3.418311,0.8058403664988495,0.025482909886412112,-9.853062000000001,0.9188325778704193,0.029056037344345496,-0.5415010000000001,0.39049008694075704,0.012348380784499641,0.0226650672,0.010951146637796616,0.00034630566365932296,-3.4240189328,2.0925874476223645,0.06617342537564971
R::ILE:546,21.619474,2.762084598147566,0.08734478420217204,-4.669438,1.4426552166598918,0.04562076362968949,-9.021977,0.783140019709758,0.02476506189111992,-2.453004,0.5184760688633565,0.016395652898985147,0.132569496,0.02980556431709596,0.0009425347018866435,5.607624496000001,3.2547472248393214,0.10292414438604415
R::THR:547,18.390642,2.3668800159357466,0.0748473179869259,-4.346576999999999,1.246670772125103,0.03942319132276077,-33.624074,1.6077754664517057,0.05084232440127025,-1.755855,0.7302349676474005,0.02309205724865154,0.07809233759999999,0.028215837177890474,0.0008922631157059146,-21.257771662400003,3.2055093535776256,0.10136710618279308
R::VAL:548,18.218096000000003,2.5181978629138735,0.07963240845776297,-2.7552029999999994,1.2488547080389294,0.039492253440276105,-23.34894,1.6942572125860937,0.05357711733940153,-2.877013,1.1298535705262873,0.03572910705336757,0.28254180959999997,0.044645434923180086,0.0014118126148607358,-10.4805181904,3.471315077411655,0.10977262120704545
R::HIS:549,65.05229700000001,5.0144362886361415,0.1585703985389171,-7.694833,1.1711459179414836,0.037034885731037435,-16.561995,3.0776629680611554,0.097324248494273,-9.080697,2.1563137770721124,0.06818862885548439,0.1353934152,0.07501464008504212,0.0023721712052650014,31.8501654152,6.3752238941307064,0.20160228098981195
R::GLN:550,27.180790999999996,3.1188885769323345,0.09862791671387469,-0.8699260000000001,1.1525769633842244,0.03644768382934641,-66.02758100000001,3.1432335512078953,0.09939777239676449,-17.63382,2.6209594078504916,0.08288201383653754,1.0956326832,0.13371473022136565,0.004228431042144662,-56.254903316800004,5.274762991449015,0.16680265170542152
R::GLY:551,10.759427,1.6988276642058193,0.053721647709940916,-2.0790330000000004,0.5665069283874646,0.017914522039702875,1.891265,1.080699774578953,0.03417472754500027,-6.825994000000001,0.9327488718642333,0.02949610920043523,0.22381295040000002,0.052460275203430065,0.0016589395632209208,3.9694779504000004,2.2907706288049483,0.07244052784039759
R::LYS:552,22.889882,2.9584839357474966,0.09355547657981332,-5.89215,1.1935332519456674,0.03774283539295902,-74.44926600000001,7.468634969071926,0.23617897514648506,42.334523000000004,6.926409967037109,0.2190323150392905,0.6105492936,0.07996840861085806,0.002528823120693331,-14.5064617064,10.674230984041273,0.3375488218031085
R::ILE:553,22.749433999999997,2.815755026568185,0.08904199217023394,-5.580735,1.4765653520162934,0.04669309626459783,-17.861231,1.1295825882329278,0.03572053784084165,0.13142099999999998,0.5527754134899634,0.017480293411696497,0.012293006399999999,0.014426725275308982,0.00045621311047496107,-0.5488179935999999,3.4191295997986337,0.10812237150663671
R::TYR:554,22.616692000000004,2.9956806216844947,0.094731739069522,-7.5539570000000005,1.202435019928728,0.03802433401324736,-26.095588,1.2910740676878303,0.04082734681871944,-4.124731,0.758477595344121,0.023985167554949456,0.12815257680000003,0.038764179378861896,0.0012258309846453475,-15.0294314232,3.558597411450882,0.11253273095764146
R::VAL:555,18.590656000000003,2.468534970314174,0.07806192989968926,-5.694523,1.2801961613248964,0.04048335721591035,-27.328778999999997,1.0268233422351676,0.03247100516089701,0.724854,0.3969047073089459,0.01255122889138749,0.0012068063999999999,0.0032815195814559816,0.00010377076063843341,-13.7065851936,2.990731917499254,0.09457524730260432
R::LEU:556,22.366225,3.0006007725745527,0.09488732790196489,-5.623008,1.5342961082972217,0.04851870307351589,-30.067678,0.9797316552587245,0.03098183526384453,-1.32506,0.42900056689939237,0.013566189089055188,0.0181860768,0.013352119776833257,0.00042223110086172215,-14.6313349232,3.5357832832527416,0.1118112848782695
R::GLY:557,8.625502000000001,1.5904016612151786,0.050292916439554386,-3.571981,0.7965306526675543,0.025188510885699456,-12.470443999999999,1.1157096947073644,0.03528183842806381,-0.8198349999999999,0.4794867816478365,0.01516270337950987,2.52648e-05,0.000223183267385707,7.057674605772073e-06,-8.236732735199999,2.153730315309874,0.06810693262131814
R::GLY:558,9.559653,1.6311306117509412,0.05158087894356784,-4.589297,0.7456364548431091,0.02357909503757513,-10.688816999999998,1.2607927575581168,0.039869767713281205,0.10466,0.5691026940719925,0.017996607358055017,8.2944e-06,0.00012602733564048716,3.985334280664547e-06,-5.6137927056,2.26495851290391,0.07162427706564228
R::TYR:559,22.226709,2.8454231917799153,0.08998018193090633,-9.700961999999999,1.080682163522652,0.03417417063450114,-28.746556999999996,1.2489337735648756,0.039494753711739994,-4.532411,0.6113512706120762,0.01933262465572122,0.2658793824,0.036458520870806733,0.0011529196607253473,-20.4873416176,3.346523905405291,0.1058263778528259
R::ASP:560,17.808391,2.515858453911706,0.07955842984950746,-3.240354,1.6792349105125226,0.05310207043688598,13.711748,10.552587872389218,0.33370212885820194,-92.78378700000002,8.638330981250428,0.27316801083148623,0.215772444,0.06112404204160572,0.001932911926473626,-64.288229556,13.96892919086662,0.44173632716751465
R::GLY:561,10.486933,1.6923231725976573,0.05351595762490848,-2.297823,0.6850116974701965,0.02166197187864023,-4.611882,1.2241361288990698,0.03871058333422528,-3.5108710000000003,1.0716481056573561,0.033888488640820204,0.2356765848,0.051538403204697845,0.001629787410949664,0.3020335848,2.4459750361812542,0.07734852214245523
R::HIS:562,69.09405199999999,5.295558347265754,0.16746025859676678,-2.6925480000000004,1.1216508287769416,0.0354697135835067,-69.78444999999999,7.909859959284993,0.250131734443073,43.830728,7.238842557344095,0.22891230104565374,1.2393413711999999,0.07712554407558503,0.0024389238505855425,41.6871233712,12.011399305911738,0.37983379692446667
R::THR:563,19.093009,2.4526680894322004,0.07756017507019308,-2.4991369999999997,1.3478312699410857,0.042622167146110716,-37.290485000000004,2.5085392904586925,0.0793269775787216,-4.185824,1.461064601933809,0.0462029195075809,0.4933260071999999,0.05851360337176397,0.0018503626075848237,-24.3891109928,4.0327574776731305,0.12752698880522723
R::PHE:564,23.385841,2.863629539189558,0.0905559171877741,-5.635875,1.148367145722569,0.03631455770589806,-2.3062709999999997,1.2643408866120718,0.03998196940570837,-3.2000910000000005,0.9903601590931452,0.031317938066210554,0.2972336544,0.06803374823076148,0.0021514160216765704,12.540837654400002,3.478954002609164,0.11001418523204325
R::LEU:565,23.820578,2.83186923001681,0.08955156802600388,-6.082123999999999,1.3910584583776484,0.04398913086915903,-28.673403999999998,1.116171451338906,0.0352964404548674,-3.0252920000000003,0.8409944998250583,0.026594581191212618,0.1077506712,0.03709043546797328,0.0011729025548628882,-13.8524913288,3.4509438025652055,0.10912842493348468
R::ASP:566,18.029077,2.5564068469379047,0.08084068262373222,-3.8544089999999995,1.3520047794734307,0.04275414510569706,6.472376000000001,8.531634208557232,0.2697939626244887,-84.73248600000001,7.166499371506565,0.2266246086412594,0.33329941199999996,0.05654157913291223,0.0017880017256265096,-63.752142588000005,11.511464952445834,0.3640244845493072
R::SER:567,15.585623,2.155928256429467,0.06817643762232668,-3.5515860000000004,1.1801827844041786,0.03732065654036649,-10.574168999999998,3.772101334593094,0.1192843178227507,-4.893089,1.9862233985831002,0.06280989881443053,0.0907183584,0.0592278112800035,0.001872947844714238,-3.3425026416,4.921198822707941,0.15562197098296252
R::VAL:568,18.342326,2.5189407221536597,0.07965589972954923,-5.281494,1.2876447747589395,0.04071890305452739,-29.605713,1.476274860122938,0.04668391010434966,-0.970254,0.6630091232283308,0.020966189388727748,0.016674731999999998,0.013880626342819547,0.00043894394593042965,-17.498460268000002,3.2591797525743607,0.10306431322039007
R::GLU:569,18.714417,2.87431552567059,0.09089383775103238,-6.347411,1.6083530446015264,0.05086058902607204,3.938648,6.4152182062729555,0.2028670121880243,-75.953755,5.349430381729909,0.16916384190770498,0.0120306024,0.025106841283761564,0.0007939480330903239,-59.63607039760001,8.97889467884217,0.2839375805590733
R::CYS:570,14.710287999999998,2.1551740869488945,0.06815258868932274,-5.306475000000001,1.1427635421971598,0.036137356203449635,-4.887035,1.7322998925633517,0.05478013250965171,-0.882972,1.2123318956523415,0.038337300703309825,0.0504960696,0.03055758357809262,0.0009663156389773043,3.6843020695999997,3.2283477457263072,0.1020893195556525
R::TYR:571,22.565576,2.9986298021302997,0.09482500034391775,-8.792138999999999,1.4568182013137396,0.0460686365294112,-37.162016,2.349687387237715,0.07430363933041234,1.934962,0.9737672691952631,0.030793224815793493,0.019815588000000002,0.01786925743454204,0.0005650755358905002,-21.433801411999998,4.193289017533166,0.13260344182774542
R::ASP:572,18.467489999999998,2.249856457621241,0.07114670814521218,-4.4771030000000005,1.3298934455026838,0.042054923331174915,48.800458000000006,6.090402159647259,0.1925954269089378,-115.150277,5.693768272617969,0.18005276210675306,0.2099700648,0.057327126388729804,0.0018128429110072944,-52.1494619352,8.737605659688354,0.27630735180993277
R::PRO:573,40.184259,3.523021407814463,0.1114077189422663,-6.25622,0.885814666620507,0.0280119193130353,-5.672428,0.9978433999461037,0.031554578919960254,-7.022399999999999,0.8884250446717494,0.028094466714995676,0.2341709856,0.07482519664351864,0.00236618047763505,21.4673819856,3.871296524988462,0.12242114516858492
R::ASP:574,17.44823,2.38605910511454,0.07545381403945065,-1.499739,0.8071978474197017,0.02552583720231327,67.868299,3.068421501293295,0.09703200765520108,-147.834823,3.120616787378899,0.0986825675267471,1.012349988,0.04969711400655954,0.001571560733977843,-63.005683012,5.049829290618603,0.15968962353387142
R::SER:575,15.415209999999998,2.1311500411514905,0.06739288165600281,-0.480076,1.2783918609816005,0.04042630022923196,-19.036887999999998,2.891457186516169,0.09143590466253397,-3.7034059999999998,1.5468361287363313,0.0489152533384424,0.5125564727999999,0.03794642854225915,0.0011999714326236188,-7.292603527200001,4.114699606311876,0.1301182264334367
R::ASP:576,17.698294999999998,2.5375344253773187,0.080243884252789,-1.768581,1.412776890892189,0.04467592800870509,53.107925,5.599523999892758,0.17707249652437557,-129.384525,5.79060655384002,0.18311505744032902,0.5461759296,0.08377780032222285,0.0026492866637701255,-59.800710070399994,8.563167142476598,0.2707911215494164
R::THR:577,19.195578,2.3688691162485105,0.07491021886175477,-2.9011370000000003,1.115835345483822,0.035285811854497556,-33.916061,2.5607672790159985,0.0809785715932246,-4.248681,1.5193234952566883,0.048045227476191645,0.47909812319999995,0.0638257778525525,0.002018348314459965,-21.3912028768,3.9656747318184693,0.12540564611923774
R::TRP:578,45.64200700000001,4.921101544872956,0.15561889478771848,-11.718124999999999,1.4538926237432392,0.045976121643468364,-3.1334359999999997,3.1214089440353696,0.0987076177197282,-2.0354720000000004,2.1002256119798175,0.0664149653407724,0.1084258152,0.09725961231072108,0.0030756189924683076,28.863399815199998,6.363540290249825,0.20123281299438425
R::SER:579,15.304852,2.1228974714045896,0.06713191248650675,-2.4743980000000003,0.9795210092672847,0.030975174052715184,-13.45914,2.482717893841344,0.07851043332194772,-5.74108,1.7114770777313963,0.054121657288002556,0.38945710079999996,0.05891346879480582,0.0018630074625284139,-5.9803088992,3.8161063672934272,0.12067587914118313
R::GLU:580,19.191237,2.7013116541471107,0.085422974970619,-2.503171,1.2430444005581618,0.039308515384824695,19.202360000000002,12.333673320807552,0.3900249961020447,-90.917225,11.428195615773078,0.3613912769179342,0.7264069775999998,0.15700770893110025,0.004965019704270377,-54.300392022400004,17.076007966501678,0.5399907851732553
R::VAL:581,19.006931,2.6034460720819625,0.08232819353197907,-2.062822,1.3967139192819695,0.04416797224591593,-25.738642,1.2761257006408107,0.04035463794703156,-3.053908,0.7623420935092067,0.02410737371710158,0.30040589520000005,0.09858425201572864,0.003117507777937482,-11.5480351048,3.3087946972685542,0.10463327553255945
R::THR:582,20.203771,2.4590436918767833,0.07776178932199927,-1.9436000000000002,1.2773785680055854,0.040394257091819374,-28.143385000000002,2.73010261982494,0.08633342524639573,-4.723522,1.338057687663727,0.04231309933715562,0.436119012,0.07052194190189275,0.0022300996142804778,-14.170616987999999,4.114295069527659,0.13010543385708226
R::ARG:583,29.280956,3.6354552155217097,0.11496318812586924,-4.046049,1.3940501162436736,0.04408373539752501,-235.030614,7.793717996758929,0.24645900310803015,37.737252,6.3862778265979,0.20195183702679212,1.1130693984,0.1076569685826518,0.0034044122671036884,-170.94538560159998,10.802688788678836,0.34161101426190493
R::MET:584,19.443236,2.644159598493253,0.08361566828235005,-8.655304,1.0950955417606265,0.03462996167459618,-10.239705,1.6062283554884094,0.05079340045689991,-4.593854,1.1446286614810937,0.03619633645390097,0.05201102159999999,0.021870788937462988,0.0006916150726719694,-3.9936159784000003,3.4758361385364167,0.10991558971299635
R::THR:585,19.905935000000003,2.3248920501337262,0.07351954192440946,-0.755645,1.17055669788994,0.03701625295697824,-38.508736,2.4918374514209387,0.07879881905399344,-4.574527,1.1209880807889976,0.035448755651940736,0.636568128,0.06764974979227238,0.0021392729248408343,-23.296404872,3.7743569886766086,0.11935564786792437
R::SER:586,14.423293000000001,2.0925586025607505,0.06617251321471024,-2.159394,0.9979270047272998,0.03155722273527885,-10.251467,2.2351412525634706,0.07068137250302232,-4.4496329999999995,1.2805635862037466,0.040494976210772124,0.33411307679999996,0.06422949333728503,0.002031114919044302,-2.1030879232,3.4661916791994303,0.10961060512993881
R::GLY:587,9.848644,1.5623462283578502,0.04940572575384355,-3.4101890000000004,0.6477087796834315,0.02048235004287838,0.792447,1.180024271441482,0.03731564392035866,-2.037178,0.8443468412423889,0.026700591534945438,0.0653317992,0.024002125413461188,0.0007590138499154804,5.2590557992,2.2285437783616375,0.07047274205020239
R::ARG:588,30.392858,3.9435646280790175,0.124706463248045,-8.492979,1.668410781120465,0.05275978141121322,-265.180235,5.456130935724966,0.17253800968996655,67.242629,3.9700439397264864,0.1255438126048393,0.0060158951999999995,0.010593122745082157,0.00033498395408194844,-176.0317111048,7.991622012819331,0.25271727759648427
R::SER:589,14.223640999999999,2.0861668198202654,0.06597038729702139,-5.859255,1.2230175476970884,0.03867521069076418,-20.247326,1.4186882538894865,0.04486286172018009,1.459533,0.52710403803329,0.016668493240572166,2.1888e-06,4.9275352404219296e-05,1.5582234610478693e-06,-10.4234048112,2.852784421080054,0.09021296444057839
R::GLY:590,11.405029999999998,1.7251408757258058,0.054553744519510304,-3.901326,0.7395188528523123,0.02338563947648214,-9.321496999999999,1.1631168247390284,0.0367809835103821,-1.2094339999999997,0.4865942474423634,0.015387461182534303,0.0419594976,0.009668871713042542,0.000305756570171884,-2.9852675024,2.26112966712199,0.07150319833083833
R::VAL:591,18.293952,2.5197610001140984,0.07968183919624347,-5.832621,1.2842878748002724,0.04061274855706026,-24.456706999999998,1.2268442367110015,0.03879622122257527,-2.4541880000000003,0.7116670293444821,0.022504887483744504,0.0712012824,0.014869659391486082,0.00047021991708009374,-14.378362717600002,3.1639261514189014,0.1000521298705451
R::GLY:592,10.507693,1.6442200694405236,0.051994803939922694,-3.337455,0.8359656715290408,0.02643555567743943,-9.428003,1.0043223969378559,0.03175946279443341,-0.5216959999999999,0.4163902491461586,0.013167415827868428,0.013794551999999998,0.010107181731751735,0.0003196171499758047,-2.765666448,2.1411316429457483,0.06770852761966958
R::VAL:593,18.05342,2.5368669956464016,0.08022277827151089,-3.956553,1.2816844413470112,0.04053042076257043,-24.412644,0.9086603640877047,0.028734363700350145,-3.475,0.5239617753233531,0.01656912616887203,0.1369894032,0.027570664286015123,0.000871860957476678,-13.6537875968,3.029747332960981,0.09580902306977239
R::ALA:594,13.408031999999999,1.957216448678071,0.061892618517687556,-3.683464,0.8869345515335391,0.02804733318345971,-3.781194,0.9889765145664481,0.031274183384446666,-1.199019,0.5035504151909717,0.015923662287269217,0.05214348,0.016077132105238173,0.0005084035569597051,4.79649848,2.4185212769086255,0.0764803580461005
R::VAL:595,18.576278000000002,2.54700524081047,0.08054337773346733,-3.264097,1.2934162375627576,0.04090141273343746,-19.242017999999998,1.8346305670831933,0.058016112569492274,-4.514933999999999,1.252729105450975,0.03961477264410337,0.24122446560000002,0.06709551117896709,0.002121746360988254,-8.203546534400001,3.6193732326533232,0.11445463117431015
R::THR:596,16.641484000000002,2.687672663429087,0.08499167221407049,-2.347928,1.8163088043656013,0.0574367275601248,-23.544078,9.648649726459967,0.30511709480774096,-90.691797,8.247447604185854,0.2608071931212615,0.45911427839999996,0.1758519535079617,0.005560927040751958,-99.48320472159999,13.102302067034614,0.4143311712336154
R::MET:597,16.127791000000002,3.03068587539504,0.09583870238749584,-2.967382,1.5446079632307999,0.0488447925584294,27.242943999999998,3.0383390651578046,0.09608071749765404,-3.541411,2.6865862323921412,0.08495731624809602,1.0630652472000002,0.2663028155890755,0.008421234445772731,37.9250072472,5.300097893806178,0.16760381166288754
R::ASP:598,16.436905,2.3816633002956147,0.07531480648567716,-3.3009739999999996,1.334457526234537,0.042199252236550355,58.325218,8.561894591413514,0.2707508799514343,-130.17925400000001,6.668423198439344,0.21087405708973309,0.39690576720000004,0.063853151849814,0.00201921395626006,-58.3211992328,11.19066937847152,0.3538800377787085
R::LEU:599,22.499256999999997,2.6397329669780993,0.08347568590284837,-4.089151,1.3714042978636898,0.04336761174193248,-28.517097999999997,1.1608690117304363,0.03670990142176903,-2.588033,0.994856412710397,0.03146012208989342,0.35480248559999994,0.06068994839292346,0.001919184679997137,-12.3402225144,3.345142642592829,0.1057826984874792
R::ILE:600,23.308298999999998,2.745581199236147,0.08682290090522776,-3.06079,1.5765267609209808,0.04985415356718033,-18.060262,1.4139714846332652,0.04471370437970892,0.7465920000000001,0.7224409799672219,0.022845589717404975,0.3155215608,0.061647879898541716,0.0019494771339990176,3.2493605608,3.5424129543980305,0.1120209334878396
R::ASP:601,18.11752,2.304222302990751,0.07286590712809386,-4.629713,1.3616439052230211,0.0430589610259119,38.545359,5.614474848293383,0.17754528386335414,-116.337396,4.853585426175581,0.1534838476491386,0.2171794536,0.06638738801177711,0.0020993535402657284,-64.08705054640001,7.889711093748682,0.24949457136944087
R::ILE:602,23.357277,2.7723715299849334,0.08767008554958185,-5.280567000000001,1.453026727734559,0.04594873960742558,-12.524451000000001,2.055901586068506,0.06501331657129175,-0.04066599999999994,0.8924939251580372,0.028223136013632504,0.1348480296,0.08220970003553062,0.002599698978715021,5.646441029600001,3.850631863032992,0.12176767118001777
R::LEU:603,22.596635000000003,2.680352923735044,0.0847602017209433,-6.41766,1.268635023322311,0.040117761931593346,-33.758364,1.1082256212089667,0.0350451712437534,0.999976,0.5109675424368949,0.01615821244519331,0.2062224288,0.035656410130400544,0.0011275546919716714,-16.3731905712,3.206906586523279,0.10141129056809399
R::TRP:604,46.892664999999994,4.594374411035195,0.14528687562465853,-11.238837,1.348677843085961,0.04264893813954809,-2.82036,1.3600014177933786,0.04300702101285324,-0.581404,0.5805043882555928,0.018357160586103725,0.34035233039999996,0.06947612433945662,0.0021970279591374425,32.5924163304,5.011848390189314,0.15848856200446523
R::ARG:605,30.289514000000004,3.9221818828050288,0.12403028147111496,-6.014301,1.49701618842249,0.047339808495588574,-284.433699,6.86043717108458,0.21694607205109523,83.015038,5.039396147015632,0.1593596985644614,0.6148422648,0.08639569085901797,0.0027320716313828596,-176.5286057352,9.491740836672534,0.3001552000391748
R::GLN:606,26.437818,2.91520417447492,0.09218685035771643,-5.038532999999999,1.7579129235860917,0.05559008766777581,-97.324966,2.6600066133083202,0.0841167948916505,0.41951599999999994,0.957896789713798,0.030291356188589514,0.0028116791999999997,0.00359608472765136,0.00011371818398324587,-75.5033533208,4.425142664389519,0.13993529790656956
R::ASP:607,17.439524999999996,2.4574331533889175,0.07771085962318909,-5.114283,1.5807136055943214,0.04998655322095133,32.52464,3.678476893280696,0.11632365303067128,-106.39518799999999,2.960187780640951,0.09360935688624294,0.000153756,0.0006467169287284817,2.0450984961707836e-05,-61.545152244,5.552615381564329,0.175589115766282
R::ILE:608,23.884057000000002,2.9061252959483697,0.09189975101027749,-5.907874,1.4383219702570076,0.04548373434673103,-14.531353,1.4477894316477793,0.04578312176327647,-1.5040140000000002,0.7616457653030049,0.02408535388579541,0.18330107040000002,0.05691773223064604,0.0017998967310041772,2.1241170703999996,3.6323232874170603,0.11486414786308337
R::ASP:609,17.955692000000003,2.4457276064876887,0.077340697728531,-4.227130999999999,1.644058531147538,0.05198969565057099,13.545406,3.8087942232633147,0.12044464884403955,-92.03335700000001,3.0914720214731037,0.09776092910539977,0.0071425368,0.0059096742214783515,0.0001868803076945395,-64.75224746319999,5.722644458459691,0.18096590728073456
R::LEU:610,22.2184,2.7214695757990754,0.08606042442377332,-6.264554,1.5344511993165506,0.048523607482173055,-33.879245,1.246938612352268,0.03943166117442936,0.965996,0.4515104738364327,0.014278014847449907,0.0004346928,0.0013324930916849664,4.2137131361640654e-05,-16.9589683072,3.3940619501683877,0.10732966282245016
R::GLY:611,10.58207,1.6845435960817399,0.05326994581468992,-2.897719,0.6638701183507207,0.020993416445138222,-9.870884,0.9638623203258856,0.030480002830446065,-1.896295,0.8068727644275769,0.0255155571754763,0.115479504,0.027899101858101166,0.0008822470654463543,-3.9673484959999996,2.2043736642281155,0.06970841593052082
R::VAL:612,18.238778,2.5689895890633734,0.08123858386700251,-3.7016999999999998,1.3478944461640905,0.042624164953697335,-27.729654999999998,1.494222694906954,0.04725147047420852,-1.285198,0.7672034676642174,0.024261103865982684,0.08352110880000001,0.036402114968525696,0.0011511359494784977,-14.3942538912,3.352484852085268,0.10601487953802137
R::SER:613,15.294922,2.0663853527152187,0.06534484238190494,-2.814937,0.9641028000327558,0.03048760746649366,-1.248777,3.6877864283701407,0.11661804637907033,-6.857626,2.300160937005061,0.07273747545883072,0.43727862240000004,0.06189848508834556,0.0019574019659314074,4.8108606224,4.908541854237186,0.15522172249655727
R::ARG:614,30.387431,3.9002639519959414,0.12333717564156803,-5.318909,1.5010811252956984,0.04746835308622999,-311.244369,10.44810565120965,0.33039811091899274,106.091503,7.857073626356762,0.24846248402926144,0.5891612688,0.07440859012583793,0.002353006222795628,-179.4951827312,13.724698821725472,0.43401308476481737
R::GLU:615,20.415892,2.716055714512499,0.0858892230977554,-1.802716,1.2670710987722829,0.04006830629492592,76.10909400000001,9.547987446638375,0.3019338740207266,-154.71104,9.411318938087266,0.2976120363063296,0.9500360687999999,0.11333079282131676,0.0035838343434802093,-59.0387339312,13.737986028448477,0.43443326313467934
R::VAL:616,19.220079,2.6540405552212274,0.0839281315695697,-2.42184,1.411596437513215,0.0446385987952131,-25.273985999999997,1.6914356913001454,0.05348789300209909,-4.880794,1.2687338292817765,0.04012088645037644,0.2828390687999999,0.09926537432563476,0.003139046756582066,-13.0737019312,3.6765513206083513,0.11626276107622342
R::PHE:617,22.339702000000003,3.0460027250801995,0.09632306370333121,-7.391442,1.2922146542413144,0.04086341533249515,-5.511031,1.3747431745744367,0.043473196294257,-6.266999,1.1460340994049871,0.03624078030339579,0.06870819599999999,0.04793255765687435,0.0015157605627306656,3.238938196,3.7621219806052975,0.11896874294096549
R::ASP:618,17.765491,2.5426462844680144,0.08040553543083337,-2.5300219999999998,1.3061604976096928,0.04130442162185546,94.81510300000001,10.515036385404997,0.3325146465742389,-171.956643,9.863470210709362,0.31191031499062516,0.45730465919999996,0.10308377118245227,0.003259795067361778,-61.4487663408,14.698155204693483,0.46479647849489797
R::PHE:619,22.580456,3.0336351679237894,0.0959319672062655,-1.2872739999999998,2.03337984619795,0.06430111662268392,3.0377690000000004,2.799744777946554,0.08853570365473468,-7.648793,2.3284737465024166,0.07363280510853162,0.8363761992,0.3034784123323605,0.009596830036619916,17.518534199200005,5.16624001451053,0.16337085384954614
R::SER:620,13.045305,2.381869246615985,0.07532131908015817,0.034895,0.9980752817172661,0.03156191166540773,102.891916,10.77608698846404,0.3407697914765098,-192.827268,9.714669257580313,0.3072048156917076,1.201302108,0.1181004802061154,0.003734665102109566,-75.65384989200001,14.737104622906596,0.4660281672458168
L::UNL:621,44.751555,4.262613816542029,0.1347956844597593,-9.493112000000002,3.3582550893962777,0.10619735046344612,49.473631999999995,5.09400677468886,0.16108663824344963,-11.221327,2.713147325537447,0.08579725176292655,0.675868896,0.3157402326049829,0.009984582839831052,74.18661689599999,7.928273400909144,0.2507140185940217

Sidechain Energy Decomposition:
Residue,Internal,,,van der Waals,,,Electrostatic,,,Polar Solvation,,,Non-Polar Solv.,,,TOTAL,,
,Avg.,Std. Dev.,Std. Err. of Mean,Avg.,Std. Dev.,Std. Err. of Mean,Avg.,Std. Dev.,Std. Err. of Mean,Avg.,Std. Dev.,Std. Err. of Mean,Avg.,Std. Dev.,Std. Err. of Mean,Avg.,Std. Dev.,Std. Err. of Mean
R::VAL:1,9.452258,2.2406244034723892,0.07085476495928839,-0.01675400000000002,1.2024224638137795,0.038023936954029364,-2.551756,2.0220213827909927,0.06394193047182732,14.651812,1.9287454385314824,0.06099228612419771,0.6340437864,0.2722883929404213,0.008610515021186437,22.169603786400003,3.7880057955301596,0.11978726103793373
R::GLY:2,2.4021259999999995,0.6239408418464045,0.01973074185437537,-0.30385,0.23718884775638166,0.007500569945010846,1.7202080000000002,0.19742607410370092,0.006243160636728804,-1.420277,0.1869622803428542,0.005912266424223456,0.0126539208,0.00834998444538715,0.0002640496927440124,2.4108609208,0.720806766665823,0.02279391135525534
R::ARG:3,21.487996,3.5212190636175986,0.11135072381436951,-1.771341,1.394715603526038,0.044104779953186485,-213.807465,18.992844442546648,0.6006064768371843,25.75601,15.960819840656681,0.5047254402008086,1.0179640944,0.2653899536540918,0.00839236721673456,-167.3168359056,25.09762054739211,0.7936564478040097
R::LEU:4,14.202797,2.3469410073095145,0.07421679117147952,-3.389539,1.0568099150173602,0.033419263853038415,-23.548826000000002,0.4921693912912505,0.015563762710989911,1.176624,0.1780604746258978,0.005630766610684552,0.23187765600000002,0.10448289282746523,0.003304039178580603,-11.327066344,2.628655969409385,0.08312540048331553
R::ILE:5,15.009184,2.345879846058617,0.07418323430630401,-5.019957000000001,1.0467165992526344,0.03310008518344024,-3.9637960000000003,0.19931596620441627,0.006302924272431013,1.736368,0.13358941790426365,0.004224468318735507,0.006863342400000001,0.009526663895515694,0.00030125956412721945,7.7686623424,2.580006130919068,0.08158695750902824
R::TYR:6,14.919082000000001,2.6939237641915557,0.08518934937699665,-6.406962999999999,0.8575327513459763,0.027117566624441067,-18.903544,1.1514743089031556,0.03641281483302273,-0.7725879999999999,0.7450972032265321,0.023562042404172014,0.0413156448,0.03368019426635531,0.0010650612591862653,-11.122697355199998,3.1424170551842447,0.09937195252541242
R::THR:7,11.207115,1.8469898028346015,0.0584069459206266,-4.406844,0.7193604977089025,0.022748176315124692,-23.206033,1.267887946906587,0.04009413730099452,0.9824729999999999,0.7116849129151187,0.022505453011903584,0.000843984,0.0016698586336525616,5.2805566528387896e-05,-15.422445016,2.458228815031029,0.07773602065354811
R::ALA:8,6.213781,1.2735684956212603,0.04027377202397362,-2.6247109999999996,0.3086855316969035,0.009761493609023161,-0.737851,0.1497209631247408,0.004734592569482616,2.5679519999999996,0.09664453267515963,0.0030561684665607026,0.018125870399999997,0.011855754125972917,0.0003749118641701325,5.437296870399999,1.3225583397033551,0.04182296691913302
R::GLY:9,2.3831759999999997,0.5769336400523027,0.01824424361337022,-1.148216,0.16381599843727107,0.005180316722363605,2.4041989999999998,0.08513050803912778,0.002692063037709184,-2.252252,0.07336725765625972,0.002320076398742076,1.76616e-05,0.0002744399540253569,8.678553356720231e-06,1.3869246616,0.6101787767370217,0.01929554714384353
R::GLY:10,2.390574,0.5385506424877794,0.017030466656084323,-1.3883420000000002,0.19096623009317643,0.006038882432702263,2.232006,0.08725757253098437,0.0027593267229525393,-2.186825,0.07153916672005622,0.00226226708745895,0.0,0.0,0.0,1.047413,0.5824402389078213,0.01841837755881337
R::TYR:11,14.49552,2.490663313577329,0.07876168955526539,-7.560978,0.8098044291778107,0.025608264554943975,-21.052650999999997,0.8242437498695395,0.026064875967458583,0.399805,0.5909286141108755,0.018686803551570826,0.048855794400000006,0.02833974158562157,0.0008961813171115589,-13.669448205599998,2.8086588404865305,0.08881759106304979
R::PHE:12,14.304625,2.393015022597017,0.07567377946405876,-1.638634,0.9577049389263897,0.030285289333998443,0.41926300000000005,0.5281536460453531,0.016701684760256977,-0.879054,0.36705950891374545,0.011607440849903134,0.66636648,0.12652909700269516,0.0040012013681290075,12.87256648,2.6595879789400305,0.08410355651054428
R::ARG:13,22.013723,3.632641968357328,0.11487422543926468,-1.898797,1.0899960898053718,0.03446870284462414,-213.91472499999998,16.600155415759666,0.5249430062657993,28.862493999999998,16.345890573962745,0.5169024459759928,1.2126711024,0.17035219040036906,0.005387009260638374,-163.7246338976,23.604374541558503,0.7464358629501768
R::GLN:14,18.93911,2.7510108149369388,0.08699460042956689,-3.8944979999999996,1.0861487669725542,0.03434703981416739,-63.668543,2.4526530827149196,0.07755970051612499,-7.853263999999999,1.7779686128568186,0.05622430424917679,0.5178561624,0.12507287165775266,0.003955151479364181,-55.9593388376,4.2355758054337445,0.13394066747472821
R::SER:15,7.982991,1.5016703929021842,0.0474869873641085,-3.985474,0.767296620169801,0.02426404960685664,-7.453697,1.2947108222267243,0.04094235109505805,1.590588,1.098992811739913,0.0347532041725076,0.0016950312,0.0027079318477071317,8.563232387262744e-05,-1.8638969688000002,2.3932878469972834,0.07568240692911987
R::LEU:16,13.641801,2.3416844888667216,0.07405056546306044,-5.277573,1.0019035925032906,0.03168297348215599,-23.757958,0.41843512548064127,0.013232080495371844,1.21209,0.1870644699027584,0.005915497941847331,0.1242640152,0.046284611795473544,0.0014636479389039186,-14.0573759848,2.5883431745993533,0.08185059797884837
R::SER:17,7.718383,1.5393104769054877,0.04867727133181358,-2.599495,0.7113826607213589,0.02249589495830295,-6.987817,3.0741069326734554,0.09721179678162008,2.229264,1.883721484801827,0.059568503693680275,0.17026212240000002,0.04053522862437633,0.0012818364792868309,0.5305971224,3.984435368387926,0.12599890953837906
R::TYR:18,15.905118,2.608564750217253,0.08249006034714729,-4.097417999999999,1.2721926077744674,0.04023026262996551,-18.645716,1.4624549358335799,0.0462468857258951,-2.7468310000000002,1.178535831631351,0.037268575320757835,0.34984908719999996,0.12296357746426767,0.0038884497402963763,-9.2349979128,3.4591798557631854,0.10938887180384398
R::LEU:19,14.306777,2.365910702302815,0.07481666559845473,-5.645365,1.0323927633294414,0.032647125719961936,-25.033203,0.3790460549735348,0.011986488718177644,1.879342,0.10451927590640876,0.003305189712558116,0.0006725592,0.0018396466384866849,5.817473467490298e-05,-14.4917764408,2.6111246320642674,0.08257101091892212
R::GLU:20,10.575448,2.0789538458792203,0.06574229303344994,-3.3684760000000002,1.3988930107138287,0.04423688116746026,-1.693201,10.071304300268114,0.31848260597495587,-63.377846000000005,7.441059430637817,0.23530696005491208,0.015760836,0.0186328684191432,0.0005892230354671345,-57.848314164,12.770271480723835,0.40383144217778355
R::ALA:21,6.011132,1.277019408848589,0.04038289948203323,-2.8653450000000005,0.4267076657092066,0.013493681186948209,-0.38748299999999997,0.17168844955616552,0.00542926548540408,2.276244,0.11645368377170384,0.00368258882635572,0.0030772008,0.007871852532195923,0.00024892983406703056,5.037625200800001,1.3623356241353628,0.043080835098548036
R::TYR:22,14.912837999999999,2.653529250216775,0.08391196268563858,-6.996358,0.932436852465624,0.02948624228069762,-19.733633,1.6855749945674323,0.053302561498590285,-0.7058300000000001,0.8399618616937319,0.026561926306275303,0.0490377024,0.04387054588920355,0.0013873084720482012,-12.473945297599998,3.3851557692076177,0.10704802465155357
R::ASN:23,16.451131999999998,2.230425381530617,0.07053224356686805,-3.25877,0.9272137731397221,0.02932107401000175,-82.342079,2.8543637334367533,0.09026290668241856,-4.374178,1.7068407249406725,0.053975042939454904,0.2325580488,0.084127905625319,0.0026603579655569997,-73.29133695120001,4.11124042732311,0.13000883758904971
R::PRO:24,27.032733,2.8621271980313874,0.09050840898894975,-4.590181,0.6790852054337512,0.021474559744940058,-10.517002,1.018410583210917,0.03220497036166933,10.091705,0.9123570518031853,0.028851263230142976,0.084169512,0.05944232413652696,0.0018797313368542686,22.101424511999998,3.2443824851302216,0.1025963825376887
R::SER:25,8.063327,1.4225152927371292,0.04498388331470506,-1.0852130000000002,0.5788303789807511,0.018304223764776258,-2.205425,1.701974596277806,0.05382116243983402,-2.527494,1.3724485534853392,0.043400634004170956,0.374679036,0.10975622599521315,0.003470796615290545,2.619874036,2.674130391956554,0.08456342798861524
R::ASN:26,16.65496,2.4059644449575726,0.07608327615448746,-1.483403,0.8709433670400161,0.02754164752862472,-79.845642,3.0603091020084885,0.09677547106491398,-7.778109,2.2085746895042964,0.06984126401432751,0.5601441168,0.07458446904585617,0.0023585680025923097,-71.8920498832,4.560270174120044,0.1442084049595198
R::GLY:27,2.565916,0.5772038729461194,0.01825278912780181,-0.655361,0.2121548978435332,0.006708926939459097,1.8415279999999998,0.11518924956783076,0.0036426039059991137,-1.589871,0.10147675772806304,0.003208976839897727,0.008280525600000001,0.006631987441211317,0.00020972185727859802,2.1704925256,0.6338644101504833,0.020044552637946803
R::SER:28,7.793946,1.4966612158681738,0.047328583277803704,-1.3162770000000001,0.6222379900576627,0.019676892952674208,-3.0496629999999993,1.9090615556945774,0.06036982709459254,-1.9686149999999998,1.3208234139259494,0.04176810374885362,0.3561000624,0.06947599380190388,0.002197023831177574,1.8154910624000005,2.832153304338549,0.0895605512448185
R::TRP:29,37.763275,4.588302182003164,0.14509485488250437,-9.866355,0.9041437092492542,0.028591534533406914,6.985276,0.8359557283875744,0.02643524124769812,-1.932371,0.48595555903703785,0.015367264081774608,0.09885111840000001,0.052386089276561784,0.0016565935982285763,33.048676118399996,4.775742020658434,0.15102222302655563
R::LEU:30,14.188773000000001,2.398153225186206,0.07583626369667087,-1.0780560000000001,1.0196385442224123,0.032243801898411424,-23.900834000000003,0.3966831033003549,0.012544221157329777,1.036082,0.12830813409912872,0.0040574594607956345,0.6498926784,0.13886961473192014,0.004391442803429407,-9.1041423216,2.6427082479817545,0.0835697725493542
R::ARG:31,20.421002999999995,3.4183411504691863,0.10809743854962985,-4.236297,1.225859390301759,0.03876507764458882,-223.17656599999998,6.180139788196057,0.1954331798893013,35.947686000000004,5.076914115031295,0.16054612088556983,0.8068937759999999,0.09714779002053348,0.003072082861166616,-170.237280224,8.784441353434826,0.2777884264902623
R::LEU:32,14.035328,2.5184654129878377,0.0796408691339817,-3.942986,1.0468647017661834,0.033104768596140345,-23.589654,0.3871115140163103,0.012241540927677364,1.524727,0.1202266961660346,0.0038019019544170258,0.1205983368,0.049362343388760686,0.0015609743575183822,-11.851986663200002,2.7577781208646623,0.08720860143311454
R::ALA:33,6.7372119999999995,1.3207277800727901,0.04176507954087961,-2.007442,0.39424566279922474,0.012467142520882643,-0.95151,0.18058394696096328,0.005710565812596857,2.7433590000000003,0.13438180724711213,0.004249525869905959,0.10053714959999999,0.04775314099452412,0.0015100869096985447,6.622156149599999,1.3973907492844808,0.044189375489882665
R::ASP:34,9.459599,1.946497015204236,0.06155364026764786,-2.5236370000000004,0.761980266956435,0.024095931756854722,38.595673000000005,14.805476304397336,0.46819026965547994,-102.756011,14.485954175575698,0.45808609275645884,0.4631019768,0.09283857276614683,0.0029358134466030265,-56.7612740232,20.818815541115043,0.6583487529683437
R::LEU:35,14.320278,2.3256869425432134,0.07354467862949705,-4.91254,0.9322344857384327,0.029479842882892033,-24.121466,0.43583192499402795,0.013782215599967954,1.515707,0.183222687326106,0.005794010109673611,0.004201934400000001,0.005323051699123036,0.0001683296747205811,-13.193819065600001,2.5497900395896114,0.08063144080314076
R::GLN:36,19.68647,2.620427330627583,0.08286518807738265,-0.7526190000000001,0.8309702653157933,0.026277587062723245,-64.95102500000002,2.05585317480967,0.06501178567286857,-8.901921999999999,1.5643604929542294,0.049469422393191534,0.9730801079999999,0.16097838098021441,0.0050905833794380635,-53.946015892,3.775820578943471,0.11940193065596975
R::VAL:37,10.823291999999999,1.9619421333811047,0.06204205778934158,-0.968899,0.8020868835724718,0.025364214334353034,-17.560472999999998,0.31464492888174767,0.009949946294880191,1.5931019999999998,0.12326264477123634,0.0038979070789335137,0.5015852856,0.059184315490927425,0.0018715723870931715,-5.6113927144,2.1471511818225864,0.06789888215281699
R::PRO:38,26.959598000000003,2.89981558661857,0.09170022048171968,-3.747719,0.5416666798308716,0.017129004408867433,-16.168208,0.8703279052954698,0.02752218491937005,15.931155,0.8191582844450759,0.02590405943042518,0.35030578319999994,0.03198236711974456,0.0010113712506207193,23.3251317832,3.1830562448616244,0.10065707654185366
R::ARG:39,20.685548000000004,3.239360450103693,0.10243757184595895,-8.403748,1.1986906834108622,0.03790592769602137,-254.084989,4.555402523035587,0.1440544763167011,71.10153100000001,3.2709020891856424,0.10343500605229837,0.024441443999999996,0.016651079655161823,0.0005265533721120244,-170.677216556,6.586431914364839,0.20828126503015984
R::SER:40,7.66628,1.4916512365831365,0.047170153822093906,-3.01106,1.222207313183815,0.03864958882575596,-7.581297999999999,2.033358860898882,0.06430045300925959,1.784971,0.5148710073008579,0.016281650842558934,0.0030094775999999998,0.003814103297990006,0.00012061253652808336,-1.1380975224,2.8492927344762187,0.0901025476151422
R::GLY:41,2.355647,0.6111094520550309,0.019324977681513634,-0.980273,0.20766438421404862,0.00656692443012709,2.302662,0.0921669667288666,0.0029145753989217715,-2.3434909999999998,0.07752252523621762,0.002451477497143304,9.876960000000002e-05,0.0005414164690844193,1.712109205032903e-05,1.3346437696,0.6565699076783775,0.020762563513901485
R::LEU:42,14.800006999999999,2.3625502993483547,0.0747104003265342,-6.268345,0.9783416816097533,0.030937880437660884,-24.538991999999997,0.39893302437376627,0.012615369908805686,1.5203609999999999,0.14219851152174556,0.004496711762944119,0.000783504,0.0020552224835827383,6.499184146509467e-05,-14.486185496000001,2.5919430089183013,0.08196443473531954
R::ALA:43,5.88927,1.2283346812249503,0.038843353216477076,-2.18723,0.4684761030191401,0.01481451514900167,-1.1320610000000002,0.1559150771381652,0.004930467653174494,2.9692479999999994,0.09967912768478665,0.0031521307866267225,0.06543380160000001,0.027019009776300784,0.0008544161101546701,5.6046608016,1.3278747737886627,0.041991087326530285
R::GLY:44,2.39445,0.5499358158003532,0.0173904974483193,-0.768583,0.2435743810645939,0.007702498238299052,2.533329,0.08502966987469726,0.002688874254962474,-2.3803490000000003,0.07026036719943897,0.00222182789590013,0.00015400799999999997,0.0007852584829570452,2.483205358112776e-05,1.779001008,0.6114941219667488,0.01933714201219728
R::CYS:45,7.185503000000001,1.5052810309012068,0.04760116576294114,-3.5078470000000004,0.4931212179484878,0.015593862112735253,6.2764,0.6123179549874395,0.01936319389976767,-1.019207,0.36662240814085545,0.01159361850980961,0.06350852159999999,0.030993990388609425,0.0009801160340537306,8.9983575216,1.7376263732958268,0.054948570619927944
R::VAL:46,10.764301,1.931456140946255,0.06107800606109371,-3.2233780000000003,0.9174707609052182,0.02901297291068256,-17.756798,0.3304445538906641,0.010449574306927532,1.195358,0.1359614203956402,0.004299477623618944,0.0857837592,0.053954001524584023,0.0017061753369788273,-8.9347332408,2.1686091318694376,0.06857744211347866
R::VAL:47,10.896891,2.1114066190857224,0.06676853983066428,-2.1249049999999996,0.8623780238242392,0.027270787593595462,-18.350423,0.3504721644738708,0.011082902962265795,1.672663,0.11035702710294439,0.003489795614502374,0.1442672136,0.05389390475747229,0.0017042749103379697,-7.7615067864,2.310767779671079,0.07307289327490742
R::GLY:48,2.4868069999999998,0.6254760552978826,0.019779289566387363,-0.075855,0.17978848676987078,0.005685411152678406,2.2227110000000003,0.11332718773092361,0.003583720340512078,-1.9978980000000002,0.10909477345867674,0.003449879649495037,0.021312957599999998,0.00792035385674922,0.00025046358061826525,2.6570779576000003,0.6695906576455618,0.021174315781300135
R::GLY:49,2.466341,0.5748470724627551,0.01817826055262164,-0.346327,0.1924633005822149,0.0060862239583341,2.2581949999999997,0.11229854395761327,0.0035511917682659717,-2.0121089999999997,0.10836509179159126,0.0034268050891464487,0.0181865376,0.007388508387767198,0.000233645150166029,2.3842865376,0.6260190292157229,0.019796459909291766
R::LEU:50,13.881674,2.383189936980265,0.0753630829765078,-2.3903799999999995,0.9487694280487752,0.030002723669693723,-24.766374,0.4172353653802611,0.01319414074974191,1.966517,0.15224003977600636,0.004814252767668104,0.44747806319999994,0.05287718563714228,0.0016721234287291132,-10.8610849368,2.60380799597818,0.08233963857049596
R::LEU:51,14.66758,2.5115812201877925,0.07942317184298296,-4.943455,1.001977516701348,0.031685311170556625,-24.490636,0.3758695511796613,0.011886038848329583,1.557057,0.11561976366953879,0.0036562179572613013,0.019497168,0.012666546074883081,0.0004005513568409624,-13.189956832,2.7325456007575553,0.08641067908667001
R::TYR:52,14.376021000000001,2.5688369400487447,0.08123375668131444,-6.847403,0.8281267611851462,0.026187667566833824,-18.692269,0.6237771113458717,0.019725564241334138,-0.89768,0.4793073185337357,0.01515702825754442,0.1000862712,0.031429861012412554,0.0009938994734174935,-11.9612447288,2.8115010907969182,0.08890747090966125
R::ALA:53,6.059913000000001,1.24320713617281,0.03931366153681186,-2.6942690000000002,0.3004691875034776,0.009501669992111913,-1.02675,0.1501055145555952,0.004746753153472383,2.9038720000000002,0.1053608637777804,0.0033318030578051877,0.0038205504,0.005077187935424474,0.00016055477984669233,5.2465865504,1.2920929034025888,0.040859565232921065
R::VAL:54,11.083884999999999,2.015736997669835,0.063743200765062,-4.231473,0.8426777849635054,0.026647811341102667,-17.744483999999996,0.2764569618295043,0.008742336743914638,1.7047480000000002,0.08376661922269514,0.0026489330863576,0.0051679008,0.0052268440951763005,0.00016528732315359022,-9.1821560992,2.2038090006135276,0.0696905596991816
R::GLY:55,2.472967,0.5729453987170157,0.018118124348590836,-1.3731499999999999,0.16882461165363302,0.005338702979188859,2.647397,0.08526440870023083,0.0026962973484020636,-2.6059080000000003,0.07168226793287165,0.0022667923451432422,0.0,0.0,0.0,1.141306,0.6075990012648147,0.019213967480403424
R::GLY:56,2.3340820000000004,0.5737298521743487,0.018142930945026496,-1.428127,0.1685173132678064,0.005328985350983806,2.643625,0.08605886575478439,0.0027214202863578424,-2.6000929999999998,0.07298227422463621,0.002307902153688496,0.0,0.0,0.0,0.9494870000000001,0.6085199823120028,0.019243091458313037
R::ARG:57,22.307758999999997,3.6148604386502945,0.11431192409770295,-8.134821,1.504597852902562,0.04757956177771082,-286.81685200000004,4.692046571603483,0.1483755405385133,92.484961,2.5950192237205103,0.08206171318878859,0.0026114759999999997,0.003452199430065418,0.00010916813136141884,-180.156341524,6.639312344598189,0.20995349106202998
R::ASN:58,16.62282,2.247605855482673,0.07107553785656497,-4.2269570000000005,0.7594382405113664,0.024015545822466747,-79.397365,1.9085020418576972,0.06035213371352333,-6.4978299999999996,1.6558696691165038,0.05236319662797526,0.2102436072,0.04643558728207266,0.001468422202988973,-73.28908839280001,3.4662543460329376,0.10961258682921514
R::ASN:59,17.308972,2.229515858480491,0.07050348192263982,-4.7524,0.9867175918164224,0.03120274997496214,-82.899943,1.8074322714146167,0.05715602694161833,-5.356056000000001,0.8762374215154246,0.02770906023061771,0.0024841943999999996,0.004217189973388517,0.0001333592564153259,-75.6969428056,3.1589513748271396,0.09989481362174052
R::SER:60,7.562593000000001,1.5221963905327722,0.04813607640170728,-1.890291,0.8317027836426905,0.026300751326131352,-4.591806,2.1546580165687548,0.06813626911098083,-0.6032150000000001,1.6158063852996127,0.05109628435390386,0.12071665440000001,0.051683381502466735,0.0016343720272721021,0.5979976544000001,3.2038826424718696,0.10131566506090028
R::PRO:61,27.208115,2.851736915596353,0.09017983940867826,-1.5075520000000002,0.5215920468105318,0.016494188773504444,-17.057869,1.3428538870029754,0.04246476847739782,16.604200000000002,1.276133337077282,0.04035487943235613,0.6320703599999999,0.062164230612611296,0.00196580557727816,25.87896436,3.440944484654999,0.108812218737041
R::ASP:62,9.097562000000002,1.8603477433415505,0.05882936108913643,-0.839885,0.6166974167085508,0.019501684639410002,80.00848800000001,9.210759120716164,0.2912697780063287,-146.45934500000004,9.564006968628526,0.3024404557858869,0.7721376336,0.05836512229007039,0.0018456672235088512,-57.421042366399995,13.422105974595118,0.42444425875874675
R::GLY:63,2.4534049999999996,0.6072423527513541,0.019202689264136936,-0.43457500000000004,0.20687131839624362,0.006541845486940211,3.667443,0.1685541596965201,0.005330150537367589,-3.473679,0.158848701470928,0.005023237000082716,0.0038261016000000004,0.0032915650955369904,0.00010408842768606622,2.2164201016,0.6820507799722673,0.021568339446067196
R::ASN:64,16.777398,2.201935316396919,0.0696313086017777,-3.939706,0.8752022255250497,0.027676324459075124,-80.96820600000001,1.9103981144159454,0.0604120927924534,-6.745057000000001,1.1005998608717884,0.034804023528192826,0.1054760616,0.03874864969009637,0.0012253398927668216,-74.77009493839999,3.236810241631073,0.10235692717314157
R::THR:65,11.506819000000002,1.8129626273696322,0.05733091215251158,-1.1517580000000003,0.5483540748786316,0.017340478408509954,-21.597558999999997,0.9786655478349077,0.03094812198694777,-2.028928,0.9451580581130333,0.02988852212498972,0.632267028,0.04452915018418762,0.0014081353685373918,-12.639158972,2.3325133513500256,0.07376054863018663
R::ASP:66,9.489251,2.0572514561907593,0.06505600321260906,-4.673163000000001,1.023486139833364,0.03236547355487017,39.025851,4.794847791411006,0.15162640054686718,-101.521651,3.327343503036469,0.10521984027358623,0.031078468799999998,0.013386937133085617,0.0004233321223403518,-57.6486335312,6.272301553059595,0.1983475907907979
R::SER:67,7.919107,1.397840555124582,0.04420359959947832,-3.4245360000000002,0.5332716893891893,0.016863531501556846,-4.272004999999999,0.9231599606649976,0.02919288120372842,0.27142600000000006,0.6952791097997983,0.021986655965016602,0.0679115448,0.025362914096057513,0.0008020457664273236,0.5619035447999999,1.8906658994030234,0.05978810536524338
R::SER:68,7.697373,1.5959532423824327,0.050468472850592576,-2.979745,0.44628863303360083,0.014112885742292398,-4.6260460000000005,1.3226976827242118,0.041827373332352584,0.890051,0.9414923294424655,0.02977260160615797,0.2097877104,0.03241412354958825,0.001025024587748007,1.1914207104,2.3201784279521456,0.07337048410317659
R::ALA:69,6.716978,1.2707226682152168,0.04018377905966536,-1.846403,0.33533368544033865,0.010604182221699135,-1.5511949999999999,0.20147967881401835,0.006371346872914706,3.3238419999999995,0.15279591302125853,0.004831831023121566,0.18999412559999998,0.03439348388137591,0.001087617457334363,6.8332161256,1.3387712066860036,0.04233566278979813
R::LEU:70,14.342266,2.3717136870296973,0.07500017208809591,-5.19184,1.0151842199325205,0.032102943796480723,-25.713727,0.38621012994353215,0.012213036660511586,2.4609650000000003,0.13030684469742945,0.004120664239537116,0.0016004736,0.003725294257030314,0.00011780414806560523,-14.1007355264,2.6118531409149526,0.08259404839155969
R::ASP:71,8.447728999999999,1.825308001833937,0.05772130717126042,-4.635782999999999,0.5847802902894386,0.018492376480890714,52.41009,4.502527692963143,0.14238242737746817,-113.22341800000001,3.9806208974575816,0.12587828537629517,0.12923200079999997,0.044057469965954235,0.0013932195303687641,-56.872149999200005,6.308229284458975,0.1994837254146458
R::CYS:72,6.957571000000001,1.4101443943649883,0.04459268115912072,-4.139907,0.47903706573813265,0.015148482113763082,3.98906,0.5081971314362174,0.016070604357024038,0.5849489999999999,0.29041070641248745,0.00918359289161927,0.07624819439999998,0.022952670282606523,0.0007258271647589725,7.4679211944,1.600347853181333,0.050607442646137556
R::TYR:73,14.575741,2.4761295450599916,0.07830209144026104,-7.542429,1.02170058772568,0.03230900943945821,-22.739959000000002,0.9692451915377244,0.030650224164253677,1.329099,0.4205777849565999,0.013299837337313566,0.008333647200000002,0.009897136215435866,0.0003129749275371626,-14.3692143528,2.8794981303521037,0.09105772610109074
R::ASN:74,16.207887,2.2655901889421663,0.07164425241588471,-3.084,0.7851521062825979,0.024828689655316084,-83.093489,1.8840798698247907,0.05957983682319884,-3.5773810000000004,1.0569101484227503,0.0334224335116251,0.3352702392,0.044962501136940135,0.0014218391289064114,-73.2117127608,3.2277237147032105,0.10206958596201658
R::PRO:75,26.953867,2.7812715446915646,0.08795152872640136,-3.96104,0.6587536173714722,0.02083161847768915,-13.801954,0.791550066568123,0.02503101092413169,13.351526999999999,0.7379022233812553,0.02333451716387121,0.1733977008,0.10151850838388554,0.0032102971115597757,22.715797700800003,3.0579053190722716,0.09669945677412305
R::MET:76,12.407174000000001,2.2128234538082787,0.06997562173874555,-1.8061559999999999,0.7917099757259599,0.02503606769570653,-0.40649,0.5795936368698331,0.01832836009849217,-0.21144200000000002,0.5222682764978168,0.016515573033836883,0.9500988384,0.1404329083572894,0.004440878488507295,10.9331848384,2.480283584930095,0.07843345371506781
R::THR:77,10.407035,1.8523157419227965,0.058575366902606764,-1.708447,0.7003760698303448,0.022147835993410282,-22.863285,1.1265743152473342,0.03562540789626134,-1.5418969999999999,0.6512019766485664,0.02059281463013252,0.42392617199999993,0.05758773755452471,0.0018210841596831312,-15.282667828,2.3702637609870867,0.07495432140076147
R::ASN:78,16.490440000000003,2.153359269699323,0.06809519912886665,-2.142058,0.8766496909461612,0.027722097334725596,-84.60286199999999,1.6753189955814385,0.05297823833382911,-4.714786,0.88875496071977,0.028104899576479544,0.46106898479999997,0.04325063735850108,0.0013677052430683188,-74.5081970152,3.00065335549242,0.09488899071982967
R::GLN:79,18.780265,2.5515849174140763,0.08068819982361113,-2.0614449999999995,0.7896519315337613,0.024970986623980243,-66.34559,2.297123808570187,0.07264143302482406,-7.696089,1.8471199785284658,0.05841106243751264,0.7879994136,0.08453974821755252,0.002673381571846259,-56.534859586399996,3.9786822868580103,0.12581698112638726
R::TRP:80,37.921555,4.60268265525389,0.14554960537553854,-10.189235,1.084758374835152,0.03430307175421758,6.607643,0.9078978585452221,0.02871025115792267,-1.4577200000000003,0.4924000016246953,0.015571055250046477,0.0882610272,0.055740128439007205,0.0017626576293758864,32.97050402720001,4.840581742086316,0.15307263505218494
R::SER:81,7.606141000000001,1.3518111928516496,0.042748023359203406,-1.409404,0.41060372962748404,0.012984430013828102,-3.973619,1.412433761221743,0.04466507729579117,-0.461766,1.1613028852302054,0.03672362170652562,0.39157891199999995,0.0566868069983323,0.0017925942339710277,2.1529309120000004,2.3114488614446276,0.07309443097167982
R::PRO:82,26.885690999999998,2.9487393766691214,0.09324732656499594,-1.326414,0.4930073859527867,0.015590262428965076,-18.588551,0.7986526938532167,0.02525561572005323,18.056959,0.7698032263630752,0.02434331545453495,0.7770292560000001,0.07838106155525519,0.002478626799364661,25.804714256,3.18978164106127,0.10086975224343286
R::CYS:83,7.165792000000001,1.5187916390130676,0.048028408705015416,-3.9193469999999997,0.5538532464389823,0.017514377482257256,4.428473,0.8881072082079956,0.02808441584350652,0.338127,0.5644460318498129,0.01784935076889353,0.06945436079999999,0.02414739311495266,0.0007636076179871854,8.0824993608,1.929092608990882,0.06100326461807801
R::ALA:84,6.529359,1.2732097039054486,0.04026242603369797,-1.8953010000000001,0.38138696149580154,0.01206051468217671,-2.262164,0.19089296766512903,0.006036565671306823,3.982672,0.1374783270773979,0.00434744642474177,0.1274715216,0.034917621547539766,0.0011041921456599903,6.4820375216,1.3502142868198879,0.04269752475650712
R::SER:85,7.69098,1.4245864703835986,0.04504937970272176,-2.081245,0.39191143766800174,0.012393327841019942,-3.377509,0.9719873064598118,0.030736937451850993,-0.8255,1.0838945631379466,0.034275755629890936,0.3610891944,0.03973793391550759,0.0012566238068225702,1.7678151943999998,2.0746582942465186,0.06560645576378803
R::MET:86,11.249531999999999,2.0016099137883985,0.06329646314744608,-8.620839,0.8040894484315784,0.025427540995522944,-2.94,0.37227987589983963,0.011772523348883195,3.2801929999999997,0.20815620517054012,0.0065824771743622475,1.4472e-06,4.574159433338545e-05,1.4464762190094934e-06,2.9688874471999998,2.198845925002089,0.06953361346786383
R::SER:87,7.7093799999999995,1.4012576778023376,0.04431165850653753,-0.850801,0.8250926332230824,0.026091720016108558,-9.346691,1.0441236140989245,0.03301808779319299,2.2022749999999998,0.528025396524637,0.016697629154314098,0.3134477232,0.08827009527793216,0.002791345503583392,0.027610723199999986,2.0052674344369565,0.06341212410583148
R::VAL:88,10.742605,1.9565135156637687,0.06187038982401032,-3.119291,0.8286159679362931,0.02620313764263738,-17.626040999999997,0.3072912288351231,0.009717401881109991,1.629199,0.1255117659783337,0.003969030536415663,0.20466732959999998,0.06868838468483826,0.002172117444019159,-8.1688606704,2.151615382962906,0.0680400525881823
R::PRO:89,26.895377,2.821582136828733,0.08922626157623662,-4.659637000000001,0.5690124983082533,0.017993755117567872,-19.37446,0.903187175728265,0.028561286287560647,19.08907,0.8446640593158915,0.026710622851217825,0.2146204152,0.027106017674884096,0.0008571675414941522,22.164970415200003,3.1328964492616396,0.09907088453120921
R::ARG:90,20.709442000000003,3.720914959070685,0.11766566250455568,-8.179643,1.4553916357980763,0.046023524566801706,-263.27587,4.454406297487915,0.14086069523859376,74.705129,2.9797569599480758,0.09422818867175045,0.0049406184,0.0063623957810860395,0.0002011966204367793,-176.0360013816,6.6846167002847725,0.21138614058099003
R::ASN:91,15.674404999999998,2.048485436359019,0.06477879732578401,-5.725157,1.0098764916320213,0.0319350986901716,-90.58316099999999,1.6001967113698865,0.050602663122399,3.559173,0.6165453698398845,0.01949687649524918,0.0009384552,0.0015492710102473874,4.89922510525181e-05,-77.07380154479999,2.856029275010441,0.0903155757315241
R::ARG:92,21.471114,3.5714478782426604,0.11293909839822523,-5.738187,1.5380253353020554,0.04863663158598671,-255.07842000000002,3.386197115290248,0.10708095490608963,63.673899000000006,2.261976222863318,0.07152996877392721,0.0718920432,0.01208752202456954,0.0003822410086508952,-175.5997019568,5.630610564017253,0.17805553999699839
R::ILE:93,15.54204,2.5495103283571927,0.080622595557325,-5.635889,1.0899999562747698,0.034468825113122145,-4.5721549999999995,0.18880992287218382,0.005970694011168216,2.435732,0.10351438632383422,0.0032734123137790018,2.2939200000000002e-05,0.00018967011315270521,5.997895616244084e-06,7.7697509392,2.781091021560559,0.08794582008375813
R::GLY:94,2.541588,0.5620082421602017,0.017772261090137065,-1.0413240000000001,0.1631772258129179,0.005160116958364413,2.5829459999999997,0.07445075610092888,0.002354339628006121,-2.5287529999999996,0.06341502969328328,0.0020053593171798414,0.00016577999999999997,0.0007769250529105109,2.4568527384440446e-05,1.55462278,0.593333848661559,0.018762863746441743
R::VAL:95,10.893850999999998,2.0312375746817506,0.06423337204910701,-3.223475,0.9125296506826505,0.028856721285950005,-17.680313,0.33675288125122255,0.010649061133780762,1.668426,0.07832702294866056,0.002476917948580453,0.060933931200000006,0.03525018624269078,0.001114708764720358,-8.280577068800001,2.2537561202044785,0.07127002630390383
R::GLY:96,2.343309,0.5833515419701915,0.018447195491971134,-0.8606800000000001,0.17293451246064215,0.005468669454263989,2.356245,0.08687485812938056,0.002747224230928375,-2.246445,0.078936955698836,0.0024962057156813016,0.00052038,0.0013130439927740425,4.152209685167646e-05,1.59294938,0.6196655349085721,0.01959554477817667
R::VAL:97,10.643707,1.9962440424835335,0.06312677939789896,-2.630172,0.8344713982012805,0.02638830260581381,-17.937203,0.30348515580008195,0.009597043283793192,1.373042,0.10182957446636022,0.0032201338847942336,0.21874383359999997,0.04489567162712939,0.0014197257942472662,-8.331882166399998,2.1876519181361664,0.06917962788946504
R::ILE:98,14.918233,2.5620313289870205,0.08101854436307158,-3.405906,1.2014472652447132,0.0379930984675375,-4.748208000000001,0.2850947223924007,0.009015486716533945,2.079445,0.24209876285309678,0.007655835093247502,0.047527934400000006,0.052840635879966624,0.0016709676239231018,8.891091934399999,2.85484903390463,0.09027825323069892
R::ASP:99,9.488985,1.9775725348960023,0.06253633448464181,-0.521691,0.9261429843814615,0.02928721269631168,33.512553,12.283358777842118,0.38843391055003296,-99.79417199999999,12.47964099829863,0.3946408993584117,0.5029128935999999,0.13887755734082607,0.004391693970776474,-56.8114121064,17.646817368744824,0.558041363382531
R::GLY:100,2.472737,0.5937425316001878,0.018775787435710917,-0.463092,0.18739010522436877,0.005925795434876233,2.572408,0.13531691518801334,0.004279096579419539,-2.402395,0.12611879707244278,0.00398822654509495,0.0161897976,0.006681180730810554,0.00021127748568589661,2.1958477976000004,0.6495433026780875,0.02054036275370904
R::HIS:101,57.646794,4.51145293819674,0.14266466841360548,-6.363549,0.8974470021115453,0.02837976605962424,-8.433468,4.192557498589137,0.1325803091675985,-5.571687,3.285453639458484,0.1038951664757846,0.34904630880000004,0.08127997429831484,0.0025702984694262105,37.6271363088,7.038250433551789,0.22256902112691232
R::ILE:102,14.657719,2.3103616310090938,0.07306004972650237,-4.669327,1.1017804890589595,0.034841358269605396,-4.90183,0.17611542550270828,0.005569258756782629,2.7096189999999996,0.10629467455616015,0.003361332747438135,0.003429288,0.005653871542928438,0.00017879111673664325,7.799610288,2.5678859552776916,0.08120368390234782
R::TYR:103,15.064587,2.505289557003541,0.07922421198365433,-6.6863410000000005,0.9237194502223064,0.029210573817010168,-21.268262,1.6478125297970034,0.05210840751122606,0.9204199999999999,0.8505599459179817,0.026897067156104584,0.0468926424,0.033749371474706344,0.0010672488345918783,-11.9227033576,3.2510937793581007,0.10280861229576509
R::ALA:104,6.712345999999999,1.3169338427893786,0.04164510470972549,-2.8685779999999994,0.42867992478771383,0.013556049495188486,-1.283953,0.15832095499648807,0.005006548191219176,3.1192650000000004,0.09889337073333075,0.0031272829700876126,3.3854400000000006e-05,0.0002813928384316843,8.898422867038855e-06,5.6791138544,1.397471547813382,0.044191930563711845
R::VAL:105,10.974909,2.0285723089697836,0.06414908894691335,-4.484741999999999,0.8236222905167149,0.026045223697177183,-17.848573000000002,0.28243109012819384,0.008931255268493895,1.607597,0.08791644095958388,0.002780161972080044,4.55904e-05,0.0004516793495255677,1.4283355165640879e-05,-9.7507634096,2.2092885993982847,0.06986383982741884
R::GLY:106,2.410411,0.5340232673573315,0.016887298483742152,-1.1985160000000001,0.20339575153871822,0.006431938412640469,2.4437560000000005,0.08879880891093078,0.0028080648966859723,-2.430232,0.07805923504621345,0.0024684497515647342,0.0,0.0,0.0,1.2254189999999998,0.5835487592849461,0.0184534320510576
R::GLY:107,2.2458990000000005,0.5233686146484139,0.016550368781359525,-1.0915149999999998,0.2589216788432363,0.008187822407392579,2.609738,0.08105575461372252,0.002563208020430648,-2.537353,0.07224813070938238,0.0022846864973120494,0.0,0.0,0.0,1.226769,0.5939233707482809,0.01878150607169191
R::SER:108,7.589661,1.447265556171016,0.045766555366107686,-4.257024,0.5528418828417399,0.017482395357158585,-5.066627,0.5306852832621233,0.016781742158399407,3.258081,0.3220296359638349,0.010183471237205907,1.07568e-05,0.00012619937770749903,3.990774728515756e-06,1.5241017568,1.6689942210023623,0.052778231400258974
R::HIS:109,57.64517,4.977527833081398,0.15740325069419628,-6.6532860000000005,0.7210299273983015,0.022800968317244773,-5.252156,0.899704201203929,0.028451144962268214,-7.935191,0.8868205909421589,0.0280437294331371,0.36265462559999995,0.05961015348670715,0.0018850385669022226,38.1671916256,5.186052377857912,0.16399737578963178
R::GLY:110,2.4698189999999998,0.5577972949369691,0.0176390992468153,-0.773375,0.19866188455514056,0.006282240394556706,3.0206,0.09815263623561009,0.0031038588885450315,-2.8706509999999996,0.09751070299715821,0.0030835591771522725,0.0101740824,0.0069010334421628645,0.0002182298388622652,1.8565670823999998,0.6081071189153848,0.019230035571354775
R::CYS:111,8.538818,1.413358514629604,0.0446943205662196,-3.3055100000000004,0.48325735990256785,0.015281939533318406,-4.531931,0.2987728773483296,0.009448027955028498,3.31809,0.27010034783391157,0.008541322959588872,0.0428344704,0.022703665931696666,0.0007179529557973028,4.0623014704,1.5472087297329147,0.04892703601651892
R::ILE:112,14.925531000000001,2.3451952969931953,0.07416158696413529,-4.370899,1.1604878589623417,0.03669784831293246,-5.390772,0.25496800194534214,0.008062796166095234,2.937317,0.19130512933792446,0.00604959936780941,0.063895752,0.05231082430580898,0.0016542135108725282,8.165072752,2.6364779173557578,0.08337275219581368
R::HIS:113,57.629656000000004,4.956177405588303,0.15672809089523168,-8.400508999999998,0.7468829211589993,0.023618511763424048,-11.452649,1.4713561362902594,0.04652836639942349,-1.6470440000000002,1.1354217665977697,0.03590518887381043,0.021899088,0.02022432361839812,0.000639549267704761,36.151353088,5.345653286990452,0.16904439968455573
R::HIS:114,57.7143,4.724572864926521,0.14940411224594854,-9.004125,0.7298701030834185,0.023080519218054867,-9.818735,1.1769088948491295,0.03721712706234859,-2.575764,0.8310545748048078,0.02628025316285975,0.032428526400000005,0.02224166009615701,0.000703343048471358,36.3481045264,4.993051178177311,0.15789414196827517
R::SER:115,7.704493,1.4754463907411208,0.04665771160216712,-3.260469,0.48281009003437364,0.015267795618195837,-4.7175519999999995,1.3194015367946181,0.04172314004597449,0.672035,1.0158603849816175,0.032124326012774186,0.1858340304,0.05463312168774722,0.0017276510021842363,0.5843410304,2.277240687772452,0.072012673537693
R::SER:116,7.712728000000001,1.4215246666927732,0.04495255696860858,-2.160574,0.5773252311513849,0.018256626811215704,-6.206739000000001,1.0967851334144714,0.03468339125401378,-1.291172,0.5922196758095767,0.018727630507247843,0.230123088,0.06017657663870699,0.0019029504396999351,-1.7156339120000001,1.9777056894823744,0.06254054520238014
R::VAL:117,10.501305999999998,2.0604201591821023,0.06515620639942138,-4.324322,0.932229837709564,0.02947969589931348,-18.024899,0.30666442375828334,0.009697580564192286,1.3456709999999998,0.08415400619697198,0.0026611833381035587,0.0010382832000000002,0.0023091644370286323,7.302219112870937e-05,-10.5012057168,2.283749986421105,0.072218515634693
R::GLU:118,11.297915000000001,2.2969026600565816,0.07263443969478253,-4.355898,1.3288752754099986,0.04202272596579141,33.708022,4.097677135343389,0.1295799286367916,-97.96927600000001,3.619602689498393,0.11446188723686151,0.0183242304,0.018942751086552235,0.0005990223858313442,-57.300912769600004,6.077377040346414,0.1921835364710769
R::ARG:119,20.345473000000002,3.552685195914634,0.1123457702865177,-6.8588450000000005,1.0212930054470166,0.032296120556113236,-224.77088500000002,7.314452178104318,0.2313032871918923,41.629234,6.3430267124807225,0.20058411670729068,0.48653895599999997,0.07833971638110099,0.002477319350158825,-169.16848404400002,10.363684053290493,0.3277284655876381
R::TYR:120,14.606455999999998,2.449750161560154,0.07746790208895553,-7.002936,1.1648383904662485,0.036835424198779096,-26.669347000000002,1.1393448857088886,0.03602924879304314,2.96008,0.453799948876154,0.014350414405166144,0.021738283199999996,0.010198678413980792,0.00032251052911772937,-16.0840087168,2.976956416409282,0.09413962770905988
R::GLU:121,11.747677,2.210179660269952,0.06989201764630208,-3.3205280000000004,1.174438817144597,0.03713901634690935,46.699638,13.278837431754182,0.4199137096344391,-108.758219,11.456730571198705,0.3622936314386978,0.2275668288,0.07806079568976254,0.002468499103447042,-53.403865171199996,17.715938955463404,0.5602271798776866
R::PRO:122,27.237641,2.8703268552760677,0.09076770491820865,-4.167765999999999,0.5549598068725338,0.01754936999564372,-18.819024999999996,1.0256878396349447,0.032435097415839526,18.11846,0.9437268674780854,0.029843263903266342,0.1588393008,0.05847603040194092,0.0018491744459538477,22.5281493008,3.239264119251403,0.10243452559693712
R::GLU:123,11.748372,2.306539355748347,0.07293917876982164,-0.9574569999999999,0.749153531761681,0.023690314775262063,68.34532300000001,5.8246669208351305,0.18419214081678675,-131.161739,5.9819109780135475,0.18916463450888224,0.8939468375999999,0.09852352542257116,0.0031155874344482816,-51.13155416239999,8.694887313035096,0.2749564790769235
R::ARG:124,20.931403999999997,3.5987375545854965,0.113802073736747,-2.004784,1.4055625248789183,0.044447789723944656,-249.132178,13.507286265579626,0.4271378960714163,57.642832999999996,10.571135416931854,0.3342886537157835,0.9729080208,0.1415482357714561,0.004476148238163223,-171.5898169792,17.582441245873824,0.5560056116304988
R::ASP:125,9.406634,1.9367509070719446,0.06124544126744456,-1.3961700000000001,1.0494948361473724,0.033187940748109095,58.661809,3.106633880346862,0.09824038918143088,-123.993973,2.9433698588983,0.0930775275040705,0.4190477544,0.03327921426538554,0.0010523811581938554,-56.902652245599995,4.813330571032507,0.15221087735781608
R::GLU:126,11.173958,2.3493053893089337,0.07429155949524818,-2.38203,1.1438774266065397,0.036172580321287555,49.81011300000001,12.674412360982698,0.4008001106489755,-112.90015299999999,11.087363631882512,0.35061322323265415,0.47405036159999997,0.09974351398945339,0.0031541668603554066,-53.824061638399996,17.041361481693325,0.5388951671241272
R::TRP:127,37.559655,4.570680696786311,0.14453761459210193,-11.112902000000002,1.0710322816778213,0.033869014576689414,5.578950999999999,0.7609699091284754,0.024063981436973393,0.020832999999999997,0.4173089348564203,0.013196467220851195,0.0728538624,0.03326537031219262,0.0010519433739547516,32.1193908624,4.77415549756635,0.15097205276124123
R::HIS:128,60.224897,4.754150425932166,0.15033943685005274,-4.036309,1.1494669901824064,0.0363493378415481,-63.74710700000001,12.793669933351845,0.40457136621806417,51.506341,11.81397575428014,0.37359071605530964,0.6265136376,0.18147238353835468,0.005738660644008469,44.5743356376,18.088785651507045,0.5720176276533505
R::LEU:129,14.538998,2.471319735282345,0.07814999190016593,-0.479677,1.0539437663703886,0.033328628274668017,-24.151184,0.42352946549679393,0.01339317767163566,1.350335,0.20297622219117192,0.006418671729805162,0.7979730407999999,0.15397015273053596,0.004868963743124873,-7.9435549592,2.731758052887895,0.0863857746363246
R::VAL:130,10.694682,2.027320914131751,0.06410951636750974,-3.608979,0.9025934769091787,0.028542511882436,-17.721292,0.3435129557032747,0.010862833457988757,1.310653,0.1633554975842564,0.005165754406763837,0.033977952,0.028491268606986527,0.0009009730222573016,-9.290958048,2.2517111260436655,0.07120535791040469
R::ALA:131,6.723664,1.281289784203402,0.040517940607883815,-1.672402,0.40232442679509284,0.012722615469941707,-0.866703,0.17553643152063902,0.0055509493594339335,2.6292590000000002,0.12326934703729067,0.003898119023195675,0.1085334768,0.0316062258613233,0.0009994766196349876,6.9223514768,1.3603586952429851,0.04301831911782696
R::PRO:132,26.748378,2.7693949991137052,0.08757595937879299,-2.834507,0.4178226273803275,0.013212711604776666,-14.150923000000002,0.642552300650305,0.020319287858362556,13.782139,0.6158532419976369,0.01947498949111398,0.5541713424,0.036563270379875515,0.0011562321310497655,24.0992583424,2.9389811085745126,0.0929387430330208
R::MET:133,11.46151,2.025984400211413,0.06406725208638185,-8.81762,0.763290608877117,0.024137368406684272,-2.1252340000000003,0.3737497815972606,0.01181900584837828,2.204005,0.2246196807383538,0.007103097984330499,0.0,0.0,0.0,2.722661,2.2084764530596646,0.06983815750518478
R::LEU:134,13.922198,2.277312655477065,0.07201494935633851,-1.837401,1.0773518200657572,0.03406885592735688,-24.235760000000003,0.44405437549921745,0.014042232315411962,1.4014469999999999,0.15573176037982744,0.004924670668278235,0.5205824208,0.099392019874793,0.0031430516404906948,-10.228933579199998,2.5647914765533653,0.08110582789294979
R::THR:135,11.387133000000002,1.8338256818222936,0.05799065986269685,-2.4544070000000002,0.8753235638042655,0.027680161512371997,-27.116838000000005,1.6524927569450947,0.052256409288775285,0.9989849999999999,0.715524216763486,0.02262686245980649,0.1732497768,0.041459871937285356,0.0013110762682071939,-17.0118772232,2.7154252171941793,0.08586928502191023
R::ARG:136,21.039258999999998,3.5244909144327496,0.11145418882177108,-5.071312,1.0919183314955383,0.034529489464166715,-231.46663600000002,8.453051444153406,0.26730895742100375,46.225673,6.468708628626814,0.20455852786445008,0.6599817215999999,0.144814661586335,0.004579441691993111,-168.61303427840002,11.26647962650092,0.3562773683162605
R::ARG:137,21.201515,3.5000828049883337,0.11068233662954086,-8.275093,1.4187617362866114,0.04486518543760853,-253.16797599999998,3.866185733694645,0.1222595277572427,69.12472,2.4142164868959037,0.07634422863321104,0.0012755160000000002,0.004108897467144198,0.00012993474668272534,-171.11555848400002,5.919401554396222,0.18718791297033152
R::ILE:138,16.322602,2.6741073530425066,0.08456269943418317,-4.507755,1.111003440577481,0.03513301360508375,-4.802103999999999,0.1992407769107519,0.006300546578194626,2.2095829999999994,0.12308942729170527,0.003892429461274796,0.007679268,0.007208552465299534,0.00022795444423168415,9.230005268000001,2.905181343409503,0.09186990061001832
R::GLY:139,2.5019099999999996,0.558746795874482,0.017669125102845358,-0.876607,0.19498418025829686,0.006165941173170565,2.1446840000000003,0.08241815421374105,0.002606290878624257,-2.2358360000000004,0.07089745484853459,0.002241974376303173,3.80664e-05,0.000295298731577093,9.338165819423e-06,1.5341890663999997,0.6016943583750314,0.019027246277387087
R::VAL:140,11.369781999999999,2.0649347695450335,0.065298970914372,-5.3554059999999994,0.810234739544041,0.025621872163524663,-17.334110999999996,0.26901478152510516,0.008506994338719173,1.6757360000000001,0.10075759179337307,0.003186234816205485,1.3608e-06,4.3010752880646013e-05,1.3601194298148967e-06,-9.643997639199998,2.236729081152414,0.07073158405177225
R::GLY:141,2.381787,0.53139563192691,0.016804205355535264,-0.843592,0.1959940446442187,0.006197875889044568,2.4631849999999997,0.07175540937796955,0.0022691052807218975,-2.432796,0.06291399195727448,0.001989515112785022,0.0003587616,0.0012031778316298218,3.804782378172817e-05,1.5689427616,0.5743722137803104,0.018163244202589322
R::VAL:142,10.209499,1.9293812189401556,0.061012391266028906,-4.063121999999999,0.8680075939276107,0.027448810231337897,-17.944554,0.32308253292928113,0.010216766762728806,1.530705,0.10277903470552736,0.0032501584538295976,0.0066161015999999994,0.008676896869268265,0.00027438757129271985,-10.260855898400001,2.142654944855396,0.0677566986556553
R::ALA:143,6.114893,1.372428215809847,0.04339999087040227,-2.355914,0.45266675226263303,0.014314579581810986,-0.707889,0.15977237770966546,0.005052446207432594,2.637407,0.10988028645303033,0.0034747197514332,0.0025091783999999996,0.007868115994722842,0.0002488116743772555,5.691006178400001,1.4581252324249472,0.046109968482252364
R::VAL:144,10.491157,1.9767811432606797,0.06251130848375357,-2.7808669999999998,0.858220498072028,0.02713931508551754,-17.842762,0.3373777961810765,0.01066882267900259,1.237576,0.10094324258710931,0.0031921056097817314,0.2179937232,0.05875360553092909,0.001857952142248024,-8.6769022768,2.1844155770834646,0.06907728579934859
R::LEU:145,13.771913999999999,2.262226626711833,0.07153788723888901,-2.891404,1.0378871310426774,0.0328208728827251,-25.096826999999998,0.39678036376690823,0.01254729680333577,1.919627,0.15401423918261584,0.004870357879150155,0.12142969919999999,0.0556347737811042,0.001759326022565073,-12.1752603008,2.525693821187294,0.0798694514716589
R::ASN:146,16.621659,2.2497765686216487,0.07114418183322513,-0.6112770000000001,0.6379404645192215,0.02017344879466573,-81.55848799999998,1.971224273352984,0.06233558482805788,-6.336144,1.6368633813681581,0.05176216503648201,0.7610958791999999,0.09138812764000784,0.0028899463444061317,-71.1231541208,3.4701385130832385,0.10973541497613043
R::ARG:147,21.269751,3.403567727987648,0.10763026191085387,-0.7404859999999999,1.4712231148959019,0.04652415989358647,-245.186947,21.94056139291315,0.6938214714436207,53.351849,16.172371903347976,0.5114153038189208,0.9612634463999999,0.24864003333275342,0.007862688228316874,-170.3445695536,27.50898834590921,0.8699105930010099
R::LEU:148,13.763262999999998,2.3216566347828014,0.07341722910755351,-3.5493959999999998,1.0056704038520772,0.03180209051593936,-24.426230000000004,0.42919735448858487,0.013572412059026207,1.9147319999999999,0.16486607345357626,0.005213523010019233,0.2608907832,0.0507814093300235,0.0016058491627619943,-12.0367402168,2.5720482953911548,0.0813353086538961
R::LEU:149,15.182342,2.357672298907547,0.07455614440833162,-4.964279,1.0493093076681441,0.033182073822457206,-24.577053,0.38180339206324504,0.012073683372981089,1.706919,0.1158906658838407,0.003664784637465072,0.0008476847999999999,0.0024481505944220342,7.741731933468738e-05,-12.651223315200001,2.611298367147333,0.08257650490464179
R::TYR:150,14.684741999999998,2.5806807209408915,0.08160828991858608,-6.52224,0.8125145478082223,0.02569396603095754,-18.862572,0.6247227391539386,0.01975546761825698,-0.945499,0.4522144999875612,0.014300278109148787,0.0744107832,0.030758841983149456,0.0009726799885596278,-11.5711582168,2.8135058974544815,0.08897086846272294
R::ALA:151,6.402610000000001,1.243334127216011,0.03931767734620142,-3.230254,0.36374991063091683,0.011502782162763929,-0.936226,0.15319014630190808,0.004844297774084496,2.806893,0.091926043921187,0.002906956750796269,0.0,0.0,0.0,5.043023,1.3077122649340718,0.041353492813292085
R::VAL:152,10.845647000000001,2.0066911173349524,0.06345714491206644,-3.9050460000000005,0.8895872131972221,0.02813121771065021,-17.891970999999998,0.3017171459479888,0.009541133903210874,1.617514,0.08154596129790856,0.002578709716893315,0.004792802399999999,0.005293365326458607,0.00016739090918969953,-9.3290631976,2.2171796611809516,0.07011337711132219
R::GLY:153,2.261959,0.562568061054838,0.01778996411797955,-1.178056,0.18501169385744243,0.005850583463553016,2.3062110000000002,0.0836541599623115,0.0026453768122896974,-2.305357,0.06901453144809432,0.002182431110252967,0.0,0.0,0.0,1.084757,0.602057450923913,0.019038728271946106
R::GLY:154,2.3897349999999995,0.5467391670394577,0.01728941053867945,-1.219274,0.2079890452019048,0.006577191112017348,2.3081709999999998,0.08652525503574086,0.002736168810398949,-2.275688,0.0694550837304225,0.0021963625966583936,0.0,0.0,0.0,1.202944,0.5953938092674461,0.018828005420489978
R::PHE:155,14.225719,2.562144330056174,0.08102211777063718,-6.35366,0.9072881617215117,0.028690970851471723,-1.452497,0.5481271330549146,0.01733330187791697,0.15591199999999997,0.40018368564448,0.012654919290773845,0.0684201312,0.032220563299250785,0.0010189036751926193,6.643894131200001,2.801675191271344,0.08859674868405343
R::ASP:156,10.613671,2.058052825065236,0.06508134472150218,-2.351461,1.3116559306765627,0.04147820247405859,24.875313000000002,9.947665816312439,0.3145728138174547,-89.24297899999999,8.269393424100647,0.26150118088176777,0.1755205272,0.05569450615088691,0.0017612149259506008,-55.929935472800004,13.164271623786995,0.4162908206829013
R::GLY:157,2.5668910000000005,0.5811017820648978,0.018376051837078605,-1.0339090000000002,0.17005437577139848,0.005377591535157723,2.5442000000000005,0.1718657499329055,0.005434872215609122,-2.3252299999999995,0.14672333522654127,0.004639799252122876,1.49616e-05,0.00017662847642846267,5.585482851593047e-06,1.7519669616000002,0.6462688110497201,0.020436814236461095
R::THR:158,11.42171,1.9181670469226604,0.0606577680095468,-1.1673440000000002,0.8908521828361874,0.02817121956295112,-24.492146,2.77737126770693,0.08782819113863156,-1.179424,1.4666821108283825,0.046380560736411974,0.40295917439999995,0.10975246958672331,0.0034706778272240463,-15.014244825599999,3.7881361655901946,0.11979138370121778
R::ASN:159,16.373407999999998,2.240551186993058,0.07085244965091893,-2.2390280000000002,0.6472607088461341,0.020468180798888794,-80.089077,2.186937158464093,0.06915702520403116,-6.730795,1.39594713688413,0.04414372445744695,0.6324916752,0.0491585048208306,0.0015545284160219219,-72.0530003248,3.488953302839438,0.11033039086939837
R::ARG:160,22.033371,3.607679673052889,0.11408484835138714,-8.029202,1.039968586639039,0.032886694288055164,-235.26066600000001,4.5662678603476605,0.14439806845122272,54.287458,3.3561328242839257,0.10613023854790868,0.14904061200000002,0.036229050857549336,0.0011456631817593234,-166.81999838800002,6.7979871679314785,0.21497122955261025
R::LEU:161,14.099728,2.2271731477404266,0.0704293989042644,-5.649641,0.9786486040040112,0.030947586175968555,-23.735457,0.38387526639652103,0.01213920179216904,1.6816019999999998,0.13854517528950622,0.004381183127421177,0.0777494304,0.03044614578536002,0.0009627916665527366,-13.526018569600001,2.466887770790391,0.07800984087713027
R::ASN:162,16.908998,2.2919719186752703,0.07247851596160065,-3.6059759999999996,0.7141473779437967,0.022583322993394928,-83.857219,2.0626112253740407,0.06522549399612855,-2.6243740000000004,1.244128994969573,0.03934281327160019,0.3931090848,0.04792250174080825,0.001515442566743382,-72.78546191519999,3.401126334430419,0.10755305826779682
R::SER:163,7.403412,1.4175307080469193,0.04482625690659438,-2.355589,0.6031710272211357,0.01907394264642211,-6.295573,0.9707424131410969,0.030697570468540342,-1.211176,0.5516037064995122,0.017443240783294827,0.1734209352,0.03714555310686598,0.0011746455276444043,-2.2855050647999997,1.9029440007907785,0.06017637302252118
R::ALA:164,5.943212,1.2806676325479613,0.04049826644507145,-3.0721009999999995,0.39668411714990554,0.012544253218067626,-0.9238310000000001,0.1674273407750359,0.005294517394342944,2.836741,0.10310724474545907,0.0032605373666007875,4.32648e-05,0.0004306971705978111,1.3619840408791876e-05,4.7840642648,1.3550391425021835,0.04285010008988372
R::GLU:165,10.736296,2.2516258855289433,0.07120266236865022,-4.995588,1.411234365460252,0.044627149071568534,19.966438000000004,3.8911127087448905,0.12304778792061237,-83.33629300000001,2.7308244057703526,0.08635625012210175,0.0024171047999999996,0.008369061972683493,0.0002646529771278172,-57.6267298952,5.446065703895363,0.17221971911237488
R::CYS:166,7.062251,1.4939115194679369,0.04724163024281656,-4.655023999999999,0.590608787120544,0.018676689734104385,5.205706,0.8312445437799878,0.026286260509323117,-0.16246699999999997,0.4428443754988879,0.014003968755713504,0.0146562624,0.013328335353005875,0.0004214789713404291,7.4651222624,1.8622155204007087,0.05888842538581994
R::TYR:167,14.753407000000001,2.5667123390343143,0.08116657089806739,-7.4013990000000005,1.016223851225211,0.0321358198245976,-22.773880000000002,0.9828162511883898,0.031079378751834794,1.25502,0.4215798662175413,0.013331525929165049,0.0165928896,0.014258862845956961,0.0004509048343717462,-14.150259110399999,2.9605039823515966,0.09361935606229976
R::TYR:168,15.495636000000001,2.650376750483599,0.08381227189083948,-4.058375,0.9648800041326383,0.030512184818118158,-18.958264,0.9315879058381984,0.029459396231151784,-1.743014,0.7964084114347362,0.025184645278502536,0.42773276880000005,0.08021363103697916,0.0025365777346922818,-8.836284231199999,3.0763691183912143,0.0972833333752043
R::PRO:169,27.276239999999998,2.894995980031751,0.0915478111393167,-4.429183,0.60223267555904,0.01904426936143784,-14.572984,1.3083593618513225,0.04137395581454594,13.858341000000001,1.2704946999964228,0.04017657007161015,0.1121326488,0.059372693669740295,0.001877529428158403,22.2445466488,3.474647038064097,0.10987798705440321
R::GLU:170,11.864215,2.2649450988434574,0.07162385287580528,-0.462492,1.0073754443781127,0.03185600863159099,37.841944000000005,10.453495955557834,0.33056856730921047,-101.68568499999999,9.75666362594176,0.30853279422093044,0.8284660776,0.1391707000304339,0.00440096395656236,-51.6135519224,14.513173769823641,0.45894685190455003
R::ARG:171,21.18618,3.50727439268729,0.11090975460075637,-2.6870910000000006,1.3418244701595659,0.042432215458528676,-222.605423,9.32217556775622,0.2947930754208297,34.638277,7.813298618526685,0.24707819673591394,0.9027122183999999,0.14487482120141423,0.004581344106061205,-168.5653447816,12.73079133072564,0.4025829702141897
R::ASN:172,16.702931,2.2953793172891928,0.0725862673667616,-2.219672,0.8249020150393621,0.026085692139868555,-85.40796499999999,1.6014526779692866,0.050642380273591005,-3.775591,0.8276902861088802,0.026173865013004862,0.47942694,0.043072826830751657,0.0013620823804718714,-74.22087006,3.0332831556846442,0.09592083560186596
R::GLU:173,11.314729,2.2387901888205155,0.07079676199911264,-2.205307,1.1998535655449794,0.03794270125796265,13.021126,9.996721464766535,0.31612408962956934,-78.55026000000001,8.166569823885668,0.25824961314278866,0.37967399279999997,0.07120298520469116,0.0022516360945009453,-56.040038007199996,13.156146954406372,0.41603389607811536
R::TRP:174,37.631009,4.595747145450781,0.14533028529841605,-12.091261000000001,0.9517053130454826,0.030095564505072836,7.058114,0.7041619295332573,0.0222675553890408,-1.192647,0.37991082689362776,0.012013835207418154,0.0082382688,0.008601869567692046,0.00027201499969594793,31.4134532688,4.760975223560091,0.1505552559007923
R::ARG:175,20.551170000000003,3.3733015324900912,0.10667316077205174,-3.477543,1.2871967425964843,0.0407047350335437,-226.24311100000003,6.813839597222626,0.2154725273826782,38.635659,5.014646864807033,0.15857705754212684,0.8214742224,0.1228389503148866,0.003884508683792994,-169.7123507776,9.199251128562775,0.2909058633413282
R::MET:176,12.186864999999997,2.186296873888585,0.06913677762793838,-3.9958519999999997,0.9514055371375553,0.030086084758505886,-0.8673500000000001,0.6665254184950489,0.021077384408412732,0.656493,0.5487093601816904,0.017351713516278445,0.6006800592,0.14372290297426538,0.004544917253300669,8.5808360592,2.53989387281464,0.08031849653200283
R::ILE:177,14.85631,2.4981010299625597,0.07899689079894222,-3.819816,1.0222232359636518,0.03232553702792886,-4.892192,0.22171747593728375,0.007011322210253926,2.5060540000000002,0.1672046562868391,0.005287475492520036,0.10408021919999999,0.0333504645625831,0.0010546342904249374,8.7544362192,2.7136096605353064,0.08581187207927898
R::THR:178,11.426308,1.8769419786280022,0.05935411688447567,-1.3004900000000001,0.8195201888300251,0.025915503851941604,-26.448754,1.409261077829087,0.04456474823763734,0.23332800000000004,0.6936509860268347,0.02193517017066428,0.3037748112,0.04509175826785062,0.0014259265982813683,-15.7858331888,2.5814194300035176,0.08163164995024716
R::PRO:179,26.948016,2.881823673256919,0.09113126622484734,-2.909716,0.47313160044960006,0.014961734904214818,-15.403617,0.6293428686423641,0.01990156894094031,15.077851,0.5955441048310359,0.018832758183521602,0.47828479679999997,0.03984853759584346,0.0012601214022971556,24.190818796800002,3.046488852457289,0.09633843640077687
R::MET:180,11.460175999999999,2.047316413020713,0.0647418295619146,-8.427741999999999,0.7460182956442825,0.02359116990392804,-2.019761,0.44217536100397997,0.013982812659797743,2.2714090000000002,0.25817419258903473,0.008164184816563133,0.0008132688,0.001976293766115392,6.249589626516737e-05,3.2848952688,2.2383531137412276,0.07078294047152216
R::ASN:181,17.210831,2.316093167909918,0.07324129683750144,-1.6043139999999998,0.7752161578579229,0.024514487377956733,-80.438721,3.8359538319900306,0.12130351108339363,-7.601685,2.5221162526289307,0.07975631882036056,0.6014651976000001,0.15952589826445207,0.005044651842999705,-71.8324238024,5.202529034901591,0.1645184134344666
R::THR:182,11.372928,1.9071978924107482,0.060310892886907254,-2.360874,0.932370414655034,0.029484141332655426,-26.321724999999997,2.6269635694799804,0.08307188209842727,0.5630879999999999,1.3534429652763356,0.04279962453405404,0.18945512639999998,0.06921093935639266,0.00218864207365989,-16.5571278736,3.6392655853479,0.11508368259965264
R::ILE:183,15.262785,2.5089167233638903,0.0793389130551648,-2.219376,1.0845099135664922,0.03429521471902458,-4.776951000000001,0.26124436185112204,0.008261272093267477,2.378936,0.1682586220792266,0.005320804817318523,0.4899845448,0.059211823843776275,0.001872442277589991,11.135378544800002,2.751525122179499,0.087010864252603
R::ARG:184,21.052298999999998,3.4255201954738204,0.10832445988602482,-8.594548999999999,1.370977271000143,0.043354107966823624,-254.29584400000002,4.0454441031441775,0.12792817512832738,68.045445,2.6290278281096606,0.08313715968792174,0.0053293824,0.007217434324057978,0.00022823531326701012,-173.78731961760002,6.073814673761063,0.19207088454837504
R::SER:185,7.837746,1.4878494055125338,0.0470499293674709,-3.337472,0.7711165328379362,0.024384845851799022,-8.837047,1.3845754803516492,0.043784121103329236,2.456368,0.6138679585839287,0.01941220931723126,0.0047276352,0.004569259167685825,0.00014449266189492447,-1.8756773648,2.2588095471279424,0.07142982969457747
R::GLY:186,2.5222929999999995,0.6321803960508424,0.019991299436279773,-0.8349780000000001,0.16833113056116505,0.00532309773684459,2.2467960000000002,0.08842874184336222,0.0027963623484806113,-2.210158,0.07371901407371101,0.0023311999133493466,0.0007009776,0.0015583012052290276,4.927781089109215e-05,1.7246539776,0.6642619862596731,0.021005808396480394
R::ALA:187,6.440640999999999,1.238692546243417,0.03917089766802645,-2.9319440000000005,0.38051917279422337,0.012033072793929239,-0.738847,0.14820538313772547,0.004686665722131247,2.5236440000000004,0.10235064857635247,0.0032366116949674394,0.0090561024,0.010292346008007807,0.00032547255851846286,5.3025501024,1.3083197194204286,0.04137270221080983
R::GLY:188,2.518971,0.5393258830790526,0.017054981916114716,-0.9013030000000001,0.2369475156886014,0.007492938354944608,2.332732,0.07591725874924621,0.0024007145136396373,-2.293955,0.06577205314569402,0.0020798949432603558,2.1744e-05,0.00039793114869786204,1.2583687818123906e-05,1.656466744,0.5975835379678718,0.018897250722001834
R::VAL:189,10.464668999999999,2.011848232705191,0.06362022721932861,-3.878188,0.8252747182944599,0.02609747805164323,-17.938817999999998,0.312927366773825,0.009895632212041835,1.7047670000000001,0.08735320664406088,0.0027623509391458577,0.001937484,0.0032667855200340288,0.0001033048287056515,-9.645632516,2.1986760706319695,0.06952824220106271
R::CYS:190,7.081797,1.5495963131703043,0.049002538034177374,-3.536585,0.5609773567400025,0.017739661630792172,5.991086000000001,0.7518114155850523,0.02377436444164176,-0.561012,0.5208326735680088,0.016470175283098843,0.0481283136,0.02871768335706582,0.0009081328853183851,9.0234143136,1.8850082525982206,0.05960919486424386
R::VAL:191,10.912466,2.024361068792818,0.06401591783958112,-2.573154,0.892126191905607,0.028211507267141896,-17.735789,0.34817271070404127,0.011010187849396577,1.2885659999999999,0.11059839801733115,0.0034974284330061708,0.201871512,0.059948245937409175,0.0018957299889414885,-7.906039488,2.2429839307141664,0.07092937976214068
R::LEU:192,13.471459000000001,2.265840152861406,0.0716521569690613,-3.9087650000000003,1.0429429791580171,0.03298075283820853,-24.555996,0.414635845030311,0.013111936698443906,1.431328,0.1462600164638306,0.004625147826394309,0.06424135199999999,0.03583281590560162,0.0011331331323921018,-13.497732648,2.5330535965884584,0.08010218800500848
R::HIS:193,57.993682,4.661659476074588,0.14741461620502902,-3.0298719999999997,0.7157489948410686,0.02263397056673884,-5.524632,1.915575936520398,0.06057582990414576,-9.20823,2.1086858772941977,0.06668250242080002,0.8090323056,0.1397395443230265,0.0044189523925481575,41.039980305600004,5.5117039227824645,0.1742953818447741
R::ASN:194,17.638389000000004,2.2857714005733385,0.07228243836284856,-1.191895,0.720454410754074,0.022782768882973817,-82.67268,2.946134162525529,0.09316494246013357,-4.1606939999999994,2.4541298389376225,0.07760639964825067,0.6626699495999999,0.10891040419037742,0.003444049381311392,-69.7242100504,4.5230660728933545,0.14303190797776177
R::CYS:195,7.229176,1.5164757086824703,0.04795517255754587,-3.84649,0.5481828197782196,0.017335062846727728,5.466125,1.7273513294564602,0.054623645204023144,-1.164704,1.423936283119438,0.045028818976117956,0.13645116719999997,0.05029744608064831,0.0015905449010435776,7.8205581672,2.759360426940496,0.08725863834466611
R::ILE:196,14.989259000000002,2.4060280580074287,0.07608528777575202,-4.8156289999999995,1.0181359218488462,0.03219628480677545,-4.61571,0.19621013200138263,0.006204709171266611,2.379383,0.11901802515165509,0.003763680420944372,0.008182195199999999,0.008048880453885307,0.0002545279484868743,7.945485195200001,2.6226513801810487,0.08293551869956298
R::TYR:197,15.006022999999999,2.6226696552312876,0.08293609660739407,-6.709552,0.8821341526638677,0.027895531242405118,-21.253528,1.376590726111432,0.043531621003771497,0.149012,0.5570892620182155,0.017616709279998918,0.0302139864,0.022081583299286646,0.0006982809756848133,-12.7778310136,3.140445008778215,0.0993095909424664
R::ALA:198,6.472968,1.3305051510520356,0.04207426715910807,-3.211666,0.3223915762609191,0.010194916794363748,-0.98289,0.16716917748197482,0.005286353554199719,2.79262,0.10124347682690475,0.003201599850074959,0.0004480992,0.001118440646650219,3.536819871126264e-05,5.0714800992,1.382887309880845,0.04373073646566543
R::ALA:199,6.432024999999999,1.2831381945741465,0.04057639247610611,-2.9457869999999997,0.35396052552650553,0.011193214624539278,-0.634355,0.15492910306007712,0.004899288415168064,2.504003,0.09639579343000398,0.003048302640979074,0.0025601616,0.004114013177787043,0.0001300965196575429,5.3584461616,1.3435191777851283,0.042485806819177005
R::GLY:200,2.30249,0.5575904069296744,0.017632556873579053,-1.2448299999999999,0.19898474589776977,0.006292450166667989,2.195709,0.09051054258482819,0.0028621946682572093,-2.2028949999999994,0.07710632902038587,0.0024383162171875907,0.0,0.0,0.0,1.0504740000000001,0.6038539022760389,0.019095537051730175
R::GLY:201,2.399727,0.5654270814800083,0.017880374282184364,-1.4021379999999999,0.15337968886394313,0.004850291636180241,2.3010840000000004,0.08262045112440382,0.0026126880686373564,-2.304629,0.07140145207907189,0.0022579121681323214,0.0,0.0,0.0,0.9940440000000001,0.5959508534518597,0.018845620704290956
R::TYR:202,15.457831,2.8266721618254564,0.089387222299605,-7.680086999999999,0.8260492415292202,0.02612197062686887,-19.422652999999997,0.9098979792212971,0.0287735005272386,-1.613601,0.7432674820002554,0.023504181538590106,0.11028250079999999,0.038142680557230885,0.0012061774662507003,-13.1482274992,3.170843516533115,0.10027087616222415
R::ASP:203,10.162462999999999,2.022468782115314,0.06395607848071207,-2.471301,1.0752322690465534,0.03400182983898072,48.768924,6.370092323524362,0.20144000647891175,-111.94547,5.3851972291736905,0.17029488893416617,0.2630278224,0.05775266818702369,0.0018262997242294208,-55.2223561776,8.650333241270923,0.2735475556188297
R::GLY:204,2.6325959999999995,0.5862228320220904,0.018537993655840967,-0.837601,0.20194331333074636,0.006386008283662025,2.5554439999999996,0.12029254700105073,0.003803984340661775,-2.416444,0.1009545683166443,0.0031924637607966674,0.0019465775999999999,0.002663864343058452,8.423878701772859e-05,1.9359415776,0.6396151409122819,0.02022640671212359
R::GLN:205,19.846166,2.751695982197888,0.08701626732079468,-1.102278,0.8364381858308478,0.026450497891646576,-71.240887,4.837625253596127,0.15297914267713425,-4.461295,3.5332443156361264,0.11173099567253036,0.9613573416000001,0.1124721727404966,0.003556682392478714,-55.996936658399996,6.646092317671111,0.21016789263588043
R::ASP:206,8.890966,1.8553584281329578,0.05867158508889972,-2.059223,0.6856640571526263,0.021682601303141653,62.01778999999999,4.09330680109615,0.12944172653321648,-126.305282,3.9406134195675677,0.12461313784058245,0.5840376984,0.044132623338977675,0.0013955960886947473,-56.87171130160001,6.016480073509243,0.19025780529306488
R::GLN:207,19.539788,2.5593672821726856,0.08093429980580545,-6.178714,0.9793698219794196,0.030970393090886013,-65.454616,2.0569546646788304,0.06504661784093005,-5.434465,1.3916506396272736,0.04400785728452364,0.10020677039999999,0.04803606955779879,0.0015190338964492147,-57.4278002296,3.6985926502600366,0.11695976911980274
R::LEU:208,13.888061,2.4246555324992043,0.076674340240259,-4.8565689999999995,1.04752703604203,0.03312571344498108,-24.36535,0.4560610326480437,0.014421916152162305,1.692525,0.18048585367003142,0.005707463830371595,0.1562106888,0.03744054733581701,0.0011839740642453087,-13.485122311200001,2.6866774919922576,0.08496020213004327
R::ASN:209,16.741735000000002,2.3491353376881037,0.07428618199083192,-4.306916,0.7033254246392633,0.022241102781651815,-80.78662700000001,1.9166471031128813,0.06060970316600305,-5.472068,1.2816248309766787,0.04052853571714626,0.296930736,0.04252244801003893,0.0013446778739781748,-73.52694526399999,3.3661565577897243,0.10644721683327736
R::SER:210,7.513026,1.4486342179183813,0.04580983625078789,-2.2912730000000003,0.5872860584681029,0.018571615828220225,-6.227007,1.0786621078683538,0.0341102908658223,-1.177761,0.558545167268503,0.017662749046481976,0.22512326400000002,0.04130772227483747,0.0013062648734215828,-1.957891736,1.9800598441826285,0.06261499011055208
R::VAL:211,10.355214,2.065895206491365,0.06532934259736585,-4.429345,0.8896956400786732,0.028134646469699952,-18.017315000000004,0.29191064005102657,0.009231024957988143,1.277869,0.09446637411798973,0.0029872890451042734,0.0034560216000000003,0.006169855065280986,0.0001951079483941478,-10.8101209784,2.2701663200973905,0.07178896238910636
R::GLU:212,11.263888999999999,2.2784940212076483,0.07205230742092164,-5.1545749999999995,1.3468406803980195,0.04259084195428637,22.796857000000003,4.934295321781115,0.15603611864741765,-87.280321,2.945717686398172,0.09315177232859824,0.021528107999999997,0.02181536246368453,0.000689862333673854,-58.352621892,6.32696718369895,0.20007626981629636
R::ARG:213,20.428207,3.4884526876755833,0.11031456002790838,-6.4780560000000005,1.04073784732948,0.032911020447017436,-239.104972,6.722594980304554,0.21258711924577178,55.434853,5.528769621660049,0.17483504662793156,0.5063648975999999,0.08515428931468663,0.0026928150676734848,-169.2136031024,9.435055138821962,0.29836264087953557
R::TYR:214,14.805664,2.519040301206791,0.0796590486957006,-7.280619,0.8298324962539126,0.026241607645855085,-18.393237000000003,1.0212134952256555,0.03229360622214558,-1.591441,0.8600473222555838,0.027197084338564676,0.0375012288,0.02387522119611315,0.0007550007862004718,-12.422131771199998,2.9693963084236774,0.0939005561031465
R::ASP:215,8.820075000000001,1.770928118071143,0.05600166425540405,-2.538421,0.9455702891689226,0.029901558015578384,55.667632,5.414822469903884,0.1712317213035482,-119.802354,4.586766088725694,0.14504627934795158,0.2866008168,0.06469145285195223,0.0020457233615756455,-57.566467183200004,7.3751745802025654,0.2332234981481628
R::VAL:216,11.342891,2.024605264025311,0.06402363997086545,-1.564858,0.950963126433407,0.03007209450364241,-18.239786999999996,0.39635047575472904,0.012533702550762886,1.328368,0.15391796053742396,0.00486731328106174,0.28818758879999995,0.10735914792857046,0.0033949943510923073,-6.8451984112,2.27940074752246,0.0720809806246138
R::GLU:217,11.509898000000002,2.2045550298407157,0.0697141512147713,-0.917938,0.6432599693405459,0.020341666307262047,74.69202100000001,2.9541328552654837,0.09341788333375468,-138.05800100000002,2.9533706795793515,0.09339378122230088,0.9432740159999999,0.06622748416638687,0.0020942969366852023,-51.830745984,4.767340101667701,0.1507565310192862
R::THR:218,11.130056,1.8279129647945496,0.05780368333301954,-0.783514,0.948189178278259,0.02998437456082751,-27.822078,2.4182234888272838,0.07647094116012958,0.719767,1.1447117011330845,0.03619896239826496,0.5042860631999999,0.0742838749687721,0.002349062383244891,-16.2514829368,3.376983319380683,0.10678958909638793
R::GLU:219,11.593457,2.4165311353572503,0.07641742424441562,-2.11475,0.7833710816081992,0.02477236870991549,75.09806,3.671028835136003,0.11608812475184532,-137.445999,3.765051210142964,0.11906137331225018,0.7297955352000001,0.06730072408086171,0.002128235762740651,-52.1394364648,5.840366914031328,0.18468861819427806
R::THR:220,10.814238000000001,1.8422143885433095,0.05825593406131259,-1.662063,0.6941393080866405,0.021950612270071192,-23.989410000000003,2.3926434101010536,0.07566202804511653,-0.8284279999999998,1.6248587744219496,0.05138254603283103,0.4735902384,0.05058670501956779,0.0015996920718490684,-15.1920727616,3.4990071122859603,0.11064832023952165
R::TRP:221,37.472317000000004,4.46019081413688,0.1410436177163327,-11.730516999999999,0.9320769430208002,0.02947486094472712,6.604743,0.7378615648961531,0.023333231429679857,-1.5001520000000002,0.3637706872412894,0.01150343917687228,0.023942196000000002,0.021419841884966002,0.0006773548747716694,30.870333196,4.630258862924985,0.14642164163024324
R::THR:222,10.723036,1.8624561054435618,0.05889603335288379,-1.748112,0.6477283253463599,0.0204829681310107,-22.242948,2.241947163359565,0.0708965942996982,-1.2256369999999999,1.72262097259699,0.05447405818580988,0.4777590528,0.07494500063764153,0.0023699690125771875,-14.0159019472,3.44784883366536,0.1090305534233757
R::PHE:223,14.281198,2.4553251631496793,0.07764419911877513,-0.74781,1.095248922345966,0.034634811994581405,0.547718,0.4964168756962237,0.015698079961447516,-0.933153,0.6136253397562718,0.0194045370362449,0.8541051912000001,0.2234635913586868,0.00706653922814571,14.0020581912,2.8108884018092786,0.08888809598267881
R::VAL:224,10.609398,1.9457912723609383,0.061531322719376016,-3.559405,0.9421552021694727,0.029793563482319464,-17.793194000000003,0.32281067572804967,0.010208169883186704,1.379875,0.11414855835708132,0.0036096943603302484,0.023748091200000005,0.03154696694152391,0.0009976026880525145,-9.339577908799999,2.189061885245186,0.06922421496436929
R::ALA:225,6.919603,1.235754041624384,0.03907797399291575,-1.487097,0.49941212999986295,0.01579279821915673,-1.0957629999999998,0.29738123483333645,0.009404020354667466,2.82766,0.26580900737183455,0.008405618858834845,0.13837626,0.06816864985930057,0.0021556819857390655,7.30277926,1.3929240894738808,0.04404812730453634
R::PRO:226,26.70405,2.7186087978044946,0.08596995868034368,-2.973235,0.48466231519997505,0.015326368120823667,-12.947818999999999,0.8493536014163948,0.026858919193426235,12.592858,0.8128634804418267,0.025705000249679047,0.4786834824,0.07137300157584693,0.0022570124842246327,23.8545374824,3.002161561059622,0.0949366843675507
R::MET:227,11.512526999999999,2.069603374869446,0.06544660517758732,-8.394578,0.8216696184696133,0.025983474785255336,-1.5900610000000002,0.45440409910012913,0.014369519312732768,1.938502,0.2851444055141184,0.009017057834792898,3.43512e-05,0.0003614743173429615,1.1430821584582626e-05,3.4664243511999997,2.2904562076419808,0.07243058497020223
R::ARG:228,21.368052,3.6036686741841293,0.11395800943021074,-3.1129109999999995,1.239427360146209,0.03919413452391825,-210.215823,6.814783912764292,0.21550238926209378,26.813675,6.236354696405185,0.1972108513732827,0.9242890127999999,0.14211767534280087,0.004494155498516017,-164.2227179872,9.993808343422733,0.3160319686441007
R::HIS:229,60.589429,4.640032286413425,0.14673070441785183,-5.4043339999999995,1.0080793224960027,0.031878267212067844,-39.460843999999994,8.822284162146671,0.2789851211761373,29.028464,7.557120387204639,0.23897712975660243,0.47317186799999994,0.08343354098637798,0.0026384002276996594,45.225886868,12.549735099974521,0.3968574694768041
R::HIS:230,57.78946,4.676906393589677,0.14789676607147298,-5.729211,0.6369795024009799,0.020143060504277895,-2.930257,3.8391509810049147,0.1214046138124536,-10.590817,3.359621677437952,0.10624056577179453,0.6418789128000001,0.052119021531961206,0.0016481481746035568,39.1810539128,6.950399324049406,0.21979092511690843
R::ARG:231,21.972877,3.7072564251574236,0.11723374173791008,-8.270040999999999,1.3843914877371213,0.043778302745983655,-236.256717,5.29539562307775,0.16745511280612185,50.547664000000005,3.841576137095814,0.12148130398174033,0.00017436240000000004,0.0009069297286263364,2.867963620177634e-05,-172.00604263760002,7.645862465263584,0.24178340066622964
R::SER:232,8.07675,1.4126260041143233,0.0446711565498365,-3.1509229999999997,0.9154825924456456,0.02895010150363898,-8.019862999999999,1.359529579020258,0.04299210016073883,2.3252580000000003,0.35547084189283373,0.011240975021589541,6.371999999999999e-06,0.00016806129124816337,5.314564668531186e-06,-0.768771628,2.192783807967078,0.06934191249513241
R::ALA:233,6.612433,1.3354124754213583,0.04222945038135117,-2.7511750000000004,0.49862136373705446,0.01576779199428379,-0.651533,0.17662533485035492,0.005585383506170369,2.56382,0.10567527430766384,0.0033417455917529085,0.0009067248,0.0026774535131921452,8.466851430906864e-05,5.7744517248000005,1.4402502161618704,0.04554471083621362
R::LEU:234,15.342701000000002,2.329845394355385,0.07367618042216222,-5.9748719999999995,1.0607594287188777,0.03354415844250679,-24.215818,0.41947893257707236,0.013265088573997538,1.3530989999999998,0.11997565252583542,0.0037939632574657337,0.000187164,0.001174690910828887,3.7146988249170356e-05,-13.494702836,2.596872780709277,0.08212032780736286
R::GLY:235,2.475708,0.5904123903984401,0.01867047912443599,-0.956459,0.17536746653527274,0.005545606217448189,2.246257,0.07482378599750215,0.0023661358690912067,-2.208313999999999,0.06799280406042982,0.0021501212533250307,6.11496e-05,0.00048787425004794016,1.5427938418980032e-05,1.5572531496,0.6241493390457798,0.019737335114733294
R::ILE:236,14.253480999999999,2.375398938628836,0.07511670997613648,-4.257868,1.076248433483645,0.03403396377996545,-4.339371,0.18394178796293137,0.005816750068466068,2.058731,0.11624511447368444,0.003675993286038482,0.0741880512,0.034270102810401055,0.0010837158052900485,7.789161051200001,2.617126813159736,0.08276081655082697
R::THR:237,10.976338,1.9446833201722074,0.06149628619482643,-3.686527,0.8983705556567401,0.02840897138706363,-22.573452,1.0096617610348526,0.03192830831246779,0.30756900000000004,0.7632540292975858,0.02413621165881257,0.036472118399999996,0.02863700554535794,0.0009055816289020341,-14.939599881600001,2.4883039472798747,0.07868707984191944
R::VAL:238,10.680522,2.02214859481592,0.06394595326927265,-2.592067,0.9152533662931812,0.028942852736228337,-17.822064,0.34839369670532216,0.011017176040347182,1.207766,0.1131034979299933,0.0035766466479091835,0.2146983624,0.057709475965813675,0.001824933866267166,-8.311144637599998,2.250394324733168,0.07116371699673403
R::HIS:239,57.304283,4.732165194803643,0.14964420279753907,-6.615074000000001,0.9663153928837106,0.030557575795929885,-5.293603,3.7954129205385545,0.12002149489733495,-8.242876,2.768522670419009,0.08754837392335738,0.1093885272,0.07944116650901333,0.0025121502614916928,37.2621185272,6.7382001144509145,0.21308059691672143
R::GLN:240,19.344648,2.5297321565920767,0.07999715485000701,-1.29251,0.9355899282805474,0.029585951292801116,-65.529855,2.606745518069418,0.0824325311753497,-7.881615999999999,2.3165501761334677,0.0732557487064599,0.7241302152000001,0.16913915031506316,0.005348649565011857,-54.6352027848,4.411916620323224,0.13951705366973707
R::GLY:241,2.5091719999999995,0.612376405828964,0.01936504227767138,-0.422908,0.20397283528940807,0.006450187403168996,2.006345,0.12515491190920155,0.003957745819908096,-1.70726,0.1187730710220124,0.0037559342912250214,0.01247634,0.0068228429990495896,0.00021575723994730745,2.3978253400000002,0.6681520227564904,0.021128822151591644
R::LYS:242,15.872275,2.679821396917153,0.08474339336712332,-4.479947999999999,0.9450163180051443,0.02988403990922245,-51.142263,7.508549971055064,0.2374411983372536,30.326207999999998,7.049092781396483,0.22291188627064284,0.5815883879999999,0.09587991622404274,0.0030319891713410613,-8.842139611999999,10.68418098066357,0.33786346832348296
R::ILE:243,14.866301000000002,2.469362683851645,0.07808810449997489,-4.8508,1.0376970608033926,0.03281486233400957,-4.175746999999999,0.22193321741235583,0.007018144554723848,2.114645,0.10129226512917953,0.00320314267165857,0.005849064,0.009306433847960453,0.00029429527853240187,7.960248063999999,2.6896409314397274,0.08505391431366321
R::TYR:244,14.803010999999998,2.505049307075412,0.07921661461384853,-6.451261000000001,0.8912407749194379,0.028183507923588935,-19.149426,1.2366651958084693,0.03910678721812877,-1.136226,0.7913044287276548,0.025023243173577646,0.09044979839999999,0.03518018268549266,0.0011124950578697587,-11.843452201600002,3.0374863457240076,0.09605375214149516
R::VAL:245,10.882282,1.9705920055851236,0.06231559076568239,-4.522780000000001,0.8869398624484074,0.02804750112933414,-17.818764,0.3123050372696541,0.009875952425158803,1.4054340000000003,0.13126938578358627,0.004151102461274595,0.00015868080000000002,0.0010528635475650964,3.329446875670732e-05,-10.053669319199999,2.1873871098974793,0.06917125391769074
R::LEU:246,15.623779999999998,2.4790221692433487,0.07839356424860397,-4.771790000000001,1.0223057145003152,0.0323281452282682,-23.980650999999998,0.3884792416577751,0.012284792273335354,1.3396759999999999,0.13809691895187234,0.004367008017395892,0.0071037936,0.008783358831223909,0.00027775419413222013,-11.781881206400001,2.7130654096640128,0.0857946613555608
R::GLY:247,2.406664,0.5527994203180752,0.017481052574258794,-1.1378339999999998,0.18790724957808305,0.005942148975244562,2.0094339999999997,0.09623271607930434,0.003043145682349105,-1.936277,0.07423720274229088,0.0023475864778533724,1.3608e-06,4.301075288064601e-05,1.3601194298148965e-06,1.3419883608,0.5963792696874406,0.018859168415201265
R::GLY:248,2.3230289999999996,0.5361603343767608,0.01695487847668039,-1.3338979999999998,0.16896721455951152,0.0053432124790242065,2.151678,0.08841754529503745,0.0027960082825342274,-2.0849810000000004,0.07059867306826666,0.0022325260668131066,0.0,0.0,0.0,1.055828,0.5734279891233074,0.018133385197199113
R::TYR:249,14.660565,2.5646635864719176,0.0811017836534746,-7.7335460000000005,0.8225295507664148,0.026010668232169663,-18.908863999999998,1.1697653275353994,0.036991227629047406,-2.765354,0.9965091172106756,0.031512385195094327,0.2293221024,0.034318456131425173,0.0010852448715587438,-14.5178768976,3.1010664733730304,0.09806433231444675
R::ASP:250,10.061697,2.0040489507971104,0.06337359226989582,-1.6293049999999998,1.3214393349582871,0.04178758088206352,1.8141060000000002,8.115428302361128,0.2566323762325479,-70.72504999999998,6.3595039422505275,0.20110517246331583,0.16192607039999998,0.049094447673437,0.001552502751160153,-60.31662592960001,10.586231213242153,0.33476602471012856
R::GLY:251,2.604368,0.6144235254089804,0.01942977788282717,-0.723953,0.193880547737518,0.006131041248515622,2.6344659999999998,0.12032770605309485,0.0038050961675100935,-2.3831049999999996,0.10945787306082648,0.0034613618670979785,0.0031901256,0.0028441856962555453,8.994104888639359e-05,2.1349661256,0.664510201259751,0.021013657643977043
R::HIS:252,61.094331,4.631039200162205,0.1464463180603698,-2.487288,0.8022013868449742,0.02536783524575954,-48.49224400000001,5.45021874262529,0.17235104972834947,35.57653500000001,4.702465392193227,0.1487050125744758,1.0310471352,0.07582214604658326,0.0023977067858913445,46.722381135199996,8.597317328304516,0.2718710452467587
R::THR:253,11.210725,1.8557527091115884,0.05868405334820525,-1.9194120000000001,0.8158812219042672,0.025800429613787444,-23.955970999999998,2.1817131865025248,0.06899182870571703,-1.107214,1.412146819634559,0.04465600340608192,0.4615249824,0.0617636172332833,0.001953137069880025,-15.310347017600002,3.2965627702817577,0.10424646803804788
R::PHE:254,14.336525000000002,2.5807305352118806,0.08160986518414916,-4.672632999999999,0.851572855550833,0.026929098171141932,-0.110178,0.4846348711308339,0.015325500263156176,0.5899770000000001,0.3279726733601444,0.010371406581124856,0.2252235888,0.06507827246300038,0.002057955671720971,10.368914588800001,2.7806507580096724,0.08793189772784257
R::LEU:255,14.017610000000001,2.276988251594637,0.07200469080483578,-5.131112,1.0368050797792225,0.0327866554173493,-24.175873,0.4484489033000304,0.01418119948632696,1.317949,0.16276560570034446,0.005147100387499743,0.083279268,0.037450530503075334,0.0011842897597132958,-13.888146732000001,2.5472812712499895,0.08055210658239152
R::ASP:256,9.655926,2.0616074147431656,0.06519375071679799,-2.746219,1.048534987036198,0.0331575876540951,1.847126,8.441479639620296,0.26694302483137483,-66.670133,7.086509039527925,0.22409509224280438,0.2681387856,0.05883656774591897,0.0018605756378390298,-57.6451612144,11.261895993424112,0.3561324211114485
R::SER:257,8.060877999999999,1.4655723534223755,0.046345467125879745,-2.745186,0.6642472291278301,0.021005341734996838,-4.020597,2.0629959119181502,0.0652376588527746,-1.4830059999999998,1.4518805453493755,0.04591249413791414,0.09528043679999999,0.051585421197394184,0.00163127425042896,-0.0926305632,2.992607059196899,0.09463454448960544
R::VAL:258,10.615163,2.082410533115649,0.06585160308170941,-4.287757,0.8937915125749406,0.028264169330638397,-17.860945,0.31169669227471763,0.009856714867287175,1.079188,0.08921684065242391,0.0028212842210596223,0.006666472799999999,0.009199989083775053,0.0002909291995341481,-10.4476845272,2.2892129671160224,0.07239127025278769
R::GLU:259,11.648262999999998,2.5952959653632957,0.08207046452793477,-4.7693829999999995,1.3014820914292289,0.041156477428358706,-2.800807,7.529009431641788,0.23808818328877854,-60.647074999999994,5.308105879442779,0.1678570464037033,0.008791682399999999,0.011785407441310217,0.0003726873066763748,-56.5602103176,9.658753891009782,0.3054366165460464
R::CYS:260,7.020872,1.4248899977247367,0.04505897808002308,-4.237348,0.5572213069293025,0.01762088490672361,4.502807,1.1433189186534962,0.0361549187490582,0.012028000000000006,0.7944899528729108,0.025123978291982343,0.04228382879999999,0.02681157146652263,0.0008478563348259246,7.340642828800001,2.0687963616179106,0.06542108517781943
R::TYR:261,14.971833,2.6914440995701545,0.08511093549662699,-6.767034,1.149962679761391,0.036365012922368115,-26.028902000000002,2.5046404177837585,0.07920368439912376,2.6307020000000003,1.0060336232929792,0.03181357652317639,0.013646577600000001,0.017506944671337094,0.0005536182003197314,-15.179754422399999,3.98144688180801,0.12590440529488525
R::ASP:262,8.978695,1.7287122733338245,0.054666682028224466,-2.6042479999999997,1.0033735578018788,0.03172945786640547,35.097263999999996,6.128694296691915,0.193806330604302,-98.90778099999999,5.676920945110915,0.1795200028326621,0.2064506544,0.06617476127452279,0.0020926296924539903,-57.2296193456,8.58998887769034,0.2716392992901501
R::PRO:263,27.076797,2.663790562673988,0.0842364538771131,-4.128876,0.6644917521113411,0.021013074230678386,-15.346083,0.8797029226454803,0.027818648998666345,14.714400000000001,0.7985525806106947,0.025252449861350088,0.148466052,0.0770810893165156,0.002437518067670608,22.464704052000002,2.9924629322443117,0.0946299867951815
R::ASP:264,9.182112000000002,1.8939079020522618,0.05989062649076231,-1.137192,0.40827926611083254,0.012910924023322267,58.142282,2.544154862911454,0.08045324086993637,-125.065067,2.679065108300095,0.08471947742113971,0.7697092968,0.04586827913803165,0.0014504823442856483,-58.1081557032,4.172025505747787,0.13193103054478914
R::SER:265,7.709535000000001,1.455067064700112,0.046013260727479424,-1.022541,0.8708519152640131,0.02753875556954235,-9.881973,3.033215976199354,0.0959187112000104,2.53979,1.6978319298151983,0.05369015982375169,0.29510416799999994,0.04894465227779738,0.0015477658048278803,-0.360084832,3.8679492266899773,0.12231529430227274
R::ASP:266,9.461208999999998,1.9135365826968138,0.06051133987377077,-1.341041,1.034070182975508,0.03270017038669677,42.654801,6.773376100542402,0.21419295926663648,-108.51345199999999,6.263306520656322,0.19806314289058427,0.4879565784,0.09006892262800269,0.0028482294190196713,-57.25052642160001,9.478748239011118,0.29974433802585226
R::THR:267,10.846702,1.899980947061312,0.060082673036375475,-1.483658,0.7206078816082988,0.022787622057511836,-25.036021,2.041409387790455,0.06455503302267765,-0.094827,1.32651050017367,0.041947945206779795,0.45799030799999996,0.07182168777990681,0.002271201187819876,-15.309813692,3.1719621795818367,0.10030625139390643
R::TRP:268,37.657551,4.47090131756439,0.14138231357351244,-10.970735000000001,1.23976734380891,0.03920488575133207,6.294771,1.0298940200617732,0.0325681085198235,-0.977558,0.5943423177227076,0.018794754338272154,0.0340205976,0.04805875840631418,0.0015197513808371662,32.0380495976,4.789803313877153,0.15146688016074192
R::SER:269,7.488194999999999,1.5158653769299568,0.047935872172883226,-1.7821,0.40640786901830533,0.012851745251132238,-2.442058,1.5959686183117763,0.05046895908017125,-1.572327,1.4740585714519625,0.04661382490282256,0.3693072096,0.05800477224105399,0.0018342719544103998,2.0610172096,2.680735767151388,0.08477230829277177
R::GLU:270,11.350297999999999,2.2794923643644873,0.07208387780354218,-1.9457339999999999,1.018800492365409,0.03221730037175678,22.618402000000003,9.604764464389328,0.3037293209691748,-84.824245,9.607797446708325,0.30382523229148534,0.650725416,0.18579851750097398,0.005875465011857337,-52.150553584,13.814117169219196,0.4368407411917032
R::VAL:271,10.872463,2.2176647101469147,0.07012871570641373,-2.5427709999999997,0.9114172187088633,0.02882154309815836,-17.462292,0.3418513664386908,0.010810289391871064,1.006361,0.12062656705303355,0.003814546982146111,0.1523240352,0.07008727927494318,0.0022163543751313507,-7.9739149648000005,2.425910852715153,0.07671403695101153
R::THR:272,11.753506,1.9101783801425458,0.06040514418461395,-1.5349370000000002,0.9302838357356318,0.029418157913625387,-24.780091999999996,1.9357376696071191,0.06121339988544992,-1.015461,0.8653559570945357,0.02736495811213677,0.32670102239999993,0.11047344979676582,0.0034934772233404555,-15.2502829776,3.003720210026227,0.0949859731756221
R::ARG:273,21.205954000000002,3.4902796939334246,0.11037233503864997,-2.1798270000000004,1.2130551648919352,0.038360172484896364,-215.450218,8.605009580498791,0.27211429561946204,25.885892,6.535224417289432,0.20666194178981284,1.115980848,0.126220414669208,0.003991439975656257,-169.42221815200003,11.42036929494166,0.3611437869226692
R::MET:274,11.638503,2.1306463385533974,0.06737695318126963,-7.9133450000000005,0.7378063322952712,0.02333148482148104,-0.752342,0.41170615375046316,0.013019291725589377,1.1018379999999999,0.26338147952352303,0.008328853687993323,0.0011147328,0.002773619181352076,8.770953975004179e-05,4.0757687328,2.307139236743496,0.07295814867251883
R::THR:275,11.345360000000001,1.7373757890565875,0.054940646450510576,-0.894055,0.8732360093210769,0.027614147243306283,-28.147531999999998,2.4111510858874023,0.07624729214192462,0.48314,0.9441138556339486,0.0298555015432667,0.35384170319999997,0.10577886165912237,0.003345021311426842,-16.8592452968,3.239939113521255,0.10245587078994008
R::SER:276,7.283218999999999,1.486767886739218,0.047015728740911804,-1.5633690000000002,0.6402939300344803,0.020247871908894526,-3.768755,1.647927055113484,0.05211202911972436,-1.918024,0.9507858567648133,0.030066488744514216,0.2292669432,0.06932180974374381,0.0021921481031508374,0.2623379431999999,2.4989833740109493,0.07902479296767027
R::GLY:277,2.344379,0.5770882249353213,0.018249132016591913,-0.7665219999999999,0.24380077013003879,0.00770965728914068,1.9967650000000001,0.11275202780881594,0.003565532186785025,-1.758279,0.09801909588952551,0.0030996359720134874,0.0002673288,0.0008103132948993001,2.5624356301974887e-05,1.8166103288,0.6440427426938649,0.020366419774143805
R::ARG:278,22.217519,3.573219769009318,0.11299513050410183,-7.037128,1.396225304030836,0.04415252087498516,-240.317469,5.08104089680835,0.16067662118378953,51.92405899999999,3.674906397926211,0.11621074405371906,0.0028952568000000004,0.003953438812898684,0.00012501871238872105,-173.21012374319997,7.351140991403406,0.23246348933863023
R::SER:279,6.714947,1.3645466896339604,0.04315075512886188,-3.914476,0.7231653997696516,0.022868497882983042,-6.425192,0.9279661433134293,0.02934486604392666,2.489012,0.3979816225103868,0.012585283940221613,0.0,0.0,0.0,-1.135709,1.8451196163411736,0.058347805430941445
R::GLY:280,2.676016,0.6134807476555397,0.01939996463254508,-1.009031,0.19253186239944806,0.006088392073363869,2.1020320000000003,0.08274018960577743,0.0026164745318844594,-2.154378,0.0713097687277136,0.002255012885994224,4.4870399999999996e-05,0.00035412833674226064,1.119852128112636e-05,1.6146838704000002,0.6521949810308869,0.020624216185879136
R::VAL:281,11.189473,1.9877790992137432,0.06285909438793244,-4.5821760000000005,0.8436234094807944,0.02667771461396197,-17.721930999999998,0.3479040675804179,0.011001692607912656,1.235933,0.10960903480553051,0.0034661420211814747,0.0004732344,0.0018401250385603257,5.818986301355796e-05,-9.8782277656,2.1899819567989955,0.06925331018157296
R::GLY:282,2.604696,0.5876938246944577,0.018584510528501956,-1.0613050000000002,0.18758389049969082,0.005931923463346438,2.361977,0.08957619366215556,0.002832647961007509,-2.34346,0.07392024350609243,0.002337563346735228,1.1304e-06,3.572850900667421e-05,1.129834658629306e-06,1.5619091304000001,0.6277418623180442,0.01985094067560846
R::VAL:283,10.363283,2.0168716818159256,0.0637790826283273,-3.446977,0.9106508817713844,0.02879730939638285,-17.844184000000002,0.33964579217767443,0.010740543009736519,1.34402,0.10791964418028814,0.0034127187988464563,0.050593931999999994,0.04229043691995267,0.0013373410391072638,-9.533264068000001,2.2418409408744595,0.07089323524978164
R::ALA:284,6.0114030000000005,1.293809089700254,0.04091383580881901,-2.2427529999999996,0.45578955669365656,0.014413331328703993,-0.586731,0.1689021688404267,0.005341155552780691,2.558214,0.11050153032424484,0.0034943652075877817,0.0077322528000000005,0.00823358150056779,0.0002603687084242117,5.7478652528000005,1.3865397229395653,0.043846235907878416
R::VAL:285,10.706985999999999,2.1245553534337485,0.06718433931954679,-2.9986760000000006,0.884340107099073,0.027965289646703105,-17.577765,0.3795381348099291,0.012002049648914135,1.2584940000000002,0.18133235774124815,0.005734232639508097,0.17992399679999999,0.07283155892851498,0.002303136117548798,-8.431037003199998,2.3405187310814144,0.07401370096504399
R::THR:286,10.223345000000002,1.8521780605479055,0.05857101303524637,-2.13367,0.9348459386979227,0.02956242427643579,-23.100145,3.5491578200997207,0.11223422486913251,-16.191219,1.79733826783914,0.05683682652153444,0.176083848,0.10767118128384744,0.003404861712178505,-31.025605152,4.488099782911255,0.14192617680106814
R::MET:287,10.049796,2.234049395242639,0.07064684494288474,-3.6222489999999996,0.9609195153596372,0.030386943166416065,-23.650987999999998,2.2872302660326964,0.07232857173936175,22.186604,2.004189578154721,0.06337803929740964,0.40355283599999997,0.15243616990831954,0.004820454947027103,5.366715836,3.8968933724595693,0.12323058855787113
R::ASP:288,9.258321,1.9472537040557916,0.061577568870157584,-2.083416,1.0049089545545904,0.03177801137491142,42.898164,8.698232126880956,0.2750622513779454,-107.892543,7.020441384995034,0.22200584956291353,0.3243744288,0.06158886297765571,0.00194761085509412,-57.4950995712,11.390841564880134,0.3602100381113787
R::LEU:289,14.300575,2.247521348591599,0.07107286551402722,-3.078121,1.1218663941659899,0.03547653035964763,-25.521502999999996,0.4523379754022428,0.014304182744603064,1.945614,0.16416343991278937,0.005191303786526079,0.3154349592,0.08173405927923032,0.0025846578973358807,-12.0380000408,2.5589404358396584,0.08092080173957288
R::ILE:290,15.130319,2.4724876410690104,0.07818692432394946,-3.3168779999999995,1.0932648046635363,0.03457206868435848,-5.502969,0.27616694233560973,0.008733165522249077,3.0603339999999997,0.20789306492521584,0.006574155949169445,0.2662507872,0.06704696260117975,0.0021202111201585553,9.637056787199999,2.7262439491050765,0.08621140336424203
R::ASP:291,9.427793999999999,1.8739289259638425,0.059258835793187845,-2.5499259999999997,1.0657202327646782,0.03370103284061187,32.486098000000005,4.47330200996937,0.14145823013312447,-98.51579400000001,3.849675885001749,0.12173744050029967,0.25688951280000005,0.05511370123482033,0.0017428482618406676,-58.8949384872,6.28337823516234,0.19869786623442087
R::ILE:292,14.961626,2.3451872535309413,0.07416133260752533,-4.186098,1.101599892155042,0.03483564729405785,-5.036341999999999,0.28877771215244435,0.009131953078942096,2.498997,0.14625335890501798,0.004624937295899264,0.07452431999999999,0.03643506551861709,0.0011521779373629404,8.31270732,2.611424075585263,0.08258048015449139
R::LEU:293,14.194939,2.2015522581303855,0.06961919523578967,-3.8784880000000004,0.9645095467936022,0.030500469928445365,-25.274655,0.47240470994159234,0.014938748608066205,2.2990619999999997,0.17970761296060886,0.005682853698275189,0.2461432536,0.045288619857397364,0.0014321519083490574,-12.412998746400001,2.456546988427982,0.07768283662659718
R::TRP:294,38.023862,4.603336697326842,0.1455702880018996,-9.291062000000002,1.0947392795346298,0.034618695673811865,5.697434,0.9863403528417561,0.031190820631140825,-1.6109,0.6546274100585768,0.020701136345621225,0.41938401599999997,0.08868984302497633,0.00280461909281723,33.238718016,4.878363769237774,0.15426740765635424
R::ARG:295,22.005708000000002,3.595126526665786,0.11368788300753956,-4.01246,1.363178028872238,0.043107474275350444,-250.300703,4.858263585972976,0.15363178405131864,60.206102,3.9851309533810806,0.12602090586722506,0.6124982903999998,0.10958554677193151,0.0034653992643421607,-171.48885470960002,7.367441337369731,0.23297895153765347
R::GLN:296,18.926895,2.5403328317318974,0.08033237763178058,-5.605654,1.185697016224634,0.037495031861354645,-76.46767999999999,1.932998096119083,0.061126766965053855,-0.667501,0.6667068966187466,0.021083123250576517,0.0003869208,0.0011305431397551178,3.575091314704227e-05,-63.8135530792,3.4698918303004476,0.10972761418159875
R::ASP:297,9.264635,1.929950001884764,0.06103037776202111,-3.487432,1.1228956458086388,0.03550907815441003,29.589144,3.1738429670139636,0.10036572711470784,-92.41736,2.5466311064620255,0.08053154656654746,0.0036372456,0.004172941928318754,0.00013196001037102354,-57.047375754399994,4.641576049819644,0.14677952250317253
R::ILE:298,15.070345000000001,2.369070728360595,0.07491659439653542,-4.254346,1.019934538234685,0.03225316205093696,-4.8569890000000004,0.2084614901582544,0.006592131133328584,2.0525349999999998,0.1608280783165676,0.005085830391882922,0.20248451999999997,0.07164443647133419,0.0022655960092865276,8.21402952,2.5936879857049684,0.08201961574641944
R::ASP:299,9.128947,1.8147460748520714,0.05738730971382959,-3.4207330000000002,1.0927595342576517,0.03455609063118975,11.831734,3.0516274699320687,0.09650093375322334,-79.04769,2.462464900440207,0.0778699774361082,0.0042767712,0.005068924249531705,0.0001602934591537988,-61.5034652288,4.456861677350897,0.14093834116747314
R::LEU:300,15.361625,2.4115404475925755,0.07625960484014456,-5.312906,0.9846146653203982,0.031136249600168607,-24.512759,0.40877388238364737,0.012926565163221047,1.5997659999999998,0.12933174105377226,0.004089828754850257,0.002886372,0.0034585864554664524,0.00010937010683882502,-12.861387628000001,2.639853806088941,0.08347950717105528
R::GLY:301,2.5264290000000003,0.6299568389651786,0.019920984387298737,-0.9789500000000001,0.19477446829602693,0.006159309498637002,2.5892820000000003,0.10073955765239394,0.0031856645265940986,-2.303466,0.09459715029534453,0.0029914245509455864,2.7216e-06,6.0795938790679096e-05,1.922536390667287e-06,1.8332977216,0.6737060156144861,0.021304454826987385
R::VAL:302,10.703482,1.9995986026390398,0.06323285990429343,-3.731924,0.8438606165854643,0.02668521576124128,-17.915138000000002,0.31762328150814134,0.010044130074625677,1.63733,0.10088598069107521,0.0031902948296356564,0.0055417824,0.008906283772313246,0.0002816414220830634,-9.3007082176,2.1958226622035384,0.06943800950377707
R::SER:303,7.4607,1.47830582154032,0.04674813474353817,-1.705787,0.5249715912608985,0.01660105935267385,-3.984158,2.9268858161937232,0.09255625630413104,-0.6098640000000001,1.9065294992483068,0.060289756439249276,0.392907744,0.055734754738353195,0.0017624876980405805,1.553798744,3.829569812532047,0.12110163066225302
R::ARG:304,20.563111,3.465615314583977,0.10959237888046322,-4.53985,1.2032611435178981,0.038050458334953075,-277.658672,10.959940268378107,0.3465837426747192,87.37437,7.899856836240769,0.24981540791772636,0.5744101967999999,0.11203832623149486,0.0035429629612451314,-173.68663080320002,13.999961006882833,0.44271763935293995
R::GLU:305,12.076877,2.213485568028624,0.06999655962882033,-1.884179,0.8707813852850783,0.027536525215774776,64.681973,8.305171430516712,0.2626325807859166,-127.157297,8.242458852841851,0.2606494349519887,0.754880256,0.11398037507166811,0.0036043759378674893,-51.527745744,11.94088650552351,0.37760398639023063
R::VAL:306,11.470291999999999,2.1535201472788685,0.06810028652462484,-2.767237,0.942689041429357,0.029810444961975997,-17.542841,0.4194409132631198,0.013263886297725866,1.0746479999999998,0.14767437860373747,0.004669873884378463,0.128537208,0.0689305705328666,0.0021797760329874483,-7.636600791999999,2.393491482946197,0.07568884646324044
R::PHE:307,14.135683,2.588166119960425,0.08184499901955526,-6.715571,0.8716226115464192,0.027563127125908627,-0.308379,0.3835006562693211,0.012127355579803867,0.514097,0.31433079962199056,0.009940012655474841,0.0025883064,0.0055734379161913195,0.00017624758212707214,7.6284183063999995,2.775650826316272,0.08777378600487849
R::ASP:308,8.808493,1.9321756493525635,0.06110075891468943,-2.037353,0.9480293847719068,0.029979321446473736,73.719466,7.4258675423713285,0.2348265503661032,-139.669147,6.71000931008229,0.21218912540795065,0.3498337512,0.07811216883192439,0.002470123664844953,-58.8287072488,10.237475160580201,0.32373738996831464
R::PHE:309,14.088544999999998,2.5717478764402624,0.08132580857252511,0.354912,1.622508352599764,0.051308219168628336,0.030689000000000022,0.9566546243441256,0.030252075470602015,-0.6094060000000001,1.1218144192173678,0.035474886767458476,0.9260889767999999,0.33853726269780454,0.010705488229638214,14.7908289768,3.3962749644145305,0.10739964447757228
R::SER:310,7.003864999999999,1.5022633619891685,0.04750573869307791,-0.23965499999999998,0.7811480717348025,0.024702070965305727,16.600509,4.973040578350331,0.1572613512402809,-34.416484,3.6756050083957605,0.11623283605652922,0.48167547839999997,0.1711150986109696,0.005411134536549784,-10.570089521599998,6.413850065864155,0.20282374778951706
R::VAL:311,9.506396,2.113642905313951,0.06683925741047696,0.14583100000000002,1.2593633798229167,0.03982456682048155,-1.3837160000000002,1.7262592225225042,0.0545891097504255,13.356836999999999,1.6179118901939622,0.051162866264811625,0.6674904,0.30136510803145977,0.009530001486821154,22.2928384,3.426647511743338,0.10836010875657522
R::GLY:312,2.373625,0.5866271050462977,0.018550777891371564,-0.198473,0.19512085298860296,0.006170263144388577,1.5014159999999999,0.1250282885750261,0.003953741638498904,-1.189281,0.11395013838956054,0.0036034197700240255,0.0149595984,0.008185985811314201,0.00025886360057574226,2.5022465984,0.6410048556701446,0.020270353351451546
R::ARG:313,21.362089999999995,3.5553395525462825,0.11242970841330151,-2.518388,1.495741416641259,0.047299496672332575,-217.841321,10.691270869731015,0.3380876703015935,29.584667,8.564043801856165,0.27081884395313227,0.8550719136,0.2338490128085574,0.007394955090569303,-168.5578800864,14.233006925109589,0.4500871983629589
R::LEU:314,14.172248,2.2989379427239873,0.07269880098389518,-3.3736219999999997,1.1439588808676648,0.03617515613119037,-23.407954,0.4290793864589629,0.01356868158237933,1.1228960000000001,0.14880802123541595,0.004705722812066176,0.23093916479999999,0.1443600579825299,0.004565065863787662,-11.2554928352,2.6116757760144576,0.08258843962093436
R::ILE:315,14.894335000000002,2.4975944544250974,0.07898087147388917,-4.639657000000001,1.0903844410807593,0.0344809835902487,-3.7796440000000002,0.19134527238476523,0.006050868802411766,1.539298,0.12783370133106528,0.004042456579358646,0.0160859016,0.015863499437122862,0.0005016478988210728,8.0304179016,2.734981244396457,0.08648770090134432
R::TYR:316,14.979931,2.6246114680537005,0.08299750212047952,-6.185853,0.9186335185431674,0.02904974253570933,-18.699875999999996,0.987712256997958,0.031234204049791315,-0.9893010000000001,0.8044570991662637,0.025439167132573343,0.0573939072,0.042266285761945396,0.0013365773124329279,-10.837705092799998,3.058919100853292,0.0967315153689071
R::THR:317,11.033432000000001,1.8104526150595601,0.057251538593962696,-4.480416999999999,0.6561813843069613,0.020750277326122658,-22.922868,0.8790584409332521,0.02779826869745668,0.6223099999999999,0.5738770860558905,0.018147586889170692,0.000738288,0.0017881117939815732,5.6545059799915326e-05,-15.746804712000001,2.1932611632696153,0.06935700779522418
R::ALA:318,6.4451670000000005,1.3137309903899657,0.041543821623810685,-2.6627790000000005,0.3156418796025014,0.009981472644805475,-0.539394,0.16861134233496866,0.005331958811168743,2.35927,0.10154732443545719,0.0032112083551211687,0.011499084,0.011132461400138965,0.0003520393398834625,5.613763084,1.3654246543954105,0.043178518812377366
R::GLY:319,2.422867,0.585330970743049,0.01850979052585415,-1.152697,0.16233032739140277,0.005133335678776521,2.310973,0.08800406962748938,0.002782933033869123,-2.1654459999999998,0.07644375111151991,0.0024173636639943114,6.929279999999999e-05,0.0006688911844748442,2.115219649748366e-05,1.4157662927999999,0.6185081173860345,0.019558944022426587
R::GLY:320,2.3781710000000005,0.5695204138211377,0.018009816816364346,-1.4201440000000003,0.18842226849287214,0.0059584353033325784,2.1314499999999996,0.08662801798494527,0.00273941846018457,-2.096341,0.07052302261673134,0.002230133789484389,0.0,0.0,0.0,0.993136,0.6101920707793571,0.019295967538374436
R::TYR:321,14.55502,2.4927041079117274,0.07882622513859204,-7.619567999999999,0.8310591515505981,0.02628039789226944,-20.71927,0.8853819972757522,0.02799823710700372,-0.08039500000000001,0.5675463936763232,0.017947392818317653,0.055009476,0.021245172956885616,0.0006718313582797277,-13.809203524,2.8303170547528715,0.0895024839343857
R::PHE:322,14.232807000000001,2.43670449660007,0.07705536194030238,-2.1462619999999997,0.8601821024387801,0.02720134646218823,0.400906,0.46546998309665466,0.014719453290255043,-0.858775,0.33924887969601314,0.010727991534998524,0.5973477911999999,0.11221149321359876,0.0035484389820349908,12.226023791200001,2.6498652003177874,0.08379609525422546
R::ARG:323,22.020680999999996,3.6052255010247274,0.11400724061759848,-1.7203549999999999,0.9768312479517637,0.030890116331522614,-205.804923,8.547760751042988,0.2703039286748733,20.702334,7.964691493237136,0.25186565979196923,1.293657048,0.10791968269147688,0.0034127200166771746,-163.508605952,12.266377676300417,0.38789692096952927
R::GLN:324,19.167057,2.6242821463689836,0.08298708805441363,-3.3740989999999997,0.7866385543558109,0.024875695270665302,-66.767391,3.321969081752418,0.10504988614995736,-6.305194999999999,2.98352898477206,0.09434747057009531,0.5950454328000001,0.08494863248584737,0.0026863116277184903,-56.684582567199996,5.239255391007888,0.16567980278900993
R::SER:325,8.192988999999999,1.432672429719718,0.04530508018841817,-4.220424,0.785522125865338,0.02484039070191932,-6.922646,1.123224455166464,0.03551947601927709,1.391947,0.7108434625084485,0.022478844013672058,6.019920000000001e-05,0.0003997187291075563,1.2640216074077214e-05,-1.5580738008,2.1063064985307967,0.0666072598577142
R::LEU:326,13.644268,2.267840143435158,0.07171540222418053,-5.214647,0.988621197623741,0.03126294727614465,-23.628885999999998,0.41329531693935273,0.013069545478095251,1.076527,0.17656347094175512,0.00558342719760901,0.12414196799999999,0.04669668559173527,0.0014766788565065108,-13.998596032,2.5148835057090126,0.07952759928029547
R::SER:327,7.721157999999999,1.4963906445296964,0.04732002706081222,-2.904467,0.656462656143516,0.02075917192257437,-5.910938999999999,2.9526397256148607,0.09337066642837567,1.69228,1.9287843802768623,0.060993517570312336,0.164319696,0.03220911968501443,0.001018541796336107,0.762351696,3.887088388783677,0.12292052774950522
R::TYR:328,15.77069,2.788232224528653,0.08817164474988544,-4.186072,1.2694564005179538,0.04014373615915688,-18.866025999999998,1.3968647698771703,0.0441727425605882,-2.4097530000000003,1.1548813462823788,0.03652055481493949,0.33032880719999996,0.1362892168722874,0.004309843458370778,-9.3608321928,3.562206528356639,0.11264686125528159
R::LEU:329,14.182903000000001,2.3563281247718875,0.07451363788992589,-5.663533999999999,1.0277040297887325,0.03249885494665928,-24.906232000000003,0.39461837536536487,0.012478928727098333,1.7504819999999999,0.12930662657420153,0.004089034565273324,0.0005506128,0.0016264118762466537,5.143165942487332e-05,-14.6358303872,2.604016957606573,0.08234624651738895
R::GLU:330,10.712422,2.203572294687878,0.06968307440057449,-3.557686,1.3328677809160216,0.042148980075489374,0.7997179999999998,8.858833813797164,0.28014092264515017,-64.243038,6.462842734939168,0.20437303201879645,0.0183527136,0.020175510264767407,0.0006380056539277179,-56.270231286400005,11.264099927982103,0.3562021156416206
R::ALA:331,5.9853499999999995,1.292786649644867,0.040881503415358886,-2.907727,0.4171637382023994,0.01319187569949778,-0.19655200000000003,0.16813316536602765,0.005316837527703852,2.094198,0.10824283253869516,0.0034229389121046266,0.0031332672,0.008281971253770696,0.00026189892677955777,4.978402267199999,1.3730902261362317,0.04342092547506154
R::TYR:332,14.565501999999999,2.602719720983418,0.0823052242934554,-7.150544,0.8486636259814604,0.026837100254386653,-18.445132,1.0498553141152356,0.03319934006235666,-1.977969,0.7256046802763886,0.02294563470551643,0.0695475648,0.040183077625966394,0.0012707004869340537,-12.938595435200002,3.0207106628080904,0.09552325846830442
R::ASN:333,16.29565,2.2110752075630535,0.06992033733828806,-3.4181769999999996,0.879135612787356,0.027800709085758945,-82.230689,2.3812870029206894,0.0753029069178541,-4.277465,1.3380707839180257,0.04231351347707964,0.23258217599999997,0.09318519019956112,0.0029467744522661352,-73.398098824,3.623724284751467,0.11459222352279204
R::PRO:334,27.172532,2.8370624066058188,0.0897157906891312,-4.527577,0.6256109654337909,0.019783555799476493,-9.287038,0.8601426931364353,0.02720010023062415,8.894905000000001,0.7947853382989648,0.02513331919932184,0.0724738752,0.04919713758994139,0.0015557500914490168,22.325295875200002,3.1327722106666234,0.09906695576187372
R::SER:335,8.134862,1.5007556566463442,0.04745806086384061,-1.0872530000000002,0.5172932988073594,0.01635825042573319,-2.173749,1.503509724610719,0.04754515213982389,-2.4973050000000003,1.2400265335770038,0.03921308205146594,0.3791271456,0.10070371597536489,0.003184531113248379,2.7556821456,2.515593057776287,0.07955003728680615
R::ASN:336,16.806377,2.326591065243525,0.07357326949966951,-1.4385999999999999,0.7645508877766084,0.024177221924778704,-78.646049,3.0635595728823355,0.09687825997920792,-9.276316999999999,2.2994078460575453,0.07271366063203667,0.5962415976,0.06485655966923187,0.0020509444975738943,-71.9583474024,4.546915890723417,0.1437861054389927
R::GLY:337,2.612214,0.5854519657529557,0.01851361672402235,-0.673357,0.19639512099591477,0.0062105590369144715,1.829721,0.11149818455472717,0.0035258821816674477,-1.5632510000000002,0.0960504034296577,0.0030373804501576686,0.009511279199999998,0.006719133551818073,0.0002124776592660211,2.2148382792000003,0.634844642151674,0.02007555029553828
R::SER:338,7.488935,1.4657035460061492,0.04634961579964822,-1.50761,0.6799868571524011,0.02150307247581145,-3.395085,1.9313557714142155,0.06107483209780441,-1.603524,1.2350474863032594,0.0390556307518391,0.3149714952,0.05393033052490942,0.0017054267942441788,1.2976874952,2.805183576956155,0.08870769358079675
R::TRP:339,38.023927,4.581382444379753,0.14487603356549697,-9.955947,0.8446350112273349,0.026709704270002695,6.811718999999999,0.9124426250669134,0.02885396929434493,-1.728402,0.49071278809095653,0.015517700873389719,0.09131622479999998,0.03599733377332083,0.0011383356441699718,33.242613224799996,4.7725380874683205,0.15092090576303793
R::LEU:340,14.665865999999998,2.4295781703917245,0.07683000771862515,-1.316566,1.1037255988895065,0.03490286804324252,-23.75568,0.41055053477008163,0.012982747844736107,0.9220219999999999,0.12586574401321435,0.003980224304734597,0.5802137496,0.16973164470056568,0.0053673858826023555,-8.9041442504,2.7081844549470326,0.08564031201494281
R::ARG:341,20.575371000000004,3.4626486996747157,0.10949856627992441,-4.216394,1.0864188818149287,0.0343555815954846,-219.37352299999998,8.195573420052497,0.25916678738501775,33.680896999999995,6.3192668662109055,0.1998327643966099,0.8722332,0.10599739040328869,0.00335193179708466,-168.46141580000003,10.967316666384594,0.3468170048610035
R::LEU:342,13.816377000000001,2.3317960217118046,0.07373786467528741,-3.966973,1.0578466326793312,0.03345204774406195,-23.447801,0.38414218122851335,0.012147642380272808,1.4087100000000001,0.11489053007102021,0.003633157566084906,0.1282470768,0.04662974956479031,0.001474562153479826,-12.0614399232,2.592151918384699,0.08197104103270542
R::ALA:343,6.780823000000001,1.2289368436461654,0.03886239526420109,-1.9940470000000001,0.4125281284845919,0.013045284848978959,-0.844405,0.16990183923371752,0.0053727679063030435,2.6293040000000003,0.12470144980712934,0.003943406089156936,0.0909451008,0.042673841228178175,0.001349465347894402,6.6626201008,1.3140408539106259,0.041553620368701534
R::ASP:344,9.241608,1.9766251850909924,0.06250637665339433,-2.7521850000000003,0.664504969714298,0.0210134922079839,37.04086,13.04564670372458,0.412539571336375,-100.852751,13.155970985791926,0.4160283314619318,0.460289628,0.09225671618462829,0.002917413525911446,-56.862178371999995,18.64472031906596,0.5895978254506975
R::LEU:345,14.249555,2.2887018021085663,0.0723751057959503,-4.867171,0.9708882261923871,0.030702181482086904,-24.408424,0.3988995665878819,0.012614311880717079,1.6052109999999997,0.15542846740221045,0.004915079702202193,0.0053981712,0.009448697902020709,0.0002987940629323992,-13.4154308288,2.522726310428668,0.07977561054187578
R::GLN:346,19.507919,2.595829637021467,0.08208734070755978,-0.584736,0.8296735974490209,0.026236582824445718,-65.367552,2.209520329686061,0.06987116778254103,-8.612888,1.825226107488056,0.05771871744465569,1.0048414104,0.15147834329393878,0.004790165809977392,-54.0524155896,3.957659144239443,0.12515217098389497
R::VAL:347,10.621137000000001,2.0541290437143913,0.06495726386041056,-0.315523,0.7622581947549005,0.024104720605537,-17.846177,0.30832405302051924,0.00975006264959359,1.582941,0.09779982371661004,0.003092701977074416,0.6258717144,0.05427025257009693,0.001716176073141131,-5.331750285599999,2.215413611767794,0.07005752972526239
R::PRO:348,26.631484,2.7856855658426345,0.08809111233117674,-3.977881,0.5498054354396653,0.017386374459300018,-16.492276,0.9430715030282698,0.02982253945967714,16.292120999999998,0.9033509895710525,0.02856646653611538,0.2580540192,0.03857838307543684,0.001219955589648718,22.7115020192,3.1255791863919744,0.098839492362146
R::ARG:349,23.122751,3.649911958253103,0.1154203504716521,-7.242827999999999,1.4415455762534877,0.045585673719009574,-260.002279,4.203947036435998,0.1329404779785262,75.34688700000002,2.607231100656595,0.08244788664502566,0.0186644952,0.011108588394350425,0.00035128440915460076,-168.75680450480002,6.31433757804737,0.1996768866182091
R::SER:350,7.434817999999999,1.4408309043312475,0.04556307380846907,-4.211266,0.6654516400490722,0.021043428552495906,-4.709141,1.1685359494337348,0.036952351279979465,0.520622,0.5106400445675995,0.016147856053235054,1.3226400000000001e-05,0.00019160313803025253,6.0590232301122595e-06,-0.9649537736,2.035939374604942,0.0643820560177039
R::GLY:351,2.309262,0.5791641575201283,0.01831477876896142,-1.060597,0.19592143984515836,0.006195579923703673,2.144042,0.0869595551736553,0.002749902586638298,-2.2262070000000005,0.07347637818374012,0.0023235270928052467,4.0752e-06,9.593298048617064e-05,3.0336672106478647e-06,1.1665040752,0.6219140483516485,0.019666649016472956
R::LEU:352,15.207334000000001,2.456578287464904,0.07768382638904961,-6.4330680000000005,1.0482550411879736,0.03314873498907613,-24.283977999999998,0.4038042366246298,0.012769411165594128,1.4476580000000001,0.14467784569864178,0.004575115193741028,0.0004297464,0.0012161553873116051,3.845821012588912e-05,-14.0616242536,2.7051074901759313,0.08554300984537501
R::ALA:353,6.059793,1.2578047647194694,0.03977527908325723,-2.23949,0.45033439786452023,0.01424082405972351,-0.806998,0.17004824608328073,0.005377397697399738,2.66535,0.1094381629049026,0.0034607385772404136,0.0728650296,0.037086794932127576,0.001172787431011129,5.7515200296,1.3517183300914943,0.0427450867808844
R::GLY:354,2.42671,0.5412622136266303,0.017116214064447778,-0.811222,0.2483602679898699,0.007853841271377974,2.257362,0.09014350201761634,0.002850587826396514,-2.133608,0.07552334960791927,0.0023882580128620945,0.0003240648,0.001120591885443117,3.543622685502733e-05,1.7395660647999998,0.6070242908106509,0.01919579354010075
R::CYS:355,7.042674,1.470776251414198,0.046510028829533104,-3.390821,0.5370160676916473,0.016981939140127664,6.120023,0.6979269306102179,0.022070387410985787,-0.894976,0.45756590063508884,0.01446950425633166,0.0494512128,0.03302274177972986,0.0010442707860754872,8.9263512128,1.7745782862563857,0.056117092708484556
R::VAL:356,10.881046999999999,2.0126105641159193,0.06364433425522652,-3.0465820000000003,0.9402483263883004,0.02973326277548429,-17.667330000000003,0.33235807061059913,0.010510085018685625,1.086683,0.11546661210497172,0.0036513748795487986,0.11562379199999999,0.07309719364604646,0.0023115362248789474,-8.630558208,2.250290164267027,0.07116042315358254
R::VAL:357,10.883449,2.0901096917145283,0.06609507185410271,-2.169348,0.9330644644910662,0.029506089115570705,-18.002667999999996,0.3712131406294772,0.011738790217735388,1.336183,0.12302501985775088,0.003890392719379369,0.1346315184,0.07476611885457893,0.0023643122739132882,-7.8177524816,2.3232933827027913,0.07346898762138063
R::GLY:358,2.4786080000000004,0.5979651798691961,0.018909319298589255,-0.075101,0.1762934791732241,0.0055748893082284605,1.981283,0.09980350149669098,0.003156063831895673,-1.756537,0.10006613128826355,0.0031643689151235194,0.021680783999999998,0.007761745540156802,0.00024544794525549403,2.649933784,0.639277687214899,0.02021573548923784
R::GLY:359,2.431442,0.5845604833000603,0.018485425573570115,-0.357211,0.18581312246178955,0.005875926861270484,2.076294,0.09771996502250706,0.003090176623431095,-1.8306,0.09518277155031786,0.0030099435210648056,0.0186711696,0.007748446311009442,0.0002450273867031925,2.3385961695999997,0.6284158377215159,0.019872253649227473
R::LEU:360,13.901402000000001,2.364486963042089,0.07477164300987375,-2.511979,0.9818453292443775,0.031048675504101623,-24.619272000000002,0.4114216596340062,0.013010295231700164,1.7935659999999998,0.14296236443204205,0.004520866912882971,0.42665881679999995,0.05387965064684697,0.0017038241557820095,-11.009624183200001,2.597581160496978,0.08214272874313847
R::LEU:361,14.531698,2.288756869743049,0.07237684718745353,-4.984694,1.03641026160686,0.032774170170486394,-24.406067000000004,0.39520130125165326,0.01249736246217577,1.448248,0.13002982925467524,0.004111904242075683,0.015637176,0.012132158674784302,0.0003836525434688841,-13.395177824000001,2.5467220605007355,0.08053442278579459
R::TYR:362,14.557818,2.539249660997516,0.08029812476562576,-6.644335999999999,0.8439647226655863,0.026688507884555856,-18.418853,0.5727783562522243,0.018112842002043744,-1.295658,0.4448213091073763,0.014066484885571093,0.0904279032,0.03419436804432786,0.001081320861701535,-11.710601096800001,2.772575624074653,0.08767653957138678
R::ALA:363,6.500381999999999,1.2490971155502681,0.03949991903885374,-2.9899930000000006,0.3351077094771172,0.010597036234296833,-0.808698,0.15633756041335684,0.004943827747403827,2.6920010000000003,0.103322712890245,0.003267351067608132,0.001931832,0.003060737867837754,9.678902983094727e-05,5.395623831999999,1.3067773968577414,0.041323929688962244
R::VAL:364,11.660741,2.108080545880304,0.06666336016072848,-4.104413,0.8421093458874566,0.026629835719189105,-17.902835,0.31328578610431723,0.009906966426459716,1.537493,0.10078921544986844,0.0031872348440301662,0.0002556432,0.0012546755195084343,3.9676323661016775e-05,-8.8087583568,2.2937872094609517,0.07253592049658335
R::GLY:365,2.423629,0.5919437670581557,0.018718905506439208,-1.353866,0.17315532346422388,0.005475652111301448,2.400268,0.08115052788491274,0.0025662050144133067,-2.455458,0.07195758636863803,0.0022754986785318075,0.0,0.0,0.0,1.014573,0.6262136151625899,0.019802613257219367
R::GLY:366,2.387868,0.5831690771774511,0.018441425448592633,-1.370151,0.185511126887311,0.005866376922684052,2.5746850000000006,0.08238924550570906,0.002605376705008318,-2.5128589999999997,0.07105384661649221,0.002246919918243639,0.0,0.0,0.0,1.0795430000000001,0.6215602848227998,0.019655462031430346
R::ARG:367,21.675751,3.484595438641192,0.11019258310339676,-7.844567999999999,1.61974511123695,0.051220837804315536,-282.26801800000004,4.108665807494691,0.12992742096138135,89.31128299999999,2.6230063005854563,0.08294674226822293,0.00027551519999999995,0.0013785869019575661,4.3594745626611475e-05,-179.12527648479997,6.207034579206391,0.19628366785717005
R::ASN:368,16.093387999999997,2.1350684212586724,0.0675167917147727,-4.015721999999999,0.741585166191989,0.023450982041611817,-82.368996,2.4264612632358262,0.07673144245994598,-3.66386,1.505700278408688,0.047614423533211034,0.2302060176,0.05464512984746006,0.0017280307335362328,-73.7249839824,3.642293151679591,0.1151794226534065
R::ASN:369,17.224235,2.083646892296053,0.06589070019187078,-5.225582999999999,0.9030146472294899,0.02855583045738646,-81.77515499999998,1.7455610344456591,0.055199486636879146,-5.296671,0.6512355770065085,0.02059387716674546,0.003368916,0.004781784769525287,0.0001512133115240322,-75.069805084,2.937368514859104,0.09288774834220916
R::SER:370,7.593904,1.4817590630004598,0.04685733582678384,-2.007147,0.7956102609890096,0.02515940554526279,-5.1137809999999995,3.7649298860721165,0.11905753670826136,-0.03985200000000009,2.788246992663311,0.08817211175930856,0.1168696296,0.059734681674611136,0.0018889764939689227,0.5499936296,4.978071130418363,0.1574204312645114
R::PRO:371,27.351896,2.876394952572404,0.09095959500340799,-1.5037839999999998,0.4919995481136136,0.015558391798126181,-17.669173999999998,1.0799361590964534,0.034150579903187595,17.181392,1.012588391369366,0.032020856489731825,0.6364667736,0.07608208136047136,0.0024059266622533165,25.9967967736,3.2730868182332316,0.1035040932509055
R::ASP:372,9.079164,1.8554305929093657,0.05867386713950258,-0.964608,0.6966813707398813,0.02203099934946211,77.301837,10.24177785906485,0.3238734532412791,-143.259226,11.119338003627913,0.35162434164733813,0.7463244672,0.08786532983148407,0.0027785456962942834,-57.0965085328,15.246947212048102,0.4821508055442627
R::GLY:373,2.4791630000000002,0.5917368354522134,0.01871236175449267,-0.488079,0.22090868420910936,0.006985745970116578,3.642755,0.14531698102768306,0.0045953264274695435,-3.4485370000000004,0.1329787450346859,0.004205157147004141,0.00317556,0.0031484167499999105,9.95616795342465e-05,2.1884775600000004,0.6616369195593846,0.02092279649865265
R::ASN:374,16.792084000000003,2.243206130284063,0.07093640632950052,-4.210415,0.8403630220178657,0.026574612109586847,-80.630564,1.8797330501706884,0.059442378316349354,-6.665214,1.0369494752416821,0.03279122160280096,0.1033319376,0.03970390428061737,0.0012555476952805999,-74.61077706240002,3.2168961291658342,0.10172718764343251
R::THR:375,11.585799999999999,1.8870853303441262,0.05967487782978697,-1.0271489999999999,0.5386085283385327,0.017032297167411094,-21.744928,0.9472169534040235,0.02995363011082296,-2.154291,0.8463302643288848,0.026763312880116318,0.6485706072,0.04636178647001373,0.0014660884163962104,-12.6919973928,2.338126275285125,0.07393804486986853
R::ASP:376,8.663627,1.8584105929183141,0.05876810301405857,-2.956593,1.2112609600540258,0.038303434746129496,33.785081000000005,3.860051858257736,0.12206555758459878,-99.48080299999998,3.416692801846692,0.10804531318937902,0.041341212,0.017734896829232922,0.0005608266804847429,-59.947346788000004,5.612035960542086,0.17746815946083833
R::SER:377,7.9148760000000005,1.4032789974285227,0.04437557824551698,-3.325834,0.5393066515851627,0.017054373762879715,-4.995809,0.7062958448971649,0.022335035717880553,0.48313,0.3674031996322296,0.01161830930471383,0.08829224640000001,0.02906950614504634,0.0009192584987460748,0.1646552464,1.7013898956072697,0.053802672581150804
R::SER:378,7.512113,1.4672731000843027,0.046399249457625934,-3.098942,0.4630133352680028,0.014641767264780572,-4.4536430000000005,1.2422304808492666,0.03928277698369859,0.746262,0.8054687451142968,0.025471158186387993,0.18726117119999997,0.028836658897626308,0.000911895222258594,0.8930511712,2.135420267457996,0.06752791806853206
R::ALA:379,6.766796,1.2425780379453035,0.0392937677041029,-1.8798690000000002,0.32882784225031797,0.010398449395895525,-1.3573539999999997,0.19139152720013494,0.006052331508104955,3.1689889999999994,0.14248468998106428,0.004505761520431369,0.23188277519999997,0.035939670728241585,0.001136512178577258,6.9304447752,1.3078043407628126,0.04135640450665477
R::LEU:380,14.278799999999999,2.3257645409628207,0.07354713250698494,-5.054983,1.0489870307639653,0.03317188253191248,-25.594075000000004,0.41612145747966417,0.013158915889046482,2.2035820000000004,0.133467806140657,0.004220622617102837,0.0006042672,0.0021053615342843516,6.657737746445228e-05,-14.166071732799999,2.588538129120217,0.08185676298210914
R::ASP:381,8.979005,1.9329879014041966,0.061126444579862486,-3.963854,0.8710199083166813,0.02754406797631751,45.775217999999995,3.7983586621692274,0.120114647426848,-108.32394000000001,3.5559313421943344,0.11244842244513704,0.14476565520000004,0.046486099717762436,0.0014700195464583976,-57.3888053448,5.618670225418286,0.17767795333693479
R::CYS:382,6.977684999999999,1.4432251147256965,0.04563878538891016,-4.122922000000001,0.4951969627491671,0.015659502926849242,4.440066,0.7677036483201054,0.02427692096712431,0.196769,0.5762213061307262,0.018221717636902404,0.0780404904,0.02819177911140742,0.0008915023328440525,7.5696384904,1.8028625641971345,0.05701152011114479
R::TYR:383,14.460084,2.495552508953478,0.07891629948840734,-7.559695,0.9957384063974835,0.03148801317922425,-22.678825,0.8840447671781108,0.027955950178360958,1.2290969999999999,0.37889417993814584,0.011981686007862168,0.0092057544,0.010388199772765281,0.00032850372070781885,-14.5401332456,2.853853738995662,0.09024677924213984
R::ASN:384,16.242064,2.3732797504516823,0.07504969536183341,-3.0662760000000002,0.7945112748249706,0.025124652551309044,-82.82606799999999,1.786453327511245,0.056492614485222754,-3.787181,0.963865187792878,0.03048009350771418,0.3433961592,0.04856166417366785,0.0015356546575698898,-73.0940648408,3.2228116244314235,0.10191425202870456
R::PRO:385,26.987689,2.8212855290237817,0.08921688201388232,-3.8341689999999997,0.6747484023241552,0.02133741798903982,-12.978542000000001,0.6939058669848527,0.021943230214259705,12.488165,0.6476028271826799,0.020478999530616725,0.219810816,0.1220986302761674,0.003861097708594827,22.882953816,3.0546260478566465,0.096595757113055
R::MET:386,12.364295000000002,2.2008003657703714,0.06959541831166044,-1.707259,0.7872902767842367,0.02489630454342572,-0.281544,0.5704317803769352,0.018038636757360574,-0.352027,0.4936414632818033,0.015610313714688758,0.9799094735999999,0.1331775248463218,0.004211443116580427,11.003374473600001,2.4597070543772475,0.07778276668615738
R::THR:387,10.534329,1.8390882036376068,0.05815707541442399,-1.723207,0.7073595169014127,0.022368671980048348,-22.898647,1.1509773466020086,0.0363970995051941,-1.4791050000000001,0.6408626748180924,0.020265857198130063,0.4224366504,0.05444987835530526,0.001721856339218676,-15.144193349600002,2.3708693588067877,0.07497347208532434
R::ASN:388,16.592663,2.3353210938607565,0.07384933724435853,-2.279287,0.8982962332276586,0.028406621105492292,-84.886591,1.563542375415198,0.049443551245020825,-4.430529,0.8144187836481915,0.02575418325552181,0.45445309199999995,0.04187524879419268,0.0013242116377586838,-74.54929090799999,3.0611038834710556,0.09680060426155189
R::GLN:389,18.738271,2.559580481946016,0.08094104177460901,-2.011539,0.756099468640866,0.023909964585481926,-66.186961,2.187216824980779,0.0691658690358113,-7.905504,1.687960425479223,0.0533779954474126,0.7974087120000001,0.06933150519782313,0.00219245470032924,-56.56832428800001,3.8420142302071176,0.12149515770232981
R::TRP:390,37.954947999999995,4.552651257816263,0.1439674736712984,-10.610890999999999,1.134223012956006,0.03586728095519648,6.624174,0.9328299093210938,0.0294986718298299,-1.513417,0.4812719866260657,0.015219156517724626,0.07060798080000001,0.0452466581479635,0.0014308249625858056,32.525421980800004,4.808007585614186,0.1520425497790785
R::SER:391,7.657328000000001,1.4692533778814327,0.046461871340013845,-1.39267,0.41464742746096955,0.013112302967061127,-3.6498639999999996,1.3112914533024305,0.04146667668748003,-0.741369,1.1266234920500282,0.03562696300330692,0.3855677256,0.05457465603585518,0.0017258021559355824,2.2589927256,2.3070288552465987,0.07295465810310149
R::PRO:392,26.826449,2.843981131336669,0.08993457997566343,-1.400476,0.4932013193656319,0.01559639514195508,-17.777889000000002,0.7323644111226324,0.02315939616395471,17.262006,0.7009106604725027,0.022164741233860592,0.7693828415999999,0.07593067171847875,0.0024011386689692434,25.6794728416,3.060208337413258,0.09677228460862965
R::CYS:393,7.094212000000001,1.403839530379452,0.0443933038538021,-3.688368,0.5680095532436052,0.017962039209844745,4.489685,0.8717065319102524,0.02756578092082646,0.29019100000000003,0.5689741914349016,0.01799254374786956,0.0818876664,0.02799045467017767,0.0008851358950145853,8.2676076664,1.8378758536633106,0.05811873754202377
R::ALA:394,6.598287,1.271222951582845,0.040199599408837404,-1.881433,0.3910775799135,0.012366958943531752,-1.9783359999999999,0.20054733881056613,0.006341863693268723,3.718152,0.15319968960804067,0.004844599559922369,0.12188425680000001,0.037845200760013596,0.0011967703290797836,6.5785542568,1.3542788137464774,0.04282605638349819
R::SER:395,7.6370510000000005,1.4403867579226768,0.045549028665812404,-2.2055949999999998,0.37978303407998626,0.012009794043821069,-3.396344,0.828593287242903,0.026202420416137132,-0.86958,0.7992064411652349,0.025273126747594965,0.34312248720000005,0.03777193704662439,0.001194453527038267,1.5086544871999998,1.8829959256106354,0.05954555949746592
R::MET:396,11.30317,2.0957007847257203,0.06627187773935488,-8.538654999999999,0.7645362411128723,0.02417675875660342,-2.693657,0.3722219302392056,0.011770690946201928,3.178833,0.22899933430252586,0.0072415947905830795,2.1031200000000003e-05,0.00020828055153220628,6.586409351578448e-06,3.2497120311999996,2.273206402181242,0.07188509822569479
R::SER:397,7.8467649999999995,1.4591466011936565,0.046142266998653196,-1.056727,0.823307536993923,0.026035270316841344,-8.85741,1.2411359457770934,0.039248164745628554,2.008983,0.6752766638282416,0.02135412308457081,0.26106078959999995,0.08705107791841322,0.0027527967899497506,0.20267178959999996,2.193385283762011,0.06936093282982689
R::VAL:398,10.870850999999998,2.0928593127104844,0.06618202250459713,-3.495548,0.9116134146095043,0.0288277473572945,-17.595180999999997,0.3470892367086597,0.010975925393286892,1.559346,0.12546653850329975,0.003967600318076406,0.13199598,0.072541508098244,0.0022939639049400057,-8.528536019999999,2.3135630921622106,0.07316128881734636
R::PRO:399,26.76185,2.7259557977890982,0.08620229121954938,-4.7438,0.561725498798123,0.01776331995996244,-18.513600999999998,0.8623548363631991,0.02727005434169503,18.318172,0.8112838100295111,0.025655046685126102,0.21243252959999998,0.02684378825083233,0.000848875118998975,22.035053529600003,3.02471956066718,0.09565003094972138
R::ARG:400,20.932521,3.5554871454638954,0.11243437571116317,-8.303797000000001,1.4448800163996318,0.04569111797484277,-255.26141499999997,4.253398356699616,0.13450426603188093,67.30797199999999,2.6774876435225616,0.08466959360488274,0.002799324,0.005783152772194765,0.00018287934816852339,-175.321919676,6.323728189145782,0.19997384381512745
R::ASN:401,15.997951,2.080831131687288,0.06580165802317599,-6.261270000000001,0.9883816313044268,0.03125537152394769,-90.07239999999999,1.6090949362918274,0.050884049701257074,4.177981,0.6549822292543516,0.0207123567137832,2.376e-06,7.50981399503343e-05,2.3748117028514066e-06,-76.157735624,2.885298024117739,0.09124113484595492
R::ARG:402,21.13592,3.4171553025286983,0.10805993874512422,-5.832221,1.6102431618109732,0.050920359780337376,-250.199762,3.5578979363320697,0.11251061161222083,60.18554399999999,2.37106270690254,0.07497958628896267,0.0674839872,0.011149874505503466,0.0003525899906243457,-174.64303501280003,5.705307512034779,0.18041766489698421
R::ILE:403,15.138849000000002,2.4976359134587653,0.07898218252364897,-5.668417000000001,1.1165819124054446,0.035309420373478236,-4.305483000000001,0.17800115648781611,0.0056288908064555665,2.1789940000000003,0.10714231640206404,0.0033881375361693926,5.1760799999999994e-05,0.00035431881652455327,1.1204544780728936e-05,7.3439947608,2.7437391159741895,0.08676464911775318
R::GLY:404,2.5783060000000004,0.5697482973770084,0.01801702312714284,-1.047767,0.16268451896538896,0.005144536199794885,2.3460690000000004,0.07958287654388978,0.0025166315262668076,-2.3009359999999996,0.06846951076209029,0.0021651960428561655,0.0001725552,0.0008761913333929752,2.77076027962175e-05,1.5758445551999998,0.6017488271108244,0.019028968730050846
R::VAL:405,10.885466000000001,2.034910336315583,0.06434951496976492,-3.270626,0.9105235791147861,0.028793283732912442,-17.684131,0.3517727190090215,0.011124030107789173,1.473762,0.09687421409229599,0.0030634316307043643,0.028560491999999996,0.03285060134699784,0.0010388272276270853,-8.566968508,2.259230197693864,0.07144313183345098
R::GLY:406,2.3597390000000003,0.5560263868549765,0.017583098216156334,-0.868692,0.16733418997921495,0.00529157170753643,2.01399,0.08629725314284342,0.0027289587574750923,-1.9176680000000002,0.07975265372387304,0.002522000352101482,0.000605736,0.0016001945023977552,5.0602593268566775e-05,1.587974736,0.592432558451547,0.018734362447477247
R::VAL:407,10.69692,1.9593641814629563,0.0619605357917441,-2.4477389999999994,0.8883818384450461,0.02809310041414084,-17.634157,0.3226547386154432,0.010203238718710837,1.0858299999999999,0.12740908562579042,0.004029029051769172,0.2519723448,0.054845100754792604,0.0017343543688656457,-8.0471736552,2.179834265949319,0.0689324120208107
R::ILE:408,14.633345999999998,2.548399909410609,0.0805874810270429,-3.233316,1.187031541343363,0.03753723325105355,-4.303460000000001,0.19363235886597052,0.006123192827275652,1.678885,0.1762993924408136,0.005575076302168429,0.09419852159999999,0.0629389213293823,0.0019903034487500073,8.8696535216,2.824167532640567,0.08930801897042118
R::ASP:409,9.210507,1.9173195440382387,0.060630967615163456,-0.7674259999999999,0.7188285918937839,0.022731355976360057,31.779826,8.300806599465139,0.2624945527086686,-98.59640900000001,8.119654728848943,0.2567660275731955,0.6355309104000001,0.14221351303554686,0.004497186152463744,-57.7379710896,11.791744424774814,0.3728876996888043
R::GLY:410,2.44848,0.5942515575074246,0.01879188424825994,-0.432317,0.2047036504584127,0.006473297807995552,2.058713,0.17775111991489675,0.005620983955767887,-1.8315430000000001,0.1728549049087124,0.005466152042433507,0.0175312008,0.0076995277195006815,0.00024348044501224195,2.260864200800001,0.6757011614760652,0.021367546878855878
R::HIS:411,60.310234,4.534725914677093,0.14340062454969993,-5.385484,1.281828993955122,0.04053499191740391,-69.561402,8.141755646443585,0.2574649199529831,56.204344,6.838880391969434,0.21626438684088511,0.315701748,0.08639312995509872,0.002731990648490323,41.883393747999996,11.630681772189943,0.3677944514072383
R::ILE:412,15.084839,2.495192163958319,0.0789049043791259,-4.503710999999999,1.1177757339820005,0.03534717232649593,-4.244854999999999,0.22828088394563395,0.007218875395447687,2.243081,0.1321822168031691,0.004179968712681951,0.0024653807999999995,0.005661160811165088,0.0001790216236376806,8.581819380799999,2.7468205030022856,0.08686209113136599
R::TYR:413,14.924749,2.551661820069227,0.08069063169909503,-6.383316,0.9388778643380619,0.029689924960228514,-19.387437000000002,1.700911163474154,0.05378753374185324,-0.9562430000000001,0.8736197891251091,0.02762628342631343,0.05530417199999999,0.035827520203792165,0.0011329656675968323,-11.746942828,3.324163597257053,0.10511928282350937
R::ALA:414,6.729912000000001,1.3273366258248132,0.04197406959369082,-2.961544,0.4352112568213281,0.013762588348998891,-0.887943,0.16401879694413077,0.0051867297742411835,2.7097780000000005,0.1010946621538447,0.0031968939169137287,1.9108800000000002e-05,0.00022922772468128718,7.248817128508623e-06,5.590222108800001,1.4100899635598965,0.044590959905931045
R::VAL:415,11.026853,2.095449393660224,0.06626392805585102,-4.334066,0.8382463168090869,0.026507676013638015,-17.676161,0.29908696574575094,0.009457960302253335,1.448442,0.09093158217033287,0.0028755091090100896,7.8624e-05,0.0003847069622244963,1.2165502323537652e-05,-9.534853376000001,2.278439545555125,0.07205058474953167
R::GLY:416,2.4217920000000004,0.5858756427229246,0.018527014566194953,-1.2354079999999998,0.18916875940810102,0.0059820414187800475,2.2528999999999995,0.08232144313603837,0.002603232605819157,-2.249767,0.0703726559893827,0.002225378779219394,0.0,0.0,0.0,1.1895170000000002,0.6251113652646223,0.01976775705493671
R::GLY:417,2.265273,0.552107071564022,0.017459158584278912,-1.163222,0.24241644068833285,0.0076658809484624795,2.467427,0.09182686246954101,0.002903820357907837,-2.417415,0.07403271422148454,0.0023411199830423043,0.0,0.0,0.0,1.152063,0.6144110713789264,0.019429384051816986
R::SER:418,7.606264,1.5349235656227318,0.048538545016347585,-3.762524,0.8030352080849258,0.02539420298855627,-7.162623,1.1891970748664833,0.03760571343387864,3.154142,0.5840394711284503,0.018468949722060538,0.0,0.0,0.0,-0.164741,2.1808593912572634,0.06896482932941254
R::HIS:419,57.673861,4.648896051072663,0.1470110012675208,-6.950214,0.8686448078495607,0.0274689607048392,-5.490079,1.0921218625954705,0.034535925682671366,-7.631478000000001,1.0765336295332348,0.03404298247092931,0.35725343039999996,0.08379925351337991,0.0026499650732414786,37.959343430400004,4.972469751446196,0.1572433001086132
R::GLY:420,2.4481059999999997,0.5522860117402938,0.017464817169498225,-0.76673,0.19428713055681276,0.0061438985261802635,2.9830409999999996,0.10342123243802503,0.003270466529258479,-2.837317,0.10740299116411982,0.0033963807959355797,0.013685241600000002,0.008417290287907947,0.00026617809036603567,1.8407852416000001,0.6042098414208352,0.019106792835789865
R::CYS:421,8.419537,1.4652347213436487,0.04633479026208061,-3.3653450000000005,0.4765162935042201,0.015068768296546338,-4.723808,0.36582858436158316,0.011568515597776578,3.5765029999999998,0.2718050109747795,0.008595229141273664,0.0426481704,0.023189552453114826,0.0007333180367178786,3.9495351704000004,1.6069308756371494,0.0508156160946217
R::ILE:422,14.872452,2.4349219017652293,0.0769989913420689,-5.129715,1.2009988866668446,0.03797891949193658,-5.137361000000001,0.2773254237876506,0.00876979992240416,2.6738969999999997,0.2844273763036885,0.008994383380254592,0.011858846400000001,0.01702971587623725,0.0005385269007443983,7.2911318464,2.7439645274244753,0.08677177725368902
R::HIS:423,57.259733999999995,4.6412915479685175,0.1467705257646916,-9.435307,0.8165818199978493,0.025822584470788355,-11.887729,2.0051251316461522,0.06340762409646808,-0.03430599999999993,1.8607147412658396,0.05884096658250951,0.00492984,0.007990112624708114,0.00025266954655343805,35.90732184,5.448967157711428,0.17231147113822037
R::HIS:424,57.665111,4.586070642573989,0.1450242874096577,-9.453223,0.8241422918835073,0.02606166758423183,-10.757764,1.2547758231269839,0.039679495539938506,-1.5754000000000001,0.8820780078881912,0.027893755788706547,0.011607818399999999,0.0178962288761309,0.0005659284477624901,35.8903318184,4.905517170417608,0.15512607359584002
R::SER:425,7.631897,1.5589314976582518,0.04929774248777524,-3.405695,0.4385251052961507,0.013867381439010036,-4.938492,1.1410376864661393,0.036082779853220844,0.8421069999999999,0.937625103946668,0.029650309198236028,0.17457135119999997,0.03755654749845064,0.0011876423114740309,0.3043883511999999,2.192051553707851,0.06931875658227724
R::SER:426,7.681976,1.3819907674886978,0.04370238530588462,-2.2896419999999997,0.6758672353620939,0.02137279859625314,-6.40405,1.460574781207727,0.04618743001618514,-1.07733,0.9512215878017067,0.030080267769752318,0.154532196,0.07242551229866548,0.0022902957956832007,-1.9345138039999998,2.325949624710674,0.0735529853689959
R::VAL:427,10.405561000000002,2.083237980231495,0.06587776925700353,-4.273226999999999,0.9342405907853715,0.02954328149463089,-17.845173000000003,0.29756382688593047,0.009409794422355889,1.149527,0.08518413743767086,0.002693758948198595,0.0011482991999999998,0.002550319558596405,8.064818566439894e-05,-10.5621637008,2.304016717869436,0.0728594059557299
R::GLU:428,11.255629,2.3258555306293207,0.07355000985288172,-4.523475,1.3097302513781224,0.041417307147797525,24.127282000000005,4.0719226088515,0.12876549899905643,-88.458147,3.3333637202368123,0.10541021625720631,0.0080780904,0.010234425596066828,0.0003236409542709758,-57.5906329096,5.900590601632033,0.18659305841340476
R::ARG:429,21.178137,3.60555695423481,0.11401772208841483,-6.575527,1.0670071383411641,0.033741728368164546,-210.252577,10.536256875383733,0.33318569738821474,27.274609,9.013145314934127,0.2850206807726748,0.5258322504,0.1246169243344419,0.003940733159016989,-167.84952574960002,14.366752311274897,0.45431659883117037
R::TYR:430,14.472276999999998,2.5717302312394668,0.08132525058228227,-7.003801999999999,1.1384736056650588,0.036001696498859606,-26.339159999999996,1.1549949040580223,0.03652414582711005,2.5423359999999997,0.48571085545208886,0.015359525874974135,0.021519936,0.010696884386402612,0.0003382651852852492,-16.306829064,3.078954566067284,0.09736509240947999
R::GLU:431,11.669024999999998,2.2003384567777293,0.0695808114667758,-3.571889,1.13880423720629,0.036012151986225434,33.785956,7.834608163786112,0.2477520637251363,-94.522909,6.9724841466093705,0.22048930852701,0.2616778008,0.07276939908899509,0.0023011704508300638,-52.3781391992,10.776839984674579,0.3407936033074576
R::PRO:432,27.202925999999998,2.79557381239058,0.08840380614274479,-3.936735,0.5713465242521389,0.018067563498573903,-16.21081,1.0670682629991393,0.03374366129956855,15.479417999999999,0.9518493500948562,0.030100119356507544,0.2366825544,0.08041087119033297,0.0025428150159986706,22.7714815544,3.1926145339957013,0.10095933618383487
R::GLU:433,11.59083,2.2345676783440687,0.0706632344936177,-1.0819349999999999,0.6671171477147023,0.02109609652933452,59.077926999999995,5.168996079479167,0.16345800827634907,-122.244421,5.224763482853458,0.16522152841491025,0.8846899848,0.07815081217446641,0.0024713456746333017,-51.7729090152,7.711103647905954,0.24384650801015895
R::ARG:434,20.933246999999998,3.4974786847086,0.11059998711569093,-2.113575,1.1260427187167457,0.03560859733793231,-234.26409499999997,10.334299132402498,0.32679923279893885,44.15567299999999,8.235011443590773,0.26041392719298057,1.0471099536,0.10399796514183654,0.0032887044187099954,-170.2416400464,13.715841095797428,0.4337329788765959
R::ASP:435,9.513720000000001,1.8350747629456408,0.058030159276017845,-1.4899,1.0346662843641905,0.03271902076774304,50.765643000000004,3.090385237401803,0.09772656197549875,-115.965311,3.005552326657947,0.09504390979057521,0.4075173215999999,0.03262773035385841,0.0010317794280000417,-56.7683306784,4.7982209180297275,0.15173306817638021
R::GLU:436,11.141858000000001,2.252465593929461,0.07122921627981035,-2.297941,0.9623879454352076,0.030433379002651022,37.45810099999999,13.557684900704803,0.4287316408510095,-100.590089,12.568310970575125,0.3974448900829888,0.47693157839999994,0.11626982276032045,0.0036767746306669833,-53.8111394216,18.649036731180455,0.589734322386715
R::TRP:437,37.415233,4.44279266033325,0.1404934397853188,-11.665315999999999,1.0006158004668926,0.03164224992227955,5.266523,0.7763729808996447,0.024551069334572784,0.330132,0.3964400718595435,0.012536535828369813,0.04754773439999999,0.022759507031002595,0.0007197188064058467,31.3941197344,4.636817479054173,0.14662904328291274
R::HIS:438,60.20803600000001,4.65268235243972,0.14713073462979787,-3.659573,0.77672365914204,0.02456215875429112,-40.858132,10.6445755609407,0.3366110349833707,29.720011,9.779097706070791,0.3092422221251151,0.8261363087999999,0.11007205031914251,0.0034807838573315407,46.236478308799995,15.205282285741738,0.4808332448875509
R::LEU:439,14.772132000000001,2.3496503149566745,0.07430246700195088,-1.062975,1.0412108299355132,0.03292597747030451,-24.055135,0.45701752786408534,0.014452163186699769,1.2859850000000002,0.24064909468975776,0.0076099925607716595,0.6763443191999999,0.1282474609251269,0.004055540806568459,-8.3836486808,2.624538247718014,0.0829951866901614
R::VAL:440,10.877936,2.1019927896888704,0.06647084840668126,-3.4278690000000003,0.8597056518594024,0.027186279771954824,-17.263592,0.34666552689299807,0.010962526512442283,0.972772,0.1921296073383798,0.006075671651430812,0.0562764744,0.0380066924240106,0.001201877143893395,-8.7844765256,2.3056458483392483,0.07291092358463176
R::ALA:441,6.744676999999999,1.3092430769994547,0.04140190134125485,-1.645925,0.4010496993827573,0.012682305049753378,-0.559652,0.18001595178205737,0.005692604227943482,2.330251,0.12962701878466543,0.004099166256569743,0.1085526144,0.030486596325390487,0.0009640708249435374,6.9779036144,1.3874785171297277,0.04387592318682888
R::PRO:442,26.835789999999996,2.8336328230559444,0.08960733773469672,-2.862199,0.4189518222886732,0.013248419883103043,-12.791325,0.5746418722778561,0.018171771553015956,12.42873,0.5501428024613245,0.01739704294125872,0.5557747824,0.03570600653107444,0.0011291230678704294,24.166770782400004,2.9730692741132683,0.09401670547661409
R::MET:443,11.443379,2.0066537861223095,0.06345596439546876,-8.776255999999998,0.7580353754700371,0.02397118333466248,-1.898527,0.34182032893173575,0.010809307899722351,2.0257199999999997,0.20518256163719176,0.0064884423092141305,0.0,0.0,0.0,2.794316,2.1817923981657827,0.06899433359844849
R::LEU:444,13.994348999999998,2.2244096680240806,0.07034201000255111,-1.8974050000000002,1.0570055293019995,0.033425449719861666,-24.156517,0.4343362841290145,0.013734919283017283,1.335378,0.13863179691542626,0.004383922343746521,0.5207426352,0.0986810384093157,0.0031205684324399686,-10.203452364799999,2.506564140480459,0.0792645178522051
R::THR:445,11.380389,1.8550587806533247,0.058662109403592025,-2.3382920000000005,0.9188618746775818,0.029056963790733543,-27.088457,1.3943663235143768,0.04409373474940629,0.7735619999999999,0.5851577617668589,0.018504313177094684,0.1752025896,0.03864485127121868,0.0012220574985550444,-17.0975954104,2.563924862247678,0.08107842314236122
R::ARG:446,20.68792,3.4112656899749103,0.10787369284306532,-6.051672000000001,1.0872885920564053,0.03438308424815901,-223.156354,4.657947633312767,0.14729723743059137,39.76777800000001,3.807833153739276,0.12041425715718218,0.517196232,0.08376226523546994,0.0026487954011922507,-168.23513176800003,7.001572372581275,0.22140915899865882
R::ARG:447,21.098447999999998,3.6374036382144888,0.11502480266140865,-8.401672999999999,1.4553642430920857,0.04602265833337965,-249.30983600000002,3.9699687103431938,0.12554143364285753,65.44962,2.4650732540028093,0.07795246081811658,0.0006002352,0.0026185088649002047,8.280452086426779e-05,-171.1628407648,6.098035328912065,0.1928368089153616
R::ILE:448,16.18945,2.5223256351034453,0.07976294007557645,-4.814572,1.2084463069644427,0.03821442760026637,-4.763603999999999,0.19511508702301833,0.006170080808547002,2.1258220000000003,0.14608558558598447,0.004619631837711745,0.007592781599999999,0.005738037952302289,0.0001814526922976384,8.7446887816,2.8074744712811794,0.08878013802025506
R::GLY:449,2.4581939999999998,0.5756794406299395,0.018204582345222865,-0.84679,0.20706351175424412,0.006547923174564588,1.9818450000000003,0.08431777377872354,0.002666362123755886,-2.094665,0.07696576365501742,0.00243387115004061,4.6209600000000006e-05,0.0003122945761742269,9.875621616275099e-06,1.4986302096,0.622346711682405,0.019680331032325207
R::VAL:450,11.395181000000001,2.060717636222634,0.06516561344941825,-5.3796360000000005,0.8778915579409566,0.027761368617271017,-17.224141,0.2796291599940893,0.008842650457809582,1.5862049999999999,0.10538013558066814,0.0033324124857226183,6.530399999999999e-06,0.00013396109388863622,4.2362217453575315e-06,-9.6223844696,2.2597672937235314,0.0714601163012108
R::GLY:451,2.359517,0.5320305590010784,0.016824283512560052,-0.8210149999999998,0.20394709307808237,0.0064493733629710105,2.2556640000000003,0.08130652559296825,0.0025711380950855208,-2.227491,0.07196065535415863,0.0022755957283753193,0.000792792,0.0024343082863959526,7.697958712032691e-05,1.567467792,0.5800396067216732,0.018342462903487997
R::VAL:452,10.255915000000002,1.9788508482892286,0.06257675830350275,-4.11577,0.8557185758764385,0.02706019735885162,-17.682573,0.3115979343176074,0.009853591866471839,1.3479250000000003,0.1094818038534258,0.003462118625206248,0.005060239199999999,0.00814928535258297,0.00025770303016810523,-10.1894427608,2.181112310215308,0.06897282732912112
R::ALA:453,6.0661499999999995,1.2655147709529115,0.04001909088797496,-2.263223,0.4435211035238346,0.014025368774866494,-0.420753,0.1591658066011667,0.005033264744775502,2.3495500000000002,0.11341384174782193,0.003586460581130092,0.0028438776,0.007935329754018937,0.0002509371600720353,5.734567877600001,1.3551745377331679,0.042854381663026075
R::VAL:454,10.46977,2.054591789894041,0.06497189717947291,-2.845696,0.8212196755947827,0.02596924634224105,-17.544408,0.3219970831172233,0.010182441825809761,0.961569,0.09555121788339486,0.0030215948171454093,0.1983070656,0.05119646109984572,0.001618974252157216,-8.7604579344,2.2385670445819015,0.070789705558705
R::LEU:455,13.729823999999999,2.3940860579820433,0.07570764857677195,-3.0043140000000004,1.0331451240769614,0.03267091745580463,-24.952379999999998,0.40736022584439924,0.012881861418288894,1.748935,0.1587672534718668,0.00502066138820375,0.1059584256,0.05165333094924571,0.0016334217453408365,-12.3719765744,2.6444005675012914,0.08362328839145919
R::ASN:456,16.473371999999998,2.270979370143199,0.07181467328907094,-0.8871330000000001,0.6497707436557912,0.020547555068937035,-82.196932,1.8761029634260482,0.059327584894178866,-5.610371999999999,1.3911551040829344,0.0439921870747068,0.69018264,0.08666456730816256,0.0027405742512676134,-71.53088235999999,3.3229707972153033,0.10508156317425864
R::ARG:457,22.519326999999997,3.6532241565596544,0.11552509137876066,-1.7572769999999998,1.415570429286724,0.0447642674492837,-221.39654700000003,10.700821523219187,0.33838968848325,33.719477,8.598766118198064,0.27191686000590515,1.0825069896,0.20981354397440918,0.006634886829110301,-165.8325130104,14.277264028126648,0.4514867308447051
R::LEU:458,13.528347999999998,2.3365010782997726,0.073886651628667,-4.0273449999999995,1.0560353109508223,0.033394768721687534,-24.134707,0.47502428901162513,0.015021586971788299,1.642479,0.20415529275284539,0.006455957214774584,0.1967091624,0.07945497309316181,0.0025125868640178527,-12.7945158376,2.6168852512730156,0.08275317769324773
R::LEU:459,15.262870999999999,2.3137206426790162,0.07316627100214279,-5.161651,1.0750804049925753,0.03399702747592795,-24.196177,0.37742959299848233,0.011935371702255445,1.382785,0.11201192246810159,0.003542128000933902,0.0011614968000000002,0.002486681661055504,7.863577864706217e-05,-12.711010503199999,2.5814931806204107,0.0816339821495294
R::TYR:460,14.519727,2.606722208918894,0.0824317940752899,-6.6407680000000004,0.8297647595409195,0.02623946562291237,-18.854419,0.6367559842192297,0.020135992238749994,-0.840669,0.4606968194366008,0.014568512602149883,0.07003284480000001,0.029302138455476467,0.0009266149783291401,-11.7460961552,2.846413284968131,0.09001149142661212
R::ALA:461,6.454605,1.3394125350223507,0.04235594337250677,-3.278085,0.30815906245801045,0.009744845189893988,-0.6709259999999999,0.15086630678849403,0.004770811516293638,2.540848,0.09168507455414977,0.0028993366303346015,0.0,0.0,0.0,5.046442,1.3856964827010279,0.043819570310193595
R::VAL:462,10.799286,2.093256875828669,0.06619459455426856,-3.819471,0.8673762731127709,0.027428846114246223,-17.75952,0.3006016160967868,0.009505857751933805,1.483638,0.09057476997486662,0.002864225716664104,0.007279704,0.005971863847616086,0.00018884691634883533,-9.288787296,2.2875022909446043,0.0723371739223811
R::GLY:463,2.2802120000000006,0.5698860474305367,0.018021379166312437,-1.189669,0.1919198672336973,0.006069039086956023,2.2019579999999994,0.08512463941773851,0.0026918774556060313,-2.205703,0.07023932510353441,0.002221162486402109,0.0,0.0,0.0,1.0867979999999997,0.6113780414130033,0.019333471222778387
R::GLY:464,2.416404,0.5556469983577703,0.017571100898463934,-1.2918450000000001,0.1787337096772738,0.005652056172314638,2.1806409999999996,0.08622265432587888,0.0027265997357514725,-2.1823469999999996,0.06871052751216512,0.002172817661701046,0.0,0.0,0.0,1.122853,0.5940074144899203,0.01878416376815854
R::PHE:465,14.112219999999999,2.529996561973949,0.08000551608233024,-6.883287,0.8473429875977024,0.026795338001805467,-1.7733039999999998,0.5042259251407052,0.015945023787501858,0.222718,0.3832529745168327,0.012119523195076613,0.06548319359999999,0.033338027728489865,0.0010542410031987748,5.7438301936,2.7424643648339035,0.08672433794722118
R::ASP:466,10.221877000000001,2.0187673580358387,0.06383902917393873,-3.074174,1.078316514630097,0.034099362248053856,26.83911,5.928034332550715,0.18746090538536297,-89.45900200000001,4.734431726405609,0.14971587682004872,0.16689767039999998,0.037785501235967266,0.0011948824643676398,-55.3052913296,7.924395921178766,0.25059140191873036
R::GLY:467,2.580746,0.6094206703780238,0.019271573715812625,-1.16967,0.19713062953280497,0.006233817859065181,2.584547,0.1292869513562757,0.004088412380252266,-2.3706719999999994,0.10708327794758621,0.0033862705763125314,2.8526400000000002e-05,0.00032864940496376985,1.0392806713445604e-05,1.6249795264,0.6621450677921201,0.020938865556696985
R::THR:468,11.08327,1.9517602862800545,0.06172007951307257,-1.083811,0.8961384866631943,0.028338387167921184,-25.733899,1.690399804424681,0.05345513538285167,-0.320828,0.8780569573871617,0.0277665990070084,0.47021762159999997,0.08047494388481928,0.0025448411725026796,-15.585050378400002,2.871818959855802,0.09081488940799995
R::ASN:469,16.498344,2.3385887183649885,0.07395266860407405,-2.285913,0.6135162487098447,0.01940108727445449,-80.147433,2.1374188965925707,0.06759112027116433,-6.77589,1.255530217039797,0.03970335157011307,0.6204636863999999,0.046105992728451846,0.0014579995080506902,-72.0904283136,3.463010368028297,0.1095100032374736
R::ARG:470,21.865705000000002,3.4584196321405245,0.10936483142205725,-8.299208,1.067887366128095,0.03376956361482926,-236.169338,4.172352748480885,0.13194137886863241,54.733987,2.94809932580824,0.09322708637960858,0.12952602719999998,0.03024221457455886,0.0009563427954314605,-167.7393279728,6.261132602240618,0.1979943975541742
R::LEU:471,14.326307,2.30848942443993,0.0730008453564135,-5.7212309999999995,1.019993698823184,0.03225503287301069,-23.631974999999997,0.41953029732666514,0.013266712869999111,1.5963209999999999,0.14222610857012155,0.004497584458239778,0.07344901440000001,0.032473828262009896,0.0010269126165309845,-13.3571289856,2.562576643584732,0.08103578872477266
R::ASN:472,16.932955999999997,2.299016773332461,0.07270129382661633,-3.693748,0.6712408826166655,0.021226500476903866,-83.61915599999999,1.926506590610061,0.06092148753653345,-2.76233,1.1611273647193059,0.03671807126062043,0.39753989279999996,0.044650472396838406,0.0014119719137648697,-72.7447381072,3.285982427221615,0.10391188821308782
R::SER:473,7.452866,1.4254145242854797,0.0450755650662751,-2.337742,0.6047355764596622,0.019123418037474367,-6.331513,0.9888424888883972,0.031269945120370776,-1.1389529999999999,0.5580387323394318,0.01764673416785667,0.1740888,0.035974179424248166,0.0011376034393618896,-2.1812531999999996,1.9204224846859217,0.06072909121407342
R::ALA:474,5.935516,1.277527396866306,0.04039896347363382,-3.063642,0.42055962934642216,0.013299263206508849,-0.7661140000000001,0.16341800085669878,0.0051677309337851566,2.675475,0.10254498220293375,0.003242757063827014,4.9824e-05,0.00030310867817335744,9.585138015907751e-06,4.781284824,1.358737524260617,0.04296705319001841
R::GLU:475,10.75437,2.2558720245395127,0.07133693707400116,-4.69729,1.4134486392861962,0.04469717055810132,14.766831,3.5466605885591873,0.11215525547400354,-78.64239899999998,2.769507530554665,0.08757951793541113,0.0012470112,0.005251630415042033,0.00016607113540948216,-57.817240988799995,5.22836461227218,0.16533540612603223
R::CYS:476,6.922144,1.3517576414668422,0.042746329915724926,-4.826325,0.5444515748668564,0.01721707052244952,5.281511,0.6666899143372427,0.02108258622368233,-0.048515,0.38222456458867216,0.012087002017663438,0.0127691856,0.012446350855428777,0.0003935881726074002,7.3415841856,1.6475442968074079,0.052099925239318876
R::TYR:477,14.608897,2.603281684027105,0.08232299512524432,-7.334812,1.0028777226840768,0.03171377818324395,-23.030542999999998,0.9356199581833428,0.02958690092170858,1.369133,0.3705335872913547,0.011717300854335012,0.0214318224,0.010795694515802966,0.0003413898359332601,-14.365893177599999,2.96574369181308,0.09378505022405798
R::TYR:478,15.552856,2.671323987700481,0.08447468169377143,-4.362611000000001,0.9765667461464169,0.03088175205002139,-17.870060000000002,1.0671953496900182,0.03374768013360326,-2.8864340000000004,0.9545610423875468,0.030185870596091808,0.39517801199999997,0.08786213173157055,0.002778444563495168,-9.171070988,3.1855088932821105,0.10073463609493716
R::PRO:479,27.19582,2.8166818058843637,0.08907129950550852,-4.324671,0.5647037690320474,0.01785750113422928,-11.673009,1.067973731380599,0.03377229472391534,11.043408,1.0305390198997804,0.03258850520560892,0.1379546928,0.054813793411407935,0.0017333643437398001,22.3795026928,3.2339093767083433,0.10226519376973842
R::GLU:480,11.826405000000001,2.2964171448094963,0.07261908635458725,-0.7252639999999999,1.0204067367006158,0.03226809427753675,27.161927,12.851577488762654,0.4064025639063698,-90.589048,12.466619240022371,0.39422911520548043,0.7759978559999999,0.18297204909586134,0.005786084232910742,-51.549982144000005,18.08114707664855,0.5717760747070451
R::ARG:481,20.885655,3.5704072129065336,0.11290618967078378,-2.3903290000000004,1.2982218649980442,0.04105338001625445,-216.66989999999998,8.673493386980818,0.2742799437326761,28.317384999999998,6.71610167603015,0.21238178293529555,0.9587286432,0.13710279025223684,0.0043355709076139965,-168.8984603568,11.609801639502887,0.36713416363586204
R::ASN:482,16.645823,2.196569126995779,0.06946161479314311,-2.0333,0.8222465664263975,0.02600171948160352,-85.52561600000001,1.6682308337109704,0.05275409097448272,-3.617307,0.9187027891276917,0.02905193306392881,0.4913522928,0.03841915958237124,0.0012149205006977651,-74.0390477072,3.0215046428541217,0.09554836632192627
R::GLU:483,11.263947,2.260749104653367,0.07149116388891008,-2.2467790000000005,1.1638036974331196,0.03680270433214114,9.026561,12.74203712576129,0.40293859347831035,-74.22093900000002,11.092204931269482,0.35076631856163015,0.3834009504,0.0947081277310239,0.0029949339656019027,-55.79380904959999,17.084230024831857,0.5402507894870366
R::TRP:484,37.608913,4.695466300531929,0.14848368186245584,-11.883892,0.9918702618467801,0.03136569170823433,7.225460999999999,0.7169829373695026,0.022672991255654824,-1.365638,0.38445502332002374,0.012157535315844244,0.009561168,0.010758351098770479,0.00034020893339889826,31.594405167999998,4.867565750487646,0.15392594432167817
R::ARG:485,20.207866000000003,3.487776075387295,0.11029316366866988,-3.60901,1.2394649853465003,0.03919532433722166,-223.66663,7.925343246768559,0.25062135898422544,35.832102,5.9854650056278835,0.18927702273016658,0.7799697792,0.1165638623412792,0.003686072978647695,-170.4557022208,10.599589588688984,0.33518845363264516
R::MET:486,12.081389000000001,2.0779961755689063,0.06571200883916882,-4.022832,0.8857856658221559,0.02801100222726777,-0.80777,0.6042817861726432,0.01910906792860395,0.6490419999999999,0.4652835310173787,0.014713557157805179,0.5882062679999999,0.1166270441239637,0.0036880709620468227,8.488035267999999,2.38703402996524,0.07548464387020776
R::ILE:487,14.892127,2.4898859365181774,0.07873710673418856,-3.771222,1.0248969541939326,0.03241008742222088,-4.68445,0.23666202378074944,0.007483910308121017,2.3137580000000004,0.175489775873126,0.005549473978315422,0.10769398559999999,0.0380328122342857,0.001202703124818603,8.8579069856,2.7089108167914002,0.08566328159327923
R::THR:488,11.23228,1.776904659119335,0.05619065907782182,-1.3086329999999997,0.8521142777298125,0.026946219443755002,-26.52662,1.269140825755755,0.04013375680895074,0.253312,0.591726744922012,0.018712042663910317,0.301138236,0.0449724126700908,0.0014221525591050152,-16.048522763999998,2.417926881456172,0.0764615616114945
R::PRO:489,26.813239,2.818427971738678,0.08912651811822898,-2.967207,0.4507333315287433,0.014253439449866127,-15.106575000000001,0.6116017857846722,0.019340546641059556,14.778877,0.5826827780799773,0.018426047320871615,0.4827820248,0.03438172898602548,0.00108724573490472,24.0011160248,2.9768195839795313,0.09413530068770201
R::MET:490,11.563407999999999,2.1613556707622186,0.06834806753329607,-8.529463,0.723886568898056,0.02289130325322261,-2.0815740000000003,0.38072498804780336,0.012039581243714419,2.3347790000000006,0.23273601818154405,0.0073597591101203855,0.001486116,0.0027951034024493618,8.838893047426244e-05,3.288636116,2.3226268498088602,0.07344791000057817
R::ASN:491,17.189626,2.323291465168329,0.07346892698361669,-2.086278,0.9544631437179751,0.03018277476833434,-82.792896,3.537801294474295,0.11187509999630837,-5.968807,2.2778813379434406,0.07203293267493001,0.41833682640000003,0.19545510803072816,0.0061808332169136886,-73.2400181736,4.904249913394535,0.15508599941010248
R::THR:492,11.288457000000001,1.9309583771151049,0.061062265386660854,-2.5245429999999995,0.9903412170312815,0.03131733906561986,-27.00311,1.7035544628511294,0.0538711222075427,1.212127,0.7485432271225223,0.023671015247998976,0.148504356,0.042409723519664495,0.0013411132126015253,-16.878564643999997,2.858948991451581,0.09040790527228254
R::ILE:493,14.926617999999998,2.3533860694913615,0.07442060193304002,-2.170098,1.0780280823781911,0.03409024121938711,-4.7500659999999995,0.26337599671192513,0.008328680306267013,2.3630500000000003,0.14950225249139226,0.004727676331983822,0.5026363272,0.055194249857524656,0.0017453954329420198,10.872140327199999,2.606786294047392,0.08243382062499187
R::ARG:494,21.365088000000004,3.6412449852016273,0.11514627671903248,-8.552502,1.3836297561110775,0.043754214676942835,-251.89348100000004,3.9261870028870245,0.12415693448873082,65.461173,2.533477370546459,0.08011558891421194,0.0030348576,0.0038936965463942153,0.000123129496041372,-173.61668714240002,6.083302020599897,0.19237090079800215
R::SER:495,7.934844999999999,1.476528906921568,0.04669194376950911,-3.2746459999999997,0.7856710562850079,0.024845100295309737,-8.879005000000001,1.905382934471441,0.060253498877451094,2.508782,0.7650130171938252,0.024191835740100417,0.0037954944000000005,0.003589503881269477,0.00011351007934826158,-1.7062285056000002,2.6482368756680574,0.08374460310759205
R::GLY:496,2.49058,0.610907251225585,0.019318583529855392,-0.839097,0.1923118186461768,0.006081433678911577,2.068514,0.09911105792998073,0.003134166843676322,-2.0649349999999997,0.08250628324558076,0.002609077763310247,6.50448e-05,0.0003303686748966372,1.044717480245066e-05,1.6551270448,0.6533160819338991,0.02065966850928304
R::ALA:497,6.339001,1.2536296570355219,0.03964325058567978,-2.920942,0.3899431761628866,0.012331085947149992,-0.62752,0.16573588507019235,0.005241028868457033,2.3977070000000005,0.11245439587228238,0.003556120238546498,0.0158965848,0.012076876518375475,0.0003819043681867084,5.2041425848,1.3281201840693635,0.041998847881012644
R::GLY:498,2.4554519999999997,0.5477437189927421,0.017321177260682948,-0.8890929999999999,0.21317055226039075,0.006741044752187897,2.163259,0.08254658029864108,0.0026103520680168797,-2.11758,0.0760623402216892,0.0024053023926317455,5.29848e-05,0.0005657897309150812,1.78918422642544e-05,1.6120909848,0.5983849962056365,0.018922595056810248
R::VAL:499,10.561950000000001,1.928087735944607,0.0609714877422226,-3.6892569999999996,0.8588365181750249,0.027158795351616756,-17.742336,0.29773476972634555,0.009415200109609993,1.55501,0.09467273049828023,0.002993814606818532,0.003958560000000001,0.004505408143500431,0.00014247351522132104,-9.31067444,2.133717811744922,0.06747408169184325
R::CYS:500,7.089770000000001,1.5462002868645446,0.04889514625297689,-3.6441050000000006,0.49871301765143455,0.0157706903455429,6.248988000000001,0.6453207588912664,0.020406834194847567,-0.693885,0.5072262983866275,0.016039903920379326,0.039332930399999994,0.020587916586338594,0.0006510470869038858,9.0401009304,1.8203272406398159,0.0575638016727124
R::VAL:501,10.74541,2.0274624992586174,0.06411399368234676,-2.448092,0.8263731248872993,0.02613221271794641,-17.661402000000002,0.3535102861247463,0.01117897680452017,1.074357,0.11707236886217003,0.003702153366758325,0.2121807024,0.05584661922890225,0.0017660251638348743,-8.0775462976,2.2215514925975266,0.07025162655954877
R::LEU:502,13.558524000000002,2.244712923165009,0.07098405530415969,-3.7846909999999996,1.0170788993578619,0.0321628588206801,-24.490963,0.42434778381770766,0.013419055169086978,1.358654,0.1575418112248301,0.004981909501787443,0.0684801576,0.03690450712234431,0.0011670229843251426,-13.2899958424,2.5058806838123684,0.07924290505467314
R::HIS:503,57.909945,4.819435547237353,0.15240393365650048,-3.181114,0.7517800722312344,0.023773373277766033,-6.132986000000001,2.1834132956918624,0.06904559087880993,-8.396342,2.3186333821965044,0.07332162546640658,0.7683899544,0.142159774667087,0.004495486796043,40.9678929544,5.827151624366094,0.18427071404146783
R::ASN:504,17.703974000000002,2.364378697527957,0.07476821935370669,-1.079082,0.7190347636074351,0.022737875698402438,-82.615966,3.608382007610059,0.11410705812018816,-4.382283999999999,3.2896053023644036,0.104026453584384,0.6710045975999999,0.11127016272469523,0.0035186714982760403,-69.7023534024,5.4737192496419445,0.17309420101176345
R::CYS:505,7.276157000000001,1.488257345471878,0.04706282956167214,-3.7746090000000003,0.6107686977236145,0.0193142020834152,5.726941000000001,1.601362515959144,0.05063952910048631,-1.4166299999999998,1.2649140963322372,0.04000009588863507,0.1387234728,0.056886892347842485,0.0017989214882798582,7.9505824728,2.59914486429864,0.08219217739912964
R::ILE:506,14.945009,2.4058812412334487,0.07608064502170707,-4.701599,1.0955481313931397,0.03464427381543738,-4.3342350000000005,0.1989316510136082,0.006290771159007456,2.1477129999999995,0.1239080733084007,0.003918317321376614,0.00758934,0.0074543973791527905,0.00023572874302112587,8.06447734,2.6539541886709888,0.08392540041944564
R::TYR:507,15.03636,2.5800491030986215,0.08158831640866235,-6.709012,0.8338935122999819,0.026370028249055783,-20.403447,1.4789526345326276,0.04676858876629698,-0.254426,0.6243885381106863,0.019744899253326162,0.0327476736,0.0245325640899834,0.0007757877936840351,-12.2977773264,3.1511578114515046,0.09964835950818175
R::ALA:508,6.384273,1.2755380207861309,0.040336053878273714,-3.195757,0.309701139731516,0.009793609955016587,-0.80922,0.1551797332128136,0.004907214036497695,2.619077,0.10234994416705853,0.0032365894195897013,0.0011873304,0.0017241459874024125,5.452228338831601e-05,4.9995603304,1.3256965232557512,0.041922204996545524
R::ALA:509,6.314953999999999,1.3234291933775677,0.04185050573032541,-2.8713109999999995,0.3592810992509904,0.011361465938821452,-0.511476,0.1588518599954058,0.005023336881396668,2.379565,0.1124366300411036,0.003555558433635988,0.004817246399999999,0.00652361436891598,0.00020629479982376444,5.3165492464,1.3850870748463555,0.043800299141745984
R::GLY:510,2.296982,0.5465918254749151,0.017284751189299778,-1.264048,0.19198251924589385,0.006071020317541361,2.144576,0.11052090401367516,0.0034949778574405875,-2.135558,0.09547465965375317,0.0030191738333524296,0.0,0.0,0.0,1.041952,0.5974530878922629,0.018893125528403183
R::GLY:511,2.4382309999999996,0.5535555000530661,0.01750496191481147,-1.438163,0.16639307807417952,0.0052618111360063086,2.271225,0.09773633088570494,0.003090694157466895,-2.2606939999999995,0.08313699756426136,0.002629022701309367,0.0,0.0,0.0,1.010599,0.592093319341639,0.01872363476489007
R::TYR:512,15.419561999999999,2.668888049386111,0.08439765056064062,-7.971269,0.7749171159801543,0.024505030843461513,-19.974370999999998,0.9365561677545026,0.029616506467829727,-1.036616,0.7392628521331233,0.023377544022929356,0.10997564399999998,0.037535893221084055,0.0011869891658749983,-13.452718356000002,3.0246513716423427,0.09564787462342227
R::ASP:513,9.974347999999999,2.067256369900937,0.06537238636378513,-2.6072319999999998,1.0309413863920682,0.032601229151306546,49.512625,5.68997468503815,0.17993279833419754,-111.953323,4.9481560362089425,0.15647443292330857,0.27748134,0.058993315653923364,0.001865532441916634,-54.79610065999999,7.886693180757688,0.24939913658112337
R::GLY:514,2.6215889999999997,0.5863107402043732,0.01854077355665076,-0.8007270000000001,0.19436127307413895,0.006146243118442356,2.565855,0.10423402503501436,0.003296169287976575,-2.416098,0.08892737708939807,0.0028121305794717288,0.0026960831999999994,0.0030391991636939094,9.61079162015167e-05,1.9733150832,0.6327073854891822,0.020007964305559837
R::GLN:515,19.569657,2.7091298889774555,0.08567020926407849,-1.0657590000000001,0.8017240491085447,0.025352740501156875,-69.254927,4.19666661407253,0.13271025080856036,-5.857657000000001,3.0759549907875767,0.09727023751050987,0.9910284479999999,0.09741476797546425,0.0030805254453929666,-55.617657552000004,5.92158303313495,0.18725689738514764
R::ASP:516,8.913153999999999,1.9497194583539448,0.061655542867482725,-1.861364,0.7133281990108059,0.022557418281000153,60.327861,4.705047956788432,0.14878668043772936,-124.54324,4.436062628998829,0.14028061750790807,0.5872802976,0.04801614909504087,0.001518403956105619,-56.5763087024,6.791809520329682,0.2147758751825747
R::GLN:517,19.604739000000002,2.519014954080067,0.07965824714917472,-6.480487999999999,0.9839364064084629,0.03111480117011838,-66.637882,1.8802678516839029,0.05945929022512798,-4.609947,1.1557081146167487,0.036546699525278614,0.0718743168,0.026917993244064048,0.000851221686922671,-58.0517036832,3.490753530308648,0.11038731906048942
R::LEU:518,13.797756000000001,2.3347386522829487,0.07383091882445998,-4.778658999999999,0.9977835189654116,0.03155268531708514,-24.257286,0.47194476393323825,0.014924203838195189,1.5937179999999997,0.17159247791205767,0.005426230595542361,0.17771312879999998,0.034152435183529305,0.0010799948282122329,-13.466757871199999,2.5884201267746247,0.081853031420296
R::ASN:519,16.705508,2.3231742112755986,0.0734652190899612,-4.235761,0.7304469096922788,0.02309875944458923,-80.658202,1.9269535233616821,0.06093562079109395,-5.594066999999999,1.2903145254204496,0.04080332798327852,0.30429558,0.04567071595763307,0.0014442348479671858,-73.47822642000001,3.36315898729425,0.10635242533115116
R::SER:520,7.537911,1.4663992065870057,0.04637161451878725,-2.424124,0.6036931692706154,0.01909045422780715,-6.2448690000000004,1.0349269123174833,0.03272726254728617,-1.065955,0.49981703549899137,0.015805602455300462,0.197543052,0.03086556496402319,0.0009760548655420637,-1.9994939479999998,1.9587280417703599,0.061940419288357654
R::VAL:521,10.372818,2.0123030653646583,0.0636346102909101,-4.323531,0.8743321697381379,0.02764881087929461,-18.02311,0.3058917911615152,0.009673147776189508,1.2648899999999998,0.10598180928819813,0.003351439078962946,0.0096196536,0.013175386862516297,0.0004166423153941124,-10.6993133464,2.2178358578880397,0.07013412787319721
R::GLU:522,10.898069,2.311341789143051,0.07309104504820683,-5.201899,1.3806722083097784,0.043660688803533555,16.927687000000002,4.719396618957872,0.14924042497604662,-83.29476000000001,2.6750749235114895,0.0845932966989702,0.007319304,0.018153902122377545,0.0005740767912647784,-60.663583696,6.056204791008248,0.19151401116010092
R::ARG:523,20.505156000000003,3.647715835377531,0.11535090296856804,-6.3289930000000005,0.9534901179094621,0.03015200499056406,-233.06512700000002,4.992214257909109,0.15786767622560038,49.90961599999999,4.422706541988062,0.13985826095209394,0.5650709328000001,0.08007129580976971,0.002532076699599687,-168.41427706719998,7.661848470600462,0.24228892254175105
R::TYR:524,14.842861000000001,2.6474021903894767,0.08371820804149477,-7.25676,0.8338827270066216,0.02636968718813327,-17.884364,1.0132971309068235,0.03204326880179362,-2.002683,0.8783679812646861,0.027776434445605142,0.030439526400000003,0.020931121925699615,0.0006619001926790044,-12.270506473600001,3.082667393339584,0.09748250231687257
R::ASP:525,8.635398,1.8120966479732805,0.05730352747951909,-2.488719,0.9910712860531276,0.03134042587520151,49.850166,5.6999309961124975,0.1802476445350785,-113.926351,5.05196023141503,0.15975700979862825,0.2869062408,0.0661065537750993,0.0020904727819371616,-57.6425997592,7.891882042474409,0.24956322279600823
R::VAL:526,11.384039999999999,2.1015282697123063,0.06645615899523535,-1.5655299999999999,0.9683032010171194,0.030620435808459683,-17.987286,0.4041310408815437,0.012779745623602998,1.1048559999999998,0.17156428318271844,0.005425338999915121,0.28692098639999997,0.11650307111504098,0.003684150591281021,-6.7769990136,2.358041841135826,0.07456783035966137
R::GLU:527,11.536691999999999,2.279152426920148,0.07207312803768129,-0.986298,0.6665614159220439,0.02107852274700483,68.10143900000001,4.135279318773884,0.1307690140831497,-131.29138500000002,4.325465876038672,0.13678324109617743,0.924501708,0.07286273050186479,0.002304121849249162,-51.715050292,6.438504404974976,0.20360338644748072
R::THR:528,11.053563,1.857426851865505,0.058736994390511686,-0.7715319999999999,0.9247978616843792,0.02924467618175999,-28.025979,2.184739209736256,0.06908751996242882,0.768678,0.972940454661024,0.03076707864448622,0.5326573392,0.053402413864829586,0.0016887326036381673,-16.4426126608,3.1666758526392615,0.10013908305795792
R::GLU:529,11.511955,2.2262015921688225,0.07039867561946744,-2.154058,0.7776420607426016,0.024591201162936307,68.35771799999999,7.622294292171878,0.2410381095936408,-130.75456599999998,7.375348750374046,0.2332290058925862,0.7167118823999999,0.08887259432546396,0.0028103981963662175,-52.3222391176,10.8657138977498,0.3436040432063528
R::THR:530,10.913399,1.9171761175747521,0.06062643207214985,-1.6306019999999999,0.6771729465919323,0.021414088810780624,-24.822334,2.1169959967945142,0.06694529147329183,-0.330013,1.3611810676140774,0.043044324815601415,0.47075406480000004,0.04999036423942799,0.0015808341205802337,-15.398795935199999,3.23590983359963,0.10232845377111288
R::TRP:531,37.628851000000004,4.387908711994702,0.13875785694799053,-11.855992,0.9354247355805811,0.02958072744095385,6.476598,0.7181531691749329,0.022709997234610133,-1.397587,0.35339685967902995,0.01117538994536656,0.0213063408,0.020701102920716453,0.0006546263530702803,30.873176340799997,4.557392253386156,0.1441173971150747
R::THR:532,10.782679,1.9114290460174033,0.060444693712177915,-1.773758,0.5737731567753932,0.01814430035675115,-22.068914,1.6860044616204313,0.05331614243926506,-1.516692,1.470954102321347,0.046515652969038285,0.4915590768,0.07169353085317658,0.0022671485099559274,-14.0851259232,2.999038781259955,0.09483793339956959
R::PHE:533,14.35618,2.467986708148972,0.07804459232771993,-1.440871,0.9680436334995444,0.030612227562838355,0.36065800000000003,0.40009938894729646,0.01265225359515055,-0.7058530000000001,0.43222737695685126,0.013668229782638278,0.7235231904,0.14326007153116374,0.004530281237971231,13.2936371904,2.719465083887108,0.0859970368238413
R::VAL:534,10.740731,2.073448217014112,0.06556818976179685,-3.1880230000000003,0.9439065591842235,0.029848946253946722,-17.726094,0.3481989993724852,0.011011019170085935,1.2695880000000002,0.12833170401736277,0.004058204807054469,0.0380197944,0.03300731540828561,0.0010437829613775312,-8.8657782056,2.308451462214543,0.07299964488544079
R::ALA:535,6.881647999999999,1.2257191905554876,0.038760644139332875,-1.5454960000000002,0.418817470963187,0.013244171321151051,-1.1964890000000001,0.25846005857578846,0.008173224692800267,2.9257129999999996,0.21747675423134308,0.006877218815117053,0.11322306,0.04572690161359897,0.0014460115944140144,7.178599060000001,1.3393969904853378,0.04235545181108543
R::PRO:536,26.668646,2.8092365804047192,0.08883586080341654,-2.905935,0.4767787734106878,0.015077068639990998,-13.106487000000001,0.7914685766541841,0.02502843398678791,12.724032,0.7687838792378519,0.02431108086811444,0.5161339656,0.05996874635244276,0.0018963782689863373,23.8963899656,3.056170082767823,0.09664458378411633
R::MET:537,11.521145999999998,2.1703690056495,0.06863309420887273,-8.169041,0.8790600635445794,0.027798320008932197,-1.554157,0.47541582046772485,0.015033968283557072,1.8974090000000001,0.3981181228216068,0.012589600459069383,0.0015765696,0.004835266947984965,0.00015290456650563397,3.6969335695999996,2.422352129208191,0.0766015002325637
R::ARG:538,21.168011999999997,3.5010209902050002,0.11071200465105852,-3.5405879999999996,1.2534358301309245,0.039637121240776306,-213.471201,8.901804092238775,0.2814997621608214,29.178411999999998,7.234801039852858,0.22878449704089654,0.8351102376,0.12213749550097655,0.003862326734916541,-165.8302547624,12.059337838570336,0.381349746433342
R::HIS:539,59.956781,4.534881722276668,0.14340555161861412,-5.076936,0.9611860162861297,0.03039537066567868,-39.614304000000004,10.4353012059827,0.32999319880807243,28.534243,9.081980052166541,0.28719742629061107,0.4793910767999999,0.12008325080713171,0.0037973658138778913,44.27917507680001,14.590453170056177,0.4613906411140156
R::HIS:540,57.84814299999999,4.766734546474242,0.15073738168268347,-5.870184,0.6199271264785886,0.019603817029956182,-1.909549,4.383029725612068,0.13860356985156985,-11.347563000000001,3.8369136696088173,0.1213338638139864,0.6275743847999999,0.05295142679772329,0.0016744711403648164,39.3484213848,7.552597421809593,0.23883410103233774
R::ARG:541,20.850728000000004,3.3924713272209095,0.10727936290832454,-7.978869,1.460045764981016,0.046170701054229185,-236.75526799999997,7.038995301616275,0.2225925759233133,50.350303,4.73724621179763,0.14980487866284928,0.0013117679999999998,0.004517614808822903,0.0001428595238718651,-173.531794232,9.25362481831123,0.29262531038525286
R::SER:542,7.530505,1.3887835655619634,0.043917192441855844,-3.410019,0.824208882892559,0.026063773376834753,-8.112253,1.0415178466982695,0.032935686192806124,1.9452289999999999,0.3439221518876038,0.010875773377512056,0.0,0.0,0.0,-2.046538,1.952199258826824,0.061733961043853335
R::ALA:543,6.572189000000001,1.3541628296770667,0.04282238864518186,-2.7530799999999997,0.5326467061758666,0.01684376779702214,-0.47731,0.19016664770668912,0.006013597417519734,2.4004080000000005,0.12612737821741957,0.003988497904725538,0.0003353904,0.0014245070587918616,4.504686848769668e-05,5.7425423904,1.47293685592267,0.046578353143229105
R::LEU:544,15.666723,2.3337955977915033,0.07380109682295379,-6.144190000000001,1.0241169590920756,0.032385421811364445,-23.972631999999997,0.42084861242019084,0.013308401653692303,1.297399,0.15472337832079547,0.00489278282769632,0.00033194880000000004,0.001092547112145998,3.454937325420766e-05,-13.1523680512,2.587754144080382,0.08183197119833538
R::GLY:545,2.592957,0.5857721000107465,0.018523740258139014,-0.9683900000000001,0.17829685891792935,0.005638241738343612,2.1153739999999996,0.08941190146731028,0.0028274525856325163,-2.058448,0.08262318860949389,0.00261277463551681,1.90296e-05,0.00020962705112613682,6.6289894074315715e-06,1.6815120296,0.6242914755260563,0.019741829864896025
R::ILE:546,14.081310000000002,2.340805762104152,0.07402277768295377,-4.163106,1.0916984981046736,0.03452253772195781,-4.1448279999999995,0.18922448682979695,0.0059838036745869265,1.874351,0.11366454064043016,0.0035943883762053317,0.0588002472,0.029004237919989764,0.0009171945362459221,7.7065272471999995,2.592439778798404,0.08198014397826049
R::THR:547,10.753561000000001,1.8293958183725576,0.057850575280449894,-3.4848630000000003,0.8498360619737197,0.026874175935849644,-22.539028,1.0151101630936417,0.03210060191360903,0.415459,0.646026860369598,0.020429163084154968,0.0430515648,0.03072751682713136,0.0009716894001488547,-14.811819435199999,2.348968692923633,0.07428091222067322
R::VAL:548,10.502842000000001,2.0126901150042946,0.06364684987519807,-2.6544959999999995,0.8247225606129616,0.026080017292632304,-17.645347,0.32629246174406173,0.01031827362454592,1.0367339999999998,0.11480217438707335,0.003630363514029966,0.2046658104,0.05021708653832848,0.0015880037091889842,-8.555601189599999,2.203010863939486,0.06966532040144079
R::HIS:549,57.24468399999999,4.796922225150623,0.15169199990159007,-6.440934,0.8372503207786784,0.026476179853672243,-6.478044,3.3605129858496308,0.10626875141858025,-7.279089,2.493909173782999,0.07886433266742958,0.1146244968,0.07137043464705585,0.00225693131080892,37.1612414968,6.420994873683728,0.2030496864510574
R::GLN:550,19.240398999999996,2.6001657900601263,0.08222446190641201,-0.9155229999999999,0.8201319902741265,0.02593485071233301,-65.025494,2.572171960029889,0.08133921927314032,-8.830294,2.081368833619837,0.06581866165126728,0.8336899872,0.14055320939786753,0.004444682741438448,-54.6972220128,4.289685144095082,0.13565175500328053
R::GLY:551,2.4633390000000004,0.5664266078487132,0.01791198208124941,-0.453681,0.18883492589825643,0.005971484676276077,1.855893,0.13016232769507466,0.004116094210656505,-1.561199,0.12260193064956196,0.003877013463866227,0.009997855200000001,0.006178211230120977,0.0001953721935281297,2.3143498552,0.6233051953593872,0.019710640947518777
R::LYS:552,15.737428,2.6420917994679898,0.08355027873571698,-4.373753,0.8652570843344768,0.027361831480933435,-47.87796,7.163796585358912,0.22653913903871006,26.680851999999998,6.65506592890679,0.21045166313929667,0.6105344544,0.07997164526803084,0.002528925472780042,-9.222898545600001,10.165903717690322,0.3214741022187478
R::ILE:553,14.862242,2.413585485421223,0.07632427461454187,-4.781237000000001,1.0732219205881885,0.03393825703879031,-3.945951,0.1911377843310945,0.006044307454043018,1.9925819999999999,0.10698133143684463,0.0033830467445780292,0.0122303952,0.014275111837252165,0.00045141867259347715,8.1398663952,2.6505438353213417,0.08381755557733694
R::TYR:554,14.763338,2.5915739823041903,0.08195276508914144,-5.987196,0.837974754741454,0.02649908846703977,-18.599400000000003,0.9480401468292363,0.029979661772608444,-1.707471,0.7224906692539358,0.022847161030618224,0.127709028,0.03862280780940319,0.0012213604230865253,-11.403019972,2.97333516505995,0.09402511368662142
R::VAL:555,10.632789,1.9843890904958634,0.06275189289956917,-4.363344999999999,0.8738033394162555,0.02763208779616553,-17.708263,0.3072673230771538,0.009716645914666235,1.263552,0.11802091889152533,0.003732149152432148,0.0011512224,0.003261079717464484,0.00010312439538566149,-10.1741157776,2.193099431904975,0.06935189340041066
R::LEU:556,15.582407,2.545308779961873,0.08048973093103864,-4.316911,1.1351847607676029,0.035897694091389765,-24.104761999999997,0.40498470755819904,0.01280674093421117,1.140656,0.16543911165138672,0.005231644068932824,0.018170279999999997,0.013353237719636387,0.000422266453317239,-11.68043972,2.8211349220495636,0.08921211940318198
R::GLY:557,2.208402,0.5336527994829597,0.016875583260912794,-0.966087,0.19011730965643292,0.006012037211378519,1.934507,0.09970347010510718,0.0031529005615464627,-1.8569969999999998,0.09083873067695299,0.002872572886977805,2.7216e-06,6.0795938790679096e-05,1.922536390667287e-06,1.3198277216,0.582342135230782,0.018415275248150554
R::GLY:558,2.281284,0.5440787326701899,0.017205280216956654,-1.1518519999999999,0.22176628259498785,0.007012865612287178,2.188567,0.1171302501960958,0.003703983735250467,-2.0600690000000004,0.09636189204763469,0.0030472305851379222,0.0,0.0,0.0,1.25793,0.606800676655852,0.01918872223963857
R::TYR:559,14.74555,2.5461686325732633,0.08051692185807902,-7.503176000000002,0.7727974476044807,0.02443800104394793,-20.803697999999997,0.8076553973050635,0.025540306200122192,-1.2658520000000002,0.5887850168745805,0.018619017055043482,0.265876668,0.036455156452174176,0.0011528132684665356,-14.561299332,2.8426210820030087,0.08989157143941781
R::ASP:560,10.190423000000001,1.9525869420005348,0.061746220662247824,-1.9210310000000002,1.301404615805169,0.041154027434006986,3.6291869999999995,10.019927349239165,0.3168579241300918,-71.213711,7.7847600592104955,0.2461757282501242,0.1542745368,0.05483985317346214,0.0017341884257735334,-59.1608574632,12.903902139008807,0.4080572146318652
R::GLY:561,2.603431,0.5917356548654137,0.01871232442106004,-0.7803260000000001,0.18812595707131965,0.005949065113444297,2.6197799999999996,0.1424363352519293,0.004504232409634299,-2.365603,0.12963578746241333,0.004099443546507257,0.0024652584,0.002388634061573568,7.553524131231356e-05,2.0797472584,0.6501090012656954,0.020558251713768853
R::HIS:562,60.976248999999996,5.008478831441638,0.15838200720094123,-2.545519,0.7173348546104532,0.022684119855947687,-43.735742,8.028900718618708,0.2538961337819779,31.572577000000003,7.19817783137309,0.22762636950070395,1.0740492359999998,0.09124146271336067,0.0028853083921954663,47.341614236,11.911539167742475,0.3766759420837268
R::THR:563,11.284169000000002,1.9333306526404117,0.06113728332563527,-1.856627,0.7910969838591221,0.025016683190842867,-24.262733,2.2395930214463076,0.07082214979588661,-0.876034,1.3719083223174937,0.043383550394636906,0.4692227184,0.0593113526206353,0.0018755896538660427,-15.242002281600001,3.3563416145283376,0.10613684107516431
R::PHE:564,14.64161,2.4401627437324747,0.07716472131680382,-4.368805,0.8766122226931359,0.02772091248453052,0.10064700000000001,0.47636754758379585,0.01506406453753435,0.5824320000000001,0.3475680816415685,0.010991067799627115,0.199778868,0.06192984390509906,0.0019583936187880964,11.155662868,2.659775953385569,0.08410950078444238
R::LEU:565,15.169214,2.388629591251854,0.07553509994832866,-4.56014,1.0830256231502557,0.03424827733477992,-24.214040999999998,0.4311934894209327,0.01363553538805866,1.033139,0.2072774027215702,0.006554687000841459,0.07432187039999999,0.03067953043249267,0.0009701719371112751,-12.497506129599998,2.6661449332677996,0.08431090561243877
R::ASP:566,9.644235,2.005286455790045,0.06341272561383086,-2.672964,0.9514537953595014,0.03008761081747768,6.586156,7.960546727183002,0.25173459078097316,-70.92181,6.874264569093918,0.2173833327693271,0.31738517279999995,0.056030831247495694,0.0017718504593462,-57.0469978272,10.749669534924934,0.3399343982448573
R::SER:567,8.098645000000001,1.4972112633075534,0.04734597730509953,-2.747712,0.714285165081846,0.022587680205280045,-2.891253,2.6769785578130807,0.08465349490122072,-1.022499,1.6500656859649556,0.05217965856537392,0.08607840480000001,0.05710817677175395,0.0018059191161826427,1.5232594048,3.555845493673086,0.11244570767652803
R::VAL:568,10.518981,2.00332742621844,0.0633507756593319,-4.112834,0.8728550775724456,0.027602101123718827,-17.763671,0.3094979269058195,0.00978718380122699,0.964206,0.08556359952690162,0.002705758593075147,0.0137125872,0.011882575050356557,0.00037576001627016696,-10.3796054128,2.20872090925853,0.0698458878889504
R::GLU:569,11.058119000000003,2.458722639672682,0.0777516367598715,-4.776172,1.2968120667297942,0.04100879828056414,4.363295,5.966101828662916,0.18866470531070456,-64.16293,5.035385626255451,0.15923287476240577,0.012029414399999999,0.025107382404463287,0.000793965144829389,-53.5056585856,8.287167692944386,0.2620632526146716
R::CYS:570,7.057200000000001,1.4975957531991069,0.047358135943045734,-4.2242489999999995,0.5529678878551628,0.01748637998554875,4.578107,1.1957022838277929,0.0378114262036094,-0.07841699999999999,0.878466092180569,0.0277795369851803,0.0466160544,0.028703081355526978,0.0009076711294857849,7.3792570544,2.179632312694116,0.06892602569813744
R::TYR:571,14.707348,2.5744372722783515,0.0814108547363065,-6.6536800000000005,1.2058296412014426,0.03813168136340175,-26.060136999999997,2.0180551598583722,0.06381650749007658,2.450165,0.8363270256155783,0.02644698269699211,0.018109447199999996,0.018199439439710557,0.0005755168076778403,-15.5381945528,3.5852577500227114,0.11337580488842368
R::ASP:572,8.833001,1.7407249285855018,0.0550465555416413,-2.636483,1.0151587401539721,0.03210213805513583,32.459900000000005,6.016554653287876,0.19026016371274362,-96.285589,5.462176276181409,0.17272918014070177,0.2081901168,0.056372075988292976,0.001782641565550932,-57.420980883199995,8.372463671091099,0.2647605482766272
R::PRO:573,26.980939,2.7688207347676013,0.08755779954566584,-4.371477,0.6322232639432055,0.019992655038063356,-14.674184,0.966103182969604,0.03055086512922343,13.992169000000002,0.883431653518822,0.02793656182208183,0.1113464592,0.06583603259718264,0.002081918151161879,22.0387934592,3.127973105146708,0.09891519472012952
R::ASP:574,9.223982999999999,1.7607724551204793,0.05568051399467322,-1.16749,0.4365808469229955,0.013805898590819796,55.322112999999995,2.5624983711665066,0.08103331353357704,-122.21732999999999,2.635656176951007,0.08334676648256967,0.7508550672000001,0.0508142436550285,0.0016068874752864944,-58.0878689328,4.099583630967934,0.12964021732201866
R::SER:575,7.507891,1.4360214995323015,0.04541098707492494,-0.889269,0.9625661144248742,0.030439013200808596,-10.723244999999999,2.6179161115236296,0.08278577635666046,2.92213,1.2809646595827693,0.04050765926463784,0.29666815199999996,0.041323360507326795,0.001306759397754038,-0.885824848,3.388916363375854,0.10716694508082529
R::ASP:576,9.440539000000001,1.9545487859040511,0.061808259613736094,-1.402882,1.0443874654916154,0.0330264315068401,39.835553999999995,5.341281706396321,0.16890615816803128,-105.259835,5.5125979804240215,0.17432365442984207,0.4750899624,0.07728004144397145,0.0024438094863515744,-56.91153403759999,7.989681163865024,0.2526559025635846
R::THR:577,11.013950999999999,1.8957224096895093,0.05994800626041703,-1.443118,0.7164366239075163,0.02265571530709194,-25.719807,1.6134565682877864,0.05102197661548404,0.133094,1.0511747747943727,0.03324106507264772,0.45208176479999995,0.06246659755727921,0.001975367259621127,-15.5637982352,2.796275642958037,0.08842599997399173
R::TRP:578,37.707466000000004,4.702188727693095,0.1486962636747945,-10.781359,1.2213683490736937,0.038623058451124764,5.903003000000001,0.8670159012330743,0.027417450154801046,-0.722607,0.5348306933516438,0.016912831535582682,0.04592716559999999,0.059048543996470707,0.00186727891545509,32.1524301656,4.964228706360446,0.15698269538090212
R::SER:579,7.506234,1.488062706758018,0.04705667454510571,-1.7583250000000001,0.42795794112856467,0.013533218367225146,-2.384236,1.6329232089427845,0.051637565844102305,-1.684496,1.449333789016181,0.045831958631330605,0.36338897519999996,0.05835037906173656,0.001845201001692863,2.0425659751999996,2.6772915462540965,0.08466339246476987
[truncated: 1,475,870 more chars]
