# Supplementary material for: Network pharmacology and molecular-docking-based strategy to explore the potential mechanism of salidroside-inhibited oxidative stress in retinal ganglion cell
Source: PLoS One. 2024 Jul 5;19(7):e0305343. doi: 10.1371/journal.pone.0305343 (PMC11226129; doi:10.1371/journal.pone.0305343)
Supplement: S1 File — All raw data required to replicate the results of study were listed in this file. (ZIP) [file pone.0305343.s002.zip › original data/molecular dynamic/3wn7_keap1NRF2_/FINAL_RESULTS_MMPBSA.cs]

GENERALIZED BORN:
Complex Energy Terms
Frame #,BOND,ANGLE,DIHED,VDWAALS,EEL,1-4 VDW,1-4 EEL,EGB,ESURF,GGAS,GSOLV,TOTAL
1,2957.73,4677.13,6126.59,-5058.37,-40962.1,2095.31,20892.23,-6744.49,173.91,-9271.46,-6570.58,-15842.05
2,2955.96,4652.19,6166.23,-5046.61,-40897.4,2069.89,20750.77,-6744.88,174.9,-9348.97,-6569.99,-15918.96
3,2891.49,4698.01,6143.63,-5045.7,-40857.71,2093.55,20818.6,-6829.32,175.29,-9258.14,-6654.02,-15912.16
4,3015.25,4618.53,6114.55,-5033.28,-40969.62,2084.88,20881.66,-6766.82,175.36,-9288.04,-6591.46,-15879.5
5,2868.99,4684.37,6129.65,-5038.52,-40993.4,2067.6,20885.61,-6741.06,175.52,-9395.7,-6565.54,-15961.24
6,2868.98,4635.75,6140.44,-5041.12,-41136.67,2093.78,20953.26,-6734.61,175.4,-9485.59,-6559.21,-16044.81
7,2966.78,4683.89,6177.52,-5074.99,-40934.47,2094.13,20936.27,-6784.98,171.95,-9150.87,-6613.03,-15763.91
8,2883.36,4736.06,6184.98,-5075.68,-41149.94,2110.67,21027.74,-6732.92,171.92,-9282.81,-6561.01,-15843.82
9,2875.05,4623.82,6123.19,-5030.16,-40980.7,2075.82,20929.05,-6770.4,176.68,-9383.94,-6593.72,-15977.67
10,2960.0,4689.15,6160.66,-4999.39,-41055.15,2092.67,20853.09,-6752.24,175.99,-9298.97,-6576.25,-15875.21
11,2922.35,4646.09,6176.63,-5028.95,-41019.69,2110.58,20980.3,-6794.69,176.96,-9212.67,-6617.74,-15830.41
12,2882.55,4625.23,6157.61,-5072.92,-41119.94,2091.82,21042.74,-6796.73,175.94,-9392.91,-6620.79,-16013.7
13,2889.43,4575.99,6183.79,-5008.42,-41200.72,2047.28,20978.37,-6643.65,175.1,-9534.27,-6468.56,-16002.83
14,2900.81,4624.03,6109.49,-5061.14,-41037.02,2094.32,20946.69,-6707.54,175.8,-9422.82,-6531.74,-15954.56
15,2949.99,4590.56,6129.81,-5081.7,-41083.76,2088.84,20918.33,-6693.71,175.69,-9487.94,-6518.02,-16005.96
16,2931.87,4684.35,6194.14,-5051.88,-41077.32,2065.03,20998.26,-6740.63,176.28,-9255.55,-6564.36,-15819.9
17,2877.47,4692.89,6193.69,-5018.31,-41043.85,2078.13,20934.47,-6740.03,178.59,-9285.51,-6561.44,-15846.95
18,2968.35,4723.09,6124.76,-5017.44,-40859.68,2089.8,20832.69,-6850.78,178.17,-9138.43,-6672.61,-15811.04
19,2864.8,4681.09,6125.47,-4974.4,-41057.41,2082.67,21023.95,-6811.58,176.37,-9253.83,-6635.21,-15889.04
20,2970.43,4611.55,6156.26,-4961.65,-40926.72,2063.96,20825.26,-6856.51,177.89,-9260.92,-6678.63,-15939.55
21,2955.03,4680.35,6136.55,-5056.6,-41049.6,2113.97,20990.96,-6814.01,175.95,-9229.34,-6638.07,-15867.41
22,2931.36,4681.71,6133.46,-5040.29,-41165.85,2078.52,20947.29,-6663.76,175.51,-9433.81,-6488.25,-15922.06
23,2981.94,4675.1,6158.9,-5087.15,-40852.89,2062.82,20809.07,-6823.02,175.2,-9252.22,-6647.82,-15900.04
24,2871.37,4677.04,6152.23,-5016.66,-40930.66,2063.83,20906.24,-6848.3,176.93,-9276.62,-6671.37,-15947.99
25,2850.47,4712.62,6146.03,-5006.16,-41082.6,2085.96,20968.46,-6812.29,175.93,-9325.22,-6636.36,-15961.58
26,2879.83,4649.39,6137.82,-5056.17,-40912.08,2093.99,21070.64,-6885.56,172.55,-9136.58,-6713.0,-15849.58
27,2980.35,4633.65,6121.83,-5023.47,-41085.41,2084.27,20980.82,-6753.62,174.17,-9307.96,-6579.46,-15887.41
28,2904.13,4668.36,6158.77,-5029.18,-41070.02,2068.17,20941.44,-6765.12,176.07,-9358.33,-6589.05,-15947.38
29,2902.05,4710.11,6173.68,-5011.1,-41133.76,2055.5,21013.32,-6785.48,175.3,-9290.21,-6610.18,-15900.39
30,2944.92,4595.15,6172.22,-5086.24,-40943.52,2072.13,21012.65,-6894.82,176.07,-9232.69,-6718.74,-15951.43
31,2865.25,4548.36,6138.84,-5033.62,-41044.83,2074.69,21013.0,-6809.39,175.95,-9438.3,-6633.44,-16071.74
32,2842.67,4728.48,6155.28,-5014.62,-40997.57,2091.7,21004.34,-6892.28,178.94,-9189.72,-6713.33,-15903.05
33,2902.99,4737.96,6129.57,-5070.11,-41190.54,2084.14,21046.29,-6729.41,175.53,-9359.7,-6553.88,-15913.58
34,2976.08,4802.38,6154.29,-5047.63,-40864.79,2066.11,20854.81,-6877.81,178.55,-9058.76,-6699.26,-15758.02
35,2926.64,4591.51,6174.1,-5067.34,-41071.54,2078.41,21002.64,-6763.44,176.41,-9365.58,-6587.03,-15952.62
36,2806.36,4664.6,6177.44,-5056.12,-41182.86,2085.36,21099.05,-6803.94,177.5,-9406.17,-6626.44,-16032.61
37,2985.73,4625.08,6102.45,-5013.02,-41061.81,2081.15,21001.41,-6801.3,177.72,-9279.01,-6623.57,-15902.59
38,2966.96,4647.32,6158.15,-5038.82,-41094.92,2089.45,20962.1,-6722.03,174.88,-9309.76,-6547.15,-15856.91
39,2977.96,4691.33,6145.81,-5014.1,-41200.04,2087.17,21034.21,-6771.02,176.94,-9277.67,-6594.08,-15871.75
40,3005.48,4613.48,6176.81,-5051.81,-41109.62,2094.75,20955.48,-6733.54,173.72,-9315.43,-6559.82,-15875.25
41,2876.0,4649.84,6144.25,-5056.33,-41275.37,2108.01,21086.22,-6678.39,175.04,-9467.37,-6503.35,-15970.72
42,2975.66,4692.89,6133.07,-5020.06,-41162.24,2041.93,20919.24,-6686.82,173.78,-9419.51,-6513.04,-15932.54
43,3017.52,4712.7,6194.99,-5049.28,-41191.58,2076.21,20964.8,-6711.78,170.9,-9274.64,-6540.88,-15815.51
44,3032.17,4708.8,6158.44,-5088.11,-40985.15,2079.36,21024.4,-6859.08,173.06,-9070.09,-6686.01,-15756.1
45,2843.88,4668.56,6140.43,-5035.35,-41087.23,2081.34,21047.06,-6807.18,174.05,-9341.3,-6633.14,-15974.44
46,2949.91,4688.4,6191.17,-5067.04,-41193.65,2087.84,21022.23,-6746.35,171.49,-9321.14,-6574.87,-15896.01
47,2981.37,4682.83,6130.75,-5106.08,-41034.13,2052.4,20935.9,-6796.43,171.71,-9356.96,-6624.72,-15981.69
48,2881.22,4725.24,6157.4,-5096.24,-40986.6,2065.28,20997.61,-6871.27,171.95,-9256.08,-6699.32,-15955.4
49,2858.35,4671.47,6138.63,-5097.02,-40935.21,2071.68,20991.84,-6916.9,172.8,-9300.27,-6744.1,-16044.36
50,2834.63,4684.63,6149.45,-5056.97,-41173.32,2114.7,21012.75,-6742.62,173.62,-9434.12,-6569.01,-16003.12
51,2913.78,4643.37,6181.64,-5045.65,-41051.21,2124.24,20975.91,-6832.77,175.09,-9257.91,-6657.68,-15915.59
52,2973.79,4649.29,6150.46,-5041.27,-41135.27,2103.67,21009.87,-6736.52,173.69,-9289.46,-6562.83,-15852.29
53,2937.78,4640.21,6193.48,-5037.69,-40990.52,2069.63,20951.1,-6853.32,177.49,-9236.01,-6675.83,-15911.84
54,2999.12,4681.83,6144.92,-5045.57,-41108.28,2071.25,20956.11,-6798.45,176.34,-9300.61,-6622.11,-15922.73
55,2969.95,4681.6,6127.61,-5047.79,-40994.82,2090.65,20972.34,-6848.72,175.87,-9200.46,-6672.86,-15873.31
56,2957.65,4683.22,6149.52,-5064.04,-41051.89,2072.82,20900.0,-6733.4,174.96,-9352.72,-6558.44,-15911.16
57,2865.78,4649.37,6119.32,-5079.0,-40882.3,2070.8,20973.78,-6919.78,176.47,-9282.26,-6743.31,-16025.57
58,2870.9,4747.47,6168.49,-5007.2,-41072.54,2091.66,20998.84,-6792.96,177.48,-9202.37,-6615.48,-15817.85
59,2912.87,4722.41,6179.3,-5021.5,-40904.36,2064.12,20859.27,-6895.66,175.89,-9187.88,-6719.77,-15907.65
60,2894.66,4715.09,6130.43,-5014.18,-41168.11,2045.15,20996.26,-6712.12,173.23,-9400.71,-6538.89,-15939.6
61,3018.23,4760.56,6161.57,-5036.34,-41034.85,2091.12,20896.44,-6767.03,176.46,-9143.27,-6590.57,-15733.84
62,2950.98,4637.2,6136.35,-4981.37,-41023.9,2122.39,20945.17,-6825.34,177.37,-9213.19,-6647.97,-15861.16
63,2866.1,4707.34,6179.77,-4999.2,-40954.8,2077.64,20923.37,-6848.73,178.14,-9199.79,-6670.6,-15870.39
64,2925.86,4750.37,6107.41,-5018.47,-40972.9,2041.27,20938.06,-6855.97,176.36,-9228.4,-6679.61,-15908.01
65,2884.04,4619.37,6141.16,-5057.67,-41022.92,2094.4,21029.73,-6805.03,176.1,-9311.89,-6628.93,-15940.82
66,2890.99,4673.97,6135.7,-5038.77,-41029.67,2074.15,20995.3,-6834.93,175.16,-9298.33,-6659.77,-15958.1
67,2954.06,4628.09,6122.89,-5019.1,-41063.09,2067.01,20966.56,-6843.77,177.92,-9343.58,-6665.85,-16009.44
68,3059.16,4726.92,6127.72,-5015.68,-40864.29,2080.56,20990.33,-6931.99,179.28,-8895.28,-6752.72,-15648.0
69,2942.01,4632.06,6178.74,-5065.51,-41167.16,2098.51,21082.6,-6777.14,174.46,-9298.75,-6602.67,-15901.42
70,2852.19,4657.08,6136.68,-5073.41,-41209.01,2102.65,21041.12,-6690.75,175.53,-9492.7,-6515.22,-16007.92
71,2908.31,4759.97,6110.85,-4988.3,-41263.45,2097.14,21010.57,-6711.56,176.28,-9364.89,-6535.28,-15900.17
72,2935.6,4710.99,6118.97,-4939.12,-41337.09,2083.71,20925.36,-6646.29,176.8,-9501.57,-6469.49,-15971.06
73,2922.59,4660.97,6145.55,-5006.13,-41291.63,2077.53,21044.6,-6671.88,173.34,-9446.53,-6498.54,-15945.07
74,2835.08,4654.55,6198.78,-5026.18,-41379.22,2085.67,21071.84,-6593.6,175.39,-9559.48,-6418.21,-15977.69
75,2920.24,4687.73,6149.15,-5016.05,-41257.12,2087.46,21078.0,-6709.19,174.3,-9350.58,-6534.89,-15885.48
76,2918.08,4708.28,6168.89,-5036.05,-40900.45,2040.17,20900.43,-6806.38,176.17,-9200.65,-6630.22,-15830.86
77,2873.98,4783.96,6137.89,-4994.99,-41067.06,2079.3,20969.25,-6835.37,177.82,-9217.66,-6657.55,-15875.21
78,2875.14,4685.58,6119.81,-4989.11,-41194.86,2103.16,21073.02,-6794.17,177.23,-9327.26,-6616.94,-15944.2
79,2910.95,4700.22,6163.59,-5026.84,-41142.86,2088.42,20990.55,-6772.65,177.81,-9315.97,-6594.84,-15910.82
80,2882.43,4609.95,6144.38,-4978.98,-41221.43,2079.6,20989.18,-6658.54,175.84,-9494.88,-6482.7,-15977.58
81,2903.75,4669.46,6126.17,-4980.1,-41225.23,2075.85,20978.21,-6646.66,177.92,-9451.88,-6468.74,-15920.63
82,2949.62,4681.34,6108.81,-5033.71,-41245.46,2071.2,21020.82,-6664.4,178.42,-9447.38,-6485.97,-15933.36
83,2975.45,4681.42,6091.67,-5004.9,-41321.98,2101.07,21008.41,-6626.69,174.63,-9468.87,-6452.07,-15920.93
84,2943.58,4680.66,6143.94,-5011.26,-41206.29,2110.54,21071.81,-6708.05,178.08,-9267.02,-6529.97,-15796.99
85,2986.41,4640.58,6152.31,-5039.82,-41243.23,2093.05,21043.36,-6683.75,174.61,-9367.34,-6509.14,-15876.48
86,2831.68,4714.68,6141.86,-5104.76,-41047.14,2092.81,21004.32,-6744.57,176.51,-9366.56,-6568.06,-15934.62
87,2963.85,4710.15,6177.75,-5030.3,-41152.19,2112.89,20991.93,-6721.55,177.55,-9225.92,-6544.0,-15769.92
88,2858.79,4694.87,6161.69,-5015.62,-41323.42,2091.34,21048.9,-6564.28,180.03,-9483.46,-6384.25,-15867.71
89,2854.44,4617.71,6134.51,-4989.88,-41364.73,2101.16,21031.21,-6599.78,176.73,-9615.58,-6423.05,-16038.63
90,2969.82,4668.07,6162.21,-5019.53,-41161.73,2103.12,21073.65,-6772.95,177.16,-9204.4,-6595.79,-15800.19
91,2813.51,4708.4,6191.43,-5050.28,-41051.56,2059.32,21074.01,-6845.38,179.4,-9255.16,-6665.98,-15921.14
92,2960.7,4671.65,6037.86,-5016.04,-41171.1,2069.3,21054.92,-6753.79,176.02,-9392.7,-6577.77,-15970.47
93,2974.32,4617.43,6143.7,-4975.8,-41231.57,2052.31,21049.99,-6808.22,178.24,-9369.62,-6629.98,-15999.6
94,2999.34,4709.6,6115.51,-5116.61,-41152.67,2097.74,21063.08,-6672.44,174.64,-9284.01,-6497.79,-15781.8
95,2925.19,4640.33,6049.91,-4929.36,-41040.92,2096.23,20959.53,-6815.88,179.04,-9299.1,-6636.85,-15935.94
96,2954.45,4624.28,6166.84,-5011.5,-41203.39,2074.21,21123.97,-6824.31,176.55,-9271.14,-6647.76,-15918.91
97,2961.28,4613.29,6122.63,-5019.36,-41093.68,2064.57,21083.08,-6851.41,177.94,-9268.18,-6673.46,-15941.65
98,2903.57,4648.86,6115.41,-5018.0,-41207.79,2065.0,21020.8,-6688.59,173.33,-9472.15,-6515.25,-15987.4
99,2907.65,4637.32,6123.0,-5015.55,-41144.02,2109.57,21053.42,-6754.09,177.16,-9328.61,-6576.93,-15905.54
100,2945.35,4667.11,6123.06,-5040.9,-41133.93,2078.59,21036.53,-6755.73,177.51,-9324.19,-6578.22,-15902.41
101,2932.63,4646.45,6110.19,-5034.49,-41162.47,2084.83,20997.66,-6736.3,175.26,-9425.21,-6561.04,-15986.25
102,2995.91,4691.03,6113.72,-5017.73,-41045.11,2059.98,21042.22,-6912.91,182.07,-9159.97,-6730.84,-15890.81
103,3045.55,4718.6,6117.01,-5002.95,-40961.31,2067.47,20994.49,-6933.16,182.75,-9021.14,-6750.41,-15771.55
104,2881.84,4643.43,6096.56,-5010.79,-40897.52,2087.62,20986.81,-6925.78,181.96,-9212.05,-6743.83,-15955.88
105,2858.71,4704.07,6121.06,-5040.21,-40901.24,2091.71,20916.05,-6867.92,180.99,-9249.85,-6686.93,-15936.77
106,2873.99,4705.44,6155.98,-4994.23,-41222.55,2090.26,21004.26,-6739.78,179.21,-9386.85,-6560.56,-15947.42
107,2921.69,4700.22,6132.99,-5010.63,-41173.91,2110.6,21102.45,-6777.75,180.15,-9216.6,-6597.61,-15814.21
108,2955.7,4568.65,6136.29,-4970.16,-41220.83,2117.25,21045.34,-6695.63,180.86,-9367.75,-6514.77,-15882.52
109,2948.79,4599.95,6090.81,-5034.61,-40943.48,2044.68,20884.75,-6793.39,180.13,-9409.11,-6613.25,-16022.36
110,2973.61,4678.72,6136.96,-5034.27,-41163.53,2045.8,21093.3,-6856.27,177.9,-9269.42,-6678.37,-15947.79
111,2908.16,4666.31,6135.51,-5001.33,-41112.27,2096.73,21013.91,-6835.87,179.09,-9292.97,-6656.78,-15949.75
112,2884.52,4681.22,6157.22,-4986.93,-41161.76,2105.93,21040.53,-6837.84,178.87,-9279.28,-6658.97,-15938.25
113,2950.19,4745.16,6144.58,-5088.08,-40936.14,2055.71,20901.95,-6826.75,177.35,-9226.63,-6649.4,-15876.03
114,2972.37,4691.19,6139.04,-5018.44,-40997.66,2084.1,21014.63,-6867.0,177.83,-9114.77,-6689.17,-15803.94
115,2948.45,4554.96,6152.26,-5034.73,-41275.71,2069.36,21091.13,-6724.89,177.49,-9494.28,-6547.4,-16041.69
116,2914.94,4685.46,6129.28,-4986.46,-41133.02,2074.11,20980.07,-6799.11,180.57,-9335.61,-6618.54,-15954.15
117,2926.06,4722.22,6149.04,-5039.75,-41301.99,2083.74,21077.92,-6679.07,178.95,-9382.77,-6500.11,-15882.89
118,2872.54,4632.22,6144.04,-4978.76,-41285.18,2081.3,21044.58,-6650.72,179.24,-9489.26,-6471.48,-15960.73
119,3007.47,4662.41,6118.48,-4982.29,-41235.05,2093.38,21098.54,-6758.64,177.07,-9237.07,-6581.57,-15818.65
120,2890.84,4680.03,6156.99,-4996.83,-41222.56,2054.41,21078.1,-6793.13,174.95,-9359.02,-6618.18,-15977.19
121,2929.71,4638.28,6210.79,-5013.64,-41087.89,2074.97,20929.59,-6747.51,176.1,-9318.19,-6571.41,-15889.6
122,2983.21,4707.08,6143.18,-5009.34,-41067.23,2094.58,20921.66,-6749.73,178.51,-9226.86,-6571.21,-15798.07
123,2971.04,4660.81,6099.67,-5041.65,-41066.28,2066.05,21076.33,-6872.93,178.43,-9234.03,-6694.51,-15928.54
124,2961.12,4709.55,6147.9,-5029.6,-41230.77,2084.27,21098.78,-6713.79,177.13,-9258.74,-6536.66,-15795.4
125,2892.01,4618.12,6123.89,-5044.19,-41128.26,2088.05,20999.74,-6798.34,178.2,-9450.64,-6620.14,-16070.78
126,2913.39,4716.12,6179.83,-4993.66,-41273.89,2080.95,21046.39,-6716.89,176.91,-9330.87,-6539.98,-15870.85
127,2859.45,4719.25,6130.12,-5023.34,-41136.66,2072.37,21073.84,-6783.53,180.24,-9304.98,-6603.29,-15908.27
128,2951.09,4721.75,6164.62,-5020.38,-41220.45,2100.94,21076.23,-6700.62,174.85,-9226.2,-6525.77,-15751.97
129,2886.63,4713.94,6073.27,-4998.2,-41112.34,2068.52,20984.42,-6766.92,177.47,-9383.77,-6589.44,-15973.21
130,2974.88,4654.84,6090.08,-5018.46,-41087.99,2080.48,20977.88,-6782.4,178.99,-9328.31,-6603.41,-15931.71
131,2855.92,4609.04,6108.59,-4970.59,-41276.73,2048.76,20993.77,-6682.61,179.86,-9631.24,-6502.76,-16134.0
132,2937.12,4624.75,6120.95,-4968.21,-41178.67,2092.57,21025.44,-6793.1,175.63,-9346.04,-6617.47,-15963.52
133,3007.42,4636.82,6162.14,-5076.78,-41080.03,2102.61,21040.13,-6812.41,175.96,-9207.71,-6636.45,-15844.16
134,2885.87,4675.67,6107.72,-5056.96,-40980.53,2073.99,21023.49,-6891.46,178.21,-9270.75,-6713.24,-15984.0
135,2896.22,4638.91,6182.7,-5066.43,-40977.09,2088.85,20948.52,-6882.03,178.05,-9288.31,-6703.98,-15992.29
136,2869.6,4731.31,6118.03,-5033.93,-40953.4,2066.85,20992.21,-6909.79,178.07,-9209.33,-6731.72,-15941.04
137,2887.16,4639.65,6138.67,-5047.53,-40974.1,2058.89,21017.7,-6904.9,175.18,-9279.56,-6729.72,-16009.28
138,2906.33,4740.93,6091.31,-5018.04,-41032.25,2096.43,20979.26,-6822.06,175.73,-9236.04,-6646.33,-15882.37
139,2899.17,4624.18,6109.52,-5006.59,-41064.04,2087.9,20995.16,-6857.47,177.28,-9354.69,-6680.19,-16034.87
140,2929.1,4656.84,6166.58,-5014.38,-41003.77,2097.21,20989.44,-6877.08,179.43,-9178.98,-6697.65,-15876.63
141,2856.27,4648.97,6121.94,-5044.72,-41111.15,2071.22,21017.39,-6763.29,178.64,-9440.08,-6584.65,-16024.73
142,2883.53,4682.05,6078.94,-5024.26,-41222.36,2068.29,21062.4,-6759.03,177.84,-9471.4,-6581.19,-16052.59
143,2921.33,4737.88,6185.6,-5027.92,-41090.61,2098.03,20982.21,-6798.58,176.68,-9193.49,-6621.9,-15815.39
144,2885.45,4739.34,6095.42,-4971.27,-41102.6,2086.84,20985.48,-6834.8,178.3,-9281.34,-6656.51,-15937.85
145,3006.79,4697.5,6150.19,-5012.48,-41090.13,2069.55,20947.84,-6828.83,180.96,-9230.74,-6647.87,-15878.61
146,2914.07,4815.45,6057.33,-5020.28,-40934.54,2096.11,20949.39,-6908.39,179.57,-9122.46,-6728.83,-15851.29
147,2928.53,4683.93,6118.77,-4991.86,-40963.59,2082.15,21014.83,-6991.26,181.08,-9127.25,-6810.17,-15937.43
148,2907.3,4751.26,6128.0,-5043.28,-40973.01,2066.98,20997.25,-6883.17,177.21,-9165.49,-6705.96,-15871.45
149,2918.14,4727.96,6119.03,-5014.53,-40921.77,2081.54,20928.64,-6922.12,178.58,-9161.01,-6743.54,-15904.55
150,2986.78,4791.98,6113.12,-4991.19,-40873.55,2091.08,20880.3,-6944.34,179.73,-9001.48,-6764.61,-15766.09
151,2886.23,4729.05,6165.64,-4994.65,-41114.72,2068.65,21016.93,-6794.18,178.35,-9242.88,-6615.82,-15858.7
152,2876.57,4682.07,6099.83,-5048.5,-40943.27,2075.38,20970.76,-6944.27,177.71,-9287.16,-6766.55,-16053.71
153,2896.58,4715.99,6063.66,-5060.91,-40940.43,2085.75,21063.23,-7004.26,177.97,-9176.13,-6826.29,-16002.42
154,2953.32,4711.55,6135.33,-5074.07,-40954.28,2063.0,20994.24,-6916.77,180.57,-9170.9,-6736.2,-15907.1
155,2980.68,4675.91,6140.77,-5012.17,-40825.22,2066.34,20912.81,-6987.82,180.06,-9060.88,-6807.76,-15868.64
156,2940.65,4712.19,6212.48,-5059.25,-40888.23,2096.29,20965.62,-6948.55,176.36,-9020.25,-6772.19,-15792.45
157,2906.27,4688.54,6147.61,-5036.48,-40980.44,2091.16,20989.45,-6944.08,177.6,-9193.89,-6766.48,-15960.37
158,2881.84,4598.0,6191.83,-5030.36,-41177.46,2083.81,21092.91,-6846.92,176.6,-9359.43,-6670.32,-16029.75
159,2868.23,4720.06,6136.49,-5043.94,-41112.87,2090.56,21103.71,-6888.91,177.49,-9237.76,-6711.42,-15949.19
160,3003.9,4754.92,6178.94,-5065.57,-41012.7,2113.67,21072.55,-6951.36,178.03,-8954.28,-6773.33,-15727.61
161,2928.86,4688.81,6089.92,-5030.44,-41033.68,2079.23,21020.53,-6884.53,181.08,-9256.76,-6703.45,-15960.21
162,2939.35,4680.98,6167.07,-5043.7,-40859.36,2052.09,20983.8,-6980.79,177.87,-9079.77,-6802.92,-15882.69
163,2900.43,4717.54,6148.76,-5095.09,-41028.61,2065.19,21048.11,-6838.06,178.54,-9243.67,-6659.53,-15903.2
164,2931.8,4690.3,6174.48,-5085.52,-41021.01,2114.97,21018.78,-6877.73,179.09,-9176.2,-6698.64,-15874.85
165,2921.58,4718.16,6193.65,-5051.6,-40956.91,2077.04,21034.06,-6947.16,179.91,-9064.01,-6767.25,-15831.26
166,2900.4,4675.47,6146.15,-5075.61,-41104.08,2058.1,21076.26,-6856.57,178.46,-9323.31,-6678.11,-16001.42
167,2923.3,4658.82,6100.92,-5067.9,-41059.79,2094.35,21059.15,-6873.82,178.2,-9291.15,-6695.62,-15986.77
168,3026.18,4659.66,6174.12,-5046.39,-41109.06,2089.53,21084.39,-6848.95,176.15,-9121.57,-6672.8,-15794.37
169,2980.81,4674.68,6134.73,-5032.19,-41160.66,2097.34,21091.1,-6787.18,176.23,-9214.19,-6610.94,-15825.13
170,2873.42,4772.48,6098.35,-5054.25,-41083.62,2092.1,21145.99,-6961.51,178.12,-9155.53,-6783.39,-15938.93
171,2943.11,4654.37,6129.19,-5074.49,-41135.43,2082.65,21099.4,-6860.01,175.36,-9301.2,-6684.65,-15985.86
172,2832.81,4702.08,6136.25,-5033.37,-41042.66,2083.56,21041.82,-6889.17,180.67,-9279.5,-6708.51,-15988.01
173,2844.14,4658.45,6136.11,-5026.75,-41277.07,2112.84,21186.28,-6814.54,172.49,-9366.01,-6642.04,-16008.05
174,2904.63,4575.12,6118.32,-5047.02,-41055.47,2122.45,21084.84,-6851.87,177.56,-9297.11,-6674.32,-15971.43
175,2965.09,4600.92,6155.0,-4992.25,-41231.66,2062.66,21080.33,-6780.53,176.82,-9359.92,-6603.71,-15963.63
176,2938.74,4696.76,6119.1,-5075.18,-41085.92,2070.28,21054.13,-6856.01,175.42,-9282.09,-6680.58,-15962.67
177,2912.36,4657.86,6121.77,-5059.66,-41230.87,2113.64,21122.42,-6818.05,175.52,-9362.48,-6642.53,-16005.01
178,2931.52,4667.3,6182.45,-5039.17,-41119.27,2099.67,21121.41,-6897.47,177.0,-9156.09,-6720.46,-15876.55
179,2977.05,4768.67,6177.96,-5043.58,-41051.88,2087.0,21018.67,-6871.11,179.11,-9066.12,-6692.0,-15758.12
180,2876.26,4640.87,6142.63,-5023.33,-41162.02,2096.25,21170.07,-6911.11,175.47,-9259.26,-6735.64,-15994.9
181,2947.65,4701.06,6158.47,-5053.02,-41256.73,2091.28,21099.72,-6781.18,177.95,-9311.56,-6603.22,-15914.79
182,2947.36,4707.86,6083.53,-5033.55,-41198.02,2093.61,21113.94,-6752.99,174.95,-9285.27,-6578.04,-15863.31
183,2940.72,4661.95,6140.26,-5049.45,-41198.19,2088.76,21104.35,-6806.41,175.82,-9311.61,-6630.59,-15942.2
184,2876.94,4685.09,6164.39,-5068.57,-41132.52,2107.29,21054.06,-6825.84,175.04,-9313.32,-6650.8,-15964.12
185,2935.29,4642.44,6106.47,-5051.83,-41136.81,2082.34,21038.85,-6826.41,177.38,-9383.26,-6649.04,-16032.3
186,2892.65,4776.88,6146.36,-5021.21,-41038.47,2086.99,21030.68,-6946.51,177.86,-9126.12,-6768.65,-15894.77
187,2955.99,4657.88,6128.06,-5032.18,-41240.26,2100.84,21192.65,-6826.39,176.72,-9237.02,-6649.66,-15886.68
188,2946.07,4655.02,6171.44,-5025.05,-41101.75,2096.06,21100.76,-6895.71,175.02,-9157.45,-6720.7,-15878.15
189,2958.36,4712.07,6103.65,-5039.31,-41026.3,2113.66,21039.39,-6887.5,177.04,-9138.47,-6710.46,-15848.93
190,2826.31,4619.91,6213.65,-5046.44,-41010.18,2086.99,21094.66,-6900.33,177.0,-9215.1,-6723.33,-15938.43
191,2856.68,4749.43,6111.62,-5080.81,-41017.84,2093.78,21012.15,-6830.81,179.04,-9274.97,-6651.77,-15926.74
192,2886.45,4702.93,6134.08,-5017.64,-41000.42,2089.01,21029.35,-6881.55,178.59,-9176.25,-6702.96,-15879.21
193,2836.78,4636.77,6128.14,-5032.81,-41099.17,2107.97,21067.61,-6818.21,178.05,-9354.71,-6640.17,-15994.88
194,2900.36,4635.77,6149.77,-5069.63,-41156.2,2071.03,21119.61,-6876.65,174.31,-9349.29,-6702.34,-16051.62
195,2960.49,4691.64,6106.94,-5006.92,-40879.5,2068.7,20935.59,-6924.73,179.26,-9123.07,-6745.48,-15868.55
196,2976.59,4611.04,6145.36,-5024.94,-41002.14,2066.33,21014.43,-6873.01,173.33,-9213.33,-6699.68,-15913.01
197,2897.78,4632.02,6160.25,-5066.79,-41057.04,2042.78,21059.16,-6926.99,177.47,-9331.84,-6749.53,-16081.37
198,3025.75,4754.52,6187.42,-5031.19,-40902.35,2108.75,20975.35,-6933.04,183.1,-8881.75,-6749.94,-15631.69
199,2904.46,4661.34,6121.64,-5060.02,-40818.7,2062.89,20951.87,-6954.32,178.72,-9176.51,-6775.6,-15952.11
200,2836.71,4688.68,6146.95,-5037.01,-40927.63,2070.64,21001.76,-6945.47,179.53,-9219.9,-6765.93,-15985.84
201,2916.56,4644.57,6172.95,-5008.26,-40971.79,2076.03,21043.73,-6940.97,180.01,-9126.23,-6760.96,-15887.19
202,2909.36,4677.35,6125.58,-5004.26,-41069.96,2071.68,21033.62,-6862.89,179.22,-9256.62,-6683.67,-15940.29
203,2964.06,4505.17,6096.58,-4976.26,-40986.54,2096.11,21033.96,-6968.33,180.64,-9266.92,-6787.69,-16054.61
204,2962.46,4702.85,6097.64,-5009.52,-40829.14,2070.28,21025.04,-7015.38,182.56,-8980.4,-6832.82,-15813.22
205,2988.98,4675.66,6155.74,-5008.84,-40894.29,2083.42,20941.74,-6955.47,179.83,-9057.59,-6775.64,-15833.23
206,2915.5,4601.18,6155.73,-5030.69,-40941.52,2081.29,21117.99,-6995.33,179.62,-9100.52,-6815.71,-15916.23
207,3003.26,4756.43,6134.18,-5031.15,-41055.95,2066.77,21069.86,-6939.4,177.95,-9056.61,-6761.45,-15818.06
208,2980.7,4689.51,6165.55,-5032.26,-40843.31,2066.95,20971.16,-7003.12,176.37,-9001.7,-6826.75,-15828.45
209,2987.81,4669.5,6133.93,-4972.57,-41028.46,2069.42,21046.23,-6952.92,180.55,-9094.15,-6772.37,-15866.51
210,2858.23,4685.8,6140.22,-5029.16,-40979.81,2107.23,21066.57,-6944.49,179.82,-9150.91,-6764.68,-15915.58
211,2905.21,4688.69,6121.49,-5040.94,-40830.56,2048.36,20965.47,-7035.27,177.65,-9142.29,-6857.62,-15999.91
212,2940.68,4619.2,6119.35,-5026.92,-41198.13,2110.01,21086.57,-6820.55,178.41,-9349.23,-6642.14,-15991.37
213,2931.71,4706.25,6184.36,-5006.56,-41047.83,2054.64,20996.57,-6827.11,179.06,-9180.86,-6648.05,-15828.91
214,2979.91,4683.06,6147.87,-5095.8,-41035.67,2080.43,21120.93,-6927.04,176.9,-9119.27,-6750.14,-15869.41
215,2931.77,4639.62,6158.17,-5006.81,-41152.64,2078.64,21075.98,-6799.59,178.32,-9275.27,-6621.27,-15896.55
216,2954.53,4615.68,6139.92,-5016.57,-41125.16,2099.6,21042.72,-6835.58,180.84,-9289.29,-6654.74,-15944.03
217,2878.87,4644.79,6134.15,-5033.61,-41080.64,2103.71,21012.83,-6855.72,176.2,-9339.9,-6679.52,-16019.42
218,2926.89,4621.25,6136.36,-5048.97,-41149.29,2111.56,21078.15,-6879.87,176.91,-9324.07,-6702.96,-16027.03
219,2949.66,4751.77,6157.64,-5021.7,-40991.47,2056.64,21049.18,-6962.3,179.57,-9048.29,-6782.73,-15831.02
220,2962.02,4669.21,6137.93,-5010.39,-40930.33,2049.92,20955.9,-6943.29,181.0,-9165.73,-6762.29,-15928.02
221,2879.56,4548.09,6147.08,-5048.48,-41021.99,2066.87,21118.14,-6942.21,179.94,-9310.73,-6762.26,-16072.99
222,2902.83,4709.71,6095.12,-5046.43,-40901.45,2052.22,21032.33,-6983.98,182.25,-9155.68,-6801.73,-15957.41
223,2873.28,4639.81,6084.98,-4992.74,-40904.52,2068.33,21011.01,-6999.84,183.12,-9219.86,-6816.72,-16036.59
224,2964.08,4696.86,6138.94,-5022.97,-40969.62,2085.71,21002.27,-6975.96,182.88,-9104.74,-6793.08,-15897.83
225,2964.59,4631.93,6177.35,-5014.14,-41075.48,2084.62,20991.75,-6886.22,179.1,-9239.38,-6707.12,-15946.5
226,2905.61,4728.08,6167.49,-5090.43,-40965.35,2074.24,21057.76,-6915.35,176.53,-9122.6,-6738.82,-15861.43
227,2919.47,4644.03,6111.74,-5012.01,-41129.23,2107.19,21110.92,-6867.27,177.84,-9247.89,-6689.43,-15937.32
228,2984.79,4646.92,6106.86,-5024.43,-40815.31,2056.8,21055.22,-7037.95,179.59,-8989.14,-6858.36,-15847.5
229,2908.23,4654.7,6168.45,-5024.89,-40852.55,2070.26,20972.5,-6971.72,181.14,-9103.31,-6790.58,-15893.89
230,2951.55,4788.03,6105.6,-5036.0,-41010.78,2083.72,21058.77,-6936.75,180.25,-9059.12,-6756.5,-15815.62
231,2882.93,4688.69,6133.0,-5012.26,-41080.09,2076.1,21020.69,-6876.49,177.05,-9290.95,-6699.44,-15990.38
232,2957.09,4640.15,6146.09,-5073.18,-41090.96,2110.45,21179.9,-6935.03,176.34,-9130.45,-6758.69,-15889.14
233,2923.22,4682.68,6123.54,-5001.07,-40899.47,2021.03,20988.06,-7016.0,178.08,-9162.01,-6837.92,-15999.93
234,2916.79,4716.2,6127.83,-5012.29,-41076.63,2100.24,21071.65,-6912.94,177.04,-9156.21,-6735.9,-15892.11
235,2943.29,4606.92,6120.31,-5017.62,-41032.28,2116.11,21059.71,-6851.88,176.47,-9203.56,-6675.41,-15878.97
236,2867.48,4693.94,6079.26,-4972.55,-41092.51,2079.08,21045.72,-6853.03,177.07,-9299.6,-6675.96,-15975.56
237,2902.57,4741.29,6116.37,-5063.94,-40965.04,2097.84,21058.8,-6934.5,177.34,-9112.09,-6757.16,-15869.25
238,2984.02,4712.28,6124.55,-5035.09,-41119.83,2100.05,21066.19,-6871.81,176.97,-9167.83,-6694.84,-15862.66
239,2949.07,4747.48,6119.09,-5051.42,-41067.58,2091.43,21110.41,-6934.05,176.6,-9101.53,-6757.45,-15858.99
240,2888.26,4753.64,6137.55,-5009.78,-41135.73,2093.28,21055.48,-6835.5,179.52,-9217.31,-6655.98,-15873.28
241,3000.1,4602.53,6162.34,-5018.6,-41051.73,2074.37,20997.31,-6855.57,177.05,-9233.69,-6678.52,-15912.2
242,2969.41,4564.19,6145.11,-4991.59,-41067.65,2074.86,21137.58,-6947.24,180.93,-9168.11,-6766.31,-15934.41
243,2926.19,4689.3,6119.55,-5052.88,-41107.97,2046.16,21041.92,-6845.96,177.22,-9337.72,-6668.74,-16006.46
244,2921.96,4687.85,6117.45,-5039.09,-41092.31,2089.88,21140.99,-6922.5,178.52,-9173.26,-6743.99,-15917.25
245,2860.52,4689.38,6101.69,-5028.69,-41092.94,2104.43,21200.68,-6921.01,178.99,-9164.92,-6742.02,-15906.94
246,2895.1,4675.16,6144.62,-5036.11,-40929.8,2098.66,21060.99,-6989.53,179.53,-9091.39,-6810.0,-15901.39
247,2982.84,4677.2,6216.24,-4970.28,-40749.63,2083.44,20839.51,-6936.82,178.9,-8920.68,-6757.93,-15678.61
248,3007.2,4734.68,6087.46,-5013.59,-40932.44,2089.54,20994.86,-6959.91,178.35,-9032.29,-6781.57,-15813.85
249,2907.38,4683.01,6133.61,-5068.14,-40947.29,2045.0,21091.98,-6968.27,177.88,-9154.44,-6790.39,-15944.83
250,2891.28,4769.09,6117.96,-5087.83,-40937.72,2069.46,21079.32,-6920.64,175.3,-9098.43,-6745.34,-15843.77
251,3021.79,4736.01,6096.21,-5003.02,-41099.14,2126.59,20999.05,-6816.93,176.56,-9122.51,-6640.37,-15762.88
252,2992.02,4654.1,6151.09,-5057.39,-41159.9,2100.81,21172.3,-6872.17,179.07,-9146.97,-6693.1,-15840.07
253,2924.87,4710.46,6131.98,-4991.68,-41067.36,2101.01,21120.78,-6892.9,176.75,-9069.95,-6716.15,-15786.1
254,2948.28,4657.41,6127.69,-5022.04,-40991.33,2095.73,21101.38,-6908.94,183.01,-9082.89,-6725.93,-15808.82
255,2895.17,4707.9,6120.66,-5028.91,-41075.03,2076.41,20982.37,-6738.61,177.09,-9321.43,-6561.52,-15882.94
256,2990.72,4683.84,6148.07,-4995.54,-41118.36,2050.98,21014.4,-6826.44,183.1,-9225.89,-6643.35,-15869.24
257,2920.45,4680.52,6151.79,-4969.69,-41159.92,2058.51,21065.08,-6816.63,176.15,-9253.26,-6640.49,-15893.75
258,2961.33,4614.76,6126.93,-5008.46,-41188.84,2097.2,21094.46,-6797.5,176.27,-9302.61,-6621.23,-15923.83
259,2975.89,4664.11,6125.33,-5023.36,-41031.15,2066.84,21005.21,-6854.47,176.32,-9217.13,-6678.15,-15895.28
260,2964.47,4638.9,6148.38,-5003.04,-41071.45,2070.59,21065.93,-6849.64,178.11,-9186.21,-6671.53,-15857.74
261,2900.47,4651.16,6144.68,-5086.92,-41110.95,2057.73,21040.74,-6749.88,180.07,-9403.1,-6569.81,-15972.91
262,2955.4,4651.53,6151.0,-4993.0,-41172.2,2072.54,21110.42,-6793.57,178.24,-9224.3,-6615.32,-15839.63
263,2889.01,4689.85,6170.36,-4987.84,-41124.02,2100.67,21141.02,-6853.01,176.37,-9120.94,-6676.64,-15797.58
264,2884.46,4581.91,6127.97,-5079.27,-41000.4,2103.24,21060.67,-6840.24,175.97,-9321.42,-6664.27,-15985.69
265,2899.72,4627.16,6146.98,-5010.41,-41065.58,2071.25,21023.79,-6836.52,175.35,-9307.1,-6661.16,-15968.27
266,2824.41,4765.0,6121.86,-5003.94,-41163.66,2079.63,21101.75,-6802.25,176.65,-9274.95,-6625.6,-15900.55
267,2917.94,4578.46,6111.07,-5009.79,-41135.61,2091.6,21074.38,-6766.62,178.04,-9371.95,-6588.58,-15960.53
268,2942.22,4729.4,6096.45,-5078.43,-40899.06,2072.01,21006.56,-6889.96,178.11,-9130.86,-6711.85,-15842.71
269,2925.67,4673.19,6144.02,-5055.09,-41030.03,2071.48,21091.02,-6934.94,176.75,-9179.74,-6758.19,-15937.93
270,2943.62,4726.45,6137.74,-5045.96,-41159.83,2068.29,21041.51,-6805.33,177.08,-9288.19,-6628.25,-15916.44
271,2968.8,4615.64,6163.8,-5046.75,-41018.88,2098.55,21023.24,-6827.22,179.58,-9195.59,-6647.63,-15843.23
272,2897.78,4703.53,6156.59,-5073.25,-41179.12,2107.04,21168.05,-6844.59,177.41,-9219.38,-6667.19,-15886.57
273,2865.09,4699.08,6152.9,-5024.29,-41049.85,2077.46,21074.2,-6870.99,174.14,-9205.41,-6696.85,-15902.26
274,2916.23,4718.43,6090.75,-5000.53,-41171.8,2054.2,20983.33,-6763.47,178.56,-9409.39,-6584.91,-15994.3
275,2931.64,4734.53,6110.72,-5018.53,-40926.65,2065.0,21021.0,-6906.72,178.85,-9082.29,-6727.87,-15810.16
276,3040.9,4635.31,6080.95,-4941.99,-41101.33,2064.66,21066.86,-6879.95,179.95,-9154.64,-6699.99,-15854.63
277,2863.12,4712.98,6132.75,-4985.39,-41278.92,2124.38,21206.42,-6815.27,174.43,-9224.66,-6640.84,-15865.51
278,2943.99,4674.9,6168.01,-5041.75,-40940.43,2073.24,20940.98,-6836.74,177.68,-9181.07,-6659.06,-15840.13
279,2903.74,4694.79,6141.55,-5015.51,-41226.19,2067.71,21013.41,-6701.79,175.97,-9420.51,-6525.82,-15946.32
280,2990.76,4685.47,6127.3,-5031.05,-41054.91,2060.89,21031.1,-6836.45,178.44,-9190.44,-6658.0,-15848.44
281,2834.81,4719.14,6131.01,-5021.03,-41158.69,2096.85,21068.81,-6785.69,176.71,-9329.1,-6608.98,-15938.07
282,2908.69,4749.27,6127.41,-5094.27,-41144.39,2077.97,21068.45,-6811.36,176.24,-9306.88,-6635.12,-15942.0
283,2932.9,4676.66,6104.55,-5062.12,-41111.48,2073.41,21005.56,-6748.19,174.72,-9380.51,-6573.47,-15953.98
284,2831.53,4707.59,6090.9,-5052.57,-41013.1,2066.05,21026.72,-6862.6,174.71,-9342.87,-6687.89,-16030.77
285,2990.43,4837.28,6130.0,-5078.06,-41074.81,2067.32,20980.47,-6859.75,176.61,-9147.37,-6683.14,-15830.51
286,2954.94,4653.61,6142.54,-5070.97,-40865.47,2082.32,21007.92,-7033.65,177.42,-9095.1,-6856.23,-15951.33
287,2967.82,4721.46,6115.51,-5092.22,-40965.25,2089.97,20985.72,-6838.83,172.96,-9176.98,-6665.87,-15842.85
288,2973.64,4713.05,6185.94,-5026.72,-41147.41,2085.15,20955.89,-6673.84,177.0,-9260.46,-6496.83,-15757.29
289,2935.91,4641.08,6106.04,-5058.64,-41275.15,2088.65,21046.84,-6626.81,172.63,-9515.26,-6454.18,-15969.44
290,2929.06,4586.91,6143.78,-5003.4,-41119.11,2093.96,21086.73,-6834.7,177.05,-9282.06,-6657.65,-15939.71
291,2956.12,4770.76,6157.81,-5034.84,-41046.51,2103.32,20938.38,-6807.06,178.03,-9154.97,-6629.03,-15784.0
292,2918.75,4727.84,6147.89,-5076.3,-40851.97,2100.4,21040.59,-6965.24,178.36,-8992.8,-6786.88,-15779.68
293,2898.59,4620.47,6164.45,-5041.65,-40955.02,2102.55,21137.28,-7063.61,179.29,-9073.34,-6884.32,-15957.66
294,2930.23,4682.17,6147.75,-5071.49,-41068.06,2110.63,21130.92,-6928.13,176.49,-9137.85,-6751.64,-15889.48
295,2916.16,4687.63,6139.23,-5057.58,-41086.66,2088.92,21031.36,-6852.01,174.68,-9280.94,-6677.33,-15958.27
296,2894.04,4723.41,6153.72,-5059.32,-41087.96,2074.25,21091.53,-6862.05,175.88,-9210.33,-6686.17,-15896.5
297,2903.75,4635.97,6134.89,-5037.33,-41183.57,2081.8,21084.4,-6760.34,174.96,-9380.09,-6585.39,-15965.48
298,2877.91,4682.86,6143.69,-5027.49,-41142.29,2085.06,21048.66,-6767.24,174.38,-9331.6,-6592.86,-15924.46
299,2964.7,4694.14,6189.29,-5086.56,-41013.9,2095.28,21074.02,-6902.6,175.0,-9083.02,-6727.6,-15810.62
300,2942.71,4687.77,6145.39,-4972.43,-41139.84,2103.46,21041.83,-6851.6,175.75,-9191.1,-6675.86,-15866.95
301,2866.48,4747.55,6151.18,-5005.63,-40880.78,2086.51,21012.83,-7023.37,177.66,-9021.86,-6845.71,-15867.56
302,2965.63,4735.62,6149.97,-5011.04,-41100.24,2084.35,21021.87,-6806.16,172.5,-9153.85,-6633.66,-15787.51
303,2877.19,4657.44,6133.18,-5085.62,-40872.58,2071.71,21025.58,-6946.23,176.47,-9193.09,-6769.76,-15962.85
304,2865.96,4653.03,6124.33,-5036.93,-41029.91,2066.82,21010.4,-6835.11,173.72,-9346.29,-6661.39,-16007.69
305,2847.35,4675.49,6182.52,-4992.0,-41080.8,2103.91,21106.74,-6856.44,176.67,-9156.78,-6679.77,-15836.55
306,2986.68,4645.96,6123.94,-5006.39,-40902.69,2053.57,20951.86,-6915.87,177.5,-9147.07,-6738.37,-15885.44
307,2872.5,4633.37,6123.64,-5014.19,-40951.3,2109.78,21028.14,-6936.95,177.69,-9198.08,-6759.26,-15957.34
308,2919.54,4652.05,6119.1,-4986.09,-41011.72,2088.21,21117.4,-6959.53,175.61,-9101.52,-6783.93,-15885.44
309,2913.71,4662.72,6143.59,-5054.8,-40879.79,2062.93,20929.21,-6983.88,175.96,-9222.43,-6807.91,-16030.34
310,2880.66,4638.58,6176.89,-5042.01,-40978.96,2122.27,21062.18,-6951.99,175.23,-9140.38,-6776.76,-15917.14
311,2882.25,4650.99,6151.65,-5012.35,-40914.86,2087.09,21044.82,-6984.05,178.57,-9110.4,-6805.48,-15915.89
312,2897.59,4721.64,6145.8,-5009.5,-40894.3,2087.69,21101.1,-7023.75,180.42,-8949.98,-6843.33,-15793.31
313,2968.35,4758.69,6147.78,-4978.16,-40842.38,2073.84,20940.26,-6994.38,180.65,-8931.61,-6813.73,-15745.35
314,2912.0,4644.47,6117.0,-5006.21,-40763.31,2085.95,20966.46,-7091.04,179.44,-9043.63,-6911.6,-15955.23
315,2919.55,4649.23,6134.21,-5018.81,-40901.5,2094.54,20930.77,-6919.96,176.56,-9192.01,-6743.39,-15935.4
316,2878.53,4632.96,6159.28,-5028.49,-40941.49,2131.15,21050.44,-6989.13,178.6,-9117.61,-6810.53,-15928.14
317,2982.06,4749.16,6092.31,-4969.79,-40982.62,2054.14,20939.3,-6887.98,178.17,-9135.43,-6709.81,-15845.24
318,2859.02,4782.78,6173.12,-5035.18,-41045.03,2124.68,21013.28,-6908.05,177.01,-9127.33,-6731.04,-15858.37
319,2926.93,4727.87,6129.14,-5036.36,-40962.93,2094.53,21065.57,-6946.43,175.18,-9055.26,-6771.26,-15826.51
320,2918.44,4730.59,6128.41,-5034.92,-41083.53,2088.65,21161.23,-6953.09,177.34,-9091.13,-6775.75,-15866.88
321,2974.85,4673.37,6175.83,-5049.78,-40859.27,2091.65,21023.18,-7005.44,173.53,-8970.18,-6831.91,-15802.09
322,2893.0,4709.32,6136.14,-5033.68,-40946.52,2103.02,20999.85,-6957.08,176.66,-9138.86,-6780.43,-15919.29
323,3008.28,4652.65,6116.11,-5046.53,-41110.34,2089.59,21157.47,-6877.78,176.51,-9132.76,-6701.28,-15834.04
324,2857.87,4811.07,6147.31,-5002.37,-41007.19,2100.2,21008.76,-6934.83,175.94,-9084.35,-6758.89,-15843.24
325,2973.26,4590.55,6174.83,-5039.24,-40890.77,2101.49,21058.49,-7073.7,177.5,-9031.38,-6896.2,-15927.59
326,2858.12,4690.17,6099.38,-5053.26,-40942.65,2086.52,21099.61,-7000.9,175.91,-9162.11,-6824.99,-15987.11
327,2903.11,4636.72,6110.85,-5008.39,-40922.8,2107.58,20980.62,-6923.5,174.11,-9192.31,-6749.4,-15941.7
328,2852.9,4735.86,6145.73,-5059.23,-41015.99,2080.0,21030.02,-6905.37,175.89,-9230.71,-6729.48,-15960.19
329,2894.92,4672.89,6087.25,-5014.58,-41108.51,2069.58,20999.37,-6843.07,175.31,-9399.08,-6667.76,-16066.85
330,2962.38,4658.47,6124.88,-5053.24,-40998.28,2071.75,20988.43,-6862.79,177.06,-9245.6,-6685.73,-15931.34
331,2978.15,4615.54,6105.4,-4996.27,-41084.77,2100.61,21053.79,-6850.04,176.93,-9227.57,-6673.11,-15900.68
332,2947.6,4658.49,6120.71,-4985.77,-41047.26,2078.43,20973.71,-6908.85,178.5,-9254.08,-6730.35,-15984.43
333,2891.82,4655.2,6100.72,-5010.25,-41037.2,2061.93,21112.22,-6996.0,175.75,-9225.55,-6820.25,-16045.8
334,2916.08,4697.73,6126.14,-5081.69,-40900.32,2055.96,20994.47,-6966.08,176.19,-9191.64,-6789.88,-15981.52
335,2836.13,4737.83,6136.28,-5032.55,-41212.78,2097.91,21112.57,-6823.22,176.63,-9324.61,-6646.59,-15971.2
336,2897.54,4594.89,6144.63,-4991.8,-40886.35,2054.47,21014.45,-7011.88,176.9,-9172.17,-6834.98,-16007.15
337,2941.17,4621.09,6116.96,-4998.0,-41034.65,2091.26,21028.43,-6887.91,175.59,-9233.76,-6712.32,-15946.07
338,2973.93,4767.2,6137.2,-5008.97,-40944.64,2077.25,20955.03,-6935.05,180.31,-9043.02,-6754.74,-15797.76
339,2963.11,4648.88,6174.7,-5004.96,-40853.52,2081.51,20829.82,-6926.4,176.91,-9160.47,-6749.5,-15909.97
340,2896.71,4654.5,6077.37,-4998.23,-41009.58,2109.65,21047.02,-6910.75,176.43,-9222.55,-6734.32,-15956.87
341,2960.98,4626.08,6129.84,-5059.2,-40956.66,2066.01,20919.52,-6881.63,176.74,-9313.44,-6704.89,-16018.33
342,2929.32,4655.14,6170.25,-5083.66,-41013.17,2100.38,21089.89,-6950.88,177.73,-9151.86,-6773.16,-15925.02
343,2947.52,4644.94,6150.32,-4978.41,-40883.13,2070.57,20981.35,-7010.9,178.97,-9066.85,-6831.93,-15898.77
344,3016.62,4742.37,6110.24,-5000.2,-40955.13,2053.15,20994.95,-6946.39,176.67,-9038.01,-6769.72,-15807.73
345,2858.71,4650.59,6114.67,-5041.84,-40967.04,2072.45,20981.97,-6880.92,176.34,-9330.51,-6704.58,-16035.09
346,3033.23,4646.69,6122.76,-4995.51,-41062.56,2064.58,20897.5,-6819.33,176.77,-9293.32,-6642.56,-15935.88
347,2944.76,4610.88,6127.67,-5032.69,-41181.18,2110.5,21027.63,-6750.92,177.63,-9392.44,-6573.3,-15965.74
348,2870.92,4671.58,6139.09,-5049.59,-41088.32,2113.38,21058.14,-6797.86,175.54,-9284.79,-6622.32,-15907.11
349,2875.69,4608.68,6144.47,-4974.58,-41220.78,2093.67,20959.14,-6692.93,174.83,-9513.71,-6518.1,-16031.81
350,2967.56,4679.02,6167.82,-5004.93,-41115.1,2081.67,21033.96,-6832.17,179.92,-9189.99,-6652.25,-15842.24
351,2899.39,4751.29,6142.69,-5025.7,-41017.87,2063.39,20910.58,-6822.18,176.58,-9276.23,-6645.6,-15921.83
352,2900.37,4629.64,6150.93,-4985.22,-41133.21,2022.35,20990.03,-6780.1,177.32,-9425.11,-6602.78,-16027.89
353,2869.07,4707.77,6155.79,-5027.82,-41172.25,2087.26,21015.52,-6735.16,176.13,-9364.65,-6559.03,-15923.68
354,2859.43,4692.12,6153.19,-5053.41,-40991.69,2101.25,20993.55,-6877.31,174.29,-9245.57,-6703.03,-15948.59
355,2871.12,4679.01,6133.91,-5061.95,-40888.86,2065.62,21009.17,-6914.58,173.49,-9191.99,-6741.09,-15933.08
356,2974.44,4673.96,6110.2,-5072.13,-41121.14,2062.11,20954.19,-6773.68,176.29,-9418.36,-6597.39,-16015.76
357,2988.61,4683.8,6137.28,-5057.36,-41053.61,2026.62,20964.18,-6811.95,176.46,-9310.48,-6635.49,-15945.98
358,2952.13,4681.03,6167.04,-5055.8,-41036.25,2068.5,20999.51,-6814.62,175.75,-9223.84,-6638.87,-15862.71
359,2870.87,4652.75,6141.32,-5002.66,-41307.3,2077.55,21049.39,-6711.66,176.84,-9518.08,-6534.82,-16052.9
360,2866.02,4718.48,6111.94,-5052.58,-41088.62,2075.69,20974.25,-6729.04,173.15,-9394.83,-6555.88,-15950.72
361,2884.49,4630.47,6143.58,-5019.34,-41075.43,2046.3,21108.02,-6899.33,176.96,-9281.9,-6722.37,-16004.27
362,2931.39,4602.31,6114.72,-5034.62,-41029.09,2059.55,20991.42,-6847.18,178.88,-9364.31,-6668.31,-16032.62
363,2941.17,4615.78,6129.77,-5068.87,-41200.63,2070.27,21037.15,-6679.82,172.24,-9475.36,-6507.58,-15982.94
364,2894.1,4681.86,6146.71,-5054.05,-41073.83,2083.57,20910.07,-6749.4,175.58,-9411.57,-6573.82,-15985.4
365,2955.93,4745.23,6114.28,-5049.01,-41153.94,2071.59,21024.24,-6748.11,174.95,-9291.67,-6573.16,-15864.83
366,2964.97,4745.49,6046.27,-5054.68,-41165.63,2054.2,21054.39,-6751.24,173.25,-9354.98,-6577.99,-15932.97
367,2979.0,4553.89,6145.37,-5006.35,-41123.53,2073.35,21000.21,-6793.7,178.03,-9378.08,-6615.67,-15993.74
368,2904.35,4679.42,6125.37,-5025.65,-41226.78,2072.89,21111.41,-6756.21,175.31,-9358.99,-6580.9,-15939.89
369,2874.26,4676.19,6129.39,-5089.68,-40979.37,2075.78,21020.1,-6804.95,173.15,-9293.34,-6631.81,-15925.14
370,2949.13,4622.37,6109.47,-5053.24,-41124.92,2087.75,21039.89,-6810.09,175.51,-9369.56,-6634.57,-16004.13
371,2970.18,4718.58,6134.69,-5078.19,-41178.94,2076.92,21046.79,-6736.99,174.99,-9309.97,-6562.0,-15871.97
372,2909.83,4718.09,6089.03,-5066.33,-41211.59,2071.85,20929.34,-6616.09,174.38,-9559.78,-6441.71,-16001.5
373,2839.82,4573.4,6170.7,-5048.63,-41050.59,2082.25,20988.63,-6804.58,175.5,-9444.41,-6629.08,-16073.49
374,2932.24,4587.88,6129.72,-5077.09,-41008.76,2094.96,21120.42,-6881.78,174.97,-9220.64,-6706.81,-15927.45
375,2987.15,4615.33,6165.5,-5052.66,-41123.07,2046.8,21032.42,-6795.1,173.2,-9328.52,-6621.9,-15950.43
376,2822.73,4658.42,6094.71,-5059.59,-40920.42,2107.02,20987.03,-6906.69,175.94,-9310.1,-6730.75,-16040.85
377,2982.72,4641.27,6105.68,-5047.66,-41089.27,2070.69,21052.54,-6841.7,175.47,-9284.03,-6666.23,-15950.27
378,2888.36,4664.1,6102.85,-5026.68,-41110.24,2078.24,21062.36,-6827.27,178.18,-9341.02,-6649.09,-15990.11
379,2942.98,4689.96,6125.45,-5050.51,-41114.37,2063.08,21069.92,-6830.37,171.78,-9273.49,-6658.6,-15932.09
380,2891.1,4590.54,6156.34,-5017.99,-40934.37,2105.73,21009.21,-6935.39,176.13,-9199.44,-6759.26,-15958.7
381,2890.84,4683.53,6197.82,-5062.47,-40996.24,2096.14,21086.11,-6972.91,172.94,-9104.26,-6799.97,-15904.24
382,2869.97,4701.24,6131.41,-5009.89,-41175.57,2103.68,21080.25,-6836.13,176.6,-9298.91,-6659.53,-15958.44
383,2942.37,4634.84,6154.6,-5021.65,-40951.12,2066.45,21027.23,-6989.66,176.05,-9147.28,-6813.61,-15960.89
384,2941.92,4696.19,6131.65,-5021.31,-40962.21,2086.25,21006.88,-6939.78,178.14,-9120.62,-6761.64,-15882.26
385,2886.68,4624.66,6115.62,-5035.7,-41085.3,2123.44,21077.74,-6804.49,174.07,-9292.86,-6630.43,-15923.29
386,2912.14,4762.11,6110.51,-5041.32,-40902.37,2044.36,20922.08,-6880.02,175.38,-9192.49,-6704.64,-15897.13
387,2857.88,4609.92,6112.47,-5076.45,-41095.96,2109.28,21081.42,-6811.57,175.7,-9401.44,-6635.88,-16037.32
388,3030.39,4628.15,6130.14,-5055.18,-40863.18,2034.99,20923.34,-6916.6,176.79,-9171.34,-6739.82,-15911.16
389,2921.77,4667.45,6109.64,-5051.28,-41136.12,2117.07,21068.39,-6805.7,176.92,-9303.08,-6628.78,-15931.86
390,2941.19,4676.26,6125.68,-5039.31,-41032.26,2108.03,21001.86,-6839.83,176.05,-9218.55,-6663.78,-15882.33
391,2998.1,4587.02,6129.82,-5071.52,-40888.69,2052.14,21003.96,-6927.34,175.81,-9189.17,-6751.53,-15940.7
392,2919.05,4681.25,6134.01,-5058.07,-40937.42,2085.74,20977.13,-6898.63,172.22,-9198.3,-6726.42,-15924.72
393,2974.51,4702.08,6128.83,-5067.6,-40880.2,2081.3,21034.04,-6984.94,177.3,-9027.05,-6807.64,-15834.7
394,2941.43,4646.02,6184.15,-5028.41,-40835.94,2072.42,21005.54,-7039.63,174.52,-9014.78,-6865.11,-15879.89
395,2928.62,4749.53,6208.54,-5026.3,-41005.42,2061.92,21090.29,-6950.64,179.55,-8992.8,-6771.09,-15763.89
396,2849.02,4649.85,6116.59,-5027.11,-41101.69,2095.7,21105.33,-6872.77,178.66,-9312.31,-6694.11,-16006.42
397,2935.08,4707.86,6228.95,-5104.38,-41044.73,2078.49,21033.9,-6832.7,172.62,-9164.81,-6660.07,-15824.89
398,2986.6,4660.08,6199.38,-5079.41,-40870.5,2058.9,20958.51,-6957.42,177.75,-9086.45,-6779.67,-15866.12
399,2972.86,4698.5,6163.29,-5068.56,-40986.91,2088.58,21047.72,-6904.42,171.83,-9084.53,-6732.59,-15817.12
400,2958.39,4749.95,6184.23,-5063.94,-40962.34,2065.39,20982.39,-6886.52,175.32,-9085.93,-6711.19,-15797.12
401,2887.15,4665.46,6120.86,-5039.43,-41037.48,2084.63,21003.99,-6804.77,175.0,-9314.83,-6629.77,-15944.6
402,2959.25,4663.45,6100.63,-5038.81,-40939.49,2063.19,20944.76,-6900.83,175.68,-9247.02,-6725.15,-15972.18
403,2999.93,4645.28,6120.22,-5029.06,-41032.71,2108.3,21048.55,-6872.18,175.46,-9139.49,-6696.72,-15836.2
404,2826.9,4698.89,6102.11,-5050.81,-40963.56,2062.02,20995.74,-6879.7,173.69,-9328.7,-6706.01,-16034.71
405,2934.25,4789.85,6117.25,-5064.01,-40867.98,2062.95,20971.36,-6926.56,173.93,-9056.33,-6752.62,-15808.95
406,2969.03,4590.32,6109.51,-5062.9,-40957.24,2088.99,20993.96,-6906.39,176.58,-9268.33,-6729.81,-15998.14
407,2924.74,4686.51,6150.54,-5046.99,-40983.33,2060.59,21004.48,-6910.74,176.63,-9203.47,-6734.12,-15937.58
408,2852.33,4689.73,6142.07,-5063.06,-41022.52,2123.18,21019.85,-6893.19,176.03,-9258.42,-6717.15,-15975.57
409,3008.49,4687.01,6142.77,-5032.03,-41075.55,2087.69,20914.16,-6787.68,172.69,-9267.45,-6614.99,-15882.44
410,2888.64,4685.68,6127.55,-5013.54,-41187.73,2107.55,21024.69,-6773.05,175.2,-9367.14,-6597.85,-15964.98
411,2987.84,4691.21,6186.37,-5063.46,-40954.65,2090.38,20996.12,-6920.37,173.18,-9066.18,-6747.2,-15813.38
412,2855.43,4677.7,6131.7,-5081.52,-40936.86,2084.23,20995.03,-6927.12,174.24,-9274.29,-6752.88,-16027.17
413,2939.65,4641.14,6134.57,-5107.37,-41024.3,2077.88,20966.46,-6745.06,171.21,-9371.96,-6573.85,-15945.81
414,2908.14,4681.41,6216.71,-5068.21,-41177.16,2070.51,21041.46,-6765.36,170.39,-9327.13,-6594.98,-15922.11
415,3001.2,4626.04,6127.4,-5075.21,-41097.04,2094.71,20981.87,-6774.71,171.21,-9341.03,-6603.5,-15944.53
416,2855.15,4760.83,6120.55,-5033.52,-41138.99,2068.32,21014.91,-6814.69,175.22,-9352.74,-6639.47,-15992.21
417,2942.19,4675.51,6154.69,-5032.65,-41093.92,2112.94,20987.02,-6767.43,170.17,-9254.22,-6597.27,-15851.48
418,2954.66,4618.89,6106.9,-5039.84,-41088.78,2079.13,20816.91,-6713.08,173.03,-9552.13,-6540.06,-16092.19
419,2951.85,4698.05,6102.63,-5059.68,-40904.26,2081.45,20828.75,-6841.32,173.97,-9301.21,-6667.35,-15968.55
420,2992.31,4774.02,6161.85,-5044.39,-41191.88,2055.99,21004.55,-6745.85,170.31,-9247.55,-6575.55,-15823.09
421,2964.61,4666.12,6190.89,-5051.45,-41309.72,2093.98,21112.86,-6703.16,171.66,-9332.69,-6531.5,-15864.19
422,2886.36,4732.56,6108.3,-5056.55,-41259.02,2106.36,21044.85,-6708.83,176.01,-9437.15,-6532.83,-15969.98
423,2947.43,4677.34,6144.14,-5066.79,-41113.58,2066.23,21073.7,-6853.46,172.41,-9271.53,-6681.05,-15952.58
424,2905.68,4693.09,6164.6,-5070.22,-41063.57,2098.58,21094.65,-6876.13,170.6,-9177.2,-6705.53,-15882.74
425,2894.24,4695.08,6190.61,-5098.79,-40952.84,2065.99,21093.98,-6955.37,168.17,-9111.72,-6787.21,-15898.93
426,2949.81,4654.85,6187.01,-5028.23,-40871.55,2068.79,20922.54,-6965.49,170.21,-9116.77,-6795.28,-15912.05
427,2996.07,4605.49,6142.75,-5060.77,-41041.96,2098.0,21015.81,-6832.8,168.92,-9244.62,-6663.88,-15908.5
428,2988.91,4736.82,6131.36,-5084.82,-41097.31,2058.36,21043.74,-6807.64,169.16,-9222.95,-6638.48,-15861.43
429,2880.33,4712.79,6081.66,-5055.0,-40989.22,2098.09,20947.07,-6864.36,169.6,-9324.27,-6694.76,-16019.03
430,3020.01,4636.05,6121.43,-5070.85,-41077.68,2092.79,21013.5,-6779.42,172.77,-9264.76,-6606.65,-15871.41
431,2954.62,4689.72,6144.58,-5046.54,-41075.9,2086.97,20985.92,-6807.39,171.85,-9260.64,-6635.55,-15896.18
432,2903.45,4692.0,6159.38,-5047.53,-40975.16,2097.09,20912.69,-6817.23,173.02,-9258.08,-6644.21,-15902.28
433,2912.7,4716.65,6136.32,-5069.19,-41101.63,2088.84,20928.66,-6740.77,174.75,-9387.66,-6566.02,-15953.68
434,2969.39,4746.14,6121.36,-5021.69,-41091.31,2072.38,20861.87,-6709.29,172.8,-9341.86,-6536.49,-15878.36
435,2871.14,4661.84,6155.85,-5052.85,-41004.58,2075.75,20870.15,-6760.93,173.64,-9422.7,-6587.28,-16009.98
436,3001.28,4602.88,6138.97,-5072.48,-41103.87,2093.67,21015.8,-6797.61,172.97,-9323.75,-6624.64,-15948.39
437,2871.68,4664.46,6206.63,-5070.28,-41322.43,2105.54,21030.08,-6631.08,171.84,-9514.31,-6459.24,-15973.55
438,2932.87,4745.45,6201.41,-5088.35,-41146.52,2081.48,21047.54,-6747.41,172.5,-9226.12,-6574.91,-15801.03
439,2921.5,4689.2,6188.2,-5119.28,-41142.34,2070.17,20896.9,-6692.32,170.32,-9495.63,-6522.0,-16017.64
440,3009.59,4635.84,6206.06,-5055.63,-41160.06,2054.64,20974.44,-6757.3,173.04,-9335.13,-6584.26,-15919.39
441,2971.93,4693.07,6170.62,-5058.59,-40974.82,2072.62,20952.57,-6877.99,175.99,-9172.59,-6702.0,-15874.59
442,2988.25,4642.49,6151.7,-5001.7,-41060.19,2063.14,20954.39,-6857.33,176.68,-9261.91,-6680.65,-15942.56
443,2939.02,4724.41,6120.16,-5005.75,-41118.3,2076.52,21022.79,-6817.49,177.91,-9241.15,-6639.57,-15880.72
444,3024.61,4630.52,6167.4,-4966.59,-41236.5,2086.71,20970.39,-6731.97,177.83,-9323.47,-6554.14,-15877.61
445,2941.76,4649.6,6192.64,-5018.99,-41124.44,2063.0,20969.99,-6739.1,176.1,-9326.45,-6563.0,-15889.45
446,2964.6,4691.88,6130.96,-5024.59,-41019.22,2068.71,20877.3,-6773.21,176.03,-9310.36,-6597.18,-15907.54
447,2941.8,4632.09,6159.74,-5064.18,-41160.28,2096.67,21029.39,-6741.02,173.64,-9364.78,-6567.38,-15932.16
448,2933.31,4660.75,6144.12,-5047.75,-41081.94,2093.29,20998.69,-6780.38,175.95,-9299.52,-6604.43,-15903.95
449,2962.18,4769.31,6157.87,-5046.98,-41150.23,2065.95,21045.62,-6749.32,175.29,-9196.29,-6574.04,-15770.32
450,2932.59,4680.81,6156.2,-5032.26,-41133.87,2076.46,21062.22,-6790.59,172.66,-9257.85,-6617.94,-15875.78
451,2955.44,4687.19,6109.1,-5041.99,-41084.2,2064.83,20871.11,-6710.93,173.69,-9438.52,-6537.24,-15975.76
452,2931.64,4695.22,6169.66,-4980.74,-41111.63,2094.88,20977.76,-6823.88,172.38,-9223.21,-6651.5,-15874.71
453,2857.86,4654.05,6128.1,-5053.44,-41147.31,2022.37,20938.93,-6728.0,175.46,-9599.43,-6552.54,-16151.97
454,2995.49,4680.2,6186.68,-5106.12,-41028.03,2091.86,21045.71,-6880.14,177.66,-9134.21,-6702.48,-15836.69
455,2938.05,4661.14,6138.86,-5041.75,-41060.92,2062.76,20948.9,-6853.18,176.25,-9352.96,-6676.92,-16029.88
456,2945.99,4718.42,6172.8,-5051.91,-41024.98,2097.04,20892.46,-6832.88,172.41,-9250.18,-6660.47,-15910.65
457,2900.53,4612.52,6158.31,-4991.58,-41231.42,2103.39,21036.77,-6794.36,176.59,-9411.49,-6617.77,-16029.26
458,2958.12,4691.97,6121.71,-5063.25,-40990.22,2112.11,20966.0,-6881.91,174.29,-9203.58,-6707.61,-15911.19
459,2929.09,4690.16,6143.32,-5029.47,-41216.11,2106.55,21060.26,-6751.65,173.86,-9316.21,-6577.78,-15893.99
460,2966.39,4659.1,6160.66,-5028.4,-41209.56,2104.72,20973.85,-6738.78,173.63,-9373.24,-6565.15,-15938.38
461,2871.25,4728.01,6196.25,-5104.37,-41125.41,2111.98,20966.44,-6712.94,171.47,-9355.84,-6541.47,-15897.31
462,2900.79,4653.9,6132.29,-5050.89,-41056.14,2077.32,20822.33,-6712.89,173.79,-9520.4,-6539.09,-16059.5
463,2897.29,4797.12,6121.94,-5089.0,-41050.42,2087.6,20928.09,-6765.02,173.32,-9307.38,-6591.71,-15899.08
464,2907.09,4596.48,6149.67,-5001.12,-41148.67,2082.75,21012.75,-6757.16,176.29,-9401.03,-6580.87,-15981.91
465,2914.33,4737.08,6150.51,-5073.93,-41272.34,2105.93,20962.18,-6597.16,174.6,-9476.23,-6422.56,-15898.79
466,2991.63,4744.61,6161.29,-5026.72,-41053.83,2081.48,20905.03,-6767.2,174.6,-9196.51,-6592.61,-15789.11
467,2983.04,4613.88,6116.38,-5037.77,-41211.68,2071.48,20959.6,-6670.09,171.11,-9505.07,-6498.97,-16004.04
468,2912.82,4664.53,6112.1,-5058.66,-41047.4,2126.36,20964.84,-6771.85,174.25,-9325.41,-6597.6,-15923.02
469,2946.07,4726.74,6156.53,-5017.2,-41169.16,2069.07,20975.99,-6764.83,174.01,-9311.96,-6590.82,-15902.78
470,2894.89,4694.22,6133.97,-5015.8,-40947.22,2050.96,20845.62,-6796.11,175.02,-9343.36,-6621.09,-15964.44
471,2944.93,4710.55,6143.65,-5002.65,-41085.28,2079.58,20951.61,-6795.43,176.23,-9257.6,-6619.2,-15876.8
472,2885.51,4664.71,6087.06,-5048.17,-41034.86,2057.67,21020.83,-6852.02,177.31,-9367.26,-6674.71,-16041.97
473,2963.82,4750.34,6066.84,-5012.0,-40855.35,2055.44,20947.76,-6960.29,175.81,-9083.16,-6784.47,-15867.63
474,2895.9,4658.86,6184.7,-5068.45,-40925.64,2103.75,21008.43,-6904.19,174.37,-9142.46,-6729.82,-15872.28
475,2943.25,4707.78,6098.75,-5024.62,-40920.58,2066.57,21027.82,-6941.91,177.73,-9101.02,-6764.18,-15865.2
476,2971.62,4738.18,6141.54,-5072.26,-41090.66,2114.62,20994.52,-6800.91,175.03,-9202.44,-6625.87,-15828.31
477,2901.07,4776.8,6176.95,-5028.56,-41091.37,2087.4,21046.48,-6847.43,175.77,-9131.23,-6671.65,-15802.88
478,2852.24,4679.37,6136.6,-5027.58,-41139.53,2055.68,21054.79,-6792.31,172.9,-9388.43,-6619.4,-16007.83
479,2957.34,4736.84,6109.44,-5007.0,-41057.26,2061.48,20959.99,-6802.87,173.65,-9239.16,-6629.22,-15868.38
480,2947.13,4714.9,6168.02,-5032.64,-41128.28,2079.93,21129.79,-6862.95,175.72,-9121.17,-6687.23,-15808.4
481,2902.08,4691.82,6175.68,-5031.03,-41123.8,2082.73,21177.99,-6918.87,176.47,-9124.53,-6742.4,-15866.93
482,2863.65,4780.96,6113.45,-5052.0,-41221.8,2092.6,21173.72,-6859.36,176.98,-9249.42,-6682.38,-15931.81
483,2959.15,4704.27,6112.07,-5093.53,-40927.8,2070.59,21019.1,-6950.68,177.27,-9156.14,-6773.41,-15929.56
484,2942.85,4724.21,6095.13,-5091.08,-40868.53,2083.26,20977.81,-6909.51,174.61,-9136.35,-6734.9,-15871.25
485,2903.64,4618.71,6118.6,-5112.48,-40984.34,2098.38,21082.08,-6915.74,174.47,-9275.41,-6741.27,-16016.68
486,2856.94,4689.65,6132.21,-5036.56,-41059.94,2076.93,21027.26,-6847.21,176.24,-9313.51,-6670.97,-15984.48
487,2945.24,4758.02,6102.93,-5029.78,-40974.75,2051.64,20986.33,-6916.4,176.9,-9160.38,-6739.5,-15899.88
488,2919.4,4708.42,6085.92,-5075.21,-41036.55,2076.69,21138.51,-6961.44,175.07,-9182.83,-6786.37,-15969.2
489,2934.39,4665.89,6163.42,-5125.91,-40965.48,2056.6,21042.48,-6911.11,172.3,-9228.6,-6738.81,-15967.41
490,2886.34,4589.53,6154.65,-5034.13,-41193.82,2116.24,21160.48,-6813.56,172.41,-9320.71,-6641.16,-15961.87
491,2912.69,4680.06,6109.03,-5052.22,-41238.29,2104.23,21049.84,-6760.56,174.01,-9434.64,-6586.54,-16021.19
492,2914.33,4729.92,6126.32,-5013.77,-41047.82,2060.64,21043.45,-6881.06,177.13,-9186.93,-6703.93,-15890.86
493,2924.88,4674.73,6071.97,-5043.83,-41159.03,2055.31,21138.76,-6814.82,176.66,-9337.21,-6638.16,-15975.37
494,2978.74,4704.46,6149.94,-5064.43,-40936.81,2084.5,20950.12,-6890.82,173.77,-9133.47,-6717.05,-15850.52
495,2892.11,4686.21,6130.15,-5124.6,-40992.51,2053.69,21068.77,-6883.02,173.21,-9286.16,-6709.81,-15995.97
496,2902.93,4718.15,6095.46,-5002.24,-41052.37,2088.5,21055.16,-6922.91,176.45,-9194.4,-6746.46,-15940.86
497,2922.51,4746.72,6174.03,-5014.81,-41194.9,2096.67,21128.74,-6829.3,175.28,-9141.04,-6654.02,-15795.06
498,2837.75,4590.89,6121.83,-5068.59,-41151.12,2079.71,21133.34,-6797.11,172.87,-9456.18,-6624.24,-16080.42
499,2903.94,4701.4,6097.48,-5086.65,-41065.38,2054.82,21048.88,-6861.63,176.14,-9345.5,-6685.49,-16030.99
500,2883.59,4694.78,6121.63,-5094.02,-41140.02,2057.83,21040.75,-6793.0,173.47,-9435.45,-6619.54,-16054.99
501,2878.96,4725.32,6135.04,-5046.3,-41077.38,2092.05,21065.95,-6882.52,177.41,-9226.37,-6705.11,-15931.49
502,2940.73,4636.3,6175.82,-5074.29,-41006.79,2054.36,20956.24,-6842.88,174.98,-9317.62,-6667.89,-15985.51
503,2981.97,4688.66,6106.41,-5046.46,-40854.67,2077.54,20977.74,-7003.86,176.83,-9068.8,-6827.03,-15895.83
504,2964.86,4709.72,6097.8,-5046.08,-40956.55,2074.5,21021.75,-6905.4,173.7,-9133.99,-6731.71,-15865.7
505,2897.79,4717.42,6160.42,-5050.75,-41201.73,2064.29,21055.52,-6797.76,172.56,-9357.05,-6625.21,-15982.25
506,2908.54,4677.64,6107.57,-5049.97,-41111.96,2043.82,21002.71,-6783.37,173.54,-9421.65,-6609.83,-16031.48
507,2946.53,4676.82,6111.69,-5031.33,-41111.79,2108.85,20899.94,-6767.56,175.83,-9399.3,-6591.73,-15991.03
508,3005.19,4631.77,6110.46,-5064.86,-40970.38,2069.94,21024.84,-6918.04,173.01,-9193.04,-6745.02,-15938.06
509,3014.0,4692.43,6186.69,-5044.02,-40979.37,2054.23,20883.92,-6822.6,172.11,-9192.12,-6650.5,-15842.62
510,2924.38,4666.19,6112.17,-5006.22,-41273.39,2116.28,21082.89,-6772.0,175.63,-9377.68,-6596.37,-15974.05
511,2942.35,4694.33,6178.23,-5026.36,-40928.23,2063.15,20801.32,-6895.63,175.01,-9275.21,-6720.61,-15995.82
512,2920.5,4623.56,6126.18,-5015.75,-41025.81,2076.69,20998.1,-6856.33,178.18,-9296.52,-6678.15,-15974.67
513,2961.79,4736.22,6107.19,-5036.72,-40957.04,2107.32,20993.03,-6909.51,178.74,-9088.21,-6730.78,-15818.99
514,2870.45,4603.95,6140.31,-5057.61,-41108.09,2083.48,21068.49,-6867.78,177.89,-9399.02,-6689.88,-16088.9
515,2892.83,4735.71,6159.44,-5028.09,-40999.86,2065.95,20965.48,-6885.55,176.31,-9208.54,-6709.23,-15917.78
516,2868.84,4600.55,6096.0,-5056.06,-41002.22,2094.72,21058.9,-6874.8,177.01,-9339.29,-6697.79,-16037.07
517,2909.95,4724.03,6165.75,-5024.38,-40995.98,2081.26,20960.17,-6871.9,175.73,-9179.21,-6696.18,-15875.38
518,2913.48,4675.81,6178.68,-5087.79,-41058.11,2089.08,21024.98,-6827.37,175.69,-9263.87,-6651.68,-15915.55
519,2944.03,4647.38,6141.89,-5026.35,-41093.2,2060.78,20926.13,-6767.31,173.55,-9399.33,-6593.76,-15993.09
520,2884.68,4584.57,6123.94,-5060.27,-41191.56,2064.81,21044.39,-6703.15,170.31,-9549.45,-6532.85,-16082.3
521,2861.63,4757.46,6162.99,-5000.97,-41097.56,2098.32,20951.94,-6784.45,174.28,-9266.19,-6610.17,-15876.36
522,2866.33,4673.71,6162.36,-5053.1,-41305.03,2075.74,21023.33,-6642.56,171.23,-9556.66,-6471.33,-16027.99
523,2913.89,4747.43,6128.6,-5056.59,-41102.81,2092.27,20982.17,-6804.37,173.98,-9295.04,-6630.39,-15925.43
524,2843.72,4691.33,6153.18,-5001.45,-41196.41,2109.03,21162.63,-6857.68,176.52,-9237.97,-6681.16,-15919.13
525,2931.24,4651.21,6126.06,-5068.91,-41196.62,2079.77,21064.03,-6815.99,174.36,-9413.22,-6641.63,-16054.85
526,2925.11,4745.79,6147.77,-5039.36,-41246.97,2105.77,21115.31,-6776.87,176.39,-9246.57,-6600.48,-15847.05
527,2936.52,4593.56,6157.62,-4979.09,-41200.14,2091.29,21081.87,-6840.3,176.01,-9318.37,-6664.29,-15982.66
528,3007.52,4739.59,6131.59,-5044.84,-41056.97,2057.34,21050.01,-6920.94,176.09,-9115.76,-6744.85,-15860.61
529,2933.42,4675.38,6122.4,-5045.59,-41266.92,2073.13,21127.58,-6703.89,171.17,-9380.6,-6532.72,-15913.33
530,2936.93,4664.72,6140.96,-5025.06,-41179.14,2097.46,21025.44,-6746.53,173.21,-9338.7,-6573.32,-15912.02
531,2968.55,4613.5,6114.23,-5085.41,-41203.33,2058.9,21073.38,-6727.12,172.21,-9460.18,-6554.91,-16015.09
532,3023.67,4690.76,6062.94,-5057.93,-41132.54,2079.25,21001.17,-6745.89,170.54,-9332.67,-6575.35,-15908.02
533,2952.25,4668.28,6152.51,-5054.21,-41360.99,2101.71,21049.85,-6617.85,168.5,-9490.6,-6449.34,-15939.94
534,2962.26,4739.59,6109.06,-5029.0,-41115.97,2067.01,20917.78,-6727.62,171.48,-9349.27,-6556.14,-15905.41
535,2974.16,4670.95,6154.22,-5062.71,-41207.44,2106.9,20970.56,-6729.1,171.99,-9393.37,-6557.11,-15950.48
536,2899.01,4718.74,6146.39,-5060.15,-41161.14,2090.51,20926.95,-6668.85,171.5,-9439.68,-6497.35,-15937.03
537,2980.37,4634.48,6107.95,-5012.8,-41166.57,2037.47,20938.98,-6664.36,171.9,-9480.11,-6492.46,-15972.57
538,2989.14,4651.39,6124.67,-5035.06,-41052.38,2067.41,20943.12,-6795.49,175.05,-9311.72,-6620.44,-15932.16
539,2965.51,4735.75,6131.55,-5069.06,-41070.27,2061.78,20862.42,-6716.31,171.51,-9382.32,-6544.8,-15927.13
540,2910.48,4684.94,6171.87,-5024.22,-41154.68,2067.3,21022.0,-6814.94,173.05,-9322.31,-6641.89,-15964.2
541,3010.22,4656.19,6110.84,-5041.09,-41117.22,2060.18,20998.92,-6788.52,175.76,-9321.96,-6612.76,-15934.72
542,2879.62,4684.35,6192.99,-5014.13,-41172.92,2097.46,21083.49,-6845.31,171.52,-9249.15,-6673.79,-15922.94
543,2967.29,4685.15,6153.51,-5009.93,-41164.26,2091.27,20885.77,-6720.89,172.58,-9391.22,-6548.31,-15939.53
544,2928.78,4739.91,6188.38,-5052.96,-40995.43,2083.95,20888.81,-6781.38,173.8,-9218.57,-6607.58,-15826.15
545,2953.24,4723.1,6153.18,-5061.46,-41206.36,2080.54,21005.95,-6718.98,171.81,-9351.82,-6547.17,-15898.99
546,2867.03,4739.28,6139.39,-5125.85,-41162.77,2100.96,21004.35,-6739.02,171.07,-9437.61,-6567.95,-16005.55
547,2958.64,4719.64,6132.99,-5058.51,-41170.21,2078.95,20991.78,-6791.54,172.36,-9346.71,-6619.19,-15965.9
548,2877.48,4757.22,6143.48,-5112.64,-41033.49,2047.55,20925.9,-6817.28,172.01,-9394.5,-6645.27,-16039.77
549,2948.43,4644.45,6164.89,-5051.02,-41092.73,2092.63,20952.34,-6771.05,173.7,-9341.01,-6597.34,-15938.35
550,2925.21,4663.34,6120.25,-4993.09,-41171.82,2101.43,21021.14,-6806.92,173.13,-9333.55,-6633.79,-15967.35
551,2915.33,4602.96,6133.89,-5034.03,-41338.32,2096.16,21036.95,-6670.6,173.06,-9587.07,-6497.54,-16084.61
552,2906.52,4548.82,6117.61,-5020.27,-41198.9,2093.31,20981.7,-6764.29,172.53,-9571.2,-6591.77,-16162.97
553,2937.57,4724.58,6180.26,-5052.91,-41191.72,2061.23,20918.99,-6677.16,173.94,-9422.01,-6503.22,-15925.24
554,2955.94,4741.18,6141.58,-5048.87,-41091.1,2065.83,20976.23,-6791.99,174.21,-9259.21,-6617.78,-15877.0
555,2983.62,4622.22,6087.64,-5094.86,-41151.75,2055.62,21067.08,-6778.32,176.95,-9430.43,-6601.37,-16031.79
556,2922.34,4597.16,6189.49,-5037.93,-41236.82,2077.3,21118.17,-6792.92,173.22,-9370.29,-6619.7,-15989.98
557,2880.51,4714.63,6136.31,-5073.14,-41149.29,2107.67,21101.24,-6858.43,175.26,-9282.07,-6683.17,-15965.25
558,2890.91,4760.8,6175.54,-5025.18,-41181.79,2089.72,21050.26,-6771.5,174.2,-9239.74,-6597.31,-15837.05
559,2944.26,4655.71,6162.98,-5063.12,-41018.26,2098.66,20934.83,-6806.75,175.05,-9284.95,-6631.69,-15916.64
560,2938.68,4846.72,6088.98,-5067.14,-41134.17,2056.16,20992.12,-6762.51,172.88,-9278.65,-6589.63,-15868.28
561,2960.15,4653.62,6135.44,-5052.58,-41259.15,2049.25,20979.61,-6696.76,172.44,-9533.66,-6524.32,-16057.98
562,2956.57,4625.37,6141.5,-5004.79,-41092.3,2073.15,21054.26,-6815.36,173.05,-9246.23,-6642.31,-15888.54
563,2909.14,4687.01,6129.47,-5082.33,-41110.0,2086.51,20981.92,-6768.24,171.0,-9398.28,-6597.24,-15995.52
564,2854.07,4618.79,6198.92,-5107.12,-41245.03,2105.58,20984.14,-6644.08,168.33,-9590.64,-6475.76,-16066.4
565,2890.99,4674.48,6114.91,-5004.05,-41224.12,2110.68,20966.99,-6651.94,173.05,-9470.13,-6478.88,-15949.01
566,2886.2,4719.2,6103.12,-5041.55,-41142.99,2101.72,20990.45,-6815.0,173.46,-9383.86,-6641.54,-16025.4
567,2929.13,4594.83,6121.38,-5065.12,-40931.68,2106.19,20965.2,-6879.17,173.93,-9280.09,-6705.24,-15985.32
568,2938.74,4650.52,6085.09,-5041.43,-41034.09,2069.87,21022.78,-6904.45,171.5,-9308.52,-6732.95,-16041.47
569,2950.67,4645.95,6136.14,-5078.59,-40968.42,2075.85,20902.61,-6843.61,170.08,-9335.8,-6673.53,-16009.33
570,2906.67,4786.61,6174.86,-5060.83,-41046.87,2081.88,21047.06,-6882.68,172.57,-9110.61,-6710.11,-15820.72
571,2954.17,4681.46,6081.8,-4976.55,-41072.22,2067.55,21035.4,-6915.7,177.68,-9228.4,-6738.02,-15966.41
572,2938.12,4656.23,6126.76,-5032.12,-41054.75,2090.21,21037.49,-6856.81,176.08,-9238.03,-6680.73,-15918.77
573,2894.43,4737.48,6131.58,-5075.03,-40954.73,2093.71,20977.87,-6847.61,175.55,-9194.69,-6672.06,-15866.75
574,2926.96,4734.23,6083.11,-5073.21,-41070.05,2059.59,20989.83,-6862.06,173.92,-9349.53,-6688.14,-16037.67
575,2961.92,4773.62,6099.29,-5105.83,-40930.38,2044.78,20981.99,-6885.21,175.58,-9174.61,-6709.63,-15884.24
576,2973.5,4750.06,6104.58,-5067.37,-41054.56,2065.84,21003.26,-6866.83,173.21,-9224.69,-6693.62,-15918.3
577,2961.34,4754.73,6140.17,-5073.23,-41129.51,2086.07,21016.93,-6783.74,170.13,-9243.5,-6613.61,-15857.11
578,2913.83,4737.29,6126.1,-5046.56,-41169.8,2092.02,21013.18,-6743.13,169.87,-9333.95,-6573.27,-15907.22
579,2958.51,4620.01,6139.6,-5033.87,-41061.7,2061.54,21074.32,-6878.38,175.12,-9241.59,-6703.26,-15944.85
580,3015.76,4669.81,6121.33,-5065.54,-40949.19,2068.11,20947.84,-6875.15,174.69,-9191.87,-6700.46,-15892.34
581,2951.0,4752.74,6121.09,-5073.69,-40896.09,2042.01,20923.21,-6909.01,173.4,-9179.74,-6735.61,-15915.34
582,2848.17,4704.93,6162.68,-5073.07,-40833.95,2075.69,20921.98,-6924.24,175.47,-9193.57,-6748.77,-15942.34
583,2886.52,4686.24,6127.29,-5041.93,-41013.27,2051.56,20945.7,-6835.27,173.55,-9357.89,-6661.72,-16019.61
584,2918.55,4754.63,6119.98,-5082.35,-41056.38,2084.6,20963.57,-6826.11,170.63,-9297.4,-6655.48,-15952.89
585,2869.99,4725.72,6149.71,-5071.44,-41088.16,2059.67,20992.62,-6795.94,171.58,-9361.87,-6624.36,-15986.24
586,2916.11,4743.88,6118.59,-5094.43,-41155.94,2090.45,20994.02,-6755.48,170.6,-9387.32,-6584.88,-15972.2
587,2910.3,4688.47,6082.8,-5020.43,-41141.34,2088.9,20962.96,-6761.26,174.38,-9428.33,-6586.88,-16015.21
588,2942.34,4681.78,6148.05,-5067.87,-41214.08,2097.78,21056.25,-6720.62,171.23,-9355.74,-6549.38,-15905.13
589,2957.96,4640.42,6097.45,-5059.03,-41138.33,2056.26,20879.87,-6657.0,170.77,-9565.4,-6486.23,-16051.63
590,2995.14,4732.95,6173.23,-5045.98,-41175.26,2077.58,20906.37,-6722.27,173.81,-9335.97,-6548.47,-15884.44
591,2958.84,4712.57,6149.47,-5079.74,-41179.98,2091.14,21010.35,-6706.63,172.67,-9337.35,-6533.96,-15871.31
592,2898.27,4651.37,6138.99,-5070.33,-41290.61,2046.71,20992.16,-6651.33,167.58,-9633.43,-6483.75,-16117.18
593,2886.9,4614.6,6075.08,-5016.56,-41170.76,2108.08,21027.44,-6771.75,170.78,-9475.22,-6600.97,-16076.19
594,2919.46,4556.76,6133.86,-5043.43,-41100.0,2053.55,20983.24,-6814.05,170.52,-9496.56,-6643.53,-16140.09
595,2940.31,4651.66,6092.93,-5020.15,-41082.54,2051.34,20917.8,-6788.55,171.03,-9448.66,-6617.51,-16066.17
596,2950.7,4643.21,6136.88,-5047.97,-41211.42,2089.13,21007.42,-6760.11,174.28,-9432.05,-6585.83,-16017.87
597,2928.03,4730.0,6107.2,-5050.95,-41134.41,2105.85,20953.56,-6728.79,172.67,-9360.72,-6556.12,-15916.84
598,2885.1,4700.71,6087.22,-5083.11,-41127.01,2079.34,21010.86,-6730.33,171.57,-9446.89,-6558.75,-16005.65
599,2936.13,4730.73,6103.51,-5081.59,-41118.41,2081.39,21002.86,-6786.43,171.52,-9345.39,-6614.92,-15960.3
600,2943.16,4741.02,6148.37,-5047.43,-41142.22,2097.73,21009.9,-6745.25,172.08,-9249.46,-6573.17,-15822.63
601,2965.87,4760.95,6149.74,-5033.05,-41048.17,2096.39,20858.74,-6771.09,174.87,-9249.53,-6596.22,-15845.75
602,2884.88,4730.2,6141.01,-5016.41,-41060.68,2095.44,20964.45,-6824.46,177.94,-9261.12,-6646.52,-15907.64
603,2830.62,4768.1,6165.43,-5064.0,-40992.07,2070.87,20975.9,-6912.58,175.67,-9245.14,-6736.91,-15982.05
604,2925.02,4618.11,6112.57,-5014.63,-41173.98,2060.43,21069.05,-6805.93,175.2,-9403.43,-6630.72,-16034.15
605,2958.07,4699.73,6141.6,-4987.88,-41324.77,2080.7,20930.31,-6634.09,174.77,-9502.25,-6459.32,-15961.57
606,2923.14,4725.7,6103.14,-5065.66,-41172.87,2068.73,20916.63,-6699.64,174.16,-9501.19,-6525.47,-16026.67
607,2905.46,4675.16,6096.77,-5024.13,-41317.02,2095.05,20999.29,-6642.48,173.64,-9569.41,-6468.84,-16038.26
608,2879.05,4698.33,6164.5,-5040.54,-41085.56,2082.78,21027.59,-6767.16,171.16,-9273.83,-6596.01,-15869.84
609,2894.35,4646.3,6122.43,-5051.47,-41016.37,2081.61,20853.5,-6766.41,173.47,-9469.65,-6592.94,-16062.59
610,2904.84,4638.03,6100.29,-5063.9,-41117.76,2083.06,20934.88,-6704.41,176.24,-9520.57,-6528.17,-16048.74
611,2909.7,4711.94,6105.21,-5004.9,-41080.62,2056.58,20836.74,-6664.33,171.64,-9465.34,-6492.7,-15958.04
612,2921.01,4681.31,6091.66,-5019.24,-41165.33,2095.0,20977.8,-6707.17,173.88,-9417.79,-6533.29,-15951.08
613,2912.55,4776.82,6146.55,-5063.25,-41277.94,2085.46,21015.87,-6649.9,173.7,-9403.94,-6476.2,-15880.14
614,2905.78,4788.84,6086.65,-5095.05,-41102.22,2115.03,21047.62,-6784.73,175.66,-9253.35,-6609.06,-15862.41
615,2981.19,4549.37,6163.76,-5091.93,-41170.26,2107.72,21015.23,-6727.52,171.69,-9444.91,-6555.83,-16000.75
616,2915.38,4685.83,6215.04,-5058.29,-41203.16,2075.6,20880.4,-6626.32,170.83,-9489.21,-6455.49,-15944.7
617,2931.45,4718.09,6112.92,-5053.66,-41060.28,2077.56,20970.81,-6823.13,176.18,-9303.11,-6646.95,-15950.06
618,2920.35,4644.27,6142.98,-5020.96,-41172.74,2099.7,21044.44,-6748.16,172.15,-9341.97,-6576.01,-15917.98
619,2890.89,4564.3,6124.8,-5036.31,-40934.99,2080.05,20944.12,-6917.54,173.94,-9367.14,-6743.6,-16110.74
620,2917.82,4712.33,6138.88,-5046.66,-40920.48,2063.62,20954.27,-6942.18,177.05,-9180.23,-6765.12,-15945.35
621,2887.39,4780.03,6127.11,-5048.22,-40889.16,2056.94,20875.97,-6862.91,178.07,-9209.94,-6684.85,-15894.79
622,2985.54,4677.52,6141.74,-5013.1,-41175.9,2094.16,20974.87,-6724.87,173.38,-9315.18,-6551.48,-15866.67
623,3042.08,4661.36,6152.25,-5031.84,-41101.02,2077.44,20927.9,-6789.3,177.24,-9271.83,-6612.06,-15883.89
624,2890.9,4722.42,6153.83,-5066.51,-41128.53,2101.97,21018.9,-6776.66,173.83,-9307.02,-6602.83,-15909.85
625,3004.11,4643.33,6175.07,-5060.67,-41152.76,2056.47,21056.36,-6758.26,174.46,-9278.09,-6583.79,-15861.88
626,2936.92,4770.12,6130.73,-5033.75,-41218.88,2115.93,21097.44,-6768.32,176.47,-9201.5,-6591.84,-15793.35
627,2942.23,4706.62,6152.58,-5029.53,-41135.53,2065.13,21049.78,-6830.1,177.22,-9248.73,-6652.88,-15901.61
628,2975.69,4668.19,6127.3,-5020.51,-41142.07,2098.75,20986.25,-6750.06,176.26,-9306.4,-6573.8,-15880.2
629,3000.45,4697.49,6129.87,-5048.65,-40874.86,2065.37,20791.46,-6847.98,175.61,-9238.88,-6672.37,-15911.25
630,2930.69,4782.06,6089.31,-5015.11,-41064.57,2076.9,20982.21,-6840.31,177.07,-9218.52,-6663.25,-15881.76
631,3010.41,4621.11,6100.76,-5069.93,-41023.32,2078.44,20986.97,-6853.58,177.78,-9295.55,-6675.8,-15971.35
632,3010.83,4669.02,6053.77,-4983.04,-40812.09,2071.27,20839.11,-6987.08,179.77,-9151.13,-6807.32,-15958.45
633,2970.3,4637.49,6100.73,-5028.41,-41034.18,2096.71,21043.63,-6903.2,177.16,-9213.73,-6726.05,-15939.77
634,2981.31,4700.32,6113.99,-5043.36,-40969.23,2073.46,20886.58,-6833.81,175.91,-9256.92,-6657.9,-15914.82
635,2886.47,4772.73,6117.18,-5071.07,-40955.25,2080.86,20930.41,-6883.05,177.78,-9238.67,-6705.27,-15943.94
636,2900.08,4705.35,6144.61,-5058.87,-40974.19,2111.28,20951.62,-6851.97,177.33,-9220.13,-6674.64,-15894.77
637,2908.28,4709.49,6129.85,-5079.48,-40927.41,2055.8,20951.68,-6860.09,177.52,-9251.78,-6682.57,-15934.35
638,2903.97,4798.22,6055.64,-5064.94,-40928.88,2047.19,20959.8,-6915.95,176.83,-9229.0,-6739.11,-15968.12
639,2933.2,4687.45,6160.06,-5073.31,-40911.75,2097.06,21023.67,-6959.0,171.27,-9083.62,-6787.73,-15871.35
640,3025.69,4687.83,6127.21,-5002.1,-40884.3,2055.26,20889.42,-6923.36,177.27,-9100.98,-6746.09,-15847.07
641,2888.08,4731.08,6145.21,-5053.6,-40822.43,2068.37,20962.43,-6996.98,176.2,-9080.85,-6820.78,-15901.63
642,2912.99,4697.77,6104.85,-5027.17,-40996.86,2114.06,21021.73,-6935.35,174.67,-9172.65,-6760.68,-15933.33
643,3022.16,4630.32,6197.21,-5033.71,-41166.72,2090.93,21028.15,-6747.46,177.28,-9231.64,-6570.18,-15801.82
644,2938.2,4624.64,6106.26,-5055.53,-41120.81,2051.05,21051.17,-6818.91,172.95,-9405.02,-6645.96,-16050.98
645,2818.63,4728.86,6171.47,-5058.52,-41068.53,2111.26,20986.16,-6780.27,173.49,-9310.67,-6606.78,-15917.45
646,2950.34,4735.92,6105.85,-5025.52,-41214.08,2071.94,21058.17,-6677.21,175.12,-9317.36,-6502.09,-15819.45
647,2986.71,4671.61,6169.54,-5051.29,-40988.34,2053.82,20881.04,-6826.1,177.15,-9276.9,-6648.95,-15925.86
648,2950.88,4644.25,6091.55,-5021.16,-41137.99,2097.79,21001.83,-6779.5,174.84,-9372.84,-6604.66,-15977.51
649,2897.04,4755.55,6152.79,-5076.41,-41156.16,2110.6,21023.25,-6803.92,172.03,-9293.34,-6631.89,-15925.23
650,2939.07,4678.44,6110.87,-5027.92,-41293.32,2066.43,21105.8,-6709.85,174.1,-9420.64,-6535.75,-15956.39
651,2942.42,4708.51,6147.44,-5068.33,-41141.82,2084.23,20929.48,-6693.6,172.29,-9398.07,-6521.31,-15919.38
652,2951.4,4710.37,6134.42,-5071.61,-41134.28,2076.33,20956.18,-6683.64,171.78,-9377.2,-6511.86,-15889.06
653,2858.87,4628.6,6106.09,-5092.68,-41255.11,2122.3,21074.22,-6659.91,173.88,-9557.71,-6486.04,-16043.74
654,3009.98,4690.42,6137.6,-5037.76,-41267.46,2060.84,21019.0,-6724.5,172.98,-9387.38,-6551.53,-15938.9
655,2912.42,4734.78,6129.95,-5078.85,-41246.7,2069.4,20976.9,-6636.86,168.91,-9502.1,-6467.95,-15970.04
656,2942.93,4696.22,6138.12,-5030.93,-41062.08,2084.65,20802.18,-6653.75,172.1,-9428.91,-6481.66,-15910.57
657,2938.82,4708.52,6115.5,-5084.03,-41181.31,2085.97,20984.55,-6618.19,172.92,-9431.98,-6445.27,-15877.25
658,2914.61,4702.39,6103.97,-5058.38,-41324.38,2096.27,21098.65,-6634.83,172.97,-9466.89,-6461.86,-15928.74
659,2902.02,4670.57,6116.84,-5070.47,-41283.94,2062.86,20996.52,-6585.98,171.81,-9605.62,-6414.17,-16019.79
660,2905.42,4651.29,6173.56,-5075.35,-40967.64,2089.94,20964.81,-6830.56,170.91,-9257.97,-6659.65,-15917.62
661,2946.56,4599.97,6132.3,-5049.41,-41166.23,2063.11,20925.54,-6674.52,170.19,-9548.17,-6504.33,-16052.49
662,3004.28,4730.04,6162.81,-5069.98,-40979.51,2051.66,20891.02,-6783.57,173.52,-9209.67,-6610.05,-15819.72
663,2931.71,4726.81,6138.41,-5035.12,-41163.63,2074.26,20924.81,-6739.7,173.86,-9402.75,-6565.84,-15968.59
664,2955.05,4763.73,6101.83,-4999.66,-41269.56,2068.86,21041.76,-6721.06,172.65,-9337.99,-6548.41,-15886.4
665,2974.02,4792.72,6163.57,-5054.21,-41255.64,2070.77,20930.45,-6624.31,173.77,-9378.31,-6450.53,-15828.85
666,2947.46,4685.03,6124.62,-5039.79,-41189.7,2092.72,21078.51,-6767.56,176.84,-9301.14,-6590.72,-15891.86
667,2965.87,4649.66,6103.94,-5048.99,-41119.43,2063.12,21018.91,-6787.74,173.41,-9366.91,-6614.33,-15981.24
668,2943.23,4625.31,6107.96,-5048.09,-41182.53,2086.75,20988.08,-6713.29,175.03,-9479.3,-6538.26,-16017.55
669,2968.04,4700.48,6078.04,-5030.67,-41074.77,2081.45,20969.67,-6804.24,174.06,-9307.75,-6630.18,-15937.93
670,2885.88,4665.49,6156.4,-5044.47,-41141.85,2081.07,21008.42,-6759.8,175.19,-9389.06,-6584.61,-15973.67
671,2981.31,4704.04,6084.5,-5111.04,-41049.99,2072.75,20933.57,-6759.82,171.48,-9384.86,-6588.34,-15973.2
672,2904.43,4590.53,6145.7,-5033.87,-41110.1,2087.65,21055.18,-6790.44,172.42,-9360.48,-6618.02,-15978.49
673,2884.39,4669.25,6113.04,-5081.87,-41223.77,2073.52,20981.63,-6683.46,172.83,-9583.81,-6510.63,-16094.44
674,2928.36,4598.58,6125.09,-5043.13,-41087.48,2093.79,20983.75,-6782.52,171.22,-9401.04,-6611.31,-16012.35
675,2943.77,4710.96,6131.31,-5094.54,-41182.45,2115.38,21003.41,-6710.91,171.7,-9372.14,-6539.21,-15911.36
676,2910.93,4757.51,6188.08,-5024.68,-41382.17,2059.33,21121.77,-6637.91,169.88,-9369.22,-6468.03,-15837.26
677,2904.83,4747.82,6159.96,-5089.96,-41195.89,2076.85,21044.01,-6759.27,171.75,-9352.37,-6587.52,-15939.89
678,2843.64,4827.77,6155.22,-5052.8,-41279.68,2098.82,21087.43,-6701.38,171.85,-9319.62,-6529.53,-15849.15
679,2948.62,4665.92,6101.06,-5051.47,-41302.73,2064.56,20961.61,-6606.07,170.38,-9612.44,-6435.69,-16048.13
680,2905.8,4788.02,6109.73,-5074.45,-41108.78,2073.26,20953.7,-6690.95,172.42,-9352.72,-6518.53,-15871.25
681,2956.78,4631.39,6142.46,-5081.66,-41067.82,2098.47,20901.33,-6715.85,174.97,-9419.05,-6540.88,-15959.93
682,2881.44,4738.2,6134.52,-5055.69,-41065.74,2076.41,20893.62,-6736.99,173.94,-9397.24,-6563.05,-15960.29
683,2896.12,4806.52,6110.57,-5002.96,-41073.96,2085.12,21026.82,-6797.3,176.55,-9151.76,-6620.75,-15772.51
684,2844.67,4748.97,6109.41,-5036.57,-41086.09,2086.12,20916.73,-6701.44,174.81,-9416.77,-6526.64,-15943.41
685,2955.46,4687.8,6179.03,-5033.17,-41098.83,2074.84,21025.85,-6794.25,173.65,-9209.02,-6620.6,-15829.62
686,2929.64,4740.17,6055.58,-5070.38,-41093.39,2052.28,20970.7,-6748.1,174.67,-9415.41,-6573.43,-15988.84
687,2967.31,4661.8,6157.82,-5054.19,-41088.36,2077.46,20917.85,-6701.64,178.36,-9360.31,-6523.29,-15883.6
688,2940.93,4683.8,6098.46,-5016.87,-41204.14,2082.63,20993.64,-6720.34,177.62,-9421.55,-6542.72,-15964.27
689,2831.8,4662.25,6144.52,-5100.64,-41051.06,2092.24,21033.71,-6821.08,174.38,-9387.16,-6646.7,-16033.86
690,2967.91,4710.49,6082.56,-5002.36,-41194.81,2079.96,21082.29,-6824.07,174.99,-9273.97,-6649.08,-15923.05
691,2938.19,4656.72,6079.92,-4974.37,-41154.1,2105.85,21049.19,-6794.16,179.47,-9298.61,-6614.69,-15913.3
692,3048.36,4585.79,6152.96,-5032.57,-41240.94,2086.64,20981.12,-6658.94,176.36,-9418.64,-6482.58,-15901.22
693,2901.59,4609.8,6163.63,-5078.62,-41108.18,2070.58,21013.88,-6742.31,176.23,-9427.32,-6566.08,-15993.4
694,2931.13,4728.7,6191.05,-5122.32,-41116.62,2072.94,21035.89,-6769.16,172.62,-9279.22,-6596.54,-15875.76
695,2885.37,4647.52,6149.48,-5026.52,-41169.57,2100.98,21067.85,-6769.11,178.45,-9344.89,-6590.67,-15935.55
696,2962.78,4651.21,6140.79,-5030.74,-41139.68,2089.05,21007.05,-6789.93,177.68,-9319.53,-6612.25,-15931.78
697,2888.59,4664.32,6154.05,-5057.4,-41154.21,2066.03,21010.65,-6717.39,173.95,-9427.97,-6543.45,-15971.42
698,3003.08,4626.5,6109.08,-5057.06,-41165.18,2103.72,21123.7,-6841.32,176.29,-9256.18,-6665.02,-15921.2
699,2958.53,4641.01,6104.97,-5029.47,-40773.01,2109.33,20937.18,-7001.59,178.55,-9051.46,-6823.03,-15874.49
700,2912.64,4664.22,6141.2,-5023.26,-40934.83,2092.64,20995.55,-6932.53,179.68,-9151.85,-6752.85,-15904.7
701,2903.17,4594.32,6096.66,-5036.7,-40986.61,2108.88,21109.83,-7005.22,179.69,-9210.45,-6825.53,-16035.98
702,2916.58,4659.02,6129.63,-5066.94,-40928.25,2107.01,21053.55,-6939.54,173.63,-9129.41,-6765.92,-15895.33
703,2907.23,4736.9,6144.43,-5030.34,-41029.77,2067.44,21016.71,-6909.39,176.01,-9187.41,-6733.38,-15920.79
704,2931.22,4752.87,6102.55,-5046.69,-41098.13,2056.75,21076.68,-6848.51,176.82,-9224.75,-6671.7,-15896.45
705,2972.34,4748.07,6128.28,-5046.52,-40911.89,2077.18,20927.12,-6875.98,176.88,-9105.42,-6699.1,-15804.51
706,2884.87,4736.02,6042.73,-5018.96,-41153.87,2092.17,21058.2,-6737.95,172.04,-9358.83,-6565.9,-15924.74
707,2910.79,4693.14,6126.41,-5074.53,-41363.36,2064.91,21072.57,-6630.13,172.21,-9570.08,-6457.92,-16028.0
708,2877.55,4639.74,6117.71,-5007.2,-41138.6,2117.83,21076.26,-6842.73,174.94,-9316.72,-6667.8,-15984.51
709,2999.62,4646.1,6103.85,-5018.19,-41135.3,2061.22,21010.26,-6783.39,174.91,-9332.45,-6608.48,-15940.93
710,2898.87,4623.18,6136.96,-5029.52,-41145.6,2100.61,21133.76,-6826.78,174.75,-9281.75,-6652.04,-15933.79
711,2930.67,4737.22,6168.63,-5027.9,-41142.53,2076.89,21028.19,-6782.67,173.73,-9228.83,-6608.94,-15837.77
712,2974.6,4605.14,6107.42,-5016.81,-40982.28,2062.46,21002.61,-6860.88,176.23,-9246.86,-6684.65,-15931.5
713,2860.32,4650.46,6120.33,-5035.05,-41292.09,2071.53,21125.29,-6736.51,175.94,-9499.21,-6560.57,-16059.78
714,2999.41,4681.07,6120.98,-5025.57,-41091.29,2057.84,20926.58,-6787.8,174.37,-9330.98,-6613.43,-15944.41
715,2865.09,4674.29,6070.58,-5043.15,-41178.97,2108.76,21012.18,-6740.02,175.07,-9491.22,-6564.96,-16056.18
716,2921.22,4654.26,6152.72,-5032.57,-41194.03,2078.3,21038.85,-6800.72,176.12,-9381.26,-6624.6,-16005.86
717,2902.57,4745.08,6186.66,-4989.63,-41203.87,2083.51,21144.37,-6787.96,175.76,-9131.31,-6612.2,-15743.51
718,2932.53,4728.85,6111.15,-5048.94,-41183.5,2080.74,21039.58,-6749.28,174.78,-9339.6,-6574.49,-15914.09
719,2919.36,4669.25,6137.31,-5058.02,-41005.1,2074.76,21019.74,-6866.79,172.9,-9242.7,-6693.89,-15936.59
720,2901.97,4717.27,6122.95,-4977.14,-41144.27,2107.82,20959.83,-6757.31,177.84,-9311.57,-6579.48,-15891.04
721,2888.06,4657.09,6140.08,-5047.61,-41135.29,2048.21,21071.07,-6758.46,175.43,-9378.38,-6583.03,-15961.41
722,2883.48,4726.82,6146.41,-5042.53,-41075.68,2077.05,20943.11,-6815.29,175.68,-9341.33,-6639.62,-15980.94
723,2900.49,4713.05,6122.96,-5056.94,-41024.11,2070.51,20999.55,-6822.61,176.62,-9274.49,-6645.99,-15920.48
724,2917.91,4629.95,6119.72,-5061.26,-41141.78,2058.03,21006.36,-6749.68,174.39,-9471.08,-6575.29,-16046.36
725,2903.17,4702.61,6149.3,-4988.22,-41143.41,2045.98,20956.19,-6756.3,174.25,-9374.38,-6582.05,-15956.43
726,2918.56,4677.91,6139.13,-5040.33,-41040.55,2087.93,21042.04,-6839.52,178.69,-9215.31,-6660.83,-15876.14
727,2890.83,4690.61,6152.58,-5055.43,-41140.05,2098.09,21148.17,-6828.83,174.3,-9215.21,-6654.53,-15869.74
728,2982.44,4625.68,6105.69,-5119.1,-40950.22,2068.88,20925.54,-6796.84,173.02,-9361.09,-6623.82,-15984.9
729,2915.23,4723.87,6119.86,-5054.14,-41110.79,2085.15,20995.81,-6760.26,174.41,-9325.0,-6585.84,-15910.85
730,2944.45,4746.52,6129.09,-5022.76,-40991.0,2074.71,21010.13,-6866.98,175.89,-9108.87,-6691.09,-15799.96
731,2902.53,4648.49,6151.46,-4994.43,-41035.35,2086.41,21023.25,-6817.8,176.25,-9217.64,-6641.55,-15859.19
732,3006.02,4675.66,6140.15,-4953.82,-41141.4,2066.33,20999.39,-6806.05,179.12,-9207.67,-6626.93,-15834.59
733,2895.66,4767.18,6097.18,-5071.27,-40995.53,2095.42,21047.03,-6879.41,174.89,-9164.33,-6704.52,-15868.85
734,2929.28,4590.05,6153.95,-5032.33,-41035.62,2070.98,20962.14,-6790.96,177.37,-9361.55,-6613.59,-15975.14
735,2893.07,4617.71,6147.95,-5009.16,-41286.23,2095.55,21167.59,-6792.99,174.23,-9373.52,-6618.76,-15992.28
736,2964.08,4698.19,6100.8,-5033.45,-41000.54,2085.22,21058.25,-6895.1,178.78,-9127.47,-6716.31,-15843.78
737,2959.55,4743.02,6131.83,-5027.55,-41063.72,2057.3,21003.88,-6799.72,178.15,-9195.69,-6621.58,-15817.27
738,2918.0,4647.72,6136.18,-5058.24,-40976.31,2078.87,21005.45,-6876.81,176.68,-9248.33,-6700.13,-15948.46
739,2947.61,4706.1,6115.05,-5034.21,-41033.28,2072.18,21033.85,-6850.98,174.31,-9192.7,-6676.66,-15869.36
740,2879.23,4690.35,6126.84,-5038.12,-40919.44,2051.6,20959.94,-6886.52,177.92,-9249.6,-6708.59,-15958.19
741,2870.53,4712.37,6120.7,-5059.62,-41005.45,2106.47,20958.84,-6790.0,176.31,-9296.17,-6613.69,-15909.86
742,2887.98,4707.73,6179.72,-5081.85,-40986.06,2072.47,20994.21,-6836.73,174.01,-9225.8,-6662.72,-15888.51
743,2941.91,4835.84,6133.84,-5039.68,-40998.68,2077.32,20980.12,-6817.27,175.95,-9069.34,-6641.32,-15710.66
744,2869.92,4655.95,6085.53,-4988.62,-41093.24,2089.05,20988.01,-6788.02,174.32,-9393.38,-6613.7,-16007.08
745,2959.36,4683.42,6118.96,-5057.7,-41070.06,2094.44,21063.03,-6851.56,176.53,-9208.55,-6675.02,-15883.58
746,2930.46,4659.49,6106.71,-5069.18,-40853.04,2095.69,21000.44,-6949.33,174.64,-9129.43,-6774.68,-15904.11
747,2933.83,4756.34,6106.66,-4990.37,-41024.18,2104.27,21025.11,-6926.35,176.71,-9088.34,-6749.64,-15837.98
748,2874.05,4704.52,6105.63,-5032.46,-41012.38,2091.13,21075.3,-6859.31,176.94,-9194.2,-6682.37,-15876.57
749,2978.68,4656.72,6179.92,-5091.79,-41198.15,2107.43,21086.87,-6817.52,175.4,-9280.33,-6642.12,-15922.45
750,2935.91,4667.88,6086.56,-4994.12,-41113.15,2109.53,21070.43,-6858.93,176.74,-9236.95,-6682.19,-15919.14
751,2907.61,4700.7,6099.51,-4999.86,-40958.36,2087.49,21086.1,-6996.11,179.01,-9076.81,-6817.1,-15893.91
752,2945.49,4732.93,6100.32,-5017.61,-41055.06,2075.16,21016.88,-6835.08,175.58,-9201.9,-6659.51,-15861.41
753,2910.04,4542.87,6125.78,-5017.39,-40896.58,2057.83,20964.61,-6904.34,179.83,-9312.84,-6724.51,-16037.35
754,2914.48,4686.08,6059.25,-4988.03,-41027.61,2092.36,21050.03,-6913.06,177.41,-9213.44,-6735.66,-15949.1
755,2886.74,4775.01,6097.53,-5031.43,-41163.84,2069.88,20989.67,-6727.0,173.08,-9376.44,-6553.92,-15930.37
756,2947.84,4715.75,6118.69,-5025.27,-41167.54,2096.74,21010.45,-6726.04,174.79,-9303.34,-6551.25,-15854.59
757,2914.47,4785.04,6159.33,-5042.64,-40862.72,2094.96,20855.8,-6923.03,175.4,-9095.77,-6747.63,-15843.4
758,2923.33,4690.79,6141.95,-5046.35,-40987.93,2074.22,21027.35,-6883.68,175.34,-9176.63,-6708.34,-15884.97
759,2890.58,4648.45,6087.62,-5042.5,-40910.63,2088.62,20921.12,-6854.97,174.84,-9316.73,-6680.13,-15996.86
760,2882.95,4728.42,6145.43,-5049.21,-41157.79,2080.74,20921.4,-6693.99,177.52,-9448.07,-6516.47,-15964.53
761,2916.14,4683.52,6156.76,-5043.11,-41023.13,2083.4,20893.54,-6784.43,175.98,-9332.87,-6608.45,-15941.32
762,2928.79,4659.68,6118.24,-5073.38,-41107.9,2109.68,21006.98,-6815.93,174.69,-9357.92,-6641.24,-15999.16
763,2996.62,4735.68,6118.16,-5058.39,-40848.88,2082.74,21003.64,-6946.74,171.14,-8970.42,-6775.6,-15746.02
764,3053.29,4668.55,6104.41,-5044.72,-40871.31,2081.73,20978.94,-6940.03,175.44,-9029.09,-6764.58,-15793.68
765,2942.76,4584.16,6104.22,-5016.58,-40875.14,2085.31,20970.37,-6958.05,178.72,-9204.9,-6779.33,-15984.23
766,2885.76,4729.71,6126.05,-5058.87,-40973.27,2094.68,21066.96,-6928.79,175.75,-9128.99,-6753.04,-15882.03
767,2941.02,4729.57,6119.13,-5010.85,-40878.04,2062.55,20914.43,-6920.13,176.72,-9122.19,-6743.41,-15865.6
768,2940.46,4731.88,6097.55,-5041.38,-41017.9,2061.74,20985.63,-6839.77,176.82,-9242.02,-6662.95,-15904.97
769,2914.8,4729.93,6113.45,-5029.39,-40949.24,2073.83,21053.48,-6911.02,174.75,-9093.14,-6736.27,-15829.41
770,2985.97,4660.54,6115.98,-5046.22,-41015.54,2072.63,21008.03,-6806.51,176.07,-9218.62,-6630.44,-15849.06
771,2917.91,4684.22,6163.91,-5027.71,-41024.09,2049.68,20960.24,-6844.04,175.97,-9275.84,-6668.07,-15943.92
772,2908.67,4685.22,6092.69,-5008.11,-40929.98,2078.33,20905.86,-6882.41,175.67,-9267.32,-6706.74,-15974.06
773,2875.21,4719.42,6114.37,-5053.51,-40802.5,2054.95,20861.3,-6900.29,176.77,-9230.76,-6723.51,-15954.28
774,2841.6,4657.52,6140.93,-5075.85,-40883.86,2089.31,21061.09,-6927.07,176.87,-9169.26,-6750.2,-15919.46
775,2968.32,4677.88,6125.17,-5008.04,-41003.07,2054.19,21009.64,-6880.87,175.06,-9175.91,-6705.81,-15881.71
776,2881.73,4587.27,6149.76,-5038.79,-40997.62,2113.76,20974.05,-6838.24,178.1,-9329.84,-6660.13,-15989.97
777,2987.55,4739.25,6124.51,-5041.91,-41049.67,2049.45,21058.25,-6882.6,178.27,-9132.57,-6704.34,-15836.91
778,2933.36,4663.98,6183.62,-5049.39,-41133.97,2073.68,21110.47,-6815.83,178.07,-9218.23,-6637.76,-15855.99
779,2942.61,4756.34,6149.5,-5038.07,-41065.73,2073.91,20968.36,-6793.9,175.74,-9213.09,-6618.16,-15831.25
780,2826.74,4746.87,6133.47,-5006.52,-41086.74,2088.67,21043.94,-6819.55,172.2,-9253.57,-6647.36,-15900.92
781,2953.35,4692.2,6138.39,-5053.12,-41171.43,2067.43,21069.06,-6814.98,177.68,-9304.12,-6637.3,-15941.42
782,2866.26,4670.99,6142.47,-5079.65,-41053.98,2074.23,21037.6,-6835.25,174.29,-9342.1,-6660.95,-16003.06
783,2978.15,4703.46,6148.6,-5042.9,-41070.9,2055.71,20936.11,-6771.65,173.68,-9291.77,-6597.97,-15889.75
784,2942.16,4675.06,6147.81,-5051.68,-41092.0,2089.88,21090.43,-6820.5,173.24,-9198.35,-6647.26,-15845.61
785,2896.25,4613.87,6124.1,-5052.92,-41060.34,2082.01,20981.13,-6816.29,174.42,-9415.9,-6641.87,-16057.77
786,2992.76,4578.99,6097.27,-4988.69,-40972.68,2071.9,21000.5,-6929.47,177.2,-9219.96,-6752.26,-15972.23
787,2930.3,4747.28,6111.04,-5032.07,-40900.94,2079.55,20935.86,-6886.32,174.23,-9128.98,-6712.09,-15841.07
788,2940.23,4728.84,6095.96,-5027.0,-41035.78,2065.41,20946.24,-6793.21,177.16,-9286.11,-6616.05,-15902.16
789,2917.61,4740.73,6117.69,-5030.77,-41122.75,2057.36,20914.11,-6746.7,177.59,-9406.02,-6569.12,-15975.14
790,2943.46,4730.49,6159.94,-5019.56,-41135.82,2087.28,20967.25,-6779.24,177.67,-9266.96,-6601.56,-15868.53
791,2817.89,4726.95,6136.22,-5012.42,-41287.51,2101.42,21163.98,-6747.89,175.71,-9353.48,-6572.19,-15925.66
792,2963.65,4745.64,6181.98,-5042.42,-41259.97,2108.42,21087.72,-6728.33,173.64,-9214.99,-6554.69,-15769.68
793,2966.26,4701.68,6131.26,-4998.16,-41136.8,2097.6,20967.97,-6737.5,175.18,-9270.2,-6562.32,-15832.52
794,2911.52,4674.62,6155.3,-5029.98,-40978.1,2071.91,20938.61,-6879.3,175.09,-9256.12,-6704.21,-15960.33
795,2889.97,4727.66,6156.42,-5067.37,-41084.86,2042.8,20931.77,-6779.0,173.93,-9403.61,-6605.07,-16008.68
796,2894.46,4684.45,6152.77,-4972.77,-41077.53,2111.24,20978.84,-6814.29,177.9,-9228.55,-6636.39,-15864.94
797,2897.49,4696.18,6129.85,-5049.84,-41032.59,2039.28,21008.24,-6885.29,178.12,-9311.39,-6707.16,-16018.55
798,2888.68,4659.57,6162.76,-5053.45,-41141.27,2112.77,21081.15,-6781.81,177.58,-9289.79,-6604.23,-15894.02
799,3000.03,4653.38,6114.28,-5021.9,-40953.04,2077.9,20946.74,-6844.58,177.93,-9182.61,-6666.65,-15849.26
800,2929.37,4670.79,6138.03,-4998.02,-41027.19,2061.09,20959.11,-6873.67,177.19,-9266.82,-6696.48,-15963.29
801,2971.42,4628.41,6170.68,-5031.87,-41050.08,2097.56,21011.05,-6869.92,177.36,-9202.82,-6692.56,-15895.38
802,2951.25,4685.15,6147.06,-5011.09,-41062.44,2069.31,20985.55,-6858.84,176.34,-9235.21,-6682.5,-15917.72
803,2984.13,4666.62,6118.99,-5060.26,-41117.47,2097.29,21025.2,-6814.6,174.45,-9285.51,-6640.15,-15925.65
804,2895.06,4666.14,6150.37,-5084.48,-40980.9,2082.73,21023.52,-6875.28,176.21,-9247.57,-6699.08,-15946.64
805,2903.7,4807.88,6134.77,-5055.67,-41038.95,2078.0,20890.95,-6780.3,175.62,-9279.33,-6604.68,-15884.01
806,2923.19,4680.48,6170.56,-5075.9,-41068.83,2109.75,21123.86,-6906.66,178.38,-9136.89,-6728.29,-15865.18
807,2922.4,4651.57,6138.23,-5037.81,-41025.78,2055.45,21003.59,-6892.24,178.64,-9292.35,-6713.6,-16005.95
808,2994.67,4757.0,6099.18,-5058.72,-41068.27,2075.58,21021.27,-6847.29,179.22,-9179.29,-6668.07,-15847.36
809,2885.06,4656.68,6106.52,-5023.36,-41154.27,2102.49,21012.79,-6783.63,176.12,-9414.08,-6607.5,-16021.59
810,2851.59,4664.36,6113.35,-5003.67,-41080.33,2098.8,21128.91,-6922.41,180.21,-9226.99,-6742.2,-15969.19
811,2990.37,4574.93,6136.51,-5025.77,-40961.48,2052.74,20920.58,-6855.74,178.34,-9312.11,-6677.39,-15989.5
812,2855.09,4741.86,6115.15,-5027.08,-41078.18,2083.47,21142.59,-6895.1,180.22,-9167.09,-6714.88,-15881.98
813,2887.66,4658.01,6131.97,-5047.13,-41170.22,2110.5,21063.55,-6820.4,177.29,-9365.68,-6643.1,-16008.78
814,2978.05,4658.7,6105.01,-4980.67,-41200.15,2091.98,21092.8,-6778.22,179.63,-9254.28,-6598.59,-15852.86
815,3005.57,4741.53,6179.62,-5008.47,-41080.62,2073.51,21120.84,-6942.65,179.81,-8968.02,-6762.84,-15730.86
816,2915.26,4667.73,6151.27,-5025.85,-41013.83,2106.63,21085.22,-6954.77,178.86,-9113.57,-6775.91,-15889.48
817,2938.71,4730.13,6143.54,-5065.72,-40912.07,2072.33,20981.85,-6959.23,177.47,-9111.24,-6781.76,-15893.0
818,2983.37,4641.31,6163.31,-4985.05,-41037.6,2073.78,21055.48,-6978.2,182.65,-9105.4,-6795.56,-15900.95
819,2920.54,4681.0,6120.65,-5014.49,-40991.11,2100.35,21116.17,-6966.81,181.8,-9066.88,-6785.02,-15851.9
820,2981.61,4714.7,6146.43,-4996.57,-40933.03,2076.72,20950.64,-6918.54,180.33,-9059.51,-6738.21,-15797.73
821,2808.05,4802.34,6068.41,-5024.07,-40892.18,2113.81,21106.09,-7062.74,180.66,-9017.55,-6882.08,-15899.63
822,2994.43,4673.72,6090.64,-4993.19,-41000.49,2062.62,21023.4,-6918.1,179.61,-9148.87,-6738.5,-15887.36
823,2961.77,4664.55,6062.26,-4986.72,-40880.84,2057.26,20930.56,-6917.96,184.48,-9191.16,-6733.47,-15924.63
824,2992.87,4691.46,6153.88,-5007.25,-41036.8,2040.65,20975.35,-6853.16,180.77,-9189.83,-6672.4,-15862.23
825,2923.42,4758.69,6059.5,-5011.52,-40768.47,2080.72,20928.03,-7043.03,181.98,-9029.62,-6861.05,-15890.67
826,2921.57,4638.15,6136.97,-5032.06,-41050.03,2066.86,21063.56,-6951.03,177.21,-9254.97,-6773.81,-16028.78
827,2910.47,4803.8,6135.18,-5039.26,-40960.63,2078.17,21070.31,-6978.66,178.52,-9001.95,-6800.13,-15802.08
828,2896.52,4617.46,6121.0,-5017.05,-41056.08,2072.34,21049.46,-6909.74,180.12,-9316.35,-6729.62,-16045.97
829,2945.97,4785.39,6135.59,-5059.59,-40987.09,2075.32,20988.64,-6879.03,174.72,-9115.77,-6704.32,-15820.08
830,2939.91,4684.54,6081.87,-5003.72,-40899.76,2077.52,20949.98,-6917.89,178.1,-9169.68,-6739.79,-15909.46
831,2917.8,4641.88,6089.27,-4977.14,-41000.8,2081.09,21048.08,-6943.13,180.59,-9199.83,-6762.54,-15962.37
832,2923.41,4744.36,6126.32,-5007.64,-41011.55,2065.21,20934.92,-6853.55,177.62,-9224.97,-6675.93,-15900.9
833,3050.16,4584.7,6153.76,-5004.95,-40998.46,2098.16,21007.37,-6908.9,179.78,-9109.26,-6729.12,-15838.38
834,3042.82,4695.24,6119.75,-5026.88,-40948.8,2067.18,20950.63,-6924.27,180.44,-9100.06,-6743.83,-15843.89
835,2962.69,4776.26,6063.58,-4986.91,-41027.89,2082.16,20990.56,-6886.84,181.43,-9139.54,-6705.41,-15844.95
836,2823.4,4756.48,6152.68,-5032.64,-40989.73,2099.75,20966.91,-6866.37,175.61,-9223.17,-6690.76,-15913.93
837,2926.35,4732.74,6141.68,-5019.31,-41021.79,2076.44,20914.59,-6778.01,176.69,-9249.31,-6601.32,-15850.63
838,2920.53,4707.52,6129.76,-5013.3,-41067.34,2079.77,20983.49,-6828.29,175.48,-9259.58,-6652.81,-15912.4
839,2904.76,4711.9,6132.15,-5024.42,-41009.23,2097.0,20945.64,-6839.24,175.35,-9242.19,-6663.89,-15906.08
840,2887.83,4710.05,6064.77,-5050.62,-40880.67,2052.43,20893.94,-6872.71,178.67,-9322.27,-6694.04,-16016.3
841,2922.66,4672.85,6100.6,-5000.11,-41000.18,2081.67,20975.82,-6853.92,177.5,-9246.68,-6676.43,-15923.11
842,2875.39,4612.55,6151.06,-5001.59,-41071.96,2061.3,20968.28,-6816.34,177.63,-9404.94,-6638.71,-16043.65
843,2920.44,4648.49,6134.35,-4999.66,-41157.48,2074.96,21177.89,-6882.47,177.22,-9201.0,-6705.24,-15906.25
844,2933.41,4674.68,6137.35,-5016.03,-41066.91,2076.33,20986.64,-6817.01,177.98,-9274.53,-6639.03,-15913.57
845,2926.85,4673.29,6089.1,-5017.19,-41107.15,2107.46,21026.31,-6798.0,176.05,-9301.33,-6621.95,-15923.28
846,2956.63,4761.27,6118.8,-4983.84,-41216.29,2070.39,21034.74,-6756.88,178.86,-9258.3,-6578.02,-15836.32
847,2918.17,4786.83,6171.71,-5055.57,-41174.07,2052.08,21042.18,-6747.43,178.61,-9258.66,-6568.82,-15827.48
848,3031.27,4616.33,6117.58,-5033.62,-41167.22,2063.43,21083.7,-6783.3,176.92,-9288.52,-6606.38,-15894.9
849,2881.32,4724.86,6136.45,-5009.2,-41337.91,2074.55,21175.37,-6725.93,178.73,-9354.55,-6547.21,-15901.76
850,2978.01,4634.25,6103.98,-4969.99,-41225.77,2059.29,21122.22,-6840.31,182.47,-9298.02,-6657.84,-15955.86
851,2851.12,4679.97,6169.2,-5069.09,-41051.31,2104.99,21082.64,-6904.63,176.67,-9232.49,-6727.96,-15960.45
852,2863.3,4786.68,6160.0,-5066.06,-41042.04,2098.39,21025.56,-6818.18,175.35,-9174.17,-6642.83,-15817.0
853,2907.19,4627.35,6116.67,-5079.45,-41020.8,2081.77,21098.43,-6899.55,175.84,-9268.84,-6723.71,-15992.54
854,2952.58,4643.54,6169.2,-5025.48,-40886.31,2093.84,20991.62,-6997.48,180.61,-9061.02,-6816.87,-15877.89
855,2918.4,4655.5,6140.57,-5000.67,-41130.16,2123.11,21043.07,-6773.64,176.79,-9250.17,-6596.85,-15847.02
856,2960.9,4597.47,6172.9,-5022.78,-41158.54,2094.21,21013.34,-6778.07,179.45,-9342.51,-6598.61,-15941.12
857,2913.34,4669.13,6156.1,-5023.02,-41250.17,2091.1,21081.9,-6710.43,179.48,-9361.61,-6530.95,-15892.56
858,2957.46,4720.74,6101.83,-4971.79,-41070.13,2051.53,20993.93,-6857.39,177.57,-9216.43,-6679.82,-15896.25
859,2913.35,4637.57,6114.12,-5024.95,-41169.25,2115.0,21040.02,-6718.45,177.16,-9374.13,-6541.29,-15915.42
860,2928.51,4652.23,6172.12,-5024.62,-41026.11,2045.39,20963.99,-6834.74,175.53,-9288.49,-6659.21,-15947.7
861,2915.23,4762.0,6114.68,-4961.93,-41246.7,2069.13,21085.89,-6772.71,177.63,-9261.7,-6595.07,-15856.77
862,2965.97,4701.07,6169.55,-4969.81,-41245.12,2055.89,21009.24,-6752.63,175.13,-9313.23,-6577.5,-15890.73
863,2899.86,4689.79,6161.0,-5021.24,-41091.01,2076.26,21223.89,-6973.1,177.72,-9061.44,-6795.38,-15856.82
864,2930.12,4718.92,6184.72,-5005.84,-41279.25,2093.96,21173.52,-6794.18,175.66,-9183.83,-6618.52,-15802.36
865,2941.17,4658.82,6109.54,-5011.81,-41269.53,2094.12,21047.84,-6696.06,173.87,-9429.85,-6522.19,-15952.04
866,2949.26,4691.77,6227.21,-4990.54,-41138.26,2065.77,21052.18,-6869.48,178.65,-9142.61,-6690.83,-15833.44
867,2853.34,4684.01,6181.42,-5005.17,-40942.81,2082.77,20983.14,-6928.69,180.73,-9163.31,-6747.96,-15911.27
868,2901.5,4645.52,6176.53,-4996.94,-40952.66,2113.73,20964.09,-6933.97,178.98,-9148.23,-6754.99,-15903.22
869,2915.28,4676.71,6101.43,-5032.17,-40954.75,2107.05,21093.86,-6966.98,179.78,-9092.6,-6787.2,-15879.8
870,2855.28,4721.17,6152.45,-5042.72,-40924.2,2088.73,21001.39,-6944.37,178.96,-9147.91,-6765.42,-15913.33
871,2938.68,4694.81,6230.32,-5021.94,-41126.95,2076.05,21161.45,-6872.71,180.55,-9047.58,-6692.16,-15739.74
872,2843.85,4648.76,6157.46,-5043.33,-41128.74,2048.59,21121.22,-6862.7,177.4,-9352.18,-6685.3,-16037.47
873,2980.42,4640.2,6102.22,-4995.95,-40918.91,2076.01,21068.23,-6949.96,180.42,-9047.78,-6769.54,-15817.32
874,2892.15,4754.61,6143.24,-5020.96,-40998.74,2070.92,21078.98,-6921.57,179.74,-9079.81,-6741.83,-15821.64
875,2864.54,4654.09,6139.52,-5019.23,-41046.82,2079.27,21085.46,-6888.09,176.16,-9243.17,-6711.93,-15955.1
876,2970.1,4751.04,6168.78,-5036.61,-41006.04,2083.59,21001.76,-6845.78,176.8,-9067.39,-6668.98,-15736.37
877,2951.55,4738.31,6090.48,-5063.46,-41054.27,2066.9,21129.12,-6919.34,175.73,-9141.38,-6743.61,-15884.99
878,2958.87,4739.03,6138.54,-5075.38,-40887.23,2052.66,21041.35,-6954.79,175.78,-9032.16,-6779.01,-15811.17
879,2895.62,4746.59,6116.56,-5011.61,-41187.15,2089.91,21177.74,-6858.66,176.77,-9172.33,-6681.89,-15854.21
880,2885.98,4790.68,6168.95,-5047.51,-41055.81,2072.93,21109.38,-6904.18,177.26,-9075.4,-6726.92,-15802.32
881,2898.73,4666.3,6082.1,-4973.6,-41026.86,2086.93,21145.74,-6988.85,180.32,-9120.67,-6808.53,-15929.2
882,2964.04,4680.91,6159.66,-5067.69,-40820.62,2074.88,20983.08,-6993.62,173.6,-9025.75,-6820.02,-15845.77
883,2936.93,4649.36,6126.34,-5052.52,-40997.97,2085.31,21153.33,-7019.67,175.45,-9099.23,-6844.22,-15943.45
884,2881.85,4589.69,6119.27,-5061.36,-41172.84,2075.53,21257.76,-6941.62,175.9,-9310.1,-6765.73,-16075.83
885,3032.67,4644.28,6127.33,-5056.32,-41127.62,2085.31,21123.72,-6890.84,174.77,-9170.63,-6716.06,-15886.7
886,2888.66,4649.21,6106.78,-5077.67,-41086.88,2062.17,21133.91,-6868.82,173.34,-9323.82,-6695.48,-16019.3
887,2994.3,4672.25,6170.56,-5068.73,-41115.91,2066.99,21037.66,-6818.18,175.44,-9242.88,-6642.74,-15885.62
888,2895.19,4738.75,6141.7,-5021.45,-41178.94,2063.0,21052.57,-6800.68,173.65,-9309.18,-6627.03,-15936.22
889,2837.88,4688.33,6142.6,-5028.05,-41208.67,2112.24,21086.9,-6753.84,175.69,-9368.77,-6578.15,-15946.92
890,2892.33,4720.19,6159.19,-5041.06,-41057.42,2058.66,20957.07,-6804.51,174.43,-9311.05,-6630.08,-15941.13
891,2883.03,4589.03,6098.33,-5056.48,-41080.82,2068.74,21076.1,-6872.86,176.28,-9422.07,-6696.59,-16118.65
892,2926.37,4687.48,6112.46,-5063.32,-41086.07,2117.06,21105.62,-6865.26,173.95,-9200.4,-6691.31,-15891.72
893,2906.12,4822.48,6099.6,-4997.68,-40970.91,2050.05,20993.12,-6941.3,178.44,-9097.22,-6762.86,-15860.08
894,2885.44,4744.43,6152.91,-5041.03,-41269.55,2087.02,21084.04,-6758.83,173.9,-9356.75,-6584.93,-15941.69
895,2907.63,4742.95,6164.76,-5041.23,-41024.78,2063.26,21042.71,-6916.19,176.04,-9144.7,-6740.15,-15884.85
896,2966.26,4679.03,6128.56,-5070.2,-40904.83,2069.82,20924.39,-6888.11,175.4,-9206.98,-6712.71,-15919.69
897,2853.36,4711.97,6144.12,-5019.38,-41277.49,2091.26,21141.66,-6799.43,175.79,-9354.5,-6623.63,-15978.14
898,2890.19,4724.55,6136.76,-4995.9,-41261.53,2081.68,21079.63,-6772.59,177.38,-9344.62,-6595.2,-15939.82
899,2866.61,4696.15,6114.33,-4999.39,-41092.83,2095.27,20987.25,-6824.02,179.04,-9332.6,-6644.98,-15977.58
900,2892.25,4761.71,6139.59,-5049.16,-41037.99,2080.87,21033.69,-6851.46,175.26,-9179.04,-6676.2,-15855.24
901,2935.85,4735.0,6043.27,-4994.86,-41137.96,2075.93,21037.15,-6823.06,178.67,-9305.61,-6644.4,-15950.01
902,2937.8,4632.96,6129.17,-5035.69,-41231.32,2079.28,21050.89,-6754.44,174.13,-9436.91,-6580.3,-16017.22
903,2947.25,4673.45,6142.71,-5064.34,-41093.35,2087.14,20974.68,-6779.73,172.29,-9332.46,-6607.44,-15939.9
904,2927.68,4745.26,6116.4,-5035.51,-40979.46,2087.12,20997.28,-6877.65,177.8,-9141.23,-6699.85,-15841.08
905,2950.51,4667.64,6152.29,-5031.12,-40926.07,2077.79,20937.02,-6873.01,178.14,-9171.95,-6694.86,-15866.81
906,2907.87,4692.89,6169.77,-5064.27,-40979.58,2074.4,21021.44,-6924.99,176.12,-9177.48,-6748.87,-15926.35
907,2948.93,4668.2,6137.01,-4993.6,-41024.42,2082.77,21078.72,-6927.41,179.27,-9102.39,-6748.14,-15850.53
908,2888.15,4657.77,6130.47,-5048.39,-41013.92,2105.65,21134.14,-6887.43,175.42,-9146.13,-6712.02,-15858.15
909,2949.49,4572.33,6220.0,-5041.59,-41228.55,2066.8,21075.87,-6774.87,176.29,-9385.66,-6598.59,-15984.25
910,2930.48,4692.25,6082.63,-5048.11,-41084.56,2042.35,21009.24,-6844.86,175.79,-9375.72,-6669.06,-16044.79
911,2922.68,4745.96,6109.15,-4978.73,-41175.23,2109.92,20995.9,-6778.22,177.02,-9270.35,-6601.2,-15871.55
912,2906.5,4647.12,6081.25,-5026.67,-41117.3,2085.93,21051.01,-6805.45,176.63,-9372.16,-6628.82,-16000.98
913,2939.83,4686.35,6087.29,-5000.86,-41212.43,2072.91,21038.54,-6748.99,179.54,-9388.36,-6569.45,-15957.81
914,2946.59,4699.6,6141.86,-5060.41,-41292.64,2058.19,21109.74,-6740.74,176.9,-9397.06,-6563.84,-15960.91
915,2893.36,4663.78,6096.3,-4996.35,-41097.2,2092.99,21010.27,-6775.5,178.03,-9336.85,-6597.46,-15934.31
916,2966.36,4756.24,6170.97,-5029.4,-41173.38,2061.79,21019.46,-6752.37,175.5,-9227.95,-6576.87,-15804.82
917,2892.23,4713.38,6110.84,-5021.37,-41064.02,2102.44,21047.08,-6815.08,176.26,-9219.42,-6638.83,-15858.25
918,2907.3,4708.08,6095.11,-4978.21,-41158.28,2085.77,21029.79,-6803.47,179.87,-9310.43,-6623.6,-15934.03
919,2867.59,4701.65,6100.45,-5040.87,-41150.38,2081.59,21006.89,-6727.61,175.79,-9433.08,-6551.83,-15984.91
920,2805.31,4692.44,6146.79,-5031.84,-40984.25,2111.56,20953.63,-6840.28,175.19,-9306.37,-6665.09,-15971.46
921,2913.48,4723.54,6141.68,-5033.96,-41026.88,2066.61,20995.63,-6858.02,174.02,-9219.89,-6684.0,-15903.89
922,2926.07,4696.15,6164.48,-4973.81,-40989.75,2100.86,21033.13,-6990.56,178.38,-9042.87,-6812.18,-15855.05
923,2976.75,4754.53,6144.26,-4975.15,-40911.38,2087.97,20881.07,-6860.39,176.63,-9041.95,-6683.75,-15725.7
924,2928.82,4768.47,6163.47,-5049.22,-40974.26,2065.58,20986.54,-6861.47,176.77,-9110.61,-6684.7,-15795.31
925,2972.54,4738.35,6116.8,-5029.16,-41199.06,2061.15,21017.61,-6731.15,175.62,-9321.77,-6555.52,-15877.3
926,3004.69,4689.7,6145.28,-5044.63,-41024.73,2061.96,20916.53,-6843.0,175.75,-9251.2,-6667.25,-15918.44
927,2896.19,4680.17,6168.83,-5029.42,-41146.71,2086.15,21108.81,-6837.55,176.88,-9235.98,-6660.67,-15896.66
928,2916.31,4622.56,6068.47,-5030.59,-41080.09,2062.18,21090.16,-6912.5,178.63,-9351.01,-6733.87,-16084.88
929,2909.79,4748.48,6106.27,-5034.11,-41001.39,2086.73,20963.27,-6887.93,177.15,-9220.95,-6710.78,-15931.73
930,2967.43,4681.51,6122.97,-5040.81,-41125.22,2065.4,20958.26,-6739.74,175.73,-9370.47,-6564.0,-15934.47
931,2863.65,4694.32,6147.4,-5040.34,-41067.65,2095.87,21075.21,-6852.8,176.01,-9231.55,-6676.79,-15908.34
932,2938.89,4723.83,6139.23,-5018.83,-41292.44,2134.48,21050.77,-6741.32,172.59,-9324.06,-6568.73,-15892.79
933,2992.9,4780.65,6112.18,-5020.78,-41235.77,2066.92,21020.3,-6769.33,175.95,-9283.61,-6593.38,-15876.99
934,2914.76,4575.7,6105.68,-5024.9,-41213.35,2078.23,21131.19,-6779.16,177.28,-9432.68,-6601.88,-16034.56
935,2857.94,4758.4,6163.66,-4996.71,-41124.07,2056.73,20982.98,-6803.93,177.62,-9301.07,-6626.31,-15927.38
936,2906.38,4754.85,6166.53,-5047.65,-40823.94,2047.43,20895.59,-6977.46,178.5,-9100.8,-6798.96,-15899.76
937,2899.4,4796.06,6155.59,-5047.66,-41048.23,2073.41,21041.42,-6851.26,177.46,-9130.01,-6673.8,-15803.81
938,3001.6,4782.47,6167.56,-4959.33,-41051.94,2095.06,20984.52,-6892.06,178.91,-8980.07,-6713.15,-15693.21
939,2936.91,4621.1,6123.31,-5000.23,-40977.75,2034.37,20931.76,-6876.61,178.02,-9330.54,-6698.59,-16029.13
940,2997.65,4749.12,6145.29,-5045.54,-40957.39,2096.2,20958.33,-6896.47,177.75,-9056.34,-6718.72,-15775.05
941,2862.87,4700.31,6175.68,-5015.24,-41105.16,2102.32,21002.62,-6792.62,177.02,-9276.62,-6615.61,-15892.23
942,2881.38,4674.2,6132.6,-5027.59,-40951.59,2075.25,20963.81,-6908.82,177.2,-9251.93,-6731.62,-15983.54
943,2842.26,4663.63,6121.96,-5037.92,-41198.13,2101.48,20996.68,-6698.17,176.94,-9510.04,-6521.23,-16031.28
944,2941.3,4691.82,6107.01,-5006.3,-41046.36,2070.76,20897.39,-6760.29,175.54,-9344.39,-6584.74,-15929.13
945,2861.0,4699.81,6062.8,-5017.07,-40897.4,2099.47,20906.69,-6898.6,175.98,-9284.7,-6722.61,-16007.31
946,2913.5,4753.44,6126.03,-4960.17,-41143.97,2130.71,20926.28,-6772.16,175.72,-9254.19,-6596.44,-15850.63
947,2979.71,4744.73,6163.98,-5042.49,-41011.6,2077.4,20918.22,-6825.39,174.97,-9170.07,-6650.41,-15820.48
948,3022.02,4757.95,6085.31,-5017.56,-40941.15,2061.91,21006.73,-6906.78,178.0,-9024.78,-6728.78,-15753.56
949,2956.57,4756.56,6131.51,-5019.32,-41008.8,2074.79,20889.27,-6824.62,175.66,-9219.42,-6648.96,-15868.38
950,2936.88,4629.15,6088.92,-5015.52,-40859.39,2098.45,20907.06,-6946.99,176.29,-9214.45,-6770.7,-15985.14
951,2881.56,4779.37,6121.45,-5021.39,-41010.92,2085.99,21003.51,-6872.51,175.28,-9160.43,-6697.23,-15857.66
952,2923.1,4727.72,6153.4,-5007.78,-41190.75,2076.84,21027.7,-6756.76,177.2,-9289.77,-6579.57,-15869.34
953,2908.6,4667.68,6127.6,-4978.29,-41012.72,2084.75,20957.09,-6834.15,179.17,-9245.29,-6654.98,-15900.27
954,2986.48,4584.91,6091.11,-4987.37,-41087.01,2063.92,20996.68,-6841.33,176.07,-9351.27,-6665.26,-16016.53
955,2931.08,4710.96,6134.86,-5031.95,-41097.96,2054.64,20961.36,-6779.86,174.18,-9337.01,-6605.68,-15942.69
956,2965.19,4693.92,6105.73,-5014.61,-40878.53,2068.28,21013.65,-6986.35,177.82,-9046.38,-6808.54,-15854.91
957,2894.93,4711.23,6138.54,-5064.56,-40955.6,2092.67,20969.23,-6898.34,175.83,-9213.57,-6722.51,-15936.08
958,2849.54,4669.44,6114.44,-4996.91,-41193.15,2064.76,21057.74,-6794.43,175.84,-9434.14,-6618.59,-16052.73
959,2948.89,4634.16,6151.01,-5070.95,-40929.77,2124.91,20995.52,-6908.56,174.23,-9146.23,-6734.33,-15880.55
960,2942.11,4753.39,6080.36,-4982.05,-41065.61,2051.63,20974.59,-6848.49,178.07,-9245.59,-6670.42,-15916.0
961,2893.08,4763.8,6089.89,-5010.75,-40983.55,2054.33,20958.59,-6892.15,178.2,-9234.61,-6713.95,-15948.56
962,2950.44,4647.43,6091.82,-5089.03,-40898.27,2127.99,21046.46,-6910.81,175.47,-9123.16,-6735.34,-15858.5
963,2976.77,4720.11,6089.89,-5051.4,-40997.97,2078.62,20978.65,-6835.05,175.07,-9205.32,-6659.98,-15865.3
964,2895.53,4689.8,6123.33,-5082.39,-40972.83,2096.5,20935.9,-6844.65,174.82,-9314.16,-6669.83,-15983.99
965,2899.79,4776.46,6151.82,-5044.11,-41195.4,2072.36,20985.7,-6749.71,175.22,-9353.38,-6574.49,-15927.87
966,3013.37,4698.48,6175.04,-5047.26,-41143.86,2092.47,21092.37,-6817.1,174.97,-9119.38,-6642.13,-15761.51
967,2902.43,4725.45,6217.78,-5028.98,-41024.95,2065.26,21072.33,-6969.64,179.46,-9070.68,-6790.18,-15860.85
968,2869.0,4677.42,6110.2,-5007.93,-41095.82,2089.28,21059.63,-6864.12,178.0,-9298.21,-6686.12,-15984.32
969,2911.62,4737.87,6133.54,-5045.64,-40915.6,2086.88,21022.64,-6936.77,179.74,-9068.7,-6757.03,-15825.72
970,2889.16,4682.82,6115.75,-5031.85,-40993.98,2072.18,20973.57,-6861.6,178.99,-9292.33,-6682.61,-15974.94
971,2905.71,4734.16,6101.17,-4990.49,-41193.71,2073.1,20999.72,-6744.57,176.52,-9370.35,-6568.05,-15938.4
972,2872.16,4699.91,6144.24,-4993.06,-41146.38,2093.25,21059.57,-6813.32,177.22,-9270.31,-6636.1,-15906.41
973,2949.43,4648.06,6121.43,-5033.64,-41224.11,2047.56,21110.64,-6773.91,176.45,-9380.62,-6597.47,-15978.09
974,2921.54,4678.46,6144.59,-4982.52,-41086.86,2069.98,20907.84,-6811.57,175.61,-9346.96,-6635.97,-15982.93
975,2980.33,4721.7,6135.76,-5040.95,-41183.64,2088.6,20946.57,-6711.9,173.99,-9351.62,-6537.91,-15889.54
976,2924.52,4702.41,6155.01,-5091.24,-41076.96,2033.54,20910.93,-6732.86,171.01,-9441.8,-6561.85,-16003.65
977,2901.01,4771.21,6109.31,-5061.44,-41180.91,2085.72,20897.56,-6687.69,173.8,-9477.54,-6513.89,-15991.42
978,2932.36,4716.16,6136.39,-5085.09,-41135.64,2105.95,21033.92,-6788.24,171.41,-9295.96,-6616.83,-15912.79
979,2996.17,4775.65,6137.07,-5070.28,-41072.98,2098.01,20913.63,-6750.98,171.33,-9222.73,-6579.65,-15802.38
980,2911.15,4745.51,6155.82,-5018.95,-41131.47,2082.91,20940.35,-6733.03,174.45,-9314.68,-6558.58,-15873.26
981,2884.05,4675.62,6141.87,-5030.31,-41232.29,2106.71,21036.35,-6695.57,170.41,-9418.0,-6525.16,-15943.16
982,3009.96,4702.86,6166.04,-5000.53,-41065.29,2065.95,20976.06,-6856.45,174.74,-9144.95,-6681.71,-15826.65
983,2934.51,4623.83,6106.32,-5020.8,-41226.24,2068.15,21079.51,-6806.68,172.99,-9434.71,-6633.69,-16068.39
984,2926.48,4649.8,6113.06,-5049.34,-41049.1,2050.71,20992.1,-6823.32,174.91,-9366.3,-6648.42,-16014.72
985,2964.15,4673.67,6100.75,-5044.11,-41244.83,2098.58,21120.51,-6752.13,175.93,-9331.28,-6576.2,-15907.48
986,2921.14,4606.55,6126.63,-5022.1,-41154.2,2094.47,21031.78,-6798.89,175.04,-9395.73,-6623.85,-16019.58
987,2918.84,4682.59,6143.44,-5011.92,-41123.15,2082.01,20992.16,-6776.48,174.76,-9316.02,-6601.72,-15917.74
988,2906.45,4733.43,6104.89,-4983.84,-41298.92,2083.26,21029.15,-6741.81,175.0,-9425.57,-6566.81,-15992.38
989,2839.15,4660.91,6094.77,-5030.65,-41193.93,2119.84,21036.96,-6764.25,175.22,-9472.95,-6589.02,-16061.97
990,2939.36,4698.34,6148.78,-5038.91,-41205.95,2076.62,21063.53,-6780.22,175.25,-9318.24,-6604.97,-15923.21
991,2880.21,4632.45,6116.68,-5027.92,-41160.23,2078.44,21043.48,-6802.86,177.89,-9436.9,-6624.97,-16061.87
992,2969.18,4685.7,6114.66,-5011.47,-41123.23,2086.13,20951.85,-6761.66,177.44,-9327.18,-6584.22,-15911.4
993,2838.56,4715.89,6149.08,-5063.35,-40966.49,2046.96,20992.56,-6874.21,177.8,-9286.79,-6696.42,-15983.2
994,2903.97,4701.64,6136.13,-5074.92,-41094.38,2095.16,21048.4,-6805.42,173.59,-9284.01,-6631.84,-15915.84
995,2944.15,4722.69,6118.62,-5035.62,-40921.82,2081.81,20860.86,-6892.73,176.87,-9229.31,-6715.86,-15945.18
996,2900.87,4733.97,6151.38,-5071.75,-41206.1,2097.03,21044.96,-6717.49,174.88,-9349.64,-6542.62,-15892.26
997,2968.52,4707.15,6095.08,-5068.96,-40882.95,2069.75,20919.63,-6847.59,172.3,-9191.78,-6675.29,-15867.07
998,2848.75,4730.32,6113.84,-5016.59,-41070.27,2090.82,20956.91,-6769.84,174.2,-9346.22,-6595.64,-15941.86
999,3022.36,4712.38,6095.45,-4991.24,-40963.17,2087.79,20879.25,-6846.27,174.55,-9157.17,-6671.71,-15828.88
1000,2896.93,4630.21,6114.35,-5054.56,-40953.4,2059.85,20917.53,-6849.13,174.37,-9389.1,-6674.75,-16063.85

Receptor Energy Terms
Frame #,BOND,ANGLE,DIHED,VDWAALS,EEL,1-4 VDW,1-4 EEL,EGB,ESURF,GGAS,GSOLV,TOTAL
1,2948.99,4661.82,6103.85,-5020.92,-40838.73,2086.64,20736.49,-6756.99,176.13,-9321.85,-6580.86,-15902.71
2,2943.23,4635.92,6145.19,-5005.5,-40781.7,2062.46,20599.73,-6753.91,177.35,-9400.66,-6576.55,-15977.21
3,2885.83,4679.96,6121.28,-5001.53,-40736.05,2083.3,20661.74,-6841.19,177.57,-9305.48,-6663.62,-15969.1
4,3011.2,4602.61,6091.59,-4991.33,-40838.91,2074.15,20729.1,-6780.91,177.49,-9321.59,-6603.42,-15925.01
5,2858.4,4667.23,6110.07,-5000.88,-40849.73,2059.4,20724.46,-6757.46,178.01,-9431.04,-6579.44,-16010.48
6,2859.73,4618.1,6118.22,-4997.54,-40995.19,2085.07,20787.96,-6749.12,177.39,-9523.67,-6571.73,-16095.4
7,2951.91,4666.98,6158.44,-5035.2,-40796.54,2086.53,20775.88,-6801.49,174.18,-9192.0,-6627.31,-15819.31
8,2872.75,4720.32,6162.01,-5031.34,-41006.44,2101.95,20869.05,-6754.66,174.32,-9311.7,-6580.33,-15892.03
9,2868.35,4611.03,6102.47,-4996.63,-40840.88,2067.26,20764.28,-6780.86,178.95,-9424.11,-6601.91,-16026.02
10,2950.6,4675.71,6140.4,-4958.53,-40926.4,2083.88,20695.5,-6762.06,178.33,-9338.84,-6583.73,-15922.57
11,2917.45,4629.56,6156.19,-4992.77,-40885.73,2101.37,20817.34,-6805.69,179.16,-9256.58,-6626.53,-15883.11
12,2875.08,4608.6,6134.09,-5027.04,-40989.69,2081.95,20880.89,-6807.01,178.51,-9436.12,-6628.5,-16064.62
13,2880.36,4558.07,6163.77,-4964.41,-41069.19,2038.98,20816.47,-6658.03,177.57,-9575.94,-6480.45,-16056.4
14,2894.2,4610.46,6088.88,-5022.42,-40900.25,2084.09,20784.32,-6722.95,178.24,-9460.73,-6544.71,-16005.44
15,2944.65,4578.91,6106.94,-5042.87,-40941.52,2077.52,20751.69,-6710.02,178.18,-9524.69,-6531.84,-16056.53
16,2926.49,4664.18,6173.6,-5013.61,-40953.08,2055.85,20838.42,-6751.88,178.43,-9308.16,-6573.45,-15881.61
17,2870.29,4678.22,6173.29,-4976.74,-40894.09,2068.69,20772.93,-6763.0,180.86,-9307.43,-6582.13,-15889.56
18,2963.43,4703.53,6104.2,-4976.31,-40730.24,2079.65,20663.62,-6859.46,180.48,-9192.12,-6678.98,-15871.09
19,2855.4,4665.4,6106.6,-4930.15,-40920.69,2073.96,20863.61,-6830.57,178.59,-9285.88,-6651.98,-15937.86
20,2958.68,4594.51,6136.46,-4921.31,-40798.97,2056.42,20664.31,-6868.6,180.16,-9309.91,-6688.44,-15998.35
21,2941.92,4666.04,6113.94,-5015.33,-40915.78,2106.18,20825.1,-6826.03,178.43,-9277.94,-6647.6,-15925.54
22,2916.04,4662.16,6110.93,-4999.76,-41045.6,2069.33,20787.16,-6671.49,177.75,-9499.75,-6493.74,-15993.49
23,2976.1,4659.09,6134.81,-5046.72,-40707.71,2053.68,20645.93,-6839.75,177.69,-9284.82,-6662.07,-15946.89
24,2859.96,4662.51,6131.53,-4979.97,-40791.33,2056.51,20746.7,-6862.88,179.02,-9314.07,-6683.86,-15997.93
25,2844.14,4699.28,6123.8,-4969.51,-40944.73,2076.2,20808.44,-6826.97,178.06,-9362.38,-6648.9,-16011.29
26,2873.5,4631.37,6115.8,-5012.82,-40782.37,2084.92,20912.04,-6897.56,174.62,-9177.56,-6722.94,-15900.5
27,2973.55,4619.92,6101.83,-4984.47,-40952.24,2076.97,20819.95,-6765.56,176.34,-9344.48,-6589.23,-15933.71
28,2894.51,4652.08,6137.15,-4989.74,-40930.46,2060.26,20781.03,-6779.65,178.4,-9395.18,-6601.25,-15996.43
29,2895.69,4692.26,6153.63,-4973.2,-40999.51,2047.97,20851.62,-6796.01,177.49,-9331.55,-6618.52,-15950.07
30,2938.3,4581.53,6151.04,-5045.94,-40807.31,2063.71,20854.47,-6912.71,178.45,-9264.18,-6734.26,-15998.44
31,2857.97,4536.51,6115.55,-4991.96,-40918.62,2065.7,20849.02,-6816.09,178.38,-9485.83,-6637.71,-16123.54
32,2836.63,4710.98,6132.69,-4980.44,-40862.05,2082.16,20839.49,-6903.17,181.25,-9240.52,-6721.92,-15962.45
33,2895.26,4714.0,6108.57,-5035.25,-41047.27,2073.64,20878.09,-6738.97,177.41,-9412.96,-6561.56,-15974.52
34,2968.55,4784.57,6135.09,-5011.41,-40737.78,2056.98,20698.54,-6891.14,180.17,-9105.47,-6710.97,-15816.44
35,2917.26,4575.16,6152.45,-5025.63,-40956.01,2069.55,20845.0,-6766.29,178.47,-9422.22,-6587.82,-16010.05
36,2797.17,4649.91,6158.26,-5014.31,-41052.01,2077.04,20940.66,-6816.46,179.86,-9443.28,-6636.59,-16079.87
37,2977.83,4604.66,6077.69,-4978.35,-40934.57,2072.72,20849.19,-6816.02,179.94,-9330.83,-6636.08,-15966.91
38,2958.38,4632.62,6135.13,-4996.51,-40963.17,2081.31,20800.41,-6735.48,177.09,-9351.83,-6558.39,-15910.22
39,2968.11,4672.76,6125.28,-4979.24,-41071.13,2077.33,20871.18,-6779.84,178.81,-9335.72,-6601.03,-15936.75
40,2998.45,4598.38,6156.01,-5019.29,-40970.16,2084.65,20799.76,-6747.77,175.92,-9352.21,-6571.85,-15924.06
41,2865.99,4634.16,6121.87,-5019.89,-41155.38,2100.97,20941.95,-6692.04,177.21,-9510.33,-6514.83,-16025.16
42,2969.09,4672.37,6113.7,-4991.05,-41018.78,2032.3,20754.96,-6694.6,175.66,-9467.42,-6518.94,-15986.36
43,3010.85,4698.09,6174.25,-5012.31,-41050.34,2066.57,20805.57,-6729.03,172.92,-9307.32,-6556.11,-15863.43
44,3027.22,4689.45,6137.04,-5048.69,-40860.0,2070.25,20860.52,-6869.25,175.09,-9124.21,-6694.16,-15818.36
45,2838.93,4648.45,6118.88,-4999.13,-40955.61,2072.54,20890.33,-6820.12,176.18,-9385.61,-6643.95,-16029.55
46,2940.44,4671.08,6168.13,-5025.48,-41055.57,2079.58,20860.45,-6759.0,173.71,-9361.38,-6585.28,-15946.66
47,2975.09,4666.45,6107.87,-5071.61,-40890.89,2042.36,20774.36,-6813.84,173.78,-9396.37,-6640.05,-16036.42
48,2875.47,4712.18,6137.34,-5056.16,-40853.34,2057.89,20837.67,-6884.82,173.98,-9288.95,-6710.85,-15999.8
49,2849.95,4658.12,6115.94,-5059.63,-40802.46,2062.5,20832.58,-6929.61,174.72,-9343.01,-6754.89,-16097.9
50,2827.47,4665.54,6125.8,-5025.43,-41026.88,2105.69,20850.84,-6758.73,175.68,-9476.97,-6583.05,-16060.02
51,2905.76,4622.7,6158.15,-5007.71,-40906.95,2114.97,20812.47,-6849.49,177.23,-9300.61,-6672.26,-15972.86
52,2965.05,4631.42,6129.17,-4999.23,-41007.55,2092.5,20846.1,-6746.58,175.48,-9342.54,-6571.1,-15913.64
53,2931.46,4624.24,6171.93,-5003.51,-40853.94,2060.03,20786.36,-6861.83,179.14,-9283.43,-6682.69,-15966.12
54,2991.73,4666.3,6122.2,-5001.96,-40983.01,2064.01,20794.81,-6805.82,178.03,-9345.93,-6627.79,-15973.72
55,2964.43,4668.12,6106.51,-5010.32,-40862.47,2081.06,20811.07,-6857.21,177.55,-9241.61,-6679.66,-15921.27
56,2951.22,4669.26,6129.89,-5025.9,-40935.67,2063.77,20743.37,-6739.54,176.65,-9404.05,-6562.89,-15966.94
57,2860.49,4632.13,6099.56,-5041.82,-40751.55,2061.54,20812.36,-6932.9,178.53,-9327.29,-6754.37,-16081.66
58,2863.61,4736.33,6145.21,-4977.26,-40931.82,2081.84,20833.37,-6802.76,179.25,-9248.71,-6623.51,-15872.22
59,2904.41,4706.61,6158.23,-4984.78,-40775.72,2056.16,20703.63,-6907.26,177.85,-9231.46,-6729.41,-15960.87
60,2887.05,4697.57,6109.43,-4971.75,-41037.27,2037.15,20833.46,-6723.55,175.33,-9444.36,-6548.22,-15992.58
61,3011.16,4746.98,6139.94,-4994.56,-40897.16,2082.37,20733.47,-6781.63,178.35,-9177.8,-6603.28,-15781.08
62,2944.57,4622.13,6115.27,-4950.93,-40883.7,2113.26,20783.89,-6839.54,179.46,-9255.51,-6660.08,-15915.59
63,2857.17,4692.77,6159.99,-4959.73,-40826.19,2068.78,20764.02,-6860.16,180.11,-9243.2,-6680.05,-15923.26
64,2914.4,4725.51,6085.21,-4982.74,-40837.75,2030.88,20772.85,-6863.29,178.38,-9291.64,-6684.91,-15976.55
65,2874.52,4596.1,6119.77,-5017.17,-40892.13,2085.73,20869.68,-6813.9,178.21,-9363.49,-6635.69,-15999.18
66,2882.3,4656.36,6115.75,-4998.35,-40901.33,2063.41,20831.97,-6844.63,177.39,-9349.89,-6667.24,-16017.13
67,2947.08,4610.2,6103.27,-4983.13,-40931.61,2058.78,20805.71,-6853.4,179.85,-9389.7,-6673.55,-16063.24
68,3050.19,4710.59,6105.31,-4976.44,-40730.86,2071.26,20825.61,-6943.38,181.22,-8944.35,-6762.16,-15706.51
69,2934.8,4616.8,6156.32,-5025.11,-41034.43,2089.8,20918.91,-6786.97,176.58,-9342.92,-6610.39,-15953.31
70,2846.34,4639.22,6114.51,-5035.44,-41077.46,2094.06,20881.94,-6700.93,177.44,-9536.84,-6523.48,-16060.32
71,2903.33,4741.13,6087.99,-4953.41,-41133.75,2087.39,20849.2,-6722.08,178.26,-9418.13,-6543.82,-15961.95
72,2930.27,4695.13,6097.5,-4898.6,-41201.58,2074.75,20758.28,-6659.32,178.77,-9544.24,-6480.55,-16024.79
73,2916.14,4644.46,6124.73,-4965.27,-41155.84,2067.92,20882.02,-6684.61,175.07,-9485.86,-6509.54,-15995.4
74,2825.86,4639.79,6178.65,-4982.59,-41237.82,2078.53,20910.62,-6610.82,177.66,-9586.95,-6433.16,-16020.11
75,2913.52,4667.81,6126.31,-4973.98,-41118.63,2078.74,20911.78,-6723.2,176.49,-9394.44,-6546.71,-15941.15
76,2909.41,4693.6,6147.7,-4996.38,-40768.76,2032.4,20739.27,-6822.79,178.49,-9242.75,-6644.3,-15887.05
77,2863.4,4767.34,6116.61,-4958.24,-40934.41,2070.99,20811.28,-6843.6,179.76,-9263.03,-6663.84,-15926.87
78,2866.85,4665.4,6100.07,-4952.55,-41054.75,2093.32,20903.49,-6805.22,179.14,-9378.17,-6626.07,-16004.25
79,2901.38,4688.51,6141.26,-4994.32,-41003.18,2079.52,20827.73,-6786.74,179.67,-9359.1,-6607.08,-15966.18
80,2871.89,4597.49,6124.02,-4947.53,-41070.45,2072.83,20827.08,-6677.39,177.89,-9524.67,-6499.51,-16024.18
81,2897.86,4647.11,6100.2,-4945.41,-41092.69,2065.19,20808.05,-6654.39,179.36,-9519.69,-6475.02,-15994.71
82,2940.32,4666.05,6088.14,-4993.44,-41114.01,2062.62,20857.03,-6675.55,180.38,-9493.3,-6495.17,-15988.48
83,2969.25,4670.05,6067.88,-4966.61,-41178.11,2091.14,20839.71,-6642.87,176.74,-9506.67,-6466.13,-15972.81
84,2934.26,4664.83,6120.3,-4975.94,-41059.43,2100.98,20906.37,-6725.12,180.44,-9308.63,-6544.67,-15853.31
85,2978.24,4623.49,6131.97,-4998.1,-41114.37,2084.58,20879.92,-6697.32,176.9,-9414.27,-6520.42,-15934.69
86,2824.2,4699.24,6122.88,-5067.55,-40908.74,2084.2,20843.57,-6757.96,178.97,-9402.21,-6578.99,-15981.2
87,2959.08,4690.48,6153.52,-4992.96,-41005.64,2103.3,20825.06,-6737.13,179.56,-9267.15,-6557.57,-15824.73
88,2852.83,4676.54,6140.53,-4976.98,-41181.21,2081.08,20884.76,-6583.34,182.26,-9522.45,-6401.08,-15923.53
89,2849.39,4600.9,6114.35,-4950.14,-41241.19,2090.95,20871.46,-6611.29,178.73,-9664.27,-6432.56,-16096.83
90,2960.88,4649.57,6137.59,-4981.27,-41026.98,2096.18,20911.44,-6783.76,179.05,-9252.59,-6604.71,-15857.31
91,2806.09,4682.11,6168.53,-5009.81,-40930.34,2048.99,20912.38,-6848.56,180.89,-9322.04,-6667.67,-15989.71
92,2953.24,4655.8,6017.83,-4979.27,-41039.12,2060.39,20891.87,-6764.42,177.44,-9439.25,-6586.98,-16026.23
93,2969.41,4601.47,6124.74,-4944.36,-41102.77,2043.09,20889.06,-6814.65,179.72,-9419.35,-6634.93,-16054.28
94,2991.21,4691.29,6094.83,-5077.65,-41046.64,2089.09,20904.47,-6672.26,176.3,-9353.4,-6495.96,-15849.36
95,2919.81,4621.26,6025.93,-4891.72,-40911.85,2088.33,20799.89,-6824.68,180.6,-9348.37,-6644.08,-15992.45
96,2949.45,4609.05,6144.9,-4979.87,-41065.8,2063.73,20962.89,-6831.98,178.08,-9315.63,-6653.9,-15969.53
97,2954.82,4601.14,6103.23,-4985.78,-40969.97,2056.41,20920.49,-6853.73,179.49,-9319.66,-6674.24,-15993.9
98,2893.81,4628.12,6093.44,-4983.26,-41070.44,2056.13,20857.52,-6697.66,175.05,-9524.68,-6522.6,-16047.28
99,2900.4,4615.31,6101.55,-4980.61,-41008.26,2101.89,20890.77,-6763.3,178.9,-9378.95,-6584.39,-15963.34
100,2933.45,4648.09,6105.13,-5007.31,-41001.29,2070.89,20880.69,-6767.56,179.06,-9370.34,-6588.5,-15958.84
101,2923.3,4632.01,6088.43,-5002.57,-41016.99,2075.6,20834.47,-6745.88,176.6,-9465.76,-6569.28,-16035.04
102,2990.02,4677.15,6091.62,-4983.78,-40922.68,2050.31,20881.54,-6915.98,183.24,-9215.82,-6732.73,-15948.55
103,3037.06,4702.41,6094.03,-4967.01,-40836.33,2058.56,20828.97,-6933.76,184.05,-9082.32,-6749.72,-15832.03
104,2872.32,4627.12,6078.74,-4978.48,-40777.99,2077.82,20825.27,-6928.76,183.07,-9275.19,-6745.69,-16020.88
105,2847.82,4683.01,6100.14,-5006.08,-40763.54,2082.34,20749.59,-6877.07,182.24,-9306.73,-6694.83,-16001.56
106,2866.92,4689.41,6138.81,-4960.92,-41102.08,2080.12,20844.96,-6744.84,180.88,-9442.79,-6563.96,-16006.75
107,2908.55,4683.33,6112.82,-4979.65,-41049.67,2102.54,20945.56,-6779.43,181.64,-9276.51,-6597.79,-15874.31
108,2948.46,4554.83,6115.53,-4936.75,-41099.68,2108.42,20883.72,-6699.76,182.27,-9425.47,-6517.48,-15942.95
109,2940.68,4587.08,6071.68,-4998.98,-40822.09,2034.35,20724.66,-6796.47,181.52,-9462.62,-6614.95,-16077.57
110,2963.33,4664.08,6114.95,-5002.86,-41033.24,2037.29,20930.68,-6856.97,178.97,-9325.76,-6677.99,-16003.75
111,2899.93,4653.02,6112.95,-4972.05,-40981.72,2088.47,20850.81,-6836.92,179.99,-9348.59,-6656.93,-16005.52
112,2875.08,4665.69,6136.15,-4955.64,-41037.99,2096.87,20882.05,-6840.54,180.13,-9337.78,-6660.41,-15998.18
113,2941.13,4725.83,6125.62,-5051.13,-40823.14,2046.92,20744.19,-6830.77,179.21,-9290.58,-6651.56,-15942.14
114,2964.93,4675.32,6116.71,-4980.96,-40865.02,2074.89,20849.35,-6872.83,179.66,-9164.77,-6693.17,-15857.94
115,2941.76,4535.9,6131.06,-4995.5,-41150.33,2062.13,20933.69,-6733.17,179.41,-9541.29,-6553.76,-16095.05
116,2906.88,4668.28,6106.82,-4949.53,-41008.19,2062.86,20818.03,-6806.5,182.23,-9394.85,-6624.27,-16019.12
117,2916.63,4703.81,6128.86,-5001.61,-41183.24,2075.95,20918.81,-6685.25,180.88,-9440.8,-6504.37,-15945.17
118,2866.36,4617.25,6123.19,-4942.58,-41160.04,2072.13,20884.97,-6655.97,181.17,-9538.73,-6474.8,-16013.53
119,3000.36,4645.87,6099.94,-4946.7,-41106.43,2084.54,20938.08,-6765.06,179.08,-9284.34,-6585.97,-15870.31
120,2882.86,4660.04,6139.11,-4960.74,-41102.72,2044.51,20922.31,-6800.15,176.97,-9414.63,-6623.18,-16037.81
121,2920.61,4620.49,6189.84,-4972.42,-40955.49,2065.8,20764.41,-6756.64,178.43,-9366.77,-6578.2,-15944.97
122,2971.95,4688.98,6124.54,-4972.16,-40952.45,2085.45,20764.91,-6755.49,180.64,-9288.79,-6574.85,-15863.64
123,2967.73,4642.21,6077.51,-5003.6,-40953.25,2056.07,20919.02,-6879.34,180.83,-9294.32,-6698.51,-15992.83
124,2955.35,4696.97,6126.79,-4998.95,-41101.08,2075.9,20941.37,-6722.68,179.0,-9303.64,-6543.68,-15847.32
125,2886.28,4600.17,6100.93,-5013.35,-40996.16,2075.84,20830.92,-6805.3,180.54,-9515.36,-6624.76,-16140.12
126,2905.1,4698.71,6159.34,-4957.46,-41138.9,2072.89,20887.99,-6734.42,179.29,-9372.33,-6555.14,-15927.47
127,2853.23,4699.26,6107.76,-4983.13,-41011.87,2062.87,20911.79,-6794.76,182.41,-9360.09,-6612.35,-15972.44
128,2941.79,4702.85,6144.79,-4977.62,-41090.98,2092.37,20915.15,-6713.19,177.16,-9271.65,-6536.04,-15807.69
129,2875.68,4689.17,6052.29,-4960.29,-40975.33,2057.81,20822.95,-6778.46,179.64,-9437.72,-6598.82,-16036.54
130,2966.13,4642.98,6070.47,-4977.94,-40972.62,2072.03,20819.02,-6782.47,180.97,-9379.93,-6601.5,-15981.43
131,2850.62,4595.93,6086.04,-4931.9,-41153.96,2037.78,20831.59,-6690.95,181.51,-9683.91,-6509.45,-16193.36
132,2927.84,4611.89,6102.99,-4931.58,-41057.05,2083.18,20866.27,-6798.01,177.75,-9396.45,-6620.26,-16016.71
133,2999.7,4623.37,6141.14,-5040.8,-40962.37,2094.09,20876.5,-6810.84,177.79,-9268.37,-6633.05,-15901.42
134,2881.81,4658.17,6088.32,-5022.29,-40870.23,2065.76,20860.56,-6888.75,179.65,-9337.9,-6709.1,-16047.0
135,2889.99,4627.31,6163.17,-5032.05,-40861.31,2079.06,20793.22,-6885.47,179.65,-9340.61,-6705.82,-16046.43
136,2855.92,4714.87,6097.17,-4997.13,-40839.99,2058.53,20829.86,-6908.26,179.81,-9280.78,-6728.45,-16009.23
137,2877.07,4619.41,6118.42,-5011.04,-40859.02,2050.73,20860.49,-6905.64,176.6,-9343.94,-6729.04,-16072.98
138,2901.32,4719.88,6070.46,-4981.64,-40907.1,2086.05,20823.14,-6828.58,177.4,-9287.89,-6651.18,-15939.07
139,2893.65,4612.11,6089.32,-4972.2,-40950.99,2079.3,20835.88,-6860.56,178.9,-9412.91,-6681.65,-16094.57
140,2913.22,4640.81,6146.89,-4980.77,-40882.45,2090.6,20833.85,-6879.11,181.13,-9237.86,-6697.98,-15935.84
141,2847.25,4635.85,6103.0,-5009.96,-40994.08,2061.66,20853.95,-6766.07,180.27,-9502.33,-6585.8,-16088.13
142,2879.23,4664.08,6059.16,-4989.9,-41101.1,2059.17,20904.83,-6763.19,178.96,-9524.53,-6584.23,-16108.76
143,2913.49,4718.89,6165.74,-4995.56,-40954.2,2089.44,20818.81,-6804.48,177.81,-9243.38,-6626.67,-15870.06
144,2876.32,4718.86,6075.7,-4937.59,-40987.41,2078.43,20825.68,-6832.31,179.31,-9349.99,-6653.0,-16002.99
145,2995.91,4684.85,6128.95,-4978.58,-40977.05,2062.35,20790.49,-6826.34,181.89,-9293.08,-6644.46,-15937.53
146,2905.93,4801.9,6036.61,-4987.36,-40814.49,2087.57,20790.08,-6911.47,180.87,-9179.75,-6730.61,-15910.36
147,2920.63,4669.9,6099.74,-4954.39,-40839.77,2073.37,20852.62,-6994.15,182.18,-9177.9,-6811.96,-15989.86
148,2895.43,4737.67,6106.04,-5008.23,-40866.03,2058.63,20840.03,-6877.61,178.08,-9236.46,-6699.54,-15936.0
149,2908.09,4709.88,6097.26,-4982.31,-40798.42,2073.32,20766.38,-6923.06,179.64,-9225.79,-6743.42,-15969.21
150,2979.55,4776.6,6094.02,-4959.93,-40751.69,2082.35,20722.11,-6946.58,180.59,-9056.99,-6765.99,-15822.98
151,2876.67,4714.71,6143.39,-4961.79,-40999.33,2060.16,20857.01,-6797.19,179.7,-9309.17,-6617.49,-15926.67
152,2869.27,4665.7,6081.12,-5011.11,-40820.42,2067.18,20807.92,-6948.03,179.3,-9340.33,-6768.73,-16109.06
153,2887.98,4691.6,6040.88,-5026.95,-40819.43,2077.48,20906.7,-7012.69,179.48,-9241.73,-6833.21,-16074.94
154,2945.78,4694.74,6112.11,-5040.67,-40819.6,2052.87,20828.72,-6919.74,181.86,-9226.06,-6737.89,-15963.94
155,2975.66,4658.26,6120.17,-4980.3,-40694.31,2056.69,20749.76,-6992.94,181.3,-9114.07,-6811.64,-15925.71
156,2934.25,4698.51,6190.94,-5024.68,-40775.2,2085.19,20800.83,-6947.33,177.47,-9090.16,-6769.87,-15860.03
157,2897.27,4671.25,6126.44,-5009.72,-40850.74,2082.12,20834.79,-6948.46,178.85,-9248.58,-6769.6,-16018.18
158,2874.13,4580.84,6172.27,-4997.66,-41045.56,2072.69,20920.73,-6850.68,177.71,-9422.56,-6672.98,-16095.54
159,2860.98,4702.41,6115.08,-5006.78,-40983.51,2080.51,20943.48,-6898.19,179.11,-9287.82,-6719.08,-16006.9
160,2998.18,4740.78,6158.78,-5030.51,-40886.04,2103.25,20909.92,-6957.47,179.77,-9005.63,-6777.7,-15783.33
161,2922.77,4674.06,6069.55,-4989.48,-40914.74,2070.38,20858.59,-6887.12,182.71,-9308.88,-6704.41,-16013.29
162,2931.21,4664.46,6147.86,-5010.15,-40731.64,2043.56,20819.72,-6987.38,179.34,-9134.98,-6808.04,-15943.02
163,2890.61,4703.83,6128.02,-5059.86,-40905.54,2058.74,20889.48,-6842.09,180.14,-9294.73,-6661.95,-15956.68
164,2920.25,4671.16,6154.42,-5049.0,-40884.71,2107.95,20857.11,-6885.45,180.63,-9222.83,-6704.82,-15927.64
165,2913.5,4700.83,6172.98,-5016.35,-40821.45,2068.8,20875.68,-6958.94,181.63,-9106.02,-6777.31,-15883.33
166,2895.46,4664.61,6124.62,-5041.04,-40987.85,2048.41,20913.61,-6858.62,180.05,-9382.18,-6678.57,-16060.76
167,2912.26,4640.56,6075.82,-5031.23,-40926.43,2085.89,20900.78,-6884.72,179.67,-9342.35,-6705.04,-16047.39
168,3018.74,4645.15,6153.8,-5011.19,-40961.92,2080.63,20920.41,-6864.55,177.61,-9154.36,-6686.94,-15841.3
169,2974.09,4660.0,6114.43,-4995.95,-41045.24,2089.56,20928.35,-6785.8,177.82,-9274.76,-6607.98,-15882.74
170,2865.89,4755.83,6078.92,-5025.66,-40946.33,2081.77,20983.59,-6969.9,179.82,-9205.98,-6790.08,-15996.06
171,2933.47,4636.17,6109.89,-5034.23,-41021.04,2074.87,20943.7,-6861.8,176.95,-9357.16,-6684.86,-16042.02
172,2826.95,4687.38,6116.32,-4999.55,-40913.46,2074.45,20878.06,-6894.82,182.25,-9329.84,-6712.57,-16042.41
173,2833.51,4641.49,6116.93,-4986.32,-41154.95,2103.9,21027.46,-6820.32,174.31,-9417.98,-6646.01,-16063.99
174,2893.68,4561.17,6096.85,-5007.48,-40936.3,2112.94,20927.92,-6856.58,179.13,-9351.23,-6677.45,-16028.68
175,2957.83,4584.2,6131.62,-4956.03,-41104.62,2053.98,20918.27,-6783.47,178.33,-9414.74,-6605.14,-16019.88
176,2931.49,4686.69,6097.44,-5037.94,-40979.48,2062.34,20895.27,-6853.63,176.78,-9344.19,-6676.85,-16021.04
177,2904.3,4641.36,6102.31,-5019.91,-41103.66,2105.29,20960.26,-6826.89,177.08,-9410.05,-6649.81,-16059.86
178,2925.22,4653.36,6158.13,-5005.0,-40995.01,2091.21,20965.78,-6905.04,178.67,-9206.33,-6726.37,-15932.7
179,2969.1,4754.0,6156.65,-5003.32,-40934.99,2078.01,20851.64,-6869.64,180.64,-9128.91,-6689.0,-15817.91
180,2869.4,4624.71,6121.1,-4982.44,-41040.73,2087.97,21006.9,-6913.79,177.01,-9313.09,-6736.78,-16049.86
181,2940.02,4684.82,6137.14,-5021.49,-41117.37,2081.89,20936.91,-6792.16,179.73,-9358.09,-6612.43,-15970.52
182,2936.17,4696.58,6061.35,-4994.26,-41068.85,2084.34,20953.72,-6764.25,176.86,-9330.95,-6587.39,-15918.34
183,2931.55,4642.43,6115.92,-5015.19,-41066.51,2080.79,20945.74,-6816.25,177.56,-9365.29,-6638.69,-16003.97
184,2869.99,4666.56,6144.77,-5030.08,-41009.38,2098.41,20897.93,-6834.3,176.53,-9361.8,-6657.77,-16019.56
185,2926.76,4632.55,6086.19,-5018.45,-41006.26,2073.82,20878.31,-6833.95,178.92,-9427.08,-6655.03,-16082.11
186,2883.22,4755.9,6124.42,-4987.8,-40901.32,2079.1,20872.22,-6957.67,179.46,-9174.27,-6778.21,-15952.47
187,2944.06,4641.36,6108.09,-5002.7,-41107.71,2094.59,21038.84,-6840.09,178.45,-9283.49,-6661.64,-15945.13
188,2936.53,4636.43,6148.17,-4992.44,-40965.84,2085.81,20936.55,-6903.22,176.83,-9214.78,-6726.4,-15941.18
189,2948.05,4698.3,6082.56,-5002.64,-40895.4,2104.74,20879.81,-6896.19,178.89,-9184.59,-6717.3,-15901.89
190,2819.35,4601.66,6189.89,-5010.3,-40881.76,2078.49,20940.29,-6909.94,178.62,-9262.39,-6731.32,-15993.7
191,2850.55,4733.67,6093.47,-5044.91,-40899.05,2084.5,20853.53,-6835.94,180.45,-9328.25,-6655.49,-15983.73
192,2879.92,4685.15,6115.42,-4979.04,-40885.91,2080.33,20873.04,-6884.65,180.04,-9231.08,-6704.61,-15935.69
193,2827.76,4623.68,6108.99,-4998.1,-40962.98,2098.39,20905.36,-6825.61,179.5,-9396.92,-6646.11,-16043.03
194,2893.29,4620.44,6129.44,-5037.18,-41031.15,2062.2,20958.32,-6883.92,175.67,-9404.64,-6708.25,-16112.89
195,2950.39,4673.48,6087.47,-4970.58,-40755.72,2059.83,20779.55,-6931.76,180.65,-9175.59,-6751.11,-15926.7
196,2966.92,4596.34,6123.52,-4989.31,-40882.46,2056.79,20850.6,-6871.65,174.71,-9277.6,-6696.94,-15974.55
197,2890.67,4617.47,6140.05,-5032.75,-40936.03,2033.48,20897.9,-6928.91,178.71,-9389.21,-6750.2,-16139.41
198,3020.88,4739.06,6165.68,-4998.28,-40783.98,2095.92,20805.32,-6935.17,184.56,-8955.4,-6750.6,-15706.01
199,2900.03,4647.64,6100.33,-5022.2,-40710.02,2054.49,20803.34,-6958.55,179.81,-9226.39,-6778.74,-16005.13
200,2828.31,4671.77,6126.78,-5003.48,-40827.89,2062.09,20856.21,-6948.05,180.52,-9286.2,-6767.53,-16053.73
201,2910.98,4630.29,6153.04,-4978.7,-40862.93,2066.47,20891.68,-6944.17,181.03,-9189.19,-6763.14,-15952.33
202,2898.95,4662.05,6104.06,-4970.91,-40963.9,2064.09,20886.18,-6858.37,180.31,-9319.47,-6678.06,-15997.53
203,2951.97,4481.92,6074.59,-4950.0,-40868.95,2088.42,20881.43,-6969.92,181.46,-9340.62,-6788.46,-16129.08
204,2958.24,4690.57,6077.51,-4984.59,-40691.0,2060.85,20876.63,-7032.97,183.25,-9011.79,-6849.72,-15861.51
205,2982.57,4659.69,6135.32,-4978.54,-40764.04,2073.95,20779.43,-6960.34,180.68,-9111.62,-6779.66,-15891.28
206,2906.85,4586.26,6136.28,-4998.53,-40802.06,2071.85,20954.32,-7001.55,180.66,-9145.02,-6820.89,-15965.91
207,2997.38,4737.92,6112.85,-5004.19,-40926.88,2058.25,20908.24,-6939.97,178.87,-9116.43,-6761.11,-15877.54
208,2973.56,4680.0,6143.34,-4998.47,-40728.94,2059.08,20809.69,-6999.75,177.26,-9061.73,-6822.49,-15884.22
209,2983.29,4654.01,6115.02,-4946.49,-40895.41,2061.69,20885.06,-6955.77,181.35,-9142.83,-6774.42,-15917.25
210,2852.33,4674.43,6120.51,-4996.17,-40859.92,2097.4,20904.66,-6946.44,180.98,-9206.75,-6765.46,-15972.21
211,2895.21,4675.8,6100.81,-5009.82,-40701.19,2038.5,20800.69,-7036.28,178.82,-9199.99,-6857.46,-16057.45
212,2932.12,4604.11,6098.91,-4996.82,-41062.84,2100.71,20923.48,-6825.95,179.66,-9400.33,-6646.28,-16046.61
213,2925.91,4687.18,6163.49,-4972.67,-40924.84,2046.86,20842.7,-6830.23,180.28,-9231.36,-6649.95,-15881.31
214,2967.45,4666.68,6127.6,-5063.1,-40910.04,2072.37,20965.64,-6932.49,178.06,-9173.39,-6754.44,-15927.83
215,2923.86,4620.0,6137.12,-4980.31,-41022.15,2068.53,20915.82,-6805.58,179.12,-9337.13,-6626.46,-15963.59
216,2948.24,4602.07,6120.46,-4992.14,-40981.86,2090.77,20880.44,-6843.33,181.74,-9332.02,-6661.59,-15993.61
217,2872.27,4630.35,6113.42,-4999.83,-40938.07,2093.44,20848.95,-6867.92,177.28,-9379.46,-6690.64,-16070.1
218,2919.09,4605.33,6118.41,-5016.58,-41020.95,2103.33,20921.02,-6888.32,178.15,-9370.36,-6710.17,-16080.52
219,2944.09,4732.35,6133.38,-4990.91,-40872.18,2047.12,20892.61,-6969.94,180.55,-9113.54,-6789.39,-15902.93
220,2957.88,4650.73,6116.03,-4976.77,-40812.29,2039.2,20794.28,-6938.28,181.68,-9230.95,-6756.6,-15987.55
221,2871.83,4532.14,6127.71,-5014.95,-40893.24,2058.52,20955.73,-6945.26,180.65,-9362.26,-6764.61,-16126.87
222,2895.62,4693.66,6073.58,-5016.29,-40779.28,2044.18,20871.09,-6982.99,182.72,-9217.44,-6800.27,-16017.71
223,2863.1,4623.04,6064.97,-4961.43,-40786.82,2058.48,20847.73,-6995.66,183.6,-9290.93,-6812.06,-16103.0
224,2954.02,4676.61,6115.97,-4992.51,-40846.2,2077.6,20842.43,-6981.44,184.28,-9172.06,-6797.16,-15969.22
225,2954.44,4614.26,6157.74,-4978.62,-40948.26,2077.6,20835.3,-6895.26,180.71,-9287.53,-6714.55,-16002.09
226,2899.21,4715.49,6145.78,-5050.17,-40853.89,2066.2,20897.98,-6914.18,178.39,-9179.4,-6735.79,-15915.18
227,2911.99,4628.68,6092.69,-4982.74,-40995.85,2097.54,20949.77,-6871.34,179.82,-9297.92,-6691.53,-15989.45
228,2977.33,4635.44,6086.25,-4989.32,-40695.11,2048.85,20897.48,-7038.32,180.92,-9039.08,-6857.4,-15896.47
229,2901.07,4639.46,6143.29,-4993.25,-40722.62,2062.91,20817.45,-6982.04,182.16,-9151.7,-6799.88,-15951.57
230,2939.48,4768.17,6085.96,-5000.86,-40895.68,2074.77,20896.98,-6933.2,181.78,-9131.19,-6751.42,-15882.61
231,2874.29,4678.59,6112.09,-4977.38,-40962.9,2067.26,20865.94,-6877.3,178.53,-9342.11,-6698.77,-16040.88
232,2949.42,4627.65,6124.53,-5043.68,-40946.85,2100.43,21016.14,-6946.17,177.86,-9172.36,-6768.31,-15940.68
233,2918.97,4658.95,6101.95,-4963.97,-40782.7,2012.98,20832.34,-7022.82,179.77,-9221.49,-6843.05,-16064.54
234,2905.41,4692.49,6108.26,-4979.36,-40950.57,2092.05,20908.08,-6914.09,178.61,-9223.64,-6735.47,-15959.11
235,2934.71,4592.21,6101.91,-4984.79,-40903.48,2107.18,20896.2,-6855.03,178.29,-9256.06,-6676.74,-15932.8
236,2860.89,4673.43,6059.83,-4936.91,-40965.19,2071.39,20881.6,-6857.94,178.84,-9354.96,-6679.09,-16034.05
237,2894.34,4725.41,6097.96,-5028.45,-40835.63,2090.04,20897.31,-6941.46,178.69,-9159.02,-6762.77,-15921.79
238,2978.34,4698.91,6104.92,-4999.52,-40988.51,2090.7,20902.97,-6879.22,178.55,-9212.19,-6700.67,-15912.86
239,2939.56,4730.11,6100.06,-5021.55,-40933.81,2082.34,20952.85,-6940.08,178.04,-9150.45,-6762.05,-15912.49
240,2875.41,4732.18,6117.58,-4974.35,-41003.23,2085.47,20895.1,-6843.58,181.2,-9271.83,-6662.38,-15934.21
241,2992.91,4586.54,6143.18,-4984.66,-40929.44,2065.77,20835.41,-6858.04,178.45,-9290.31,-6679.59,-15969.9
242,2965.17,4550.14,6124.33,-4959.17,-40948.96,2064.11,20973.76,-6946.42,182.25,-9230.62,-6764.17,-15994.79
243,2917.5,4674.52,6097.36,-5015.54,-40984.4,2037.44,20880.46,-6848.67,178.81,-9392.67,-6669.85,-16062.53
244,2914.45,4667.25,6096.71,-4999.72,-40985.3,2081.5,20982.23,-6917.25,180.22,-9242.88,-6737.03,-15979.91
245,2852.72,4673.49,6081.19,-4989.46,-40974.4,2094.25,21037.8,-6924.17,180.93,-9224.41,-6743.24,-15967.65
246,2888.66,4658.36,6124.45,-4996.99,-40821.5,2090.72,20903.53,-6989.72,181.56,-9152.78,-6808.16,-15960.94
247,2977.83,4660.33,6197.7,-4934.04,-40632.79,2074.42,20681.26,-6939.84,180.56,-8975.28,-6759.29,-15734.57
248,2999.12,4715.35,6064.85,-4976.72,-40817.36,2079.05,20832.12,-6956.53,180.03,-9103.58,-6776.51,-15880.09
249,2899.21,4660.15,6114.45,-5029.88,-40841.06,2036.83,20934.86,-6968.22,179.44,-9225.44,-6788.78,-16014.22
250,2882.09,4752.8,6094.87,-5050.18,-40815.19,2061.13,20918.7,-6923.55,177.19,-9155.77,-6746.36,-15902.13
251,3013.07,4720.65,6075.59,-4962.91,-40976.32,2116.9,20836.19,-6819.31,178.2,-9176.83,-6641.11,-15817.93
252,2985.34,4638.98,6130.11,-5022.17,-41034.88,2090.08,21007.2,-6877.09,180.55,-9205.34,-6696.54,-15901.89
253,2915.83,4691.64,6111.01,-4951.99,-40952.54,2091.14,20962.9,-6896.64,178.9,-9132.0,-6717.74,-15849.73
254,2941.49,4648.0,6104.4,-4984.13,-40872.06,2086.94,20935.61,-6907.66,184.83,-9139.75,-6722.83,-15862.58
255,2888.37,4694.11,6102.07,-4986.43,-40956.78,2065.65,20820.4,-6740.53,178.88,-9372.6,-6561.64,-15934.24
256,2985.16,4665.08,6127.91,-4957.22,-40991.66,2041.28,20850.06,-6832.57,184.69,-9279.4,-6647.88,-15927.28
257,2914.01,4665.57,6133.29,-4931.84,-41028.42,2048.49,20899.83,-6822.17,177.95,-9299.06,-6644.23,-15943.29
258,2953.13,4597.83,6106.83,-4967.98,-41075.49,2088.06,20930.3,-6796.06,177.84,-9367.31,-6618.22,-15985.53
259,2971.37,4640.09,6106.25,-4991.76,-40909.09,2056.98,20842.71,-6857.72,178.05,-9283.46,-6679.67,-15963.13
260,2959.1,4624.01,6129.84,-4966.07,-40950.69,2062.56,20907.18,-6855.3,179.93,-9234.07,-6675.36,-15909.44
261,2893.49,4634.24,6125.75,-5053.34,-40981.7,2049.08,20881.76,-6754.66,181.47,-9450.73,-6573.19,-16023.92
262,2945.79,4635.33,6128.67,-4957.9,-41051.79,2064.1,20949.26,-6795.83,179.66,-9286.54,-6616.16,-15902.7
263,2878.44,4672.58,6152.05,-4955.72,-40989.21,2092.08,20980.43,-6859.56,177.87,-9169.37,-6681.69,-15851.06
264,2879.75,4565.89,6107.27,-5043.31,-40873.73,2094.28,20896.84,-6843.26,177.62,-9373.02,-6665.64,-16038.66
265,2895.14,4611.02,6127.21,-4973.91,-40948.88,2062.27,20865.05,-6839.08,176.82,-9362.09,-6662.26,-16024.35
266,2814.71,4747.11,6101.04,-4967.4,-41043.69,2069.98,20945.96,-6807.06,178.61,-9332.3,-6628.45,-15960.75
267,2907.45,4566.84,6090.14,-4971.5,-41003.98,2084.02,20913.28,-6774.21,179.61,-9413.75,-6594.59,-16008.34
268,2934.96,4709.12,6075.97,-5044.11,-40774.71,2061.57,20845.71,-6894.78,179.91,-9191.49,-6714.87,-15906.36
269,2916.75,4648.93,6125.62,-5015.77,-40904.87,2062.28,20932.38,-6943.42,178.6,-9234.68,-6764.82,-15999.5
270,2935.23,4715.22,6118.45,-5011.06,-41042.46,2059.14,20882.02,-6805.17,178.44,-9343.47,-6626.73,-15970.21
271,2960.11,4601.09,6143.84,-5008.28,-40904.83,2089.41,20864.61,-6828.04,181.14,-9254.05,-6646.9,-15900.95
272,2887.87,4691.32,6138.4,-5033.98,-41052.93,2099.41,21006.94,-6849.78,179.09,-9262.96,-6670.69,-15933.64
273,2857.1,4676.94,6134.33,-4989.32,-40927.54,2068.26,20915.65,-6874.09,175.88,-9264.57,-6698.2,-15962.77
274,2910.47,4700.63,6071.45,-4957.06,-41045.92,2045.75,20821.51,-6770.91,180.5,-9453.17,-6590.41,-16043.58
275,2922.76,4718.03,6091.9,-4981.95,-40795.02,2056.92,20860.24,-6912.28,180.56,-9127.13,-6731.72,-15858.85
276,3037.34,4614.83,6058.51,-4904.41,-40976.14,2055.48,20907.87,-6886.97,182.03,-9206.52,-6704.94,-15911.46
277,2853.19,4699.41,6113.49,-4943.72,-41157.77,2114.63,21051.23,-6825.19,176.62,-9269.53,-6648.57,-15918.1
278,2938.09,4661.88,6149.67,-5001.45,-40837.3,2063.5,20774.98,-6829.19,179.08,-9250.63,-6650.11,-15900.73
279,2891.14,4671.21,6122.0,-4974.45,-41106.32,2060.34,20851.9,-6706.01,177.8,-9484.18,-6528.21,-16012.39
280,2984.27,4667.99,6109.04,-4985.64,-40943.52,2050.37,20869.27,-6837.86,180.36,-9248.23,-6657.5,-15905.73
281,2828.15,4703.71,6110.18,-4982.0,-41047.21,2086.54,20908.18,-6786.88,178.62,-9392.44,-6608.26,-16000.7
282,2900.62,4735.1,6106.31,-5058.34,-41026.59,2068.86,20909.1,-6814.93,177.91,-9364.93,-6637.01,-16001.95
283,2925.3,4660.81,6083.41,-5022.74,-41001.16,2064.72,20845.28,-6747.88,176.29,-9444.38,-6571.59,-16015.96
284,2822.61,4684.51,6071.65,-5014.16,-40891.34,2058.06,20869.76,-6866.84,176.5,-9398.92,-6690.34,-16089.26
285,2983.41,4818.52,6110.1,-5045.98,-40960.47,2058.85,20827.81,-6862.03,178.5,-9207.75,-6683.53,-15891.28
286,2943.54,4638.6,6123.19,-5029.62,-40746.65,2073.46,20845.82,-7038.71,179.15,-9151.67,-6859.56,-16011.23
287,2957.82,4701.07,6094.0,-5050.62,-40864.08,2081.14,20820.76,-6829.7,174.55,-9259.91,-6655.14,-15915.06
288,2966.9,4694.96,6166.01,-4990.78,-41035.15,2076.77,20803.31,-6676.37,178.27,-9317.98,-6498.1,-15816.07
289,2926.6,4625.35,6085.94,-5015.21,-41155.94,2080.66,20888.38,-6633.53,174.72,-9564.23,-6458.81,-16023.03
290,2920.73,4571.4,6122.88,-4965.24,-41001.75,2085.1,20926.67,-6842.88,178.83,-9340.21,-6664.05,-16004.25
291,2947.75,4752.43,6136.55,-4992.88,-40929.19,2095.0,20780.41,-6809.4,179.96,-9209.93,-6629.44,-15839.37
292,2909.03,4715.15,6128.66,-5035.25,-40732.71,2091.71,20883.78,-6972.24,180.11,-9039.64,-6792.12,-15831.76
293,2891.55,4606.47,6145.24,-5002.77,-40832.35,2091.32,20970.18,-7066.18,181.19,-9130.35,-6884.99,-16015.35
294,2921.52,4668.06,6127.88,-5031.24,-40948.22,2100.58,20967.56,-6929.93,178.47,-9193.85,-6751.45,-15945.3
295,2908.72,4672.06,6116.71,-5018.65,-40955.83,2079.5,20867.51,-6857.89,176.49,-9329.98,-6681.4,-16011.37
296,2881.34,4707.8,6135.56,-5020.88,-40966.54,2065.98,20934.21,-6868.29,177.49,-9262.53,-6690.8,-15953.33
297,2894.96,4623.05,6113.4,-4999.44,-41060.64,2072.88,20922.79,-6767.9,176.72,-9432.99,-6591.17,-16024.17
298,2870.61,4662.49,6124.26,-4991.9,-41019.26,2077.21,20888.59,-6769.93,176.11,-9388.01,-6593.82,-15981.83
299,2955.37,4680.48,6168.22,-5049.86,-40897.25,2087.22,20914.52,-6905.24,176.57,-9141.3,-6728.68,-15869.97
300,2939.9,4672.77,6123.69,-4933.77,-41024.16,2093.45,20882.71,-6856.48,177.61,-9245.43,-6678.87,-15924.31
301,2861.59,4732.87,6132.31,-4968.71,-40766.04,2077.93,20852.29,-7024.24,179.49,-9077.76,-6844.75,-15922.51
302,2952.52,4717.79,6130.51,-4973.92,-40971.93,2076.08,20863.76,-6813.46,174.64,-9205.19,-6638.82,-15844.01
303,2870.15,4641.45,6110.14,-5051.25,-40745.92,2063.6,20863.49,-6948.88,178.53,-9248.33,-6770.35,-16018.68
304,2858.39,4635.38,6104.15,-5000.26,-40920.32,2059.14,20855.67,-6837.71,175.69,-9407.85,-6662.02,-16069.87
305,2836.57,4658.29,6159.81,-4961.5,-40947.64,2095.47,20951.47,-6867.39,178.57,-9207.53,-6688.82,-15896.35
306,2977.87,4630.64,6100.23,-4970.82,-40775.26,2044.32,20791.98,-6919.53,178.88,-9201.05,-6740.65,-15941.7
307,2863.02,4616.45,6103.71,-4972.28,-40836.01,2101.78,20867.59,-6932.78,179.49,-9255.74,-6753.29,-16009.02
308,2910.77,4634.83,6096.13,-4953.83,-40880.66,2077.91,20955.7,-6967.17,177.45,-9159.14,-6789.72,-15948.87
309,2900.66,4647.4,6123.71,-5017.15,-40763.16,2054.22,20772.55,-6983.85,177.51,-9281.77,-6806.33,-16088.1
310,2873.8,4618.62,6157.94,-5010.51,-40854.4,2114.35,20905.58,-6954.65,176.71,-9194.61,-6777.95,-15972.56
311,2874.48,4632.48,6132.55,-4979.23,-40789.59,2078.63,20884.05,-6987.15,180.09,-9166.64,-6807.07,-15973.71
312,2890.0,4709.48,6126.18,-4970.7,-40782.44,2079.49,20945.6,-7023.8,181.8,-9002.39,-6842.01,-15844.39
313,2959.95,4744.19,6126.84,-4940.02,-40724.7,2065.98,20784.0,-6996.75,182.19,-8983.76,-6814.56,-15798.32
314,2902.64,4629.59,6097.08,-4973.99,-40635.97,2077.48,20804.63,-7094.09,180.97,-9098.54,-6913.12,-16011.66
315,2911.88,4631.61,6114.45,-4982.45,-40783.0,2084.65,20770.18,-6921.48,178.12,-9252.68,-6743.36,-15996.04
316,2869.91,4613.25,6138.75,-4993.45,-40817.67,2121.88,20893.76,-6994.01,180.15,-9173.59,-6813.86,-15987.45
317,2972.42,4734.23,6072.11,-4928.61,-40860.68,2046.23,20780.7,-6893.95,179.98,-9183.59,-6713.97,-15897.56
318,2850.93,4762.16,6152.76,-4995.52,-40925.03,2114.5,20850.03,-6913.47,178.74,-9190.16,-6734.74,-15924.89
319,2916.33,4703.08,6106.5,-4997.52,-40840.41,2086.31,20908.54,-6951.94,176.69,-9117.18,-6775.25,-15892.43
320,2910.51,4717.62,6108.54,-4996.84,-40962.39,2080.77,21002.4,-6953.65,178.91,-9139.39,-6774.74,-15914.13
321,2967.12,4654.57,6153.52,-5013.58,-40728.1,2082.51,20859.12,-7010.0,175.4,-9024.84,-6834.61,-15859.45
322,2881.13,4692.83,6117.88,-5000.57,-40814.02,2092.11,20839.02,-6962.17,178.47,-9191.63,-6783.7,-15975.33
323,3000.72,4640.69,6094.51,-5014.34,-40989.42,2081.52,20995.3,-6876.94,178.14,-9191.0,-6698.79,-15889.79
324,2852.65,4798.26,6128.05,-4963.67,-40894.84,2090.41,20851.27,-6935.0,177.79,-9137.88,-6757.22,-15895.09
325,2966.55,4573.71,6154.93,-5005.96,-40761.88,2090.27,20900.0,-7076.53,178.99,-9082.39,-6897.54,-15979.92
326,2848.9,4671.83,6079.89,-5013.98,-40824.45,2076.5,20937.51,-7002.34,177.55,-9223.8,-6824.79,-16048.59
327,2893.92,4616.37,6091.69,-4970.23,-40797.08,2099.69,20823.78,-6931.05,175.98,-9241.87,-6755.07,-15996.94
328,2847.7,4721.3,6127.51,-5019.8,-40901.85,2070.72,20871.8,-6909.04,177.54,-9282.62,-6731.49,-16014.12
329,2890.78,4657.58,6069.07,-4975.54,-40994.54,2060.38,20840.61,-6842.36,176.71,-9451.66,-6665.65,-16117.31
330,2954.33,4644.2,6103.33,-5023.78,-40880.78,2063.97,20829.87,-6860.77,178.47,-9308.86,-6682.29,-15991.16
331,2969.24,4593.05,6086.68,-4962.31,-40969.36,2091.11,20896.37,-6848.05,178.18,-9295.22,-6669.87,-15965.09
332,2937.03,4634.9,6101.85,-4949.81,-40927.25,2070.88,20812.77,-6910.48,179.99,-9319.64,-6730.49,-16050.12
333,2884.94,4636.64,6080.45,-4974.59,-40906.34,2052.86,20948.43,-7003.39,177.44,-9277.6,-6825.94,-16103.55
334,2908.8,4680.45,6106.14,-5040.69,-40783.19,2045.98,20830.43,-6967.23,178.04,-9252.08,-6789.19,-16041.27
335,2829.84,4723.2,6115.47,-4998.55,-41090.19,2088.41,20953.61,-6823.89,178.08,-9378.22,-6645.81,-16024.02
336,2893.12,4574.29,6124.36,-4953.13,-40778.23,2043.18,20853.5,-7009.12,178.25,-9242.91,-6830.87,-16073.78
337,2935.58,4603.04,6096.61,-4962.09,-40914.72,2081.77,20870.65,-6894.56,176.98,-9289.16,-6717.58,-16006.74
338,2963.13,4753.54,6116.53,-4969.57,-40823.19,2068.88,20798.8,-6940.47,181.91,-9091.87,-6758.56,-15850.43
339,2957.28,4632.9,6156.03,-4970.85,-40737.93,2073.06,20672.07,-6928.52,178.47,-9217.45,-6750.04,-15967.49
340,2891.04,4639.44,6058.0,-4961.8,-40889.21,2102.12,20887.96,-6914.67,177.8,-9272.46,-6736.87,-16009.32
341,2953.15,4605.39,6109.69,-5022.38,-40838.15,2056.32,20762.37,-6885.71,178.18,-9373.61,-6707.52,-16081.13
342,2920.82,4638.06,6149.96,-5046.74,-40898.12,2092.81,20929.88,-6955.21,179.36,-9213.33,-6775.85,-15989.18
343,2941.82,4631.01,6130.27,-4941.68,-40774.88,2061.42,20823.5,-7007.59,180.35,-9128.54,-6827.25,-15955.79
344,3010.36,4724.79,6091.16,-4961.95,-40833.65,2044.57,20833.0,-6946.55,178.23,-9091.73,-6768.32,-15860.04
345,2853.61,4636.26,6095.44,-5002.84,-40844.5,2064.05,20825.3,-6889.51,178.08,-9372.67,-6711.43,-16084.1
346,3027.06,4623.47,6104.26,-4961.27,-40941.52,2057.65,20738.13,-6820.82,178.55,-9352.23,-6642.28,-15994.5
347,2937.42,4592.33,6107.32,-4996.2,-41067.5,2101.07,20869.98,-6753.3,179.24,-9455.58,-6574.05,-16029.63
348,2857.5,4659.96,6120.09,-5014.2,-40968.31,2106.99,20898.59,-6798.61,177.22,-9339.39,-6621.4,-15960.79
349,2868.83,4593.15,6125.18,-4938.36,-41100.62,2085.15,20797.95,-6697.63,176.52,-9568.72,-6521.11,-16089.83
350,2961.53,4660.56,6148.61,-4967.24,-41002.38,2073.1,20877.66,-6833.16,181.51,-9248.17,-6651.66,-15899.83
351,2894.16,4737.31,6118.81,-4989.05,-40896.12,2054.84,20746.03,-6823.89,178.34,-9334.0,-6645.54,-15979.55
352,2893.39,4615.5,6132.1,-4946.97,-41015.01,2013.71,20832.17,-6785.8,178.97,-9475.11,-6606.83,-16081.94
353,2857.72,4693.68,6134.33,-4987.51,-41055.92,2078.46,20856.71,-6734.69,177.8,-9422.53,-6556.9,-15979.43
354,2849.17,4676.97,6133.82,-5012.71,-40869.21,2092.3,20836.26,-6885.31,176.16,-9293.4,-6709.15,-16002.55
355,2862.18,4661.6,6112.97,-5023.32,-40770.61,2056.91,20853.28,-6920.85,175.39,-9247.0,-6745.47,-15992.46
356,2967.85,4658.14,6089.49,-5031.08,-40993.04,2053.52,20793.8,-6779.04,178.38,-9461.32,-6600.66,-16061.98
357,2982.93,4672.11,6114.51,-5016.75,-40935.44,2016.18,20806.46,-6818.51,178.26,-9360.0,-6640.25,-16000.25
358,2946.34,4666.04,6146.2,-5019.3,-40914.3,2061.1,20839.26,-6819.3,177.57,-9274.65,-6641.73,-15916.38
359,2863.5,4634.91,6121.32,-4963.58,-41186.85,2069.16,20890.5,-6716.63,178.59,-9571.03,-6538.04,-16109.07
360,2856.9,4704.41,6090.04,-5011.16,-40972.76,2066.15,20815.53,-6730.1,175.05,-9450.9,-6555.04,-16005.94
361,2873.44,4617.68,6124.28,-4992.03,-40940.6,2037.76,20942.83,-6900.9,178.74,-9336.63,-6722.16,-16058.79
362,2924.23,4587.42,6096.02,-4995.9,-40909.89,2050.51,20834.09,-6848.29,180.69,-9413.51,-6667.59,-16081.11
363,2928.96,4600.33,6109.6,-5030.96,-41076.23,2062.69,20879.39,-6682.06,174.04,-9526.23,-6508.02,-16034.25
364,2886.4,4666.65,6125.78,-5013.44,-40952.04,2076.54,20753.02,-6754.59,177.33,-9457.1,-6577.25,-16034.35
365,2950.34,4726.36,6095.16,-5013.32,-41021.23,2062.46,20864.39,-6759.79,176.7,-9335.85,-6583.08,-15918.94
366,2955.94,4731.12,6025.55,-5016.93,-41046.34,2044.88,20888.48,-6750.91,175.14,-9417.31,-6575.77,-15993.08
367,2973.65,4532.57,6126.37,-4970.23,-41011.26,2065.34,20841.5,-6792.47,179.68,-9442.06,-6612.79,-16054.85
368,2899.22,4664.03,6106.49,-4985.57,-41104.66,2061.93,20953.62,-6762.85,177.12,-9404.93,-6585.73,-15990.66
369,2868.68,4660.37,6108.84,-5051.73,-40868.95,2069.04,20860.82,-6802.32,175.0,-9352.93,-6627.32,-15980.24
370,2939.57,4596.59,6089.11,-5015.21,-41000.15,2080.7,20882.3,-6815.74,177.32,-9427.09,-6638.42,-16065.5
371,2958.58,4701.47,6116.12,-5039.54,-41060.0,2068.38,20890.11,-6742.2,176.92,-9364.89,-6565.28,-15930.17
372,2902.14,4701.5,6067.49,-5029.39,-41085.99,2062.25,20765.73,-6623.28,176.17,-9616.26,-6447.1,-16063.36
373,2834.58,4560.19,6148.85,-5010.07,-40934.62,2072.38,20831.73,-6805.32,177.17,-9496.97,-6628.14,-16125.11
374,2925.57,4572.66,6110.02,-5038.4,-40882.1,2086.37,20957.83,-6887.74,176.72,-9268.04,-6711.02,-15979.06
375,2979.36,4595.36,6147.12,-5014.68,-41001.51,2039.06,20870.17,-6795.33,174.81,-9385.13,-6620.52,-16005.65
376,2818.35,4642.52,6073.09,-5018.89,-40808.3,2097.35,20826.64,-6908.33,177.93,-9369.24,-6730.4,-16099.64
377,2976.39,4626.47,6086.23,-5009.87,-40968.09,2062.48,20893.23,-6847.43,177.07,-9333.17,-6670.36,-16003.53
378,2878.4,4654.02,6082.49,-4990.33,-40994.68,2069.07,20904.83,-6829.05,179.75,-9396.19,-6649.3,-16045.49
379,2935.67,4675.21,6106.23,-5014.92,-40985.51,2054.77,20912.63,-6837.57,173.31,-9315.92,-6664.27,-15980.19
380,2882.67,4573.69,6137.5,-4981.63,-40818.1,2097.67,20851.45,-6935.96,177.62,-9256.77,-6758.34,-16015.1
381,2880.53,4664.81,6177.7,-5027.09,-40876.95,2086.37,20926.8,-6972.41,174.42,-9167.82,-6798.0,-15965.82
382,2862.91,4682.67,6110.34,-4975.24,-41050.1,2093.58,20920.65,-6837.49,178.22,-9355.18,-6659.27,-16014.45
383,2937.65,4619.52,6133.68,-4983.89,-40838.57,2057.31,20869.26,-6990.79,177.67,-9205.03,-6813.11,-16018.14
384,2934.01,4675.49,6113.72,-4982.65,-40845.97,2078.39,20854.47,-6943.05,179.99,-9172.54,-6763.06,-15935.6
385,2878.86,4605.65,6094.32,-4996.51,-40954.09,2115.19,20916.76,-6812.15,175.78,-9339.82,-6636.37,-15976.19
386,2904.74,4745.48,6092.97,-5002.35,-40783.92,2036.09,20768.49,-6888.35,177.12,-9238.51,-6711.24,-15949.74
387,2850.03,4592.71,6094.16,-5038.85,-40984.26,2100.39,20926.8,-6819.0,177.43,-9459.02,-6641.57,-16100.59
388,3023.72,4610.74,6111.04,-5013.8,-40757.71,2027.27,20766.2,-6913.99,178.56,-9232.53,-6735.42,-15967.96
389,2913.17,4648.84,6088.87,-5017.96,-41006.89,2107.47,20906.32,-6815.08,178.78,-9360.18,-6636.3,-15996.48
390,2930.11,4657.18,6103.37,-5000.3,-40896.87,2097.29,20844.0,-6853.28,178.06,-9265.22,-6675.22,-15940.44
391,2989.51,4572.07,6108.63,-5036.31,-40766.02,2043.42,20849.49,-6930.76,177.72,-9239.22,-6753.05,-15992.26
392,2912.42,4652.26,6110.04,-5018.25,-40812.61,2076.59,20823.1,-6910.53,174.19,-9256.44,-6736.34,-15992.78
393,2964.94,4685.88,6106.58,-5029.4,-40766.42,2072.11,20877.83,-6987.69,179.12,-9088.47,-6808.57,-15897.04
394,2934.43,4631.33,6160.38,-4993.23,-40702.21,2063.03,20845.21,-7048.38,176.47,-9061.08,-6871.91,-15932.99
395,2922.04,4731.23,6187.34,-4991.96,-40876.6,2052.26,20930.99,-6961.95,181.25,-9044.72,-6780.7,-15825.43
396,2842.03,4631.93,6096.42,-4994.77,-40968.61,2088.53,20948.47,-6879.7,180.1,-9356.02,-6699.59,-16055.61
397,2924.79,4693.14,6208.07,-5068.27,-40918.27,2067.6,20871.98,-6834.11,174.21,-9220.97,-6659.91,-15880.87
398,2974.29,4642.6,6179.93,-5044.99,-40745.68,2049.09,20802.71,-6963.45,179.18,-9142.03,-6784.28,-15926.31
399,2964.99,4679.52,6143.2,-5030.7,-40851.11,2079.3,20889.46,-6913.85,173.49,-9125.34,-6740.37,-15865.7
400,2950.03,4736.13,6164.33,-5025.85,-40837.61,2056.96,20825.33,-6893.09,177.11,-9130.69,-6715.98,-15846.67
401,2877.4,4648.34,6098.6,-5009.34,-40903.05,2075.28,20835.82,-6808.6,177.01,-9376.94,-6631.59,-16008.53
402,2957.08,4647.38,6081.51,-5001.48,-40819.16,2053.94,20786.06,-6900.86,177.21,-9294.68,-6723.66,-16018.33
403,2991.68,4626.07,6100.32,-4994.87,-40898.23,2094.26,20885.53,-6877.01,177.03,-9195.24,-6699.98,-15895.21
404,2821.72,4678.23,6078.66,-5013.68,-40843.56,2051.59,20834.52,-6886.12,175.54,-9392.53,-6710.58,-16103.11
405,2924.25,4770.65,6098.23,-5024.81,-40753.19,2054.58,20815.43,-6932.22,175.73,-9114.85,-6756.49,-15871.34
406,2961.2,4575.53,6090.31,-5023.46,-40850.49,2080.42,20836.0,-6900.0,178.34,-9330.48,-6721.67,-16052.15
407,2917.19,4669.76,6128.7,-5008.97,-40865.02,2047.73,20840.14,-6913.23,178.25,-9270.47,-6734.99,-16005.46
408,2840.82,4670.22,6117.87,-5032.64,-40900.85,2114.12,20861.37,-6899.06,177.81,-9329.1,-6721.25,-16050.35
409,2998.73,4666.12,6118.88,-4995.04,-40954.02,2079.78,20757.4,-6791.81,174.52,-9328.15,-6617.3,-15945.45
410,2878.41,4672.25,6107.02,-4974.6,-41060.58,2097.79,20860.97,-6773.21,177.31,-9418.73,-6595.9,-16014.63
411,2979.24,4675.75,6166.5,-5024.32,-40843.88,2081.35,20836.46,-6919.01,175.25,-9128.9,-6743.76,-15872.66
412,2849.15,4664.62,6110.29,-5044.96,-40819.37,2074.9,20831.94,-6923.46,176.07,-9333.43,-6747.39,-16080.82
413,2934.89,4632.22,6113.8,-5071.74,-40901.25,2070.0,20806.35,-6751.53,173.33,-9415.73,-6578.21,-15993.94
414,2898.01,4667.16,6190.82,-5031.3,-41061.3,2062.12,20879.21,-6765.52,172.03,-9395.29,-6593.49,-15988.77
415,2996.81,4610.55,6107.55,-5039.01,-40977.96,2084.26,20817.83,-6775.84,172.93,-9399.96,-6602.91,-16002.87
416,2847.28,4746.69,6100.98,-4999.82,-41032.7,2056.93,20852.73,-6815.63,177.07,-9427.9,-6638.55,-16066.46
417,2935.58,4660.11,6135.66,-4996.86,-40964.08,2104.77,20827.17,-6772.86,171.76,-9297.65,-6601.1,-15898.74
418,2942.16,4605.48,6087.2,-5001.74,-40975.03,2071.48,20659.14,-6710.99,174.57,-9611.32,-6536.43,-16147.74
419,2945.97,4675.41,6081.66,-5025.29,-40781.9,2071.8,20661.14,-6840.9,175.32,-9371.2,-6665.58,-16036.77
420,2985.77,4757.32,6140.91,-5007.91,-41075.05,2046.66,20839.68,-6745.85,171.78,-9312.61,-6574.07,-15886.69
421,2951.54,4648.67,6170.14,-5015.14,-41191.22,2084.3,20948.42,-6702.53,172.97,-9403.29,-6529.55,-15932.85
422,2879.9,4716.1,6087.53,-5023.31,-41132.09,2098.08,20887.46,-6714.05,177.4,-9486.33,-6536.65,-16022.98
423,2937.1,4658.99,6123.28,-5037.38,-40974.42,2057.54,20914.66,-6861.9,173.21,-9320.23,-6688.69,-16008.93
424,2897.71,4672.7,6141.8,-5033.21,-40940.69,2089.22,20927.94,-6876.57,171.68,-9244.53,-6704.89,-15949.42
425,2885.38,4676.21,6169.51,-5067.81,-40821.54,2057.33,20932.34,-6957.66,169.21,-9168.59,-6788.45,-15957.04
426,2942.73,4638.74,6164.09,-4997.8,-40748.77,2060.24,20763.09,-6962.13,171.07,-9177.67,-6791.06,-15968.74
427,2989.33,4585.3,6118.84,-5028.2,-40917.37,2090.66,20857.5,-6837.22,170.52,-9303.93,-6666.7,-15970.63
428,2977.8,4712.92,6108.73,-5049.39,-40961.5,2048.0,20879.55,-6814.31,170.47,-9283.89,-6643.83,-15927.72
429,2869.85,4693.51,6061.18,-5024.68,-40858.12,2089.42,20790.64,-6872.1,171.16,-9378.2,-6700.94,-16079.13
430,3011.7,4617.51,6097.72,-5037.47,-40947.95,2084.31,20855.47,-6791.07,174.66,-9318.7,-6616.41,-15935.11
431,2944.45,4677.27,6124.16,-5013.83,-40932.92,2079.15,20825.65,-6825.34,173.53,-9296.05,-6651.81,-15947.86
432,2895.89,4670.13,6137.04,-5011.32,-40845.86,2089.82,20754.91,-6830.24,174.81,-9309.39,-6655.43,-15964.82
433,2901.88,4702.54,6116.4,-5029.13,-40971.53,2081.41,20772.0,-6753.94,176.66,-9426.44,-6577.28,-16003.72
434,2964.14,4727.07,6100.77,-4986.14,-40949.42,2063.23,20703.58,-6729.18,174.7,-9376.77,-6554.48,-15931.25
435,2865.35,4643.38,6128.65,-5014.65,-40873.08,2066.78,20715.03,-6771.9,175.5,-9468.53,-6596.4,-16064.93
436,2991.79,4584.85,6118.57,-5032.96,-40967.15,2084.7,20850.91,-6809.01,174.7,-9369.3,-6634.31,-16003.61
437,2861.46,4648.46,6185.12,-5032.43,-41184.01,2098.06,20866.98,-6642.13,173.55,-9556.37,-6468.58,-16024.95
438,2924.81,4728.07,6179.15,-5050.56,-41001.46,2071.95,20888.34,-6765.86,174.27,-9259.69,-6591.59,-15851.27
439,2911.11,4674.02,6167.23,-5082.51,-41009.23,2061.78,20736.98,-6703.16,171.76,-9540.63,-6531.4,-16072.03
440,2999.68,4620.24,6185.36,-5026.75,-41024.25,2046.08,20819.01,-6767.87,174.71,-9380.64,-6593.16,-15973.8
441,2963.54,4679.74,6150.41,-5028.89,-40833.25,2063.28,20795.24,-6888.8,177.49,-9209.92,-6711.32,-15921.24
442,2975.82,4625.72,6129.47,-4966.34,-40929.19,2055.82,20794.69,-6863.98,178.23,-9314.01,-6685.75,-15999.75
443,2931.19,4705.22,6097.99,-4970.58,-40984.28,2066.76,20865.18,-6828.87,179.53,-9288.52,-6649.33,-15937.86
444,3019.2,4613.8,6146.17,-4930.76,-41098.94,2076.86,20808.8,-6744.47,179.6,-9364.86,-6564.87,-15929.73
445,2935.42,4631.61,6170.19,-4986.87,-40999.24,2053.81,20811.69,-6744.91,177.76,-9383.39,-6567.16,-15950.54
446,2958.67,4675.43,6111.08,-4989.49,-40893.62,2058.55,20720.42,-6778.74,177.86,-9358.97,-6600.88,-15959.85
447,2931.26,4614.9,6139.79,-5031.55,-41037.12,2088.5,20871.01,-6748.94,175.47,-9423.21,-6573.47,-15996.68
448,2927.06,4646.23,6122.82,-5010.46,-40951.71,2085.49,20844.0,-6791.63,177.92,-9336.57,-6613.71,-15950.28
449,2955.64,4745.11,6138.17,-5010.25,-41010.72,2057.65,20890.76,-6764.48,176.98,-9233.64,-6587.5,-15821.14
450,2918.28,4663.06,6135.72,-4993.28,-41024.92,2069.22,20902.04,-6789.49,174.14,-9329.88,-6615.35,-15945.23
451,2946.73,4675.07,6085.22,-5004.08,-40952.99,2056.65,20708.27,-6719.28,175.24,-9485.14,-6544.04,-16029.18
452,2921.8,4670.71,6148.26,-4953.85,-40983.6,2085.73,20819.89,-6827.9,173.84,-9291.05,-6654.05,-15945.11
453,2848.29,4639.45,6108.02,-5017.21,-41014.87,2014.79,20778.72,-6734.74,176.92,-9642.8,-6557.82,-16200.62
454,2988.71,4660.88,6165.97,-5070.77,-40892.65,2083.89,20881.85,-6890.25,179.42,-9182.12,-6710.83,-15892.95
455,2932.58,4644.21,6119.17,-5003.66,-40935.49,2052.03,20789.53,-6862.21,177.95,-9401.64,-6684.26,-16085.9
456,2938.54,4702.26,6151.67,-5015.68,-40888.62,2086.45,20726.26,-6835.21,174.05,-9299.11,-6661.16,-15960.27
457,2894.66,4594.99,6136.92,-4953.66,-41104.86,2093.7,20875.21,-6798.76,178.36,-9463.05,-6620.4,-16083.45
458,2950.71,4676.46,6100.33,-5024.73,-40868.62,2100.9,20801.65,-6885.48,175.89,-9263.3,-6709.59,-15972.89
459,2918.96,4674.2,6121.89,-4995.04,-41097.23,2098.43,20901.95,-6754.09,175.14,-9376.84,-6578.95,-15955.8
460,2958.74,4640.71,6140.01,-4991.08,-41086.13,2096.07,20810.69,-6741.01,175.06,-9430.99,-6565.95,-15996.93
461,2859.88,4713.77,6174.74,-5069.72,-41005.22,2104.45,20810.51,-6716.79,172.77,-9411.59,-6544.02,-15955.61
462,2895.84,4633.88,6110.21,-5016.93,-40935.17,2069.5,20662.15,-6715.38,174.98,-9580.52,-6540.4,-16120.92
463,2891.88,4782.71,6103.65,-5056.18,-40941.48,2078.55,20770.09,-6763.67,174.35,-9370.78,-6589.33,-15960.11
464,2896.08,4578.65,6129.72,-4968.73,-41018.59,2075.99,20855.91,-6762.67,177.45,-9450.97,-6585.22,-16036.19
465,2906.95,4719.48,6125.58,-5040.71,-41167.78,2098.01,20806.5,-6594.79,175.78,-9551.97,-6419.01,-15970.98
466,2982.47,4731.77,6139.51,-4992.09,-40933.39,2072.9,20757.96,-6778.49,175.75,-9240.87,-6602.74,-15843.61
467,2976.14,4597.51,6094.4,-5003.15,-41076.96,2062.0,20795.75,-6683.05,172.52,-9554.32,-6510.54,-16064.85
468,2906.23,4648.75,6090.57,-5021.27,-40919.09,2118.25,20803.22,-6780.09,175.46,-9373.35,-6604.64,-15977.98
469,2933.88,4702.97,6137.31,-4981.92,-41044.24,2061.17,20816.8,-6772.88,175.1,-9374.02,-6597.79,-15971.81
470,2883.78,4677.34,6111.62,-4980.42,-40839.97,2042.59,20696.56,-6795.39,175.99,-9408.5,-6619.39,-16027.89
471,2938.37,4697.97,6124.85,-4969.58,-40974.74,2071.85,20792.35,-6793.39,177.17,-9318.95,-6616.22,-15935.17
472,2880.08,4649.98,6065.96,-5019.63,-40912.05,2048.35,20860.19,-6850.25,178.14,-9427.12,-6672.11,-16099.23
473,2954.93,4737.97,6047.26,-4981.27,-40747.73,2045.54,20790.93,-6962.38,177.25,-9152.36,-6785.13,-15937.49
474,2886.52,4644.7,6165.97,-5032.56,-40800.92,2095.32,20847.85,-6914.1,175.58,-9193.11,-6738.52,-15931.63
475,2931.02,4687.3,6077.06,-4992.29,-40788.79,2056.61,20859.21,-6943.87,178.5,-9169.88,-6765.36,-15935.24
476,2963.76,4720.29,6121.65,-5041.35,-40966.12,2105.18,20829.22,-6800.25,175.46,-9267.37,-6624.78,-15892.16
477,2887.72,4765.53,6157.91,-4996.46,-40969.78,2078.44,20884.46,-6850.46,176.61,-9192.17,-6673.85,-15866.02
478,2843.39,4665.47,6117.14,-4994.85,-41019.34,2045.5,20891.07,-6794.49,173.76,-9451.62,-6620.73,-16072.35
479,2946.39,4724.22,6089.1,-4979.02,-40929.09,2054.14,20797.5,-6803.09,174.17,-9296.76,-6628.93,-15925.69
480,2941.81,4697.76,6146.34,-4999.72,-41014.03,2071.34,20968.13,-6859.74,176.51,-9188.36,-6683.23,-15871.59
481,2894.54,4675.49,6155.97,-4996.55,-41022.33,2072.0,21015.66,-6908.71,177.36,-9205.23,-6731.35,-15936.58
482,2854.93,4763.87,6093.8,-5022.01,-41107.89,2084.4,21015.43,-6856.1,177.56,-9317.47,-6678.54,-15996.01
483,2954.63,4685.66,6089.42,-5063.77,-40801.04,2061.3,20858.84,-6955.75,177.7,-9214.95,-6778.05,-15993.0
484,2934.06,4706.33,6075.2,-5063.22,-40754.31,2074.29,20817.09,-6904.45,174.53,-9210.56,-6729.93,-15940.48
485,2895.09,4597.31,6091.85,-5083.53,-40861.63,2088.84,20919.51,-6912.32,174.7,-9352.57,-6737.62,-16090.19
486,2848.29,4676.84,6109.68,-5014.03,-40921.57,2067.88,20863.21,-6847.14,176.47,-9369.7,-6670.67,-16040.36
487,2934.01,4744.55,6084.49,-4999.05,-40854.72,2043.11,20826.75,-6911.49,177.12,-9220.85,-6734.37,-15955.23
488,2910.18,4687.44,6064.42,-5045.42,-40928.34,2066.18,20978.14,-6952.32,175.26,-9267.42,-6777.06,-16044.48
489,2927.86,4646.82,6143.73,-5097.68,-40843.13,2048.19,20883.08,-6908.54,172.51,-9291.13,-6736.03,-16027.16
490,2876.34,4573.16,6133.38,-5001.11,-41066.02,2107.96,20997.1,-6815.27,173.11,-9379.2,-6642.15,-16021.35
491,2906.06,4667.16,6090.07,-5020.35,-41106.8,2095.33,20885.32,-6762.32,174.35,-9483.21,-6587.96,-16071.17
492,2907.14,4711.78,6105.92,-4982.57,-40916.11,2051.15,20879.07,-6886.98,178.0,-9243.62,-6708.98,-15952.6
493,2918.48,4658.11,6052.22,-5014.25,-41032.87,2045.18,20979.37,-6814.5,177.51,-9393.76,-6637.0,-16030.76
494,2965.54,4685.41,6127.31,-5032.46,-40815.43,2077.07,20784.95,-6887.23,174.26,-9207.61,-6712.97,-15920.58
495,2884.8,4671.17,6109.75,-5091.95,-40858.86,2045.72,20910.22,-6890.83,173.72,-9329.16,-6717.11,-16046.27
496,2896.53,4702.34,6074.11,-4969.29,-40942.55,2080.04,20892.58,-6917.06,176.9,-9266.24,-6740.15,-16006.4
497,2916.7,4725.19,6153.76,-4981.23,-41075.23,2088.18,20967.63,-6826.85,176.03,-9205.0,-6650.82,-15855.82
498,2828.76,4573.7,6098.18,-5038.02,-41034.73,2071.41,20972.67,-6794.27,173.68,-9528.03,-6620.59,-16148.61
499,2892.86,4684.94,6075.03,-5054.8,-40947.9,2047.06,20891.06,-6862.62,176.62,-9411.76,-6686.0,-16097.76
500,2877.1,4674.16,6096.73,-5065.62,-41014.23,2048.9,20879.29,-6795.39,174.1,-9503.67,-6621.29,-16124.97
501,2872.76,4711.94,6115.79,-5024.71,-40954.87,2083.72,20908.19,-6880.41,177.54,-9287.18,-6702.87,-15990.05
502,2934.86,4623.31,6155.43,-5049.84,-40898.93,2046.19,20809.72,-6843.85,175.54,-9379.25,-6668.31,-16047.57
503,2967.1,4672.05,6083.83,-5016.13,-40730.88,2069.25,20814.18,-7000.77,177.44,-9140.6,-6823.33,-15963.93
504,2956.87,4685.0,6077.73,-5014.06,-40831.86,2065.22,20856.3,-6901.4,174.39,-9204.82,-6727.01,-15931.83
505,2889.31,4699.51,6141.51,-5019.12,-41088.69,2054.63,20890.77,-6793.17,173.26,-9432.08,-6619.9,-16051.98
506,2898.24,4662.4,6083.75,-5020.56,-40986.35,2035.4,20833.67,-6773.78,174.14,-9493.43,-6599.64,-16093.07
507,2941.88,4661.0,6092.22,-5001.56,-40990.96,2099.14,20736.95,-6763.59,176.21,-9461.34,-6587.38,-16048.72
508,2995.16,4612.85,6091.09,-5035.43,-40851.57,2061.07,20862.04,-6913.22,173.65,-9264.79,-6739.57,-16004.37
509,3006.12,4681.78,6164.77,-5011.42,-40858.16,2047.04,20725.3,-6823.27,172.95,-9244.56,-6650.32,-15894.88
510,2916.88,4648.56,6092.26,-4984.95,-41128.22,2107.94,20920.64,-6773.79,176.2,-9426.9,-6597.59,-16024.49
511,2935.89,4680.35,6154.88,-4993.55,-40802.19,2055.32,20638.83,-6896.55,175.77,-9330.47,-6720.79,-16051.26
512,2909.02,4606.9,6106.13,-4982.47,-40904.88,2068.33,20842.06,-6857.3,179.02,-9354.91,-6678.27,-16033.19
513,2955.94,4712.83,6086.68,-5003.84,-40844.83,2097.22,20832.08,-6906.2,179.53,-9163.92,-6726.67,-15890.59
514,2861.6,4588.06,6118.28,-5026.61,-40988.47,2073.78,20910.84,-6868.91,178.6,-9462.52,-6690.31,-16152.83
515,2884.56,4720.02,6139.29,-5000.57,-40882.27,2058.26,20819.15,-6885.37,176.91,-9261.56,-6708.46,-15970.02
516,2858.44,4580.86,6075.77,-5022.41,-40896.19,2086.79,20913.35,-6875.6,177.79,-9403.39,-6697.8,-16101.19
517,2903.83,4707.98,6146.77,-4988.77,-40873.74,2072.78,20797.02,-6876.82,176.79,-9234.11,-6700.03,-15934.14
518,2901.63,4660.84,6159.57,-5051.78,-40950.33,2081.23,20868.08,-6828.54,176.91,-9330.75,-6651.63,-15982.38
519,2937.84,4633.3,6124.14,-4995.53,-40955.79,2049.76,20763.3,-6778.43,175.01,-9442.97,-6603.42,-16046.39
520,2875.53,4570.13,6104.53,-5027.5,-41064.04,2057.09,20879.81,-6707.05,171.47,-9604.45,-6535.58,-16140.04
521,2857.01,4744.5,6142.83,-4967.54,-40964.67,2089.38,20790.14,-6796.35,175.64,-9308.35,-6620.71,-15929.05
522,2857.45,4657.01,6141.89,-5024.39,-41178.25,2068.05,20869.08,-6649.84,172.66,-9609.15,-6477.19,-16086.34
523,2906.94,4723.0,6110.36,-5024.22,-40978.96,2080.48,20814.05,-6801.76,175.33,-9368.36,-6626.43,-15994.79
524,2839.81,4675.24,6132.21,-4972.6,-41068.9,2098.84,20997.57,-6856.97,177.45,-9297.83,-6679.51,-15977.34
525,2926.12,4637.8,6102.67,-5039.96,-41074.61,2071.8,20902.9,-6818.71,175.28,-9473.27,-6643.44,-16116.71
526,2914.64,4729.87,6131.28,-5009.77,-41123.65,2096.81,20953.56,-6782.31,177.46,-9307.26,-6604.85,-15912.11
527,2920.82,4583.29,6139.43,-4950.75,-41078.83,2082.12,20921.34,-6840.5,177.15,-9382.59,-6663.35,-16045.94
528,3001.97,4724.46,6112.17,-5015.14,-40938.72,2048.53,20893.33,-6921.89,177.46,-9173.4,-6744.43,-15917.83
529,2923.4,4660.31,6101.99,-5016.98,-41148.83,2064.3,20969.45,-6702.85,172.06,-9446.37,-6530.79,-15977.16
530,2928.76,4648.75,6122.86,-4995.1,-41087.24,2088.73,20868.98,-6734.39,174.38,-9424.26,-6560.02,-15984.27
531,2961.33,4601.03,6096.0,-5058.52,-41062.14,2050.41,20908.7,-6735.57,173.58,-9503.19,-6561.99,-16065.19
532,3017.44,4679.08,6043.86,-5026.25,-41031.14,2070.6,20848.27,-6742.23,171.76,-9398.16,-6570.47,-15968.62
533,2946.83,4653.16,6131.3,-5025.09,-41229.64,2093.66,20887.19,-6626.59,169.48,-9542.58,-6457.11,-15999.69
534,2955.0,4719.46,6088.9,-5005.24,-40993.11,2056.75,20755.76,-6727.69,172.45,-9422.49,-6555.24,-15977.73
535,2965.46,4654.37,6133.56,-5032.29,-41072.86,2095.16,20802.88,-6736.64,173.43,-9453.73,-6563.22,-16016.94
536,2893.47,4705.47,6127.16,-5024.11,-41036.25,2081.28,20765.1,-6674.88,173.06,-9487.86,-6501.82,-15989.68
537,2972.77,4620.15,6090.25,-4977.76,-41038.23,2028.92,20780.76,-6674.77,173.58,-9523.13,-6501.19,-16024.33
538,2983.22,4631.98,6106.99,-5005.36,-40921.11,2057.17,20781.24,-6799.36,176.4,-9365.86,-6622.96,-15988.82
539,2957.55,4720.47,6109.23,-5039.88,-40943.17,2053.7,20701.07,-6723.02,172.86,-9441.03,-6550.16,-15991.19
540,2903.85,4670.72,6155.03,-4997.27,-41022.54,2059.65,20865.92,-6828.18,174.14,-9364.65,-6654.03,-16018.68
541,3002.63,4636.98,6090.2,-5010.97,-40993.41,2051.58,20834.96,-6789.0,176.61,-9388.03,-6612.39,-16000.42
542,2866.95,4662.12,6171.33,-4985.51,-41053.4,2089.91,20927.47,-6846.09,172.6,-9321.12,-6673.49,-15994.61
543,2960.9,4669.59,6134.62,-4982.63,-41051.11,2081.56,20729.37,-6720.24,173.27,-9457.71,-6546.98,-16004.69
544,2923.87,4723.3,6168.47,-5026.2,-40884.47,2073.28,20720.94,-6776.47,174.41,-9300.82,-6602.07,-15902.88
545,2943.85,4710.72,6135.3,-5040.17,-41082.42,2070.99,20844.97,-6718.2,172.17,-9416.75,-6546.03,-15962.78
546,2854.36,4722.12,6119.67,-5096.62,-41017.96,2086.99,20833.59,-6747.33,171.86,-9497.85,-6575.47,-16073.31
547,2951.5,4701.06,6110.61,-5029.99,-41059.48,2071.02,20837.45,-6791.7,173.08,-9417.83,-6618.62,-16036.45
548,2869.63,4742.22,6125.35,-5085.65,-40913.85,2038.47,20764.68,-6816.62,172.17,-9459.15,-6644.45,-16103.6
549,2941.76,4628.03,6143.24,-5025.25,-40954.25,2081.61,20786.72,-6783.24,174.58,-9398.13,-6608.66,-16006.79
550,2920.69,4646.86,6102.25,-4968.62,-41034.07,2091.72,20859.0,-6818.55,173.82,-9382.17,-6644.72,-16026.89
551,2908.52,4587.06,6110.88,-5004.45,-41217.63,2083.96,20866.13,-6668.9,173.57,-9665.53,-6495.33,-16160.85
552,2898.86,4535.41,6095.78,-4996.65,-41065.83,2083.58,20818.82,-6770.47,173.38,-9630.04,-6597.1,-16227.13
553,2931.33,4707.39,6162.0,-5026.58,-41068.65,2052.66,20767.4,-6684.47,175.04,-9474.45,-6509.43,-15983.88
554,2949.73,4725.29,6120.43,-5018.26,-40971.12,2055.97,20820.68,-6796.27,175.03,-9317.28,-6621.24,-15938.52
555,2975.43,4603.63,6069.85,-5065.94,-41032.98,2048.09,20907.41,-6778.17,177.67,-9494.51,-6600.51,-16095.02
556,2914.2,4579.88,6171.6,-5012.08,-41114.97,2068.49,20955.84,-6793.52,174.14,-9437.04,-6619.37,-16056.41
557,2872.86,4694.6,6115.85,-5043.43,-41025.87,2098.69,20940.39,-6863.66,176.04,-9346.91,-6687.62,-16034.53
558,2884.69,4744.02,6152.45,-4993.13,-41062.33,2080.49,20893.37,-6778.48,175.19,-9300.43,-6603.29,-15903.73
559,2934.6,4640.4,6142.8,-5035.15,-40889.35,2091.33,20777.59,-6816.89,176.21,-9337.77,-6640.68,-15978.45
560,2925.06,4836.06,6070.09,-5040.95,-41005.18,2049.16,20835.9,-6766.55,173.75,-9329.86,-6592.81,-15922.67
561,2951.22,4638.14,6117.68,-5024.37,-41137.19,2039.66,20821.07,-6698.02,173.03,-9593.78,-6524.99,-16118.77
562,2947.36,4607.45,6121.02,-4972.14,-40967.48,2064.23,20889.98,-6822.61,174.13,-9309.58,-6648.47,-15958.05
563,2897.72,4668.34,6108.09,-5051.98,-40976.93,2076.77,20815.74,-6773.88,171.95,-9462.24,-6601.93,-16064.18
564,2848.09,4602.27,6178.78,-5079.5,-41124.34,2096.74,20825.56,-6646.23,169.2,-9652.41,-6477.03,-16129.44
565,2882.14,4660.32,6098.75,-4973.54,-41095.29,2101.76,20806.75,-6658.09,173.93,-9519.1,-6484.16,-16003.26
566,2876.88,4702.78,6080.2,-5014.33,-41024.68,2091.04,20830.13,-6813.26,174.14,-9457.99,-6639.12,-16097.11
567,2920.1,4577.24,6100.7,-5037.85,-40813.04,2096.75,20811.16,-6885.81,174.84,-9344.92,-6710.97,-16055.89
568,2931.43,4631.13,6062.7,-5012.2,-40919.35,2059.83,20868.59,-6905.6,172.6,-9377.86,-6733.01,-16110.86
569,2946.47,4626.01,6117.86,-5052.32,-40842.91,2066.88,20742.39,-6848.96,171.34,-9395.61,-6677.62,-16073.24
570,2899.42,4769.75,6153.67,-5031.01,-40920.83,2073.14,20884.66,-6882.98,173.79,-9171.19,-6709.19,-15880.38
571,2948.71,4662.0,6061.03,-4948.13,-40956.7,2059.08,20881.7,-6918.75,178.63,-9292.3,-6740.12,-16032.42
572,2933.92,4639.89,6107.75,-5002.08,-40923.36,2081.28,20874.75,-6864.52,176.93,-9287.85,-6687.58,-15975.43
573,2886.44,4722.75,6111.17,-5045.92,-40829.71,2084.43,20823.66,-6856.28,176.59,-9247.17,-6679.69,-15926.86
574,2916.39,4719.43,6064.64,-5040.96,-40952.54,2051.85,20830.91,-6864.19,175.16,-9410.27,-6689.03,-16099.3
575,2955.49,4754.96,6080.88,-5082.28,-40799.77,2036.1,20815.92,-6890.82,176.7,-9238.7,-6714.11,-15952.81
576,2969.71,4736.33,6088.15,-5036.08,-40936.55,2056.73,20843.93,-6870.92,174.05,-9277.78,-6696.87,-15974.65
577,2951.48,4733.12,6123.0,-5043.14,-41004.34,2078.01,20858.41,-6790.61,171.18,-9303.46,-6619.43,-15922.89
578,2906.99,4721.4,6105.65,-5016.26,-41031.46,2081.28,20852.27,-6753.45,170.96,-9380.14,-6582.49,-15962.64
579,2956.25,4603.43,6119.63,-5005.26,-40940.13,2051.56,20909.98,-6880.32,176.4,-9304.56,-6703.92,-16008.47
580,3005.94,4660.25,6102.99,-5032.71,-40836.17,2059.15,20784.42,-6870.91,175.96,-9256.12,-6694.95,-15951.07
581,2943.28,4735.96,6104.0,-5046.91,-40774.49,2033.34,20764.89,-6913.15,174.28,-9239.92,-6738.87,-15978.8
582,2840.07,4685.92,6140.85,-5044.95,-40719.26,2066.29,20770.83,-6930.26,176.33,-9260.26,-6753.92,-16014.18
583,2881.73,4669.82,6103.66,-5013.73,-40876.85,2041.55,20780.54,-6844.24,174.71,-9413.28,-6669.53,-16082.81
584,2912.04,4737.85,6101.68,-5053.35,-40930.82,2075.35,20801.96,-6831.84,171.8,-9355.28,-6660.05,-16015.32
585,2862.82,4702.58,6128.83,-5045.96,-40970.4,2050.53,20835.93,-6796.06,172.5,-9435.67,-6623.56,-16059.23
586,2909.83,4728.2,6100.71,-5070.79,-41022.78,2082.31,20836.57,-6763.6,171.79,-9435.95,-6591.8,-16027.76
587,2897.57,4672.53,6063.39,-4995.22,-41006.87,2079.92,20805.32,-6767.92,175.01,-9483.36,-6592.91,-16076.27
588,2930.97,4664.74,6130.27,-5041.92,-41094.47,2088.82,20896.51,-6723.53,172.23,-9425.08,-6551.3,-15976.39
589,2943.83,4627.34,6079.93,-5026.92,-41008.99,2048.11,20722.13,-6666.2,172.02,-9614.57,-6494.18,-16108.75
590,2987.27,4723.23,6153.52,-5015.2,-41048.59,2067.87,20741.8,-6729.35,174.82,-9390.12,-6554.53,-15944.65
591,2950.23,4694.17,6132.53,-5048.54,-41060.69,2082.92,20856.72,-6715.3,173.92,-9392.66,-6541.38,-15934.03
592,2894.48,4630.15,6120.98,-5034.65,-41177.63,2037.11,20838.68,-6660.88,169.21,-9690.87,-6491.67,-16182.54
593,2877.84,4598.42,6056.07,-4987.64,-41046.37,2100.57,20871.56,-6778.39,172.08,-9529.55,-6606.32,-16135.87
594,2911.33,4541.1,6116.53,-5016.35,-40976.3,2044.3,20822.96,-6819.13,171.06,-9556.42,-6648.07,-16204.49
595,2934.84,4637.83,6073.24,-4996.81,-40953.46,2042.74,20757.82,-6792.55,171.53,-9503.8,-6621.02,-16124.82
596,2941.0,4630.27,6117.07,-5024.88,-41079.17,2079.49,20844.83,-6766.58,174.78,-9491.39,-6591.81,-16083.2
597,2916.29,4710.8,6086.54,-5022.29,-41018.38,2098.34,20797.52,-6730.54,173.22,-9431.17,-6557.31,-15988.48
598,2878.54,4688.02,6066.49,-5054.0,-41004.77,2071.8,20848.58,-6731.13,172.12,-9505.34,-6559.01,-16064.35
599,2928.06,4714.41,6086.19,-5050.33,-40995.44,2071.77,20839.57,-6792.41,172.39,-9405.77,-6620.02,-16025.79
600,2935.22,4725.2,6126.5,-5013.1,-41005.13,2087.43,20844.37,-6754.32,173.46,-9299.51,-6580.85,-15880.37
601,2956.39,4744.28,6131.57,-5003.17,-40920.25,2088.27,20700.7,-6781.89,176.17,-9302.2,-6605.73,-15907.93
602,2879.87,4711.52,6120.87,-4986.28,-40930.23,2085.44,20805.66,-6836.16,179.14,-9313.16,-6657.02,-15970.17
603,2822.73,4754.57,6146.87,-5031.61,-40876.85,2061.84,20822.92,-6920.52,176.8,-9299.53,-6743.71,-16043.24
604,2918.49,4600.14,6092.82,-4987.5,-41032.47,2050.68,20904.7,-6815.62,176.37,-9453.14,-6639.26,-16092.4
605,2953.37,4686.44,6121.8,-4955.56,-41196.21,2070.65,20773.24,-6645.92,175.71,-9546.26,-6470.21,-16016.46
606,2912.43,4709.18,6084.18,-5031.66,-41053.34,2059.78,20754.94,-6699.82,175.13,-9564.5,-6524.69,-16089.19
607,2894.42,4659.86,6080.03,-4997.14,-41182.99,2085.19,20842.49,-6647.25,174.79,-9618.14,-6472.47,-16090.6
608,2872.28,4680.98,6144.68,-5011.02,-40969.81,2073.85,20878.1,-6770.77,172.6,-9330.94,-6598.17,-15929.11
609,2887.0,4632.13,6100.79,-5020.83,-40902.8,2072.67,20700.97,-6769.84,174.66,-9530.06,-6595.17,-16125.23
610,2898.67,4618.4,6081.57,-5036.23,-40988.84,2072.2,20773.06,-6710.59,177.52,-9581.17,-6533.06,-16114.23
611,2903.77,4692.12,6084.56,-4971.36,-40943.87,2045.73,20675.16,-6672.54,172.89,-9513.89,-6499.66,-16013.55
612,2912.59,4668.03,6071.89,-4991.42,-41028.4,2084.92,20813.22,-6708.35,175.04,-9469.17,-6533.3,-16002.48
613,2908.08,4761.77,6128.36,-5033.09,-41135.63,2071.89,20851.79,-6657.62,175.0,-9446.83,-6482.61,-15929.45
614,2897.31,4770.63,6065.74,-5070.11,-40959.68,2105.52,20883.7,-6791.2,176.87,-9306.88,-6614.33,-15921.21
615,2973.4,4528.89,6144.34,-5062.3,-41039.17,2099.42,20857.84,-6736.74,172.94,-9497.6,-6563.8,-16061.39
616,2909.39,4668.55,6192.81,-5031.1,-41077.38,2066.24,20728.13,-6636.19,171.66,-9543.36,-6464.53,-16007.9
617,2925.16,4699.84,6093.07,-5022.61,-40936.19,2067.72,20814.04,-6831.56,177.29,-9358.97,-6654.27,-16013.24
618,2908.44,4626.66,6124.74,-4993.58,-41047.18,2090.08,20887.06,-6752.54,173.29,-9403.79,-6579.25,-15983.04
619,2885.95,4549.59,6107.87,-5002.99,-40809.55,2070.43,20781.19,-6921.95,175.0,-9417.51,-6746.96,-16164.47
620,2911.12,4691.17,6116.41,-5021.11,-40777.54,2055.15,20788.96,-6949.43,178.22,-9235.86,-6771.21,-16007.06
621,2881.54,4764.67,6107.94,-5016.56,-40777.92,2048.14,20718.52,-6862.58,178.71,-9273.66,-6683.87,-15957.53
622,2977.09,4667.3,6121.42,-4985.6,-41032.17,2083.49,20813.32,-6743.71,174.49,-9355.15,-6569.22,-15924.38
623,3032.94,4645.61,6134.22,-5002.84,-40969.11,2069.21,20764.74,-6795.05,178.38,-9325.23,-6616.66,-15941.89
624,2884.36,4708.34,6133.62,-5037.83,-40988.04,2093.85,20854.65,-6784.7,175.1,-9351.05,-6609.6,-15960.65
625,2997.01,4626.59,6156.59,-5034.5,-41017.99,2048.07,20900.28,-6765.91,175.67,-9323.95,-6590.23,-15914.18
626,2931.19,4756.86,6112.9,-5006.21,-41081.91,2107.45,20937.52,-6779.97,177.72,-9242.19,-6602.25,-15844.44
627,2933.45,4692.96,6133.4,-5003.3,-40997.08,2057.09,20887.77,-6837.18,178.44,-9295.71,-6658.74,-15954.45
628,2970.61,4653.59,6107.69,-4992.81,-41011.4,2089.92,20825.67,-6754.49,177.06,-9356.72,-6577.42,-15934.14
629,2991.27,4681.68,6111.67,-5025.52,-40720.61,2057.16,20631.14,-6862.93,176.7,-9273.23,-6686.23,-15959.46
630,2922.29,4763.75,6068.45,-4988.74,-40931.91,2067.79,20820.85,-6843.54,177.91,-9277.53,-6665.63,-15943.16
631,3000.91,4604.41,6081.56,-5046.94,-40885.69,2070.33,20829.14,-6858.01,179.07,-9346.28,-6678.94,-16025.23
632,3000.57,4653.43,6035.04,-4955.35,-40693.46,2062.6,20685.61,-6988.33,180.62,-9211.57,-6807.71,-16019.28
633,2962.92,4621.34,6078.94,-5000.18,-40916.77,2087.32,20887.98,-6905.08,177.74,-9278.45,-6727.33,-16005.79
634,2971.33,4686.32,6095.23,-5013.68,-40860.05,2065.61,20734.65,-6831.52,176.5,-9320.6,-6655.02,-15975.61
635,2880.54,4759.13,6099.96,-5041.66,-40826.75,2070.63,20764.78,-6884.72,178.73,-9293.36,-6705.99,-15999.36
636,2890.73,4687.74,6125.95,-5026.24,-40850.4,2103.23,20786.3,-6852.04,178.16,-9282.68,-6673.88,-15956.56
637,2900.08,4692.91,6110.58,-5050.03,-40816.09,2047.91,20795.01,-6859.54,178.54,-9319.63,-6681.0,-16000.63
638,2890.8,4785.6,6035.78,-5035.69,-40813.34,2037.98,20798.4,-6914.37,177.6,-9300.48,-6736.77,-16037.25
639,2926.62,4672.66,6138.02,-5044.3,-40779.33,2085.85,20861.57,-6965.27,172.34,-9138.92,-6792.93,-15931.84
640,3010.8,4673.68,6105.95,-4972.93,-40753.67,2047.5,20727.84,-6930.39,178.62,-9160.83,-6751.76,-15912.59
641,2877.99,4716.39,6127.56,-5025.09,-40699.56,2060.05,20803.53,-6998.48,177.23,-9139.13,-6821.25,-15960.39
642,2904.76,4681.36,6084.7,-4996.82,-40869.99,2105.63,20861.13,-6939.51,175.7,-9229.22,-6763.81,-15993.04
643,3013.63,4616.61,6178.96,-5009.55,-41015.13,2081.8,20864.03,-6762.27,178.54,-9269.64,-6583.73,-15853.37
644,2928.36,4605.45,6087.61,-5025.8,-40992.11,2041.89,20887.85,-6825.56,174.05,-9466.75,-6651.52,-16118.27
645,2813.15,4715.61,6151.76,-5030.92,-40941.83,2102.97,20827.5,-6789.86,174.73,-9361.77,-6615.13,-15976.91
646,2943.32,4718.84,6087.07,-5000.33,-41095.27,2063.08,20900.93,-6679.06,175.81,-9382.35,-6503.24,-15885.6
647,2978.1,4652.45,6150.1,-5021.09,-40873.29,2045.85,20722.61,-6822.97,177.81,-9345.26,-6645.16,-15990.42
648,2942.88,4627.56,6072.9,-4995.22,-41002.1,2088.66,20842.57,-6786.32,174.88,-9422.74,-6611.44,-16034.18
649,2891.19,4741.23,6133.03,-5050.02,-41034.05,2102.58,20867.87,-6807.07,172.54,-9348.18,-6634.53,-15982.71
650,2929.96,4662.77,6092.06,-5007.84,-41167.72,2057.2,20946.38,-6708.19,174.37,-9487.18,-6533.82,-16021.0
651,2934.13,4691.99,6129.81,-5047.45,-41016.23,2076.25,20774.51,-6695.79,172.75,-9456.99,-6523.04,-15980.03
652,2941.56,4690.51,6115.22,-5044.56,-41005.29,2066.83,20796.65,-6685.65,172.51,-9439.08,-6513.14,-15952.22
653,2853.26,4609.38,6086.26,-5063.79,-41132.86,2112.11,20912.49,-6664.23,174.78,-9623.15,-6489.45,-16112.6
654,2994.47,4679.3,6116.68,-5011.03,-41134.77,2050.54,20860.01,-6730.79,174.2,-9444.81,-6556.59,-16001.4
655,2904.77,4716.84,6110.69,-5047.97,-41115.54,2060.82,20819.4,-6647.9,170.21,-9551.0,-6477.69,-16028.69
656,2935.43,4676.72,6120.09,-4999.4,-40921.21,2076.73,20639.09,-6661.7,173.31,-9472.54,-6488.4,-15960.94
657,2931.05,4694.52,6094.59,-5055.89,-41039.23,2075.76,20822.39,-6629.74,174.13,-9476.81,-6455.61,-15932.42
658,2904.71,4684.93,6087.35,-5029.19,-41213.87,2088.52,20940.83,-6629.72,173.78,-9536.72,-6455.94,-15992.65
659,2892.68,4653.93,6098.5,-5041.7,-41157.32,2052.45,20842.46,-6591.21,173.05,-9659.0,-6418.16,-16077.16
660,2897.83,4634.69,6155.11,-5042.95,-40852.65,2079.38,20802.15,-6827.38,171.74,-9326.44,-6655.64,-15982.07
661,2931.95,4588.82,6110.76,-5018.81,-41044.41,2054.27,20764.81,-6679.53,170.86,-9612.61,-6508.66,-16121.27
662,2995.95,4711.51,6141.55,-5041.26,-40870.25,2043.24,20733.32,-6777.86,174.33,-9285.95,-6603.53,-15889.48
663,2925.19,4710.56,6116.72,-5004.73,-41036.35,2064.53,20760.41,-6740.11,174.78,-9463.66,-6565.33,-16029.0
664,2948.39,4750.86,6081.09,-4971.27,-41145.07,2059.39,20882.78,-6720.95,173.51,-9393.82,-6547.44,-15941.25
665,2961.49,4774.7,6139.75,-5023.86,-41147.47,2063.07,20768.9,-6618.56,174.57,-9463.42,-6443.99,-15907.41
666,2942.25,4664.21,6104.95,-5012.05,-41068.39,2084.26,20921.33,-6770.04,177.79,-9363.43,-6592.25,-15955.68
667,2958.39,4629.19,6081.96,-5021.61,-40992.97,2052.74,20857.67,-6792.11,174.48,-9434.63,-6617.63,-16052.25
668,2934.82,4609.4,6086.38,-5024.53,-41060.94,2077.37,20832.47,-6713.28,176.01,-9545.04,-6537.27,-16082.31
669,2961.15,4684.07,6060.38,-5006.01,-40953.64,2074.11,20821.31,-6811.94,174.53,-9358.63,-6637.41,-15996.04
670,2878.52,4649.17,6138.24,-5018.47,-41025.37,2073.57,20852.04,-6760.3,175.7,-9452.29,-6584.6,-16036.89
671,2974.46,4685.3,6064.64,-5085.12,-40929.07,2064.67,20773.19,-6759.03,172.04,-9451.93,-6586.99,-16038.92
672,2897.72,4571.66,6124.97,-5009.08,-40984.39,2077.59,20896.77,-6795.23,172.69,-9424.76,-6622.54,-16047.3
673,2874.25,4655.35,6094.73,-5053.4,-41105.65,2066.27,20822.8,-6682.81,173.42,-9645.65,-6509.39,-16155.04
674,2918.91,4581.43,6104.65,-5016.21,-40952.63,2084.45,20815.96,-6788.36,171.68,-9463.44,-6616.68,-16080.12
675,2937.47,4701.28,6113.68,-5068.59,-41064.35,2105.43,20845.72,-6715.34,172.35,-9429.36,-6543.0,-15972.35
676,2904.1,4741.26,6168.57,-5002.13,-41254.37,2050.05,20965.21,-6645.03,170.56,-9427.31,-6474.47,-15901.78
677,2900.0,4734.33,6141.68,-5060.75,-41068.31,2067.03,20879.33,-6763.77,172.39,-9406.68,-6591.39,-15998.06
678,2835.31,4813.21,6137.29,-5027.72,-41154.63,2090.4,20922.44,-6699.85,171.91,-9383.71,-6527.94,-15911.65
679,2943.03,4647.82,6084.55,-5026.03,-41184.77,2055.16,20800.29,-6605.98,170.96,-9679.95,-6435.01,-16114.96
680,2899.99,4764.21,6086.58,-5045.56,-40990.56,2062.76,20789.76,-6693.1,173.2,-9432.82,-6519.89,-15952.71
681,2951.93,4616.56,6121.64,-5055.04,-40950.74,2089.0,20738.14,-6712.63,175.51,-9488.51,-6537.12,-16025.64
682,2869.91,4721.15,6117.34,-5028.81,-40953.73,2068.27,20738.67,-6736.91,174.95,-9467.21,-6561.97,-16029.18
683,2887.1,4792.62,6090.71,-4973.58,-40947.55,2076.49,20865.42,-6801.63,177.45,-9208.79,-6624.17,-15832.96
684,2839.32,4734.49,6089.97,-5006.58,-40973.53,2077.76,20757.61,-6702.79,175.65,-9480.98,-6527.13,-16008.11
685,2946.4,4669.31,6159.32,-5008.69,-40962.91,2066.09,20864.63,-6803.06,174.72,-9265.85,-6628.35,-15894.19
686,2921.23,4723.09,6035.53,-5040.13,-40974.1,2043.95,20808.06,-6750.94,175.75,-9482.37,-6575.19,-16057.56
687,2960.46,4642.44,6135.63,-5028.22,-40973.77,2067.77,20763.22,-6701.6,178.52,-9432.46,-6523.08,-15955.54
688,2933.65,4667.55,6082.16,-4989.96,-41085.41,2073.35,20835.07,-6717.18,178.07,-9483.6,-6539.11,-16022.71
689,2825.83,4641.91,6124.32,-5063.69,-40941.05,2081.97,20873.23,-6823.84,175.58,-9457.48,-6648.26,-16105.74
690,2960.81,4689.84,6061.38,-4965.33,-41076.86,2069.96,20915.69,-6827.92,176.27,-9344.5,-6651.66,-15996.16
691,2930.3,4640.98,6062.48,-4941.75,-41041.68,2097.52,20882.28,-6790.86,180.27,-9369.87,-6610.59,-15980.47
692,3040.89,4568.27,6134.54,-5001.37,-41112.86,2076.81,20821.0,-6664.96,177.05,-9472.71,-6487.91,-15960.62
693,2893.53,4592.79,6144.79,-5044.35,-40988.44,2060.33,20854.99,-6746.13,176.94,-9486.36,-6569.19,-16055.55
694,2919.87,4715.17,6171.21,-5088.88,-40988.38,2065.53,20873.21,-6777.89,173.58,-9332.27,-6604.31,-15936.58
695,2877.19,4637.92,6128.98,-4994.39,-41050.14,2093.08,20908.75,-6774.4,179.38,-9398.61,-6595.03,-15993.64
696,2940.23,4635.49,6121.92,-4999.73,-41024.05,2081.74,20851.25,-6792.15,178.45,-9393.16,-6613.7,-16006.86
697,2881.75,4645.66,6135.68,-5020.89,-41032.71,2054.1,20848.13,-6725.73,175.11,-9488.27,-6550.62,-16038.89
698,2994.52,4602.69,6089.68,-5027.39,-41040.66,2093.62,20955.91,-6843.55,176.87,-9331.63,-6666.68,-15998.31
699,2950.65,4627.63,6085.0,-4995.56,-40653.7,2099.49,20778.31,-7005.22,179.37,-9108.17,-6825.85,-15934.02
700,2902.48,4648.63,6122.58,-4993.87,-40819.18,2083.76,20840.2,-6935.44,180.32,-9215.41,-6755.13,-15970.53
701,2896.96,4577.9,6077.32,-5005.1,-40874.51,2099.5,20948.72,-7002.81,180.25,-9279.21,-6822.55,-16101.76
702,2908.86,4641.81,6112.02,-5037.92,-40818.35,2096.64,20895.55,-6935.4,173.91,-9201.39,-6761.49,-15962.88
703,2899.89,4721.5,6124.89,-5000.0,-40917.09,2059.47,20843.31,-6900.69,176.46,-9268.03,-6724.22,-15992.25
704,2923.5,4741.79,6083.15,-5017.35,-40979.77,2047.2,20906.42,-6839.44,177.28,-9295.06,-6662.16,-15957.22
705,2967.62,4730.91,6109.33,-5017.18,-40799.58,2065.32,20754.42,-6863.44,177.3,-9189.15,-6686.14,-15875.29
706,2879.11,4720.14,6024.49,-4984.35,-41034.12,2081.1,20885.12,-6733.78,172.76,-9428.5,-6561.02,-15989.52
707,2904.36,4679.1,6103.19,-5045.98,-41238.2,2055.87,20914.22,-6635.91,173.15,-9627.43,-6462.76,-16090.19
708,2871.07,4623.09,6099.22,-4978.52,-41025.7,2108.82,20919.18,-6840.1,175.16,-9382.85,-6664.94,-16047.79
709,2991.29,4629.66,6085.64,-4990.23,-41022.13,2052.75,20849.04,-6780.39,175.32,-9403.98,-6605.07,-16009.05
710,2890.74,4611.0,6115.4,-4997.73,-41032.88,2091.91,20972.61,-6826.69,175.74,-9348.95,-6650.95,-15999.9
711,2923.16,4720.34,6148.95,-4999.11,-41001.15,2063.5,20857.78,-6788.33,174.52,-9286.53,-6613.81,-15900.33
712,2966.67,4590.37,6088.26,-4993.92,-40854.39,2054.66,20844.39,-6861.98,176.99,-9303.95,-6684.99,-15988.94
713,2856.25,4632.79,6100.15,-5007.89,-41160.02,2061.35,20966.76,-6747.84,176.89,-9550.62,-6570.95,-16121.58
714,2988.82,4670.16,6102.91,-4996.94,-40966.35,2049.9,20764.07,-6790.64,175.15,-9387.43,-6615.49,-16002.91
715,2855.2,4656.04,6050.05,-5017.86,-41068.55,2100.02,20859.05,-6736.31,175.38,-9566.04,-6560.93,-16126.97
716,2910.99,4634.72,6134.38,-5006.86,-41076.02,2070.23,20883.88,-6803.51,176.97,-9448.67,-6626.54,-16075.2
717,2894.58,4730.33,6168.07,-4961.12,-41074.86,2076.04,20983.05,-6792.23,176.51,-9183.92,-6615.71,-15799.64
718,2925.68,4712.31,6093.85,-5019.1,-41046.53,2071.17,20880.1,-6764.9,175.97,-9382.52,-6588.94,-15971.45
719,2910.45,4653.35,6119.73,-5034.49,-40881.79,2066.62,20861.85,-6871.68,173.94,-9304.27,-6697.74,-16002.01
720,2898.17,4705.26,6103.44,-4951.48,-41034.54,2097.61,20799.24,-6750.63,178.27,-9382.3,-6572.36,-15954.66
721,2881.21,4640.24,6123.17,-5023.66,-41011.64,2039.21,20913.86,-6762.1,176.07,-9437.61,-6586.03,-16023.64
722,2876.67,4712.11,6127.45,-5016.75,-40946.75,2066.73,20778.29,-6817.79,176.17,-9402.26,-6641.62,-16043.87
723,2893.79,4690.56,6102.13,-5033.08,-40887.88,2060.49,20831.88,-6826.4,177.26,-9342.12,-6649.14,-15991.25
724,2909.59,4614.57,6099.52,-5031.24,-40999.57,2049.39,20845.27,-6765.01,175.32,-9512.47,-6589.69,-16102.16
725,2890.34,4685.8,6130.57,-4964.1,-41018.98,2036.67,20806.27,-6760.25,174.91,-9433.43,-6585.35,-16018.77
726,2907.47,4659.24,6118.73,-5016.98,-40907.18,2079.69,20883.08,-6850.3,179.24,-9275.96,-6671.07,-15947.02
727,2881.9,4677.6,6133.64,-5028.38,-41028.88,2089.12,20988.33,-6823.86,175.11,-9286.67,-6648.75,-15935.42
728,2974.34,4607.26,6086.77,-5092.83,-40820.34,2061.55,20762.22,-6802.24,173.61,-9421.03,-6628.63,-16049.66
729,2906.56,4706.67,6101.85,-5027.47,-40988.73,2076.53,20839.1,-6765.1,174.86,-9385.49,-6590.24,-15975.73
730,2937.05,4723.18,6110.18,-4999.63,-40847.69,2066.72,20854.79,-6884.89,176.64,-9155.42,-6708.26,-15863.67
731,2895.72,4633.29,6133.29,-4965.89,-40914.73,2077.88,20863.84,-6819.83,176.89,-9276.6,-6642.94,-15919.54
732,2999.75,4658.47,6116.01,-4931.58,-41006.72,2056.39,20836.68,-6812.49,179.52,-9271.0,-6632.97,-15903.97
733,2887.53,4754.48,6075.94,-5046.13,-40858.25,2082.23,20877.38,-6882.02,175.7,-9226.82,-6706.32,-15933.15
734,2922.71,4573.9,6136.25,-5007.9,-40909.26,2063.42,20804.09,-6796.02,177.83,-9416.78,-6618.19,-16034.97
735,2885.63,4606.02,6129.69,-4985.43,-41164.94,2086.64,21007.02,-6790.66,174.44,-9435.38,-6616.21,-16051.59
736,2954.59,4683.55,6079.48,-5005.05,-40880.63,2076.58,20896.54,-6895.77,179.42,-9194.94,-6716.35,-15911.28
737,2952.01,4726.43,6110.89,-5002.32,-40932.1,2048.05,20843.56,-6809.16,178.9,-9253.49,-6630.26,-15883.75
738,2913.33,4633.33,6117.3,-5031.89,-40846.67,2071.01,20848.0,-6885.46,177.05,-9295.59,-6708.41,-16003.99
739,2939.83,4693.26,6096.63,-5010.24,-40909.85,2064.1,20874.71,-6853.25,174.9,-9251.56,-6678.35,-15929.92
740,2872.85,4673.64,6108.1,-5010.88,-40795.26,2043.1,20799.68,-6884.79,178.76,-9308.77,-6706.03,-16014.79
741,2862.57,4691.14,6096.28,-5036.38,-40882.24,2098.91,20795.9,-6788.48,177.02,-9373.83,-6611.47,-15985.29
742,2882.33,4695.78,6157.95,-5049.43,-40871.36,2064.08,20831.04,-6834.87,174.67,-9289.62,-6660.19,-15949.81
743,2928.75,4816.28,6113.05,-5011.94,-40875.7,2068.58,20815.67,-6816.14,176.48,-9145.32,-6639.66,-15784.98
744,2860.57,4638.32,6064.1,-4962.18,-40977.04,2079.83,20827.81,-6784.4,174.83,-9468.58,-6609.57,-16078.15
745,2954.02,4665.92,6099.97,-5027.68,-40941.5,2085.84,20898.78,-6855.36,177.65,-9264.64,-6677.71,-15942.35
746,2922.75,4644.6,6087.42,-5043.46,-40728.13,2086.82,20838.59,-6952.02,175.41,-9191.41,-6776.61,-15968.02
747,2927.44,4740.23,6086.45,-4961.67,-40910.72,2095.05,20870.01,-6930.59,177.55,-9153.2,-6753.04,-15906.24
748,2866.12,4687.47,6085.99,-5005.23,-40890.95,2081.57,20917.12,-6864.23,177.7,-9257.9,-6686.53,-15944.43
749,2972.37,4643.05,6160.23,-5065.17,-41069.84,2097.86,20920.43,-6819.1,176.18,-9341.06,-6642.92,-15983.98
750,2926.73,4649.87,6067.59,-4965.46,-40994.66,2099.87,20911.46,-6862.32,177.34,-9304.59,-6684.98,-15989.57
751,2897.61,4681.48,6082.5,-4975.23,-40820.39,2078.21,20930.16,-7010.09,179.73,-9125.66,-6830.36,-15956.03
752,2933.08,4712.25,6080.64,-4992.23,-40924.87,2065.96,20859.31,-6842.28,176.57,-9265.85,-6665.71,-15931.56
753,2902.3,4529.97,6108.27,-4991.72,-40768.61,2049.52,20805.81,-6911.25,180.48,-9364.45,-6730.77,-16095.22
754,2906.29,4665.51,6040.22,-4963.86,-40899.0,2082.27,20884.14,-6913.15,178.0,-9284.44,-6735.15,-16019.59
755,2877.25,4757.05,6078.2,-5006.33,-41050.12,2061.21,20834.79,-6726.03,173.51,-9447.94,-6552.52,-16000.47
756,2941.82,4703.1,6099.25,-4998.09,-41034.88,2086.28,20840.93,-6729.22,175.16,-9361.6,-6554.06,-15915.66
757,2901.74,4773.58,6140.51,-5018.69,-40743.61,2088.25,20699.67,-6924.62,175.8,-9158.54,-6748.83,-15907.36
758,2914.2,4675.09,6123.06,-5016.61,-40884.23,2067.01,20868.56,-6874.2,175.75,-9252.93,-6698.46,-15951.39
759,2882.58,4630.04,6070.73,-5016.7,-40791.9,2078.12,20762.99,-6855.19,175.13,-9384.14,-6680.05,-16064.19
760,2875.0,4714.68,6126.49,-5022.41,-41043.79,2072.73,20767.06,-6695.49,177.96,-9510.24,-6517.52,-16027.76
761,2905.9,4667.79,6136.47,-5018.81,-40889.86,2076.86,20732.29,-6786.32,176.36,-9389.35,-6609.96,-15999.31
762,2915.44,4642.44,6098.74,-5046.82,-40979.46,2102.25,20845.65,-6819.97,175.31,-9421.76,-6644.66,-16066.42
763,2988.15,4710.06,6098.72,-5033.46,-40730.69,2071.93,20839.76,-6946.22,171.97,-9055.53,-6774.25,-15829.78
764,3045.34,4654.32,6085.99,-5015.45,-40747.0,2071.82,20823.35,-6948.77,176.58,-9081.64,-6772.2,-15853.83
765,2935.72,4570.95,6087.97,-4984.28,-40754.0,2076.51,20808.71,-6962.08,179.7,-9258.42,-6782.38,-16040.8
766,2879.12,4708.62,6108.0,-5027.04,-40853.93,2085.7,20912.91,-6935.05,176.87,-9186.63,-6758.18,-15944.81
767,2932.91,4713.91,6100.51,-4980.99,-40756.09,2054.31,20754.65,-6921.31,177.67,-9180.8,-6743.63,-15924.43
768,2930.01,4719.59,6079.63,-5009.35,-40888.76,2051.4,20823.03,-6848.78,178.11,-9294.44,-6670.67,-15965.11
769,2904.92,4716.7,6095.23,-4999.71,-40838.2,2066.15,20903.18,-6914.66,175.67,-9151.73,-6738.99,-15890.72
770,2981.37,4642.81,6096.88,-5017.83,-40891.4,2064.2,20852.45,-6816.62,176.83,-9271.51,-6639.79,-15911.3
771,2908.94,4667.02,6143.07,-5004.52,-40889.49,2041.83,20802.76,-6853.07,176.88,-9330.38,-6676.19,-16006.57
772,2902.78,4671.34,6074.56,-4979.83,-40805.53,2069.25,20743.26,-6887.44,176.15,-9324.17,-6711.29,-16035.46
773,2865.97,4700.98,6096.65,-5030.25,-40679.5,2045.88,20705.59,-6902.18,177.15,-9294.68,-6725.03,-16019.72
774,2830.78,4644.31,6121.78,-5052.18,-40755.21,2079.54,20897.95,-6928.17,177.54,-9233.04,-6750.63,-15983.67
775,2958.14,4659.59,6104.5,-4981.88,-40895.76,2046.21,20853.2,-6877.89,175.3,-9256.0,-6702.58,-15958.58
776,2871.38,4571.51,6128.68,-5015.44,-40877.12,2106.56,20821.16,-6843.14,178.39,-9393.27,-6664.75,-16058.02
777,2977.02,4722.29,6103.8,-5015.83,-40920.78,2041.98,20896.91,-6884.89,178.58,-9194.62,-6706.31,-15900.93
778,2927.57,4647.51,6162.53,-5024.51,-41015.65,2063.59,20951.27,-6814.88,178.54,-9287.69,-6636.34,-15924.02
779,2931.77,4731.12,6131.01,-5010.91,-40941.55,2065.41,20811.12,-6794.43,176.45,-9282.03,-6617.98,-15900.01
780,2819.04,4729.02,6110.44,-4975.01,-40985.41,2078.79,20894.51,-6821.31,172.94,-9328.64,-6648.38,-15977.01
781,2944.15,4670.79,6118.51,-5025.11,-41057.85,2060.21,20915.88,-6817.41,178.25,-9373.43,-6639.16,-16012.59
782,2858.54,4656.14,6121.81,-5046.34,-40937.52,2065.69,20877.94,-6840.07,175.3,-9403.74,-6664.77,-16068.51
783,2971.3,4692.34,6129.5,-5015.43,-40953.88,2047.15,20777.97,-6773.97,174.68,-9351.04,-6599.29,-15950.33
784,2933.88,4656.72,6127.58,-5023.76,-40956.52,2080.19,20924.98,-6827.56,174.02,-9256.93,-6653.53,-15910.46
785,2888.4,4598.02,6099.25,-5023.5,-40938.83,2073.91,20826.0,-6820.48,175.44,-9476.76,-6645.03,-16121.79
786,2986.37,4563.69,6076.65,-4965.16,-40842.14,2062.29,20837.58,-6934.96,177.61,-9280.72,-6757.35,-16038.07
787,2924.92,4730.67,6091.98,-5005.23,-40778.32,2068.37,20775.85,-6889.65,174.99,-9191.75,-6714.66,-15906.41
788,2929.43,4710.26,6073.72,-4998.12,-40930.04,2056.0,20797.29,-6792.81,177.76,-9361.46,-6615.05,-15976.51
789,2910.52,4731.39,6097.09,-5004.45,-41001.02,2049.22,20756.13,-6752.98,178.57,-9461.13,-6574.41,-16035.53
790,2934.72,4714.42,6136.6,-4993.73,-41023.41,2078.9,20809.35,-6777.76,178.37,-9343.15,-6599.39,-15942.54
791,2813.1,4709.48,6115.32,-4987.79,-41159.38,2093.1,21000.36,-6750.61,176.15,-9415.81,-6574.47,-15990.28
792,2952.97,4726.54,6162.97,-5016.72,-41133.03,2098.87,20930.29,-6732.39,174.42,-9278.1,-6557.96,-15836.07
793,2960.74,4682.98,6110.44,-4976.93,-40999.48,2089.37,20811.64,-6748.21,176.12,-9321.24,-6572.09,-15893.33
794,2899.43,4660.59,6135.21,-5002.95,-40853.79,2065.12,20779.58,-6881.22,175.56,-9316.82,-6705.66,-16022.48
795,2882.87,4716.04,6136.75,-5037.2,-40975.05,2033.77,20769.98,-6774.3,174.35,-9472.84,-6599.95,-16072.79
796,2886.09,4668.05,6133.36,-4950.42,-40961.5,2103.92,20821.35,-6811.11,178.54,-9299.15,-6632.57,-15931.72
797,2885.7,4677.47,6108.89,-5022.86,-40907.45,2031.71,20849.11,-6888.04,178.55,-9377.43,-6709.49,-16086.91
798,2880.45,4647.15,6143.29,-5026.45,-41019.57,2102.98,20922.58,-6783.97,178.36,-9349.56,-6605.62,-15955.17
799,2993.89,4628.46,6094.99,-4993.2,-40818.64,2068.95,20794.83,-6862.97,178.73,-9230.71,-6684.24,-15914.95
800,2916.95,4654.95,6119.77,-4977.23,-40888.2,2053.24,20800.2,-6883.15,177.8,-9320.32,-6705.35,-16025.67
801,2961.84,4609.8,6150.58,-5009.0,-40908.04,2087.97,20849.21,-6880.32,177.88,-9257.63,-6702.43,-15960.06
802,2938.41,4668.88,6125.53,-4979.24,-40937.62,2059.35,20829.56,-6870.23,177.52,-9295.13,-6692.71,-15987.85
803,2976.67,4653.07,6096.69,-5034.56,-40979.57,2087.47,20870.02,-6832.74,175.74,-9330.22,-6657.01,-15987.23
804,2888.89,4647.35,6129.98,-5055.03,-40863.83,2073.6,20859.3,-6870.81,176.74,-9319.73,-6694.07,-16013.8
805,2896.06,4792.56,6115.27,-5030.07,-40917.05,2069.54,20732.15,-6784.73,176.31,-9341.54,-6608.42,-15949.96
806,2916.66,4668.03,6149.88,-5047.41,-40933.9,2101.42,20959.6,-6913.04,179.08,-9185.73,-6733.96,-15919.69
807,2916.29,4632.09,6119.27,-5010.5,-40893.14,2045.34,20844.8,-6901.29,179.15,-9345.86,-6722.14,-16068.0
808,2986.38,4741.63,6078.02,-5034.72,-40939.99,2066.32,20864.76,-6854.96,179.88,-9237.59,-6675.08,-15912.67
809,2874.75,4640.01,6088.26,-5000.11,-41031.6,2093.15,20858.14,-6789.58,176.8,-9477.38,-6612.78,-16090.16
810,2842.35,4652.0,6092.11,-4979.97,-40958.76,2089.91,20971.69,-6929.13,180.88,-9290.66,-6748.25,-16038.91
811,2978.7,4561.98,6118.5,-4998.09,-40836.77,2042.65,20759.85,-6857.18,179.07,-9373.2,-6678.11,-16051.31
812,2848.08,4725.29,6095.63,-5006.31,-40950.59,2072.27,20980.85,-6896.99,180.34,-9234.78,-6716.65,-15951.43
813,2878.97,4636.06,6112.14,-5018.96,-41047.74,2100.29,20895.06,-6819.99,177.53,-9444.18,-6642.46,-16086.64
814,2969.21,4641.84,6086.27,-4961.72,-41069.72,2083.34,20930.21,-6777.78,180.05,-9320.57,-6597.73,-15918.3
815,2998.76,4727.53,6161.25,-4981.23,-40959.83,2065.2,20958.37,-6942.32,180.28,-9029.96,-6762.04,-15792.0
816,2909.19,4647.44,6133.53,-5007.38,-40869.83,2098.96,20924.04,-6963.78,179.56,-9164.05,-6784.22,-15948.27
817,2932.49,4713.62,6125.66,-5038.59,-40797.39,2064.34,20826.37,-6961.35,177.76,-9173.51,-6783.6,-15957.1
818,2976.49,4622.99,6143.39,-4961.11,-40922.87,2063.56,20905.76,-6979.55,182.87,-9171.79,-6796.68,-15968.47
819,2913.39,4666.0,6099.11,-4993.0,-40872.71,2092.89,20963.97,-6968.07,181.77,-9130.35,-6786.29,-15916.64
820,2971.03,4700.09,6129.33,-4973.22,-40816.79,2068.8,20792.12,-6919.48,180.81,-9128.63,-6738.68,-15867.3
821,2803.02,4789.55,6046.88,-4995.26,-40763.83,2105.69,20941.65,-7064.67,181.46,-9072.3,-6883.21,-15955.51
822,2984.12,4657.34,6067.42,-4968.67,-40873.76,2052.93,20862.29,-6917.71,179.98,-9218.33,-6737.73,-15956.06
823,2948.64,4647.64,6042.14,-4962.3,-40763.04,2049.96,20771.78,-6921.44,184.86,-9265.19,-6736.57,-16001.76
824,2985.7,4672.65,6136.08,-4979.16,-40914.47,2033.24,20818.3,-6858.39,181.48,-9247.67,-6676.91,-15924.58
825,2913.92,4746.72,6039.36,-4984.18,-40650.88,2071.99,20772.34,-7045.54,182.39,-9090.74,-6863.15,-15953.89
826,2916.29,4621.89,6117.98,-5002.38,-40929.66,2057.67,20904.11,-6956.17,177.85,-9314.1,-6778.32,-16092.43
827,2904.94,4787.85,6111.68,-5009.38,-40845.86,2069.26,20910.77,-6977.38,179.01,-9070.73,-6798.37,-15869.1
828,2890.97,4599.33,6102.02,-4992.88,-40921.16,2062.66,20885.72,-6913.84,180.67,-9373.34,-6733.17,-16106.51
829,2935.87,4770.74,6115.87,-5030.13,-40849.17,2067.55,20825.08,-6886.54,175.67,-9164.18,-6710.86,-15875.04
830,2931.85,4669.44,6062.96,-4977.16,-40771.36,2067.79,20788.5,-6922.77,178.55,-9227.98,-6744.23,-15972.21
831,2910.11,4623.71,6067.45,-4949.87,-40874.04,2071.74,20887.27,-6945.67,181.54,-9263.63,-6764.13,-16027.76
832,2915.05,4729.52,6105.58,-4976.75,-40885.62,2053.98,20771.08,-6855.46,178.49,-9287.17,-6676.97,-15964.14
833,3038.88,4558.83,6130.66,-4978.67,-40870.45,2088.55,20852.12,-6911.37,180.66,-9180.07,-6730.7,-15910.78
834,3036.37,4679.14,6099.97,-4997.14,-40822.27,2058.49,20788.99,-6929.49,181.24,-9156.46,-6748.25,-15904.71
835,2955.14,4760.5,6045.43,-4959.57,-40912.22,2073.48,20831.63,-6887.39,182.31,-9205.62,-6705.09,-15910.7
836,2812.99,4739.58,6130.33,-5006.87,-40862.69,2090.82,20806.43,-6873.52,176.46,-9289.41,-6697.06,-15986.47
837,2919.61,4714.26,6123.32,-4996.8,-40904.55,2066.9,20755.8,-6774.29,177.54,-9321.46,-6596.75,-15918.21
838,2907.63,4691.21,6111.62,-4989.62,-40938.77,2070.0,20822.01,-6830.8,175.97,-9325.92,-6654.84,-15980.76
839,2899.08,4691.58,6114.01,-4999.13,-40870.98,2087.42,20779.91,-6848.22,175.9,-9298.11,-6672.33,-15970.44
840,2877.64,4690.25,6046.11,-5029.57,-40756.0,2043.71,20736.11,-6875.81,178.76,-9391.75,-6697.05,-16088.8
841,2910.64,4662.44,6081.93,-4977.81,-40878.53,2072.12,20817.07,-6855.39,177.85,-9312.14,-6677.54,-15989.68
842,2866.17,4598.95,6129.19,-4977.72,-40944.65,2053.08,20812.57,-6821.35,178.02,-9462.41,-6643.33,-16105.74
843,2910.46,4633.91,6110.57,-4970.58,-41045.7,2067.56,21023.84,-6887.09,178.14,-9269.94,-6708.95,-15978.89
844,2927.43,4656.56,6114.77,-4987.65,-40936.34,2066.91,20825.76,-6825.61,178.55,-9332.57,-6647.06,-15979.63
845,2920.34,4657.31,6070.22,-4995.07,-40969.66,2099.6,20863.92,-6806.89,176.38,-9353.34,-6630.52,-15983.85
846,2949.13,4749.63,6100.31,-4961.91,-41085.24,2060.94,20876.33,-6760.65,179.23,-9310.82,-6581.42,-15892.24
847,2910.28,4764.36,6153.94,-5027.97,-41038.42,2042.83,20882.13,-6759.04,179.45,-9312.85,-6579.59,-15892.44
848,3019.86,4599.27,6096.36,-5011.33,-41036.56,2055.56,20926.57,-6791.51,177.78,-9350.27,-6613.72,-15963.99
849,2874.59,4709.65,6117.04,-4983.44,-41195.15,2062.2,21012.06,-6738.5,179.8,-9403.05,-6558.7,-15961.75
850,2966.53,4619.8,6082.69,-4938.72,-41108.92,2051.8,20961.77,-6844.02,183.56,-9365.05,-6660.46,-16025.51
851,2837.74,4666.3,6147.26,-5040.75,-40923.71,2097.03,20920.76,-6909.91,177.76,-9295.38,-6732.15,-16027.54
852,2857.43,4770.57,6139.47,-5037.86,-40914.23,2086.35,20868.45,-6826.52,176.14,-9229.81,-6650.38,-15880.19
853,2900.78,4608.5,6096.5,-5048.8,-40896.13,2071.95,20937.56,-6898.69,177.13,-9329.64,-6721.55,-16051.2
854,2946.47,4623.81,6148.41,-4996.39,-40751.23,2086.5,20831.61,-7013.4,181.79,-9110.8,-6831.61,-15942.41
855,2908.71,4637.92,6118.83,-4977.29,-40996.14,2114.69,20889.13,-6781.32,177.62,-9304.15,-6603.69,-15907.85
856,2950.05,4575.8,6153.78,-4996.48,-41035.04,2086.33,20855.43,-6781.47,180.3,-9410.13,-6601.17,-16011.3
857,2904.69,4647.47,6135.94,-4998.0,-41122.62,2082.49,20927.35,-6717.29,180.15,-9422.69,-6537.15,-15959.83
858,2949.56,4696.32,6082.51,-4942.01,-40945.66,2042.96,20836.3,-6860.12,178.6,-9280.02,-6681.52,-15961.54
859,2906.33,4625.33,6091.91,-5002.73,-41026.82,2105.3,20882.51,-6727.12,178.46,-9418.16,-6548.66,-15966.81
860,2921.34,4637.75,6153.71,-5003.4,-40895.88,2035.93,20808.17,-6841.4,176.88,-9342.38,-6664.53,-16006.91
861,2910.18,4742.8,6090.21,-4936.49,-41108.27,2059.13,20919.52,-6778.36,178.85,-9322.92,-6599.52,-15922.43
862,2956.73,4685.05,6149.38,-4942.62,-41101.52,2046.76,20841.55,-6762.92,176.32,-9364.66,-6586.6,-15951.27
863,2893.16,4677.0,6142.39,-4994.43,-40964.47,2067.81,21062.71,-6976.54,178.96,-9115.82,-6797.58,-15913.4
864,2920.02,4703.03,6165.04,-4978.18,-41144.38,2084.16,21010.67,-6799.06,176.66,-9239.64,-6622.41,-15862.05
865,2934.18,4646.07,6088.19,-4985.8,-41130.31,2085.98,20888.6,-6709.59,174.99,-9473.08,-6534.6,-16007.68
866,2938.99,4680.34,6207.32,-4968.73,-40994.35,2058.08,20895.36,-6881.98,179.85,-9182.97,-6702.13,-15885.11
867,2846.02,4669.29,6157.83,-4976.51,-40828.55,2075.8,20823.35,-6926.63,181.74,-9232.78,-6744.89,-15977.67
868,2893.16,4628.43,6157.32,-4968.29,-40832.0,2104.92,20805.65,-6942.14,179.75,-9210.81,-6762.39,-15973.2
869,2909.2,4656.65,6079.89,-5007.55,-40836.05,2097.89,20940.41,-6972.57,180.64,-9159.56,-6791.93,-15951.49
870,2851.4,4703.39,6132.87,-5019.77,-40812.54,2079.1,20852.46,-6943.38,179.7,-9213.1,-6763.68,-15976.78
871,2931.89,4675.42,6209.35,-4994.26,-41003.88,2067.31,21003.04,-6874.76,181.12,-9111.12,-6693.64,-15804.76
872,2831.8,4634.54,6138.21,-5023.73,-41016.07,2041.4,20970.08,-6857.86,178.0,-9423.78,-6679.86,-16103.64
873,2974.33,4626.24,6083.27,-4974.77,-40813.59,2068.19,20917.56,-6948.34,181.07,-9118.76,-6767.27,-15886.03
874,2883.4,4733.71,6123.87,-4993.88,-40901.47,2062.81,20920.2,-6907.09,180.03,-9171.37,-6727.06,-15898.43
875,2859.48,4639.6,6119.89,-4997.29,-40926.99,2070.21,20922.24,-6884.03,176.47,-9312.86,-6707.57,-16020.43
876,2959.61,4732.25,6151.66,-5010.64,-40886.23,2073.68,20844.45,-6846.57,177.12,-9135.21,-6669.45,-15804.66
877,2942.46,4721.7,6070.32,-5038.39,-40939.73,2057.88,20967.54,-6909.02,176.3,-9218.22,-6732.72,-15950.94
878,2951.63,4719.26,6118.95,-5051.58,-40765.68,2043.77,20877.51,-6949.75,175.98,-9106.14,-6773.77,-15879.91
879,2887.11,4733.32,6096.75,-4988.7,-41064.96,2081.46,21018.26,-6863.32,177.38,-9236.77,-6685.94,-15922.71
880,2875.25,4775.44,6150.6,-5028.56,-40924.91,2063.96,20942.88,-6901.66,177.96,-9145.34,-6723.7,-15869.04
881,2893.25,4648.46,6063.86,-4945.95,-40902.49,2078.65,20983.11,-6993.81,180.96,-9181.1,-6812.85,-15993.95
882,2959.39,4667.86,6142.66,-5042.65,-40704.93,2064.32,20825.92,-6993.46,174.36,-9087.43,-6819.1,-15906.53
883,2925.4,4631.08,6104.86,-5026.41,-40872.17,2075.77,20988.72,-7018.51,176.34,-9172.75,-6842.17,-16014.92
884,2874.66,4576.62,6099.83,-5034.24,-41048.56,2066.89,21093.01,-6943.92,176.56,-9371.79,-6767.36,-16139.15
885,3022.49,4624.01,6105.39,-5030.18,-41019.69,2078.03,20965.98,-6881.56,175.6,-9253.96,-6705.96,-15959.92
886,2882.44,4630.29,6085.79,-5054.39,-40966.57,2053.57,20977.79,-6868.87,173.89,-9391.08,-6694.98,-16086.06
887,2986.53,4654.1,6152.45,-5045.86,-40982.81,2058.07,20872.48,-6820.22,175.83,-9305.04,-6644.39,-15949.43
888,2886.5,4729.11,6122.82,-4999.13,-41054.95,2054.91,20891.51,-6800.04,174.14,-9369.25,-6625.9,-15995.15
889,2830.79,4676.72,6124.17,-5000.93,-41088.5,2104.27,20928.45,-6756.13,175.95,-9425.02,-6580.18,-16005.2
890,2885.22,4698.13,6138.82,-5016.49,-40928.51,2051.08,20799.2,-6809.03,175.34,-9372.55,-6633.69,-16006.24
891,2874.67,4573.68,6078.23,-5034.42,-40973.28,2060.69,20915.38,-6860.95,176.3,-9505.06,-6684.65,-16189.71
892,2919.08,4670.85,6093.91,-5036.29,-40975.39,2107.77,20949.2,-6862.76,174.07,-9270.87,-6688.7,-15959.57
893,2897.24,4801.17,6079.13,-4974.32,-40862.0,2041.15,20831.47,-6934.11,178.41,-9186.15,-6755.7,-15941.85
894,2875.74,4727.0,6132.02,-5018.12,-41153.28,2078.22,20921.07,-6753.25,174.17,-9437.36,-6579.08,-16016.44
895,2899.9,4724.87,6146.4,-5018.11,-40914.66,2054.43,20883.81,-6911.41,176.14,-9223.37,-6735.27,-15958.64
896,2956.23,4664.79,6110.78,-5041.66,-40786.87,2060.12,20765.14,-6888.74,175.99,-9271.46,-6712.75,-15984.21
897,2845.61,4695.76,6122.32,-4995.53,-41133.48,2081.61,20981.53,-6811.5,176.65,-9402.18,-6634.86,-16037.03
898,2884.12,4704.95,6117.91,-4965.67,-41127.25,2071.35,20921.37,-6787.66,178.47,-9393.22,-6609.19,-16002.42
899,2859.52,4674.55,6094.05,-4972.35,-40948.49,2085.48,20824.86,-6836.53,180.03,-9382.4,-6656.5,-16038.89
900,2883.07,4749.67,6119.81,-5017.69,-40903.4,2070.05,20865.2,-6855.62,176.12,-9233.29,-6679.51,-15912.8
901,2930.71,4718.84,6024.96,-4971.22,-41002.56,2066.22,20875.77,-6827.85,179.35,-9357.29,-6648.5,-16005.79
902,2933.58,4619.88,6107.84,-5007.82,-41107.33,2067.99,20889.85,-6758.56,174.89,-9496.02,-6583.67,-16079.68
903,2940.36,4658.87,6124.29,-5032.12,-40966.93,2078.11,20812.29,-6785.64,173.33,-9385.12,-6612.32,-15997.43
904,2922.07,4733.36,6098.0,-5004.73,-40860.88,2078.17,20836.99,-6880.54,178.51,-9197.02,-6702.03,-15899.05
905,2942.45,4649.06,6133.97,-5004.82,-40807.47,2069.15,20774.62,-6869.44,178.88,-9243.04,-6690.56,-15933.6
906,2901.93,4674.74,6151.25,-5043.75,-40839.55,2064.25,20859.42,-6934.12,177.08,-9231.69,-6757.04,-15988.74
907,2938.98,4654.3,6118.94,-4967.77,-40918.94,2073.86,20916.81,-6918.77,179.44,-9183.81,-6739.32,-15923.13
908,2879.41,4642.66,6112.14,-5027.73,-40890.02,2097.25,20976.01,-6886.97,175.84,-9210.26,-6711.13,-15921.4
909,2944.95,4557.09,6201.0,-5018.56,-41100.92,2059.25,20918.2,-6775.34,176.82,-9438.99,-6598.51,-16037.51
910,2910.5,4675.21,6061.02,-5023.56,-40961.95,2034.43,20850.15,-6843.0,176.53,-9454.2,-6666.47,-16120.67
911,2912.29,4731.95,6087.41,-4949.35,-41052.51,2101.93,20833.26,-6777.89,177.72,-9335.01,-6600.17,-15935.19
912,2898.98,4631.55,6065.62,-5002.3,-41002.66,2078.14,20892.22,-6801.18,177.29,-9438.46,-6623.89,-16062.35
913,2928.84,4672.15,6069.84,-4971.96,-41081.89,2063.84,20877.35,-6752.26,180.19,-9441.83,-6572.07,-16013.9
914,2935.08,4684.67,6122.96,-5033.67,-41182.85,2050.37,20947.84,-6725.79,177.16,-9475.59,-6548.62,-16024.21
915,2884.28,4642.92,6076.29,-4966.13,-40967.22,2081.16,20841.15,-6775.44,178.48,-9407.55,-6596.96,-16004.51
916,2952.98,4742.71,6151.6,-5000.42,-41050.77,2052.01,20858.76,-6752.79,176.18,-9293.14,-6576.61,-15869.74
917,2886.58,4699.53,6091.98,-4994.89,-40947.12,2092.69,20884.8,-6813.53,176.95,-9286.44,-6636.59,-15923.02
918,2901.08,4690.58,6076.36,-4952.28,-41026.13,2076.76,20868.46,-6808.44,180.57,-9365.18,-6627.88,-15993.05
919,2861.97,4685.22,6082.2,-5017.46,-41027.97,2073.32,20846.27,-6727.74,176.5,-9496.45,-6551.25,-16047.69
920,2797.02,4676.47,6128.94,-5007.09,-40863.15,2102.58,20790.92,-6837.21,175.77,-9374.31,-6661.43,-16035.74
921,2905.69,4710.55,6122.08,-5008.6,-40898.3,2056.63,20832.4,-6859.18,174.75,-9279.55,-6684.43,-15963.98
922,2919.77,4682.36,6144.6,-4949.18,-40865.81,2091.93,20869.14,-6989.09,178.75,-9107.19,-6810.34,-15917.52
923,2969.02,4738.98,6122.58,-4946.1,-40797.05,2078.94,20717.48,-6855.41,177.05,-9116.14,-6678.35,-15794.49
924,2920.58,4751.82,6142.72,-5020.1,-40856.17,2056.14,20825.98,-6861.65,177.13,-9179.03,-6684.52,-15863.56
925,2967.36,4718.98,6097.23,-5000.8,-41079.17,2052.38,20858.11,-6731.94,176.08,-9385.92,-6555.85,-15941.77
926,2994.59,4675.9,6123.42,-5018.73,-40898.01,2053.56,20757.95,-6848.81,176.09,-9311.32,-6672.71,-15984.04
927,2887.73,4659.67,6149.58,-5003.3,-41033.21,2076.16,20948.78,-6833.66,177.25,-9314.58,-6656.41,-15970.99
928,2909.79,4604.14,6051.34,-5002.77,-40962.74,2053.17,20931.2,-6917.68,179.27,-9415.86,-6738.41,-16154.27
929,2901.5,4738.6,6087.1,-5006.63,-40884.05,2076.49,20797.79,-6886.8,177.92,-9289.19,-6708.88,-15998.07
930,2955.89,4659.7,6100.68,-5012.49,-41025.17,2055.68,20812.91,-6740.64,176.44,-9452.79,-6564.2,-16016.99
931,2857.42,4683.08,6129.92,-5013.99,-40956.91,2087.03,20914.59,-6851.71,176.9,-9298.85,-6674.81,-15973.66
932,2932.04,4707.18,6117.73,-4988.72,-41167.89,2124.48,20891.98,-6749.34,173.75,-9383.18,-6575.59,-15958.77
933,2982.88,4759.91,6093.29,-4991.64,-41112.63,2057.78,20860.26,-6771.67,176.64,-9350.16,-6595.02,-15945.18
934,2907.59,4561.87,6084.65,-4999.51,-41086.23,2067.9,20977.65,-6785.39,177.95,-9486.08,-6607.44,-16093.52
935,2851.16,4745.44,6145.28,-4969.23,-40995.27,2047.51,20827.39,-6813.16,178.29,-9347.73,-6634.87,-15982.6
936,2899.3,4735.35,6146.21,-5018.42,-40697.05,2036.32,20734.27,-6988.75,179.45,-9164.01,-6809.3,-15973.32
937,2888.23,4779.55,6133.34,-5026.84,-40917.99,2063.94,20883.93,-6855.57,177.94,-9195.84,-6677.63,-15873.48
938,2993.22,4765.46,6145.65,-4937.87,-40914.38,2085.89,20821.85,-6898.98,179.35,-9040.18,-6719.63,-15759.81
939,2926.13,4604.92,6105.51,-4972.19,-40868.43,2026.89,20778.62,-6876.12,178.63,-9398.55,-6697.49,-16096.04
940,2986.57,4728.74,6126.99,-5017.17,-40849.01,2088.3,20796.12,-6893.2,178.33,-9139.46,-6714.87,-15854.33
941,2854.88,4682.14,6155.24,-4988.46,-40968.05,2093.61,20838.67,-6802.11,177.81,-9331.98,-6624.3,-15956.29
942,2875.18,4654.17,6113.06,-4999.09,-40832.69,2065.54,20806.93,-6914.13,177.8,-9316.9,-6736.33,-16053.23
943,2837.54,4650.79,6101.26,-5011.71,-41065.97,2091.62,20833.75,-6703.44,177.33,-9562.72,-6526.11,-16088.84
944,2933.7,4674.91,6082.34,-4983.59,-40909.88,2062.16,20737.17,-6766.44,176.06,-9403.21,-6590.38,-15993.59
945,2855.81,4680.93,6040.87,-4989.13,-40775.61,2088.22,20750.88,-6905.17,176.34,-9348.03,-6728.82,-16076.85
946,2906.95,4736.61,6107.17,-4932.73,-41016.31,2120.9,20766.54,-6779.31,176.3,-9310.87,-6603.01,-15913.89
947,2970.35,4732.04,6140.88,-5018.65,-40878.02,2068.63,20755.36,-6830.01,175.45,-9229.41,-6654.56,-15883.96
948,3014.43,4738.98,6066.84,-4995.7,-40816.23,2051.97,20842.65,-6907.1,178.27,-9097.07,-6728.83,-15825.89
949,2951.38,4741.84,6112.05,-4990.57,-40888.38,2065.87,20728.35,-6825.18,176.25,-9279.46,-6648.94,-15928.4
950,2934.13,4612.4,6067.58,-4991.64,-40733.04,2089.24,20746.39,-6949.47,176.77,-9274.94,-6772.7,-16047.65
951,2872.51,4759.08,6101.36,-4997.48,-40887.03,2076.39,20847.88,-6877.0,175.64,-9227.29,-6701.36,-15928.66
952,2916.22,4709.35,6131.52,-4982.32,-41057.78,2066.79,20861.39,-6759.83,177.84,-9354.82,-6581.99,-15936.81
953,2904.51,4650.74,6108.07,-4953.02,-40882.9,2074.91,20792.67,-6837.0,179.54,-9305.02,-6657.46,-15962.48
954,2975.6,4569.56,6073.25,-4964.2,-40967.65,2055.03,20841.85,-6842.75,176.78,-9416.56,-6665.97,-16082.53
955,2921.02,4698.22,6114.04,-5010.13,-40977.14,2046.37,20803.13,-6783.46,174.79,-9404.51,-6608.67,-16013.18
956,2958.52,4673.34,6088.38,-4989.56,-40759.23,2058.55,20856.98,-6986.94,178.27,-9113.01,-6808.67,-15921.68
957,2886.67,4695.13,6115.49,-5033.74,-40838.5,2082.48,20810.92,-6902.37,176.74,-9281.56,-6725.63,-16007.19
958,2842.77,4656.06,6098.41,-4970.13,-41074.66,2056.78,20898.75,-6797.32,176.34,-9492.02,-6620.99,-16113.0
959,2939.92,4617.6,6133.43,-5046.19,-40816.87,2117.11,20841.6,-6910.75,174.86,-9213.4,-6735.88,-15949.28
960,2935.13,4735.35,6056.64,-4955.02,-40939.73,2042.68,20815.18,-6856.32,178.97,-9309.77,-6677.35,-15987.12
961,2884.88,4753.07,6068.52,-4981.93,-40870.22,2044.55,20796.06,-6889.64,178.61,-9305.06,-6711.03,-16016.1
962,2939.67,4631.93,6072.47,-5062.92,-40766.57,2116.6,20876.71,-6909.13,176.0,-9192.1,-6733.13,-15925.23
963,2969.26,4704.45,6069.25,-5022.82,-40871.51,2071.0,20817.52,-6838.87,175.82,-9262.86,-6663.05,-15925.91
964,2883.08,4675.13,6105.18,-5059.25,-40848.62,2087.78,20774.59,-6846.74,175.38,-9382.12,-6671.36,-16053.48
965,2894.94,4763.51,6129.79,-5020.7,-41063.73,2061.9,20826.55,-6759.32,176.1,-9407.74,-6583.22,-15990.96
966,3006.65,4681.71,6156.63,-5021.32,-41006.22,2082.07,20932.42,-6826.16,175.63,-9168.06,-6650.53,-15818.59
967,2895.66,4706.73,6199.66,-5002.05,-40902.78,2056.68,20913.5,-6972.1,180.06,-9132.6,-6792.04,-15924.63
968,2860.66,4659.55,6090.27,-4977.35,-40977.57,2079.03,20895.76,-6864.2,178.65,-9369.65,-6685.55,-16055.2
969,2906.42,4717.28,6112.93,-5022.68,-40791.02,2076.27,20858.29,-6938.05,179.98,-9142.5,-6758.07,-15900.57
970,2880.79,4668.46,6095.74,-5004.55,-40878.78,2065.63,20815.26,-6860.14,179.19,-9357.45,-6680.95,-16038.41
971,2900.59,4717.24,6079.03,-4960.07,-41076.58,2060.49,20835.24,-6742.4,177.27,-9444.07,-6565.13,-16009.2
972,2867.14,4683.11,6120.99,-4970.24,-41023.49,2084.25,20899.65,-6816.69,178.08,-9338.58,-6638.6,-15977.19
973,2938.94,4627.7,6102.64,-5008.49,-41094.1,2039.72,20949.04,-6779.27,177.2,-9444.56,-6602.07,-16046.63
974,2912.28,4663.25,6127.45,-4957.23,-40967.1,2062.49,20751.06,-6812.46,176.18,-9407.79,-6636.28,-16044.08
975,2969.53,4703.53,6115.55,-5014.66,-41069.17,2080.62,20793.55,-6715.3,175.01,-9421.04,-6540.29,-15961.33
976,2916.7,4687.22,6134.26,-5061.75,-40949.29,2025.49,20751.27,-6740.67,171.75,-9496.1,-6568.92,-16065.02
977,2893.73,4754.65,6089.5,-5036.34,-41051.22,2075.99,20731.58,-6689.88,174.46,-9542.11,-6515.42,-16057.54
978,2924.43,4696.93,6116.87,-5056.3,-41013.55,2097.97,20872.06,-6787.51,171.86,-9361.58,-6615.65,-15977.23
979,2989.24,4762.16,6117.56,-5038.84,-40960.07,2089.79,20756.46,-6754.54,172.12,-9283.7,-6582.41,-15866.11
980,2897.87,4730.45,6136.81,-4991.05,-41012.94,2074.83,20785.16,-6735.68,175.22,-9378.86,-6560.46,-15939.32
981,2877.33,4661.75,6122.09,-5001.06,-41114.12,2097.03,20873.34,-6694.07,171.23,-9483.64,-6522.85,-16006.49
982,3004.5,4684.21,6148.93,-4970.34,-40940.32,2057.04,20817.87,-6860.2,175.47,-9198.1,-6684.73,-15882.82
983,2927.9,4605.76,6085.54,-4993.98,-41097.0,2057.3,20915.56,-6814.3,173.84,-9498.91,-6640.46,-16139.37
984,2915.02,4635.2,6093.37,-5025.06,-40917.11,2041.61,20833.46,-6829.01,175.54,-9423.52,-6653.47,-16076.99
985,2953.08,4658.19,6080.91,-5016.63,-41133.29,2090.13,20966.06,-6753.74,176.53,-9401.56,-6577.2,-15978.77
986,2914.52,4592.73,6103.2,-4997.81,-41024.1,2085.0,20868.84,-6803.15,175.94,-9457.62,-6627.21,-16084.82
987,2910.42,4667.7,6122.61,-4986.62,-40996.06,2074.1,20833.4,-6779.43,175.51,-9374.45,-6603.92,-15978.37
988,2900.86,4717.72,6086.77,-4959.52,-41170.01,2073.66,20869.26,-6746.56,175.91,-9481.26,-6570.65,-16051.91
989,2831.17,4635.95,6076.54,-5006.15,-41063.69,2111.0,20876.9,-6767.87,175.96,-9538.29,-6591.91,-16130.19
990,2932.88,4688.54,6130.81,-5016.31,-41073.68,2068.01,20898.33,-6784.62,175.95,-9371.42,-6608.67,-15980.09
991,2869.34,4623.21,6098.0,-4997.98,-41046.26,2069.86,20885.32,-6805.74,178.22,-9498.5,-6627.52,-16126.02
992,2960.89,4666.53,6092.9,-4987.06,-41000.33,2075.74,20790.27,-6763.51,177.86,-9401.07,-6585.64,-15986.71
993,2831.62,4701.29,6130.43,-5040.09,-40847.21,2038.71,20834.24,-6871.68,178.11,-9351.01,-6693.57,-16044.58
994,2897.92,4687.65,6116.94,-5044.51,-40978.18,2086.19,20883.72,-6804.61,173.92,-9350.27,-6630.69,-15980.96
995,2937.53,4708.11,6096.74,-5009.73,-40805.69,2073.59,20713.38,-6899.65,177.63,-9286.08,-6722.02,-16008.1
996,2893.27,4717.79,6131.22,-5041.38,-41084.75,2087.77,20887.83,-6723.09,175.56,-9408.24,-6547.54,-15955.78
997,2963.11,4695.44,6077.34,-5046.33,-40750.17,2059.46,20753.44,-6847.77,172.89,-9247.72,-6674.88,-15922.6
998,2837.18,4718.64,6093.31,-4993.44,-40939.72,2081.31,20790.67,-6771.09,174.63,-9412.05,-6596.46,-16008.52
999,3013.13,4694.85,6074.85,-4963.88,-40852.91,2078.76,20723.46,-6842.84,174.84,-9231.73,-6668.0,-15899.73
1000,2886.88,4613.51,6096.75,-5033.27,-40823.51,2051.24,20754.45,-6849.22,175.03,-9453.95,-6674.19,-16128.14

Ligand Energy Terms
Frame #,BOND,ANGLE,DIHED,VDWAALS,EEL,1-4 VDW,1-4 EEL,EGB,ESURF,GGAS,GSOLV,TOTAL
1,8.73,15.31,22.74,-2.52,-96.46,8.67,155.75,-30.66,3.02,112.22,-27.64,84.58
2,12.73,16.27,21.04,-4.23,-89.41,7.42,151.03,-32.47,3.01,114.86,-29.46,85.4
3,5.66,18.05,22.35,-4.09,-97.33,10.25,156.86,-28.48,2.98,111.76,-25.49,86.27
4,4.05,15.92,22.96,-7.84,-87.06,10.73,152.56,-29.7,2.94,111.31,-26.76,84.56
5,10.59,17.14,19.58,-6.4,-99.58,8.19,161.15,-33.29,3.07,110.67,-30.22,80.45
6,9.25,17.65,22.22,-7.38,-100.92,8.71,165.3,-31.94,2.99,114.82,-28.95,85.87
7,14.87,16.91,19.08,-5.82,-98.68,7.6,160.39,-34.01,3.09,114.36,-30.92,83.43
8,10.61,15.74,22.97,-4.48,-95.04,8.73,158.68,-31.65,3.01,117.21,-28.64,88.56
9,6.7,12.78,20.73,-5.14,-104.66,8.55,164.76,-30.67,3.03,103.72,-27.64,76.08
10,9.4,13.44,20.27,-6.8,-100.06,8.79,157.59,-31.07,3.05,102.62,-28.02,74.6
11,4.9,16.53,20.44,-6.5,-100.74,9.21,162.95,-31.22,3.01,106.8,-28.21,78.59
12,7.47,16.63,23.51,-6.98,-102.43,9.88,161.85,-29.36,3.0,109.94,-26.37,83.57
13,9.07,17.92,20.02,-5.87,-100.57,8.3,161.9,-29.66,3.0,110.76,-26.66,84.1
14,6.62,13.57,20.61,-5.92,-98.76,10.22,162.37,-32.23,3.03,108.71,-29.21,79.5
15,5.34,11.65,22.87,-5.31,-103.33,11.32,166.64,-30.63,2.97,109.17,-27.66,81.51
16,5.38,20.17,20.54,-5.33,-95.75,9.18,159.84,-33.6,3.0,114.03,-30.6,83.43
17,7.19,14.67,20.4,-6.37,-98.76,9.45,161.54,-30.61,3.02,108.12,-27.59,80.52
18,4.92,19.56,20.56,-6.45,-105.28,10.15,169.07,-30.05,3.02,112.53,-27.04,85.49
19,9.4,15.69,18.87,-6.67,-98.58,8.71,160.35,-32.06,3.06,107.76,-29.0,78.76
20,11.75,17.04,19.8,-6.54,-98.96,7.53,160.95,-32.27,3.03,111.57,-29.23,82.34
21,13.11,14.31,22.61,-5.26,-102.42,7.79,165.86,-33.34,3.03,116.0,-30.31,85.69
22,15.33,19.55,22.53,-6.93,-97.73,9.18,160.13,-30.48,3.01,122.06,-27.47,94.59
23,5.84,16.01,24.09,-7.09,-100.68,9.13,163.14,-31.57,3.03,110.45,-28.54,81.91
24,11.41,14.52,20.69,-5.88,-101.05,7.32,159.54,-31.1,3.15,106.55,-27.95,78.6
25,6.34,13.34,22.23,-6.59,-99.78,9.76,160.02,-30.52,3.14,105.32,-27.38,77.94
26,6.33,18.01,22.02,-6.83,-97.7,9.08,158.6,-30.7,3.17,109.51,-27.53,81.98
27,6.8,13.72,20.0,-6.84,-99.9,7.3,160.87,-31.16,3.1,101.94,-28.06,73.88
28,9.62,16.29,21.62,-6.13,-103.03,7.91,160.4,-30.03,3.11,106.68,-26.92,79.77
29,6.36,17.85,20.05,-7.09,-99.07,7.53,161.71,-32.29,3.01,107.33,-29.28,78.05
30,6.62,13.62,21.17,-6.16,-96.86,8.42,158.18,-31.2,3.01,104.99,-28.18,76.81
31,7.28,11.85,23.29,-6.43,-102.99,8.99,163.99,-31.89,3.01,105.99,-28.88,77.1
32,6.04,17.5,22.58,-6.24,-104.05,9.53,164.85,-30.97,3.02,110.22,-27.95,82.27
33,7.73,23.96,21.0,-5.81,-109.94,10.5,168.21,-29.37,3.18,115.64,-26.2,89.44
34,7.53,17.81,19.2,-4.83,-90.82,9.14,156.27,-32.0,3.08,114.28,-28.93,85.35
35,9.38,16.35,21.65,-6.19,-95.09,8.86,157.64,-31.59,3.11,112.59,-28.48,84.11
36,9.19,14.69,19.18,-6.57,-97.82,8.32,158.39,-31.71,3.16,105.38,-28.55,76.83
37,7.9,20.42,24.76,-6.65,-89.46,8.44,152.22,-32.74,3.16,117.62,-29.58,88.04
38,8.58,14.7,23.02,-6.63,-98.42,8.14,161.68,-31.95,3.15,111.07,-28.79,82.28
39,9.86,18.57,20.53,-5.5,-104.91,9.84,163.03,-29.12,3.06,111.41,-26.06,85.35
40,7.03,15.1,20.8,-5.82,-96.12,10.1,155.72,-30.56,3.15,106.8,-27.41,79.39
41,10.01,15.68,22.39,-6.02,-80.62,7.04,144.27,-33.86,3.21,112.75,-30.66,82.1
42,6.57,20.52,19.37,-6.11,-104.86,9.64,164.28,-30.0,3.04,109.41,-26.96,82.45
43,6.67,14.62,20.74,-5.59,-100.97,9.65,159.22,-29.4,3.12,104.33,-26.27,78.06
44,4.95,19.34,21.4,-6.36,-102.46,9.11,163.88,-30.55,3.09,109.87,-27.47,82.4
45,4.95,20.12,21.55,-6.54,-94.84,8.79,156.73,-31.37,3.14,110.76,-28.23,82.53
46,9.47,17.32,23.04,-6.17,-101.15,8.26,161.79,-32.24,3.18,112.55,-29.06,83.49
47,6.28,16.38,22.87,-6.42,-102.27,10.04,161.54,-29.88,3.11,108.42,-26.77,81.66
48,5.75,13.06,20.07,-6.93,-96.88,7.39,159.94,-31.84,3.07,102.4,-28.77,73.62
49,8.4,13.35,22.68,-5.02,-98.7,9.18,159.26,-30.12,3.13,109.15,-26.99,82.16
50,7.16,19.09,23.64,-4.93,-100.2,9.02,161.91,-31.24,3.14,115.68,-28.1,87.58
51,8.01,20.67,23.48,-6.19,-105.49,9.27,163.45,-30.6,3.08,113.21,-27.52,85.69
52,8.74,17.88,21.29,-6.91,-100.5,11.17,163.77,-29.39,3.01,115.44,-26.38,89.06
53,6.32,15.97,21.55,-6.02,-105.51,9.6,164.74,-30.56,3.18,106.65,-27.38,79.27
54,7.39,15.53,22.73,-7.21,-98.78,7.25,161.3,-32.26,3.03,108.21,-29.23,78.98
55,5.52,13.48,21.1,-5.78,-102.78,9.59,161.28,-29.91,3.18,102.41,-26.73,75.68
56,6.43,13.95,19.63,-5.37,-93.17,9.05,156.63,-32.94,3.11,107.16,-29.82,77.33
57,5.29,17.24,19.76,-5.64,-99.98,9.26,161.41,-30.66,3.12,107.34,-27.53,79.81
58,7.29,11.13,23.29,-3.85,-103.14,9.82,165.47,-29.29,3.13,110.01,-26.17,83.84
59,8.47,15.8,21.07,-6.37,-95.86,7.96,155.64,-31.32,3.19,106.71,-28.13,78.58
60,7.61,17.52,20.99,-4.97,-99.99,8.0,162.8,-32.36,3.15,111.97,-29.21,82.76
61,7.07,13.58,21.62,-6.07,-101.52,8.76,162.97,-31.18,3.19,106.41,-27.99,78.42
62,6.41,15.07,21.08,-6.12,-100.35,9.13,161.28,-31.12,3.17,106.5,-27.95,78.55
63,8.94,14.57,19.78,-5.62,-98.75,8.86,159.35,-30.79,3.18,107.13,-27.61,79.52
64,11.46,24.86,22.2,-6.03,-104.83,10.39,165.21,-31.05,3.22,123.27,-27.84,95.44
65,9.52,23.27,21.39,-5.63,-102.24,8.66,160.05,-30.49,3.24,115.02,-27.25,87.77
66,8.7,17.61,19.95,-5.93,-100.32,10.74,163.33,-31.17,3.16,114.07,-28.0,86.07
67,6.97,17.89,19.62,-5.57,-102.82,8.22,160.85,-30.06,3.17,105.16,-26.89,78.27
68,8.97,16.33,22.41,-5.96,-102.49,9.31,164.71,-30.35,3.1,113.27,-27.25,86.02
69,7.21,15.27,22.42,-6.21,-102.26,8.71,163.7,-31.06,3.14,108.83,-27.92,80.91
70,5.85,17.85,22.18,-6.13,-99.04,8.59,159.19,-30.73,3.13,108.48,-27.59,80.89
71,4.98,18.84,22.86,-5.22,-99.15,9.75,161.37,-28.72,3.1,113.43,-25.62,87.81
72,5.33,15.87,21.47,-6.19,-106.53,8.96,167.08,-29.28,3.1,105.98,-26.18,79.8
73,6.45,16.51,20.82,-6.4,-101.52,9.61,162.58,-29.05,3.11,108.06,-25.94,82.12
74,9.23,14.76,20.13,-6.41,-101.45,7.14,161.21,-31.88,3.18,104.6,-28.7,75.9
75,6.72,19.92,22.84,-5.26,-103.9,8.72,166.22,-29.65,3.11,115.26,-26.54,88.72
76,8.67,14.68,21.19,-6.33,-99.57,7.77,161.16,-31.03,3.18,107.58,-27.85,79.73
77,10.58,16.62,21.29,-5.86,-96.32,8.3,157.97,-32.09,3.24,112.59,-28.85,83.74
78,8.29,20.18,19.74,-5.18,-106.39,9.84,169.53,-30.56,3.23,116.01,-27.33,88.68
79,9.56,11.72,22.33,-6.09,-99.51,8.9,162.82,-30.77,3.1,109.73,-27.67,82.06
80,10.54,12.46,20.36,-5.14,-100.59,6.78,162.1,-30.17,3.15,106.5,-27.02,79.48
81,5.89,22.35,25.97,-5.76,-110.45,10.66,170.16,-30.6,3.09,118.83,-27.51,91.32
82,9.3,15.29,20.67,-6.56,-102.76,8.58,163.8,-30.93,3.06,108.33,-27.87,80.46
83,6.2,11.36,23.79,-6.5,-105.04,9.93,168.7,-30.44,3.11,108.43,-27.33,81.1
84,9.32,15.83,23.64,-6.61,-105.2,9.56,165.44,-29.59,3.16,111.98,-26.43,85.55
85,8.18,17.09,20.34,-6.21,-103.03,8.47,163.44,-30.87,3.18,108.26,-27.69,80.58
86,7.48,15.44,18.98,-5.14,-101.98,8.61,160.75,-32.49,3.3,104.14,-29.19,74.95
87,4.77,19.67,24.23,-6.21,-104.9,9.59,166.87,-30.72,3.2,114.01,-27.53,86.49
88,5.96,18.33,21.16,-5.69,-101.42,10.25,164.15,-30.44,3.18,112.73,-27.26,85.47
89,5.05,16.81,20.16,-6.56,-96.37,10.21,159.75,-29.53,3.09,109.04,-26.44,82.6
90,8.94,18.49,24.62,-6.29,-101.0,6.94,162.22,-31.15,3.08,113.92,-28.07,85.86
91,7.42,26.29,22.91,-6.21,-97.94,10.33,161.63,-30.54,3.08,124.43,-27.46,96.97
92,7.46,15.86,20.04,-6.42,-101.55,8.91,163.05,-28.73,3.05,107.33,-25.68,81.66
93,4.91,15.96,18.96,-4.31,-98.03,9.22,160.93,-30.08,3.09,107.64,-26.99,80.65
94,8.13,18.31,20.68,-6.79,-98.55,8.65,158.61,-29.89,3.08,109.04,-26.81,82.23
95,5.38,19.07,23.98,-5.81,-98.5,7.9,159.64,-31.29,3.19,111.67,-28.1,83.57
96,5.0,15.22,21.94,-5.94,-97.06,10.48,161.08,-31.55,3.15,110.72,-28.4,82.32
97,6.46,12.15,19.4,-5.4,-99.9,8.16,162.59,-30.55,3.03,103.47,-27.52,75.94
98,9.76,20.75,21.97,-6.54,-105.02,8.87,163.28,-31.65,3.19,113.06,-28.46,84.6
99,7.25,22.01,21.45,-6.67,-101.56,7.68,162.65,-30.57,3.14,112.81,-27.43,85.38
100,11.9,19.02,17.93,-5.79,-93.73,7.7,155.84,-33.58,3.16,112.86,-30.42,82.44
101,9.33,14.44,21.75,-6.29,-102.89,9.23,163.2,-30.51,3.18,108.77,-27.33,81.44
102,5.89,13.89,22.11,-5.85,-100.72,9.67,160.68,-29.43,3.14,105.66,-26.29,79.37
103,8.49,16.19,22.97,-6.45,-107.45,8.91,165.52,-30.16,3.07,108.2,-27.09,81.1
104,9.52,16.31,17.81,-6.43,-102.15,9.8,161.54,-29.39,3.08,106.4,-26.3,80.1
105,10.89,21.06,20.92,-5.97,-109.22,9.37,166.46,-30.92,3.2,113.51,-27.72,85.79
106,7.07,16.04,17.17,-5.54,-100.99,10.14,159.3,-29.7,3.16,103.18,-26.55,76.63
107,13.14,16.89,20.16,-6.23,-96.94,8.06,156.88,-31.5,3.12,111.97,-28.38,83.59
108,7.24,13.82,20.76,-6.19,-100.73,8.83,161.63,-32.13,3.22,105.35,-28.91,76.45
109,8.11,12.87,19.13,-6.15,-99.29,10.33,160.09,-30.5,3.18,105.08,-27.32,77.76
110,10.28,14.64,22.01,-5.7,-107.37,8.51,162.62,-29.96,3.2,104.98,-26.75,78.23
111,8.23,13.29,22.56,-5.05,-104.63,8.26,163.1,-31.0,3.17,105.77,-27.83,77.95
112,9.44,15.52,21.07,-7.05,-93.81,9.06,158.48,-31.41,3.03,112.7,-28.38,84.33
113,9.06,19.33,18.96,-4.44,-97.51,8.79,157.76,-30.21,3.14,111.95,-27.07,84.88
114,7.45,15.86,22.33,-6.82,-105.95,9.2,165.27,-30.82,3.14,107.35,-27.68,79.67
115,6.68,19.06,21.2,-6.58,-96.71,7.23,157.44,-30.74,3.19,108.32,-27.55,80.77
116,8.06,17.18,22.46,-5.09,-103.21,11.25,162.04,-30.0,3.14,112.7,-26.86,85.84
117,9.43,18.41,20.18,-7.41,-100.85,7.8,159.11,-30.61,3.08,106.66,-27.53,79.12
118,6.18,14.97,20.85,-3.77,-99.68,9.17,159.61,-30.68,3.08,107.34,-27.61,79.73
119,7.11,16.54,18.53,-5.52,-98.26,8.84,160.46,-29.89,3.1,107.71,-26.79,80.92
120,7.98,20.0,17.88,-6.67,-95.79,9.9,155.79,-31.12,3.13,109.08,-27.99,81.09
121,9.1,17.8,20.95,-5.02,-106.94,9.17,165.18,-28.82,3.05,110.23,-25.77,84.46
122,11.27,18.1,18.64,-5.83,-93.88,9.13,156.75,-30.76,3.09,114.18,-27.67,86.51
123,3.31,18.6,22.16,-4.7,-95.46,9.98,157.31,-29.38,2.99,111.21,-26.4,84.81
124,5.77,12.58,21.11,-6.88,-94.34,8.37,157.41,-31.1,3.11,104.02,-27.99,76.03
125,5.73,17.95,22.96,-4.28,-109.69,12.2,168.81,-27.31,3.03,113.69,-24.28,89.41
126,8.29,17.41,20.49,-7.07,-94.83,8.06,158.4,-30.9,3.07,110.75,-27.83,82.92
127,6.22,19.99,22.36,-4.96,-99.65,9.5,162.05,-28.71,3.0,115.5,-25.71,89.79
128,9.3,18.91,19.83,-6.43,-101.04,8.57,161.08,-30.53,3.04,110.21,-27.49,82.72
129,10.94,24.77,20.98,-3.49,-104.71,10.71,161.47,-30.07,3.08,120.67,-26.99,93.68
130,8.74,11.85,19.61,-5.98,-98.03,8.45,158.86,-32.15,3.17,103.52,-28.98,74.53
131,5.3,13.11,22.55,-6.91,-102.88,10.98,162.18,-29.24,3.11,104.33,-26.13,78.2
132,9.28,12.86,17.96,-6.64,-98.14,9.39,159.17,-30.02,3.08,103.88,-26.94,76.94
133,7.72,13.45,20.99,-6.4,-102.06,8.52,163.63,-31.46,3.13,105.84,-28.34,77.51
134,4.06,17.5,19.4,-6.26,-104.67,8.23,162.93,-27.89,3.09,101.18,-24.8,76.38
135,6.23,11.6,19.53,-4.94,-94.09,9.8,155.3,-30.03,3.11,103.43,-26.92,76.5
136,13.69,16.44,20.86,-6.25,-99.3,8.32,162.35,-32.42,3.04,116.11,-29.37,86.74
137,10.08,20.24,20.25,-5.66,-99.09,8.16,157.21,-29.92,3.08,111.18,-26.84,84.34
138,5.01,21.05,20.85,-5.75,-94.83,10.38,156.12,-30.23,3.16,112.82,-27.06,85.75
139,5.52,12.07,20.2,-6.7,-94.77,8.6,159.28,-31.61,3.13,104.2,-28.49,75.72
140,15.89,16.03,19.69,-6.86,-96.63,6.61,155.59,-33.43,3.18,110.32,-30.26,80.06
141,9.02,13.11,18.94,-5.98,-102.39,9.57,163.45,-30.51,3.13,105.7,-27.38,78.32
142,4.3,17.97,19.78,-5.86,-94.93,9.13,157.58,-30.37,3.13,107.96,-27.24,80.72
143,7.84,18.99,19.86,-7.1,-104.02,8.59,163.4,-31.27,3.14,107.55,-28.13,79.42
144,9.13,20.48,19.72,-5.35,-96.25,8.41,159.79,-32.58,3.13,115.92,-29.45,86.47
145,10.88,12.65,21.24,-6.89,-95.44,7.2,157.35,-31.7,3.08,106.99,-28.61,78.38
146,8.14,13.56,20.72,-4.45,-95.55,8.54,159.32,-30.75,3.12,110.27,-27.63,82.64
147,7.9,14.02,19.03,-6.96,-98.86,8.77,162.21,-31.62,3.08,106.12,-28.55,77.58
148,11.88,13.59,21.96,-6.39,-94.04,8.36,157.22,-31.98,3.1,112.57,-28.88,83.69
149,10.05,18.07,21.77,-6.66,-99.17,8.21,162.26,-32.16,3.07,114.53,-29.09,85.44
150,7.22,15.38,19.1,-6.72,-97.98,8.73,158.2,-31.09,3.1,103.92,-27.99,75.93
151,9.56,14.35,22.24,-6.48,-93.6,8.49,159.92,-31.41,3.09,114.47,-28.33,86.14
152,7.29,16.37,18.71,-6.78,-101.72,8.2,162.83,-30.87,3.1,104.91,-27.77,77.14
153,8.6,24.39,22.77,-5.58,-95.94,8.27,156.52,-30.45,3.1,119.05,-27.35,91.7
154,7.54,16.81,23.22,-6.15,-110.45,10.14,165.53,-28.74,3.1,106.64,-25.64,81.0
155,5.02,17.65,20.6,-6.44,-103.9,9.65,163.05,-29.92,3.18,105.64,-26.75,78.89
156,6.4,13.69,21.54,-4.27,-102.07,11.1,164.78,-29.7,3.06,111.17,-26.63,84.54
157,8.99,17.29,21.17,-5.49,-89.32,9.03,154.66,-33.51,3.05,116.34,-30.46,85.88
158,7.71,17.16,19.56,-5.59,-109.98,11.12,172.18,-30.12,3.16,112.16,-26.96,85.2
159,7.25,17.65,21.4,-6.52,-98.09,10.06,160.23,-30.86,3.13,111.98,-27.73,84.25
160,5.72,14.14,20.16,-5.25,-101.87,10.42,162.63,-29.05,3.01,105.95,-26.04,79.9
161,6.09,14.76,20.38,-5.65,-100.79,8.85,161.94,-31.23,3.02,105.56,-28.21,77.35
162,8.13,16.52,19.21,-6.63,-96.7,8.54,164.08,-32.64,3.09,113.15,-29.55,83.6
163,9.82,13.71,20.75,-6.38,-96.28,6.45,158.64,-32.4,3.15,106.7,-29.24,77.46
164,11.55,19.14,20.06,-6.34,-101.88,7.03,161.67,-31.67,3.18,111.23,-28.48,82.74
165,8.09,17.33,20.67,-6.43,-96.43,8.24,158.39,-30.76,3.18,109.85,-27.58,82.27
166,4.94,10.86,21.54,-5.32,-97.53,9.69,162.65,-31.04,3.11,106.83,-27.94,78.89
167,11.03,18.25,25.1,-6.17,-98.34,8.46,158.37,-30.92,3.19,116.71,-27.74,88.97
168,7.44,14.5,20.31,-6.56,-103.88,8.9,163.98,-29.54,3.15,104.7,-26.38,78.32
169,6.72,14.68,20.3,-5.64,-100.02,7.78,162.75,-31.18,3.16,106.57,-28.01,78.55
170,7.53,16.65,19.43,-5.85,-100.53,10.33,162.39,-29.56,3.13,109.95,-26.43,83.52
171,9.63,18.2,19.3,-6.55,-94.86,7.78,155.7,-31.43,3.06,109.2,-28.37,80.83
172,5.86,14.69,19.93,-5.66,-100.48,9.12,163.77,-30.26,3.06,107.22,-27.2,80.02
173,10.62,16.96,19.18,-6.23,-94.78,8.94,158.81,-32.64,3.04,113.52,-29.6,83.92
174,10.96,13.95,21.48,-5.33,-96.67,9.51,156.92,-31.91,3.14,110.81,-28.77,82.05
175,7.26,16.71,23.37,-6.0,-100.4,8.68,162.06,-31.55,3.09,111.68,-28.47,83.22
176,7.25,10.07,21.67,-6.65,-94.67,7.94,158.86,-32.2,3.08,104.47,-29.12,75.35
177,8.06,16.5,19.46,-6.41,-97.02,8.35,162.17,-29.33,3.04,111.1,-26.29,84.81
178,6.3,13.94,24.32,-5.97,-91.75,8.47,155.63,-32.36,3.03,110.94,-29.33,81.6
179,7.95,14.67,21.31,-6.47,-102.04,8.99,167.03,-32.74,3.1,111.44,-29.64,81.8
180,6.86,16.17,21.54,-7.41,-100.28,8.28,163.16,-31.22,3.07,108.32,-28.15,80.16
181,7.63,16.24,21.34,-6.32,-103.05,9.39,162.81,-30.19,3.15,108.04,-27.04,81.0
182,11.19,11.28,22.18,-5.63,-99.37,9.27,160.23,-32.71,3.16,109.15,-29.54,79.6
183,9.17,19.52,24.34,-5.27,-97.24,7.97,158.61,-30.78,3.12,117.1,-27.66,89.44
184,6.94,18.53,19.62,-6.1,-93.02,8.88,156.14,-30.78,3.16,110.99,-27.62,83.38
185,8.53,9.89,20.28,-5.61,-100.74,8.52,160.54,-30.01,3.15,101.4,-26.86,74.54
186,9.43,20.98,21.94,-6.19,-100.28,7.89,158.46,-32.04,3.15,112.22,-28.89,83.32
187,11.93,16.53,19.97,-6.21,-94.48,6.26,153.81,-32.47,3.2,107.81,-29.27,78.54
188,9.54,18.59,23.27,-6.63,-106.23,10.24,164.2,-28.91,3.12,113.0,-25.79,87.22
189,10.3,13.77,21.09,-4.87,-99.76,8.92,159.58,-29.47,3.14,109.05,-26.33,82.72
190,6.97,18.25,23.76,-6.01,-91.91,8.5,154.36,-32.14,3.13,113.92,-29.01,84.91
191,6.14,15.76,18.15,-4.8,-95.42,9.28,158.62,-30.9,3.07,107.74,-27.83,79.91
192,6.53,17.78,18.65,-6.75,-93.01,8.68,156.31,-32.85,3.09,108.19,-29.76,78.43
193,9.02,13.1,19.15,-5.5,-101.67,9.58,162.25,-30.11,3.05,105.93,-27.06,78.87
194,7.07,15.33,20.33,-5.08,-99.12,8.83,161.29,-30.24,3.03,108.65,-27.21,81.44
195,10.1,18.16,19.46,-6.55,-97.17,8.86,156.04,-30.44,3.05,108.92,-27.39,81.53
196,9.67,14.7,21.83,-7.42,-105.07,9.54,163.83,-30.4,2.98,107.08,-27.42,79.66
197,7.1,14.55,20.2,-6.65,-99.85,9.31,161.26,-31.48,3.1,105.93,-28.39,77.54
198,4.87,15.47,21.74,-6.85,-109.27,12.83,170.02,-28.71,3.06,108.81,-25.65,83.16
199,4.43,13.7,21.31,-6.62,-85.22,8.4,148.53,-30.9,3.07,104.53,-27.82,76.71
200,8.4,16.9,20.17,-5.71,-75.99,8.55,145.55,-35.19,3.09,117.86,-32.1,85.76
201,5.58,14.28,19.91,-6.27,-87.2,9.56,152.05,-29.44,2.93,107.91,-26.51,81.4
202,10.42,15.3,21.52,-6.17,-78.75,7.59,147.44,-36.16,3.15,117.34,-33.01,84.33
203,12.09,23.25,21.99,-6.47,-85.8,7.69,152.54,-31.24,3.11,125.28,-28.14,97.14
204,4.21,12.28,20.13,-3.19,-87.85,9.43,148.41,-29.7,3.11,103.41,-26.59,76.83
205,6.41,15.97,20.41,-5.53,-103.88,9.47,162.31,-29.8,3.16,105.17,-26.64,78.53
206,8.65,14.92,19.45,-5.05,-103.81,9.43,163.67,-28.54,3.11,107.26,-25.43,81.84
207,5.88,18.51,21.33,-6.51,-99.22,8.53,161.62,-30.91,3.15,110.13,-27.76,82.37
208,7.13,9.51,22.21,-7.1,-99.22,7.87,161.47,-31.33,3.1,101.87,-28.23,73.64
209,4.51,15.49,18.91,-6.12,-99.76,7.73,161.17,-30.61,3.15,101.93,-27.46,74.47
210,5.9,11.37,19.71,-4.81,-98.7,9.83,161.91,-30.32,3.11,105.22,-27.21,78.01
211,10.0,12.89,20.68,-6.0,-105.66,9.86,164.78,-29.13,3.14,106.54,-25.99,80.55
212,8.56,15.09,20.44,-6.71,-104.62,9.3,163.1,-29.48,3.15,105.16,-26.33,78.83
213,5.8,19.07,20.86,-5.65,-92.63,7.78,153.88,-30.92,3.1,109.11,-27.82,81.29
214,12.46,16.38,20.27,-4.48,-93.4,8.05,155.29,-31.15,3.13,114.56,-28.02,86.54
215,7.91,19.62,21.05,-5.9,-99.04,10.11,160.16,-28.99,3.05,113.91,-25.93,87.98
216,6.29,13.61,19.46,-6.64,-102.12,8.83,162.28,-29.71,3.12,101.72,-26.59,75.13
217,6.6,14.44,20.72,-6.66,-103.04,10.27,163.87,-30.5,3.12,106.21,-27.38,78.83
218,7.8,15.92,17.95,-6.47,-93.99,8.23,157.13,-31.35,3.15,106.57,-28.21,78.36
219,5.58,19.41,24.26,-5.7,-91.71,9.51,156.57,-33.18,3.22,117.92,-29.95,87.97
220,4.14,18.49,21.9,-6.32,-102.53,10.71,161.62,-29.77,3.09,108.02,-26.68,81.34
221,7.73,15.95,19.38,-6.07,-97.52,8.35,162.41,-32.3,3.2,110.23,-29.09,81.13
222,7.21,16.06,21.54,-7.12,-101.08,8.04,161.23,-30.49,3.13,105.88,-27.36,78.52
223,10.18,16.77,20.0,-4.78,-102.74,9.85,163.28,-30.46,3.14,112.55,-27.31,85.24
224,10.05,20.24,22.97,-5.92,-97.39,8.11,159.83,-31.93,3.26,117.89,-28.67,89.22
225,10.14,17.67,19.61,-6.51,-94.91,7.02,156.45,-32.61,3.18,109.48,-29.43,80.05
226,6.39,12.59,21.71,-5.44,-99.31,8.04,159.77,-30.4,3.17,103.76,-27.23,76.53
227,7.48,15.35,19.05,-6.81,-99.62,9.65,161.15,-30.43,3.16,106.26,-27.27,78.99
228,7.46,11.48,20.61,-7.01,-94.49,7.96,157.74,-31.04,3.02,103.74,-28.01,75.73
229,7.16,15.24,25.16,-6.86,-91.75,7.35,155.05,-32.82,3.06,111.35,-29.76,81.6
230,12.06,19.87,19.64,-6.94,-99.93,8.95,161.78,-31.8,3.04,115.44,-28.77,86.67
231,8.64,10.1,20.92,-6.19,-93.52,8.84,154.74,-30.08,3.04,103.52,-27.04,76.48
232,7.67,12.5,21.56,-5.86,-98.62,10.02,163.76,-31.62,3.18,111.03,-28.44,82.6
233,4.25,23.73,21.58,-5.1,-93.55,8.05,155.72,-29.61,3.13,114.69,-26.48,88.21
234,11.38,23.72,19.56,-7.24,-98.89,8.19,163.57,-31.55,3.06,120.29,-28.49,91.8
235,8.58,14.72,18.4,-6.77,-104.98,8.93,163.51,-31.09,3.07,102.38,-28.02,74.36
236,6.58,20.51,19.43,-6.7,-105.9,7.69,164.12,-30.78,3.12,105.72,-27.66,78.06
237,8.24,15.88,18.41,-6.52,-99.98,7.8,161.49,-31.83,3.12,105.32,-28.71,76.61
238,5.68,13.38,19.63,-6.18,-101.51,9.35,163.22,-30.97,3.07,103.56,-27.9,75.66
239,9.51,17.37,19.03,-5.74,-97.89,9.09,157.56,-30.78,3.15,108.93,-27.63,81.29
240,12.85,21.46,19.97,-6.83,-100.24,7.81,160.38,-32.41,3.12,115.4,-29.29,86.11
241,7.19,16.0,19.16,-6.95,-102.11,8.6,161.91,-29.79,3.08,103.8,-26.71,77.09
242,4.24,14.05,20.78,-6.38,-101.15,10.75,163.82,-30.97,3.02,106.1,-27.95,78.16
243,8.69,14.79,22.2,-7.01,-101.51,8.72,161.46,-29.7,3.06,107.33,-26.64,80.69
244,7.51,20.6,20.74,-6.56,-98.27,8.39,158.76,-32.14,3.03,111.15,-29.11,82.04
245,7.8,15.9,20.5,-7.18,-101.51,10.18,162.88,-31.69,3.12,108.57,-28.57,80.0
246,6.44,16.8,20.18,-5.72,-96.01,7.95,157.46,-32.65,3.14,107.08,-29.51,77.57
247,5.01,16.87,18.54,-4.66,-97.17,9.02,158.25,-30.06,3.08,105.85,-26.98,78.87
248,8.08,19.33,22.61,-6.31,-102.36,10.49,162.74,-30.19,3.06,114.57,-27.13,87.44
249,8.17,22.86,19.16,-6.81,-95.03,8.17,157.12,-31.15,3.16,113.64,-27.98,85.65
250,9.19,16.29,23.09,-5.53,-101.77,8.33,160.62,-30.28,3.14,110.22,-27.14,83.08
251,8.72,15.36,20.62,-6.76,-103.69,9.69,162.86,-30.27,3.13,106.82,-27.14,79.68
252,6.69,15.11,20.98,-4.14,-105.53,10.73,165.1,-28.82,3.11,108.93,-25.71,83.22
253,9.05,18.81,20.97,-5.59,-94.71,9.86,157.87,-31.01,3.08,116.27,-27.93,88.33
254,6.79,9.4,23.29,-3.91,-105.95,8.79,165.77,-29.91,3.14,104.19,-26.76,77.42
255,6.8,13.79,18.59,-5.85,-101.0,10.76,161.97,-29.25,3.12,105.05,-26.12,78.93
256,5.56,18.76,20.16,-6.67,-104.04,9.7,164.34,-29.75,3.13,107.81,-26.62,81.19
257,6.44,14.95,18.5,-6.84,-103.84,10.02,165.25,-30.91,3.08,104.48,-27.83,76.65
258,8.2,16.93,20.09,-6.84,-101.81,9.14,164.17,-30.91,3.11,109.88,-27.8,82.09
259,4.53,24.02,19.08,-6.0,-99.85,9.86,162.5,-29.97,3.02,114.15,-26.95,87.19
260,5.38,14.89,18.54,-5.7,-99.11,8.03,158.75,-30.1,3.15,100.79,-26.95,73.84
261,6.98,16.92,18.93,-6.2,-97.95,8.65,158.99,-32.59,3.11,106.31,-29.48,76.83
262,9.6,16.21,22.33,-6.25,-99.06,8.45,161.15,-32.95,3.1,112.43,-29.85,82.58
263,10.58,17.28,18.32,-6.37,-99.88,8.59,160.59,-30.43,3.04,109.09,-27.39,81.71
264,4.71,16.02,20.7,-7.57,-99.87,8.96,163.83,-31.11,3.03,106.79,-28.08,78.71
265,4.58,16.14,19.77,-5.97,-96.44,8.98,158.73,-30.9,3.11,105.79,-27.79,78.0
266,9.71,17.89,20.82,-6.87,-93.06,9.66,155.79,-31.5,3.09,113.94,-28.41,85.53
267,10.49,11.62,20.93,-6.73,-101.55,7.58,161.11,-31.67,3.19,103.45,-28.48,74.97
268,7.25,20.29,20.48,-5.52,-100.34,10.44,160.85,-30.16,3.13,113.45,-27.03,86.42
269,8.92,24.26,18.4,-6.56,-100.1,9.2,158.64,-30.64,3.16,112.77,-27.49,85.28
270,8.39,11.23,19.29,-4.84,-98.76,9.14,159.5,-30.21,3.15,103.96,-27.07,76.89
271,8.7,14.55,19.96,-5.69,-98.24,9.15,158.63,-30.94,3.08,107.05,-27.86,79.18
272,9.91,12.2,18.19,-5.1,-99.67,7.62,161.11,-30.84,3.11,104.26,-27.73,76.53
273,7.98,22.14,18.57,-5.75,-98.96,9.2,158.55,-30.78,3.12,111.74,-27.66,84.08
274,5.76,17.8,19.3,-6.11,-100.12,8.45,161.82,-30.8,3.15,106.91,-27.65,79.26
275,8.88,16.5,18.82,-4.88,-100.88,8.08,160.76,-31.07,3.07,107.29,-28.0,79.29
276,3.56,20.49,22.44,-6.24,-98.13,9.18,158.98,-30.1,3.1,110.28,-27.01,83.27
277,9.94,13.56,19.26,-6.13,-96.63,9.75,155.19,-29.69,3.14,104.93,-26.55,78.39
278,5.9,13.02,18.34,-6.65,-100.64,9.74,165.99,-33.01,3.18,105.71,-29.83,75.88
279,12.6,23.57,19.54,-6.56,-103.46,7.37,161.51,-31.77,3.11,114.59,-28.67,85.93
280,6.49,17.48,18.27,-6.49,-100.43,10.53,161.83,-30.09,3.12,107.68,-26.96,80.72
281,6.66,15.43,20.83,-6.46,-97.41,10.3,160.63,-30.14,3.03,109.99,-27.11,82.88
282,8.07,14.17,21.1,-5.11,-101.56,9.11,159.34,-30.16,3.12,105.12,-27.04,78.08
283,7.6,15.85,21.14,-6.36,-98.76,8.69,160.28,-30.24,3.13,108.45,-27.11,81.34
284,8.91,23.08,19.26,-5.14,-97.67,7.99,156.96,-29.71,3.12,113.39,-26.59,86.8
285,7.02,18.76,19.9,-4.72,-92.15,8.46,152.67,-30.75,3.07,109.94,-27.68,82.26
286,11.41,15.01,19.35,-6.87,-101.43,8.86,162.1,-29.93,3.14,108.42,-26.79,81.63
287,10.01,20.39,21.51,-7.05,-96.58,8.83,164.97,-35.21,3.14,122.07,-32.08,89.99
288,6.74,18.1,19.93,-5.08,-88.54,8.38,152.58,-31.92,3.1,112.11,-28.82,83.29
289,9.32,15.72,20.1,-6.28,-95.3,7.99,158.47,-31.78,3.1,110.01,-28.68,81.33
290,8.33,15.51,20.9,-6.06,-99.4,8.86,160.06,-28.53,3.09,108.21,-25.44,82.77
291,8.37,18.33,21.26,-6.5,-97.51,8.32,157.97,-30.96,3.15,110.23,-27.81,82.42
292,9.72,12.7,19.24,-5.59,-97.39,8.69,156.8,-30.41,3.17,104.17,-27.24,76.93
293,7.04,13.99,19.21,-4.9,-106.57,11.23,167.1,-28.54,3.07,107.11,-25.47,81.65
294,8.71,14.11,19.87,-5.67,-104.04,10.05,163.36,-29.78,3.1,106.39,-26.68,79.72
295,7.44,15.56,22.52,-7.0,-101.14,9.41,163.86,-31.18,3.15,110.66,-28.03,82.63
296,12.7,15.61,18.15,-6.63,-96.83,8.27,157.32,-32.05,3.15,108.6,-28.9,79.69
297,8.79,12.92,21.49,-6.31,-101.7,8.92,161.61,-29.3,3.11,105.72,-26.18,79.53
298,7.3,20.36,19.44,-5.6,-101.46,7.85,160.08,-29.6,3.1,107.98,-26.5,81.48
299,9.33,13.65,21.07,-7.01,-95.15,8.06,159.5,-30.74,3.12,109.45,-27.62,81.83
300,2.81,15.01,21.71,-6.39,-101.51,10.01,159.13,-28.05,3.13,100.77,-24.92,75.85
301,4.89,14.68,18.87,-6.44,-99.53,8.57,160.54,-30.14,3.13,101.59,-27.01,74.58
302,13.11,17.83,19.46,-7.03,-98.01,8.27,158.11,-31.68,3.15,111.75,-28.53,83.22
303,7.03,15.99,23.04,-5.81,-103.27,8.11,162.09,-30.06,3.07,107.19,-26.99,80.2
304,7.57,17.65,20.18,-5.31,-90.12,7.69,154.73,-32.38,3.09,112.39,-29.29,83.11
305,10.78,17.2,22.71,-2.97,-96.29,8.44,155.27,-29.75,3.18,115.15,-26.57,88.57
306,8.81,15.32,23.71,-5.46,-101.78,9.25,159.88,-30.85,3.15,109.73,-27.7,82.03
307,9.48,16.92,19.92,-6.8,-99.95,8.0,160.55,-32.76,3.1,108.11,-29.66,78.45
308,8.77,17.21,22.97,-6.5,-102.82,10.29,161.7,-29.79,3.17,111.63,-26.61,85.02
309,13.05,15.32,19.88,-5.84,-95.9,8.71,156.66,-31.39,3.15,111.9,-28.23,83.66
310,6.86,19.96,18.95,-6.6,-94.69,7.92,156.6,-31.79,3.11,109.0,-28.68,80.32
311,7.77,18.52,19.1,-5.83,-98.48,8.46,160.77,-30.73,3.14,110.31,-27.6,82.71
312,7.59,12.16,19.62,-6.6,-94.56,8.2,155.5,-32.05,3.15,101.91,-28.9,73.01
313,8.4,14.49,20.95,-6.37,-92.59,7.86,156.26,-32.51,3.11,109.0,-29.39,79.61
314,9.37,14.89,19.92,-6.29,-99.48,8.46,161.83,-30.53,3.1,108.71,-27.43,81.28
315,7.67,17.62,19.76,-5.42,-101.17,9.89,160.59,-29.46,3.1,108.93,-26.36,82.57
316,8.63,19.71,20.53,-4.87,-93.87,9.27,156.69,-30.52,3.14,116.09,-27.38,88.71
317,9.64,14.93,20.2,-6.6,-97.33,7.91,158.6,-31.15,3.14,107.35,-28.01,79.34
318,8.09,20.62,20.36,-5.48,-101.38,10.18,163.24,-30.01,3.08,115.63,-26.93,88.7
319,10.6,24.79,22.64,-6.38,-98.7,8.23,157.03,-31.31,3.17,118.2,-28.14,90.06
320,7.93,12.97,19.87,-6.42,-98.91,7.88,158.83,-30.64,3.09,102.15,-27.55,74.61
321,7.73,18.8,22.31,-5.44,-106.39,9.13,164.06,-29.52,3.07,110.2,-26.45,83.75
322,11.87,16.49,18.26,-4.61,-102.55,10.91,160.83,-30.65,3.1,111.21,-27.54,83.66
323,7.56,11.96,21.6,-6.75,-101.56,8.07,162.17,-30.19,3.13,103.04,-27.05,75.99
324,5.22,12.81,19.26,-5.55,-98.61,9.79,157.5,-29.71,3.12,100.42,-26.59,73.83
325,6.71,16.84,19.9,-5.5,-100.11,11.23,158.49,-28.92,3.12,107.55,-25.79,81.76
326,9.21,18.34,19.49,-5.98,-103.15,10.02,162.1,-29.16,3.13,110.03,-26.03,84.01
327,9.19,20.36,19.16,-6.31,-99.13,7.89,156.85,-30.57,3.13,108.0,-27.44,80.56
328,5.19,14.57,18.22,-6.29,-95.47,9.28,158.22,-29.19,3.12,103.72,-26.07,77.65
329,4.13,15.31,18.18,-6.19,-99.01,9.21,158.76,-30.14,3.11,100.39,-27.03,73.36
330,8.05,14.27,21.55,-5.65,-97.19,7.78,158.56,-31.83,3.11,107.37,-28.72,78.65
331,8.9,22.49,18.71,-6.59,-97.08,9.5,157.42,-29.36,3.1,113.35,-26.26,87.1
332,10.57,23.59,18.86,-5.84,-100.27,7.56,160.94,-30.74,3.14,115.4,-27.59,87.81
333,6.88,18.56,20.27,-5.78,-103.61,9.08,163.79,-29.64,3.12,109.18,-26.52,82.66
334,7.28,17.28,20.0,-6.56,-101.24,9.97,164.04,-29.37,3.09,110.78,-26.28,84.5
335,6.29,14.63,20.81,-6.19,-97.5,9.5,158.96,-29.32,3.08,106.5,-26.24,80.25
336,4.42,20.6,20.27,-5.81,-98.76,11.29,160.95,-29.52,3.14,112.96,-26.38,86.59
337,5.59,18.05,20.35,-5.56,-97.7,9.49,157.78,-30.53,3.14,108.0,-27.39,80.6
338,10.79,13.66,20.66,-6.87,-94.92,8.37,156.22,-30.2,3.15,107.92,-27.04,80.88
339,5.83,15.98,18.67,-4.91,-95.48,8.45,157.75,-30.69,3.13,106.28,-27.56,78.72
340,5.68,15.07,19.38,-6.53,-100.52,7.53,159.06,-28.79,3.16,99.66,-25.63,74.03
341,7.83,20.69,20.15,-6.27,-96.78,9.69,157.15,-29.39,3.1,112.45,-26.29,86.17
342,8.5,17.08,20.28,-5.65,-99.07,7.58,160.01,-32.63,3.2,108.72,-29.43,79.29
343,5.7,13.92,20.05,-6.44,-96.24,9.15,157.85,-29.68,3.06,103.99,-26.62,77.38
344,6.26,17.58,19.08,-6.02,-100.85,8.58,161.95,-30.36,3.12,106.58,-27.24,79.34
345,5.09,14.34,19.23,-4.71,-93.61,8.39,156.66,-30.41,3.14,105.4,-27.27,78.12
346,6.17,23.22,18.5,-6.5,-99.52,6.93,159.37,-31.07,3.15,108.18,-27.92,80.26
347,7.34,18.55,20.35,-5.94,-99.7,9.43,157.64,-28.91,3.14,107.66,-25.77,81.89
348,13.43,11.62,19.0,-5.92,-100.67,6.39,159.56,-31.48,3.18,103.4,-28.3,75.1
349,6.86,15.53,19.29,-6.35,-98.29,8.52,161.2,-31.11,3.08,106.76,-28.03,78.73
350,6.03,18.47,19.21,-5.69,-98.86,8.58,156.3,-30.73,3.14,104.04,-27.59,76.44
351,5.22,13.98,23.87,-4.66,-106.13,8.55,164.55,-28.52,3.08,105.38,-25.43,79.94
352,6.98,14.15,18.83,-6.44,-95.12,8.64,157.85,-31.13,3.16,104.89,-27.97,76.92
353,11.35,14.09,21.46,-7.01,-99.78,8.8,158.81,-32.2,3.15,107.72,-29.05,78.67
354,10.27,15.15,19.37,-5.75,-99.39,8.95,157.29,-28.14,3.08,105.88,-25.06,80.82
355,8.94,17.41,20.93,-6.02,-96.86,8.71,155.89,-29.95,3.14,109.02,-26.81,82.21
356,6.6,15.83,20.72,-5.57,-102.34,8.59,160.39,-30.86,3.2,104.21,-27.66,76.55
357,5.67,11.69,22.77,-6.28,-98.15,10.44,157.72,-29.51,3.05,103.87,-26.45,77.41
358,5.78,14.98,20.85,-6.89,-95.44,7.39,160.25,-32.16,3.08,106.92,-29.08,77.84
359,7.37,17.84,20.0,-6.19,-97.43,8.39,158.89,-30.03,3.1,108.86,-26.93,81.93
360,9.12,14.06,21.9,-6.78,-97.97,9.54,158.72,-31.75,3.09,108.59,-28.67,79.93
361,11.05,12.78,19.3,-5.9,-105.24,8.54,165.19,-29.06,3.06,105.71,-26.0,79.71
362,7.16,14.88,18.7,-6.81,-99.09,9.05,157.33,-30.75,3.14,101.22,-27.62,73.6
363,12.21,15.45,20.17,-6.42,-100.02,7.58,157.76,-29.69,3.12,106.73,-26.57,80.16
364,7.7,15.21,20.93,-6.32,-98.49,7.02,157.05,-30.41,3.16,103.11,-27.25,75.86
365,5.59,18.87,19.12,-5.51,-97.98,9.13,159.85,-29.98,3.12,109.09,-26.86,82.23
366,9.03,14.37,20.72,-5.57,-104.16,9.33,165.92,-30.14,3.15,109.64,-26.99,82.64
367,5.35,21.32,18.99,-6.31,-99.48,8.01,158.71,-29.98,3.14,106.59,-26.84,79.74
368,5.13,15.4,18.88,-5.76,-95.73,10.95,157.79,-29.74,3.08,106.65,-26.66,79.99
369,5.57,15.82,20.55,-6.52,-97.57,6.74,159.28,-32.67,3.12,103.86,-29.55,74.31
370,9.56,25.77,20.36,-6.66,-99.09,7.05,157.59,-31.29,3.14,114.58,-28.15,86.43
371,11.61,17.11,18.57,-5.14,-97.17,8.55,156.68,-31.11,3.07,110.21,-28.04,82.16
372,7.69,16.59,21.54,-6.23,-103.7,9.6,163.6,-29.67,3.08,109.08,-26.59,82.49
373,5.25,13.21,21.84,-6.43,-96.6,9.87,156.91,-29.62,3.06,104.06,-26.56,77.5
374,6.66,15.22,19.69,-5.35,-103.22,8.6,162.59,-29.78,3.1,104.19,-26.68,77.51
375,7.8,19.97,18.38,-5.46,-104.07,7.74,162.25,-30.18,3.09,106.61,-27.09,79.52
376,4.38,15.9,21.62,-5.57,-95.92,9.67,160.38,-29.17,3.11,110.46,-26.06,84.4
377,6.32,14.8,19.46,-5.75,-97.79,8.22,159.31,-30.35,3.18,104.57,-27.17,77.39
378,9.96,10.08,20.35,-6.38,-97.34,9.17,157.53,-30.15,3.13,103.37,-27.02,76.35
379,7.31,14.75,19.22,-6.49,-95.8,8.32,157.29,-29.85,3.08,104.59,-26.77,77.82
380,8.43,16.85,18.85,-6.29,-95.75,8.06,157.76,-31.21,3.17,107.91,-28.04,79.88
381,10.31,18.73,20.11,-5.87,-96.02,9.77,159.31,-31.31,3.12,116.34,-28.19,88.15
382,7.06,18.57,21.07,-5.73,-100.37,10.09,159.6,-30.36,3.04,110.3,-27.32,82.98
383,4.72,15.31,20.92,-5.95,-97.47,9.14,157.97,-29.19,3.07,104.63,-26.13,78.51
384,7.91,20.7,17.93,-6.63,-93.38,7.86,152.41,-31.87,3.15,106.8,-28.72,78.08
385,7.82,19.01,21.3,-6.99,-101.26,8.25,160.98,-30.18,3.07,109.11,-27.1,82.0
386,7.4,16.63,17.54,-6.1,-92.21,8.27,153.59,-31.09,3.1,105.1,-27.99,77.11
387,7.85,17.21,18.31,-4.28,-93.0,8.88,154.63,-30.91,3.1,109.61,-27.81,81.8
388,6.67,17.41,19.1,-6.86,-96.69,7.72,157.14,-31.02,3.14,104.49,-27.88,76.61
389,8.6,18.61,20.77,-5.65,-100.95,9.6,162.07,-30.9,3.19,113.05,-27.71,85.34
390,11.08,19.08,22.31,-5.71,-100.27,10.73,157.86,-29.92,3.22,115.08,-26.7,88.38
391,8.59,14.95,21.19,-4.35,-94.64,8.73,154.48,-31.36,3.2,108.94,-28.16,80.78
392,6.64,28.98,23.97,-6.23,-92.3,9.15,154.03,-31.32,3.2,124.24,-28.12,96.12
393,9.56,16.19,22.25,-5.85,-97.79,9.19,156.2,-30.2,3.22,109.77,-26.98,82.79
394,7.0,14.7,23.77,-6.89,-101.63,9.39,160.32,-29.08,3.14,106.67,-25.95,80.73
395,6.58,18.31,21.21,-5.1,-95.92,9.66,159.31,-30.53,3.15,114.05,-27.38,86.67
396,6.99,17.92,20.17,-6.25,-94.58,7.17,156.86,-32.26,3.17,108.29,-29.09,79.2
397,10.29,14.73,20.89,-6.06,-103.28,10.89,161.92,-29.73,3.17,109.38,-26.56,82.82
398,12.31,17.47,19.45,-6.27,-94.9,9.81,155.79,-30.31,3.16,113.67,-27.16,86.52
399,7.87,18.98,20.09,-5.42,-99.1,9.28,158.26,-32.05,3.22,109.95,-28.83,81.12
400,8.36,13.82,19.9,-6.06,-97.11,8.43,157.06,-30.99,3.11,104.4,-27.87,76.53
401,9.75,17.11,22.26,-6.49,-106.17,9.34,168.17,-30.38,3.07,113.98,-27.31,86.67
402,2.17,16.06,19.12,-5.92,-96.46,9.25,158.7,-31.3,3.11,102.93,-28.19,74.74
403,8.25,19.21,19.9,-5.99,-99.48,14.04,163.03,-29.2,3.16,118.95,-26.04,92.91
404,5.19,20.67,23.46,-6.17,-102.52,10.43,161.22,-30.4,3.18,112.27,-27.23,85.05
405,10.0,19.2,19.02,-5.98,-95.41,8.37,155.92,-30.74,3.2,111.13,-27.54,83.59
406,7.84,14.78,19.19,-6.44,-97.42,8.56,157.96,-31.08,3.1,104.48,-27.98,76.5
407,7.55,16.75,21.84,-5.64,-100.05,12.86,164.34,-30.73,3.14,117.65,-27.6,90.05
408,11.52,19.5,24.2,-4.4,-97.56,9.06,158.48,-30.67,3.19,120.81,-27.48,93.33
409,9.75,20.89,23.89,-6.1,-93.99,7.91,156.77,-32.76,3.25,119.12,-29.51,89.61
410,10.24,13.43,20.53,-5.39,-106.04,9.76,163.72,-30.47,3.17,106.26,-27.3,78.96
411,8.6,15.46,19.87,-6.02,-98.28,9.03,159.66,-30.87,3.08,108.33,-27.79,80.54
412,6.29,13.08,21.4,-3.67,-102.66,9.33,163.1,-29.97,3.01,106.86,-26.96,79.9
413,4.76,8.92,20.77,-6.43,-97.8,7.88,160.11,-30.45,3.14,98.21,-27.31,70.9
414,10.13,14.25,25.9,-6.61,-101.67,8.39,162.25,-29.66,3.07,112.64,-26.59,86.05
415,4.39,15.48,19.85,-5.82,-101.54,10.45,164.03,-28.86,3.0,106.85,-25.86,80.99
416,7.87,14.14,19.57,-6.66,-95.42,11.39,162.17,-30.83,3.08,113.06,-27.76,85.3
417,6.61,15.4,19.03,-6.2,-100.13,8.17,159.85,-30.73,3.07,102.74,-27.66,75.08
418,12.5,13.41,19.71,-6.83,-98.88,7.65,157.76,-29.78,3.12,105.32,-26.66,78.67
419,5.88,22.64,20.97,-6.58,-109.29,9.64,167.61,-30.59,3.05,110.87,-27.54,83.33
420,6.54,16.7,20.94,-6.21,-102.83,9.33,164.87,-30.46,3.05,109.33,-27.41,81.92
421,13.08,17.45,20.75,-5.73,-105.74,9.68,164.44,-29.85,3.04,113.93,-26.82,87.12
422,6.45,16.46,20.77,-6.35,-94.39,8.28,157.38,-31.94,3.03,108.61,-28.91,79.69
423,10.33,18.35,20.86,-4.82,-102.48,8.69,159.04,-30.55,3.17,109.97,-27.38,82.59
424,7.96,20.39,22.8,-6.03,-102.84,9.37,166.7,-31.08,3.23,118.35,-27.85,90.5
425,8.86,18.87,21.1,-5.59,-97.08,8.66,161.64,-32.27,3.16,116.47,-29.11,87.36
426,7.08,16.11,22.91,-6.78,-94.09,8.56,159.45,-32.78,3.12,113.24,-29.66,83.58
427,6.73,20.18,23.91,-5.55,-95.67,7.34,158.3,-33.25,3.19,115.24,-30.06,85.18
428,11.11,23.89,22.63,-6.12,-107.39,10.36,164.18,-29.93,3.17,118.66,-26.76,91.9
429,10.48,19.28,20.49,-5.75,-99.5,8.67,156.42,-30.74,3.18,110.09,-27.56,82.53
430,8.31,18.53,23.71,-5.22,-90.37,8.48,158.03,-33.48,3.08,121.48,-30.4,91.08
431,10.17,12.45,20.42,-4.76,-98.96,7.82,160.27,-29.32,3.11,107.39,-26.21,81.17
432,7.56,21.88,22.34,-6.06,-94.51,7.27,157.79,-32.92,3.18,116.27,-29.74,86.53
433,10.82,14.11,19.92,-6.02,-97.95,7.44,156.65,-30.62,3.18,104.97,-27.44,77.53
434,5.24,19.07,20.59,-3.77,-98.46,9.15,158.28,-28.64,3.13,110.1,-25.5,84.6
435,5.78,18.46,27.2,-6.83,-93.64,8.97,155.12,-31.0,3.11,115.06,-27.9,87.16
436,9.5,18.03,20.4,-6.48,-106.05,8.97,164.88,-29.2,3.17,109.26,-26.04,83.22
437,10.21,16.01,21.52,-6.13,-102.15,7.49,163.09,-32.14,3.2,110.04,-28.94,81.1
438,8.06,17.38,22.25,-5.69,-98.51,9.53,159.19,-30.82,3.19,112.22,-27.63,84.59
439,10.4,15.18,20.98,-6.09,-101.29,8.39,159.93,-30.5,3.16,107.48,-27.34,80.15
440,9.91,15.61,20.7,-5.36,-97.25,8.56,155.43,-30.35,3.19,107.6,-27.17,80.43
441,8.39,13.33,20.21,-3.91,-96.66,9.34,157.33,-30.23,3.18,108.02,-27.06,80.97
442,12.44,16.77,22.23,-6.29,-96.97,7.32,159.71,-32.4,3.2,115.2,-29.2,86.0
443,7.83,19.19,22.17,-5.05,-97.53,9.75,157.62,-28.47,3.09,113.99,-25.39,88.6
444,5.4,16.71,21.23,-5.73,-102.41,9.84,161.59,-28.17,3.1,106.64,-25.08,81.56
445,6.34,17.99,22.45,-6.26,-96.09,9.19,158.29,-31.15,3.16,111.91,-27.99,83.91
446,5.93,16.45,19.88,-5.31,-99.06,10.16,156.88,-28.87,3.12,104.93,-25.75,79.18
447,10.53,17.19,19.95,-4.41,-99.08,8.17,158.37,-30.78,3.12,110.74,-27.66,83.08
448,6.25,14.53,21.31,-4.57,-95.03,7.8,154.69,-29.6,3.1,104.97,-26.49,78.48
449,6.54,24.2,19.7,-5.95,-93.91,8.3,154.86,-31.64,3.12,113.73,-28.52,85.21
450,14.31,17.74,20.48,-6.19,-96.45,7.25,160.18,-31.74,3.14,117.32,-28.6,88.72
451,8.72,12.12,23.87,-6.59,-100.96,8.18,162.84,-30.73,3.19,108.18,-27.53,80.64
452,9.84,24.51,21.4,-4.34,-94.07,9.15,157.87,-33.28,3.17,124.35,-30.11,94.24
453,9.57,14.6,20.08,-6.37,-99.41,7.58,160.21,-30.43,3.14,106.27,-27.29,78.98
454,6.78,19.32,20.71,-5.7,-99.26,7.97,163.86,-32.54,3.19,113.68,-29.35,84.34
455,5.47,16.93,19.7,-6.8,-98.87,10.73,159.38,-29.71,3.07,106.53,-26.64,79.89
456,7.45,16.16,21.13,-6.28,-106.36,10.58,166.2,-28.61,3.14,108.88,-25.47,83.41
457,5.87,17.53,21.39,-5.61,-102.31,9.69,161.56,-28.75,3.15,108.11,-25.6,82.51
458,7.41,15.5,21.37,-6.41,-104.19,11.21,164.34,-30.46,3.15,109.25,-27.31,81.94
459,10.13,15.96,21.43,-5.62,-97.98,8.12,158.31,-32.04,3.18,110.34,-28.86,81.48
460,7.65,18.38,20.65,-6.67,-105.54,8.65,163.16,-29.06,3.07,106.28,-25.99,80.29
461,11.37,14.24,21.51,-6.09,-93.46,7.54,155.93,-32.79,3.07,111.05,-29.72,81.33
462,4.95,20.02,22.08,-6.08,-98.38,7.81,160.17,-31.31,3.08,110.58,-28.23,82.36
463,5.41,14.41,18.29,-4.03,-94.31,9.05,158.0,-29.52,3.08,106.82,-26.44,80.38
464,11.01,17.84,19.95,-6.95,-95.54,6.76,156.84,-32.75,3.06,109.92,-29.69,80.23
465,7.38,17.6,24.93,-5.12,-90.83,7.93,155.68,-31.83,3.04,117.57,-28.79,88.78
466,9.16,12.84,21.77,-6.21,-79.92,8.58,147.07,-33.01,3.17,113.3,-29.84,83.46
467,6.9,16.37,21.98,-3.93,-102.45,9.49,163.86,-30.8,3.16,112.21,-27.64,84.56
468,6.6,15.78,21.53,-6.61,-98.16,8.11,161.63,-31.65,3.03,108.87,-28.61,80.25
469,12.19,23.77,19.21,-6.94,-98.08,7.9,159.19,-32.04,3.02,117.25,-29.02,88.22
470,11.12,16.88,22.35,-6.28,-83.96,8.37,149.06,-33.56,3.05,117.53,-30.51,87.02
471,6.57,12.58,18.81,-6.65,-92.17,7.74,159.26,-34.08,3.02,106.14,-31.06,75.08
472,5.42,14.73,21.1,-5.94,-99.0,9.32,160.64,-31.93,3.15,106.28,-28.78,77.5
473,8.89,12.37,19.57,-5.87,-91.07,9.89,156.83,-31.89,3.07,110.62,-28.83,81.79
474,9.37,14.16,18.72,-6.54,-97.23,8.43,160.58,-31.25,3.0,107.49,-28.24,79.25
475,12.23,20.48,21.69,-6.92,-106.1,9.96,168.61,-30.97,3.08,119.95,-27.9,92.05
476,7.85,17.9,19.89,-6.57,-103.21,9.44,165.3,-30.3,3.13,110.6,-27.17,83.43
477,13.35,11.27,19.04,-6.1,-102.55,8.96,162.02,-31.11,3.14,105.98,-27.96,78.02
478,8.85,13.9,19.46,-6.37,-100.5,10.18,163.72,-32.33,3.09,109.24,-29.24,79.99
479,10.94,12.63,20.34,-5.59,-103.14,7.34,162.5,-31.24,3.16,105.01,-28.07,76.94
480,5.32,17.14,21.67,-6.81,-99.96,8.59,161.66,-31.26,3.08,107.61,-28.18,79.43
481,7.53,16.33,19.71,-6.26,-89.14,10.73,162.34,-36.01,3.04,121.24,-32.97,88.27
482,8.72,17.09,19.66,-5.95,-97.04,8.2,158.29,-31.27,3.06,108.97,-28.21,80.76
483,4.53,18.61,22.65,-7.35,-95.69,9.29,160.25,-31.04,3.04,112.29,-28.0,84.29
484,8.79,17.88,19.93,-6.13,-101.47,8.97,160.72,-31.7,3.18,108.69,-28.51,80.18
485,8.55,21.4,26.76,-5.8,-100.43,9.54,162.57,-32.25,3.12,122.58,-29.12,93.46
486,8.65,12.81,22.53,-5.31,-104.72,9.05,164.05,-29.33,3.12,107.06,-26.21,80.85
487,11.22,13.47,18.44,-5.65,-102.05,8.53,159.58,-30.7,3.14,103.54,-27.56,75.98
488,9.22,20.99,21.5,-5.71,-96.45,10.52,160.37,-31.5,3.1,120.42,-28.4,92.02
489,6.53,19.08,19.69,-5.34,-99.47,8.41,159.41,-29.31,2.99,108.3,-26.32,81.98
490,10.0,16.37,21.28,-7.03,-101.93,8.27,163.39,-29.99,3.06,110.34,-26.93,83.42
491,6.63,12.91,18.96,-5.69,-106.41,8.9,164.52,-28.9,3.07,99.81,-25.83,73.98
492,7.18,18.14,20.4,-5.77,-104.41,9.5,164.38,-29.31,3.16,109.42,-26.15,83.27
493,6.4,16.61,19.75,-3.61,-99.05,10.12,159.4,-29.65,3.05,109.63,-26.6,83.02
494,13.2,19.05,22.63,-6.73,-101.18,7.43,165.17,-32.78,3.17,119.59,-29.61,89.98
495,7.32,15.04,20.4,-6.0,-98.61,7.98,158.55,-31.34,3.15,104.68,-28.19,76.49
496,6.39,15.82,21.35,-6.68,-97.98,8.46,162.58,-32.49,3.06,109.95,-29.43,80.52
497,5.81,21.53,20.27,-5.61,-103.61,8.49,161.11,-30.12,3.12,108.0,-27.0,81.0
498,8.99,17.19,23.65,-4.12,-100.46,8.3,160.68,-31.02,3.07,114.22,-27.95,86.27
499,11.08,16.47,22.44,-4.96,-95.96,7.76,157.83,-31.7,3.13,114.66,-28.57,86.09
500,6.49,20.62,24.9,-3.93,-103.56,8.93,161.46,-30.44,3.18,114.92,-27.26,87.66
501,6.2,13.38,19.25,-5.9,-95.89,8.33,157.76,-32.07,3.15,103.11,-28.92,74.19
502,5.87,12.99,20.4,-4.34,-85.96,8.18,146.52,-28.8,3.07,103.64,-25.73,77.91
503,14.87,16.61,22.58,-4.22,-103.96,8.29,163.56,-29.44,3.08,117.74,-26.36,91.37
504,8.0,24.72,20.07,-6.32,-109.35,9.28,165.46,-29.75,3.06,111.85,-26.7,85.16
505,8.48,17.91,18.9,-5.99,-103.04,9.66,164.75,-31.4,3.05,110.66,-28.35,82.32
506,10.29,15.24,23.82,-4.64,-112.64,8.42,169.04,-30.74,3.21,109.52,-27.53,81.99
507,4.65,15.81,19.48,-6.33,-104.0,9.7,162.99,-29.94,3.14,102.3,-26.8,75.5
508,10.03,18.93,19.37,-6.07,-101.69,8.88,162.8,-29.53,3.13,112.23,-26.4,85.83
509,7.87,10.65,21.92,-6.53,-97.09,7.19,158.63,-30.61,3.12,102.64,-27.49,75.15
510,7.5,17.64,19.91,-4.64,-105.76,8.34,162.25,-29.29,3.15,105.24,-26.14,79.11
511,6.46,13.98,23.35,-6.71,-101.51,7.83,162.48,-31.85,3.04,105.89,-28.82,77.08
512,11.48,16.66,20.05,-5.65,-97.65,8.36,156.04,-30.4,3.05,109.29,-27.35,81.95
513,5.85,23.39,20.51,-6.24,-100.83,10.1,160.95,-30.86,3.0,113.73,-27.86,85.87
514,8.85,15.89,22.03,-5.76,-95.5,9.69,157.65,-31.37,3.02,112.86,-28.34,84.51
515,8.27,15.69,20.15,-6.3,-83.21,7.69,146.33,-31.54,2.98,108.62,-28.57,80.05
516,10.4,19.68,20.23,-5.69,-83.01,7.93,145.54,-31.82,3.02,115.08,-28.8,86.28
517,6.11,16.05,18.98,-6.84,-101.27,8.48,163.14,-30.43,3.11,104.64,-27.32,77.32
518,11.85,14.96,19.11,-6.56,-94.57,7.84,156.9,-31.85,3.09,109.53,-28.76,80.78
519,6.2,14.08,17.74,-6.29,-98.01,11.02,162.83,-29.98,3.01,107.58,-26.97,80.61
520,9.15,14.44,19.41,-6.38,-103.75,7.72,164.57,-33.14,3.06,105.16,-30.08,75.08
521,4.61,12.96,20.16,-7.16,-97.02,8.94,161.8,-32.08,2.99,104.3,-29.09,75.21
522,8.87,16.7,20.47,-4.63,-86.0,7.69,154.25,-34.53,3.29,117.34,-31.23,86.11
523,6.95,24.43,18.25,-3.79,-112.65,11.79,168.12,-29.66,3.26,113.1,-26.4,86.69
524,3.91,16.09,20.97,-4.55,-101.08,10.19,165.06,-34.23,3.3,110.59,-30.92,79.66
525,5.13,13.41,23.38,-4.66,-97.6,7.97,161.13,-34.6,3.28,108.76,-31.31,77.44
526,10.47,15.92,16.49,-4.36,-95.93,8.96,161.75,-33.21,3.27,113.31,-29.94,83.37
527,15.7,10.28,18.19,-4.97,-94.56,9.16,160.53,-35.16,3.25,114.33,-31.92,82.41
528,5.55,15.13,19.42,-3.57,-92.04,8.81,156.68,-32.06,3.33,109.97,-28.73,81.24
529,10.02,15.07,20.41,-4.3,-91.05,8.83,158.13,-37.79,3.3,117.11,-34.49,82.62
530,8.17,15.97,18.1,-3.87,-82.45,8.73,156.46,-41.46,3.33,121.11,-38.13,82.98
531,7.22,12.47,18.23,-5.27,-103.34,8.49,164.67,-31.55,3.23,102.47,-28.33,74.14
532,6.23,11.69,19.08,-4.37,-78.87,8.66,152.91,-37.44,3.33,115.31,-34.11,81.21
533,5.42,15.12,21.2,-4.37,-95.51,8.05,162.65,-34.65,3.35,112.56,-31.3,81.26
534,7.27,20.13,20.17,-3.94,-99.03,10.26,162.02,-35.46,3.31,116.88,-32.15,84.73
535,8.71,16.58,20.65,-6.77,-105.91,11.74,167.68,-30.58,2.99,112.67,-27.59,85.08
536,5.54,13.27,19.23,-6.29,-103.47,9.22,161.85,-30.64,3.02,99.36,-27.62,71.74
537,7.59,14.33,17.7,-6.5,-94.3,8.55,158.22,-30.45,2.93,105.59,-27.53,78.06
538,5.91,19.41,17.69,-4.94,-99.11,10.23,161.87,-29.77,2.99,111.06,-26.78,84.28
539,7.95,15.28,22.32,-4.29,-96.13,8.08,161.35,-32.82,3.25,114.56,-29.58,84.99
540,6.64,14.22,16.84,-4.43,-90.46,7.65,156.07,-33.23,3.27,106.53,-29.96,76.57
541,7.59,19.21,20.64,-4.83,-100.1,8.6,163.95,-32.88,3.32,115.07,-29.56,85.51
542,12.67,22.23,21.66,-4.86,-94.18,7.54,156.01,-34.18,3.31,121.08,-30.87,90.21
543,6.39,15.56,18.89,-3.35,-93.41,9.71,156.4,-32.46,3.34,110.19,-29.12,81.08
544,4.91,16.61,19.91,-5.2,-98.43,10.67,167.87,-33.82,3.23,116.35,-30.59,85.76
545,9.39,12.38,17.88,-4.96,-101.43,9.55,160.98,-30.93,3.13,103.78,-27.8,75.99
546,12.67,17.16,19.73,-6.4,-106.51,13.96,170.76,-35.27,3.03,121.36,-32.24,89.13
547,7.13,18.59,22.38,-4.75,-87.66,7.93,154.33,-35.1,3.16,117.94,-31.94,86.0
548,7.85,15.01,18.14,-5.81,-98.39,9.07,161.22,-32.66,3.12,107.08,-29.54,77.54
549,6.67,16.42,21.65,-6.18,-101.26,11.01,165.62,-29.34,2.99,113.93,-26.35,87.58
550,4.52,16.48,18.0,-5.65,-97.99,9.71,162.14,-30.41,2.99,107.2,-27.42,79.78
551,6.81,15.9,23.01,-4.5,-105.05,12.19,170.82,-34.7,3.34,119.19,-31.36,87.83
552,7.66,13.41,21.83,-3.65,-98.48,9.74,162.88,-33.77,3.3,113.39,-30.47,82.91
553,6.24,17.19,18.26,-4.38,-87.27,8.56,151.59,-33.79,3.31,110.19,-30.48,79.7
554,6.22,15.89,21.15,-3.67,-90.09,9.86,155.54,-34.91,3.38,114.9,-31.53,83.38
555,8.19,18.59,17.79,-4.31,-95.16,7.52,159.67,-34.23,3.34,112.3,-30.89,81.41
556,8.14,17.29,17.9,-4.14,-91.07,8.8,162.33,-37.43,3.33,119.25,-34.1,85.15
557,7.65,20.03,20.45,-4.43,-92.94,8.98,160.85,-38.34,3.3,120.58,-35.04,85.54
558,6.22,16.78,23.09,-4.72,-83.21,9.23,156.89,-39.83,3.34,124.28,-36.49,87.79
559,9.65,15.31,20.17,-3.14,-92.5,7.33,157.24,-36.03,3.3,114.06,-32.73,81.33
560,13.62,10.66,18.89,-4.36,-92.42,7.0,156.22,-34.83,3.33,109.61,-31.5,78.11
561,8.93,15.48,17.76,-4.82,-91.84,9.58,158.54,-35.77,3.26,113.63,-32.51,81.12
562,9.21,17.91,20.49,-4.56,-97.68,8.93,164.27,-32.85,3.33,118.58,-29.52,89.06
563,11.42,18.67,21.38,-4.59,-104.9,9.74,166.17,-32.17,3.34,117.9,-28.83,89.06
564,5.98,16.51,20.15,-4.04,-89.74,8.85,158.59,-38.21,3.37,116.28,-34.84,81.44
565,8.85,14.15,16.16,-4.29,-100.41,8.92,160.24,-32.28,3.35,103.62,-28.93,74.69
566,9.31,16.42,22.92,-4.58,-93.84,10.68,160.33,-34.12,3.33,121.25,-30.78,90.46
567,9.02,17.59,20.68,-4.06,-84.37,9.43,154.03,-36.33,3.32,122.33,-33.01,89.32
568,7.31,19.39,22.39,-3.84,-89.04,10.03,154.19,-35.25,3.38,120.42,-31.88,88.55
569,4.19,19.94,18.27,-3.9,-91.28,8.97,160.21,-35.38,3.33,116.41,-32.05,84.36
570,7.25,16.86,21.19,-4.41,-98.19,8.74,162.4,-31.93,3.29,113.84,-28.64,85.21
571,5.45,19.46,20.77,-2.8,-87.13,8.47,153.7,-34.9,3.34,117.92,-31.56,86.36
572,4.2,16.34,19.02,-3.95,-96.78,8.93,162.74,-33.78,3.24,110.51,-30.54,79.97
573,7.98,14.73,20.41,-4.07,-86.84,9.28,154.21,-35.03,3.35,115.7,-31.68,84.02
574,10.57,14.8,18.47,-4.1,-92.54,7.74,158.92,-35.21,3.3,113.87,-31.91,81.96
575,6.43,18.66,18.4,-4.57,-92.98,8.68,166.07,-38.63,3.3,120.7,-35.34,85.37
576,3.8,13.73,16.43,-4.48,-88.45,9.11,159.33,-35.54,3.32,109.46,-32.22,77.24
577,9.86,21.61,17.16,-4.36,-93.84,8.07,158.52,-34.86,3.31,117.02,-31.55,85.47
578,6.84,15.89,20.45,-6.23,-98.23,10.74,160.91,-31.89,3.04,110.37,-28.84,81.53
579,2.26,16.58,19.97,-4.21,-91.32,9.98,164.35,-35.27,3.24,117.61,-32.03,85.58
580,9.82,9.56,18.34,-4.68,-103.15,8.96,163.42,-31.1,3.24,102.27,-27.87,74.41
581,7.72,16.78,17.09,-4.48,-96.1,8.67,158.31,-33.96,3.34,107.98,-30.62,77.37
582,8.09,19.02,21.83,-4.15,-80.55,9.4,151.15,-38.12,3.36,124.79,-34.75,90.04
583,4.79,16.43,23.63,-4.38,-99.41,10.01,165.16,-34.5,3.31,116.21,-31.19,85.03
584,6.5,16.78,18.29,-4.07,-97.37,9.25,161.61,-33.24,3.33,110.99,-29.91,81.08
585,7.17,23.14,20.88,-3.88,-85.58,9.15,156.7,-38.16,3.33,127.57,-34.84,92.73
586,6.28,15.68,17.88,-4.69,-92.83,8.13,157.46,-35.13,3.3,107.91,-31.83,76.08
587,12.73,15.94,19.42,-4.37,-96.26,8.98,157.63,-32.92,3.29,114.07,-29.63,84.44
588,11.37,17.05,17.78,-3.71,-99.36,8.96,159.74,-33.78,3.36,111.81,-30.42,81.4
589,14.13,13.08,17.51,-4.87,-93.8,8.15,157.74,-34.0,3.35,111.95,-30.65,81.3
590,7.87,9.72,19.71,-4.61,-98.28,9.71,164.57,-35.36,3.19,108.7,-32.17,76.52
591,8.61,18.39,16.94,-4.14,-91.33,8.22,153.63,-32.76,3.28,110.34,-29.48,80.86
592,3.79,21.21,18.02,-4.83,-83.55,9.6,153.48,-36.35,3.29,117.73,-33.06,84.67
593,9.06,16.18,19.01,-4.24,-91.9,7.51,155.89,-34.98,3.34,111.51,-31.64,79.87
594,8.13,15.66,17.33,-4.43,-92.35,9.24,160.28,-34.54,3.32,113.86,-31.22,82.64
595,5.47,13.83,19.69,-3.53,-94.99,8.6,159.98,-34.62,3.33,109.05,-31.29,77.76
596,9.7,12.94,19.81,-4.68,-96.76,9.64,162.59,-33.22,3.35,113.25,-29.87,83.38
597,11.73,19.2,20.66,-4.62,-92.25,7.5,156.04,-33.15,3.32,118.28,-29.83,88.45
598,6.55,12.69,20.73,-3.1,-96.94,7.54,162.29,-33.54,3.29,109.76,-30.25,79.51
599,8.07,16.32,17.32,-3.95,-97.94,9.62,163.28,-33.53,3.29,112.72,-30.25,82.47
600,7.94,15.82,21.88,-6.22,-103.63,10.3,165.53,-32.85,3.01,111.62,-29.84,81.79
601,9.48,16.67,18.17,-3.51,-92.3,8.12,158.04,-34.09,3.31,114.67,-30.79,83.88
602,5.01,18.68,20.14,-3.64,-97.38,10.0,158.79,-32.48,3.28,111.61,-29.2,82.41
603,7.89,13.54,18.56,-4.13,-86.26,9.03,152.98,-33.31,3.3,111.61,-30.01,81.6
604,6.53,17.97,19.76,-3.67,-98.48,9.75,164.35,-32.92,3.25,116.2,-29.67,86.53
605,4.7,13.29,19.79,-4.85,-91.25,10.05,157.06,-33.41,3.3,108.8,-30.1,78.7
606,10.71,16.51,18.97,-5.01,-95.22,8.95,161.7,-33.33,3.29,116.61,-30.04,86.56
607,11.04,15.3,16.74,-3.7,-91.65,9.86,156.8,-34.88,3.26,114.4,-31.62,82.78
608,6.77,17.35,19.82,-4.4,-80.4,8.94,149.49,-36.14,3.34,117.58,-32.8,84.78
609,7.34,14.17,21.64,-3.18,-86.11,8.94,152.53,-33.08,3.3,115.33,-29.78,85.55
610,6.16,19.62,18.72,-4.53,-96.35,10.87,161.81,-33.24,3.25,116.3,-29.99,86.31
611,5.94,19.82,20.65,-4.93,-99.47,10.86,161.58,-32.73,3.24,114.44,-29.5,84.95
612,8.42,13.28,19.77,-4.47,-103.26,10.07,164.58,-32.24,3.32,108.4,-28.92,79.48
613,4.47,15.05,18.19,-4.24,-101.69,13.57,164.08,-32.59,3.23,109.44,-29.35,80.08
614,8.47,18.2,20.91,-4.13,-103.04,9.51,163.92,-32.66,3.26,113.84,-29.4,84.44
615,7.8,20.49,19.42,-4.27,-90.18,8.3,157.39,-35.39,3.33,118.95,-32.05,86.89
616,5.99,17.27,22.23,-4.2,-83.73,9.36,152.27,-35.55,3.31,119.2,-32.24,86.97
617,6.29,18.25,19.85,-4.51,-91.11,9.84,156.77,-32.57,3.29,115.38,-29.27,86.1
618,11.91,17.61,18.23,-4.05,-91.22,9.63,157.38,-33.24,3.28,119.49,-29.96,89.53
619,4.95,14.71,16.93,-3.88,-99.67,9.62,162.93,-31.55,3.28,105.59,-28.27,77.32
620,6.7,21.16,22.47,-4.8,-104.0,8.47,165.32,-34.27,3.32,115.31,-30.95,84.37
621,5.86,15.36,19.17,-4.8,-87.11,8.8,157.45,-34.48,3.29,114.73,-31.19,83.54
622,8.45,10.22,20.31,-4.53,-97.4,10.66,161.55,-32.54,3.3,109.27,-29.24,80.03
623,9.14,15.76,18.03,-5.08,-97.38,8.23,163.17,-34.31,3.23,111.86,-31.08,80.78
624,6.54,14.08,20.21,-4.72,-100.08,8.12,164.25,-33.57,3.33,108.41,-30.25,78.16
625,7.1,16.74,18.48,-4.64,-91.74,8.4,156.08,-33.76,3.27,110.42,-30.49,79.93
626,5.73,13.25,17.83,-4.4,-96.07,8.48,159.91,-32.87,3.34,104.74,-29.53,75.21
627,8.78,13.66,19.17,-4.51,-95.65,8.05,162.01,-34.67,3.3,111.5,-31.37,80.13
628,5.08,14.6,19.61,-4.75,-94.14,8.82,160.58,-33.68,3.28,109.79,-30.39,79.4
629,9.18,15.81,18.2,-4.3,-98.46,8.21,160.33,-35.23,3.33,108.97,-31.9,77.07
630,8.4,18.31,20.86,-4.23,-96.76,9.11,161.36,-35.09,3.31,117.05,-31.78,85.27
631,9.5,16.7,19.21,-4.74,-95.31,8.11,157.84,-33.84,3.33,111.3,-30.51,80.79
632,10.25,15.59,18.73,-3.76,-89.69,8.67,153.5,-33.27,3.31,113.29,-29.95,83.34
633,7.39,16.14,21.79,-4.52,-84.41,9.4,155.65,-36.14,3.3,121.45,-32.85,88.6
634,9.98,14.01,18.77,-4.34,-83.54,7.85,151.94,-36.88,3.33,114.66,-33.55,81.11
635,5.93,13.6,17.21,-4.89,-103.83,10.23,165.63,-32.5,3.27,103.88,-29.23,74.65
636,9.34,17.61,18.65,-3.98,-102.4,8.05,165.32,-33.23,3.34,112.59,-29.89,82.7
637,8.21,16.57,19.27,-4.75,-84.85,7.89,156.67,-35.34,3.32,119.02,-32.02,87.0
638,13.18,12.62,19.85,-3.89,-92.04,9.21,161.4,-35.15,3.27,120.33,-31.88,88.45
639,6.58,14.79,22.04,-3.71,-100.86,11.21,162.11,-33.94,3.3,112.16,-30.64,81.52
640,14.9,14.14,21.26,-5.1,-97.83,7.76,161.58,-33.92,3.22,116.71,-30.69,86.01
641,10.09,14.69,17.65,-3.07,-95.96,8.32,158.9,-34.82,3.3,110.63,-31.53,79.1
642,8.22,16.41,20.15,-4.66,-96.59,8.43,160.59,-34.09,3.3,112.56,-30.8,81.76
643,8.53,13.71,18.26,-4.44,-99.84,9.13,164.12,-32.98,3.26,109.47,-29.71,79.75
644,9.84,19.18,18.65,-4.09,-100.33,9.16,163.32,-32.78,3.29,115.74,-29.49,86.25
645,5.48,13.26,19.72,-4.48,-87.6,8.28,158.66,-36.71,3.32,113.31,-33.38,79.93
646,7.02,17.08,18.78,-3.35,-85.52,8.86,157.24,-36.24,3.3,120.11,-32.94,87.17
647,8.61,19.16,19.44,-4.79,-91.38,7.97,158.43,-34.4,3.32,117.44,-31.08,86.37
648,8.0,16.69,18.65,-4.37,-99.94,9.13,159.26,-31.72,3.3,107.42,-28.41,79.0
649,5.85,14.33,19.77,-4.48,-90.81,8.02,155.38,-33.59,3.37,108.06,-30.22,77.84
650,9.12,15.66,18.81,-3.9,-96.42,9.23,159.41,-33.32,3.32,111.91,-30.0,81.91
651,8.29,16.51,17.63,-3.75,-89.22,7.98,154.97,-33.54,3.35,112.43,-30.19,82.24
652,9.85,19.86,19.2,-4.12,-97.99,9.5,159.53,-35.57,3.31,115.82,-32.26,83.57
653,5.6,19.23,19.83,-3.88,-101.31,10.19,161.73,-32.05,3.31,111.39,-28.74,82.65
654,15.51,11.13,20.92,-3.23,-93.87,10.3,158.99,-34.48,3.32,119.73,-31.16,88.57
655,7.65,17.94,19.26,-4.48,-91.23,8.59,157.5,-34.92,3.33,115.23,-31.59,83.64
656,7.5,19.5,18.03,-4.58,-98.51,7.92,163.09,-34.19,3.34,112.95,-30.85,82.1
657,7.78,13.99,20.91,-3.91,-96.95,10.21,162.16,-34.63,3.35,114.18,-31.28,82.9
658,9.9,17.45,16.62,-3.9,-85.0,7.75,157.82,-39.92,3.35,120.64,-36.57,84.07
659,9.34,16.64,18.34,-4.24,-84.63,10.41,154.06,-36.09,3.29,119.91,-32.8,87.11
660,7.58,16.6,18.44,-4.68,-99.43,10.56,162.66,-31.96,3.27,111.74,-28.68,83.05
661,14.61,11.15,21.53,-4.31,-89.96,8.84,160.73,-38.26,3.34,122.59,-34.92,87.67
662,8.33,18.53,21.26,-4.33,-85.11,8.42,157.71,-40.29,3.33,124.82,-36.96,87.86
663,6.51,16.26,21.69,-3.89,-99.5,9.73,164.4,-35.54,3.36,115.19,-32.18,83.0
664,6.66,12.87,20.74,-4.29,-92.39,9.46,158.98,-35.04,3.33,112.04,-31.71,80.33
665,12.53,18.02,23.82,-4.53,-86.29,7.69,161.55,-39.95,3.35,132.81,-36.6,96.2
666,5.21,20.82,19.67,-3.49,-89.03,8.46,157.17,-34.52,3.3,118.82,-31.22,87.59
667,7.48,20.47,21.98,-4.27,-97.05,10.38,161.24,-34.41,3.3,120.23,-31.11,89.13
668,8.41,15.91,21.58,-3.67,-89.69,9.38,155.61,-34.94,3.41,117.52,-31.53,85.99
669,6.89,16.41,17.66,-4.23,-86.58,7.34,148.36,-31.88,3.37,105.86,-28.5,77.36
670,7.36,16.32,18.16,-4.54,-88.92,7.5,156.39,-35.62,3.36,112.27,-32.26,80.01
671,6.85,18.74,19.86,-4.3,-96.32,8.07,160.38,-34.82,3.33,113.29,-31.49,81.8
672,6.71,18.87,20.73,-4.94,-93.76,10.06,158.41,-33.75,3.31,116.08,-30.44,85.64
673,10.14,13.9,18.31,-4.7,-92.91,7.25,158.83,-34.79,3.28,110.82,-31.5,79.32
674,9.45,17.15,20.45,-4.66,-103.7,9.34,167.79,-37.17,3.31,115.81,-33.86,81.95
675,6.3,9.68,17.64,-4.33,-90.29,9.95,157.69,-32.9,3.3,106.64,-29.6,77.05
676,6.83,16.25,19.51,-4.81,-89.82,9.28,156.56,-34.34,3.32,113.8,-31.01,82.78
677,4.83,13.49,18.27,-4.75,-99.74,9.81,164.68,-33.54,3.3,106.6,-30.24,76.36
678,8.33,14.56,17.93,-4.53,-100.98,8.42,164.99,-34.79,3.36,108.71,-31.43,77.29
679,5.59,18.11,16.5,-4.88,-91.83,9.39,161.32,-35.88,3.29,114.2,-32.59,81.62
680,5.8,23.81,23.15,-4.96,-95.03,10.5,163.94,-34.83,3.27,127.21,-31.56,95.65
681,4.86,14.84,20.81,-4.53,-99.4,9.48,163.19,-32.67,3.32,109.24,-29.36,79.89
682,11.54,17.05,17.18,-4.15,-91.39,8.14,154.95,-33.18,3.34,113.32,-29.84,83.47
683,9.02,13.9,19.85,-4.41,-96.53,8.64,161.41,-34.26,3.36,111.89,-30.9,80.99
684,5.35,14.48,19.44,-4.18,-85.47,8.36,159.12,-40.16,3.29,117.1,-36.87,80.23
685,9.07,18.49,19.71,-4.78,-92.4,8.74,161.22,-35.31,3.27,120.05,-32.04,88.0
686,8.41,17.08,20.05,-4.0,-93.38,8.32,162.65,-35.82,3.37,119.12,-32.45,86.67
687,6.85,19.36,22.19,-2.61,-88.09,9.69,154.63,-35.08,3.35,122.02,-31.73,90.29
688,7.28,16.26,16.3,-4.18,-94.19,9.27,158.58,-33.94,3.22,109.32,-30.71,78.61
689,5.97,20.34,20.2,-5.12,-93.34,10.28,160.48,-32.52,3.06,118.81,-29.46,89.35
690,7.1,20.65,21.18,-5.75,-103.62,10.0,166.6,-33.54,3.06,116.14,-30.47,85.67
691,7.89,15.73,17.44,-5.7,-98.39,8.33,166.91,-35.61,3.09,112.21,-32.52,79.69
692,7.47,17.52,18.42,-5.16,-96.64,9.84,160.12,-33.16,3.2,111.56,-29.96,81.6
693,8.06,17.01,18.84,-6.3,-94.71,10.25,158.89,-33.22,2.94,112.04,-30.28,81.76
694,11.26,13.53,19.84,-4.88,-98.24,7.4,162.68,-35.59,3.25,111.6,-32.34,79.27
695,8.18,9.61,20.5,-4.31,-92.52,7.9,159.1,-35.26,3.24,108.45,-32.02,76.43
696,22.55,15.72,18.88,-3.99,-91.34,7.31,155.8,-35.61,3.33,124.94,-32.28,92.66
697,6.84,18.65,18.37,-4.1,-101.54,11.93,162.52,-30.44,3.25,112.69,-27.19,85.49
698,8.56,23.81,19.4,-4.61,-98.73,10.1,167.79,-36.89,3.29,126.32,-33.6,92.72
699,7.88,13.38,19.96,-4.5,-95.16,9.83,158.87,-33.61,3.3,110.27,-30.32,79.95
700,10.15,15.59,18.61,-4.9,-86.2,8.88,155.35,-38.72,3.29,117.5,-35.43,82.07
701,6.2,16.42,19.35,-4.73,-94.9,9.38,161.11,-34.99,3.17,112.83,-31.82,81.01
702,7.72,17.21,17.6,-4.79,-93.08,10.37,158.0,-33.63,3.3,113.03,-30.33,82.71
703,7.33,15.39,19.54,-4.85,-106.15,7.97,173.4,-35.57,3.35,112.64,-32.23,80.41
704,7.73,11.07,19.4,-4.35,-115.13,9.55,170.26,-31.52,3.34,98.54,-28.17,70.36
705,4.72,17.15,18.94,-4.9,-106.99,11.86,172.7,-34.62,3.25,113.49,-31.38,82.12
706,5.76,15.88,18.24,-4.86,-103.69,11.07,173.08,-34.03,3.25,115.48,-30.78,84.7
707,6.43,14.03,23.21,-5.25,-91.82,9.04,158.35,-33.1,3.1,113.99,-30.0,83.99
708,6.47,16.65,18.49,-4.51,-92.76,9.01,157.08,-33.37,3.37,110.43,-30.01,80.43
709,8.32,16.44,18.21,-5.05,-88.96,8.47,161.22,-36.36,3.24,118.65,-33.11,85.54
710,8.13,12.18,21.56,-4.72,-95.07,8.69,161.15,-32.91,3.15,111.92,-29.75,82.17
711,7.52,16.88,19.68,-5.39,-107.19,13.39,170.41,-33.75,3.15,115.29,-30.6,84.69
712,7.92,14.78,19.16,-4.14,-93.87,7.8,158.22,-35.58,3.25,109.88,-32.33,77.55
713,4.07,17.67,20.18,-3.41,-94.41,10.19,158.54,-33.97,3.28,112.82,-30.69,82.13
714,10.59,10.91,18.07,-4.73,-97.42,7.94,162.51,-33.54,3.35,107.87,-30.19,77.68
715,9.89,18.26,20.53,-3.99,-84.95,8.74,153.13,-34.99,3.31,121.6,-31.68,89.92
716,10.22,19.53,18.33,-3.4,-85.53,8.07,154.97,-37.91,3.36,122.2,-34.55,87.65
717,8.0,14.74,18.6,-4.79,-93.76,7.47,161.32,-36.34,3.32,111.58,-33.02,78.56
718,6.85,16.54,17.3,-4.46,-92.03,9.57,159.48,-34.85,3.3,113.24,-31.55,81.69
719,8.92,15.89,17.58,-4.76,-88.42,8.14,157.88,-36.01,3.34,115.23,-32.67,82.55
720,3.8,12.01,19.51,-4.88,-93.91,10.21,160.59,-34.13,3.27,107.34,-30.86,76.47
721,6.86,16.85,16.91,-4.08,-91.33,9.01,157.21,-34.09,3.3,111.42,-30.79,80.63
722,6.81,14.71,18.96,-4.39,-99.98,10.32,164.82,-34.51,3.29,111.26,-31.22,80.04
723,6.7,22.49,20.83,-4.25,-102.97,10.02,167.67,-34.64,3.33,120.49,-31.31,89.18
724,8.32,15.38,20.2,-5.48,-97.04,8.63,161.09,-32.09,3.08,111.11,-29.01,82.09
725,12.83,16.82,18.73,-4.4,-85.59,9.31,149.92,-35.49,3.3,117.62,-32.19,85.43
726,11.09,18.68,20.4,-4.24,-91.23,8.24,158.96,-35.6,3.32,121.9,-32.28,89.62
727,8.93,13.01,18.93,-4.7,-94.47,8.97,159.84,-34.32,3.32,110.52,-31.01,79.52
728,8.11,18.42,18.92,-4.68,-94.59,7.33,163.32,-36.03,3.34,116.82,-32.69,84.14
729,8.67,17.2,18.01,-4.17,-93.21,8.62,156.71,-33.79,3.37,111.83,-30.42,81.41
730,7.4,23.34,18.91,-3.6,-94.24,8.0,155.34,-34.27,3.35,115.15,-30.92,84.23
731,6.81,15.2,18.17,-4.57,-94.71,8.53,159.42,-33.98,3.32,108.84,-30.66,78.19
732,6.27,17.19,24.14,-4.62,-96.12,9.94,162.71,-36.49,3.31,119.51,-33.18,86.33
733,8.13,12.71,21.24,-4.96,-104.76,13.18,169.65,-36.26,3.15,115.19,-33.11,82.08
734,6.57,16.15,17.7,-4.62,-92.49,7.56,158.05,-34.71,3.31,108.91,-31.4,77.51
735,7.44,11.7,18.26,-4.76,-93.83,8.91,160.58,-34.32,3.3,108.3,-31.02,77.28
736,9.49,14.64,21.32,-4.9,-92.33,8.63,161.71,-36.88,3.29,118.55,-33.59,84.96
737,7.54,16.59,20.94,-4.6,-94.38,9.25,160.32,-36.54,3.27,115.66,-33.27,82.39
738,4.68,14.39,18.88,-4.28,-88.3,7.86,157.45,-35.54,3.37,110.67,-32.17,78.49
739,7.78,12.85,18.42,-4.5,-86.87,8.09,159.14,-38.4,3.35,114.91,-35.06,79.85
740,6.38,16.71,18.73,-4.08,-95.68,8.51,160.26,-35.03,3.36,110.83,-31.67,79.16
741,7.96,21.23,24.41,-4.67,-100.03,7.56,162.95,-34.52,3.37,119.41,-31.14,88.26
742,5.65,11.96,21.77,-4.71,-96.66,8.4,163.17,-34.76,3.3,109.58,-31.46,78.11
743,13.16,19.56,20.79,-4.72,-98.12,8.74,164.45,-37.03,3.34,123.87,-33.7,90.17
744,9.35,17.64,21.43,-3.72,-92.09,9.22,160.2,-36.68,3.32,122.03,-33.36,88.67
745,5.34,17.49,19.0,-4.83,-101.39,8.6,164.24,-33.84,3.34,108.45,-30.5,77.95
746,7.72,14.88,19.29,-4.38,-95.21,8.87,161.85,-33.54,3.31,113.03,-30.23,82.8
747,6.39,16.11,20.21,-4.56,-83.99,9.21,155.1,-35.39,3.38,118.47,-32.01,86.46
748,7.94,17.06,19.64,-4.54,-91.41,9.55,158.18,-34.97,3.3,116.41,-31.67,84.74
749,6.3,13.67,19.69,-4.76,-102.88,9.57,166.43,-32.5,3.29,108.04,-29.2,78.83
750,9.18,18.01,18.97,-5.47,-84.24,9.66,158.97,-40.04,3.11,125.07,-36.93,88.14
751,10.0,19.21,17.01,-3.99,-91.54,9.28,155.94,-34.3,3.29,115.93,-31.01,84.92
752,12.4,20.67,19.68,-3.96,-95.64,9.19,157.57,-32.47,3.34,119.93,-29.12,90.8
753,7.73,12.89,17.52,-4.76,-90.83,8.31,158.8,-33.51,3.13,109.66,-30.37,79.28
754,8.19,20.57,19.02,-4.91,-98.1,10.09,165.89,-35.22,3.3,120.76,-31.92,88.84
755,9.49,17.96,19.33,-4.34,-93.19,8.66,154.87,-32.15,3.35,112.79,-28.8,83.98
756,6.02,12.65,19.44,-4.73,-106.72,10.47,169.52,-35.08,3.31,106.65,-31.77,74.88
757,12.73,11.46,18.82,-4.36,-89.92,6.7,156.13,-35.17,3.34,111.57,-31.83,79.73
758,9.12,15.7,18.89,-4.59,-97.19,7.22,158.79,-32.49,3.4,107.94,-29.09,78.85
759,8.0,18.41,16.89,-4.17,-90.92,10.5,158.13,-34.99,3.31,116.85,-31.68,85.16
760,7.95,13.74,18.94,-3.7,-90.14,8.01,154.34,-34.0,3.35,109.15,-30.64,78.5
761,10.24,15.72,20.3,-4.2,-96.91,6.55,161.25,-33.57,3.38,112.94,-30.19,82.75
762,13.34,17.24,19.51,-4.2,-97.03,7.43,161.33,-33.82,3.35,117.61,-30.47,87.14
763,8.48,25.63,19.44,-4.4,-98.84,10.81,163.88,-32.42,3.33,124.98,-29.09,95.89
764,7.95,14.24,18.43,-3.68,-89.27,9.92,155.59,-34.16,3.31,113.17,-30.85,82.32
765,7.04,13.21,16.25,-4.87,-95.1,8.8,161.66,-32.99,3.31,106.99,-29.69,77.31
766,6.64,21.09,18.06,-4.26,-88.8,8.98,154.05,-33.91,3.31,115.75,-30.6,85.15
767,8.11,15.66,18.62,-4.64,-95.02,8.25,159.78,-34.14,3.33,110.76,-30.81,79.95
768,10.44,12.29,17.91,-4.76,-96.87,10.34,162.61,-32.3,3.3,111.97,-29.0,82.97
769,9.88,13.24,18.22,-4.6,-79.87,7.67,150.31,-36.52,3.32,114.83,-33.2,81.63
770,4.6,17.72,19.1,-4.78,-91.33,8.43,155.58,-35.18,3.29,109.31,-31.9,77.42
771,8.98,17.2,20.83,-4.4,-86.95,7.84,157.47,-38.35,3.36,120.98,-34.99,85.99
772,5.89,13.88,18.13,-3.97,-98.19,9.08,162.6,-33.66,3.25,107.41,-30.41,77.0
773,9.24,18.44,17.72,-4.06,-88.49,9.07,155.71,-35.77,3.34,117.62,-32.43,85.19
774,10.82,13.22,19.15,-4.39,-97.76,9.78,163.14,-33.02,3.34,113.95,-29.68,84.27
775,10.18,18.29,20.67,-4.38,-90.66,7.98,156.44,-34.8,3.38,118.51,-31.41,87.09
776,10.35,15.76,21.08,-4.2,-86.3,7.2,152.88,-35.78,3.38,116.77,-32.4,84.37
777,10.53,16.96,20.71,-4.36,-99.92,7.47,161.34,-35.45,3.36,112.75,-32.08,80.66
778,5.79,16.47,21.09,-4.72,-92.51,10.1,159.2,-33.62,3.33,115.42,-30.29,85.14
779,10.84,25.22,18.48,-3.92,-95.39,8.5,157.24,-34.72,3.36,120.98,-31.36,89.62
780,7.71,17.86,23.03,-4.31,-84.88,9.88,149.44,-32.87,3.37,118.72,-29.5,89.22
781,9.2,21.4,19.88,-4.39,-85.92,7.22,153.18,-35.88,3.34,120.58,-32.55,88.04
782,7.72,14.85,20.66,-4.89,-89.45,8.54,159.65,-36.37,3.33,117.07,-33.04,84.03
783,6.84,11.11,19.1,-4.23,-89.1,8.55,158.15,-36.38,3.34,110.43,-33.04,77.39
784,8.27,18.34,20.22,-4.6,-102.73,9.69,165.45,-34.39,3.24,114.64,-31.14,83.5
785,7.85,15.86,24.85,-4.66,-87.44,8.1,155.13,-35.7,3.35,119.68,-32.35,87.33
786,6.39,15.3,20.62,-4.54,-98.35,9.61,162.91,-32.8,3.33,111.94,-29.47,82.47
787,5.38,16.61,19.06,-5.04,-91.14,11.18,160.0,-33.28,3.29,116.05,-29.99,86.06
788,10.79,18.58,22.24,-4.87,-78.98,9.41,148.95,-35.09,3.32,126.13,-31.77,94.36
789,7.1,9.33,20.6,-4.22,-91.4,8.14,157.99,-35.22,3.36,107.53,-31.86,75.67
790,8.74,16.08,23.33,-4.38,-87.1,8.38,157.9,-38.02,3.35,122.94,-34.67,88.27
791,4.79,17.47,20.9,-4.91,-97.64,8.32,163.62,-32.84,3.31,112.54,-29.53,83.02
792,10.68,19.1,19.01,-4.7,-89.0,9.54,157.43,-36.77,3.33,122.05,-33.43,88.62
793,5.51,18.7,20.83,-4.21,-90.4,8.23,156.33,-33.54,3.32,114.99,-30.21,84.77
794,12.09,14.03,20.1,-4.52,-97.07,6.79,159.03,-35.33,3.34,110.45,-31.98,78.47
795,7.09,11.63,19.67,-4.78,-88.88,9.03,161.78,-37.12,3.3,115.55,-33.83,81.72
796,8.37,16.4,19.4,-4.44,-88.93,7.32,157.49,-36.19,3.38,115.6,-32.81,82.79
797,11.79,18.72,20.97,-4.56,-91.76,7.57,159.12,-36.75,3.37,121.85,-33.38,88.46
798,8.22,12.42,19.48,-4.66,-91.89,9.78,158.56,-34.26,3.33,111.92,-30.93,80.99
799,6.14,24.91,19.29,-4.28,-88.66,8.95,151.91,-34.59,3.33,118.26,-31.25,87.0
800,12.42,15.84,18.27,-4.28,-93.77,7.85,158.91,-34.35,3.33,115.23,-31.03,84.2
801,9.58,18.61,20.1,-4.06,-98.59,9.59,161.84,-34.78,3.15,117.07,-31.64,85.44
802,12.84,16.27,21.53,-5.03,-88.8,9.97,155.98,-36.1,3.26,122.76,-32.85,89.91
803,7.46,13.55,22.3,-4.22,-93.75,9.82,155.18,-32.62,3.29,110.34,-29.33,81.01
804,6.17,18.79,20.39,-4.62,-96.08,9.13,164.22,-36.91,3.32,117.99,-33.59,84.4
805,7.64,15.32,19.5,-3.87,-92.14,8.45,158.81,-35.36,3.33,113.71,-32.03,81.68
806,6.53,12.46,20.69,-4.4,-101.22,8.33,164.26,-35.49,3.34,106.64,-32.15,74.49
807,6.11,19.48,18.96,-4.81,-95.3,10.11,158.79,-33.44,3.31,113.35,-30.13,83.21
808,8.29,15.38,21.15,-3.89,-89.61,9.25,156.52,-36.33,3.34,117.09,-32.98,84.11
809,10.31,16.67,18.25,-4.91,-85.92,9.34,154.65,-33.35,3.2,118.4,-30.15,88.25
810,9.24,12.36,21.24,-3.69,-92.42,8.88,157.21,-34.17,3.27,112.81,-30.91,81.9
811,11.67,12.95,18.01,-4.6,-98.76,10.1,160.73,-34.23,3.27,110.11,-30.96,79.15
812,7.01,16.56,19.52,-3.67,-97.6,11.2,161.74,-33.63,3.3,114.78,-30.32,84.45
813,8.69,21.95,19.83,-4.66,-102.72,10.21,168.48,-32.28,3.3,121.78,-28.98,92.8
814,8.84,16.86,18.74,-4.43,-97.26,8.64,162.59,-33.79,3.37,113.99,-30.42,83.57
815,6.81,14.0,18.38,-4.86,-94.34,8.31,162.47,-35.99,3.35,110.76,-32.64,78.12
816,6.07,20.28,17.74,-6.01,-94.42,7.67,161.18,-33.8,3.12,112.53,-30.68,81.85
817,6.22,16.51,17.88,-4.44,-87.65,7.99,155.48,-35.11,3.38,111.99,-31.73,80.25
818,6.88,18.31,19.92,-4.15,-82.76,10.22,149.72,-33.73,3.37,118.14,-30.35,87.79
819,7.15,15.0,21.54,-4.23,-83.2,7.46,152.2,-37.51,3.38,115.93,-34.13,81.8
820,10.58,14.61,17.09,-4.16,-89.99,7.92,158.52,-35.46,3.35,114.57,-32.11,82.46
821,5.03,12.8,21.52,-4.62,-99.8,8.12,164.44,-33.17,3.34,107.5,-29.83,77.67
822,10.31,16.37,23.22,-4.46,-101.5,9.69,161.11,-33.17,3.35,114.75,-29.83,84.92
823,13.13,16.91,20.12,-4.59,-93.51,7.3,158.79,-35.03,3.31,118.14,-31.72,86.42
824,7.17,18.81,17.8,-4.41,-92.77,7.41,157.05,-34.73,3.39,111.07,-31.33,79.73
825,9.5,11.97,20.14,-5.2,-85.58,8.73,155.7,-35.3,3.22,115.27,-32.08,83.19
826,5.29,16.26,18.99,-7.68,-96.25,9.2,159.45,-29.36,2.97,105.25,-26.4,78.85
827,5.53,15.95,23.5,-6.76,-100.37,8.92,159.54,-29.7,2.99,106.3,-26.72,79.58
828,5.55,18.12,18.98,-7.21,-103.36,9.68,163.74,-28.87,2.94,105.49,-25.92,79.57
829,10.1,14.65,19.72,-6.2,-106.19,7.77,163.56,-32.52,3.06,103.41,-29.46,73.95
830,8.06,15.1,18.9,-6.46,-100.53,9.74,161.48,-31.48,3.0,106.29,-28.48,77.81
831,7.68,18.17,21.82,-7.28,-96.44,9.35,160.82,-31.17,2.93,114.12,-28.24,85.88
832,8.36,14.84,20.74,-6.52,-104.27,11.24,163.85,-33.02,3.03,108.23,-29.99,78.24
833,11.27,25.87,23.1,-5.59,-97.76,9.61,155.25,-31.26,3.07,121.74,-28.19,93.55
834,6.46,16.09,19.78,-6.3,-100.04,8.7,161.64,-29.45,2.99,106.32,-26.47,79.86
835,7.56,15.76,18.15,-4.27,-89.39,8.68,158.93,-37.26,3.3,115.42,-33.95,81.47
836,10.41,16.9,22.34,-4.48,-96.46,8.93,160.48,-33.29,3.34,118.12,-29.95,88.16
837,6.74,18.48,18.36,-4.21,-88.46,9.54,158.79,-35.93,3.35,119.23,-32.57,86.65
838,12.89,16.31,18.14,-4.68,-96.39,9.77,161.48,-33.9,3.26,117.53,-30.64,86.9
839,5.68,20.32,18.14,-4.8,-101.41,9.58,165.73,-34.11,3.22,113.25,-30.9,82.35
840,10.19,19.81,18.66,-3.86,-88.46,8.72,157.83,-37.39,3.35,122.88,-34.05,88.84
841,12.02,10.42,18.67,-4.03,-87.28,9.55,158.75,-36.01,3.28,118.1,-32.73,85.37
842,9.23,13.6,21.88,-4.3,-89.13,8.22,155.72,-36.54,3.36,115.22,-33.17,82.05
843,9.98,14.58,23.79,-4.08,-86.39,7.4,154.05,-36.57,3.37,119.34,-33.2,86.14
844,5.98,18.13,22.58,-4.6,-85.2,9.42,160.88,-40.17,3.33,127.19,-36.84,90.34
845,6.52,15.97,18.88,-4.26,-95.76,7.86,162.39,-36.25,3.37,111.6,-32.88,78.71
846,7.5,11.64,18.49,-4.95,-93.74,9.45,158.41,-33.32,3.22,106.8,-30.1,76.71
847,7.9,22.46,17.77,-5.09,-93.93,9.26,160.05,-35.76,3.31,118.41,-32.45,85.96
848,11.41,17.06,21.22,-4.32,-91.73,7.87,157.13,-35.13,3.33,118.65,-31.8,86.85
849,6.74,15.21,19.41,-4.33,-102.28,12.35,163.31,-31.45,3.17,110.41,-28.28,82.13
850,11.48,14.45,21.29,-4.99,-92.29,7.49,160.44,-35.43,3.28,117.88,-32.14,85.74
851,13.38,13.67,21.94,-4.62,-97.88,7.96,161.88,-34.14,3.27,116.33,-30.87,85.46
852,5.87,16.11,20.53,-5.12,-88.8,12.03,157.11,-34.18,3.23,117.73,-30.94,86.79
853,6.41,18.85,20.17,-4.62,-93.97,9.82,160.88,-36.21,3.33,117.53,-32.88,84.65
854,6.11,19.72,20.78,-4.41,-96.09,7.34,160.01,-35.51,3.35,113.47,-32.15,81.31
855,9.69,17.59,21.74,-4.49,-86.37,8.42,153.95,-37.92,3.34,120.52,-34.57,85.94
856,10.85,21.67,19.11,-4.12,-93.12,7.87,157.92,-35.9,3.31,120.19,-32.59,87.6
857,8.65,21.66,20.16,-4.36,-89.18,8.62,154.55,-35.18,3.33,120.1,-31.85,88.25
858,7.9,24.42,19.32,-4.43,-91.22,8.57,157.63,-36.52,3.25,122.2,-33.28,88.92
859,7.01,12.24,22.22,-4.44,-95.44,9.7,157.51,-32.42,3.32,108.8,-29.1,79.7
860,7.17,14.48,18.41,-3.81,-89.4,9.46,155.83,-33.77,3.28,112.14,-30.49,81.65
861,5.04,19.2,24.47,-4.46,-97.39,10.0,166.37,-36.06,3.33,123.24,-32.73,90.51
862,9.24,16.01,20.17,-4.01,-103.38,9.13,167.68,-33.21,3.29,114.84,-29.92,84.92
863,6.69,12.8,18.61,-4.35,-90.58,8.45,161.18,-35.61,3.31,112.82,-32.3,80.51
864,10.1,15.89,19.68,-4.09,-100.76,9.81,162.85,-33.03,3.29,113.49,-29.74,83.75
865,6.99,12.75,21.35,-4.46,-94.83,8.14,159.24,-34.07,3.31,109.18,-30.76,78.42
866,10.27,11.43,19.88,-4.48,-89.81,7.68,156.82,-35.97,3.26,111.8,-32.71,79.09
867,7.32,14.72,23.59,-4.14,-88.01,6.97,159.78,-38.1,3.43,120.24,-34.66,85.58
868,8.34,17.09,19.21,-4.47,-85.17,8.81,158.44,-36.07,3.34,122.25,-32.73,89.53
869,6.08,20.06,21.53,-4.41,-84.35,9.16,153.45,-35.92,3.34,121.52,-32.58,88.94
870,3.88,17.78,19.58,-4.52,-79.09,9.63,148.93,-35.24,3.37,116.19,-31.87,84.32
871,6.78,19.4,20.97,-4.41,-95.14,8.74,158.41,-33.31,3.33,114.74,-29.98,84.76
872,12.05,14.22,19.25,-3.2,-79.62,7.19,151.15,-39.17,3.37,121.05,-35.8,85.24
873,6.09,13.96,18.95,-3.91,-80.59,7.82,150.66,-35.78,3.35,112.98,-32.43,80.55
874,8.74,20.9,19.37,-4.46,-85.25,8.12,158.78,-38.47,3.36,126.19,-35.11,91.08
875,5.06,14.49,19.63,-4.98,-95.61,9.05,163.23,-33.66,3.28,110.88,-30.38,80.5
876,10.49,18.79,17.12,-4.37,-86.79,9.91,157.31,-35.42,3.29,122.45,-32.14,90.31
877,9.09,16.62,20.16,-4.2,-90.98,9.01,161.58,-39.86,3.36,121.29,-36.5,84.79
878,7.24,19.77,19.6,-3.14,-99.48,8.89,163.84,-32.89,3.27,116.71,-29.62,87.08
879,8.51,13.27,19.82,-3.91,-95.03,8.46,159.49,-33.35,3.35,110.6,-30.0,80.6
880,10.73,15.24,18.35,-4.52,-100.72,8.98,166.5,-33.47,3.33,114.55,-30.14,84.41
881,5.48,17.84,18.24,-4.72,-98.17,8.27,162.63,-32.54,3.34,109.58,-29.2,80.38
882,4.65,13.05,17.0,-4.02,-92.29,10.56,157.16,-32.02,3.21,106.1,-28.81,77.3
883,11.53,18.28,21.48,-4.7,-100.92,9.54,164.61,-32.78,3.33,119.82,-29.45,90.37
884,7.19,13.07,19.44,-4.64,-94.5,8.65,164.75,-34.83,3.32,113.95,-31.51,82.44
885,10.17,20.27,21.94,-4.43,-90.13,7.28,157.74,-36.59,3.38,122.85,-33.21,89.64
886,6.22,18.91,20.99,-4.18,-90.84,8.6,156.13,-34.49,3.38,115.83,-31.11,84.72
887,7.77,18.16,18.11,-4.71,-105.83,8.91,165.18,-33.82,3.33,107.58,-30.49,77.1
888,8.69,9.64,18.88,-4.84,-91.48,8.09,161.06,-35.03,3.31,110.05,-31.73,78.32
889,7.08,11.61,18.43,-3.78,-94.35,7.97,158.45,-33.37,3.36,105.41,-30.01,75.4
890,7.11,22.06,20.37,-4.3,-90.12,7.58,157.87,-36.2,3.39,120.57,-32.81,87.76
891,8.36,15.35,20.1,-3.99,-95.66,8.05,160.72,-34.61,3.33,112.94,-31.28,81.66
892,7.29,16.63,18.55,-4.64,-89.66,9.29,156.42,-34.65,3.35,113.88,-31.3,82.58
893,8.88,21.31,20.47,-4.9,-89.62,8.9,161.65,-38.18,3.28,126.68,-34.9,91.78
894,9.7,17.43,20.89,-4.15,-93.3,8.8,162.97,-35.01,3.32,122.34,-31.7,90.64
895,7.72,18.08,18.37,-3.4,-89.69,8.83,158.9,-36.96,3.3,118.8,-33.66,85.14
896,10.03,14.24,17.77,-4.41,-93.14,9.7,159.25,-34.11,3.29,113.44,-30.82,82.62
897,7.75,16.2,21.8,-5.13,-101.38,9.65,160.13,-30.74,3.03,109.03,-27.71,81.31
898,6.07,19.59,18.86,-6.52,-95.22,10.32,158.27,-28.24,2.91,111.37,-25.33,86.04
899,7.09,21.6,20.29,-5.05,-102.7,9.8,162.39,-31.7,3.09,113.41,-28.61,84.8
900,9.18,12.04,19.78,-6.96,-107.28,10.82,168.49,-30.21,2.99,106.07,-27.22,78.85
901,5.15,16.17,18.32,-6.69,-97.24,9.71,161.38,-31.92,2.99,106.79,-28.93,77.87
902,4.22,13.07,21.33,-4.91,-93.3,11.29,161.03,-35.17,3.2,112.74,-31.96,80.78
903,6.88,14.58,18.42,-5.22,-97.46,9.03,162.39,-33.44,3.19,108.6,-30.25,78.36
904,5.61,11.9,18.4,-4.3,-95.09,8.95,160.29,-33.78,3.3,105.76,-30.48,75.28
905,8.06,18.58,18.32,-4.48,-96.93,8.63,162.4,-33.14,3.31,114.58,-29.84,84.74
906,5.94,18.15,18.51,-4.39,-96.73,10.15,162.01,-35.75,3.3,113.64,-32.45,81.19
907,9.95,13.9,18.07,-4.63,-99.92,8.91,161.91,-32.76,3.28,108.18,-29.49,78.69
908,8.74,15.11,18.33,-4.03,-89.71,8.4,158.12,-36.38,3.29,114.96,-33.1,81.86
909,4.54,15.24,19.0,-4.27,-91.65,7.55,157.67,-34.59,3.33,108.07,-31.27,76.8
910,19.98,17.04,21.61,-5.75,-92.61,7.92,159.09,-37.34,3.13,127.28,-34.22,93.06
911,10.39,14.01,21.74,-5.06,-95.64,7.99,162.64,-36.68,3.3,116.07,-33.37,82.7
912,7.52,15.57,15.63,-4.61,-85.4,7.8,158.8,-39.7,3.3,115.3,-36.39,78.91
913,10.99,14.2,17.45,-5.66,-100.26,9.07,161.2,-32.86,3.08,106.99,-29.78,77.21
914,11.51,14.93,18.9,-4.54,-86.77,7.82,161.9,-44.24,3.34,123.74,-40.91,82.83
915,9.07,20.85,20.02,-4.92,-107.0,11.84,169.12,-34.1,3.18,118.98,-30.92,88.06
916,13.38,13.52,19.37,-4.9,-93.13,9.78,160.71,-36.7,3.26,118.74,-33.44,85.3
917,5.66,13.85,18.86,-4.51,-96.56,9.74,162.28,-34.23,3.33,109.32,-30.9,78.42
918,6.22,17.5,18.75,-3.97,-95.19,9.01,161.33,-34.44,3.36,113.65,-31.08,82.56
919,5.62,16.42,18.25,-4.36,-92.72,8.27,160.62,-34.87,3.34,112.11,-31.53,80.58
920,8.29,15.97,17.85,-4.01,-99.66,8.98,162.71,-32.62,3.36,110.13,-29.26,80.86
921,7.79,13.0,19.6,-4.04,-100.53,9.98,163.23,-33.2,3.27,109.03,-29.93,79.1
922,6.3,13.8,19.88,-4.08,-98.16,8.92,163.98,-34.86,3.31,110.64,-31.55,79.09
923,7.73,15.55,21.67,-5.04,-93.9,9.03,163.59,-36.48,3.24,118.64,-33.24,85.4
924,8.24,16.66,20.75,-4.73,-93.76,9.44,160.56,-33.88,3.28,117.14,-30.6,86.55
925,5.18,19.38,19.57,-4.15,-96.42,8.76,159.5,-32.91,3.35,111.83,-29.56,82.26
926,10.1,13.8,21.86,-4.63,-89.93,8.39,158.58,-35.03,3.35,118.18,-31.68,86.49
927,8.46,20.49,19.25,-4.88,-90.79,9.99,160.03,-35.89,3.28,122.56,-32.61,89.95
928,6.52,18.42,17.13,-4.52,-90.63,9.01,158.96,-34.38,3.33,114.89,-31.05,83.84
929,8.29,9.88,19.17,-4.91,-87.26,10.24,165.48,-39.71,3.26,120.9,-36.45,84.45
930,11.54,21.8,22.29,-4.62,-74.43,9.71,145.35,-34.9,3.35,131.64,-31.55,100.09
931,6.24,11.24,17.48,-4.64,-84.15,8.83,160.62,-38.95,3.29,115.6,-35.67,79.94
932,6.85,16.65,21.5,-3.73,-86.61,10.0,158.79,-38.32,3.27,123.45,-35.05,88.4
933,10.02,20.74,18.88,-4.64,-92.32,9.14,160.04,-36.71,3.32,121.86,-33.39,88.47
934,7.17,13.84,21.02,-5.07,-85.71,10.33,153.53,-36.4,3.2,115.12,-33.2,81.92
935,6.78,12.96,18.39,-4.33,-87.71,9.22,155.58,-34.82,3.22,110.9,-31.6,79.3
936,7.08,19.5,20.32,-4.95,-93.02,11.11,161.32,-33.98,3.24,121.35,-30.74,90.61
937,11.17,16.51,22.25,-4.63,-94.13,9.47,157.49,-34.82,3.3,118.13,-31.52,86.61
938,8.37,17.01,21.91,-4.74,-97.21,9.17,162.67,-33.94,3.21,117.18,-30.74,86.44
939,10.78,16.17,17.81,-4.95,-83.54,7.47,153.14,-35.18,3.27,116.87,-31.91,84.96
940,11.08,20.37,18.3,-4.67,-89.36,7.91,162.21,-38.6,3.29,125.85,-35.3,90.54
941,7.99,18.17,20.44,-4.58,-100.72,8.71,163.95,-32.73,3.3,113.96,-29.43,84.53
942,6.2,20.04,19.54,-3.52,-88.58,9.71,156.88,-35.44,3.31,120.27,-32.13,88.14
943,4.72,12.84,20.7,-5.66,-99.93,9.86,162.93,-32.54,3.19,105.46,-29.35,76.11
944,7.6,16.91,24.67,-4.37,-97.17,8.6,160.22,-34.55,3.31,116.46,-31.24,85.23
945,5.19,18.88,21.93,-4.08,-86.73,11.25,155.82,-36.21,3.29,122.26,-32.91,89.34
946,6.56,16.83,18.86,-4.5,-93.39,9.81,159.74,-33.64,3.24,113.89,-30.4,83.49
947,9.36,12.69,23.1,-4.8,-98.16,8.76,162.85,-35.55,3.26,113.81,-32.3,81.52
948,7.59,18.98,18.47,-3.91,-97.56,9.94,164.08,-35.5,3.31,117.6,-32.19,85.41
949,5.19,14.72,19.45,-4.87,-89.03,8.92,160.92,-37.5,3.23,115.31,-34.27,81.04
950,2.75,16.75,21.34,-4.27,-94.62,9.21,160.67,-33.04,3.29,111.84,-29.75,82.1
951,9.05,20.29,20.1,-4.47,-89.59,9.6,155.62,-34.73,3.29,120.6,-31.44,89.17
952,6.88,18.37,21.88,-4.42,-98.18,10.05,166.31,-37.82,3.23,120.88,-34.59,86.29
953,4.09,16.94,19.52,-4.25,-96.38,9.84,164.42,-36.78,3.32,114.17,-33.46,80.72
954,10.89,15.35,17.86,-4.29,-86.61,8.89,154.82,-35.29,3.34,116.92,-31.96,84.96
955,10.07,12.74,20.82,-4.05,-91.42,8.27,158.24,-35.35,3.37,114.67,-31.98,82.68
956,6.67,20.58,17.35,-4.3,-86.98,9.72,156.66,-38.15,3.29,119.7,-34.87,84.83
957,8.26,16.1,23.05,-3.95,-95.31,10.18,158.31,-33.77,3.33,116.64,-30.44,86.2
958,6.77,13.38,16.03,-4.05,-90.63,7.98,158.99,-34.76,3.31,108.47,-31.44,77.03
959,8.97,16.56,17.57,-4.73,-87.38,7.8,153.92,-32.88,3.36,112.72,-29.52,83.2
960,6.98,18.04,23.72,-3.92,-90.93,8.95,159.4,-36.02,3.32,122.24,-32.7,89.54
961,8.2,10.72,21.37,-3.8,-93.18,9.78,162.53,-34.93,3.27,115.61,-31.66,83.95
962,10.77,15.5,19.34,-4.87,-107.43,11.39,169.75,-33.3,3.28,114.45,-30.02,84.43
963,7.52,15.66,20.64,-4.32,-97.0,7.62,161.13,-34.41,3.4,111.25,-31.0,80.24
964,12.45,14.67,18.15,-4.68,-92.09,8.72,161.31,-35.34,3.32,118.54,-32.02,86.52
965,4.86,12.95,22.03,-4.58,-90.99,10.46,159.15,-33.95,3.29,113.88,-30.66,83.22
966,6.72,16.78,18.42,-4.48,-96.83,10.4,159.94,-35.75,3.25,110.94,-32.5,78.45
967,6.77,18.72,18.12,-4.61,-91.73,8.58,158.83,-36.08,3.24,114.68,-32.84,81.84
968,8.34,17.87,19.94,-4.84,-99.82,10.25,163.87,-35.71,3.3,115.61,-32.4,83.2
969,5.2,20.58,20.61,-4.24,-95.1,10.61,164.35,-35.59,3.31,122.02,-32.29,89.73
970,8.37,14.37,20.01,-3.98,-90.57,6.56,158.32,-37.18,3.4,113.07,-33.77,79.3
971,5.12,16.92,22.14,-3.79,-96.96,12.61,164.48,-34.62,3.27,120.52,-31.34,89.18
972,5.02,16.8,23.24,-4.57,-90.61,9.01,159.92,-37.21,3.35,118.81,-33.86,84.96
973,10.49,20.36,18.79,-4.28,-97.6,7.85,161.6,-33.76,3.31,117.21,-30.45,86.76
974,9.26,15.21,17.14,-4.17,-90.54,7.49,156.78,-36.05,3.35,111.17,-32.7,78.47
975,10.79,18.17,20.21,-4.55,-82.57,7.99,153.02,-38.0,3.29,123.06,-34.71,88.35
976,7.82,15.19,20.75,-4.05,-98.41,8.04,159.66,-32.85,3.33,109.0,-29.52,79.48
977,7.28,16.56,19.81,-4.94,-99.34,9.72,165.98,-34.5,3.14,115.08,-31.37,83.71
978,7.93,19.23,19.52,-4.3,-95.23,7.98,161.85,-34.68,3.33,116.97,-31.35,85.62
979,6.93,13.49,19.51,-4.37,-87.56,8.22,157.17,-36.93,3.31,113.39,-33.61,79.77
980,13.28,15.06,19.01,-4.3,-91.19,8.08,155.19,-35.62,3.32,115.14,-32.3,82.84
981,6.72,13.87,19.78,-4.92,-96.8,9.68,163.01,-34.15,3.23,111.34,-30.92,80.42
982,5.46,18.65,17.11,-4.71,-94.46,8.91,158.18,-32.96,3.32,109.15,-29.64,79.51
983,6.61,18.07,20.78,-5.02,-94.03,10.86,163.95,-33.76,3.25,121.21,-30.51,90.7
984,11.46,14.6,19.69,-4.24,-94.45,9.1,158.64,-32.64,3.26,114.8,-29.39,85.42
985,11.07,15.48,19.84,-4.4,-86.62,8.45,154.46,-35.76,3.37,118.28,-32.39,85.9
986,6.61,13.82,23.43,-4.31,-94.87,9.47,162.94,-35.36,3.28,117.09,-32.08,85.02
987,8.42,14.89,20.83,-3.96,-94.74,7.91,158.76,-35.23,3.35,112.11,-31.88,80.23
988,5.59,15.7,18.12,-4.54,-96.4,9.6,159.89,-33.92,3.27,107.97,-30.66,77.32
989,7.98,24.96,18.23,-4.67,-93.97,8.84,160.07,-34.04,3.28,121.44,-30.76,90.68
990,6.47,9.8,17.97,-4.34,-100.63,8.61,165.2,-34.12,3.3,103.09,-30.82,72.27
991,10.86,9.24,18.68,-4.65,-87.77,8.58,158.16,-36.21,3.32,113.1,-32.89,80.2
992,8.29,19.17,21.76,-3.64,-91.85,10.39,161.58,-35.95,3.35,125.71,-32.6,93.11
993,6.94,14.6,18.65,-4.45,-90.17,8.25,158.32,-34.66,3.32,112.13,-31.33,80.8
994,6.05,13.98,19.2,-4.79,-97.11,8.96,164.68,-35.17,3.28,110.98,-31.9,79.09
995,6.63,14.58,21.88,-2.19,-83.75,8.22,147.47,-33.57,3.31,112.84,-30.27,82.57
996,7.6,16.18,20.17,-4.21,-90.95,9.25,157.12,-34.59,3.35,115.16,-31.24,83.91
997,5.41,11.71,17.74,-4.84,-100.9,10.3,166.19,-34.08,3.28,105.61,-30.8,74.81
998,11.57,11.68,20.52,-4.98,-100.2,9.51,166.24,-33.02,3.31,114.35,-29.71,84.64
999,9.23,17.53,20.6,-4.86,-86.99,9.04,155.79,-35.47,3.31,120.34,-32.16,88.18
1000,10.05,16.7,17.6,-4.65,-97.1,8.61,163.08,-35.36,3.33,114.3,-32.03,82.27

Delta Energy Terms
Frame #,BOND,ANGLE,DIHED,VDWAALS,EEL,1-4 VDW,1-4 EEL,EGB,ESURF,GGAS,GSOLV,TOTAL
1,-0.0,-0.0,0.0,-34.92,-26.91,0.0,-0.0,43.16,-5.24,-61.84,37.92,-23.92
2,0.0,0.0,-0.0,-36.88,-26.29,0.0,0.0,41.49,-5.46,-63.17,36.03,-27.15
3,0.0,-0.0,0.0,-40.08,-24.33,-0.0,-0.0,40.35,-5.26,-64.41,35.09,-29.33
4,0.0,-0.0,-0.0,-34.11,-43.65,0.0,-0.0,43.78,-5.07,-77.76,38.71,-39.04
5,-0.0,0.0,-0.0,-31.24,-44.08,-0.0,-0.0,49.68,-5.57,-75.33,44.12,-31.21
6,-0.0,0.0,-0.0,-36.2,-40.55,-0.0,0.0,46.44,-4.97,-76.75,41.47,-35.28
7,0.0,0.0,0.0,-33.98,-39.25,0.0,-0.0,50.52,-5.32,-73.23,45.2,-28.03
8,-0.0,0.0,0.0,-39.87,-48.45,-0.0,0.0,53.38,-5.41,-88.32,47.97,-40.35
9,-0.0,-0.0,0.0,-28.39,-35.16,-0.0,-0.0,41.12,-5.3,-63.55,35.82,-27.73
10,-0.0,-0.0,0.0,-34.05,-28.7,-0.0,0.0,40.89,-5.39,-62.75,35.5,-27.25
11,0.0,0.0,-0.0,-29.68,-33.21,0.0,0.0,42.21,-5.21,-62.89,37.0,-25.89
12,0.0,-0.0,-0.0,-38.9,-27.82,-0.0,0.0,39.65,-5.57,-66.73,34.07,-32.65
13,-0.0,-0.0,-0.0,-38.13,-30.96,-0.0,0.0,44.04,-5.48,-69.1,38.56,-30.54
14,0.0,-0.0,0.0,-32.8,-38.0,-0.0,-0.0,47.64,-5.47,-70.8,42.18,-28.62
15,-0.0,-0.0,-0.0,-33.52,-38.9,0.0,0.0,46.94,-5.45,-72.42,41.49,-30.93
16,0.0,-0.0,0.0,-32.94,-28.48,-0.0,0.0,44.85,-5.15,-61.42,39.7,-21.72
17,0.0,-0.0,-0.0,-35.2,-51.0,-0.0,-0.0,53.57,-5.29,-86.2,48.28,-37.92
18,-0.0,0.0,-0.0,-34.68,-24.16,0.0,-0.0,38.74,-5.33,-58.85,33.41,-25.44
19,0.0,0.0,0.0,-37.57,-38.14,-0.0,0.0,51.05,-5.28,-75.71,45.77,-29.94
20,-0.0,-0.0,0.0,-33.79,-28.79,-0.0,0.0,44.36,-5.31,-62.59,39.05,-23.54
21,-0.0,0.0,-0.0,-36.0,-31.39,0.0,0.0,45.35,-5.51,-67.4,39.84,-27.55
22,0.0,0.0,0.0,-33.6,-22.51,0.0,0.0,38.2,-5.25,-56.12,32.95,-23.17
23,-0.0,-0.0,0.0,-33.34,-44.51,0.0,-0.0,48.31,-5.52,-77.85,42.79,-35.06
24,0.0,0.0,0.0,-30.81,-38.29,-0.0,-0.0,45.68,-5.23,-69.1,40.45,-28.65
25,-0.0,-0.0,-0.0,-30.06,-38.1,0.0,-0.0,45.2,-5.28,-68.16,39.93,-28.23
26,-0.0,-0.0,-0.0,-36.52,-32.01,-0.0,-0.0,42.7,-5.23,-68.53,37.47,-31.06
27,-0.0,0.0,-0.0,-32.15,-33.27,-0.0,-0.0,43.1,-5.27,-65.42,37.83,-27.59
28,-0.0,-0.0,-0.0,-33.31,-36.52,-0.0,-0.0,44.57,-5.45,-69.84,39.12,-30.72
29,-0.0,-0.0,-0.0,-30.81,-35.17,-0.0,-0.0,42.81,-5.2,-65.99,37.61,-28.37
30,-0.0,0.0,0.0,-34.14,-39.36,0.0,-0.0,49.09,-5.39,-73.49,43.7,-29.79
31,0.0,-0.0,-0.0,-35.23,-23.22,-0.0,-0.0,38.59,-5.44,-58.45,33.16,-25.29
32,0.0,-0.0,0.0,-27.94,-31.47,-0.0,0.0,41.87,-5.32,-59.42,36.54,-22.87
33,0.0,0.0,-0.0,-29.05,-33.33,-0.0,0.0,38.94,-5.06,-62.38,33.88,-28.51
34,-0.0,-0.0,-0.0,-31.38,-36.19,0.0,-0.0,45.33,-4.7,-67.57,40.63,-26.94
35,-0.0,0.0,-0.0,-35.51,-20.44,0.0,-0.0,34.44,-5.17,-55.95,29.27,-26.68
36,0.0,0.0,0.0,-35.24,-33.04,-0.0,0.0,44.23,-5.53,-68.28,38.7,-29.58
37,0.0,-0.0,0.0,-28.02,-37.78,0.0,0.0,47.46,-5.38,-65.81,42.09,-23.72
38,0.0,0.0,0.0,-35.68,-33.33,-0.0,0.0,45.4,-5.36,-69.01,40.03,-28.97
39,-0.0,-0.0,-0.0,-29.36,-24.0,-0.0,-0.0,37.93,-4.93,-53.36,33.01,-20.35
40,0.0,-0.0,-0.0,-26.69,-43.34,-0.0,-0.0,44.78,-5.34,-70.03,39.44,-30.59
41,-0.0,0.0,0.0,-30.42,-39.37,-0.0,0.0,47.51,-5.38,-69.79,42.13,-27.66
42,-0.0,0.0,-0.0,-22.9,-38.6,0.0,0.0,37.78,-4.91,-61.5,32.87,-28.63
43,-0.0,-0.0,0.0,-31.38,-40.27,0.0,-0.0,46.65,-5.15,-71.64,41.5,-30.14
44,0.0,-0.0,-0.0,-33.06,-22.69,-0.0,0.0,40.73,-5.11,-55.75,35.62,-20.14
45,-0.0,0.0,-0.0,-29.68,-36.78,-0.0,0.0,44.31,-5.26,-66.46,39.04,-27.42
46,-0.0,0.0,-0.0,-35.39,-36.92,-0.0,-0.0,44.88,-5.41,-72.31,39.47,-32.84
47,0.0,-0.0,-0.0,-28.04,-40.98,-0.0,-0.0,47.28,-5.19,-69.02,42.1,-26.92
48,0.0,-0.0,-0.0,-33.15,-36.37,-0.0,0.0,45.39,-5.09,-69.53,40.3,-29.23
49,-0.0,0.0,-0.0,-32.36,-34.05,0.0,0.0,42.83,-5.05,-66.41,37.79,-28.62
50,0.0,-0.0,-0.0,-26.6,-46.23,-0.0,-0.0,47.35,-5.21,-72.83,42.15,-30.68
51,0.0,-0.0,-0.0,-31.75,-38.77,-0.0,0.0,47.32,-5.22,-70.51,42.1,-28.41
52,-0.0,0.0,-0.0,-35.13,-27.22,-0.0,0.0,39.45,-4.8,-62.35,34.65,-27.7
53,0.0,-0.0,-0.0,-28.16,-31.07,0.0,0.0,39.07,-4.83,-59.23,34.24,-24.98
54,-0.0,0.0,-0.0,-36.4,-26.49,0.0,-0.0,39.62,-4.72,-62.89,34.9,-27.99
55,0.0,-0.0,0.0,-31.69,-29.56,-0.0,-0.0,38.4,-4.87,-61.25,33.53,-27.72
56,-0.0,0.0,0.0,-32.77,-23.05,0.0,0.0,39.08,-4.81,-55.82,34.27,-21.55
57,0.0,0.0,-0.0,-31.53,-30.77,0.0,0.0,43.78,-5.19,-62.3,38.59,-23.71
58,0.0,0.0,-0.0,-26.09,-37.58,0.0,0.0,39.09,-4.9,-63.66,34.19,-29.47
59,0.0,0.0,0.0,-30.34,-32.78,-0.0,0.0,42.92,-5.15,-63.13,37.77,-25.36
60,-0.0,0.0,-0.0,-37.46,-30.86,0.0,0.0,43.79,-5.24,-68.32,38.55,-29.77
61,0.0,0.0,0.0,-35.71,-36.17,0.0,-0.0,45.78,-5.08,-71.88,40.7,-31.19
62,0.0,-0.0,0.0,-24.32,-39.85,0.0,0.0,45.31,-5.26,-64.17,40.06,-24.11
63,-0.0,-0.0,-0.0,-33.85,-29.86,0.0,-0.0,42.22,-5.15,-63.71,37.06,-26.65
64,0.0,-0.0,0.0,-29.7,-30.32,0.0,-0.0,38.37,-5.23,-60.03,33.14,-26.89
65,0.0,-0.0,-0.0,-34.87,-28.55,0.0,0.0,39.36,-5.35,-63.42,34.01,-29.41
66,0.0,-0.0,0.0,-34.49,-28.02,-0.0,0.0,40.86,-5.39,-62.51,35.47,-27.04
67,-0.0,-0.0,0.0,-30.39,-28.66,-0.0,-0.0,39.69,-5.11,-59.05,34.58,-24.47
68,0.0,0.0,-0.0,-33.28,-30.93,0.0,0.0,41.74,-5.05,-64.21,36.7,-27.51
69,-0.0,-0.0,0.0,-34.19,-30.47,0.0,0.0,40.89,-5.26,-64.66,35.63,-29.03
70,0.0,0.0,0.0,-31.84,-32.5,0.0,-0.0,40.9,-5.05,-64.34,35.86,-28.49
71,-0.0,-0.0,0.0,-29.66,-30.54,0.0,0.0,39.24,-5.07,-60.2,34.17,-26.03
72,0.0,-0.0,-0.0,-34.33,-28.97,-0.0,0.0,42.31,-5.07,-63.31,37.24,-26.07
73,-0.0,-0.0,-0.0,-34.46,-34.26,-0.0,-0.0,41.78,-4.84,-68.72,36.94,-31.78
74,-0.0,0.0,-0.0,-37.18,-39.95,-0.0,-0.0,49.1,-5.45,-77.12,43.65,-33.47
75,-0.0,-0.0,0.0,-36.81,-34.59,-0.0,0.0,43.65,-5.29,-71.4,38.36,-33.04
76,0.0,-0.0,0.0,-33.35,-32.13,0.0,0.0,47.44,-5.51,-65.47,41.93,-23.54
77,0.0,-0.0,-0.0,-30.9,-36.33,0.0,0.0,40.32,-5.18,-67.23,35.14,-32.09
78,-0.0,-0.0,-0.0,-31.38,-33.72,0.0,0.0,41.6,-5.13,-65.1,36.47,-28.63
79,-0.0,0.0,-0.0,-26.44,-40.17,-0.0,0.0,44.86,-4.96,-66.61,39.9,-26.71
80,0.0,0.0,-0.0,-26.31,-50.4,-0.0,0.0,49.03,-5.19,-76.71,43.83,-32.87
81,0.0,-0.0,-0.0,-28.93,-22.1,-0.0,-0.0,38.33,-4.54,-51.03,33.79,-17.24
82,0.0,0.0,0.0,-33.71,-28.69,0.0,0.0,42.09,-5.02,-62.4,37.07,-25.34
83,-0.0,0.0,-0.0,-31.79,-38.84,0.0,-0.0,46.62,-5.21,-70.63,41.4,-29.23
84,-0.0,0.0,-0.0,-28.7,-41.66,-0.0,-0.0,46.66,-5.52,-70.36,41.13,-29.23
85,-0.0,-0.0,-0.0,-35.51,-25.83,-0.0,-0.0,44.44,-5.48,-61.34,38.96,-22.38
86,-0.0,-0.0,0.0,-32.07,-36.42,-0.0,-0.0,45.87,-5.75,-68.49,40.12,-28.36
87,0.0,0.0,0.0,-31.13,-41.65,0.0,-0.0,46.3,-5.2,-72.78,41.1,-31.68
88,-0.0,0.0,0.0,-32.95,-40.79,-0.0,0.0,49.5,-5.41,-73.74,44.09,-29.65
89,-0.0,0.0,0.0,-33.18,-27.17,-0.0,-0.0,41.04,-5.09,-60.35,35.95,-24.4
90,-0.0,0.0,-0.0,-31.98,-33.75,-0.0,0.0,41.95,-4.97,-65.73,36.99,-28.74
91,-0.0,-0.0,0.0,-34.26,-23.28,-0.0,0.0,33.72,-4.57,-57.55,29.15,-28.4
92,-0.0,0.0,-0.0,-30.36,-30.43,0.0,-0.0,39.35,-4.47,-60.78,34.88,-25.9
93,0.0,0.0,0.0,-27.13,-30.78,-0.0,-0.0,36.5,-4.57,-57.91,31.93,-25.98
94,0.0,-0.0,0.0,-32.16,-7.48,0.0,0.0,29.71,-4.74,-39.65,24.97,-14.67
95,0.0,0.0,-0.0,-31.83,-30.57,-0.0,-0.0,40.08,-4.75,-62.4,35.33,-27.07
96,0.0,0.0,-0.0,-25.7,-40.53,0.0,-0.0,39.22,-4.68,-66.23,34.53,-31.7
97,-0.0,0.0,-0.0,-28.18,-23.81,0.0,-0.0,32.88,-4.58,-51.99,28.3,-23.69
98,0.0,-0.0,0.0,-28.2,-32.33,0.0,-0.0,40.72,-4.91,-60.53,35.81,-24.72
99,0.0,-0.0,0.0,-28.27,-34.2,-0.0,0.0,39.77,-4.88,-62.47,34.89,-27.58
100,0.0,0.0,-0.0,-27.8,-38.91,-0.0,0.0,45.41,-4.72,-66.71,40.7,-26.01
101,0.0,0.0,-0.0,-25.63,-42.59,-0.0,-0.0,40.08,-4.52,-68.23,35.57,-32.66
102,0.0,-0.0,0.0,-28.11,-21.71,0.0,0.0,32.49,-4.3,-49.81,28.19,-21.62
103,-0.0,0.0,-0.0,-29.49,-17.53,0.0,0.0,30.77,-4.37,-47.02,26.4,-20.62
104,0.0,0.0,0.0,-25.88,-17.38,-0.0,0.0,32.36,-4.2,-43.26,28.16,-15.1
105,-0.0,0.0,0.0,-28.16,-28.47,-0.0,0.0,40.07,-4.45,-56.63,35.62,-21.01
106,-0.0,0.0,0.0,-27.77,-19.48,-0.0,-0.0,34.77,-4.83,-47.24,29.94,-17.3
107,-0.0,-0.0,-0.0,-24.75,-27.31,-0.0,0.0,33.17,-4.61,-52.06,28.56,-23.5
108,0.0,-0.0,-0.0,-27.22,-20.42,0.0,-0.0,36.26,-4.64,-47.64,31.62,-16.01
109,-0.0,0.0,0.0,-29.47,-22.1,0.0,-0.0,33.58,-4.57,-51.57,29.02,-22.56
110,0.0,-0.0,0.0,-25.71,-22.92,-0.0,0.0,30.65,-4.28,-48.63,26.37,-22.26
111,0.0,-0.0,-0.0,-24.24,-25.92,0.0,-0.0,32.04,-4.07,-50.15,27.98,-22.18
112,-0.0,-0.0,-0.0,-24.24,-29.96,0.0,-0.0,34.11,-4.29,-54.21,29.82,-24.39
113,-0.0,0.0,0.0,-32.51,-15.49,-0.0,0.0,34.22,-5.0,-48.0,29.22,-18.78
114,0.0,0.0,-0.0,-30.67,-26.68,0.0,-0.0,36.65,-4.97,-57.35,31.68,-25.67
115,-0.0,-0.0,0.0,-32.64,-28.67,0.0,-0.0,39.02,-5.1,-61.31,33.91,-27.4
116,-0.0,-0.0,-0.0,-31.84,-21.62,-0.0,-0.0,37.39,-4.81,-53.46,32.58,-20.87
117,-0.0,-0.0,0.0,-30.73,-17.9,-0.0,0.0,36.79,-5.0,-48.63,31.79,-16.84
118,-0.0,-0.0,-0.0,-32.4,-25.46,-0.0,-0.0,35.94,-5.01,-57.87,30.93,-26.94
119,0.0,-0.0,0.0,-30.07,-30.37,-0.0,-0.0,36.3,-5.12,-60.44,31.19,-29.25
120,-0.0,0.0,0.0,-29.42,-24.05,0.0,-0.0,38.14,-5.15,-53.47,32.99,-20.48
121,-0.0,-0.0,0.0,-36.2,-25.46,0.0,0.0,37.94,-5.38,-61.66,32.56,-29.09
122,-0.0,-0.0,0.0,-31.35,-20.9,0.0,-0.0,36.53,-5.22,-52.25,31.31,-20.95
123,0.0,-0.0,0.0,-33.35,-17.57,-0.0,0.0,35.79,-5.39,-50.92,30.4,-20.52
124,0.0,0.0,0.0,-23.77,-35.34,0.0,0.0,39.99,-4.98,-59.12,35.01,-24.11
125,0.0,-0.0,0.0,-26.56,-22.41,0.0,-0.0,34.27,-5.38,-48.96,28.89,-20.07
126,-0.0,-0.0,0.0,-29.12,-40.16,0.0,-0.0,48.43,-5.44,-69.29,42.99,-26.3
127,-0.0,-0.0,-0.0,-35.25,-25.14,-0.0,-0.0,39.95,-5.17,-60.39,34.77,-25.62
128,0.0,-0.0,0.0,-36.33,-28.43,-0.0,-0.0,43.11,-5.35,-64.76,37.75,-27.0
129,-0.0,0.0,-0.0,-34.42,-32.3,-0.0,0.0,41.61,-5.25,-66.72,36.37,-30.35
130,0.0,0.0,-0.0,-34.55,-17.34,-0.0,0.0,32.22,-5.15,-51.89,27.08,-24.81
131,-0.0,-0.0,0.0,-31.78,-19.89,0.0,-0.0,37.58,-4.75,-51.66,32.83,-18.83
132,-0.0,0.0,-0.0,-29.99,-23.48,0.0,-0.0,34.93,-5.21,-53.47,29.72,-23.75
133,0.0,0.0,-0.0,-29.59,-15.6,0.0,-0.0,29.89,-4.96,-45.19,24.94,-20.25
134,0.0,0.0,-0.0,-28.41,-5.62,0.0,0.0,25.18,-4.53,-34.03,20.65,-13.38
135,0.0,0.0,-0.0,-29.45,-21.68,0.0,-0.0,33.48,-4.71,-51.13,28.76,-22.37
136,0.0,0.0,-0.0,-30.55,-14.11,-0.0,0.0,30.88,-4.78,-44.66,26.1,-18.56
137,0.0,0.0,-0.0,-30.82,-15.98,-0.0,-0.0,30.66,-4.51,-46.8,26.16,-20.64
138,0.0,0.0,0.0,-30.65,-30.32,0.0,-0.0,36.75,-4.84,-60.97,31.91,-29.06
139,-0.0,0.0,-0.0,-27.69,-18.28,0.0,-0.0,34.7,-4.75,-45.98,29.95,-16.02
140,-0.0,-0.0,-0.0,-26.75,-24.69,-0.0,-0.0,35.47,-4.88,-51.44,30.59,-20.85
141,-0.0,-0.0,-0.0,-28.77,-14.68,0.0,-0.0,33.28,-4.75,-43.45,28.53,-14.91
142,0.0,0.0,-0.0,-28.49,-26.33,0.0,0.0,34.53,-4.26,-54.82,30.28,-24.55
143,-0.0,0.0,-0.0,-25.27,-32.39,-0.0,-0.0,37.18,-4.27,-57.66,32.91,-24.75
144,-0.0,-0.0,0.0,-28.33,-18.94,-0.0,0.0,30.08,-4.14,-47.27,25.94,-21.33
145,0.0,-0.0,0.0,-27.01,-17.64,-0.0,-0.0,29.21,-4.01,-44.65,25.2,-19.45
146,-0.0,0.0,0.0,-28.48,-24.5,-0.0,-0.0,33.83,-4.42,-52.98,29.41,-23.58
147,0.0,-0.0,0.0,-30.51,-24.96,0.0,-0.0,34.52,-4.18,-55.48,30.34,-25.14
148,-0.0,0.0,0.0,-28.66,-12.95,-0.0,0.0,26.42,-3.97,-41.6,22.46,-19.14
149,0.0,0.0,0.0,-25.57,-24.18,-0.0,0.0,33.1,-4.13,-49.75,28.97,-20.78
150,-0.0,0.0,-0.0,-24.54,-23.88,-0.0,-0.0,33.33,-3.96,-48.41,29.37,-19.05
151,-0.0,-0.0,-0.0,-26.38,-21.79,0.0,-0.0,34.43,-4.43,-48.17,30.0,-18.18
152,0.0,0.0,-0.0,-30.61,-21.13,0.0,-0.0,34.64,-4.69,-51.73,29.95,-21.78
153,-0.0,-0.0,0.0,-28.38,-25.07,0.0,0.0,38.88,-4.61,-53.45,34.28,-19.18
154,-0.0,0.0,-0.0,-27.25,-24.24,-0.0,-0.0,31.72,-4.39,-51.48,27.33,-24.16
155,0.0,-0.0,0.0,-25.44,-27.01,-0.0,-0.0,35.04,-4.41,-52.45,30.63,-21.82
156,0.0,-0.0,0.0,-30.3,-10.96,-0.0,0.0,28.48,-4.17,-41.26,24.31,-16.95
157,0.0,0.0,-0.0,-21.27,-40.38,0.0,0.0,37.89,-4.3,-61.65,33.58,-28.07
158,-0.0,0.0,0.0,-27.11,-21.92,0.0,-0.0,33.89,-4.27,-49.03,29.62,-19.41
159,-0.0,-0.0,-0.0,-30.65,-31.27,-0.0,-0.0,40.14,-4.75,-61.92,35.39,-26.53
160,0.0,-0.0,-0.0,-29.81,-24.79,0.0,0.0,35.16,-4.75,-54.6,30.41,-24.18
161,0.0,0.0,0.0,-35.31,-18.14,0.0,-0.0,33.82,-4.65,-53.45,29.17,-24.28
162,0.0,-0.0,-0.0,-26.92,-31.02,0.0,0.0,39.22,-4.56,-57.94,34.67,-23.28
163,0.0,0.0,-0.0,-28.85,-26.79,0.0,-0.0,36.42,-4.76,-55.65,31.66,-23.98
164,0.0,-0.0,-0.0,-30.18,-34.42,-0.0,-0.0,39.38,-4.73,-64.6,34.66,-29.95
165,-0.0,-0.0,-0.0,-28.82,-39.02,-0.0,-0.0,42.54,-4.9,-67.84,37.64,-30.2
166,-0.0,-0.0,0.0,-29.26,-18.7,-0.0,-0.0,33.09,-4.7,-47.95,28.39,-19.56
167,-0.0,-0.0,-0.0,-30.5,-35.02,-0.0,0.0,41.82,-4.66,-65.51,37.16,-28.35
168,-0.0,-0.0,0.0,-28.64,-43.27,0.0,0.0,45.14,-4.61,-71.91,40.52,-31.39
169,-0.0,-0.0,0.0,-30.6,-15.39,0.0,-0.0,29.8,-4.74,-45.99,25.06,-20.94
170,-0.0,0.0,-0.0,-22.74,-36.76,-0.0,-0.0,37.95,-4.84,-59.5,33.12,-26.39
171,-0.0,0.0,-0.0,-33.71,-19.53,0.0,-0.0,33.22,-4.65,-53.24,28.57,-24.67
172,0.0,-0.0,0.0,-28.15,-28.72,-0.0,0.0,35.9,-4.64,-56.87,31.26,-25.61
173,0.0,0.0,-0.0,-34.2,-27.35,0.0,0.0,38.42,-4.85,-61.55,33.57,-27.98
174,-0.0,-0.0,0.0,-34.2,-22.49,0.0,0.0,36.62,-4.72,-56.7,31.9,-24.79
175,0.0,-0.0,0.0,-30.22,-26.64,-0.0,-0.0,34.49,-4.6,-56.85,29.89,-26.96
176,0.0,0.0,-0.0,-30.59,-11.78,-0.0,0.0,29.82,-4.44,-42.37,25.39,-16.98
177,0.0,0.0,0.0,-33.34,-30.19,0.0,0.0,38.17,-4.6,-63.53,33.57,-29.96
178,-0.0,0.0,0.0,-28.2,-32.5,0.0,-0.0,39.94,-4.7,-60.7,35.24,-25.46
179,0.0,-0.0,-0.0,-33.79,-14.86,-0.0,-0.0,31.27,-4.63,-48.65,26.64,-22.01
180,0.0,0.0,-0.0,-33.49,-21.0,-0.0,-0.0,33.9,-4.61,-54.49,29.29,-25.2
181,0.0,0.0,0.0,-25.21,-36.3,-0.0,0.0,41.18,-4.93,-61.51,36.25,-25.27
182,0.0,0.0,-0.0,-33.67,-29.8,0.0,-0.0,43.97,-5.07,-63.47,38.89,-24.58
183,0.0,-0.0,-0.0,-28.98,-34.44,-0.0,-0.0,40.63,-4.86,-63.42,35.76,-27.66
184,-0.0,0.0,-0.0,-32.38,-30.13,-0.0,-0.0,39.24,-4.65,-62.51,34.59,-27.93
185,-0.0,0.0,-0.0,-27.77,-29.81,-0.0,0.0,37.54,-4.69,-57.58,32.86,-24.72
186,0.0,0.0,0.0,-27.21,-36.86,-0.0,0.0,43.2,-4.75,-64.07,38.45,-25.62
187,-0.0,0.0,0.0,-23.27,-38.08,-0.0,-0.0,46.18,-4.93,-61.35,41.25,-20.1
188,-0.0,-0.0,-0.0,-25.99,-29.69,-0.0,-0.0,36.42,-4.93,-55.67,31.49,-24.19
189,0.0,-0.0,-0.0,-31.79,-31.14,-0.0,-0.0,38.16,-4.99,-62.93,33.17,-29.77
190,-0.0,0.0,0.0,-30.13,-36.5,-0.0,-0.0,41.75,-4.76,-66.64,36.99,-29.64
191,-0.0,0.0,-0.0,-31.1,-23.37,0.0,0.0,36.03,-4.48,-54.47,31.55,-22.92
192,-0.0,0.0,0.0,-31.86,-21.49,0.0,-0.0,35.95,-4.54,-53.35,31.41,-21.94
193,-0.0,-0.0,0.0,-29.22,-34.51,0.0,0.0,37.51,-4.5,-63.73,33.01,-30.71
194,0.0,-0.0,-0.0,-27.36,-25.93,0.0,-0.0,37.51,-4.39,-53.29,33.12,-20.17
195,0.0,0.0,0.0,-29.79,-26.61,-0.0,0.0,37.46,-4.45,-56.39,33.02,-23.38
196,0.0,-0.0,-0.0,-28.2,-14.61,0.0,-0.0,29.04,-4.36,-42.81,24.68,-18.13
197,0.0,-0.0,-0.0,-27.39,-21.17,-0.0,-0.0,33.4,-4.34,-48.56,29.06,-19.49
198,0.0,-0.0,0.0,-26.06,-9.1,-0.0,0.0,30.84,-4.52,-35.16,26.32,-8.84
199,-0.0,0.0,-0.0,-31.2,-23.46,-0.0,-0.0,35.13,-4.16,-54.66,30.96,-23.7
200,0.0,0.0,0.0,-27.82,-23.74,0.0,0.0,37.77,-4.08,-51.57,33.69,-17.87
201,-0.0,-0.0,0.0,-23.29,-21.67,0.0,-0.0,32.64,-3.95,-44.96,28.69,-16.27
202,0.0,0.0,0.0,-27.19,-27.3,0.0,0.0,31.64,-4.24,-54.49,27.4,-27.09
203,0.0,-0.0,-0.0,-19.79,-31.79,-0.0,0.0,32.83,-3.93,-51.58,28.9,-22.68
204,0.0,-0.0,0.0,-21.74,-50.29,0.0,-0.0,47.29,-3.8,-72.03,43.49,-28.54
205,-0.0,0.0,-0.0,-24.77,-26.37,-0.0,-0.0,34.67,-4.01,-51.14,30.65,-20.48
206,-0.0,0.0,-0.0,-27.12,-35.65,-0.0,0.0,34.77,-4.15,-62.76,30.61,-32.15
207,-0.0,0.0,0.0,-20.45,-29.85,-0.0,0.0,31.48,-4.07,-50.3,27.42,-22.89
208,0.0,0.0,0.0,-26.7,-15.14,0.0,-0.0,27.96,-3.99,-41.84,23.97,-17.87
209,-0.0,0.0,-0.0,-19.96,-33.29,0.0,-0.0,33.47,-3.95,-53.25,29.52,-23.73
210,-0.0,0.0,0.0,-28.18,-21.2,-0.0,-0.0,32.27,-4.28,-49.38,27.99,-21.39
211,0.0,0.0,0.0,-25.13,-23.71,-0.0,0.0,30.13,-4.31,-48.84,25.83,-23.02
212,-0.0,-0.0,-0.0,-23.39,-30.66,0.0,-0.0,34.88,-4.4,-54.06,30.48,-23.58
213,-0.0,-0.0,-0.0,-28.24,-30.36,0.0,0.0,34.04,-4.33,-58.6,29.71,-28.89
214,-0.0,-0.0,-0.0,-28.22,-32.23,-0.0,-0.0,36.6,-4.29,-60.44,32.32,-28.13
215,0.0,-0.0,-0.0,-20.6,-31.45,0.0,-0.0,34.97,-3.85,-52.05,31.12,-20.93
216,-0.0,-0.0,0.0,-17.8,-41.18,0.0,-0.0,37.46,-4.03,-58.98,33.43,-25.55
217,0.0,-0.0,0.0,-27.12,-39.53,0.0,-0.0,42.69,-4.2,-66.65,38.5,-28.15
218,0.0,0.0,-0.0,-25.93,-34.35,0.0,-0.0,39.8,-4.39,-60.28,35.41,-24.87
219,0.0,-0.0,-0.0,-25.08,-27.59,0.0,0.0,40.82,-4.2,-52.67,36.61,-16.05
220,0.0,0.0,-0.0,-27.29,-15.51,-0.0,-0.0,24.76,-3.76,-42.8,20.99,-21.81
221,-0.0,-0.0,-0.0,-27.46,-31.23,0.0,0.0,35.35,-3.9,-58.7,31.45,-27.25
222,-0.0,0.0,-0.0,-23.03,-21.09,0.0,0.0,29.49,-3.6,-44.12,25.89,-18.23
223,0.0,-0.0,-0.0,-26.53,-14.95,0.0,0.0,26.27,-3.62,-41.48,22.65,-18.83
224,0.0,-0.0,-0.0,-24.54,-26.03,-0.0,-0.0,37.4,-4.66,-50.57,32.75,-17.82
225,0.0,0.0,-0.0,-29.02,-32.31,-0.0,0.0,41.66,-4.79,-61.33,36.86,-24.47
226,0.0,-0.0,0.0,-34.81,-12.16,0.0,0.0,29.23,-5.03,-46.97,24.2,-22.77
227,-0.0,0.0,0.0,-22.46,-33.77,-0.0,-0.0,34.51,-5.14,-56.23,29.37,-26.86
228,-0.0,0.0,0.0,-28.1,-25.71,-0.0,0.0,31.4,-4.35,-53.81,27.05,-26.76
229,-0.0,-0.0,-0.0,-24.77,-38.19,0.0,0.0,43.14,-4.08,-62.96,39.05,-23.91
230,0.0,0.0,-0.0,-28.2,-15.16,-0.0,0.0,28.26,-4.57,-43.37,23.68,-19.68
231,0.0,-0.0,-0.0,-28.69,-23.67,0.0,-0.0,30.89,-4.52,-52.35,26.37,-25.98
232,0.0,-0.0,0.0,-23.64,-45.48,0.0,0.0,42.77,-4.71,-69.12,38.06,-31.06
233,-0.0,-0.0,-0.0,-32.0,-23.22,-0.0,-0.0,36.44,-4.82,-55.22,31.62,-23.6
234,0.0,-0.0,-0.0,-25.69,-27.17,-0.0,-0.0,32.7,-4.64,-52.87,28.06,-24.8
235,-0.0,0.0,0.0,-26.05,-23.82,0.0,0.0,34.23,-4.88,-49.88,29.35,-20.53
236,0.0,0.0,0.0,-28.95,-21.42,0.0,0.0,35.69,-4.9,-50.36,30.79,-19.58
237,0.0,0.0,-0.0,-28.97,-29.43,-0.0,0.0,38.79,-4.47,-58.4,34.32,-24.08
238,0.0,0.0,0.0,-29.39,-29.81,-0.0,0.0,38.39,-4.65,-59.2,33.74,-25.46
239,0.0,0.0,0.0,-24.13,-35.88,0.0,-0.0,36.81,-4.59,-60.01,32.23,-27.79
240,0.0,-0.0,0.0,-28.61,-32.26,0.0,-0.0,40.5,-4.81,-60.87,35.69,-25.18
241,0.0,-0.0,0.0,-26.99,-20.18,0.0,0.0,32.27,-4.48,-47.18,27.79,-19.39
242,0.0,0.0,-0.0,-26.04,-17.55,-0.0,-0.0,30.15,-4.34,-43.59,25.81,-17.78
243,-0.0,0.0,0.0,-30.32,-22.05,-0.0,0.0,32.4,-4.65,-52.37,27.75,-24.62
244,0.0,0.0,-0.0,-32.8,-8.73,-0.0,-0.0,26.89,-4.74,-41.53,22.15,-19.38
245,-0.0,-0.0,-0.0,-32.05,-17.04,-0.0,-0.0,34.85,-5.05,-49.08,29.79,-19.29
246,0.0,-0.0,-0.0,-33.4,-12.29,-0.0,0.0,32.85,-5.18,-45.69,27.66,-18.02
247,0.0,0.0,0.0,-31.58,-19.67,-0.0,-0.0,33.08,-4.74,-51.25,28.34,-22.91
248,0.0,0.0,0.0,-30.56,-12.72,0.0,0.0,26.81,-4.73,-43.28,22.08,-21.2
249,-0.0,-0.0,0.0,-31.45,-11.19,0.0,-0.0,31.1,-4.73,-42.64,26.37,-16.27
250,0.0,-0.0,0.0,-32.11,-20.76,-0.0,0.0,33.19,-5.03,-52.88,28.16,-24.72
251,0.0,-0.0,0.0,-33.36,-19.14,0.0,-0.0,32.65,-4.77,-52.5,27.87,-24.62
252,0.0,-0.0,-0.0,-31.07,-19.49,-0.0,-0.0,33.74,-4.58,-50.56,29.15,-21.41
253,-0.0,0.0,-0.0,-34.1,-20.12,0.0,-0.0,34.75,-5.23,-54.22,29.53,-24.69
254,0.0,-0.0,0.0,-34.01,-13.32,-0.0,-0.0,28.62,-4.96,-47.33,23.66,-23.67
255,-0.0,0.0,0.0,-36.64,-17.24,0.0,0.0,31.16,-4.92,-53.88,26.24,-27.63
256,-0.0,0.0,0.0,-31.64,-22.67,0.0,-0.0,35.88,-4.72,-54.31,31.15,-23.15
257,-0.0,-0.0,-0.0,-31.01,-27.66,0.0,-0.0,36.45,-4.88,-58.67,31.57,-27.1
258,-0.0,-0.0,-0.0,-33.65,-11.53,-0.0,-0.0,29.47,-4.68,-45.18,24.79,-20.39
259,0.0,-0.0,0.0,-25.6,-22.21,0.0,0.0,33.22,-4.74,-47.81,28.47,-19.34
260,-0.0,0.0,0.0,-31.27,-21.66,0.0,-0.0,35.76,-4.97,-52.93,30.79,-22.14
261,0.0,-0.0,0.0,-27.39,-31.3,0.0,0.0,37.37,-4.5,-58.68,32.87,-25.82
262,0.0,-0.0,-0.0,-28.85,-21.35,0.0,0.0,35.21,-4.52,-50.2,30.69,-19.51
263,0.0,-0.0,0.0,-25.74,-34.93,0.0,-0.0,36.97,-4.53,-60.67,32.44,-28.23
264,0.0,-0.0,-0.0,-28.39,-26.8,-0.0,-0.0,34.13,-4.67,-55.19,29.46,-25.73
265,0.0,-0.0,-0.0,-30.54,-20.26,-0.0,0.0,33.47,-4.58,-50.8,28.88,-21.91
266,0.0,-0.0,0.0,-29.67,-26.92,0.0,0.0,36.3,-5.04,-56.59,31.26,-25.33
267,-0.0,-0.0,0.0,-31.57,-30.07,0.0,0.0,39.25,-4.76,-61.64,34.49,-27.15
268,0.0,-0.0,-0.0,-28.8,-24.02,0.0,-0.0,34.99,-4.94,-52.81,30.05,-22.77
269,0.0,-0.0,0.0,-32.76,-25.06,0.0,0.0,39.13,-5.01,-57.82,34.12,-23.71
270,0.0,0.0,-0.0,-30.06,-18.62,0.0,-0.0,30.06,-4.51,-48.67,25.55,-23.12
271,-0.0,0.0,0.0,-32.78,-15.82,-0.0,0.0,31.77,-4.63,-48.59,27.13,-21.46
272,-0.0,0.0,0.0,-34.17,-26.51,-0.0,0.0,36.02,-4.79,-60.69,31.23,-29.46
273,-0.0,0.0,0.0,-29.22,-23.36,0.0,0.0,33.88,-4.86,-52.58,29.01,-23.57
274,-0.0,0.0,0.0,-37.36,-25.77,0.0,0.0,38.24,-5.09,-63.13,33.15,-29.97
275,-0.0,0.0,-0.0,-31.71,-30.74,0.0,-0.0,36.63,-4.77,-62.45,31.86,-30.59
276,-0.0,0.0,0.0,-31.34,-27.06,-0.0,0.0,37.13,-5.17,-58.4,31.95,-26.45
277,0.0,0.0,-0.0,-35.54,-24.52,0.0,0.0,39.6,-5.33,-60.07,34.27,-25.8
278,-0.0,-0.0,-0.0,-33.66,-2.5,0.0,0.0,25.45,-4.58,-36.15,20.88,-15.28
279,0.0,-0.0,-0.0,-34.5,-16.41,0.0,-0.0,35.99,-4.94,-50.92,31.06,-19.86
280,-0.0,0.0,-0.0,-38.92,-10.97,-0.0,0.0,31.5,-5.04,-49.88,26.45,-23.43
281,-0.0,-0.0,-0.0,-32.58,-14.07,-0.0,0.0,31.33,-4.94,-46.65,26.39,-20.25
282,0.0,0.0,-0.0,-30.83,-16.24,0.0,0.0,33.73,-4.78,-47.07,28.94,-18.13
283,-0.0,0.0,-0.0,-33.02,-11.56,0.0,-0.0,29.93,-4.7,-44.59,25.22,-19.36
284,0.0,-0.0,-0.0,-33.27,-24.08,0.0,0.0,33.95,-4.91,-57.34,29.03,-28.31
285,0.0,-0.0,-0.0,-27.36,-22.2,-0.0,0.0,33.03,-4.96,-49.56,28.07,-21.48
286,-0.0,0.0,0.0,-34.47,-17.38,0.0,-0.0,34.98,-4.87,-51.85,30.12,-21.74
287,-0.0,0.0,-0.0,-34.55,-4.58,-0.0,-0.0,26.09,-4.73,-39.14,21.35,-17.79
288,0.0,0.0,0.0,-30.86,-23.73,0.0,0.0,34.45,-4.37,-54.59,30.09,-24.5
289,-0.0,0.0,0.0,-37.14,-23.91,-0.0,0.0,38.51,-5.19,-61.05,33.31,-27.74
290,-0.0,0.0,0.0,-32.1,-17.96,-0.0,0.0,36.71,-4.87,-50.07,31.84,-18.23
291,-0.0,-0.0,0.0,-35.46,-19.82,-0.0,-0.0,33.3,-5.07,-55.28,28.23,-27.05
292,-0.0,-0.0,0.0,-35.46,-21.88,0.0,0.0,37.4,-4.92,-57.34,32.48,-24.85
293,0.0,0.0,0.0,-33.98,-16.11,0.0,0.0,31.11,-4.97,-50.09,26.14,-23.95
294,0.0,0.0,0.0,-34.59,-15.8,-0.0,0.0,31.57,-5.08,-50.39,26.49,-23.9
295,0.0,0.0,-0.0,-31.93,-29.7,0.0,0.0,37.06,-4.97,-61.62,32.1,-29.53
296,-0.0,-0.0,-0.0,-31.8,-24.59,0.0,-0.0,38.29,-4.76,-56.39,33.53,-22.86
297,-0.0,-0.0,-0.0,-31.58,-21.23,-0.0,0.0,36.85,-4.88,-52.81,31.97,-20.84
298,-0.0,-0.0,-0.0,-30.0,-21.57,0.0,-0.0,32.3,-4.83,-51.57,27.46,-24.1
299,-0.0,-0.0,-0.0,-29.69,-21.49,0.0,-0.0,33.38,-4.69,-51.18,28.69,-22.49
300,0.0,-0.0,0.0,-32.27,-14.17,0.0,0.0,32.93,-4.98,-46.44,27.94,-18.49
301,0.0,0.0,0.0,-30.48,-15.21,-0.0,0.0,31.01,-4.96,-45.69,26.05,-19.64
302,0.0,-0.0,-0.0,-30.1,-30.31,-0.0,-0.0,38.98,-5.3,-60.41,33.68,-26.73
303,0.0,-0.0,-0.0,-28.56,-23.39,-0.0,-0.0,32.71,-5.13,-51.95,27.58,-24.37
304,0.0,0.0,-0.0,-31.37,-19.47,0.0,-0.0,34.97,-5.06,-50.84,29.91,-20.92
305,0.0,0.0,0.0,-27.52,-36.87,0.0,-0.0,40.7,-5.07,-64.4,35.63,-28.77
306,-0.0,0.0,-0.0,-30.1,-25.65,0.0,0.0,34.51,-4.53,-55.75,29.98,-25.77
307,-0.0,-0.0,0.0,-35.11,-15.33,0.0,0.0,28.59,-4.91,-50.45,23.68,-26.77
308,-0.0,-0.0,-0.0,-25.76,-28.24,0.0,0.0,37.43,-5.01,-54.0,32.41,-21.59
309,0.0,0.0,-0.0,-31.82,-20.73,0.0,-0.0,31.36,-4.71,-52.55,26.65,-25.9
310,0.0,0.0,-0.0,-24.9,-29.87,-0.0,-0.0,34.45,-4.58,-54.77,29.87,-24.9
311,-0.0,0.0,0.0,-27.29,-26.79,-0.0,-0.0,33.83,-4.65,-54.07,29.18,-24.89
312,-0.0,0.0,-0.0,-32.2,-17.3,0.0,-0.0,32.1,-4.52,-49.5,27.57,-21.93
313,0.0,0.0,-0.0,-31.77,-25.08,-0.0,0.0,34.87,-4.66,-56.85,30.21,-26.64
314,-0.0,0.0,0.0,-25.94,-27.86,-0.0,-0.0,33.58,-4.63,-53.8,28.95,-24.84
315,0.0,-0.0,0.0,-30.94,-17.32,0.0,0.0,30.99,-4.66,-48.26,26.33,-21.94
316,0.0,-0.0,0.0,-30.16,-29.95,0.0,0.0,35.39,-4.68,-60.11,30.71,-29.4
317,-0.0,0.0,0.0,-34.57,-24.61,0.0,0.0,37.12,-4.95,-59.18,32.17,-27.01
318,-0.0,0.0,0.0,-34.18,-18.62,-0.0,-0.0,35.43,-4.8,-52.8,30.63,-22.17
319,0.0,-0.0,-0.0,-32.46,-23.83,0.0,-0.0,36.83,-4.69,-56.29,32.14,-24.15
320,-0.0,-0.0,0.0,-31.66,-22.23,0.0,0.0,31.19,-4.66,-53.9,26.54,-27.36
321,-0.0,0.0,-0.0,-30.76,-24.78,-0.0,-0.0,34.08,-4.94,-55.53,29.14,-26.39
322,0.0,-0.0,0.0,-28.5,-29.94,-0.0,0.0,35.74,-4.92,-58.44,30.82,-27.62
323,0.0,0.0,0.0,-25.44,-19.36,0.0,0.0,29.34,-4.77,-44.81,24.57,-20.24
324,0.0,0.0,0.0,-33.15,-13.74,-0.0,0.0,29.89,-4.97,-46.89,24.92,-21.97
325,-0.0,0.0,0.0,-27.78,-28.77,-0.0,0.0,31.75,-4.62,-56.55,27.13,-29.42
326,0.0,0.0,-0.0,-33.3,-15.04,-0.0,0.0,30.6,-4.77,-48.34,25.83,-22.52
327,0.0,-0.0,0.0,-31.85,-26.59,0.0,0.0,38.11,-5.0,-58.44,33.11,-25.33
328,0.0,0.0,-0.0,-33.14,-18.67,0.0,-0.0,32.86,-4.77,-51.81,28.08,-23.72
329,0.0,0.0,-0.0,-32.85,-14.96,0.0,-0.0,29.42,-4.51,-47.81,24.91,-22.9
330,0.0,0.0,-0.0,-23.8,-20.31,-0.0,0.0,29.8,-4.53,-44.11,25.28,-18.83
331,-0.0,0.0,0.0,-27.37,-18.33,0.0,-0.0,27.37,-4.35,-45.7,23.02,-22.68
332,-0.0,-0.0,0.0,-30.11,-19.73,0.0,-0.0,32.36,-4.63,-49.85,27.73,-22.11
333,-0.0,-0.0,-0.0,-29.89,-27.24,-0.0,-0.0,37.03,-4.82,-57.13,32.22,-24.91
334,0.0,0.0,0.0,-34.44,-15.9,0.0,-0.0,30.53,-4.93,-50.35,25.59,-24.75
335,0.0,0.0,-0.0,-27.8,-25.09,-0.0,0.0,29.99,-4.52,-52.89,25.46,-27.43
336,-0.0,-0.0,0.0,-32.86,-9.37,0.0,-0.0,26.76,-4.49,-42.23,22.27,-19.96
337,0.0,0.0,-0.0,-30.35,-22.24,-0.0,0.0,37.18,-4.52,-52.59,32.66,-19.94
338,-0.0,-0.0,-0.0,-32.54,-26.53,0.0,0.0,35.62,-4.76,-59.07,30.86,-28.21
339,0.0,-0.0,-0.0,-29.2,-20.11,0.0,0.0,32.8,-4.7,-49.31,28.1,-21.2
340,0.0,-0.0,-0.0,-29.9,-19.85,0.0,0.0,32.71,-4.54,-49.75,28.17,-21.58
341,0.0,0.0,0.0,-30.55,-21.73,0.0,0.0,33.47,-4.54,-52.28,28.92,-23.36
342,-0.0,0.0,-0.0,-31.27,-15.98,-0.0,0.0,36.96,-4.83,-47.25,32.13,-15.12
343,0.0,0.0,0.0,-30.29,-12.01,-0.0,-0.0,26.38,-4.44,-42.3,21.94,-20.36
344,0.0,-0.0,0.0,-32.23,-20.63,-0.0,0.0,30.52,-4.68,-52.86,25.84,-27.02
345,0.0,0.0,-0.0,-34.29,-28.94,-0.0,0.0,39.0,-4.88,-63.23,34.12,-29.11
346,-0.0,-0.0,-0.0,-27.75,-21.53,0.0,-0.0,32.57,-4.93,-49.28,27.64,-21.63
347,0.0,-0.0,-0.0,-30.55,-13.98,-0.0,0.0,31.29,-4.75,-44.52,26.53,-17.99
348,0.0,0.0,0.0,-29.46,-19.34,0.0,0.0,32.23,-4.86,-48.8,27.37,-21.43
349,0.0,0.0,-0.0,-29.87,-21.88,-0.0,-0.0,35.8,-4.76,-51.75,31.04,-20.71
350,0.0,0.0,0.0,-31.99,-13.86,-0.0,0.0,31.72,-4.72,-45.85,27.0,-18.86
351,0.0,-0.0,-0.0,-31.98,-15.62,0.0,0.0,30.22,-4.85,-47.6,25.38,-22.23
352,-0.0,0.0,-0.0,-31.81,-23.08,-0.0,0.0,36.83,-4.81,-54.89,32.02,-22.87
353,-0.0,-0.0,0.0,-33.3,-16.54,0.0,0.0,31.73,-4.81,-49.84,26.92,-22.92
354,-0.0,-0.0,0.0,-34.95,-23.09,0.0,0.0,36.14,-4.96,-58.04,31.18,-26.86
355,-0.0,0.0,0.0,-32.62,-21.4,0.0,-0.0,36.22,-5.04,-54.01,31.18,-22.83
356,-0.0,-0.0,0.0,-35.48,-25.76,0.0,0.0,36.22,-5.29,-61.25,30.93,-30.32
357,-0.0,0.0,0.0,-34.33,-20.02,0.0,-0.0,36.07,-4.85,-54.35,31.21,-23.14
358,-0.0,-0.0,0.0,-29.61,-26.5,0.0,-0.0,36.85,-4.91,-56.11,31.94,-24.17
359,-0.0,0.0,0.0,-32.89,-23.02,0.0,-0.0,35.0,-4.85,-55.91,30.15,-25.76
360,0.0,0.0,0.0,-34.64,-17.89,0.0,-0.0,32.81,-4.98,-52.53,27.83,-24.7
361,-0.0,-0.0,0.0,-21.41,-29.58,0.0,-0.0,30.64,-4.85,-50.99,25.79,-25.2
362,0.0,-0.0,0.0,-31.91,-20.11,0.0,-0.0,31.86,-4.95,-52.02,26.9,-25.11
363,-0.0,-0.0,0.0,-31.49,-24.38,-0.0,-0.0,31.93,-4.92,-55.86,27.01,-28.85
364,0.0,-0.0,0.0,-34.29,-23.3,-0.0,0.0,35.6,-4.91,-57.59,30.68,-26.91
365,0.0,-0.0,-0.0,-30.18,-34.73,0.0,0.0,41.66,-4.88,-64.91,36.78,-28.13
366,0.0,-0.0,-0.0,-32.18,-15.13,0.0,0.0,29.82,-5.04,-47.31,24.78,-22.53
367,-0.0,0.0,0.0,-29.81,-12.8,-0.0,-0.0,28.75,-4.78,-42.61,23.97,-18.64
368,-0.0,-0.0,0.0,-34.32,-26.39,0.0,-0.0,36.38,-4.89,-60.71,31.49,-29.23
369,0.0,-0.0,0.0,-31.43,-12.84,-0.0,-0.0,30.03,-4.97,-44.27,25.06,-19.21
370,-0.0,-0.0,0.0,-31.37,-25.68,-0.0,-0.0,36.94,-4.94,-57.05,32.0,-25.05
371,0.0,0.0,0.0,-33.51,-21.77,-0.0,0.0,36.33,-5.0,-55.28,31.33,-23.96
372,-0.0,-0.0,0.0,-30.71,-21.9,0.0,-0.0,36.85,-4.88,-52.61,31.98,-20.63
373,-0.0,0.0,-0.0,-32.14,-19.37,-0.0,0.0,30.35,-4.73,-51.51,25.62,-25.88
374,0.0,-0.0,0.0,-33.35,-23.45,-0.0,-0.0,35.74,-4.85,-56.79,30.89,-25.9
375,0.0,0.0,-0.0,-32.52,-17.49,0.0,0.0,30.41,-4.71,-50.01,25.71,-24.3
376,-0.0,-0.0,0.0,-35.13,-16.2,-0.0,-0.0,30.82,-5.1,-51.33,25.71,-25.61
377,-0.0,0.0,0.0,-32.04,-23.4,-0.0,0.0,36.08,-4.77,-55.43,31.3,-24.13
378,0.0,-0.0,0.0,-29.97,-18.22,-0.0,0.0,31.93,-4.7,-48.2,27.23,-20.97
379,-0.0,0.0,-0.0,-29.11,-33.05,0.0,0.0,37.05,-4.61,-62.16,32.44,-29.72
380,0.0,-0.0,-0.0,-30.07,-20.52,-0.0,0.0,31.78,-4.67,-50.59,27.11,-23.48
381,0.0,-0.0,-0.0,-29.51,-23.27,-0.0,0.0,30.82,-4.6,-52.78,26.22,-26.57
382,0.0,-0.0,0.0,-28.92,-25.1,-0.0,0.0,31.73,-4.67,-54.03,27.06,-26.97
383,0.0,0.0,0.0,-31.8,-15.08,0.0,0.0,30.32,-4.7,-46.88,25.63,-21.25
384,-0.0,0.0,-0.0,-32.03,-22.85,-0.0,0.0,35.14,-5.0,-54.89,30.14,-24.74
385,0.0,-0.0,0.0,-32.2,-29.95,-0.0,0.0,37.84,-4.79,-62.15,33.05,-29.1
386,0.0,-0.0,-0.0,-32.86,-26.23,-0.0,-0.0,39.42,-4.83,-59.09,34.59,-24.5
387,0.0,0.0,-0.0,-33.32,-18.71,0.0,0.0,38.33,-4.83,-52.03,33.5,-18.53
388,-0.0,0.0,0.0,-34.52,-8.77,-0.0,-0.0,28.4,-4.92,-43.3,23.48,-19.81
389,-0.0,-0.0,0.0,-27.67,-28.28,-0.0,0.0,40.28,-5.06,-55.95,35.22,-20.73
390,0.0,-0.0,-0.0,-33.3,-35.12,0.0,-0.0,43.38,-5.24,-68.42,38.15,-30.27
391,-0.0,0.0,0.0,-30.87,-28.02,-0.0,-0.0,34.78,-5.11,-58.89,29.67,-29.21
392,0.0,0.0,-0.0,-33.59,-32.51,0.0,-0.0,43.22,-5.18,-66.1,38.04,-28.06
393,0.0,-0.0,-0.0,-32.36,-15.99,0.0,-0.0,32.94,-5.04,-48.35,27.91,-20.44
394,0.0,-0.0,-0.0,-28.28,-32.09,-0.0,0.0,37.83,-5.09,-60.38,32.75,-27.63
395,0.0,0.0,-0.0,-29.23,-32.89,-0.0,0.0,41.84,-4.84,-62.13,36.99,-25.13
396,-0.0,-0.0,-0.0,-26.08,-38.5,0.0,-0.0,39.19,-4.62,-64.58,34.58,-30.0
397,-0.0,0.0,-0.0,-30.05,-23.18,0.0,0.0,31.14,-4.75,-53.23,26.39,-26.84
398,-0.0,0.0,-0.0,-28.15,-29.93,0.0,-0.0,36.35,-4.59,-58.09,31.76,-26.32
399,0.0,0.0,0.0,-32.44,-36.7,0.0,0.0,41.48,-4.88,-69.14,36.6,-32.54
400,-0.0,0.0,-0.0,-32.02,-27.62,0.0,-0.0,37.56,-4.9,-59.65,32.66,-26.99
401,0.0,0.0,-0.0,-23.6,-28.27,0.0,0.0,34.21,-5.09,-51.86,29.13,-22.74
402,-0.0,-0.0,-0.0,-31.41,-23.87,0.0,-0.0,31.33,-4.64,-55.28,26.69,-28.59
403,-0.0,0.0,-0.0,-28.2,-35.0,0.0,-0.0,34.03,-4.73,-63.2,29.3,-33.9
404,0.0,0.0,-0.0,-30.96,-17.48,0.0,0.0,36.83,-5.03,-48.44,31.79,-16.65
405,0.0,0.0,0.0,-33.22,-19.39,0.0,0.0,36.4,-4.99,-52.61,31.41,-21.2
406,-0.0,0.0,0.0,-33.0,-9.33,-0.0,-0.0,24.69,-4.86,-42.33,19.84,-22.49
407,-0.0,-0.0,-0.0,-32.38,-18.27,-0.0,0.0,33.23,-4.76,-50.65,28.47,-22.18
408,-0.0,0.0,0.0,-26.02,-24.11,0.0,-0.0,36.54,-4.97,-50.13,31.58,-18.55
409,0.0,-0.0,0.0,-30.89,-27.54,0.0,-0.0,36.9,-5.08,-58.43,31.82,-26.6
410,-0.0,-0.0,0.0,-33.55,-21.11,-0.0,-0.0,30.63,-5.28,-54.66,25.35,-29.31
411,-0.0,0.0,0.0,-33.13,-12.49,-0.0,-0.0,29.51,-5.16,-45.62,24.36,-21.26
412,-0.0,-0.0,-0.0,-32.89,-14.83,0.0,0.0,26.31,-4.83,-47.73,21.48,-26.25
413,-0.0,0.0,-0.0,-29.2,-25.24,-0.0,-0.0,36.92,-5.25,-54.44,31.66,-22.78
414,0.0,-0.0,-0.0,-30.29,-14.19,0.0,-0.0,29.81,-4.71,-44.48,25.1,-19.38
415,0.0,-0.0,-0.0,-30.38,-17.54,-0.0,-0.0,29.99,-4.72,-47.92,25.27,-22.65
416,-0.0,0.0,0.0,-27.03,-10.87,-0.0,-0.0,31.77,-4.93,-37.9,26.84,-11.06
417,-0.0,0.0,-0.0,-29.6,-29.71,-0.0,-0.0,36.15,-4.67,-59.31,31.49,-27.82
418,0.0,0.0,0.0,-31.27,-14.87,-0.0,0.0,27.69,-4.66,-46.14,23.03,-23.11
419,0.0,-0.0,0.0,-27.81,-13.07,-0.0,-0.0,30.16,-4.39,-40.88,25.77,-15.11
420,0.0,0.0,-0.0,-30.26,-14.0,-0.0,-0.0,30.46,-4.52,-44.26,25.94,-18.32
421,0.0,0.0,-0.0,-30.58,-12.75,0.0,-0.0,29.22,-4.35,-43.33,24.87,-18.47
422,0.0,0.0,-0.0,-26.89,-32.54,-0.0,-0.0,37.16,-4.42,-59.43,32.74,-26.69
423,0.0,0.0,-0.0,-24.59,-36.67,0.0,0.0,38.99,-3.97,-61.26,35.02,-26.24
424,-0.0,0.0,-0.0,-30.97,-20.04,-0.0,-0.0,31.52,-4.31,-51.01,27.21,-23.81
425,0.0,0.0,-0.0,-25.39,-34.21,0.0,-0.0,34.56,-4.2,-59.6,30.36,-29.25
426,-0.0,0.0,-0.0,-23.65,-28.68,-0.0,0.0,29.42,-3.97,-52.34,25.44,-26.89
427,-0.0,-0.0,-0.0,-27.01,-28.92,-0.0,-0.0,37.67,-4.79,-55.94,32.88,-23.06
428,0.0,0.0,0.0,-29.31,-28.42,-0.0,0.0,36.6,-4.48,-57.72,32.12,-25.61
429,0.0,-0.0,-0.0,-24.56,-31.6,0.0,0.0,38.48,-4.74,-56.16,33.74,-22.42
430,-0.0,0.0,-0.0,-28.17,-39.37,-0.0,-0.0,45.14,-4.97,-67.54,40.16,-27.37
431,-0.0,0.0,0.0,-27.95,-44.02,0.0,-0.0,47.27,-4.79,-71.97,42.48,-29.49
432,-0.0,-0.0,-0.0,-30.15,-34.8,-0.0,-0.0,45.93,-4.97,-64.95,40.96,-23.99
433,-0.0,-0.0,0.0,-34.04,-32.15,-0.0,0.0,43.79,-5.09,-66.19,38.7,-27.49
434,0.0,-0.0,0.0,-31.77,-43.42,-0.0,-0.0,48.53,-5.04,-75.2,43.49,-31.71
435,-0.0,-0.0,-0.0,-31.37,-37.87,0.0,0.0,41.98,-4.96,-69.23,37.02,-32.22
436,0.0,0.0,0.0,-33.05,-30.66,0.0,0.0,40.6,-4.9,-63.71,35.71,-28.0
437,0.0,-0.0,0.0,-31.72,-36.27,-0.0,-0.0,43.19,-4.91,-67.98,38.29,-29.7
438,-0.0,0.0,-0.0,-32.11,-46.54,0.0,-0.0,49.27,-4.97,-78.65,44.3,-34.35
439,0.0,0.0,0.0,-30.67,-31.81,0.0,-0.0,41.33,-4.6,-62.48,36.73,-25.76
440,-0.0,0.0,0.0,-23.52,-38.57,0.0,0.0,40.92,-4.85,-62.09,36.07,-26.02
441,-0.0,-0.0,-0.0,-25.79,-44.9,-0.0,0.0,41.04,-4.67,-70.69,36.38,-34.31
442,0.0,0.0,0.0,-29.06,-34.04,-0.0,0.0,39.05,-4.76,-63.1,34.3,-28.8
443,-0.0,-0.0,-0.0,-30.12,-36.49,0.0,0.0,39.85,-4.7,-66.61,35.15,-31.46
444,0.0,0.0,0.0,-30.09,-35.16,-0.0,0.0,40.66,-4.86,-65.25,35.8,-29.45
445,0.0,-0.0,-0.0,-25.86,-29.11,0.0,-0.0,36.97,-4.82,-54.97,32.15,-22.82
446,-0.0,-0.0,-0.0,-29.79,-26.54,-0.0,-0.0,34.41,-4.95,-56.33,29.45,-26.88
447,-0.0,-0.0,-0.0,-28.23,-24.08,-0.0,-0.0,38.71,-4.95,-52.31,33.75,-18.56
448,0.0,0.0,-0.0,-32.72,-35.2,0.0,-0.0,40.84,-5.07,-67.92,35.77,-32.15
449,0.0,-0.0,-0.0,-30.77,-45.6,-0.0,-0.0,46.79,-4.81,-76.37,41.98,-34.39
450,0.0,0.0,-0.0,-32.79,-12.5,-0.0,0.0,30.64,-4.62,-45.29,26.02,-19.27
451,-0.0,-0.0,0.0,-31.31,-30.25,0.0,0.0,39.07,-4.74,-61.56,34.34,-27.22
452,0.0,0.0,-0.0,-22.55,-33.96,0.0,-0.0,37.29,-4.63,-56.51,32.66,-23.84
453,0.0,0.0,0.0,-29.87,-33.03,0.0,0.0,37.17,-4.6,-62.9,32.57,-30.33
454,-0.0,-0.0,0.0,-29.65,-36.12,0.0,-0.0,42.65,-4.95,-65.77,37.7,-28.08
455,-0.0,-0.0,-0.0,-31.29,-26.57,-0.0,-0.0,38.74,-4.77,-57.85,33.98,-23.88
456,-0.0,-0.0,-0.0,-29.95,-30.0,-0.0,0.0,30.94,-4.77,-59.95,26.16,-33.79
457,-0.0,0.0,0.0,-32.31,-24.25,0.0,0.0,33.15,-4.92,-56.55,28.23,-28.32
458,0.0,-0.0,-0.0,-32.11,-17.41,-0.0,0.0,34.03,-4.75,-49.53,29.28,-20.24
459,0.0,0.0,-0.0,-28.81,-20.89,-0.0,0.0,34.49,-4.46,-49.7,30.03,-19.68
460,0.0,-0.0,0.0,-30.64,-17.89,-0.0,-0.0,31.29,-4.5,-48.53,26.79,-21.74
461,-0.0,0.0,-0.0,-28.56,-26.74,0.0,0.0,36.64,-4.38,-55.29,32.26,-23.04
462,0.0,-0.0,0.0,-27.88,-22.58,-0.0,-0.0,33.8,-4.27,-50.47,29.53,-20.94
463,-0.0,0.0,0.0,-28.79,-14.63,-0.0,-0.0,28.17,-4.11,-43.42,24.06,-19.36
464,0.0,-0.0,0.0,-25.43,-34.55,0.0,-0.0,38.26,-4.22,-59.98,34.03,-25.94
465,0.0,-0.0,-0.0,-28.1,-13.73,-0.0,0.0,29.45,-4.21,-41.83,25.24,-16.59
466,0.0,0.0,-0.0,-28.41,-40.52,-0.0,0.0,44.3,-4.32,-68.94,39.97,-28.97
467,-0.0,0.0,0.0,-30.69,-32.27,-0.0,0.0,43.77,-4.56,-62.96,39.21,-23.75
468,-0.0,0.0,0.0,-30.78,-30.15,0.0,0.0,39.89,-4.24,-60.93,35.65,-25.29
469,0.0,0.0,-0.0,-28.35,-26.84,0.0,0.0,40.1,-4.11,-55.19,35.99,-19.2
470,-0.0,0.0,0.0,-29.1,-23.29,-0.0,0.0,32.83,-4.01,-52.39,28.82,-23.57
471,-0.0,0.0,0.0,-26.42,-18.37,0.0,0.0,32.04,-3.96,-44.79,28.08,-16.71
472,-0.0,0.0,-0.0,-22.61,-23.81,-0.0,-0.0,30.17,-3.99,-46.42,26.18,-20.23
473,0.0,0.0,-0.0,-24.86,-16.56,-0.0,0.0,33.98,-4.5,-41.42,29.48,-11.94
474,0.0,0.0,0.0,-29.35,-27.49,0.0,0.0,41.16,-4.22,-56.85,36.95,-19.9
475,-0.0,-0.0,0.0,-25.41,-25.69,0.0,0.0,32.93,-3.85,-51.1,29.09,-22.01
476,0.0,-0.0,0.0,-24.34,-21.32,-0.0,0.0,29.64,-3.56,-45.66,26.08,-19.58
477,0.0,-0.0,0.0,-25.99,-19.04,-0.0,0.0,34.14,-3.99,-45.03,30.15,-14.88
478,0.0,-0.0,-0.0,-26.36,-19.69,0.0,-0.0,34.52,-3.94,-46.04,30.57,-15.47
479,-0.0,-0.0,0.0,-22.39,-25.03,0.0,0.0,31.46,-3.67,-47.42,27.78,-19.63
480,-0.0,0.0,0.0,-26.12,-14.3,-0.0,0.0,28.04,-3.87,-40.42,24.17,-16.24
481,-0.0,0.0,-0.0,-28.21,-12.33,0.0,0.0,25.85,-3.93,-40.54,21.92,-18.62
482,-0.0,0.0,0.0,-24.05,-16.87,0.0,0.0,28.01,-3.64,-40.92,24.37,-16.55
483,0.0,0.0,0.0,-22.41,-31.07,0.0,0.0,36.1,-3.47,-53.48,32.63,-20.85
484,0.0,0.0,0.0,-21.74,-12.75,0.0,0.0,26.64,-3.1,-34.49,23.54,-10.95
485,-0.0,-0.0,-0.0,-23.15,-22.28,0.0,-0.0,28.83,-3.35,-45.42,25.48,-19.95
486,0.0,-0.0,0.0,-17.22,-33.65,0.0,0.0,29.26,-3.36,-50.87,25.91,-24.96
487,0.0,-0.0,0.0,-25.08,-17.98,0.0,0.0,25.8,-3.36,-43.07,22.43,-20.63
488,0.0,0.0,-0.0,-24.08,-11.75,0.0,0.0,22.39,-3.29,-35.83,19.1,-16.73
489,-0.0,0.0,0.0,-22.89,-22.88,-0.0,-0.0,26.74,-3.2,-45.77,23.54,-22.22
490,-0.0,0.0,-0.0,-25.99,-25.87,0.0,0.0,31.69,-3.77,-51.86,27.92,-23.93
491,0.0,-0.0,0.0,-26.18,-25.07,-0.0,-0.0,30.66,-3.41,-51.25,27.25,-23.99
492,0.0,-0.0,-0.0,-25.43,-27.3,-0.0,0.0,35.23,-4.03,-52.73,31.2,-21.53
493,-0.0,0.0,0.0,-25.97,-27.11,-0.0,0.0,29.34,-3.89,-53.08,25.45,-27.63
494,-0.0,-0.0,0.0,-25.24,-20.2,-0.0,-0.0,29.19,-3.66,-45.44,25.53,-19.91
495,0.0,0.0,0.0,-26.66,-35.03,-0.0,0.0,39.16,-3.66,-61.69,35.49,-26.19
496,-0.0,0.0,0.0,-26.27,-11.84,0.0,-0.0,26.64,-3.51,-38.11,23.13,-14.99
497,-0.0,-0.0,0.0,-27.97,-16.06,-0.0,0.0,27.67,-3.87,-44.03,23.8,-20.23
498,-0.0,0.0,-0.0,-26.46,-15.92,-0.0,-0.0,28.18,-3.88,-42.38,24.3,-18.07
499,-0.0,-0.0,0.0,-26.89,-21.52,0.0,-0.0,32.69,-3.61,-48.41,29.08,-19.33
500,-0.0,-0.0,0.0,-24.47,-22.23,0.0,-0.0,32.83,-3.82,-46.69,29.01,-17.68
501,0.0,-0.0,0.0,-15.69,-26.62,-0.0,0.0,29.96,-3.28,-42.31,26.68,-15.63
502,0.0,0.0,-0.0,-20.11,-21.9,-0.0,-0.0,29.78,-3.62,-42.01,26.16,-15.86
503,-0.0,0.0,-0.0,-26.11,-19.83,0.0,0.0,26.35,-3.69,-45.93,22.66,-23.28
504,-0.0,0.0,0.0,-25.69,-15.34,0.0,0.0,25.75,-3.75,-41.03,22.0,-19.03
505,-0.0,-0.0,0.0,-25.64,-10.0,-0.0,-0.0,26.8,-3.75,-35.63,23.05,-12.59
506,0.0,0.0,0.0,-24.76,-12.98,-0.0,-0.0,21.15,-3.81,-37.74,17.34,-20.4
507,-0.0,-0.0,-0.0,-23.44,-16.83,-0.0,0.0,25.98,-3.52,-40.26,22.46,-17.81
508,-0.0,0.0,0.0,-23.36,-17.12,0.0,0.0,24.71,-3.76,-40.47,20.95,-19.53
509,-0.0,-0.0,0.0,-26.08,-24.12,0.0,0.0,31.27,-3.97,-50.2,27.31,-22.89
510,-0.0,-0.0,0.0,-16.63,-39.41,-0.0,-0.0,31.09,-3.72,-56.03,27.36,-28.67
511,0.0,-0.0,-0.0,-26.1,-24.53,-0.0,0.0,32.78,-3.79,-50.63,29.0,-21.64
512,0.0,-0.0,0.0,-27.63,-23.28,-0.0,-0.0,31.37,-3.89,-50.91,27.48,-23.43
513,-0.0,-0.0,-0.0,-26.64,-11.38,0.0,0.0,27.54,-3.8,-38.02,23.75,-14.27
514,0.0,0.0,-0.0,-25.24,-24.12,-0.0,-0.0,32.5,-3.73,-49.35,28.77,-20.58
515,-0.0,-0.0,0.0,-21.22,-34.37,-0.0,-0.0,31.37,-3.57,-55.6,27.79,-27.8
516,-0.0,-0.0,0.0,-27.96,-23.02,0.0,-0.0,32.62,-3.8,-50.98,28.82,-22.16
517,0.0,0.0,0.0,-28.77,-20.97,0.0,0.0,35.34,-4.17,-49.74,31.17,-18.56
518,0.0,-0.0,-0.0,-29.45,-13.21,0.0,0.0,33.02,-4.31,-42.66,28.71,-13.95
519,-0.0,-0.0,0.0,-24.53,-39.41,-0.0,-0.0,41.09,-4.46,-63.93,36.63,-27.31
520,-0.0,0.0,-0.0,-26.39,-23.77,0.0,0.0,37.04,-4.22,-50.16,32.81,-17.35
521,0.0,-0.0,-0.0,-26.27,-35.87,0.0,-0.0,43.97,-4.35,-62.14,39.63,-22.52
522,-0.0,0.0,0.0,-24.08,-40.77,-0.0,-0.0,41.81,-4.72,-64.85,37.09,-27.76
523,-0.0,-0.0,-0.0,-28.57,-11.2,-0.0,-0.0,27.05,-4.6,-39.77,22.45,-17.33
524,0.0,-0.0,0.0,-24.3,-26.43,0.0,-0.0,33.52,-4.24,-50.73,29.28,-21.45
525,0.0,-0.0,0.0,-24.29,-24.42,0.0,0.0,37.32,-4.19,-48.71,33.12,-15.59
526,0.0,-0.0,-0.0,-25.23,-27.4,-0.0,0.0,38.65,-4.34,-52.62,34.31,-18.31
527,0.0,-0.0,0.0,-23.37,-26.74,0.0,0.0,35.37,-4.39,-50.12,30.98,-19.14
528,0.0,0.0,0.0,-26.13,-26.21,0.0,-0.0,33.01,-4.69,-52.34,28.31,-24.02
529,-0.0,0.0,-0.0,-24.31,-27.03,0.0,0.0,36.75,-4.19,-51.34,32.56,-18.78
530,0.0,-0.0,0.0,-26.1,-9.46,0.0,0.0,29.32,-4.5,-35.56,24.82,-10.73
531,0.0,-0.0,0.0,-21.62,-37.84,-0.0,-0.0,40.0,-4.59,-59.46,35.41,-24.05
532,-0.0,0.0,0.0,-27.3,-22.52,0.0,-0.0,33.77,-4.55,-49.82,29.23,-20.6
533,0.0,-0.0,0.0,-24.75,-35.84,-0.0,-0.0,43.4,-4.33,-60.58,39.07,-21.51
534,-0.0,0.0,0.0,-19.83,-23.84,0.0,-0.0,35.54,-4.28,-43.66,31.26,-12.4
535,0.0,-0.0,0.0,-23.64,-28.67,-0.0,0.0,38.13,-4.43,-52.31,33.69,-18.62
536,0.0,-0.0,0.0,-29.76,-21.42,-0.0,0.0,36.67,-4.58,-51.17,32.09,-19.09
537,-0.0,0.0,0.0,-28.53,-34.03,0.0,0.0,40.86,-4.6,-62.57,36.26,-26.3
538,-0.0,-0.0,-0.0,-24.75,-32.16,-0.0,0.0,33.64,-4.33,-56.92,29.31,-27.61
539,-0.0,-0.0,-0.0,-24.89,-30.96,-0.0,-0.0,39.53,-4.6,-55.85,34.93,-20.92
540,-0.0,0.0,-0.0,-22.53,-41.67,0.0,-0.0,46.47,-4.36,-64.2,42.11,-22.09
541,-0.0,-0.0,-0.0,-25.29,-23.71,-0.0,-0.0,33.36,-4.17,-49.0,29.19,-19.81
542,0.0,0.0,0.0,-23.76,-25.35,-0.0,-0.0,34.96,-4.39,-49.11,30.57,-18.54
543,0.0,-0.0,-0.0,-23.96,-19.74,0.0,-0.0,31.81,-4.02,-43.7,27.79,-15.91
544,0.0,-0.0,0.0,-21.57,-12.53,-0.0,-0.0,28.91,-3.84,-34.1,25.08,-9.02
545,0.0,0.0,-0.0,-16.34,-22.5,0.0,-0.0,30.15,-3.5,-38.85,26.66,-12.19
546,0.0,-0.0,0.0,-22.83,-38.3,0.0,0.0,43.57,-3.82,-61.13,39.76,-21.37
547,0.0,-0.0,-0.0,-23.77,-23.06,0.0,0.0,35.26,-3.88,-46.83,31.38,-15.45
548,-0.0,-0.0,0.0,-21.18,-21.25,0.0,-0.0,32.0,-3.28,-42.43,28.72,-13.71
549,-0.0,0.0,0.0,-19.6,-37.22,0.0,0.0,41.53,-3.87,-56.81,37.67,-19.15
550,0.0,0.0,-0.0,-18.83,-39.77,0.0,-0.0,42.04,-3.69,-58.59,38.35,-20.24
551,0.0,0.0,0.0,-25.08,-15.65,0.0,-0.0,33.0,-3.85,-40.73,29.15,-11.58
552,-0.0,0.0,-0.0,-19.97,-34.59,-0.0,-0.0,39.95,-4.15,-54.55,35.8,-18.75
553,-0.0,-0.0,-0.0,-21.95,-35.8,-0.0,-0.0,41.1,-4.41,-57.75,36.69,-21.06
554,0.0,-0.0,-0.0,-26.95,-29.89,0.0,0.0,39.19,-4.2,-56.84,34.99,-21.85
555,0.0,0.0,-0.0,-24.61,-23.61,-0.0,0.0,34.08,-4.05,-48.22,30.03,-18.19
556,-0.0,-0.0,-0.0,-21.72,-30.78,-0.0,-0.0,38.03,-4.25,-52.5,33.77,-18.72
557,-0.0,-0.0,0.0,-25.27,-30.47,-0.0,-0.0,43.57,-4.08,-55.74,39.49,-16.25
558,-0.0,0.0,0.0,-27.33,-36.26,0.0,-0.0,46.81,-4.33,-63.59,42.48,-21.11
559,-0.0,0.0,0.0,-24.83,-36.41,0.0,0.0,46.18,-4.46,-61.24,41.72,-19.52
560,-0.0,-0.0,0.0,-21.84,-36.56,-0.0,-0.0,38.87,-4.2,-58.4,34.67,-23.72
561,0.0,0.0,-0.0,-23.39,-30.11,-0.0,-0.0,37.02,-3.85,-53.5,33.17,-20.33
562,-0.0,-0.0,0.0,-28.09,-27.14,0.0,-0.0,40.1,-4.41,-55.23,35.69,-19.55
563,-0.0,0.0,-0.0,-25.76,-28.17,0.0,-0.0,37.82,-4.29,-53.94,33.53,-20.41
564,0.0,0.0,-0.0,-23.57,-30.94,-0.0,-0.0,40.35,-4.24,-54.51,36.11,-18.4
565,0.0,0.0,0.0,-26.22,-28.43,0.0,0.0,38.44,-4.23,-54.65,34.2,-20.45
566,0.0,-0.0,-0.0,-22.65,-24.47,-0.0,0.0,32.38,-4.01,-47.12,28.37,-18.75
567,-0.0,-0.0,-0.0,-23.22,-34.27,0.0,-0.0,42.98,-4.24,-57.5,38.74,-18.76
568,-0.0,-0.0,0.0,-25.39,-25.69,0.0,0.0,36.4,-4.47,-51.08,31.93,-19.15
569,0.0,0.0,-0.0,-22.37,-34.23,-0.0,0.0,40.73,-4.58,-56.6,36.14,-20.46
570,-0.0,0.0,0.0,-25.42,-27.84,-0.0,0.0,32.23,-4.51,-53.26,27.71,-25.55
571,0.0,-0.0,-0.0,-25.62,-28.39,0.0,-0.0,37.95,-4.29,-54.01,33.66,-20.35
572,-0.0,-0.0,-0.0,-26.09,-34.6,-0.0,-0.0,41.49,-4.1,-60.69,37.39,-23.3
573,-0.0,-0.0,-0.0,-25.05,-38.17,-0.0,-0.0,43.7,-4.38,-63.22,39.32,-23.9
574,-0.0,-0.0,-0.0,-28.15,-24.97,-0.0,-0.0,37.34,-4.55,-53.13,32.8,-20.33
575,-0.0,-0.0,-0.0,-18.98,-37.63,0.0,-0.0,44.24,-4.42,-56.61,39.82,-16.79
576,-0.0,0.0,0.0,-26.81,-29.56,-0.0,-0.0,39.63,-4.16,-56.37,35.47,-20.89
577,-0.0,-0.0,0.0,-25.73,-31.33,0.0,-0.0,41.72,-4.36,-57.06,37.37,-19.69
578,0.0,0.0,-0.0,-24.07,-40.11,0.0,0.0,42.21,-4.14,-64.18,38.07,-26.11
579,-0.0,0.0,-0.0,-24.4,-30.24,-0.0,-0.0,37.2,-4.51,-54.65,32.69,-21.95
580,-0.0,-0.0,0.0,-28.16,-9.87,0.0,-0.0,26.86,-4.51,-38.03,22.35,-15.68
581,-0.0,-0.0,0.0,-22.29,-25.5,0.0,0.0,38.1,-4.21,-47.8,33.88,-13.91
582,0.0,-0.0,0.0,-23.97,-34.13,0.0,-0.0,44.14,-4.23,-58.1,39.91,-18.2
583,-0.0,-0.0,-0.0,-23.81,-37.02,0.0,-0.0,43.46,-4.47,-60.83,38.99,-21.84
584,-0.0,0.0,-0.0,-24.93,-28.19,-0.0,0.0,38.97,-4.5,-53.12,34.47,-18.65
585,0.0,0.0,0.0,-21.6,-32.18,0.0,-0.0,38.28,-4.25,-53.78,34.04,-19.74
586,0.0,-0.0,0.0,-18.95,-40.33,-0.0,-0.0,43.24,-4.49,-59.28,38.76,-20.53
587,0.0,0.0,0.0,-20.84,-38.21,-0.0,-0.0,39.58,-3.92,-59.05,35.67,-23.38
588,0.0,0.0,-0.0,-22.23,-20.24,-0.0,-0.0,36.69,-4.36,-42.47,32.33,-10.14
589,0.0,0.0,0.0,-27.24,-35.54,-0.0,-0.0,43.19,-4.6,-62.78,38.6,-24.18
590,-0.0,-0.0,0.0,-26.17,-28.38,0.0,0.0,42.44,-4.2,-54.55,38.24,-16.31
591,-0.0,-0.0,-0.0,-27.06,-27.97,0.0,0.0,41.43,-4.53,-55.03,36.9,-18.14
592,0.0,0.0,-0.0,-30.85,-29.43,0.0,0.0,45.9,-4.92,-60.28,40.98,-19.3
593,-0.0,-0.0,-0.0,-24.68,-32.5,0.0,0.0,41.62,-4.64,-57.17,36.99,-20.19
594,-0.0,0.0,0.0,-22.65,-31.35,-0.0,-0.0,39.62,-3.86,-54.0,35.76,-18.24
595,0.0,0.0,0.0,-19.81,-34.1,-0.0,-0.0,38.62,-3.82,-53.91,34.8,-19.11
596,0.0,-0.0,-0.0,-18.41,-35.49,-0.0,-0.0,39.69,-3.84,-53.9,35.85,-18.05
597,0.0,0.0,-0.0,-24.04,-23.78,0.0,-0.0,34.89,-3.87,-47.82,31.02,-16.8
598,0.0,-0.0,0.0,-26.02,-25.3,-0.0,-0.0,34.34,-3.83,-51.32,30.51,-20.8
599,-0.0,-0.0,0.0,-27.31,-25.02,-0.0,-0.0,39.51,-4.16,-52.33,35.35,-16.98
600,0.0,-0.0,-0.0,-28.11,-33.46,0.0,-0.0,41.91,-4.39,-61.57,37.52,-24.05
601,-0.0,0.0,-0.0,-26.37,-35.62,0.0,-0.0,44.89,-4.6,-61.99,40.29,-21.7
602,-0.0,-0.0,-0.0,-26.5,-33.07,0.0,0.0,44.18,-4.49,-59.57,39.69,-19.88
603,-0.0,-0.0,0.0,-28.27,-28.95,-0.0,-0.0,41.25,-4.43,-57.22,36.82,-20.4
604,-0.0,-0.0,0.0,-23.46,-43.02,-0.0,-0.0,42.62,-4.41,-66.49,38.2,-28.28
605,-0.0,-0.0,-0.0,-27.47,-37.32,0.0,0.0,45.23,-4.24,-64.79,40.99,-23.8
606,0.0,-0.0,0.0,-28.99,-24.31,-0.0,-0.0,33.51,-4.25,-53.3,29.26,-24.04
607,-0.0,-0.0,0.0,-23.29,-42.38,-0.0,-0.0,39.65,-4.4,-65.67,35.24,-30.43
608,0.0,-0.0,0.0,-25.12,-35.35,-0.0,0.0,39.75,-4.79,-60.47,34.96,-25.5
609,0.0,-0.0,-0.0,-27.47,-27.46,0.0,0.0,36.5,-4.49,-54.93,32.02,-22.91
610,0.0,0.0,-0.0,-23.14,-32.56,-0.0,0.0,39.42,-4.53,-55.7,34.88,-20.82
611,-0.0,-0.0,0.0,-28.61,-37.29,-0.0,0.0,40.94,-4.49,-65.9,36.46,-29.44
612,0.0,0.0,-0.0,-23.35,-33.67,-0.0,0.0,33.41,-4.49,-57.01,28.93,-28.08
613,0.0,-0.0,-0.0,-25.92,-40.62,0.0,0.0,40.31,-4.54,-66.54,35.76,-30.78
614,-0.0,0.0,-0.0,-20.81,-39.49,-0.0,0.0,39.14,-4.47,-60.3,34.66,-25.64
615,-0.0,-0.0,-0.0,-25.36,-40.9,-0.0,-0.0,44.6,-4.59,-66.26,40.02,-26.25
616,0.0,-0.0,0.0,-23.0,-42.05,0.0,-0.0,45.42,-4.14,-65.05,41.28,-23.77
617,-0.0,-0.0,0.0,-26.54,-32.98,-0.0,-0.0,41.0,-4.39,-59.52,36.6,-22.92
618,-0.0,-0.0,-0.0,-23.33,-34.33,0.0,-0.0,37.62,-4.42,-57.67,33.2,-24.47
619,-0.0,-0.0,-0.0,-29.44,-25.77,-0.0,-0.0,35.96,-4.33,-55.22,31.62,-23.59
620,0.0,-0.0,0.0,-20.74,-38.94,-0.0,-0.0,41.52,-4.49,-59.69,37.03,-22.65
621,0.0,0.0,-0.0,-26.86,-24.14,-0.0,-0.0,34.15,-3.94,-51.01,30.21,-20.8
622,0.0,0.0,0.0,-22.96,-46.33,0.0,0.0,51.38,-4.41,-69.29,46.98,-22.32
623,0.0,0.0,-0.0,-23.92,-34.53,-0.0,-0.0,40.06,-4.38,-58.45,35.68,-22.77
624,0.0,-0.0,0.0,-23.97,-40.41,0.0,0.0,41.61,-4.59,-64.38,37.02,-27.36
625,0.0,0.0,0.0,-21.53,-43.03,-0.0,-0.0,41.42,-4.49,-64.56,36.93,-27.63
626,0.0,0.0,0.0,-23.14,-40.91,-0.0,-0.0,44.53,-4.59,-64.05,39.93,-24.12
627,0.0,0.0,-0.0,-21.72,-42.79,-0.0,-0.0,41.74,-4.52,-64.51,37.23,-27.29
628,-0.0,0.0,-0.0,-22.94,-36.54,0.0,-0.0,38.1,-4.09,-59.48,34.01,-25.47
629,-0.0,0.0,-0.0,-18.83,-55.79,-0.0,-0.0,50.17,-4.41,-74.62,45.76,-28.86
630,-0.0,-0.0,-0.0,-22.14,-35.9,0.0,0.0,38.31,-4.15,-58.04,34.16,-23.88
631,-0.0,0.0,0.0,-18.25,-42.32,0.0,0.0,38.27,-4.62,-60.57,33.66,-26.91
632,0.0,-0.0,0.0,-23.92,-28.94,0.0,-0.0,34.52,-4.17,-52.86,30.35,-22.51
633,-0.0,0.0,-0.0,-23.72,-33.0,-0.0,-0.0,38.02,-3.88,-56.72,34.14,-22.59
634,-0.0,0.0,-0.0,-25.34,-25.64,0.0,-0.0,34.58,-3.92,-50.98,30.66,-20.32
635,0.0,0.0,-0.0,-24.52,-24.67,-0.0,0.0,34.17,-4.22,-49.19,29.95,-19.24
636,-0.0,-0.0,-0.0,-28.65,-21.39,0.0,-0.0,33.3,-4.17,-50.04,29.13,-20.91
637,0.0,0.0,0.0,-24.7,-26.47,0.0,0.0,34.78,-4.34,-51.17,30.45,-20.73
638,0.0,-0.0,0.0,-25.36,-23.5,0.0,0.0,33.57,-4.03,-48.86,29.54,-19.32
639,-0.0,0.0,-0.0,-25.3,-31.56,0.0,-0.0,40.2,-4.37,-56.86,35.83,-21.02
640,0.0,-0.0,-0.0,-24.07,-32.8,0.0,0.0,40.94,-4.58,-56.86,36.37,-20.5
641,-0.0,0.0,-0.0,-25.43,-26.91,-0.0,0.0,36.33,-4.33,-52.34,32.0,-20.34
642,0.0,0.0,-0.0,-25.7,-30.29,0.0,0.0,38.26,-4.33,-55.99,33.93,-22.06
643,0.0,0.0,0.0,-19.72,-51.74,0.0,-0.0,47.79,-4.53,-71.46,43.27,-28.2
644,0.0,0.0,0.0,-25.64,-28.37,-0.0,0.0,39.43,-4.39,-54.01,35.04,-18.96
645,0.0,-0.0,-0.0,-23.12,-39.1,0.0,0.0,46.3,-4.56,-62.22,41.73,-20.48
646,-0.0,0.0,-0.0,-21.83,-33.29,-0.0,0.0,38.1,-4.0,-55.12,34.1,-21.02
647,-0.0,0.0,0.0,-25.41,-23.67,0.0,-0.0,31.26,-3.98,-49.09,27.28,-21.81
648,-0.0,0.0,-0.0,-21.57,-35.95,0.0,-0.0,38.54,-3.35,-57.52,35.19,-22.33
649,-0.0,-0.0,0.0,-21.91,-31.31,-0.0,-0.0,36.74,-3.88,-53.22,32.86,-20.36
650,-0.0,-0.0,0.0,-16.18,-29.19,0.0,-0.0,31.65,-3.58,-45.37,28.07,-17.3
651,-0.0,-0.0,0.0,-17.14,-36.37,0.0,-0.0,35.73,-3.81,-53.51,31.92,-21.59
652,0.0,-0.0,0.0,-22.94,-31.01,0.0,-0.0,37.57,-4.04,-53.95,33.53,-20.41
653,0.0,0.0,0.0,-25.01,-20.94,0.0,0.0,36.36,-4.21,-45.95,32.15,-13.8
654,0.0,0.0,-0.0,-23.49,-38.81,-0.0,0.0,40.76,-4.54,-62.3,36.22,-26.08
655,-0.0,0.0,0.0,-26.4,-39.93,-0.0,-0.0,45.97,-4.64,-66.33,41.33,-25.0
656,-0.0,-0.0,0.0,-26.95,-42.36,0.0,0.0,42.14,-4.55,-69.32,37.59,-31.72
657,0.0,0.0,-0.0,-24.22,-45.14,0.0,-0.0,46.18,-4.55,-69.36,41.63,-27.73
658,0.0,0.0,0.0,-25.3,-25.51,-0.0,0.0,34.82,-4.17,-50.81,30.65,-20.16
659,0.0,-0.0,-0.0,-24.53,-42.0,-0.0,-0.0,41.32,-4.53,-66.53,36.79,-29.74
660,0.0,-0.0,0.0,-27.71,-15.56,-0.0,-0.0,28.77,-4.1,-43.27,24.67,-18.6
661,-0.0,-0.0,0.0,-26.29,-31.86,-0.0,-0.0,43.27,-4.01,-58.15,39.26,-18.89
662,-0.0,0.0,-0.0,-24.38,-24.15,0.0,0.0,34.58,-4.14,-48.54,30.44,-18.09
663,0.0,0.0,0.0,-26.5,-27.77,-0.0,0.0,35.96,-4.28,-54.27,31.68,-22.59
664,0.0,0.0,0.0,-24.1,-32.11,0.0,0.0,34.93,-4.2,-56.21,30.73,-25.48
665,0.0,-0.0,-0.0,-25.81,-21.88,0.0,0.0,34.2,-4.15,-47.7,30.05,-17.64
666,0.0,-0.0,-0.0,-24.25,-32.28,-0.0,0.0,37.0,-4.24,-56.53,32.75,-23.78
667,-0.0,-0.0,-0.0,-23.11,-29.41,-0.0,0.0,38.78,-4.37,-52.52,34.41,-18.12
668,-0.0,0.0,0.0,-19.88,-31.9,-0.0,0.0,34.93,-4.38,-51.78,30.55,-21.24
669,-0.0,0.0,-0.0,-20.43,-34.56,-0.0,-0.0,39.57,-3.84,-54.99,35.73,-19.25
670,-0.0,-0.0,0.0,-21.47,-27.57,0.0,-0.0,36.13,-3.88,-49.04,32.25,-16.79
671,0.0,0.0,-0.0,-21.63,-24.6,-0.0,-0.0,34.04,-3.89,-46.23,30.14,-16.08
672,-0.0,-0.0,-0.0,-19.85,-31.95,0.0,0.0,38.54,-3.58,-51.8,34.97,-16.83
673,0.0,-0.0,0.0,-23.77,-25.22,0.0,-0.0,34.14,-3.87,-48.99,30.26,-18.72
674,-0.0,0.0,-0.0,-22.26,-31.15,0.0,-0.0,43.01,-3.77,-53.41,39.24,-14.18
675,0.0,-0.0,-0.0,-21.62,-27.81,-0.0,0.0,37.33,-3.94,-49.43,33.38,-16.05
676,-0.0,-0.0,-0.0,-17.73,-37.98,-0.0,-0.0,41.46,-4.0,-55.71,37.46,-18.26
677,-0.0,-0.0,0.0,-24.45,-27.85,0.0,-0.0,38.04,-3.94,-52.3,34.11,-18.19
678,-0.0,-0.0,0.0,-20.55,-24.07,0.0,0.0,33.25,-3.42,-44.62,29.83,-14.79
679,0.0,0.0,-0.0,-20.55,-26.14,0.0,-0.0,35.79,-3.88,-46.69,31.91,-14.79
680,0.0,0.0,0.0,-23.93,-23.18,0.0,-0.0,36.98,-4.05,-47.12,32.93,-14.19
681,0.0,-0.0,0.0,-22.09,-17.69,-0.0,0.0,29.46,-3.86,-39.78,25.6,-14.18
682,-0.0,-0.0,-0.0,-22.73,-20.61,0.0,0.0,33.1,-4.34,-43.34,28.76,-14.59
683,-0.0,-0.0,0.0,-24.97,-29.89,-0.0,0.0,38.59,-4.27,-54.86,34.32,-20.54
684,-0.0,0.0,-0.0,-25.8,-27.09,-0.0,0.0,41.5,-4.13,-52.89,37.37,-15.53
685,-0.0,-0.0,-0.0,-19.69,-43.53,-0.0,0.0,44.13,-4.34,-63.22,39.79,-23.43
686,-0.0,0.0,-0.0,-26.25,-25.9,-0.0,-0.0,38.66,-4.44,-52.15,34.21,-17.94
687,0.0,0.0,-0.0,-23.37,-26.5,-0.0,0.0,35.03,-3.5,-49.87,31.52,-18.34
688,0.0,-0.0,-0.0,-22.74,-24.54,-0.0,0.0,30.78,-3.67,-47.28,27.11,-20.17
689,0.0,-0.0,-0.0,-31.83,-16.66,-0.0,-0.0,35.28,-4.27,-48.49,31.02,-17.48
690,0.0,-0.0,0.0,-31.28,-14.33,-0.0,0.0,37.39,-4.34,-45.61,33.05,-12.56
691,0.0,0.0,0.0,-26.92,-14.02,0.0,-0.0,32.31,-3.89,-40.94,28.42,-12.52
692,-0.0,0.0,0.0,-26.04,-31.45,-0.0,0.0,39.18,-3.89,-57.49,35.28,-22.2
693,-0.0,-0.0,0.0,-27.97,-25.03,-0.0,-0.0,37.04,-3.65,-53.0,33.39,-19.61
694,0.0,0.0,0.0,-28.56,-30.0,-0.0,-0.0,44.32,-4.21,-58.55,40.11,-18.44
695,0.0,-0.0,0.0,-27.82,-26.91,0.0,-0.0,40.55,-4.17,-54.73,36.38,-18.35
696,0.0,-0.0,-0.0,-27.02,-24.29,0.0,-0.0,37.84,-4.11,-51.31,33.73,-17.58
697,-0.0,0.0,0.0,-32.41,-19.97,-0.0,0.0,38.78,-4.41,-52.38,34.37,-18.02
698,0.0,-0.0,0.0,-25.07,-25.79,-0.0,-0.0,39.12,-3.87,-50.86,35.25,-15.61
699,0.0,0.0,0.0,-29.41,-24.15,-0.0,-0.0,37.25,-4.12,-53.55,33.13,-20.42
700,0.0,-0.0,-0.0,-24.5,-29.44,0.0,0.0,41.64,-3.93,-53.94,37.7,-16.23
701,-0.0,-0.0,-0.0,-26.87,-17.21,0.0,-0.0,32.58,-3.73,-44.07,28.84,-15.23
702,-0.0,0.0,-0.0,-24.23,-16.82,-0.0,0.0,29.49,-3.59,-41.06,25.9,-15.16
703,-0.0,0.0,0.0,-25.49,-6.53,0.0,-0.0,26.87,-3.8,-32.02,23.07,-8.95
704,-0.0,-0.0,0.0,-24.99,-3.24,-0.0,0.0,22.45,-3.81,-28.23,18.64,-9.58
705,-0.0,0.0,0.0,-24.44,-5.31,-0.0,-0.0,22.08,-3.67,-29.76,18.42,-11.34
706,0.0,-0.0,0.0,-29.75,-16.06,0.0,0.0,29.86,-3.96,-45.81,25.9,-19.91
707,-0.0,0.0,0.0,-23.3,-33.34,-0.0,0.0,38.88,-4.05,-56.64,34.83,-21.81
708,0.0,-0.0,0.0,-24.16,-20.14,-0.0,-0.0,30.74,-3.59,-44.3,27.15,-17.15
709,0.0,0.0,-0.0,-22.91,-24.21,-0.0,0.0,33.36,-3.66,-47.12,29.7,-17.43
710,-0.0,0.0,0.0,-27.07,-17.65,0.0,0.0,32.81,-4.14,-44.72,28.67,-16.06
711,-0.0,-0.0,0.0,-23.4,-34.19,0.0,0.0,39.41,-3.94,-57.59,35.47,-22.13
712,-0.0,0.0,0.0,-18.76,-34.03,-0.0,0.0,36.68,-4.0,-52.79,32.67,-20.11
713,0.0,0.0,-0.0,-23.75,-37.66,-0.0,0.0,45.31,-4.23,-61.41,41.07,-20.34
714,0.0,0.0,-0.0,-23.9,-27.52,0.0,0.0,36.38,-4.13,-51.42,32.25,-19.18
715,0.0,-0.0,-0.0,-21.31,-25.46,0.0,-0.0,31.27,-3.62,-46.77,27.65,-19.12
716,0.0,-0.0,-0.0,-22.31,-32.48,0.0,-0.0,40.7,-4.2,-54.8,36.49,-18.3
717,0.0,-0.0,0.0,-23.71,-35.25,0.0,0.0,40.6,-4.07,-58.97,36.53,-22.43
718,0.0,-0.0,-0.0,-25.38,-44.94,-0.0,-0.0,50.48,-4.49,-70.32,45.99,-24.33
719,-0.0,0.0,0.0,-18.77,-34.89,0.0,0.0,40.9,-4.37,-53.66,36.53,-17.14
720,0.0,0.0,-0.0,-20.78,-15.83,0.0,-0.0,27.45,-3.7,-36.61,23.75,-12.86
721,0.0,0.0,-0.0,-19.87,-32.32,0.0,-0.0,37.73,-3.94,-52.19,33.79,-18.39
722,-0.0,-0.0,0.0,-21.39,-28.94,-0.0,-0.0,37.01,-3.79,-50.33,33.22,-17.11
723,0.0,0.0,0.0,-19.61,-33.26,-0.0,0.0,38.43,-3.97,-52.87,34.46,-18.41
724,0.0,0.0,0.0,-24.54,-45.17,-0.0,-0.0,47.42,-4.01,-69.71,43.42,-26.29
725,0.0,-0.0,-0.0,-19.72,-38.85,-0.0,-0.0,39.44,-3.96,-58.57,35.48,-23.09
726,0.0,0.0,-0.0,-19.11,-42.14,0.0,-0.0,46.38,-3.86,-61.25,42.51,-18.74
727,-0.0,0.0,0.0,-22.35,-16.71,0.0,-0.0,29.35,-4.13,-39.06,25.23,-13.83
728,-0.0,0.0,-0.0,-21.6,-35.28,0.0,-0.0,41.43,-3.93,-56.88,37.5,-19.38
729,-0.0,0.0,0.0,-22.5,-28.84,-0.0,-0.0,38.64,-3.82,-51.35,34.82,-16.52
730,-0.0,-0.0,-0.0,-19.54,-49.07,-0.0,-0.0,52.18,-4.09,-68.6,48.09,-20.52
731,0.0,-0.0,0.0,-23.98,-25.91,0.0,-0.0,36.0,-3.95,-49.89,32.05,-17.84
732,0.0,0.0,-0.0,-17.61,-38.56,-0.0,-0.0,42.92,-3.7,-56.17,39.23,-16.95
733,0.0,-0.0,-0.0,-20.17,-32.52,-0.0,-0.0,38.87,-3.96,-52.7,34.91,-17.78
734,-0.0,-0.0,0.0,-19.81,-33.87,0.0,0.0,39.77,-3.77,-53.68,36.0,-17.68
735,-0.0,0.0,0.0,-18.98,-27.46,0.0,-0.0,31.98,-3.51,-46.44,28.47,-17.97
736,0.0,0.0,0.0,-23.5,-27.58,0.0,0.0,37.55,-3.93,-51.08,33.62,-17.46
737,-0.0,0.0,-0.0,-20.63,-37.23,0.0,0.0,45.97,-4.02,-57.86,41.95,-15.91
738,0.0,0.0,0.0,-22.08,-41.33,0.0,0.0,44.2,-3.74,-63.41,40.46,-22.95
739,-0.0,0.0,-0.0,-19.47,-36.57,-0.0,0.0,40.68,-3.93,-56.04,36.74,-19.29
740,0.0,0.0,0.0,-23.16,-28.5,-0.0,0.0,33.3,-4.2,-51.66,29.1,-22.56
741,-0.0,-0.0,-0.0,-18.58,-23.17,0.0,-0.0,33.0,-4.08,-41.75,28.93,-12.83
742,0.0,-0.0,-0.0,-27.71,-18.04,0.0,0.0,32.9,-3.96,-45.75,28.94,-16.81
743,-0.0,-0.0,0.0,-23.03,-24.87,-0.0,0.0,35.91,-3.86,-47.89,32.04,-15.85
744,0.0,-0.0,-0.0,-22.72,-24.11,-0.0,0.0,33.06,-3.83,-46.83,29.23,-17.6
745,0.0,0.0,-0.0,-25.19,-27.17,0.0,0.0,37.64,-4.46,-52.36,33.19,-19.17
746,-0.0,0.0,0.0,-21.35,-29.7,0.0,0.0,36.23,-4.08,-51.05,32.15,-18.89
747,0.0,-0.0,-0.0,-24.14,-29.47,-0.0,-0.0,39.63,-4.22,-53.61,35.41,-18.2
748,-0.0,-0.0,0.0,-22.69,-30.02,0.0,0.0,39.88,-4.05,-52.7,35.83,-16.88
749,-0.0,0.0,0.0,-21.86,-25.44,0.0,-0.0,34.07,-4.07,-47.3,30.0,-17.3
750,-0.0,-0.0,0.0,-23.19,-34.25,-0.0,-0.0,43.43,-3.71,-57.43,39.73,-17.71
751,-0.0,0.0,-0.0,-20.64,-46.43,-0.0,0.0,48.28,-4.0,-67.08,44.27,-22.81
752,-0.0,0.0,-0.0,-21.42,-34.56,0.0,-0.0,39.66,-4.34,-55.97,35.33,-20.65
753,0.0,-0.0,0.0,-20.91,-37.14,0.0,0.0,40.42,-3.79,-58.04,36.63,-21.42
754,0.0,0.0,0.0,-19.25,-30.51,0.0,-0.0,35.31,-3.89,-49.76,31.42,-18.34
755,0.0,0.0,-0.0,-20.75,-20.53,0.0,0.0,31.19,-3.78,-41.29,27.4,-13.88
756,-0.0,0.0,0.0,-22.45,-25.93,-0.0,-0.0,38.25,-3.67,-48.39,34.58,-13.81
757,-0.0,0.0,0.0,-19.6,-29.2,0.0,-0.0,36.77,-3.74,-48.8,33.03,-15.77
758,0.0,-0.0,0.0,-25.14,-6.5,0.0,-0.0,23.01,-3.81,-31.64,19.21,-12.43
759,-0.0,0.0,-0.0,-21.64,-27.8,-0.0,0.0,35.21,-3.6,-49.44,31.61,-17.83
760,-0.0,-0.0,-0.0,-23.11,-23.87,-0.0,0.0,35.5,-3.8,-46.98,31.7,-15.28
761,-0.0,-0.0,0.0,-20.11,-36.36,-0.0,-0.0,35.46,-3.76,-56.47,31.7,-24.76
762,-0.0,-0.0,0.0,-22.36,-31.41,0.0,-0.0,37.86,-3.98,-53.76,33.88,-19.88
763,0.0,-0.0,0.0,-20.53,-19.34,-0.0,-0.0,31.9,-4.16,-39.87,27.74,-12.13
764,-0.0,-0.0,-0.0,-25.58,-35.04,-0.0,0.0,42.9,-4.44,-60.62,38.46,-22.16
765,-0.0,0.0,0.0,-27.43,-26.04,-0.0,-0.0,37.02,-4.28,-53.47,32.74,-20.73
766,0.0,-0.0,-0.0,-27.58,-30.53,0.0,-0.0,40.18,-4.43,-58.11,35.75,-22.36
767,0.0,-0.0,0.0,-25.22,-26.93,0.0,0.0,35.31,-4.28,-52.15,31.03,-21.12
768,0.0,0.0,0.0,-27.27,-32.27,0.0,0.0,41.3,-4.59,-59.54,36.71,-22.82
769,-0.0,-0.0,0.0,-25.08,-31.17,0.0,0.0,40.16,-4.24,-56.25,35.92,-20.33
770,-0.0,0.0,-0.0,-23.61,-32.81,-0.0,0.0,45.29,-4.05,-56.42,41.24,-15.18
771,0.0,0.0,-0.0,-18.8,-47.65,-0.0,0.0,47.38,-4.27,-66.44,43.11,-23.33
772,-0.0,0.0,0.0,-24.3,-26.26,-0.0,-0.0,38.69,-3.73,-50.57,34.96,-15.61
773,0.0,0.0,0.0,-19.2,-34.5,0.0,0.0,37.66,-3.71,-53.7,33.95,-19.75
774,0.0,0.0,0.0,-19.27,-30.9,-0.0,0.0,34.12,-4.0,-50.17,30.12,-20.05
775,-0.0,0.0,0.0,-21.77,-16.64,-0.0,-0.0,31.82,-3.63,-38.42,28.19,-10.23
776,0.0,0.0,-0.0,-19.14,-34.2,0.0,0.0,40.68,-3.67,-53.34,37.01,-16.33
777,0.0,0.0,0.0,-21.72,-28.97,-0.0,-0.0,37.74,-3.68,-50.69,34.06,-16.64
778,0.0,-0.0,-0.0,-20.16,-25.81,-0.0,-0.0,32.67,-3.8,-45.97,28.86,-17.1
779,-0.0,0.0,0.0,-23.24,-28.8,-0.0,0.0,35.25,-4.06,-52.04,31.19,-20.85
780,0.0,0.0,0.0,-27.2,-16.45,0.0,-0.0,34.63,-4.11,-43.65,30.52,-13.13
781,0.0,-0.0,0.0,-23.62,-27.66,0.0,0.0,38.31,-3.91,-51.28,34.4,-16.87
782,-0.0,0.0,-0.0,-28.41,-27.01,-0.0,0.0,41.19,-4.34,-55.43,36.85,-18.57
783,0.0,-0.0,-0.0,-23.25,-27.92,-0.0,-0.0,38.69,-4.34,-51.17,34.36,-16.81
784,0.0,0.0,-0.0,-23.32,-32.75,-0.0,0.0,41.45,-4.03,-56.07,37.42,-18.65
785,0.0,-0.0,0.0,-24.76,-34.06,0.0,0.0,39.89,-4.38,-58.82,35.51,-23.31
786,0.0,-0.0,-0.0,-18.99,-32.19,-0.0,-0.0,38.3,-3.74,-51.18,34.56,-16.62
787,0.0,0.0,-0.0,-21.8,-31.48,-0.0,0.0,36.61,-4.05,-53.28,32.56,-20.72
788,-0.0,-0.0,0.0,-24.01,-26.76,0.0,-0.0,34.69,-3.92,-50.77,30.77,-20.0
789,-0.0,0.0,0.0,-22.1,-30.33,-0.0,-0.0,41.49,-4.35,-52.42,37.15,-15.28
790,0.0,0.0,0.0,-21.45,-25.3,-0.0,-0.0,36.54,-4.05,-46.75,32.5,-14.26
791,-0.0,0.0,-0.0,-19.72,-30.48,0.0,-0.0,35.56,-3.75,-50.2,31.81,-18.4
792,-0.0,-0.0,-0.0,-21.0,-37.93,0.0,-0.0,40.82,-4.12,-58.94,36.7,-22.23
793,0.0,0.0,-0.0,-17.02,-46.93,0.0,-0.0,44.25,-4.27,-63.95,39.98,-23.97
794,0.0,0.0,-0.0,-22.51,-27.24,-0.0,0.0,37.25,-3.81,-49.75,33.43,-16.32
795,0.0,-0.0,0.0,-25.38,-20.93,0.0,0.0,32.42,-3.72,-46.31,28.7,-17.61
796,-0.0,-0.0,-0.0,-17.91,-27.1,-0.0,0.0,33.01,-4.02,-45.0,28.99,-16.01
797,0.0,-0.0,-0.0,-22.42,-33.38,-0.0,-0.0,39.5,-3.8,-55.8,35.71,-20.1
798,0.0,0.0,0.0,-22.34,-29.81,0.0,-0.0,36.42,-4.1,-52.15,32.32,-19.84
799,-0.0,-0.0,-0.0,-24.42,-45.74,-0.0,0.0,52.98,-4.13,-70.16,48.85,-21.31
800,0.0,-0.0,-0.0,-16.51,-45.22,-0.0,-0.0,43.83,-3.93,-61.73,39.9,-21.82
801,0.0,-0.0,-0.0,-18.8,-43.46,0.0,0.0,45.18,-3.67,-62.26,41.51,-20.75
802,-0.0,-0.0,0.0,-26.82,-36.02,0.0,0.0,47.49,-4.43,-62.84,43.06,-19.78
803,-0.0,-0.0,0.0,-21.48,-44.15,0.0,-0.0,50.77,-4.58,-65.62,46.19,-19.43
804,0.0,-0.0,0.0,-24.83,-20.99,-0.0,-0.0,32.44,-3.85,-45.83,28.58,-17.24
805,0.0,-0.0,0.0,-21.73,-29.77,-0.0,-0.0,39.79,-4.02,-51.5,35.77,-15.73
806,-0.0,0.0,0.0,-24.09,-33.72,-0.0,-0.0,41.87,-4.04,-57.8,37.82,-19.98
807,-0.0,-0.0,0.0,-22.49,-37.35,0.0,-0.0,42.49,-3.82,-59.84,38.67,-21.16
808,0.0,-0.0,0.0,-20.11,-38.68,0.0,-0.0,44.0,-4.01,-58.79,39.99,-18.8
809,0.0,-0.0,0.0,-18.34,-36.76,0.0,-0.0,39.3,-3.88,-55.1,35.42,-19.67
810,-0.0,-0.0,-0.0,-20.0,-29.14,0.0,-0.0,40.89,-3.93,-49.14,36.96,-12.19
811,0.0,0.0,-0.0,-23.08,-25.94,0.0,-0.0,35.68,-4.0,-49.02,31.68,-17.35
812,-0.0,0.0,0.0,-17.11,-29.99,0.0,0.0,35.52,-3.43,-47.1,32.1,-15.0
813,0.0,-0.0,-0.0,-23.51,-19.76,0.0,0.0,31.87,-3.54,-43.27,28.34,-14.94
814,0.0,-0.0,0.0,-14.52,-33.17,-0.0,0.0,33.35,-3.78,-47.69,29.57,-18.13
815,0.0,-0.0,0.0,-22.37,-26.44,-0.0,0.0,35.65,-3.81,-48.82,31.83,-16.98
816,-0.0,0.0,-0.0,-12.46,-49.58,0.0,-0.0,42.81,-3.82,-62.05,38.99,-23.06
817,0.0,0.0,0.0,-22.69,-27.03,0.0,-0.0,37.24,-3.67,-49.72,33.57,-16.15
818,0.0,0.0,-0.0,-19.79,-31.96,0.0,-0.0,35.07,-3.6,-51.75,31.48,-20.27
819,-0.0,0.0,0.0,-17.26,-35.2,0.0,-0.0,38.77,-3.36,-52.46,35.41,-17.06
820,0.0,0.0,0.0,-19.19,-26.26,0.0,-0.0,36.4,-3.82,-45.45,32.57,-12.88
821,0.0,0.0,0.0,-24.19,-28.56,-0.0,0.0,35.1,-4.14,-52.75,30.96,-21.79
822,-0.0,0.0,0.0,-20.06,-25.22,0.0,-0.0,32.78,-3.72,-45.29,29.06,-16.23
823,0.0,0.0,0.0,-19.82,-24.29,-0.0,0.0,38.51,-3.69,-44.11,34.82,-9.29
824,-0.0,-0.0,-0.0,-23.67,-29.56,-0.0,0.0,39.95,-4.1,-53.24,35.85,-17.38
825,-0.0,0.0,-0.0,-22.13,-32.01,0.0,0.0,37.81,-3.63,-54.15,34.18,-19.97
826,-0.0,-0.0,-0.0,-22.0,-24.11,0.0,0.0,34.51,-3.6,-46.12,30.91,-15.21
827,0.0,0.0,-0.0,-23.13,-14.39,0.0,-0.0,28.43,-3.47,-37.52,24.96,-12.56
828,-0.0,-0.0,-0.0,-16.95,-31.55,-0.0,-0.0,32.96,-3.49,-48.51,29.47,-19.03
829,0.0,0.0,0.0,-23.27,-31.73,-0.0,-0.0,40.02,-4.01,-55.0,36.01,-18.99
830,0.0,0.0,0.0,-20.1,-27.87,-0.0,-0.0,36.36,-3.44,-47.98,32.92,-15.06
831,0.0,-0.0,-0.0,-20.0,-30.32,0.0,-0.0,33.71,-3.89,-50.32,29.82,-20.5
832,0.0,0.0,-0.0,-24.37,-21.66,0.0,0.0,34.92,-3.9,-46.03,31.03,-15.0
833,-0.0,0.0,0.0,-20.68,-30.25,0.0,-0.0,33.73,-3.96,-50.93,29.77,-21.16
834,0.0,0.0,-0.0,-23.43,-26.5,-0.0,-0.0,34.68,-3.78,-49.93,30.89,-19.04
835,0.0,0.0,0.0,-23.07,-26.27,-0.0,0.0,37.81,-4.18,-49.35,33.63,-15.72
836,-0.0,-0.0,-0.0,-21.29,-30.58,-0.0,0.0,40.44,-4.2,-51.87,36.25,-15.63
837,0.0,-0.0,-0.0,-18.3,-28.78,-0.0,0.0,32.21,-4.21,-47.08,28.0,-19.07
838,0.0,0.0,-0.0,-19.01,-32.19,-0.0,0.0,36.41,-3.75,-51.2,32.66,-18.54
839,0.0,-0.0,0.0,-20.49,-36.84,-0.0,-0.0,43.1,-3.76,-57.33,39.33,-17.99
840,0.0,-0.0,0.0,-17.19,-36.2,-0.0,0.0,40.49,-3.43,-53.39,37.06,-16.34
841,0.0,-0.0,-0.0,-18.26,-34.37,0.0,-0.0,37.48,-3.63,-52.63,33.84,-18.79
842,-0.0,-0.0,-0.0,-19.57,-38.18,0.0,0.0,41.55,-3.75,-57.75,37.8,-19.96
843,0.0,-0.0,-0.0,-25.0,-25.4,0.0,-0.0,41.18,-4.28,-50.4,36.9,-13.5
844,0.0,-0.0,-0.0,-23.77,-45.38,0.0,-0.0,48.77,-3.9,-69.15,44.87,-24.28
845,-0.0,0.0,0.0,-17.86,-41.73,0.0,-0.0,45.14,-3.69,-59.59,41.45,-18.14
846,0.0,-0.0,-0.0,-16.98,-37.3,0.0,0.0,37.09,-3.58,-54.28,33.51,-20.78
847,-0.0,-0.0,-0.0,-22.51,-41.72,-0.0,-0.0,47.37,-4.14,-64.23,43.22,-21.0
848,-0.0,0.0,0.0,-17.97,-38.93,-0.0,-0.0,43.34,-4.19,-56.9,39.15,-17.75
849,0.0,-0.0,-0.0,-21.44,-40.48,-0.0,-0.0,44.02,-4.25,-61.91,39.77,-22.14
850,-0.0,-0.0,0.0,-26.28,-24.57,0.0,-0.0,39.14,-4.38,-50.86,34.77,-16.09
851,0.0,0.0,0.0,-23.72,-29.71,-0.0,0.0,39.41,-4.35,-53.43,35.06,-18.37
852,-0.0,-0.0,-0.0,-23.08,-39.01,0.0,0.0,42.52,-4.03,-62.09,38.49,-23.6
853,0.0,-0.0,0.0,-26.03,-30.69,0.0,0.0,35.35,-4.62,-56.73,30.73,-26.0
854,0.0,0.0,0.0,-24.68,-39.0,0.0,0.0,51.43,-4.54,-63.69,46.9,-16.79
855,0.0,-0.0,-0.0,-18.88,-47.65,-0.0,-0.0,45.59,-4.17,-66.53,41.42,-25.11
856,0.0,0.0,-0.0,-22.19,-30.38,-0.0,0.0,39.3,-4.16,-52.57,35.14,-17.43
857,-0.0,0.0,0.0,-20.66,-38.37,-0.0,0.0,42.05,-4.0,-59.02,38.04,-20.98
858,-0.0,-0.0,-0.0,-25.35,-33.26,0.0,0.0,39.25,-4.27,-58.61,34.99,-23.63
859,0.0,0.0,-0.0,-17.78,-46.99,-0.0,0.0,41.08,-4.62,-64.77,36.46,-28.31
860,-0.0,-0.0,-0.0,-17.42,-40.83,0.0,-0.0,40.43,-4.63,-58.25,35.81,-22.44
861,-0.0,-0.0,0.0,-20.98,-41.03,-0.0,-0.0,41.71,-4.55,-62.01,37.17,-24.85
862,-0.0,0.0,0.0,-23.18,-40.23,-0.0,-0.0,43.5,-4.48,-63.41,39.02,-24.39
863,-0.0,0.0,-0.0,-22.47,-35.97,0.0,-0.0,39.05,-4.55,-58.44,34.5,-23.93
864,0.0,0.0,0.0,-23.57,-34.11,-0.0,-0.0,37.91,-4.29,-57.68,33.62,-24.05
865,-0.0,-0.0,-0.0,-21.55,-44.4,0.0,-0.0,47.6,-4.43,-65.95,43.17,-22.78
866,0.0,0.0,0.0,-17.33,-54.1,-0.0,0.0,48.47,-4.47,-71.43,44.0,-27.43
867,0.0,0.0,0.0,-24.53,-26.25,0.0,0.0,36.04,-4.44,-50.77,31.6,-19.18
868,-0.0,0.0,0.0,-24.18,-35.49,0.0,-0.0,44.24,-4.11,-59.67,40.13,-19.54
869,0.0,-0.0,0.0,-20.21,-34.36,0.0,0.0,41.5,-4.19,-54.57,37.31,-17.26
870,0.0,0.0,-0.0,-18.43,-32.57,0.0,0.0,34.25,-4.12,-51.0,30.13,-20.87
871,0.0,0.0,-0.0,-23.27,-27.93,-0.0,-0.0,35.36,-3.9,-51.2,31.46,-19.74
872,0.0,0.0,0.0,-16.4,-33.05,0.0,0.0,34.34,-3.96,-49.45,30.37,-19.07
873,0.0,0.0,-0.0,-17.27,-24.73,0.0,0.0,34.16,-4.0,-42.0,30.16,-11.84
874,0.0,-0.0,-0.0,-22.62,-12.02,0.0,-0.0,23.99,-3.65,-34.64,20.35,-14.29
875,0.0,0.0,0.0,-16.96,-24.22,0.0,0.0,29.6,-3.59,-41.18,26.01,-15.17
876,0.0,0.0,0.0,-21.6,-33.02,0.0,0.0,36.21,-3.6,-54.63,32.61,-22.02
877,0.0,0.0,-0.0,-20.88,-23.56,0.0,-0.0,29.54,-3.94,-44.44,25.61,-18.83
878,-0.0,-0.0,0.0,-20.66,-22.07,-0.0,-0.0,27.85,-3.46,-42.73,24.38,-18.35
879,-0.0,-0.0,-0.0,-19.0,-27.16,0.0,0.0,38.01,-3.95,-46.16,34.06,-12.1
880,0.0,0.0,0.0,-14.43,-30.18,0.0,-0.0,30.95,-4.03,-44.61,26.91,-17.69
881,0.0,0.0,-0.0,-22.94,-26.21,-0.0,0.0,37.5,-3.98,-49.15,33.52,-15.63
882,-0.0,0.0,0.0,-21.02,-23.4,-0.0,-0.0,31.86,-3.97,-44.42,27.89,-16.54
883,-0.0,-0.0,0.0,-21.41,-24.89,0.0,-0.0,31.63,-4.23,-46.29,27.39,-18.9
884,0.0,0.0,0.0,-22.48,-29.78,-0.0,0.0,37.13,-3.99,-52.26,33.14,-19.12
885,-0.0,-0.0,0.0,-21.71,-17.8,-0.0,-0.0,27.31,-4.21,-39.51,23.1,-16.41
886,-0.0,0.0,-0.0,-19.09,-29.47,0.0,-0.0,34.54,-3.93,-48.56,30.61,-17.96
887,-0.0,0.0,0.0,-18.16,-27.26,-0.0,0.0,35.86,-3.73,-45.42,32.13,-13.29
888,0.0,0.0,0.0,-17.48,-32.5,-0.0,0.0,34.39,-3.8,-49.98,30.59,-19.39
889,0.0,0.0,0.0,-23.33,-25.83,-0.0,0.0,35.65,-3.62,-49.16,32.04,-17.12
890,0.0,-0.0,0.0,-20.27,-38.8,-0.0,-0.0,40.72,-4.3,-59.06,36.42,-22.64
891,-0.0,0.0,0.0,-18.07,-11.88,0.0,0.0,22.7,-3.35,-29.95,19.35,-10.6
892,0.0,0.0,0.0,-22.39,-21.02,0.0,-0.0,32.15,-3.46,-43.41,28.69,-14.72
893,0.0,-0.0,0.0,-18.46,-19.29,-0.0,-0.0,30.99,-3.25,-37.75,27.75,-10.0
894,0.0,-0.0,0.0,-18.75,-22.97,0.0,0.0,29.43,-3.59,-41.73,25.84,-15.88
895,0.0,-0.0,0.0,-19.71,-20.42,-0.0,-0.0,32.18,-3.4,-40.13,28.79,-11.35
896,-0.0,-0.0,0.0,-24.14,-24.82,0.0,-0.0,34.74,-3.88,-48.96,30.86,-18.1
897,-0.0,0.0,0.0,-18.72,-42.63,-0.0,-0.0,42.81,-3.88,-61.35,38.93,-22.42
898,0.0,0.0,-0.0,-23.71,-39.05,-0.0,-0.0,43.31,-4.0,-62.77,39.32,-23.45
899,0.0,-0.0,-0.0,-21.99,-41.63,-0.0,0.0,44.21,-4.08,-63.62,40.13,-23.49
900,-0.0,0.0,0.0,-24.5,-27.31,-0.0,0.0,34.37,-3.84,-51.82,30.52,-21.29
901,-0.0,-0.0,0.0,-16.95,-38.16,0.0,-0.0,36.7,-3.68,-55.11,33.02,-22.09
902,-0.0,-0.0,0.0,-22.95,-30.69,-0.0,-0.0,39.29,-3.96,-53.64,35.33,-18.31
903,0.0,0.0,-0.0,-26.99,-28.95,-0.0,0.0,39.36,-4.24,-55.95,35.12,-20.82
904,-0.0,0.0,0.0,-26.47,-23.49,-0.0,-0.0,36.67,-4.02,-49.96,32.65,-17.31
905,0.0,-0.0,-0.0,-21.81,-21.67,-0.0,0.0,29.58,-4.04,-43.49,25.54,-17.95
906,0.0,-0.0,-0.0,-16.13,-43.3,-0.0,-0.0,44.88,-4.26,-59.43,40.62,-18.81
907,-0.0,0.0,0.0,-21.21,-5.56,-0.0,-0.0,24.12,-3.45,-26.76,20.67,-6.09
908,-0.0,0.0,0.0,-16.63,-34.2,-0.0,-0.0,35.92,-3.71,-50.83,32.21,-18.61
909,-0.0,0.0,-0.0,-18.75,-35.98,0.0,-0.0,35.05,-3.86,-54.73,31.19,-23.54
910,0.0,-0.0,0.0,-18.8,-30.0,0.0,-0.0,35.48,-3.86,-48.8,31.62,-17.18
911,0.0,0.0,0.0,-24.32,-27.08,-0.0,0.0,36.34,-4.0,-51.4,32.34,-19.06
912,-0.0,0.0,-0.0,-19.77,-29.23,0.0,0.0,35.42,-3.96,-49.0,31.46,-17.54
913,-0.0,-0.0,0.0,-23.24,-30.27,0.0,-0.0,36.13,-3.73,-53.52,32.4,-21.12
914,-0.0,0.0,-0.0,-22.19,-23.03,-0.0,-0.0,29.29,-3.6,-45.21,25.69,-19.53
915,-0.0,-0.0,-0.0,-25.3,-22.98,0.0,-0.0,34.04,-3.63,-48.28,30.41,-17.87
916,-0.0,0.0,0.0,-24.08,-29.48,-0.0,-0.0,37.12,-3.94,-53.55,33.18,-20.37
917,-0.0,-0.0,-0.0,-21.96,-20.34,0.0,-0.0,32.68,-4.02,-42.31,28.66,-13.64
918,-0.0,0.0,0.0,-21.95,-36.95,0.0,0.0,39.41,-4.05,-58.9,35.36,-23.54
919,-0.0,-0.0,0.0,-19.04,-29.7,-0.0,0.0,35.0,-4.05,-48.74,30.95,-17.79
920,-0.0,0.0,0.0,-20.74,-21.45,-0.0,0.0,29.55,-3.94,-42.19,25.6,-16.58
921,-0.0,-0.0,-0.0,-21.33,-28.05,0.0,-0.0,34.37,-4.0,-49.38,30.37,-19.01
922,0.0,0.0,0.0,-20.55,-25.78,-0.0,0.0,33.39,-3.68,-46.33,29.71,-16.62
923,-0.0,-0.0,-0.0,-24.02,-20.43,-0.0,-0.0,31.49,-3.66,-44.45,27.83,-16.61
924,-0.0,0.0,0.0,-24.39,-24.33,-0.0,-0.0,34.06,-3.65,-48.72,30.41,-18.3
925,-0.0,-0.0,-0.0,-24.21,-23.47,0.0,-0.0,33.7,-3.8,-47.68,29.9,-17.78
926,-0.0,0.0,0.0,-21.26,-36.79,-0.0,-0.0,40.84,-3.69,-58.05,37.15,-20.9
927,0.0,0.0,-0.0,-21.24,-22.72,0.0,0.0,32.0,-3.66,-43.96,28.34,-15.61
928,0.0,-0.0,-0.0,-23.31,-26.72,0.0,0.0,39.56,-3.98,-50.03,35.58,-14.45
929,-0.0,0.0,0.0,-22.58,-30.08,0.0,0.0,38.58,-4.03,-52.66,34.55,-18.11
930,0.0,0.0,-0.0,-23.69,-25.63,-0.0,0.0,35.8,-4.06,-49.32,31.74,-17.57
931,-0.0,-0.0,0.0,-21.71,-26.6,-0.0,0.0,37.86,-4.17,-48.3,33.69,-14.61
932,0.0,-0.0,-0.0,-26.39,-37.94,-0.0,0.0,46.34,-4.43,-64.33,41.91,-22.42
933,-0.0,0.0,0.0,-24.5,-30.82,0.0,0.0,39.05,-4.01,-55.32,35.03,-20.28
934,0.0,0.0,-0.0,-20.32,-41.4,-0.0,0.0,42.62,-3.87,-61.72,38.75,-22.97
935,0.0,-0.0,0.0,-23.15,-41.1,-0.0,-0.0,44.05,-3.89,-64.25,40.16,-24.09
936,-0.0,-0.0,-0.0,-24.27,-33.87,0.0,-0.0,45.27,-4.19,-58.14,41.08,-17.05
937,0.0,-0.0,0.0,-16.19,-36.1,-0.0,0.0,39.13,-3.78,-52.3,35.35,-16.95
938,-0.0,0.0,0.0,-16.71,-40.35,-0.0,0.0,40.87,-3.65,-57.06,37.22,-19.84
939,-0.0,-0.0,0.0,-23.09,-25.78,0.0,0.0,34.69,-3.88,-48.87,30.81,-18.06
940,-0.0,0.0,-0.0,-23.7,-19.02,-0.0,-0.0,35.33,-3.88,-42.72,31.45,-11.27
941,0.0,-0.0,-0.0,-22.2,-36.4,0.0,-0.0,42.22,-4.1,-58.6,38.12,-20.47
942,0.0,0.0,-0.0,-24.98,-30.31,-0.0,0.0,40.75,-3.91,-55.29,36.84,-18.45
943,-0.0,0.0,-0.0,-20.55,-32.23,-0.0,0.0,37.81,-3.58,-52.78,34.23,-18.55
944,0.0,0.0,-0.0,-18.33,-39.31,0.0,0.0,40.7,-3.82,-57.64,36.88,-20.77
945,0.0,0.0,0.0,-23.87,-35.06,-0.0,0.0,42.78,-3.65,-58.93,39.12,-19.8
946,-0.0,-0.0,0.0,-22.93,-34.27,-0.0,0.0,40.78,-3.81,-57.21,36.97,-20.23
947,0.0,0.0,0.0,-19.05,-35.43,0.0,0.0,40.18,-3.74,-54.47,36.44,-18.03
948,0.0,-0.0,-0.0,-17.95,-27.36,-0.0,-0.0,35.82,-3.58,-45.32,32.24,-13.08
949,-0.0,0.0,-0.0,-23.89,-31.39,-0.0,-0.0,38.07,-3.82,-55.27,34.25,-21.02
950,0.0,0.0,0.0,-19.61,-31.73,-0.0,0.0,35.52,-3.77,-51.34,31.75,-19.59
951,-0.0,0.0,-0.0,-19.44,-34.3,-0.0,0.0,39.22,-3.65,-53.75,35.57,-18.17
952,-0.0,-0.0,0.0,-21.03,-34.79,0.0,-0.0,40.88,-3.87,-55.82,37.01,-18.81
953,0.0,-0.0,0.0,-21.01,-33.43,-0.0,0.0,39.63,-3.69,-54.45,35.94,-18.51
954,0.0,-0.0,-0.0,-18.88,-32.75,0.0,-0.0,36.71,-4.05,-51.63,32.66,-18.97
955,-0.0,0.0,-0.0,-17.77,-29.4,0.0,0.0,38.95,-3.97,-47.17,34.97,-12.2
956,0.0,0.0,-0.0,-20.74,-32.32,-0.0,0.0,38.75,-3.74,-53.06,35.0,-18.06
957,0.0,-0.0,-0.0,-26.87,-21.79,0.0,0.0,37.8,-4.24,-48.66,33.56,-15.1
958,0.0,0.0,0.0,-22.74,-27.86,0.0,-0.0,37.65,-3.81,-50.6,33.84,-16.76
959,-0.0,0.0,0.0,-20.03,-25.52,0.0,-0.0,35.07,-3.99,-45.55,31.08,-14.47
960,-0.0,-0.0,0.0,-23.11,-34.95,-0.0,-0.0,43.84,-4.21,-58.06,39.64,-18.43
961,-0.0,0.0,0.0,-25.02,-20.14,-0.0,0.0,32.41,-3.67,-45.16,28.74,-16.42
962,-0.0,-0.0,0.0,-21.24,-24.27,-0.0,-0.0,31.62,-3.81,-45.51,27.81,-17.7
963,-0.0,0.0,0.0,-24.26,-29.45,0.0,-0.0,38.23,-4.15,-53.71,34.08,-19.63
964,0.0,0.0,-0.0,-18.46,-32.12,0.0,0.0,37.42,-3.87,-50.57,33.55,-17.02
965,-0.0,0.0,0.0,-18.83,-40.69,0.0,-0.0,43.55,-4.17,-59.52,39.38,-20.14
966,0.0,-0.0,0.0,-21.46,-40.81,-0.0,0.0,44.81,-3.91,-62.26,40.89,-21.37
967,-0.0,0.0,0.0,-22.32,-30.44,0.0,-0.0,38.54,-3.84,-52.76,34.7,-18.06
968,0.0,-0.0,0.0,-25.73,-18.42,0.0,0.0,35.79,-3.95,-44.16,31.84,-12.32
969,-0.0,-0.0,-0.0,-18.73,-29.48,-0.0,-0.0,36.87,-3.55,-48.21,33.33,-14.88
970,-0.0,-0.0,-0.0,-23.32,-24.63,-0.0,-0.0,35.72,-3.6,-47.95,32.12,-15.83
971,-0.0,-0.0,-0.0,-26.63,-20.17,-0.0,0.0,32.45,-4.02,-46.8,28.42,-18.38
972,0.0,-0.0,-0.0,-18.25,-32.29,0.0,-0.0,40.58,-4.21,-50.54,36.36,-14.18
973,-0.0,-0.0,0.0,-20.87,-32.4,-0.0,-0.0,39.11,-4.06,-53.27,35.06,-18.21
974,0.0,0.0,0.0,-21.12,-29.22,-0.0,-0.0,36.94,-3.92,-50.34,33.01,-17.33
975,0.0,-0.0,-0.0,-21.74,-31.9,0.0,0.0,41.39,-4.3,-53.64,37.09,-16.55
976,0.0,0.0,-0.0,-25.44,-29.26,0.0,-0.0,40.67,-4.07,-54.71,36.6,-18.11
977,0.0,-0.0,0.0,-20.16,-30.35,0.0,-0.0,36.7,-3.79,-50.5,32.9,-17.6
978,-0.0,0.0,0.0,-24.49,-26.86,-0.0,0.0,33.95,-3.78,-51.35,30.17,-21.18
979,0.0,-0.0,-0.0,-27.07,-25.35,0.0,0.0,40.49,-4.11,-52.42,36.38,-16.04
980,0.0,0.0,0.0,-23.61,-27.34,-0.0,0.0,38.26,-4.09,-50.95,34.17,-16.77
981,0.0,-0.0,-0.0,-24.34,-21.36,-0.0,-0.0,32.66,-4.05,-45.7,28.61,-17.09
982,0.0,-0.0,0.0,-25.49,-30.51,-0.0,0.0,36.71,-4.05,-56.0,32.66,-23.34
983,-0.0,-0.0,0.0,-21.8,-35.21,0.0,-0.0,41.39,-4.1,-57.01,37.29,-19.72
984,-0.0,-0.0,-0.0,-20.04,-37.54,-0.0,-0.0,38.33,-3.9,-57.58,34.44,-23.15
985,-0.0,-0.0,0.0,-23.08,-24.92,-0.0,-0.0,37.36,-3.98,-48.0,33.39,-14.61
986,0.0,-0.0,-0.0,-19.98,-35.23,-0.0,0.0,39.62,-4.18,-55.21,35.43,-19.77
987,-0.0,0.0,0.0,-21.34,-32.35,0.0,0.0,38.19,-4.1,-53.68,34.08,-19.6
988,0.0,0.0,0.0,-19.78,-32.5,0.0,0.0,38.67,-4.18,-52.28,34.5,-17.79
989,-0.0,-0.0,0.0,-19.83,-36.27,0.0,0.0,37.66,-4.02,-56.1,33.64,-22.46
990,-0.0,-0.0,-0.0,-18.26,-31.65,-0.0,0.0,38.52,-4.0,-49.91,34.52,-15.39
991,-0.0,-0.0,0.0,-25.29,-26.2,-0.0,-0.0,39.1,-3.66,-51.49,35.44,-16.05
992,-0.0,-0.0,-0.0,-20.77,-31.05,-0.0,-0.0,37.8,-3.78,-51.82,34.02,-17.8
993,-0.0,-0.0,0.0,-18.8,-29.1,0.0,0.0,32.12,-3.64,-47.91,28.48,-19.42
994,-0.0,-0.0,-0.0,-25.63,-19.09,0.0,-0.0,34.36,-3.61,-44.72,30.75,-13.97
995,-0.0,0.0,-0.0,-23.7,-32.37,-0.0,0.0,40.49,-4.06,-56.07,36.42,-19.65
996,-0.0,-0.0,-0.0,-26.16,-30.4,0.0,-0.0,40.19,-4.03,-56.56,36.16,-20.39
997,0.0,-0.0,-0.0,-17.79,-31.88,-0.0,-0.0,34.26,-3.87,-49.67,30.39,-19.28
998,0.0,0.0,0.0,-18.16,-30.35,-0.0,-0.0,34.28,-3.75,-48.52,30.53,-17.98
999,0.0,0.0,-0.0,-22.5,-23.28,-0.0,0.0,32.04,-3.59,-45.77,28.45,-17.33
1000,-0.0,-0.0,0.0,-16.65,-32.8,0.0,0.0,35.46,-3.99,-49.45,31.47,-17.98
