# Supplementary material for: Network pharmacology and molecular-docking-based strategy to explore the potential mechanism of salidroside-inhibited oxidative stress in retinal ganglion cell
Source: PLoS One. 2024 Jul 5;19(7):e0305343. doi: 10.1371/journal.pone.0305343 (PMC11226129; doi:10.1371/journal.pone.0305343)
Supplement: S1 File — All raw data required to replicate the results of study were listed in this file. (ZIP) [file pone.0305343.s002.zip › original data/molecular dynamic/3wn7_keap1NRF2_/FINAL_RESULTS_MMPBSA.dat]

| Run on Tue Apr 16 15:03:59 2024
|
|gmx_MMPBSA Version=v1.6.2 based on MMPBSA.py v.16.0
|Complex Structure file:                                            md_100ns.tpr
|Complex (GROMACS) topology file:                                      topol.top
|Complex (AMBER) topology file:                                       COM.prmtop
|Receptor (AMBER) topology file:                                      REC.prmtop
|Ligand (AMBER) topology file:                                        LIG.prmtop
|Initial trajectories:                                            COM_traj_0.xtc
|
|Receptor mask:                  ":1-620"
|Ligand mask:                    ":621"
|Ligand residue name is:         "UNL"
|
|Calculations performed using 1000 complex frames
|
|Generalized Born ESURF calculated using 'LCPO' surface areas
|
|Using temperature = 298.00 K
|All units are reported in kcal/mol
|
|SD - Sample standard deviation, SEM - Sample standard error of the mean
|SD(Prop.), SEM(Prop.) - SD and SEM obtained with propagation of uncertainty formula
|https://en.wikipedia.org/wiki/Propagation_of_uncertainty#Example_formulae
|
-------------------------------------------------------------------------------
-------------------------------------------------------------------------------

GENERALIZED BORN:

Complex:
Energy Component       Average     SD(Prop.)         SD   SEM(Prop.)        SEM
-------------------------------------------------------------------------------
BOND                   2926.32         45.64      45.64         1.44       1.44
ANGLE                  4685.65         51.43      51.43         1.63       1.63
DIHED                  6134.42         30.08      30.08         0.95       0.95
VDWAALS               -5036.29         31.03      31.03         0.98       0.98
EEL                  -41071.31        114.07     114.07         3.61       3.61
1-4 VDW                2081.18         18.82      18.82         0.60       0.60
1-4 EEL               21011.29         70.31      70.31         2.22       2.22
EGB                   -6828.43         88.64      88.64         2.80       2.80
ESURF                   175.95          2.59       2.59         0.08       0.08

GGAS                  -9268.73        157.81     124.98         4.99       3.95
GSOLV                 -6652.47         88.68      87.48         2.80       2.77

TOTAL                -15921.21        181.02      75.96         5.72       2.40

-------------------------------------------------------------------------------
-------------------------------------------------------------------------------
Receptor:
Energy Component       Average     SD(Prop.)         SD   SEM(Prop.)        SEM
-------------------------------------------------------------------------------
BOND                   2918.27         45.59      45.59         1.44       1.44
ANGLE                  4669.19         51.42      51.42         1.63       1.63
DIHED                  6114.18         29.96      29.96         0.95       0.95
VDWAALS               -5004.63         31.21      31.21         0.99       0.99
EEL                  -40946.72        112.73     112.73         3.56       3.56
1-4 VDW                2072.21         18.76      18.76         0.59       0.59
1-4 EEL               20851.25         70.05      70.05         2.22       2.22
EGB                   -6832.81         87.44      87.44         2.77       2.77
ESURF                   177.14          2.65       2.65         0.08       0.08

GGAS                  -9326.26        156.72     124.05         4.96       3.92
GSOLV                 -6655.67         87.48      86.31         2.77       2.73

TOTAL                -15981.93        179.48      76.14         5.68       2.41

-------------------------------------------------------------------------------
-------------------------------------------------------------------------------
Ligand:
Energy Component       Average     SD(Prop.)         SD   SEM(Prop.)        SEM
-------------------------------------------------------------------------------
BOND                      8.05          2.30       2.30         0.07       0.07
ANGLE                    16.46          3.01       3.01         0.10       0.10
DIHED                    20.24          1.72       1.72         0.05       0.05
VDWAALS                  -5.28          1.03       1.03         0.03       0.03
EEL                     -96.56          5.88       5.88         0.19       0.19
1-4 VDW                   8.97          1.08       1.08         0.03       0.03
1-4 EEL                 160.05          3.99       3.99         0.13       0.13
EGB                     -32.64          2.53       2.53         0.08       0.08
ESURF                     3.20          0.11       0.11         0.00       0.00

GGAS                    111.94          8.36       5.56         0.26       0.18
GSOLV                   -29.44          2.53       2.45         0.08       0.08

TOTAL                    82.50          8.74       4.46         0.28       0.14

-------------------------------------------------------------------------------
-------------------------------------------------------------------------------
Delta (Complex - Receptor - Ligand):
Energy Component       Average     SD(Prop.)         SD   SEM(Prop.)        SEM
-------------------------------------------------------------------------------
ΔBOND                    -0.00          2.25       0.00         0.07       0.00
ΔANGLE                   -0.00          3.00       0.00         0.09       0.00
ΔDIHED                    0.00          1.60       0.00         0.05       0.00
ΔVDWAALS                -26.38          0.85       5.01         0.03       0.16
ΔEEL                    -28.03          4.54       8.54         0.14       0.27
Δ1-4 VDW                 -0.00          1.01       0.00         0.03       0.00
Δ1-4 EEL                 -0.00          3.73       0.00         0.12       0.00
ΔEGB                     37.02          1.32       5.37         0.04       0.17
ΔESURF                   -4.39          0.06       0.52         0.00       0.02

ΔGGAS                   -54.41          4.61       8.34         0.15       0.26
ΔGSOLV                   32.64          1.32       5.24         0.04       0.17

ΔTOTAL                  -21.77          4.80       4.99         0.15       0.16
-------------------------------------------------------------------------------
-------------------------------------------------------------------------------
