# Supplementary material for: Network pharmacology and molecular-docking-based strategy to explore the potential mechanism of salidroside-inhibited oxidative stress in retinal ganglion cell
Source: PLoS One. 2024 Jul 5;19(7):e0305343. doi: 10.1371/journal.pone.0305343 (PMC11226129; doi:10.1371/journal.pone.0305343)
Supplement: S1 File — All raw data required to replicate the results of study were listed in this file. (ZIP) [file pone.0305343.s002.zip › original data/molecular dynamic/3wn7_keap1NRF2_/gyrate.xvg]

         0     2.92535     
       100     2.92761     
       200     2.91575     
       300     2.92917     
       400     2.93202     
       500     2.93638     
       600     2.93644     
       700     2.94998     
       800     2.95469     
       900     2.95228     
      1000     2.93846     
      1100     2.92556     
      1200     2.95318     
      1300     2.93345     
      1400     2.94103     
      1500     2.96603     
      1600     2.96077     
      1700     2.97267     
      1800     2.96054     
      1900      2.9504     
      2000     2.92879     
      2100     2.94763     
      2200     2.95666     
      2300     2.95279     
      2400     2.94734     
      2500     2.97509     
      2600     2.97451     
      2700     2.94778     
      2800     2.95434     
      2900      2.9443     
      3000     2.95953     
      3100     2.96224     
      3200     2.96174     
      3300     2.96258     
      3400     2.95507     
      3500     2.93748     
      3600     2.94863     
      3700     2.95589     
      3800     2.93885     
      3900     2.94151     
      4000     2.94818     
      4100     2.95971     
      4200     2.95276     
      4300     2.97046     
      4400     2.95934     
      4500     2.94337     
      4600     2.96135     
      4700     2.94745     
      4800      2.9485     
      4900      2.9472     
      5000     2.96062     
      5100      2.9421     
      5200     2.97285     
      5300     2.93218     
      5400     2.96152     
      5500      2.9453     
      5600       2.939     
      5700     2.95798     
      5800     2.95624     
      5900     2.96457     
      6000     2.96704     
      6100     2.95394     
      6200     2.95725     
      6300     2.96362     
      6400     2.95796     
      6500     2.95211     
      6600     2.96232     
      6700     2.95486     
      6800     2.96145     
      6900     2.96711     
      7000     2.96826     
      7100     2.96527     
      7200     2.96242     
      7300     2.95528     
      7400     2.95265     
      7500     2.94578     
      7600     2.96999     
      7700     2.95948     
      7800     2.96989     
      7900     2.96275     
      8000     2.98717     
      8100     2.98013     
      8200     2.96593     
      8300       2.946     
      8400     2.93561     
      8500     2.94225     
      8600     2.94213     
      8700      2.9416     
      8800     2.95759     
      8900     2.96515     
      9000     2.96724     
      9100     2.96154     
      9200     2.96313     
      9300     2.96541     
      9400     2.97009     
      9500     2.97032     
      9600     2.97466     
      9700     2.97361     
      9800     2.97144     
      9900     2.97274     
     10000     2.97868     
     10100      2.9915     
     10200     2.99189     
     10300     2.98613     
     10400     2.98928     
     10500     2.98737     
     10600      2.9915     
     10700     2.99003     
     10800     2.98655     
     10900     2.98429     
     11000     2.99629     
     11100     2.98049     
     11200     2.96879     
     11300     2.96704     
     11400     2.96724     
     11500     2.97667     
     11600     2.95871     
     11700     2.95566     
     11800     2.94878     
     11900     2.95298     
     12000     2.93693     
     12100     2.96474     
     12200     2.93907     
     12300     2.95366     
     12400     2.93898     
     12500     2.94054     
     12600     2.94279     
     12700     2.93421     
     12800     2.94303     
     12900     2.96763     
     13000     2.94691     
     13100     2.94488     
     13200     2.96032     
     13300     2.98506     
     13400     2.97085     
     13500     2.97453     
     13600     2.96914     
     13700     2.97011     
     13800     2.98235     
     13900     2.96454     
     14000      2.9527     
     14100     2.98811     
     14200     2.98268     
     14300     2.98146     
     14400     2.97183     
     14500     2.97972     
     14600     2.97241     
     14700     2.98658     
     14800     2.99096     
     14900     2.95916     
     15000     2.95754     
     15100     2.96244     
     15200      2.9573     
     15300     2.96501     
     15400     2.96706     
     15500     2.98175     
     15600     2.96924     
     15700     2.97672     
     15800     2.95841     
     15900     2.95885     
     16000     2.94364     
     16100     2.96233     
     16200     2.96818     
     16300        2.96     
     16400      2.9797     
     16500     2.95662     
     16600     2.94674     
     16700     2.96176     
     16800     2.96779     
     16900     2.95654     
     17000     2.95138     
     17100     2.94357     
     17200     2.94579     
     17300     2.93905     
     17400     2.95602     
     17500     2.96101     
     17600     2.94725     
     17700     2.93878     
     17800     2.96491     
     17900      2.9495     
     18000     2.94594     
     18100     2.94415     
     18200     2.94542     
     18300     2.95675     
     18400     2.96133     
     18500     2.95812     
     18600     2.97854     
     18700     2.95053     
     18800      2.9501     
     18900     2.94646     
     19000     2.95776     
     19100     2.98626     
     19200     2.96155     
     19300     2.95878     
     19400     2.97315     
     19500     2.96514     
     19600     2.96274     
     19700     2.96803     
     19800     2.97964     
     19900     2.97575     
     20000      2.9745     
     20100     2.98065     
     20200     2.98628     
     20300     3.00607     
     20400     2.98211     
     20500     2.96741     
     20600     2.97862     
     20700     2.97635     
     20800     2.96813     
     20900     2.97438     
     21000     2.98864     
     21100     2.98663     
     21200     2.99287     
     21300     2.97155     
     21400     2.97332     
     21500     2.98391     
     21600     2.97747     
     21700     2.98263     
     21800     2.99515     
     21900     3.01324     
     22000     3.00319     
     22100     3.00358     
     22200     3.00895     
     22300      2.9901     
     22400     2.96903     
     22500     2.96843     
     22600     2.97102     
     22700     2.98026     
     22800     2.98495     
     22900     2.98131     
     23000     2.98814     
     23100     2.98079     
     23200     2.99085     
     23300     2.97781     
     23400     2.97902     
     23500     2.97852     
     23600     2.98363     
     23700     2.97258     
     23800     2.96693     
     23900     2.97672     
     24000     2.98369     
     24100     2.97492     
     24200     2.96917     
     24300      2.9645     
     24400     2.96279     
     24500     2.95791     
     24600     2.94945     
     24700     2.96732     
     24800     2.96751     
     24900       2.949     
     25000     2.96251     
     25100     2.94573     
     25200     2.95638     
     25300     2.96549     
     25400     2.95225     
     25500     2.95412     
     25600     2.95169     
     25700     2.95741     
     25800      2.9497     
     25900      2.9555     
     26000     2.97279     
     26100     2.97147     
     26200     2.96604     
     26300      2.9601     
     26400     2.98168     
     26500     2.96092     
     26600     2.96074     
     26700     2.95131     
     26800     2.94909     
     26900     2.97594     
     27000     2.97307     
     27100     2.94044     
     27200     2.94762     
     27300     2.95159     
     27400     2.95471     
     27500     2.95584     
     27600     2.94316     
     27700     2.93711     
     27800     2.95563     
     27900     2.94059     
     28000     2.95453     
     28100     2.95371     
     28200      2.9584     
     28300     2.94711     
     28400     2.93843     
     28500      2.9513     
     28600     2.93652     
     28700     2.96941     
     28800     2.92114     
     28900     2.93549     
     29000     2.94804     
     29100     2.93299     
     29200     2.94709     
     29300     2.94396     
     29400      2.9431     
     29500     2.96527     
     29600     2.95991     
     29700     2.96317     
     29800      2.9698     
     29900     2.96071     
     30000     2.95439     
     30100     2.93182     
     30200     2.93992     
     30300     2.94994     
     30400     2.96776     
     30500     2.96436     
     30600     2.96984     
     30700     2.96642     
     30800     2.96264     
     30900     2.97971     
     31000      2.9702     
     31100     2.95787     
     31200     2.98283     
     31300     2.96598     
     31400     2.97457     
     31500     2.96256     
     31600     2.95631     
     31700     2.93933     
     31800     2.96089     
     31900     2.94655     
     32000       2.939     
     32100     2.93934     
     32200     2.95147     
     32300     2.96429     
     32400     2.95045     
     32500     2.96007     
     32600     2.92775     
     32700     2.95747     
     32800     2.96032     
     32900     2.97917     
     33000     2.97115     
     33100     2.96576     
     33200     2.95224     
     33300     2.96564     
     33400     2.96303     
     33500      2.9643     
     33600     2.94906     
     33700     2.96304     
     33800     2.95381     
     33900     2.96785     
     34000     2.97049     
     34100     2.95939     
     34200     2.96759     
     34300     2.95096     
     34400     2.95903     
     34500     2.94566     
     34600      2.9649     
     34700     2.94507     
     34800     2.95412     
     34900     2.95596     
     35000     2.94379     
     35100     2.96262     
     35200     2.93168     
     35300     2.93448     
     35400     2.94796     
     35500     2.93106     
     35600     2.94602     
     35700     2.92411     
     35800     2.95791     
     35900     2.94279     
     36000     2.95513     
     36100     2.94983     
     36200     2.95265     
     36300     2.93906     
     36400     2.94936     
     36500      2.9523     
     36600     2.97317     
     36700     2.94758     
     36800     2.95408     
     36900     2.96257     
     37000     2.93944     
     37100     2.95261     
     37200     2.93849     
     37300     2.94228     
     37400     2.94345     
     37500     2.93597     
     37600     2.96078     
     37700     2.96426     
     37800     2.94075     
     37900     2.95399     
     38000     2.97101     
     38100     2.96285     
     38200     2.95675     
     38300     2.94036     
     38400     2.94704     
     38500     2.95161     
     38600     2.93645     
     38700     2.96197     
     38800     2.94041     
     38900     2.94939     
     39000     2.94742     
     39100      2.9462     
     39200     2.92798     
     39300     2.94249     
     39400     2.95694     
     39500     2.96884     
     39600     2.97364     
     39700     2.94512     
     39800      2.9291     
     39900     2.93245     
     40000     2.94101     
     40100     2.94629     
     40200     2.95384     
     40300     2.95156     
     40400     2.93915     
     40500     2.94736     
     40600     2.95248     
     40700     2.93513     
     40800     2.93042     
     40900     2.93902     
     41000     2.93296     
     41100      2.9519     
     41200     2.95119     
     41300     2.95722     
     41400     2.95252     
     41500     2.97525     
     41600     2.96228     
     41700     2.97039     
     41800     2.97675     
     41900     2.98295     
     42000     2.98155     
     42100     2.98708     
     42200     2.96421     
     42300     2.95664     
     42400     2.94941     
     42500     2.97475     
     42600     2.94032     
     42700     2.96993     
     42800     2.95432     
     42900     2.95223     
     43000     2.96298     
     43100      2.9688     
     43200     2.95099     
     43300     2.95083     
     43400     2.94498     
     43500     2.95672     
     43600     2.96096     
     43700     2.96407     
     43800     2.95888     
     43900      2.9625     
     44000     2.98257     
     44100     2.96437     
     44200     2.97094     
     44300     2.97485     
     44400     2.96648     
     44500     2.96674     
     44600     2.96645     
     44700     2.96623     
     44800     2.94337     
     44900     2.97543     
     45000     2.97794     
     45100     2.95772     
     45200     2.96752     
     45300      2.9671     
     45400     2.96501     
     45500     2.95613     
     45600     2.95437     
     45700     2.95806     
     45800     2.95434     
     45900     2.97061     
     46000     2.98576     
     46100     2.98985     
     46200     2.98208     
     46300     2.99049     
     46400     2.99125     
     46500      2.9821     
     46600     2.98429     
     46700     2.98274     
     46800     2.98637     
     46900     2.98367     
     47000     2.97502     
     47100     2.99477     
     47200     2.97364     
     47300     2.98275     
     47400     3.00443     
     47500     3.00135     
     47600     2.99015     
     47700     2.97908     
     47800     2.99113     
     47900     2.97474     
     48000     2.98018     
     48100      3.0036     
     48200     2.99222     
     48300     3.01797     
     48400     2.99203     
     48500     2.98911     
     48600     3.00138     
     48700     2.99975     
     48800     2.99434     
     48900     2.98543     
     49000     2.99834     
     49100     2.97818     
     49200      2.9923     
     49300     2.98012     
     49400     2.97704     
     49500      3.0011     
     49600     2.97395     
     49700     2.96622     
     49800     2.98527     
     49900     2.97799     
     50000     2.98344     
     50100     2.97056     
     50200     2.97679     
     50300     2.99706     
     50400      2.9804     
     50500     2.98006     
     50600      2.9882     
     50700     2.99283     
     50800     2.97782     
     50900      2.9816     
     51000     2.99041     
     51100     3.00243     
     51200     2.98268     
     51300     2.97924     
     51400     2.99113     
     51500     2.99207     
     51600     2.98824     
     51700      2.9792     
     51800     2.96866     
     51900      2.9769     
     52000     2.95908     
     52100     2.96003     
     52200     2.96976     
     52300     2.98251     
     52400     2.96381     
     52500     2.96828     
     52600     2.95884     
     52700     2.97296     
     52800     2.97419     
     52900     2.98214     
     53000     2.96069     
     53100       2.972     
     53200     2.97362     
     53300     2.98619     
     53400     2.96372     
     53500     2.95613     
     53600     2.95898     
     53700     2.97584     
     53800     2.96266     
     53900      2.9629     
     54000     2.97358     
     54100      2.9684     
     54200      2.9848     
     54300     2.96964     
     54400     2.97306     
     54500     2.97052     
     54600     2.97247     
     54700     2.96313     
     54800     2.97107     
     54900     2.98626     
     55000     2.96734     
     55100     2.98163     
     55200     2.98382     
     55300     2.96603     
     55400     2.98412     
     55500       2.961     
     55600     2.97782     
     55700      2.9678     
     55800     2.96899     
     55900     2.97834     
     56000     2.97359     
     56100     2.98387     
     56200     2.96903     
     56300     2.97002     
     56400     2.98303     
     56500     2.97124     
     56600     2.96585     
     56700     2.97031     
     56800     2.96783     
     56900     2.97082     
     57000     2.96482     
     57100     2.97735     
     57200     2.96239     
     57300     2.96638     
     57400     2.97228     
     57500     2.97784     
     57600     2.96834     
     57700     2.96065     
     57800     2.96535     
     57900     2.96629     
     58000     2.96653     
     58100     2.98538     
     58200     2.96862     
     58300      2.9585     
     58400      2.9543     
     58500     2.96375     
     58600      2.9754     
     58700     2.96806     
     58800     2.96807     
     58900      2.9702     
     59000     2.95425     
     59100     2.94851     
     59200     2.96388     
     59300     2.98073     
     59400     3.00667     
     59500     2.98374     
     59600     2.97602     
     59700     2.98805     
     59800     2.96453     
     59900     2.96517     
     60000     2.97498     
     60100      2.9775     
     60200       2.958     
     60300     2.96692     
     60400       2.984     
     60500      2.9696     
     60600     2.95507     
     60700     2.95379     
     60800     2.96914     
     60900       2.975     
     61000     2.95526     
     61100     2.95526     
     61200      2.9535     
     61300     2.95812     
     61400     2.94951     
     61500     2.95544     
     61600     2.95785     
     61700     2.97155     
     61800     2.96694     
     61900     2.95637     
     62000     2.97308     
     62100     2.95669     
     62200     2.96655     
     62300     2.95263     
     62400     2.94088     
     62500     2.94497     
     62600     2.95918     
     62700     2.97027     
     62800     2.96828     
     62900     2.97072     
     63000     2.97414     
     63100     2.98178     
     63200     2.97858     
     63300     2.96422     
     63400     2.97145     
     63500     2.96634     
     63600     2.96558     
     63700     2.96941     
     63800     2.96458     
     63900     2.95148     
     64000     2.96161     
     64100     2.95191     
     64200     2.98033     
     64300     2.97509     
     64400     2.94511     
     64500     2.97159     
     64600     2.98497     
     64700     2.98904     
     64800      2.9852     
     64900     3.01449     
     65000     2.99047     
     65100     2.98324     
     65200      2.9736     
     65300     2.96874     
     65400      2.9829     
     65500     2.97574     
     65600     2.96592     
     65700     2.98332     
     65800     2.96205     
     65900     2.97087     
     66000     2.97973     
     66100     2.96629     
     66200     2.98456     
     66300     2.98335     
     66400     2.96837     
     66500     2.99311     
     66600     2.97067     
     66700     2.95889     
     66800     2.98157     
     66900     2.99253     
     67000     2.97926     
     67100     2.98911     
     67200     2.96835     
     67300     2.97452     
     67400     2.97822     
     67500     2.98049     
     67600     2.98019     
     67700     2.98695     
     67800     2.97476     
     67900     2.97899     
     68000     2.98113     
     68100     2.94939     
     68200     2.98618     
     68300     2.95594     
     68400     2.96661     
     68500     2.96714     
     68600      2.9616     
     68700      2.9759     
     68800     2.95751     
     68900     2.95514     
     69000     2.99167     
     69100     2.97071     
     69200     2.96916     
     69300     2.96373     
     69400     2.95475     
     69500     2.96465     
     69600     2.95993     
     69700     2.95545     
     69800     2.96178     
     69900     2.95802     
     70000     2.98794     
     70100     2.97653     
     70200     2.96971     
     70300     2.98794     
     70400     2.98629     
     70500     2.96173     
     70600     2.95872     
     70700     2.98607     
     70800     2.98965     
     70900     2.97446     
     71000     2.96052     
     71100     2.97339     
     71200     2.96783     
     71300     2.97333     
     71400     2.96592     
     71500     2.97353     
     71600     2.96483     
     71700     2.96579     
     71800     2.97267     
     71900     2.98497     
     72000     2.98426     
     72100     2.98521     
     72200     2.98625     
     72300       2.981     
     72400     2.98084     
     72500     2.98354     
     72600     2.97838     
     72700     2.97666     
     72800     2.97604     
     72900     2.97589     
     73000     2.99109     
     73100     2.97617     
     73200     2.96928     
     73300     2.96989     
     73400     2.97612     
     73500     2.96631     
     73600     2.98149     
     73700     2.99704     
     73800     2.97988     
     73900     2.97642     
     74000     2.96919     
     74100     2.95914     
     74200     2.97074     
     74300     2.96477     
     74400     2.96596     
     74500     2.96448     
     74600     2.95603     
     74700     2.96554     
     74800     2.97688     
     74900      2.9647     
     75000     2.98047     
     75100     2.98739     
     75200       2.978     
     75300     2.99268     
     75400     2.97411     
     75500     2.99437     
     75600     2.97144     
     75700     2.98069     
     75800     2.96651     
     75900     2.99114     
     76000     2.99293     
     76100     2.97156     
     76200      2.9833     
     76300     2.96591     
     76400     2.97093     
     76500     2.96514     
     76600      2.9794     
     76700     2.95689     
     76800     2.96544     
     76900     2.97512     
     77000     2.96808     
     77100     2.97063     
     77200     2.98388     
     77300     2.97873     
     77400     2.97403     
     77500      2.9743     
     77600     2.97873     
     77700     2.98195     
     77800     2.97065     
     77900     2.98165     
     78000     2.96669     
     78100     2.95144     
     78200     2.97389     
     78300     2.98488     
     78400      2.9637     
     78500     2.96497     
     78600     2.97159     
     78700     2.97778     
     78800     2.96887     
     78900     2.98091     
     79000     2.98395     
     79100      2.9883     
     79200     2.97657     
     79300     2.98408     
     79400     2.97231     
     79500     2.96956     
     79600     2.96951     
     79700     2.97254     
     79800     2.97455     
     79900      2.9732     
     80000     2.96844     
     80100     2.97209     
     80200     2.98082     
     80300     2.98374     
     80400     2.97122     
     80500     2.98976     
     80600     2.99562     
     80700     2.99779     
     80800     2.98462     
     80900     2.97751     
     81000     2.96473     
     81100     2.97568     
     81200     2.98925     
     81300     2.97062     
     81400     2.97109     
     81500     2.96967     
     81600      2.9698     
     81700     2.98438     
     81800     2.99198     
     81900     2.98371     
     82000      2.9761     
     82100     2.97241     
     82200     2.97725     
     82300     2.98568     
     82400     2.98662     
     82500     2.98762     
     82600     2.98805     
     82700      2.9861     
     82800     2.96965     
     82900     2.99034     
     83000     2.96293     
     83100      2.9751     
     83200     2.98033     
     83300     2.98155     
     83400     2.98072     
     83500     2.96465     
     83600     2.96613     
     83700     2.98488     
     83800     2.98831     
     83900     2.98943     
     84000     2.98561     
     84100     2.99606     
     84200     2.97119     
     84300     2.97096     
     84400     2.97622     
     84500      2.9989     
     84600     2.97669     
     84700     2.98006     
     84800     2.97055     
     84900     2.98425     
     85000     2.94933     
     85100     2.96481     
     85200     2.94794     
     85300     2.98545     
     85400     2.95871     
     85500     2.97059     
     85600     2.96517     
     85700     2.97568     
     85800      2.9645     
     85900      2.9716     
     86000     2.97417     
     86100     2.97412     
     86200     2.96249     
     86300     2.96445     
     86400     2.97435     
     86500     2.96433     
     86600     2.97191     
     86700     2.96786     
     86800     2.96463     
     86900     2.98469     
     87000     2.97313     
     87100     2.97643     
     87200     2.96959     
     87300     2.98884     
     87400     2.98434     
     87500     2.97813     
     87600     2.97513     
     87700     2.98326     
     87800     2.96422     
     87900     2.95881     
     88000     2.96667     
     88100      2.9739     
     88200     2.96117     
     88300     2.95089     
     88400     2.95498     
     88500     2.96365     
     88600     2.97458     
     88700     2.99027     
     88800     2.98462     
     88900      2.9657     
     89000     2.99073     
     89100     2.98228     
     89200      2.9892     
     89300     2.96315     
     89400     2.95803     
     89500     2.96854     
     89600     2.96362     
     89700     2.96107     
     89800     2.96013     
     89900     2.95893     
     90000     2.97345     
     90100     2.98134     
     90200     2.96483     
     90300     2.98881     
     90400     2.96604     
     90500     2.98036     
     90600     2.99472     
     90700     2.99734     
     90800     2.98549     
     90900     2.98449     
     91000     2.98947     
     91100     2.96662     
     91200       2.971     
     91300      2.9796     
     91400     2.98396     
     91500     2.99058     
     91600     2.98445     
     91700     2.98203     
     91800     2.97454     
     91900     2.99252     
     92000     2.96986     
     92100     2.99547     
     92200     2.98691     
     92300     2.98212     
     92400     2.97843     
     92500     2.98168     
     92600     2.95852     
     92700     2.97405     
     92800      2.9743     
     92900      2.9601     
     93000     2.96485     
     93100      2.9595     
     93200     2.97767     
     93300     2.98555     
     93400     2.97541     
     93500      2.9756     
     93600     2.98149     
     93700     2.99733     
     93800     2.98018     
     93900     2.98876     
     94000     2.97862     
     94100     2.96981     
     94200     2.99299     
     94300     2.98216     
     94400     2.99114     
     94500     2.98835     
     94600      2.9814     
     94700     2.98657     
     94800      2.9668     
     94900     2.94939     
     95000     2.98593     
     95100     2.97847     
     95200      2.9869     
     95300     2.97047     
     95400     2.98451     
     95500     2.98681     
     95600     2.97944     
     95700     2.97699     
     95800     2.97229     
     95900     2.97743     
     96000      2.9904     
     96100     2.97902     
     96200     2.96071     
     96300     2.95943     
     96400      2.9691     
     96500     2.96968     
     96600     2.97427     
     96700     2.98735     
     96800     2.98602     
     96900     2.98592     
     97000     2.97275     
     97100     2.98354     
     97200     2.97417     
     97300     2.97949     
     97400     2.98108     
     97500     2.96832     
     97600     2.99054     
     97700     2.97202     
     97800     2.96942     
     97900     2.97803     
     98000     2.96802     
     98100     2.97471     
     98200     2.96459     
     98300     2.95337     
     98400     2.96879     
     98500       2.965     
     98600     2.98857     
     98700     2.98088     
     98800     2.97161     
     98900     2.97365     
     99000     2.97336     
     99100     2.99129     
     99200     2.98186     
     99300     2.97364     
     99400     2.96638     
     99500     2.97571     
     99600     2.95715     
     99700     2.97836     
     99800     2.97326     
     99900     2.97602     
    100000     2.98565     
