# Supplementary material for: Network pharmacology and molecular-docking-based strategy to explore the potential mechanism of salidroside-inhibited oxidative stress in retinal ganglion cell
Source: PLoS One. 2024 Jul 5;19(7):e0305343. doi: 10.1371/journal.pone.0305343 (PMC11226129; doi:10.1371/journal.pone.0305343)
Supplement: S1 File — All raw data required to replicate the results of study were listed in this file. (ZIP) [file pone.0305343.s002.zip › original data/molecular dynamic/3wn7_keap1NRF2_/hbnum.xvg]

         0           1
       0.5           5
         1           5
       1.5           4
         2           3
       2.5           6
         3           5
       3.5           6
         4           6
       4.5           8
         5           7
       5.5           4
         6           7
       6.5           5
         7           5
       7.5           4
         8           2
       8.5           5
         9           4
       9.5           6
        10           6
      10.5           3
        11           4
      11.5           4
        12           5
      12.5           7
        13           4
      13.5           3
        14           3
      14.5           4
        15           3
      15.5           4
        16           3
      16.5           4
        17           4
      17.5           2
        18           5
      18.5           5
        19           4
      19.5           3
        20           3
      20.5           5
        21           5
      21.5           5
        22           4
      22.5           2
        23           4
      23.5           4
        24           4
      24.5           2
        25           3
      25.5           4
        26           6
      26.5           3
        27           2
      27.5           3
        28           2
      28.5           2
        29           3
      29.5           5
        30           3
      30.5           6
        31           4
      31.5           3
        32           4
      32.5           3
        33           3
      33.5           3
        34           4
      34.5           4
        35           3
      35.5           6
        36           4
      36.5           4
        37           5
      37.5           3
        38           4
      38.5           4
        39           4
      39.5           6
        40           4
      40.5           3
        41           3
      41.5           2
        42           2
      42.5           6
        43           4
      43.5           5
        44           6
      44.5           5
        45           5
      45.5           6
        46           4
      46.5           6
        47           3
      47.5           3
        48           3
      48.5           5
        49           5
      49.5           2
        50           5
      50.5           5
        51           4
      51.5           3
        52           4
      52.5           3
        53           6
      53.5           5
        54           4
      54.5           5
        55           1
      55.5           5
        56           5
      56.5           4
        57           4
      57.5           5
        58           5
      58.5           6
        59           4
      59.5           5
        60           4
      60.5           4
        61           4
      61.5           5
        62           5
      62.5           5
        63           6
      63.5           3
        64           4
      64.5           4
        65           5
      65.5           6
        66           3
      66.5           4
        67           2
      67.5           4
        68           2
      68.5           3
        69           2
      69.5           4
        70           3
      70.5           4
        71           5
      71.5           4
        72           5
      72.5           6
        73           5
      73.5           2
        74           3
      74.5           4
        75           5
      75.5           2
        76           5
      76.5           3
        77           4
      77.5           4
        78           4
      78.5           6
        79           4
      79.5           3
        80           4
      80.5           3
        81           3
      81.5           5
        82           4
      82.5           3
        83           4
      83.5           2
        84           6
      84.5           4
        85           4
      85.5           5
        86           5
      86.5           6
        87           3
      87.5           5
        88           3
      88.5           4
        89           2
      89.5           3
        90           4
      90.5           4
        91           4
      91.5           4
        92           5
      92.5           5
        93           4
      93.5           3
        94           3
      94.5           4
        95           4
      95.5           3
        96           3
      96.5           5
        97           2
      97.5           3
        98           5
      98.5           4
        99           5
      99.5           4
       100           3
