# Supplementary material for: Network pharmacology and molecular-docking-based strategy to explore the potential mechanism of salidroside-inhibited oxidative stress in retinal ganglion cell
Source: PLoS One. 2024 Jul 5;19(7):e0305343. doi: 10.1371/journal.pone.0305343 (PMC11226129; doi:10.1371/journal.pone.0305343)
Supplement: S1 File — All raw data required to replicate the results of study were listed in this file. (ZIP) [file pone.0305343.s002.zip › original data/molecular dynamic/3wn7_keap1NRF2_/rmsd.xvg]

   0.0000000    0.0005040
   0.5000000    0.1558327
   1.0000000    0.1619147
   1.5000001    0.2739409
   2.0000000    0.2401527
   2.5000000    0.2608630
   3.0000002    0.2155740
   3.5000002    0.2157632
   4.0000000    0.2158374
   4.5000000    0.2739909
   5.0000000    0.2744173
   5.5000005    0.2758179
   6.0000005    0.2712680
   6.5000005    0.2886921
   7.0000005    0.2978976
   7.5000005    0.2337211
   8.0000000    0.2763805
   8.5000000    0.2592938
   9.0000000    0.2770780
   9.5000000    0.2989495
  10.0000000    0.3659168
  10.5000010    0.4043227
  11.0000010    0.4878385
  11.5000010    0.3643689
  12.0000010    0.4091056
  12.5000010    0.3315529
  13.0000010    0.4210821
  13.5000010    0.3305043
  14.0000010    0.3776042
  14.5000010    0.3665756
  15.0000010    0.3496532
  15.5000010    0.3176469
  16.0000000    0.2897128
  16.5000000    0.4416729
  17.0000000    0.3716651
  17.5000000    0.3767952
  18.0000000    0.3968845
  18.5000000    0.3010986
  19.0000000    0.3006045
  19.5000000    0.3234121
  20.0000000    0.3400295
  20.5000019    0.3218058
  21.0000019    0.4207417
  21.5000019    0.3393214
  22.0000019    0.4928898
  22.5000019    0.3761701
  23.0000019    0.4270919
  23.5000019    0.4102669
  24.0000019    0.3796560
  24.5000019    0.3960665
  25.0000019    0.4246903
  25.5000019    0.4314176
  26.0000019    0.3850394
  26.5000019    0.3867440
  27.0000019    0.4397684
  27.5000019    0.3675515
  28.0000019    0.4288651
  28.5000019    0.4269759
  29.0000019    0.3727663
  29.5000019    0.3793009
  30.0000019    0.2865007
  30.5000019    0.2910787
  31.0000019    0.4233852
  31.5000019    0.3792638
  32.0000000    0.3092474
  32.5000000    0.4327202
  33.0000000    0.4926743
  33.5000000    0.4550034
  34.0000000    0.4585483
  34.5000000    0.4850690
  35.0000000    0.3441989
  35.5000000    0.3605922
  36.0000000    0.3533913
  36.5000000    0.4200359
  37.0000000    0.3286276
  37.5000000    0.4500619
  38.0000000    0.3998882
  38.5000000    0.3497951
  39.0000000    0.3175285
  39.5000000    0.3340766
  40.0000000    0.2507715
  40.5000038    0.3776203
  41.0000038    0.3294324
  41.5000038    0.3166773
  42.0000038    0.3816687
  42.5000038    0.3727759
  43.0000038    0.3345792
  43.5000038    0.3372194
  44.0000038    0.3411897
  44.5000038    0.2752775
  45.0000038    0.3381437
  45.5000038    0.2939993
  46.0000038    0.3985569
  46.5000038    0.3918757
  47.0000038    0.3699976
  47.5000038    0.3570007
  48.0000038    0.3559077
  48.5000038    0.3581777
  49.0000038    0.4352215
  49.5000038    0.4065573
  50.0000038    0.3542441
  50.5000038    0.3107790
  51.0000038    0.3358814
  51.5000038    0.4059506
  52.0000038    0.2854618
  52.5000038    0.2736931
  53.0000038    0.2722540
  53.5000038    0.2461489
  54.0000038    0.3290635
  54.5000038    0.3395607
  55.0000038    0.2933943
  55.5000038    0.3053447
  56.0000038    0.2956307
  56.5000038    0.3349955
  57.0000038    0.2961696
  57.5000038    0.2972998
  58.0000038    0.2732381
  58.5000038    0.2818722
  59.0000038    0.2570128
  59.5000038    0.3688446
  60.0000038    0.2747108
  60.5000038    0.2782783
  61.0000038    0.2407380
  61.5000038    0.3123799
  62.0000038    0.2968419
  62.5000038    0.2856393
  63.0000038    0.3085947
  63.5000038    0.3333300
  64.0000000    0.3014075
  64.5000000    0.3051468
  65.0000000    0.3767476
  65.5000000    0.3365968
  66.0000000    0.3182691
  66.5000000    0.3303185
  67.0000000    0.3761570
  67.5000000    0.3214107
  68.0000000    0.3606189
  68.5000000    0.3058938
  69.0000000    0.3323711
  69.5000000    0.3107820
  70.0000000    0.3290013
  70.5000000    0.2815487
  71.0000000    0.2778926
  71.5000000    0.3134056
  72.0000000    0.3105794
  72.5000000    0.3382258
  73.0000000    0.3438217
  73.5000000    0.3258342
  74.0000000    0.3122293
  74.5000000    0.2703387
  75.0000000    0.2907451
  75.5000000    0.3406081
  76.0000000    0.3495176
  76.5000000    0.2726343
  77.0000000    0.2585867
  77.5000000    0.3812498
  78.0000000    0.2697736
  78.5000000    0.2984214
  79.0000000    0.3088359
  79.5000000    0.2777710
  80.0000000    0.3491327
  80.5000076    0.3128179
  81.0000076    0.2983412
  81.5000076    0.3490635
  82.0000076    0.3606342
  82.5000076    0.3475059
  83.0000076    0.2765674
  83.5000076    0.2830513
  84.0000076    0.3378880
  84.5000076    0.2964602
  85.0000076    0.2667085
  85.5000076    0.2626887
  86.0000076    0.2914104
  86.5000076    0.2996347
  87.0000076    0.2906864
  87.5000076    0.3740425
  88.0000076    0.2941109
  88.5000076    0.2946651
  89.0000076    0.3091024
  89.5000076    0.2914139
  90.0000076    0.2909423
  90.5000076    0.3501417
  91.0000076    0.3247367
  91.5000076    0.3003836
  92.0000076    0.2638542
  92.5000076    0.2624463
  93.0000076    0.2382793
  93.5000076    0.2712754
  94.0000076    0.3174769
  94.5000076    0.3236106
  95.0000076    0.3415110
  95.5000076    0.3339870
  96.0000076    0.3160175
  96.5000076    0.2653998
  97.0000076    0.2857974
  97.5000076    0.3033565
  98.0000076    0.2925304
  98.5000076    0.2783716
  99.0000076    0.3215649
  99.5000076    0.2730466
 100.0000076    0.3002712
