# Supplementary material for: Network pharmacology and molecular-docking-based strategy to explore the potential mechanism of salidroside-inhibited oxidative stress in retinal ganglion cell
Source: PLoS One. 2024 Jul 5;19(7):e0305343. doi: 10.1371/journal.pone.0305343 (PMC11226129; doi:10.1371/journal.pone.0305343)
Supplement: S1 File — All raw data required to replicate the results of study were listed in this file. (ZIP) [file pone.0305343.s002.zip › original data/molecular dynamic/3wn7_keap1NRF2_/rmsf.xvg]

    1   0.5094
    2   0.2677
    3   0.3149
    4   0.1469
    5   0.1007
    6   0.1010
    7   0.1047
    8   0.0778
    9   0.0866
   10   0.0806
   11   0.1037
   12   0.1506
   13   0.3055
   14   0.1904
   15   0.1068
   16   0.1106
   17   0.1194
   18   0.1548
   19   0.1037
   20   0.1188
   21   0.1076
   22   0.1261
   23   0.1674
   24   0.1664
   25   0.2133
   26   0.2158
   27   0.1692
   28   0.1724
   29   0.1250
   30   0.1601
   31   0.2052
   32   0.1371
   33   0.1363
   34   0.1665
   35   0.1354
   36   0.2149
   37   0.1337
   38   0.1183
   39   0.0923
   40   0.0853
   41   0.0579
   42   0.0717
   43   0.0630
   44   0.0696
   45   0.0948
   46   0.1202
   47   0.1479
   48   0.1705
   49   0.1455
   50   0.1443
   51   0.1157
   52   0.1136
   53   0.0889
   54   0.0856
   55   0.0773
   56   0.0737
   57   0.0875
   58   0.1226
   59   0.1079
   60   0.1450
   61   0.1921
   62   0.2285
   63   0.1429
   64   0.1192
   65   0.1306
   66   0.1107
   67   0.1012
   68   0.1192
   69   0.1108
   70   0.1173
   71   0.1294
   72   0.1283
   73   0.1237
   74   0.1600
   75   0.1555
   76   0.2603
   77   0.1922
   78   0.1628
   79   0.2275
   80   0.1336
   81   0.1661
   82   0.1696
   83   0.1426
   84   0.1462
   85   0.1419
   86   0.1163
   87   0.1406
   88   0.1208
   89   0.1056
   90   0.0933
   91   0.0717
   92   0.0619
   93   0.0763
   94   0.0714
   95   0.0931
   96   0.0997
   97   0.1268
   98   0.1736
   99   0.2115
  100   0.1627
  101   0.1735
  102   0.1202
  103   0.1330
  104   0.1054
  105   0.0956
  106   0.0927
  107   0.0832
  108   0.0873
  109   0.1102
  110   0.1085
  111   0.1303
  112   0.1214
  113   0.1057
  114   0.1026
  115   0.1288
  116   0.1210
  117   0.1273
  118   0.1280
  119   0.1911
  120   0.1366
  121   0.1954
  122   0.1636
  123   0.2424
  124   0.2654
  125   0.1704
  126   0.2017
  127   0.1416
  128   0.2115
  129   0.2048
  130   0.1687
  131   0.1595
  132   0.1511
  133   0.1290
  134   0.1723
  135   0.1366
  136   0.1777
  137   0.1101
  138   0.1005
  139   0.0708
  140   0.0810
  141   0.0802
  142   0.0896
  143   0.1088
  144   0.1408
  145   0.1549
  146   0.1930
  147   0.2552
  148   0.1717
  149   0.1385
  150   0.1364
  151   0.1139
  152   0.1077
  153   0.1041
  154   0.0956
  155   0.1094
  156   0.1317
  157   0.1196
  158   0.1540
  159   0.1597
  160   0.1211
  161   0.1254
  162   0.1522
  163   0.1372
  164   0.1404
  165   0.1471
  166   0.1686
  167   0.1545
  168   0.1943
  169   0.1835
  170   0.2684
  171   0.2705
  172   0.1889
  173   0.2109
  174   0.1526
  175   0.2399
  176   0.2071
  177   0.1709
  178   0.1813
  179   0.1687
  180   0.1449
  181   0.2197
  182   0.1600
  183   0.1617
  184   0.1171
  185   0.0959
  186   0.0710
  187   0.0819
  188   0.0759
  189   0.0858
  190   0.1074
  191   0.1349
  192   0.1327
  193   0.1918
  194   0.1973
  195   0.1633
  196   0.1405
  197   0.1240
  198   0.1119
  199   0.0975
  200   0.1020
  201   0.0995
  202   0.1163
  203   0.1557
  204   0.1379
  205   0.2254
  206   0.1741
  207   0.1359
  208   0.1407
  209   0.1496
  210   0.1396
  211   0.1347
  212   0.1406
  213   0.1844
  214   0.1643
  215   0.2058
  216   0.2099
  217   0.2723
  218   0.2347
  219   0.2269
  220   0.2142
  221   0.1628
  222   0.1939
  223   0.2735
  224   0.1770
  225   0.1673
  226   0.1650
  227   0.1336
  228   0.2356
  229   0.1727
  230   0.1628
  231   0.1030
  232   0.0872
  233   0.0715
  234   0.0755
  235   0.0617
  236   0.0752
  237   0.1117
  238   0.1125
  239   0.1362
  240   0.2091
  241   0.1361
  242   0.1450
  243   0.1275
  244   0.0994
  245   0.1093
  246   0.1180
  247   0.0856
  248   0.0886
  249   0.1174
  250   0.1477
  251   0.1479
  252   0.2212
  253   0.1650
  254   0.1303
  255   0.1266
  256   0.1444
  257   0.1281
  258   0.1126
  259   0.1329
  260   0.1319
  261   0.1413
  262   0.1750
  263   0.1673
  264   0.2110
  265   0.1922
  266   0.2025
  267   0.1963
  268   0.1512
  269   0.1569
  270   0.1877
  271   0.1626
  272   0.1652
  273   0.2119
  274   0.1289
  275   0.1487
  276   0.1331
  277   0.1217
  278   0.0994
  279   0.0846
  280   0.0631
  281   0.0710
  282   0.0648
  283   0.0987
  284   0.0775
  285   0.1070
  286   0.1731
  287   0.3205
  288   0.1629
  289   0.1491
  290   0.1396
  291   0.1416
  292   0.1540
  293   0.1344
  294   0.1264
  295   0.1622
  296   0.0886
  297   0.1008
  298   0.1100
  299   0.0827
  300   0.0998
  301   0.1126
  302   0.1201
  303   0.1615
  304   0.1558
  305   0.2079
  306   0.1550
  307   0.1250
  308   0.1918
  309   0.4356
  310   0.5080
  311   0.5830
  312   0.3155
  313   0.2557
  314   0.1496
  315   0.1014
  316   0.1102
  317   0.0912
  318   0.0822
  319   0.0910
  320   0.0868
  321   0.1079
  322   0.1507
  323   0.2665
  324   0.1564
  325   0.1029
  326   0.1156
  327   0.1308
  328   0.1736
  329   0.1145
  330   0.1347
  331   0.1268
  332   0.1295
  333   0.1609
  334   0.1614
  335   0.2039
  336   0.2098
  337   0.1596
  338   0.1701
  339   0.1367
  340   0.1809
  341   0.2112
  342   0.1500
  343   0.1550
  344   0.1737
  345   0.1268
  346   0.2148
  347   0.1325
  348   0.1138
  349   0.0921
  350   0.0718
  351   0.0533
  352   0.0820
  353   0.0607
  354   0.0685
  355   0.1099
  356   0.1424
  357   0.1712
  358   0.1905
  359   0.1816
  360   0.1692
  361   0.1261
  362   0.1180
  363   0.0876
  364   0.0798
  365   0.0680
  366   0.0653
  367   0.0796
  368   0.1030
  369   0.0991
  370   0.1414
  371   0.1641
  372   0.2065
  373   0.1223
  374   0.1073
  375   0.1158
  376   0.0968
  377   0.0847
  378   0.1011
  379   0.1048
  380   0.1119
  381   0.1202
  382   0.1460
  383   0.1364
  384   0.1718
  385   0.1652
  386   0.2658
  387   0.2104
  388   0.1804
  389   0.2294
  390   0.1441
  391   0.1731
  392   0.1660
  393   0.1414
  394   0.1373
  395   0.1242
  396   0.1028
  397   0.1221
  398   0.1133
  399   0.0894
  400   0.0848
  401   0.0648
  402   0.0628
  403   0.0685
  404   0.0703
  405   0.0971
  406   0.0995
  407   0.1292
  408   0.1830
  409   0.2661
  410   0.2008
  411   0.1663
  412   0.1374
  413   0.1296
  414   0.0992
  415   0.0946
  416   0.0883
  417   0.0797
  418   0.0826
  419   0.1004
  420   0.1015
  421   0.1312
  422   0.1417
  423   0.1190
  424   0.1045
  425   0.1352
  426   0.1210
  427   0.1249
  428   0.1206
  429   0.1773
  430   0.1352
  431   0.1881
  432   0.1744
  433   0.2467
  434   0.2780
  435   0.1716
  436   0.2005
  437   0.1292
  438   0.2403
  439   0.1919
  440   0.1669
  441   0.1646
  442   0.1601
  443   0.1395
  444   0.1981
  445   0.1546
  446   0.1876
  447   0.1224
  448   0.1036
  449   0.0789
  450   0.0890
  451   0.0844
  452   0.0902
  453   0.1110
  454   0.1346
  455   0.1575
  456   0.1904
  457   0.2397
  458   0.1702
  459   0.1434
  460   0.1386
  461   0.1215
  462   0.1174
  463   0.1170
  464   0.1131
  465   0.1231
  466   0.1544
  467   0.1399
  468   0.1743
  469   0.1842
  470   0.1383
  471   0.1448
  472   0.1708
  473   0.1555
  474   0.1540
  475   0.1561
  476   0.1697
  477   0.1624
  478   0.2055
  479   0.1916
  480   0.2619
  481   0.2840
  482   0.1964
  483   0.2208
  484   0.1622
  485   0.2402
  486   0.2097
  487   0.1813
  488   0.1915
  489   0.1848
  490   0.1542
  491   0.1984
  492   0.1633
  493   0.1731
  494   0.1265
  495   0.1109
  496   0.0820
  497   0.0893
  498   0.0800
  499   0.0879
  500   0.0903
  501   0.1259
  502   0.1237
  503   0.1681
  504   0.1841
  505   0.1498
  506   0.1278
  507   0.1164
  508   0.1119
  509   0.0991
  510   0.1062
  511   0.1049
  512   0.1247
  513   0.1642
  514   0.1518
  515   0.2423
  516   0.1813
  517   0.1353
  518   0.1414
  519   0.1496
  520   0.1398
  521   0.1308
  522   0.1425
  523   0.1758
  524   0.1621
  525   0.2029
  526   0.2131
  527   0.2776
  528   0.2345
  529   0.2304
  530   0.2150
  531   0.1601
  532   0.1909
  533   0.2148
  534   0.1630
  535   0.1484
  536   0.1552
  537   0.1291
  538   0.2115
  539   0.1775
  540   0.1693
  541   0.1084
  542   0.0941
  543   0.0782
  544   0.0816
  545   0.0677
  546   0.0776
  547   0.1078
  548   0.1104
  549   0.1390
  550   0.1901
  551   0.1241
  552   0.1445
  553   0.1074
  554   0.1030
  555   0.1175
  556   0.1167
  557   0.0912
  558   0.1000
  559   0.1283
  560   0.1588
  561   0.1544
  562   0.2411
  563   0.1717
  564   0.1558
  565   0.1426
  566   0.1609
  567   0.1477
  568   0.1228
  569   0.1455
  570   0.1348
  571   0.1261
  572   0.1614
  573   0.1516
  574   0.2160
  575   0.1968
  576   0.1853
  577   0.1955
  578   0.1452
  579   0.1626
  580   0.2037
  581   0.1590
  582   0.1558
  583   0.2213
  584   0.1274
  585   0.1576
  586   0.1475
  587   0.1315
  588   0.1185
  589   0.0994
  590   0.0664
  591   0.0722
  592   0.0623
  593   0.0930
  594   0.0807
  595   0.1313
  596   0.2095
  597   0.3147
  598   0.1547
  599   0.1275
  600   0.1338
  601   0.1377
  602   0.1283
  603   0.1128
  604   0.1232
  605   0.1575
  606   0.0944
  607   0.1041
  608   0.1166
  609   0.0964
  610   0.1178
  611   0.1305
  612   0.1512
  613   0.1750
  614   0.1597
  615   0.2032
  616   0.1605
  617   0.1247
  618   0.1909
  619   0.3160
  620   0.4516
