# Supplementary material for: Network pharmacology and molecular-docking-based strategy to explore the potential mechanism of salidroside-inhibited oxidative stress in retinal ganglion cell
Source: PLoS One. 2024 Jul 5;19(7):e0305343. doi: 10.1371/journal.pone.0305343 (PMC11226129; doi:10.1371/journal.pone.0305343)
Supplement: S1 File — All raw data required to replicate the results of study were listed in this file. (ZIP) [file pone.0305343.s002.zip › original data/molecular dynamic/3wn7_keap1NRF2_/sasa.xvg]

      0.000  255.671  116.487  139.184
      0.500  259.233  115.601  143.632
      1.000  256.240  113.330  142.911
      1.500  260.191  119.132  141.060
      2.000  258.691  116.134  142.558
      2.500  257.863  115.549  142.314
      3.000  259.768  117.559  142.210
      3.500  258.933  116.768  142.165
      4.000  256.204  115.621  140.584
      4.500  251.770  112.487  139.283
      5.000  253.649  111.702  141.947
      5.500  256.312  118.633  137.680
      6.000  261.623  117.310  144.314
      6.500  260.064  115.737  144.327
      7.000  257.581  115.648  141.934
      7.500  259.784  115.325  144.459
      8.000  260.254  117.175  143.081
      8.500  257.241  115.429  141.813
      9.000  262.225  118.153  144.072
      9.500  258.616  116.116  142.501
     10.000  258.617  117.886  140.731
     10.500  263.407  120.433  142.975
     11.000  258.413  117.212  141.202
     11.500  260.635  115.784  144.852
     12.000  259.569  117.369  142.201
     12.500  260.361  117.318  143.043
     13.000  262.068  118.315  143.754
     13.500  261.531  115.450  146.082
     14.000  257.899  115.917  141.983
     14.500  258.246  114.051  144.196
     15.000  260.246  115.777  144.470
     15.500  258.639  115.612  143.028
     16.000  260.856  116.387  144.469
     16.500  260.554  117.524  143.030
     17.000  259.927  115.462  144.467
     17.500  256.680  113.479  143.202
     18.000  261.799  117.468  144.332
     18.500  258.765  117.011  141.754
     19.000  259.863  112.913  146.951
     19.500  255.441  114.444  140.998
     20.000  262.100  117.655  144.445
     20.500  261.522  115.611  145.912
     21.000  262.093  118.353  143.741
     21.500  260.798  116.628  144.170
     22.000  260.801  117.501  143.301
     22.500  257.939  113.766  144.174
     23.000  259.345  116.802  142.544
     23.500  257.529  114.620  142.909
     24.000  261.618  115.826  145.794
     24.500  260.471  116.583  143.889
     25.000  262.020  118.568  143.452
     25.500  263.746  117.631  146.115
     26.000  259.088  119.938  139.151
     26.500  260.951  116.599  144.353
     27.000  262.331  116.465  145.866
     27.500  263.698  117.285  146.414
     28.000  258.653  116.284  142.370
     28.500  258.121  113.698  144.423
     29.000  261.065  116.828  144.238
     29.500  259.582  118.382  141.201
     30.000  255.197  114.074  141.124
     30.500  257.902  114.868  143.036
     31.000  261.930  115.022  146.909
     31.500  258.574  117.194  141.381
     32.000  255.745  114.915  140.831
     32.500  256.707  116.624  140.085
     33.000  257.307  114.507  142.801
     33.500  259.947  116.330  143.618
     34.000  260.613  116.437  144.177
     34.500  260.499  118.406  142.093
     35.000  260.159  117.526  142.635
     35.500  256.453  117.402  139.052
     36.000  258.339  115.784  142.556
     36.500  258.577  115.701  142.877
     37.000  257.418  117.600  139.818
     37.500  258.049  114.255  143.794
     38.000  255.169  113.037  142.133
     38.500  255.419  110.810  144.609
     39.000  258.386  116.888  141.498
     39.500  259.585  115.361  144.225
     40.000  255.359  111.552  143.808
     40.500  254.715  115.982  138.734
     41.000  252.869  113.560  139.310
     41.500  258.626  117.719  140.908
     42.000  253.333  116.646  136.688
     42.500  254.633  117.236  137.398
     43.000  253.831  117.337  136.495
     43.500  254.717  116.205  138.513
     44.000  258.657  119.570  139.087
     44.500  255.401  117.391  138.010
     45.000  258.462  118.521  139.942
     45.500  255.738  116.869  138.870
     46.000  256.202  118.797  137.406
     46.500  256.160  117.605  138.556
     47.000  256.431  116.065  140.367
     47.500  256.631  116.118  140.514
     48.000  256.157  116.439  139.718
     48.500  254.841  118.007  136.835
     49.000  252.319  117.942  134.378
     49.500  253.503  115.793  137.711
     50.000  255.908  116.847  139.063
     50.500  251.637  114.702  136.936
     51.000  255.669  116.131  139.539
     51.500  251.557  114.664  136.895
     52.000  251.789  113.856  137.934
     52.500  256.663  117.628  139.036
     53.000  252.914  117.084  135.831
     53.500  253.101  116.108  136.994
     54.000  254.367  116.915  137.453
     54.500  249.044  114.485  134.560
     55.000  250.688  114.673  136.016
     55.500  253.284  114.992  138.293
     56.000  249.157  116.639  132.519
     56.500  254.342  116.434  137.909
     57.000  256.104  115.678  140.427
     57.500  253.606  113.616  139.991
     58.000  256.034  115.345  140.689
     58.500  250.650  113.232  137.418
     59.000  252.438  114.829  137.609
     59.500  254.481  114.544  139.938
     60.000  255.487  117.000  138.488
     60.500  254.745  115.620  139.126
     61.000  252.839  116.677  136.162
     61.500  253.182  116.304  136.879
     62.000  259.268  116.599  142.670
     62.500  258.281  118.077  140.205
     63.000  259.803  118.668  141.137
     63.500  259.387  117.350  142.039
     64.000  257.655  118.562  139.094
     64.500  257.158  118.040  139.119
     65.000  258.926  119.023  139.904
     65.500  252.807  115.150  137.658
     66.000  252.204  113.960  138.244
     66.500  255.361  114.981  140.382
     67.000  255.745  119.067  136.679
     67.500  251.346  115.699  135.649
     68.000  254.676  115.628  139.049
     68.500  253.353  114.728  138.626
     69.000  258.003  117.772  140.232
     69.500  259.064  118.171  140.894
     70.000  258.702  116.201  142.502
     70.500  250.966  114.515  136.451
     71.000  252.040  114.422  137.619
     71.500  258.388  115.917  142.472
     72.000  257.146  114.752  142.395
     72.500  260.580  117.744  142.837
     73.000  258.042  117.172  140.871
     73.500  259.964  116.692  143.273
     74.000  255.193  113.901  141.292
     74.500  254.158  113.742  140.417
     75.000  258.166  115.139  143.028
     75.500  256.194  115.343  140.852
     76.000  257.054  115.915  141.140
     76.500  259.421  117.186  142.235
     77.000  257.823  117.191  140.633
     77.500  257.652  118.406  139.246
     78.000  256.860  118.211  138.649
     78.500  256.346  116.000  140.346
     79.000  255.708  116.600  139.108
     79.500  259.672  116.285  143.388
     80.000  257.189  113.676  143.514
     80.500  258.620  115.143  143.478
     81.000  261.379  120.315  141.065
     81.500  260.895  118.083  142.813
     82.000  262.503  119.158  143.345
     82.500  254.543  114.884  139.660
     83.000  260.938  117.047  143.891
     83.500  256.366  115.697  140.670
     84.000  258.545  116.281  142.265
     84.500  258.370  117.851  140.520
     85.000  256.394  118.537  137.857
     85.500  258.851  116.038  142.813
     86.000  260.089  117.200  142.891
     86.500  258.663  115.299  143.364
     87.000  261.434  116.309  145.126
     87.500  255.115  114.551  140.565
     88.000  259.886  117.079  142.809
     88.500  255.336  117.947  137.391
     89.000  255.041  116.159  138.883
     89.500  257.522  116.330  141.193
     90.000  259.854  118.213  141.642
     90.500  257.254  114.996  142.259
     91.000  255.121  116.131  138.990
     91.500  256.278  116.448  139.830
     92.000  254.022  115.233  138.789
     92.500  254.800  115.002  139.799
     93.000  257.280  116.109  141.172
     93.500  258.263  117.090  141.173
     94.000  254.867  115.637  139.230
     94.500  254.820  117.077  137.744
     95.000  255.862  115.342  140.520
     95.500  259.418  118.964  140.456
     96.000  260.849  118.251  142.599
     96.500  257.384  118.999  138.386
     97.000  257.551  118.135  139.417
     97.500  255.694  118.042  137.653
     98.000  253.370  118.594  134.777
     98.500  257.586  118.988  138.599
     99.000  258.351  119.741  138.611
     99.500  253.792  117.558  136.235
    100.000  256.616  119.034  137.583
