# Supplementary material for: Network pharmacology and molecular-docking-based strategy to explore the potential mechanism of salidroside-inhibited oxidative stress in retinal ganglion cell
Source: PLoS One. 2024 Jul 5;19(7):e0305343. doi: 10.1371/journal.pone.0305343 (PMC11226129; doi:10.1371/journal.pone.0305343)
Supplement: S1 File — All raw data required to replicate the results of study were listed in this file. (ZIP) [file pone.0305343.s002.zip › original data/molecular dynamic/3wn7_keap1NRF2_/secondary-structure.xvg]

# This file was created Mon Apr 15 10:12:28 2024
# Created by:
#                     :-) GROMACS - gmx do_dssp, 2018.8 (-:
# 
# Executable:   /root/yeesuan/apps/gromacs18.8/bin/gmx
# Data prefix:  /root/yeesuan/apps/gromacs18.8
# Working dir:  /root/data/gmx/z4.9/2_1.amb2gmx
# Command line:
#   gmx do_dssp -s md_100ns.tpr -f nopbc.xtc -sc secondary-structure.xvg -o secondary-structure.xpm -n index.ndx
# gmx do_dssp is part of G R O M A C S:
#
# Good ROcking Metal Altar for Chronical Sinners
#
@    title "Secondary Structure"
@    xaxis  label "Time (ps)"
@    yaxis  label "Number of Residues"
@TYPE xy
@ subtitle "Structure = A-Helix + B-Sheet + B-Bridge + Turn"
@ view 0.15, 0.15, 0.75, 0.85
@ legend on
@ legend box on
@ legend loctype view
@ legend 0.78, 0.8
@ legend length 2
@ s0 legend "Structure"
@ s1 legend "Coil"
@ s2 legend "B-Sheet"
@ s3 legend "B-Bridge"
@ s4 legend "Bend"
@ s5 legend "Turn"
@ s6 legend "A-Helix"
@ s7 legend "3-Helix"
@ s8 legend "Chain_Separator"
       0   368   174   251    26    63    78    13    15     3
     100   376   167   256    29    64    78    13    13     3
     200   387   156   261    31    65    84    11    12     3
     300   369   172   249    30    67    76    14    12     3
     400   366   177   243    29    62    83    11    15     3
     500   392   151   278    24    62    77    13    15     3
     600   378   165   255    29    65    81    13    12     3
     700   367   180   248    28    58    76    15    15     3
     800   391   156   269    26    61    83    13    12     3
     900   379   161   261    26    65    82    10    15     3
    1000   365   181   244    28    59    83    10    15     3
    1100   391   160   267    26    57    87    11    12     3
    1200   363   176   245    29    66    78    11    15     3
    1300   389   163   275    19    55    82    13    13     3
    1400   372   175   249    27    61    81    15    12     3
    1500   375   164   255    30    63    79    11    18     3
    1600   376   165   259    27    64    77    13    15     3
    1700   372   171   250    30    65    79    13    12     3
    1800   388   161   269    21    59    87    11    12     3
    1900   377   165   262    24    66    78    13    12     3
    2000   373   178   246    30    57    77    20    12     3
    2100   364   181   236    34    63    81    13    12     3
    2200   388   160   271    23    60    78    16    12     3
    2300   372   173   251    26    66    80    15     9     3
    2400   383   167   262    22    64    77    22     6     3
    2500   372   168   264    20    65    77    11    15     3
    2600   370   172   256    23    66    80    11    12     3
    2700   384   165   263    21    62    85    15     9     3
    2800   385   169   256    26    60    86    17     6     3
    2900   375   169   251    30    64    84    10    12     3
    3000   386   158   268    24    67    84    10     9     3
    3100   387   165   261    27    59    89    10     9     3
    3200   379   170   259    24    59    85    11    12     3
    3300   376   171   264    24    55    73    15    18     3
    3400   380   157   266    24    68    80    10    15     3
    3500   377   167   263    25    61    74    15    15     3
    3600   375   173   258    26    57    81    10    15     3
    3700   387   163   263    23    64    88    13     6     3
    3800   376   164   267    24    65    76     9    15     3
    3900   392   153   279    20    63    80    13    12     3
    4000   396   150   277    25    59    81    13    15     3
    4100   384   172   261    22    58    86    15     6     3
    4200   387   162   259    30    62    88    10     9     3
    4300   375   166   263    24    61    78    10    18     3
    4400   368   171   247    32    66    79    10    15     3
    4500   379   171   254    29    58    86    10    12     3
    4600   369   179   248    27    60    80    14    12     3
    4700   388   162   265    26    61    86    11     9     3
    4800   381   171   257    26    59    85    13     9     3
    4900   399   154   273    27    58    85    14     9     3
    5000   383   170   256    28    58    86    13     9     3
    5100   385   155   270    22    67    80    13    13     3
    5200   391   151   274    24    65    78    15    13     3
    5300   378   161   269    24    65    74    11    16     3
    5400   385   160   254    35    66    83    13     9     3
    5500   381   168   264    24    62    80    13     9     3
    5600   382   176   250    33    53    88    11     9     3
    5700   408   146   288    21    57    86    13     9     3
    5800   388   162   268    23    61    84    13     9     3
    5900   384   165   269    22    62    83    10     9     3
    6000   377   172   262    23    59    81    11    12     3
    6100   377   172   254    31    59    82    10    12     3
    6200   366   178   244    29    61    77    16    15     3
    6300   379   169   251    32    60    86    10    12     3
    6400   397   148   279    21    66    86    11     9     3
    6500   379   169   255    28    66    85    11     6     3
    6600   376   163   256    31    60    81     8    21     3
    6700   368   173   250    30    67    80     8    12     3
    6800   379   161   253    35    68    78    13    12     3
    6900   377   170   262    21    61    83    11    12     3
    7000   380   164   257    31    64    81    11    12     3
    7100   399   149   275    26    63    88    10     9     3
    7200   389   161   270    23    61    85    11     9     3
    7300   389   163   271    21    59    84    13     9     3
    7400   387   155   277    19    66    80    11    12     3
    7500   390   152   279    21    63    80    10    15     3
    7600   372   163   262    25    64    72    13    21     3
    7700   381   165   259    26    62    85    11    12     3
    7800   376   161   264    27    62    74    11    21     3
    7900   375   172   254    26    61    84    11    12     3
    8000   395   153   274    25    60    86    10    12     3
    8100   378   165   260    27    62    80    11    15     3
    8200   381   166   260    23    61    85    13    12     3
    8300   375   172   256    26    61    80    13    12     3
    8400   373   172   242    34    66    87    10     9     3
    8500   399   146   281    24    63    83    11    12     3
    8600   365   179   243    31    61    78    13    15     3
    8700   362   185   229    37    61    85    11    12     3
    8800   376   161   264    24    62    78    10    21     3
    8900   377   171   258    25    57    79    15    15     3
    9000   388   163   266    23    60    89    10     9     3
    9100   383   162   261    25    66    89     8     9     3
    9200   402   147   280    21    62    93     8     9     3
    9300   377   165   258    28    63    82     9    15     3
    9400   400   148   284    21    60    86     9    12     3
    9500   378   168   256    28    62    84    10    12     3
    9600   386   163   267    23    59    87     9    12     3
    9700   387   163   263    25    61    89    10     9     3
    9800   382   161   262    26    68    86     8     9     3
    9900   381   165   256    31    59    86     8    15     3
   10000   391   156   271    24    58    85    11    15     3
   10100   382   166   255    30    60    89     8    12     3
   10200   383   162   260    28    63    87     8    12     3
   10300   392   155   274    22    61    85    11    12     3
   10400   389   162   270    24    54    85    10    15     3
   10500   396   153   272    27    59    88     9    12     3
   10600   360   182   235    37    63    80     8    15     3
   10700   389   162   260    31    57    87    11    12     3
   10800   386   163   254    34    59    87    11    12     3
   10900   379   165   262    26    61    81    10    15     3
   11000   378   170   258    26    60    83    11    12     3
   11100   379   162   265    23    64    83     8    15     3
   11200   392   154   273    23    62    85    11    12     3
   11300   379   164   266    23    62    82     8    15     3
   11400   377   172   248    32    59    85    12    12     3
   11500   376   174   253    27    64    85    11     6     3
   11600   377   171   254    27    60    83    13    12     3
   11700   368   177   246    28    60    89     5    15     3
   11800   395   149   274    26    61    82    13    15     3
   11900   379   167   255    29    62    81    14    12     3
   12000   385   159   263    24    64    83    15    12     3
   12100   387   166   266    20    58    89    12     9     3
   12200   374   174   257    22    60    82    13    12     3
   12300   376   167   257    25    65    86     8    12     3
   12400   393   160   266    24    58    90    13     9     3
   12500   393   151   279    20    61    85     9    15     3
   12600   395   150   276    23    60    88     8    15     3
   12700   402   147   288    18    59    82    14    12     3
   12800   386   164   262    26    58    85    13    12     3
   12900   389   158   273    22    61    86     8    12     3
   13000   374   174   242    35    63    83    14     9     3
   13100   379   165   254    33    58    83     9    18     3
   13200   365   175   243    32    65    79    11    15     3
   13300   402   150   281    23    59    90     8     9     3
   13400   384   164   262    23    66    91     8     6     3
   13500   409   147   286    21    58    92    10     6     3
   13600   387   166   264    27    55    88     8    12     3
   13700   392   155   278    20    61    86     8    12     3
   13800   377   166   255    30    62    83     9    15     3
   13900   382   161   263    26    62    85     8    15     3
   14000   384   156   271    23    65    79    11    15     3
   14100   388   158   272    24    59    84     8    15     3
   14200   387   165   263    25    59    88    11     9     3
   14300   402   149   285    20    60    87    10     9     3
   14400   389   157   269    28    59    84     8    15     3
   14500   377   168   268    20    60    79    10    15     3
   14600   382   162   263    25    64    86     8    12     3
   14700   374   171   249    32    57    82    11    18     3
   14800   393   156   280    20    56    85     8    15     3
   14900   389   161   268    23    64    88    10     6     3
   15000   359   184   242    25    67    84     8    10     3
   15100   389   159   272    20    60    88     9    12     3
   15200   379   170   257    27    59    87     8    12     3
   15300   384   154   276    23    57    74    11    25     3
   15400   385   165   263    26    61    85    11     9     3
   15500   366   179   249    25    60    83     9    15     3
   15600   402   143   287    24    60    82     9    15     3
   15700   393   159   277    20    59    88     8     9     3
   15800   396   157   274    22    58    92     8     9     3
   15900   387   160   272    22    64    84     9     9     3
   16000   389   164   262    25    61    88    14     6     3
   16100   397   157   282    23    54    78    14    12     3
   16200   402   152   273    24    60    90    15     6     3
   16300   373   173   257    26    59    82     8    15     3
   16400   380   171   254    29    57    86    11    12     3
   16500   393   162   269    25    56    88    11     9     3
   16600   399   148   287    17    61    86     9    12     3
   16700   387   157   270    26    61    83     8    15     3
   16800   384   169   259    25    58    92     8     9     3
   16900   388   158   267    25    62    83    13    12     3
   17000   379   168   257    28    61    85     9    12     3
   17100   393   158   263    31    60    86    13     9     3
   17200   379   167   254    29    62    85    11    12     3
   17300   390   164   261    28    57    93     8     9     3
   17400   391   158   268    23    62    91     9     9     3
   17500   381   170   263    24    57    86     8    12     3
   17600   393   158   263    25    63    88    17     6     3
   17700   382   165   259    25    61    87    11    12     3
   17800   386   163   267    24    59    84    11    12     3
   17900   395   156   274    22    60    88    11     9     3
   18000   399   148   277    23    64    91     8     9     3
   18100   406   145   289    18    60    86    13     9     3
   18200   389   154   272    23    65    83    11    12     3
   18300   384   166   265    21    60    85    13    10     3
   18400   389   158   274    23    58    82    10    15     3
   18500   370   172   248    33    63    78    11    15     3
   18600   377   169   259    27    56    83     8    18     3
   18700   380   158   265    26    64    78    11    18     3
   18800   394   153   273    25    58    85    11    15     3
   18900   395   149   281    21    61    85     8    15     3
   19000   377   169   259    25    59    79    14    15     3
   19100   386   164   262    25    58    91     8    12     3
   19200   384   162   260    28    62    85    11    12     3
   19300   385   157   268    25    63    74    18    15     3
   19400   390   152   274    26    63    77    13    15     3
   19500   385   161   258    30    62    86    11    12     3
   19600   388   152   270    25    65    82    11    15     3
   19700   382   164   256    30    62    85    11    12     3
   19800   398   153   281    19    60    90     8     9     3
   19900   385   160   265    25    63    82    13    12     3
   20000   369   174   246    31    62    83     9    15     3
   20100   384   161   260    30    63    80    14    12     3
   20200   389   161   261    28    61    89    11     9     3
   20300   389   158   264    28    61    83    14    12     3
   20400   388   161   267    25    59    84    12    12     3
   20500   385   166   258    27    60    86    14     9     3
   20600   386   155   271    26    61    80     9    18     3
   20700   387   157   266    27    64    79    15    12     3
   20800   391   154   269    25    66    89     8     9     3
   20900   392   159   268    24    57    92     8    12     3
   21000   370   172   249    27    63    82    12    15     3
   21100   390   158   266    26    63    87    11     9     3
   21200   385   160   272    20    63    84     9    12     3
   21300   383   166   264    23    59    88     8    12     3
   21400   389   154   269    28    62    79    13    15     3
   21500   388   157   273    22    62    82    11    13     3
   21600   374   171   253    28    66    80    13     9     3
   21700   389   161   264    25    61    89    11     9     3
   21800   383   164   262    26    61    84    11    12     3
   21900   383   164   264    26    58    83    10    15     3
   22000   397   159   262    32    55    92    11     9     3
   22100   391   157   266    27    60    90     8    12     3
   22200   381   164   265    23    63    83    10    12     3
   22300   378   168   259    25    62    86     8    12     3
   22400   366   173   246    29    66    80    11    15     3
   22500   375   171   249    33    59    85     8    15     3
   22600   389   162   261    27    60    90    11     9     3
   22700   385   157   264    27    66    86     8    12     3
   22800   384   168   261    24    59    85    14     9     3
   22900   398   149   269    27    67    89    13     6     3
   23000   394   157   270    23    60    82    19     9     3
   23100   394   150   284    17    61    78    15    15     3
   23200   371   173   251    27    64    85     8    12     3
   23300   364   176   250    27    65    76    11    15     3
   23400   393   162   269    24    53    89    11    12     3
   23500   372   163   266    22    64    76     8    21     3
   23600   397   150   283    19    61    82    13    12     3
   23700   383   160   266    29    62    78    10    15     3
   23800   394   150   280    23    61    82     9    15     3
   23900   387   161   269    23    63    84    11     9     3
   24000   375   171   258    23    59    85     9    15     3
   24100   386   162   273    20    60    85     8    12     3
   24200   374   161   269    20    70    77     8    15     3
   24300   385   154   280    20    60    73    12    21     3
   24400   386   161   264    27    61    87     8    12     3
   24500   368   172   250    27    68    80    11    12     3
   24600   379   167   256    29    62    83    11    12     3
   24700   378   168   261    24    62    80    13    12     3
   24800   363   174   247    26    71    81     9    12     3
   24900   373   166   257    29    66    71    16    15     3
   25000   390   158   269    27    60    80    14    12     3
   25100   372   171   256    26    65    77    13    12     3
   25200   387   156   275    22    65    82     8    12     3
   25300   391   153   278    24    61    78    11    15     3
   25400   388   158   273    22    59    81    12    15     3
   25500   371   172   253    26    65    80    12    12     3
   25600   382   167   260    27    59    86     9    12     3
   25700   370   166   258    25    66    71    16    18     3
   25800   375   168   254    28    65    85     8    12     3
   25900   383   165   262    28    57    84     9    15     3
   26000   366   175   253    26    63    76    11    16     3
   26100   378   164   267    23    63    76    12    15     3
   26200   376   162   254    32    67    76    14    15     3
   26300   394   151   277    24    60    83    10    15     3
   26400   368   175   248    28    65    83     9    12     3
   26500   386   159   268    24    63    85     9    12     3
   26600   376   161   263    23    65    79    11    18     3
   26700   371   176   246    29    67    82    14     6     3
   26800   371   173   256    23    64    78    14    12     3
   26900   375   169   251    31    64    85     8    12     3
   27000   387   157   272    22    64    84     9    12     3
   27100   377   173   249    32    58    88     8    12     3
   27200   396   157   283    18    55    84    11    12     3
   27300   377   171   260    23    60    83    11    12     3
   27400   388   155   280    17    65    82     9    12     3
   27500   378   167   263    25    60    79    11    15     3
   27600   393   156   278    23    59    83     9    12     3
   27700   405   152   289    16    54    89    11     9     3
   27800   367   171   251    30    61    74    12    21     3
   27900   388   160   272    22    60    85     9    12     3
   28000   388   157   276    23    60    81     8    15     3
   28100   382   165   256    30    58    85    11    15     3
   28200   391   157   271    23    60    85    12    12     3
   28300   398   150   276    25    60    86    11    12     3
   28400   376   163   268    21    63    76    11    18     3
   28500   395   150   278    23    60    82    12    15     3
   28600   391   149   284    20    65    73    14    15     3
   28700   365   175   249    27    65    81     8    15     3
   28800   379   162   264    24    64    78    13    15     3
   28900   375   176   249    32    57    85     9    12     3
   29000   383   163   267    23    59    84     9    15     3
   29100   370   172   254    28    63    77    11    15     3
   29200   364   178   248    27    66    75    14    12     3
   29300   386   165   266    23    60    89     8     9     3
   29400   365   179   251    24    64    79    11    12     3
   29500   377   169   258    25    62    83    11    12     3
   29600   372   170   258    24    66    79    11    12     3
   29700   378   166   254    30    64    79    15    12     3
   29800   387   159   266    25    62    86    10    12     3
   29900   382   159   265    27    64    76    14    15     3
   30000   375   167   257    27    63    78    13    15     3
   30100   380   157   270    22    68    77    11    15     3
   30200   371   172   249    31    62    80    11    15     3
   30300   382   171   262    23    58    88     9     9     3
   30400   392   158   270    23    58    88    11    12     3
   30500   383   160   266    25    62    84     8    15     3
   30600   376   174   253    26    61    84    13     9     3
   30700   385   162   268    23    61    83    11    12     3
   30800   390   156   272    23    61    86     9    13     3
   30900   380   163   266    21    64    80    13    13     3
   31000   376   173   245    33    58    86    12    13     3
   31100   359   181   242    30    65    76    11    15     3
   31200   389   159   270    24    60    79    16    12     3
   31300   383   168   264    25    57    86     8    12     3
   31400   386   165   273    19    57    86     8    12     3
   31500   372   172   250    29    63    82    11    13     3
   31600   378   175   250    28    58    91     9     9     3
   31700   379   167   260    24    62    86     9    12     3
   31800   367   183   238    33    58    82    14    12     3
   31900   391   159   268    27    58    85    11    12     3
   32000   376   171   252    28    61    87     9    12     3
   32100   383   165   257    31    60    81    14    12     3
   32200   390   162   270    22    56    87    11    12     3
   32300   374   178   243    30    62    85    16     6     3
   32400   383   160   271    21    65    76    15    12     3
   32500   383   158   264    26    64    85     8    15     3
   32600   388   161   269    25    59    82    12    12     3
   32700   381   164   264    23    62    83    11    13     3
   32800   371   174   247    29    63    86     9    12     3
   32900   387   159   272    22    62    84     9    12     3
   33000   392   157   269    26    59    89     8    12     3
   33100   402   143   289    20    63    82    11    12     3
   33200   365   176   242    33    61    79    11    18     3
   33300   375   171   248    31    65    88     8     9     3
   33400   389   158   271    23    61    84    11    12     3
   33500   381   172   259    24    58    90     8     9     3
   33600   380   162   258    31    63    76    15    15     3
   33700   383   171   256    29    54    90     8    12     3
   33800   391   155   267    28    62    84    12    12     3
   33900   380   168   258    27    60    87     8    12     3
   34000   384   160   266    25    63    82    11    13     3
   34100   389   155   279    20    58    80    10    18     3
   34200   378   171   261    24    59    84     9    12     3
   34300   371   170   255    26    64    81     9    15     3
   34400   399   143   287    20    60    83     9    18     3
   34500   385   163   264    25    60    88     8    12     3
   34600   381   161   261    27    66    82    11    12     3
   34700   356   183   242    26    66    77    11    15     3
   34800   378   169   258    26    61    83    11    12     3
   34900   380   164   262    27    61    77    14    15     3
   35000   376   167   256    28    62    81    11    15     3
   35100   393   157   277    22    58    83    11    12     3
   35200   380   167   262    25    58    82    11    15     3
   35300   369   170   254    29    63    74    12    18     3
   35400   366   177   242    34    62    78    12    15     3
   35500   384   159   271    23    59    79    11    18     3
   35600   393   158   278    21    57    86     8    12     3
   35700   384   156   273    20    65    83     8    15     3
   35800   379   160   265    26    63    78    10    18     3
   35900   379   175   253    26    57    89    11     9     3
   36000   382   163   269    22    60    80    11    15     3
   36100   406   142   281    27    60    87    11    12     3
   36200   386   157   267    25    62    86     8    15     3
   36300   380   163   261    26    65    82    11    12     3
   36400   391   151   281    19    66    80    11    12     3
   36500   385   161   271    21    62    82    11    12     3
   36600   378   168   256    29    62    84     9    12     3
   36700   375   173   253    29    57    84     9    15     3
   36800   375   168   258    27    62    79    11    15     3
   36900   383   163   266    25    62    81    11    12     3
   37000   374   164   258    26    64    73    17    18     3
   37100   374   160   258    31    68    77     8    18     3
   37200   382   166   259    26    63    82    15     9     3
   37300   386   157   267    27    62    78    14    15     3
   37400   374   168   261    23    65    76    14    13     3
   37500   379   162   269    21    64    78    11    15     3
   37600   374   169   260    23    64    80    11    13     3
   37700   389   163   261    31    56    81    16    12     3
   37800   378   168   259    28    62    77    14    12     3
   37900   381   161   267    25    62    75    14    16     3
   38000   383   164   272    21    58    79    11    15     3
   38100   388   163   265    28    57    84    11    12     3
   38200   380   160   262    27    68    81    10    12     3
   38300   372   170   259    25    60    80     8    18     3
   38400   389   161   264    28    58    86    11    12     3
   38500   389   154   272    23    61    83    11    16     3
   38600   386   165   263    28    54    81    14    15     3
   38700   384   164   259    30    60    81    14    12     3
   38800   377   174   256    28    57    79    14    12     3
   38900   383   161   266    26    61    79    12    15     3
   39000   380   164   260    27    61    79    14    15     3
   39100   384   162   259    29    62    85    11    12     3
   39200   386   159   267    28    57    83     8    18     3
   39300   378   163   263    25    67    76    14    12     3
   39400   392   159   265    26    63    85    16     6     3
   39500   390   157   271    23    64    87     9     9     3
   39600   384   163   257    28    64    88    11     9     3
   39700   391   161   263    30    56    85    13    12     3
   39800   388   159   263    28    64    87    10     9     3
   39900   396   150   281    21    59    85     9    15     3
   40000   381   170   253    28    57    89    11    12     3
   40100   383   164   262    29    60    84     8    13     3
   40200   407   147   284    23    56    86    14    10     3
   40300   400   149   276    25    62    91     8     9     3
   40400   390   152   276    22    63    76    16    15     3
   40500   380   166   259    26    62    84    11    12     3
   40600   376   171   246    32    61    90     8    12     3
   40700   392   163   260    28    59    86    18     6     3
   40800   403   141   283    26    61    85     9    15     3
   40900   376   168   252    30    64    86     8    12     3
   41000   392   150   277    24    63    77    14    15     3
   41100   390   152   278    24    60    77    11    18     3
   41200   380   165   266    23    60    80    11    15     3
   41300   402   144   281    26    62    81    14    12     3
   41400   375   162   262    26    65    76    11    18     3
   41500   390   153   276    26    59    72    16    18     3
   41600   392   155   270    25    64    83    14     9     3
   41700   369   172   253    27    64    75    14    15     3
   41800   400   146   291    17    61    81    11    13     3
   41900   404   147   277    29    57    84    14    12     3
   42000   404   149   282    25    55    88     9    12     3
   42100   383   167   257    30    58    88     8    12     3
   42200   384   159   261    29    65    76    18    12     3
   42300   379   157   269    23    69    79     8    15     3
   42400   377   167   254    30    61    85     8    15     3
   42500   380   161   264    23    64    80    13    15     3
   42600   399   148   282    22    61    87     8    12     3
   42700   391   149   271    27    68    82    11    12     3
   42800   378   162   257    28    65    85     8    15     3
   42900   399   153   274    29    56    85    11    12     3
   43000   398   148   277    28    59    79    14    15     3
   43100   369   168   252    31    65    75    11    18     3
   43200   375   163   258    29    63    72    16    19     3
   43300   400   148   285    21    60    83    11    12     3
   43400   392   151   278    24    59    82     8    18     3
   43500   375   168   250    32    65    82    11    12     3
   43600   390   153   276    22    62    81    11    15     3
   43700   387   157   269    23    61    86     9    15     3
   43800   415   138   294    23    55    85    13    12     3
   43900   394   158   267    29    59    84    14     9     3
   44000   379   167   260    25    65    83    11     9     3
   44100   393   155   279    20    57    83    11    15     3
   44200   396   155   272    25    60    88    11     9     3
   44300   391   155   273    26    62    81    11    12     3
   44400   397   156   277    24    58    87     9     9     3
   44500   390   157   272    24    61    86     8    12     3
   44600   388   157   275    22    63    82     9    12     3
   44700   381   166   257    30    58    85     9    15     3
   44800   375   170   256    28    60    83     8    15     3
   44900   402   150   285    20    56    84    13    12     3
   45000   392   153   266    29    63    83    14    12     3
   45100   380   166   263    25    62    84     8    12     3
   45200   386   160   268    25    59    85     8    15     3
   45300   386   160   271    23    59    84     8    15     3
   45400   382   160   262    30    66    82     8    12     3
   45500   377   169   257    26    62    83    11    12     3
   45600   390   160   266    26    58    83    15    12     3
   45700   387   160   268    25    58    83    11    15     3
   45800   376   162   261    24    67    80    11    15     3
   45900   378   169   261    25    58    84     8    15     3
   46000   380   164   262    26    61    81    11    15     3
   46100   385   160   267    24    63    83    11    12     3
   46200   406   144   290    19    58    86    11    12     3
   46300   379   161   259    30    62    79    11    18     3
   46400   383   158   267    28    64    76    12    15     3
   46500   393   156   272    26    59    81    14    12     3
   46600   376   163   258    27    69    76    15    12     3
   46700   388   160   263    29    57    88     8    15     3
   46800   394   149   276    24    62    83    11    15     3
   46900   384   167   265    22    60    82    15     9     3
   47000   394   156   278    21    58    80    15    12     3
   47100   391   153   270    25    67    85    11     9     3
   47200   384   163   263    27    61    79    15    12     3
   47300   398   153   280    22    57    85    11    12     3
   47400   393   151   277    23    64    82    11    12     3
   47500   382   166   259    25    60    87    11    12     3
   47600   389   157   266    28    62    81    14    12     3
   47700   375   169   255    28    61    78    14    15     3
   47800   382   165   262    27    58    82    11    15     3
   47900   391   164   262    28    56    84    17     9     3
   48000   388   155   273    23    62    76    16    15     3
   48100   382   162   266    25    61    77    14    15     3
   48200   368   168   253    27    71    77    11    13     3
   48300   400   149   280    25    56    84    11    15     3
   48400   382   163   268    24    60    81     9    15     3
   48500   404   146   286    21    57    88     9    13     3
   48600   392   153   278    23    62    73    18    13     3
   48700   386   158   265    27    64    76    18    12     3
   48800   385   162   269    23    58    82    11    15     3
   48900   392   162   273    23    54    85    11    12     3
   49000   384   161   270    24    60    79    11    15     3
   49100   383   157   267    26    65    82     8    15     3
   49200   386   167   261    28    60    85    12     7     3
   49300   387   163   262    27    61    86    12     9     3
   49400   396   152   282    19    60    85    10    12     3
   49500   405   145   287    20    61    83    15     9     3
   49600   382   157   277    22    57    69    14    24     3
   49700   372   170   249    31    66    84     8    12     3
   49800   385   162   267    22    60    88     8    13     3
   49900   389   160   269    24    59    82    14    12     3
   50000   374   161   263    25    67    74    12    18     3
   50100   383   164   259    28    61    77    19    12     3
   50200   391   151   275    24    66    78    14    12     3
   50300   387   158   263    27    63    85    12    12     3
   50400   387   154   271    24    61    80    12    18     3
   50500   393   155   275    23    57    84    11    15     3
   50600   386   151   275    24    62    73    14    21     3
   50700   405   136   296    17    63    81    11    16     3
   50800   375   169   251    31    61    85     8    15     3
   50900   378   171   253    28    59    87    10    12     3
   51000   373   168   251    29    64    79    14    15     3
   51100   384   158   269    23    63    84     8    15     3
   51200   394   160   265    28    57    86    15     9     3
   51300   394   146   281    22    62    80    11    18     3
   51400   390   154   267    28    61    86     9    15     3
   51500   387   156   265    27    65    87     8    12     3
   51600   385   159   264    28    61    82    11    15     3
   51700   397   152   282    20    59    84    11    12     3
   51800   381   166   258    26    61    83    14    12     3
   51900   381   161   262    30    60    79    10    18     3
   52000   380   168   258    28    60    84    10    12     3
   52100   402   143   287    22    60    82    11    15     3
   52200   409   147   286    21    55    90    12     9     3
   52300   385   163   261    28    57    86    10    15     3
   52400   394   154   275    28    54    80    11    18     3
   52500   376   161   261    27    64    73    15    19     3
   52600   389   156   275    22    63    76    16    12     3
   52700   384   160   268    23    61    85     8    15     3
   52800   391   156   271    25    58    86     9    15     3
   52900   343   190   235    27    69    69    12    18     3
   53000   371   171   260    23    60    77    11    18     3
   53100   390   158   267    26    60    85    12    12     3
   53200   375   170   257    26    60    77    15    15     3
   53300   368   177   254    25    60    79    10    15     3
   53400   383   161   264    27    61    80    12    15     3
   53500   392   152   270    29    61    85     8    15     3
   53600   402   146   286    23    60    85     8    12     3
   53700   383   155   269    27    63    75    12    19     3
   53800   404   146   285    26    58    81    12    12     3
   53900   381   166   265    22    61    83    11    12     3
   54000   383   166   257    30    59    86    10    12     3
   54100   377   165   255    31    66    83     8    12     3
   54200   395   156   268    30    60    84    13     9     3
   54300   377   162   258    29    66    80    10    15     3
   54400   377   162   260    28    63    77    12    18     3
   54500   399   150   278    23    62    82    16     9     3
   54600   382   165   256    26    61    91     9    12     3
   54700   375   162   263    28    62    73    11    21     3
   54800   391   153   272    27    61    83     9    15     3
   54900   390   159   266    27    59    83    14    12     3
   55000   385   158   265    27    65    78    15    12     3
   55100   396   149   275    26    63    83    12    12     3
   55200   395   151   276    25    62    83    11    12     3
   55300   390   159   263    28    59    90     9    12     3
   55400   379   164   258    28    62    83    10    15     3
   55500   389   156   272    24    63    80    13    12     3
   55600   377   157   267    24    71    78     8    15     3
   55700   371   169   256    29    62    74    12    18     3
   55800   405   145   288    21    58    85    11    12     3
   55900   379   164   262    27    62    81     9    15     3
   56000   385   151   275    20    69    77    13    15     3
   56100   419   128   307    16    61    84    12    12     3
   56200   380   160   272    23    62    76     9    18     3
   56300   403   152   280    25    56    85    13     9     3
   56400   385   154   269    28    63    80     8    18     3
   56500   379   167   265    23    62    78    13    12     3
   56600   389   155   273    22    64    85     9    12     3
   56700   397   146   276    26    65    83    12    12     3
   56800   383   162   267    23    63    83    10    12     3
   56900   391   161   265    29    56    85    12    12     3
   57000   415   137   294    25    55    87     9    13     3
   57100   387   155   270    28    62    80     9    16     3
   57200   380   168   255    32    59    82    11    13     3
   57300   380   158   264    28    64    77    11    18     3
   57400   385   164   262    27    62    81    15     9     3
   57500   383   153   280    18    69    75    10    15     3
   57600   384   152   276    21    62    80     7    22     3
   57700   384   166   266    29    58    76    13    12     3
   57800   398   147   288    20    60    77    13    15     3
   57900   413   136   296    22    58    84    11    13     3
   58000   384   153   274    25    62    69    16    21     3
   58100   380   160   267    27    62    72    14    18     3
   58200   368   176   250    27    61    76    15    15     3
   58300   377   170   250    36    61    81    10    12     3
   58400   381   167   258    27    60    86    10    12     3
   58500   379   164   256    28    65    81    14    12     3
   58600   375   170   255    27    63    82    11    12     3
   58700   378   161   270    27    63    67    14    18     3
   58800   377   162   261    29    63    76    11    18     3
   58900   399   156   274    24    56    87    14     9     3
   59000   404   145   282    25    59    89     8    12     3
   59100   384   162   264    28    62    76    16    12     3
   59200   383   163   266    25    62    83     9    12     3
   59300   387   162   267    25    62    85    10     9     3
   59400   371   169   262    22    65    78     9    15     3
   59500   391   150   273    27    67    79    12    12     3
   59600   376   167   262    23    65    81    10    12     3
   59700   388   160   265    28    60    83    12    12     3
   59800   385   159   266    25    64    81    13    12     3
   59900   372   168   259    25    68    73    15    12     3
   60000   392   145   283    20    68    75    14    15     3
   60100   401   151   272    32    56    84    13    12     3
   60200   403   147   279    26    58    86    12    12     3
   60300   377   163   265    26    62    76    10    18     3
   60400   396   162   278    22    53    81    15     9     3
   60500   385   162   263    27    61    85    10    12     3
   60600   386   152   275    24    64    76    11    18     3
   60700   390   151   278    24    63    73    15    16     3
   60800   401   145   285    21    59    83    12    15     3
   60900   398   150   284    21    63    83    10     9     3
   61000   410   148   280    27    53    93    10     9     3
   61100   391   161   257    31    59    91    12     9     3
   61200   399   151   280    22    61    88     9     9     3
   61300   378   162   267    21    65    81     9    15     3
   61400   413   134   301    16    61    83    13    12     3
   61500   403   137   292    21    59    79    11    21     3
   61600   396   153   270    27    62    86    13     9     3
   61700   396   145   283    23    61    82     8    18     3
   61800   386   158   270    22    67    83    11     9     3
   61900   390   150   280    23    59    76    11    21     3
   62000   386   157   260    32    65    83    11    12     3
   62100   388   152   272    25    62    79    12    18     3
   62200   390   159   270    25    59    84    11    12     3
   62300   388   162   265    26    58    88     9    12     3
   62400   383   159   270    23    63    77    13    15     3
   62500   376   165   255    29    64    78    14    15     3
   62600   392   151   275    23    61    81    13    16     3
   62700   382   162   268    25    63    75    14    13     3
   62800   384   156   268    27    65    76    13    15     3
   62900   394   156   274    24    61    80    16     9     3
   63000   392   156   274    23    60    79    16    12     3
   63100   399   147   286    25    58    79     9    16     3
   63200   383   159   260    29    66    85     9    12     3
   63300   404   144   284    24    57    88     8    15     3
   63400   386   154   279    19    65    79     9    15     3
   63500   377   168   256    28    63    81    12    12     3
   63600   391   160   263    27    57    86    15    12     3
   63700   389   153   278    23    63    72    16    15     3
   63800   382   157   267    25    69    79    11    12     3
   63900   387   155   272    23    66    82    10    12     3
   64000   391   156   274    23    61    85     9    12     3
   64100   388   160   271    21    60    86    10    12     3
   64200   370   171   253    28    67    78    11    12     3
   64300   383   173   258    25    58    81    19     6     3
   64400   399   147   283    25    61    80    11    13     3
   64500   368   170   254    29    61    74    11    21     3
   64600   403   148   280    27    57    86    10    12     3
   64700   398   149   276    27    61    79    16    12     3
   64800   402   146   286    19    63    87    10     9     3
   64900   403   141   291    20    61    81    11    15     3
   65000   375   166   260    25    64    82     8    15     3
   65100   378   162   260    27    68    82     9    12     3
   65200   397   154   281    21    57    84    11    12     3
   65300   377   164   257    30    64    79    11    15     3
   65400   379   166   267    21    63    82     9    12     3
   65500   388   153   281    19    67    76    12    12     3
   65600   382   162   266    24    64    81    11    12     3
   65700   374   164   258    26    67    77    13    15     3
   65800   374   166   264    25    62    75    10    18     3
   65900   383   164   264    25    61    85     9    12     3
   66000   378   166   260    27    61    78    13    15     3
   66100   387   154   270    25    64    83     9    15     3
   66200   387   153   273    24    64    79    11    16     3
   66300   381   164   260    25    66    81    15     9     3
   66400   390   151   274    25    64    77    14    15     3
   66500   390   162   270    23    59    84    13     9     3
   66600   357   179   241    31    69    73    12    15     3
   66700   377   162   259    29    63    78    11    18     3
   66800   382   164   258    31    62    77    16    12     3
   66900   379   162   259    29    64    80    11    15     3
   67000   373   172   251    29    63    80    13    12     3
   67100   391   152   279    20    62    82    10    15     3
   67200   379   161   260    27    65    76    16    15     3
   67300   386   159   271    22    60    84     9    15     3
   67400   391   155   266    32    62    80    13    12     3
   67500   368   173   254    25    67    79    10    12     3
   67600   397   157   270    28    57    86    13     9     3
   67700   387   160   271    26    60    80    10    13     3
   67800   383   153   268    29    63    70    16    21     3
   67900   399   151   282    22    58    82    13    12     3
   68000   392   155   280    19    61    80    13    12     3
   68100   380   162   256    28    66    82    14    12     3
   68200   386   157   268    26    62    80    12    15     3
   68300   382   156   270    23    67    79    10    15     3
   68400   396   148   277    27    58    79    13    18     3
   68500   367   176   244    32    62    83     8    15     3
   68600   395   152   280    23    58    82    10    15     3
   68700   395   154   273    25    59    84    13    12     3
   68800   363   183   236    36    62    81    10    12     3
   68900   393   147   277    27    62    77    12    18     3
   69000   391   153   268    26    64    86    11    12     3
   69100   393   147   275    26    65    83     9    15     3
   69200   387   149   280    21    63    72    14    21     3
   69300   395   150   280    25    60    81     9    15     3
   69400   376   160   266    26    63    80     4    21     3
   69500   385   152   277    22    64    75    11    19     3
   69600   384   160   258    31    64    84    11    12     3
   69700   402   139   293    19    64    74    16    15     3
   69800   389   153   274    23    66    84     8    12     3
   69900   408   141   294    21    59    80    13    12     3
   70000   380   158   268    23    67    79    10    15     3
   70100   396   149   280    22    63    82    12    12     3
   70200   393   149   285    17    63    83     8    15     3
   70300   381   157   265    25    67    83     8    15     3
   70400   393   153   287    17    62    81     8    12     3
   70500   395   145   284    21    65    82     8    15     3
   70600   389   155   278    23    58    78    10    18     3
   70700   392   156   275    25    60    84     8    12     3
   70800   378   163   264    26    63    80     8    16     3
   70900   388   158   271    24    62    83    10    12     3
   71000   381   167   258    33    57    79    11    15     3
   71100   379   166   256    30    60    78    15    15     3
   71200   385   156   273    21    64    83     8    15     3
   71300   392   152   268    32    61    84     8    15     3
   71400   391   153   274    25    61    81    11    15     3
   71500   378   167   256    27    63    80    15    12     3
   71600   389   154   269    28    65    84     8    12     3
   71700   389   153   278    21    63    81     9    15     3
   71800   381   160   263    28    64    82     8    15     3
   71900   388   159   267    27    61    81    13    12     3
   72000   379   161   259    26    68    86     8    12     3
   72100   379   162   270    21    61    75    13    18     3
   72200   419   129   307    19    57    82    11    15     3
   72300   372   163   257    29    64    73    13    21     3
   72400   387   152   273    26    63    75    13    18     3
   72500   386   161   263    29    61    85     9    12     3
   72600   378   164   262    23    66    85     8    12     3
   72700   391   152   266    30    65    87     8    12     3
   72800   389   149   272    27    64    78    12    18     3
   72900   381   155   265    24    72    84     8    12     3
   73000   375   167   258    25    66    81    11    12     3
   73100   382   157   274    21    66    76    11    15     3
   73200   391   157   269    27    60    87     8    12     3
   73300   389   165   254    31    60    90    14     6     3
   73400   399   150   281    20    62    85    13     9     3
   73500   386   155   275    22    64    76    13    15     3
   73600   387   156   268    27    65    78    14    12     3
   73700   382   157   270    23    63    78    11    18     3
   73800   385   154   272    26    66    79     8    15     3
   73900   376   160   260    25    72    80    11    12     3
   74000   386   154   269    26    65    82     9    15     3
   74100   387   156   271    24    62    78    14    15     3
   74200   395   151   280    22    62    82    11    12     3
   74300   386   160   265    25    62    88     8    12     3
   74400   397   149   279    23    62    87     8    12     3
   74500   394   145   286    20    66    74    14    15     3
   74600   385   156   269    22    67    83    11    12     3
   74700   384   158   268    25    66    83     8    12     3
   74800   382   157   267    26    63    78    11    18     3
   74900   386   155   272    27    60    79     8    19     3
   75000   381   162   263    25    65    84     9    12     3
   75100   404   143   287    22    61    87     8    12     3
   75200   386   153   273    23    66    79    11    15     3
   75300   384   158   268    22    69    80    14     9     3
   75400   390   158   272    23    60    84    11    12     3
   75500   392   154   281    17    62    86     8    12     3
   75600   384   161   268    24    63    81    11    12     3
   75700   409   142   295    18    57    85    11    12     3
   75800   393   152   276    23    63    81    13    12     3
   75900   388   159   272    22    61    83    11    12     3
   76000   371   163   261    27    65    75     8    21     3
   76100   395   154   276    23    56    82    14    15     3
   76200   388   154   272    26    63    78    12    15     3
   76300   373   167   257    28    65    77    11    15     3
   76400   379   170   262    26    56    83     8    15     3
   76500   388   156   273    24    61    83     8    15     3
   76600   391   153   279    21    64    80    11    12     3
   76700   421   130   308    19    54    83    11    15     3
   76800   392   155   275    25    58    84     8    15     3
   76900   382   162   263    26    61    83    10    15     3
   77000   398   146   288    18    61    84     8    15     3
   77100   380   162   267    22    66    83     8    12     3
   77200   393   152   269    31    60    79    14    15     3
   77300   361   171   248    32    67    70    11    21     3
   77400   389   150   277    23    63    79    10    18     3
   77500   368   171   252    25    66    78    13    15     3
   77600   401   140   285    24    64    84     8    15     3
   77700   379   165   265    25    61    75    14    15     3
   77800   384   164   263    26    60    85    10    12     3
   77900   400   146   281    24    65    83    12     9     3
   78000   393   156   276    23    59    82    12    12     3
   78100   383   163   264    27    59    81    11    15     3
   78200   399   147   281    22    62    88     8    12     3
   78300   394   154   277    23    60    86     8    12     3
   78400   409   140   293    22    59    86     8    12     3
   78500   392   158   274    25    58    83    10    12     3
   78600   374   169   253    27    65    83    11    12     3
   78700   385   157   269    22    63    86     8    15     3
   78800   386   160   266    28    59    81    11    15     3
   78900   381   154   276    17    70    80     8    15     3
   79000   398   148   282    21    59    84    11    15     3
   79100   382   153   271    23    64    76    12    21     3
   79200   387   153   270    26    68    80    11    12     3
   79300   393   153   271    27    59    85    10    15     3
   79400   391   154   266    28    63    86    11    12     3
   79500   390   153   282    22    62    78     8    15     3
   79600   387   153   276    22    65    81     8    15     3
   79700   375   164   261    28    66    78     8    15     3
   79800   386   155   266    27    64    82    11    15     3
   79900   357   180   242    30    65    71    14    18     3
   80000   376   164   259    30    62    74    13    18     3
   80100   397   144   283    25    61    81     8    18     3
   80200   390   156   264    31    59    87     8    15     3
   80300   395   154   269    29    62    85    12     9     3
   80400   385   155   270    25    68    82     8    12     3
   80500   369   170   252    26    66    83     8    15     3
   80600   385   158   272    22    62    83     8    15     3
   80700   403   143   284    23    62    85    11    12     3
   80800   388   157   265    28    60    87     8    15     3
   80900   390   153   279    23    59    80     8    18     3
   81000   381   166   262    24    61    84    11    12     3
   81100   387   155   274    25    66    80     8    12     3
   81200   394   152   279    21    59    84    10    15     3
   81300   376   163   267    24    63    74    11    18     3
   81400   375   164   261    26    69    80     8    12     3
   81500   397   145   287    21    57    81     8    21     3
   81600   393   153   280    21    59    78    14    15     3
   81700   376   163   259    27    66    79    11    15     3
   81800   386   160   262    27    65    82    15     9     3
   81900   373   169   254    27    63    84     8    15     3
   82000   385   156   273    20    67    84     8    12     3
   82100   382   164   255    33    62    86     8    12     3
   82200   395   150   279    23    63    85     8    12     3
   82300   387   160   270    23    58    86     8    15     3
   82400   391   152   276    22    62    85     8    15     3
   82500   399   152   278    25    57    88     8    12     3
   82600   397   147   287    21    58    81     8    18     3
   82700   409   143   294    18    56    89     8    12     3
   82800   388   159   271    24    61    85     8    12     3
   82900   382   165   261    27    61    82    12    12     3
   83000   381   161   263    26    65    79    13    13     3
   83100   379   169   260    27    57    84     8    15     3
   83200   403   150   284    20    55    88    11    12     3
   83300   376   167   264    20    65    78    14    12     3
   83400   377   160   273    20    62    76     8    21     3
   83500   387   156   269    26    62    81    11    15     3
   83600   381   158   270    24    66    79     8    15     3
   83700   373   167   254    27    68    84     8    12     3
   83800   377   162   256    30    66    80    11    15     3
   83900   386   161   262    28    61    88     8    12     3
   84000   377   169   270    20    59    74    13    15     3
   84100   380   165   257    29    63    82    12    12     3
   84200   403   144   288    19    61    88     8    12     3
   84300   388   149   275    23    68    82     8    15     3
   84400   374   167   262    24    64    80     8    15     3
   84500   397   152   279    22    59    88     8    12     3
   84600   385   157   267    26    63    78    14    15     3
   84700   380   166   264    24    62    81    11    12     3
   84800   397   156   268    27    58    94     8     9     3
   84900   389   156   273    23    63    85     8    12     3
   85000   382   163   260    31    57    83     8    18     3
   85100   385   158   273    23    62    81     8    15     3
   85200   398   152   286    17    58    87     8    12     3
   85300   385   158   275    24    62    78     8    15     3
   85400   374   171   254    27    66    85     8     9     3
   85500   382   164   266    25    59    80    11    15     3
   85600   380   164   256    31    64    85     8    12     3
   85700   389   152   278    22    64    78    11    15     3
   85800   390   159   271    25    59    80    14    12     3
   85900   385   160   270    22    60    85     8    15     3
   86000   384   163   262    31    58    83     8    15     3
   86100   391   155   278    24    59    81     8    15     3
   86200   385   162   261    28    61    88     8    12     3
   86300   400   149   286    22    56    83     9    15     3
   86400   402   144   289    18    65    80    15     9     3
   86500   367   174   251    27    64    78    11    15     3
   86600   389   154   272    25    62    84     8    15     3
   86700   389   158   271    24    58    85     9    15     3
   86800   366   171   251    28    64    78     9    19     3
   86900   391   152   274    27    62    82     8    15     3
   87000   382   161   264    24    65    79    15    12     3
   87100   388   158   271    24    62    85     8    12     3
   87200   392   158   272    26    58    84    10    12     3
   87300   375   165   265    25    62    77     8    18     3
   87400   384   159   268    28    59    80     8    18     3
   87500   370   168   262    23    64    77     8    18     3
   87600   382   156   272    22    67    80     8    15     3
   87700   391   158   266    27    62    84    14     9     3
   87800   394   153   272    28    58    86     8    15     3
   87900   406   145   280    25    63    89    12     6     3
   88000   383   157   273    23    59    77    10    21     3
   88100   391   153   266    30    64    87     8    12     3
   88200   380   167   254    32    61    84    10    12     3
   88300   383   163   261    29    62    85     8    12     3
   88400   395   149   279    22    64    86     8    12     3
   88500   406   140   288    25    59    85     8    15     3
   88600   373   169   250    31    66    81    11    12     3
   88700   380   158   266    27    67    79     8    15     3
   88800   386   156   273    25    60    80     8    18     3
   88900   392   151   280    21    62    80    11    15     3
   89000   381   161   263    28    63    81     9    15     3
   89100   409   142   296    19    57    79    15    12     3
   89200   400   145   287    22    60    83     8    15     3
   89300   390   150   277    26    65    78     9    15     3
   89400   402   148   281    23    58    90     8    12     3
   89500   394   149   278    23    62    84     9    15     3
   89600   382   158   265    30    62    78     9    18     3
   89700   390   151   276    24    64    81     9    15     3
   89800   387   155   274    23    63    82     8    15     3
   89900   373   164   262    27    62    73    11    21     3
   90000   399   153   277    25    56    89     8    12     3
   90100   391   153   277    24    58    81     9    18     3
   90200   379   160   264    28    66    76    11    15     3
   90300   391   151   274    23    63    82    12    15     3
   90400   398   150   274    29    60    87     8    12     3
   90500   382   164   258    29    62    85    10    12     3
   90600   398   150   282    22    60    77    17    12     3
   90700   388   159   267    26    61    87     8    12     3
   90800   388   154   270    26    63    83     9    15     3
   90900   384   156   268    26    62    79    11    18     3
   91000   390   156   269    28    59    84     9    15     3
   91100   402   145   281    25    61    85    11    12     3
   91200   415   136   302    16    60    89     8     9     3
   91300   379   161   265    26    65    78    10    15     3
   91400   397   147   281    24    61    83     9    15     3
   91500   372   165   256    26    65    79    11    18     3
   91600   402   142   284    24    61    86     8    15     3
   91700   391   153   266    30    64    87     8    12     3
   91800   385   167   257    30    56    90     8    12     3
   91900   400   149   284    20    59    86    10    12     3
   92000   397   148   273    26    60    85    13    15     3
   92100   411   143   285    25    54    87    14    12     3
   92200   372   168   247    33    65    81    11    15     3
   92300   388   162   267    22    61    89    10     9     3
   92400   407   141   290    20    60    89     8    12     3
   92500   381   158   267    25    63    81     8    18     3
   92600   398   141   280    27    60    81    10    21     3
   92700   386   163   259    25    65    94     8     6     3
   92800   407   140   290    22    61    87     8    12     3
   92900   393   147   275    30    62    80     8    18     3
   93000   395   147   268    28    69    91     8     9     3
   93100   407   140   291    21    61    87     8    12     3
   93200   396   146   277    26    63    83    10    15     3
   93300   384   161   261    29    63    84    10    12     3
   93400   389   149   274    24    67    82     9    15     3
   93500   409   143   285    26    59    86    12     9     3
   93600   393   152   267    30    63    85    11    12     3
   93700   399   150   271    29    62    89    10     9     3
   93800   411   140   284    28    60    85    14     9     3
   93900   402   149   281    24    57    86    11    12     3
   94000   395   157   266    28    56    92     9    12     3
   94100   384   160   265    26    64    81    12    12     3
   94200   382   164   264    23    62    87     8    12     3
   94300   391   144   281    21    67    81     8    18     3
   94400   386   158   267    26    64    84     9    12     3
   94500   392   154   275    22    62    84    11    12     3
   94600   400   149   277    24    62    90     9     9     3
   94700   418   139   296    18    54    96     8     9     3
   94800   396   148   276    26    60    84    10    16     3
   94900   386   161   259    29    64    88    10     9     3
   95000   400   149   276    25    62    85    14     9     3
   95100   373   164   256    27    68    77    13    15     3
   95200   410   137   291    20    61    89    10    12     3
   95300   398   147   272    27    63    91     8    12     3
   95400   391   148   271    24    66    81    15    15     3
   95500   375   165   254    32    65    81     8    15     3
   95600   414   133   299    20    58    87     8    15     3
   95700   378   164   260    26    60    84     8    18     3
   95800   383   154   265    24    71    83    11    12     3
   95900   385   157   258    32    63    84    11    15     3
   96000   392   147   279    26    60    76    11    21     3
   96100   417   132   304    18    56    87     8    15     3
   96200   399   148   282    20    61    84    13    12     3
   96300   393   146   275    23    66    84    11    15     3
   96400   391   154   264    33    63    78    16    12     3
   96500   391   155   271    26    65    83    11     9     3
   96600   376   166   251    32    63    85     8    15     3
   96700   378   163   265    24    58    78    11    21     3
   96800   414   137   297    20    57    89     8    12     3
   96900   390   158   268    26    60    82    14    12     3
   97000   406   144   285    23    61    90     8     9     3
   97100   395   151   275    26    59    86     8    15     3
   97200   387   157   272    23    61    79    13    15     3
   97300   394   152   271    28    62    86     9    12     3
   97400   385   157   266    24    63    87     8    15     3
   97500   392   159   273    23    57    88     8    12     3
   97600   394   154   275    23    57    85    11    15     3
   97700   398   149   280    24    61    83    11    12     3
   97800   398   152   282    23    58    82    11    12     3
   97900   387   159   260    31    62    85    11    12     3
   98000   391   150   282    23    61    76    10    18     3
   98100   388   158   270    27    59    83     8    15     3
   98200   400   149   276    28    59    85    11    12     3
   98300   402   147   282    26    59    82    12    12     3
   98400   388   149   273    24    68    83     8    15     3
   98500   406   147   287    23    55    88     8    12     3
   98600   385   158   264    26    62    87     8    15     3
   98700   390   150   275    24    62    83     8    18     3
   98800   385   156   273    22    61    79    11    18     3
   98900   390   156   270    26    62    83    11    12     3
   99000   397   148   280    20    63    84    13    12     3
   99100   389   157   265    28    62    87     9    12     3
   99200   394   153   272    26    61    85    11    12     3
   99300   394   157   271    28    54    87     8    15     3
   99400   381   161   259    27    63    82    13    15     3
   99500   388   156   267    26    64    79    16    12     3
   99600   397   149   276    23    64    90     8    10     3
   99700   393   148   280    23    61    80    10    18     3
   99800   379   166   255    30    60    85     9    15     3
   99900   407   141   293    17    60    89     8    12     3
  100000   374   162   256    31    63    79     8    21     3
# Totals 386256 159364 267631 25331 61692 82428 10866 13308  3003
# SS pr.  0.62  0.26  0.43  0.04  0.10  0.13  0.02  0.02  0.00
