# Supplementary material for: Network pharmacology and molecular-docking-based strategy to explore the potential mechanism of salidroside-inhibited oxidative stress in retinal ganglion cell
Source: PLoS One. 2024 Jul 5;19(7):e0305343. doi: 10.1371/journal.pone.0305343 (PMC11226129; doi:10.1371/journal.pone.0305343)
Supplement: S1 File — All raw data required to replicate the results of study were listed in this file. (ZIP) [file pone.0305343.s002.zip › original data/molecular dynamic/4zzh-SIRT1_/FINAL_DECOMP_MMPBSA.dat]

| Run on Tue Apr 16 16:25:37 2024
| GB non-polar solvation energies calculated with gbsa=2
idecomp = 2: Per-residue decomp adding 1-4 interactions to EEL and VDW.
Energy Decomposition Analysis (All units kcal/mol): Generalized Born model

Complex:
Total Energy Decomposition:
Residue,Internal,,,van der Waals,,,Electrostatic,,,Polar Solvation,,,Non-Polar Solv.,,,TOTAL,,
,Avg.,Std. Dev.,Std. Err. of Mean,Avg.,Std. Dev.,Std. Err. of Mean,Avg.,Std. Dev.,Std. Err. of Mean,Avg.,Std. Dev.,Std. Err. of Mean,Avg.,Std. Dev.,Std. Err. of Mean,Avg.,Std. Dev.,Std. Err. of Mean
R::GLY:1,9.637571,2.055489200399506,0.06500027579140723,-1.0264469999999999,0.9526853705137914,0.03012655664344998,45.448334,2.2370566779686203,0.07074194357270656,-7.744324,1.8102790909205133,0.05724605127887862,0.5888011176,0.1466024446909841,0.004635976357723694,46.90393511760001,3.665470026123168,0.115912339776261
R::PRO:2,39.508122,3.618289409529868,0.11442035767780138,-3.5924669999999996,1.3945599273286897,0.044099857039575543,-5.1719740000000005,2.4663575834262152,0.0779930748805559,-3.4715299999999996,1.827392521901083,0.05778722548366551,0.5374424879999999,0.2034507884655682,0.006433678833083089,27.809593488,4.949797068949217,0.15652632693505034
R::TYR:3,23.758166999999997,2.971644702704379,0.09397165657319763,-2.137901,1.3611253855538072,0.043042563994248766,-23.952548999999998,1.8587533568494234,0.05877894216127916,-9.126583,1.4130564621100603,0.0446847688268721,0.8725535351999999,0.21258370658095946,0.006722487062367578,-10.5863124648,4.022464293604568,0.12720148974490705
R::THR:4,20.13322,2.4671928586148266,0.07801948860124629,-1.551899,1.1728399996585213,0.03708845729872032,-34.055091999999995,2.1963129557364995,0.06945351394663915,-5.68697,1.2240637144773143,0.03870829338914337,0.5933621015999999,0.10197158039108072,0.0032246245064277853,-20.567378898399998,3.7141775733320093,0.11745260766046216
R::PHE:5,23.284782,3.056928530155064,0.09666856799640719,-3.623616,1.4137593304887506,0.04470699547659181,-3.854205,1.5755590363344054,0.049823551428767106,-4.590932,1.0393058440016587,0.03286573652568888,0.5572537056,0.15715714451313262,0.004969745272297329,11.7732827056,3.864035295574113,0.12219152493296138
R::VAL:6,20.094586000000003,2.579937094699016,0.0815847743920641,-4.573067999999999,1.3684297085988744,0.04327354697012946,-27.652549,1.2658002313157475,0.04002811793725755,-2.1260969999999997,0.5628361889493247,0.017798443066487587,0.0314386416,0.047638764016589986,0.0015064699920769578,-14.225689358399999,3.232642809375485,0.10222514139392046
R::GLN:7,28.189261,2.8988509487172673,0.09166971595286527,-4.13207,1.1984692032338586,0.037898923877862284,-72.65311299999999,2.318104964023631,0.07330491541657354,-12.002111000000001,1.698884357064659,0.05372344049555092,0.7236214776000001,0.1128061397262616,0.0035672433558618984,-59.874411522399996,4.255844118626638,0.13458160781492004
R::GLN:8,28.019707999999998,3.1601529957797934,0.0999328122126862,-3.503578,1.1565663750585178,0.03657384010349474,-69.550316,2.195402220128239,0.06942471395795592,-13.005724999999998,1.7606672562909211,0.055677187315587344,0.8304356664,0.09631928883325867,0.0030458833532071954,-57.2094753336,4.387850297990161,0.1387560097349745
R::HIS:9,67.73792300000001,4.974890867252366,0.15731986251287852,-8.045072,1.2052912215792497,0.038114655039971176,-16.984597,2.147503911659068,0.06791003644963681,-8.751464,1.2615316154199228,0.03989313245038549,0.296999064,0.07279132148731841,0.0023018636979348153,34.253789063999996,5.693048367409666,0.18002999670517653
R::LEU:10,22.840057,2.8279259162416186,0.08942686949542065,-2.1668990000000004,1.4040452972746285,0.04439981077436029,-29.734886,1.2648015334446745,0.03999653633758803,-4.359429,0.8455982550591031,0.02674016471450765,0.6582415464000001,0.1191209161093544,0.0037669341187140304,-12.7629154536,3.5067730615435795,0.11089390111799535
R::MET:11,20.885281,2.8393877287258604,0.08978932383106022,-2.281739,1.0971153124804156,0.03469383243285469,-6.094458999999999,1.462479372271281,0.04624765847390547,-6.326033,1.1284712818282086,0.035685395246669194,1.1369878992,0.09633790196233795,0.003046471952029928,7.320037899200001,3.5619319227776525,0.11263817746440372
R::ILE:12,21.566023,2.8769571328872803,0.09097737270591517,0.01696600000000001,1.4519172059191254,0.04591365344692143,-10.10184,0.9290575797010646,0.029379380292987804,-4.387381,0.5902558223677256,0.018665528008577736,0.9704057255999998,0.07836560942184106,0.0024781381600016868,8.0641737256,3.406264377333923,0.1077155374507042
R::GLY:13,10.888821,1.7933443648555065,0.056710528219714194,-0.891044,0.6140501966973059,0.019417972192378896,-10.505682,1.0214204848523452,0.032300151808869255,-4.452524,0.6113487330681238,0.019332544411535695,0.47932048799999993,0.03883158985912701,0.0012279626912033834,-4.4811085120000005,2.2386818951548224,0.07079333745271506
R::THR:14,18.787577,2.3388016273448673,0.07395940137718125,-2.5453799999999998,1.1979551742865842,0.03788266885529582,-33.50256699999999,2.0270615352058257,0.06410131408568001,-6.46415,1.1784774395379827,0.03726672880063395,0.2440082016,0.05136648013461539,0.0016243507261117709,-23.4805117984,3.5221464634457518,0.11138005077195565
R::ASP:15,18.483179,2.4242434463062903,0.07666130893063984,-2.301268,1.4051963685464035,0.044436210844040244,-6.020796000000001,7.9391081964150105,0.2510566449118286,-62.241615,7.12446846626294,0.22529547471437372,0.45008406,0.061131993198776685,0.0019331633641405683,-51.63041594,11.029177672106224,0.348773221625294
R::PRO:16,40.566051,3.677450805435608,0.11629120528397237,-7.91784,1.0982053844340776,0.034728303534725107,-5.2568090000000005,1.5772252345556104,0.04987624124289039,0.495143,0.9456400142501373,0.029903762916245174,0.0621083088,0.057374185454223944,0.0018143310493224996,27.9486533088,4.256156219762796,0.1345914773194259
R::ARG:17,30.065326999999996,4.095251572012518,0.12950322558944624,-5.3402330000000005,2.1427633646091206,0.06776012718930655,-243.94498599999997,18.089296320194546,0.5720337764151728,39.867794,14.125991103195698,0.44670306093373036,0.5764754736,0.29157104265948935,0.009220285945541048,-178.77562252639999,23.41396591684261,0.7404146135477523
R::THR:18,19.982786,2.490782482314343,0.07876545800161389,-1.8961089999999998,1.301893826361812,0.041169497630150896,-40.411359000000004,3.9959707987069923,0.1263636918743632,-3.096774,2.2315433181822844,0.07056759582785856,0.5800987007999999,0.07270196600198209,0.00229903802938389,-24.841357299200002,5.371385174256875,0.16985811340712154
R::ILE:19,23.945606,2.9500728293999794,0.09328949404281278,-4.378862,1.5522937167160085,0.049087837423907765,-8.715295,1.9077585559957526,0.060328622626204545,-2.185848,0.9774008373722626,0.03090812833052173,0.17499900960000003,0.08059083867649813,0.0025485060876092383,8.8406000096,3.9640756135408894,0.12535507755918618
R::LEU:20,23.190596,2.858303613121601,0.09038749661753001,-6.016381999999999,1.5080387157085855,0.047688371413542735,-24.099995,1.688855369466255,0.05340629606118553,-3.263629,0.9506845056899792,0.0300632837421164,0.024098745600000002,0.027995590540058995,0.0008852983054804977,-10.165311254399999,3.7684078274894404,0.11916751887273513
R::LYS:21,25.36993,3.136838719650725,0.0991955500670267,-3.258116,1.5187945794425262,0.04802850168955929,-26.241273,8.487239420239716,0.2683900761512448,-11.887030999999999,7.961576778631165,0.2517671638678066,1.0457982936,0.18057795459633502,0.005710376317388901,-14.9706917064,12.149034542046548,0.38418620524927777
R::ASP:22,17.454034,2.442616072338017,0.07724230237922741,-2.2991850000000005,1.1793261952381962,0.0372935688125312,0.47670300000000043,19.341695858863847,0.6116381272425641,-82.071794,18.421218822856538,0.5825300875659248,0.7291735704,0.19135968526741615,0.006051324577780022,-65.71106842959999,26.84839480671274,0.8490207910864843
R::LEU:23,22.546800000000005,2.782209561841092,0.0879811914331694,-4.027372000000001,1.5563968329497462,0.04921758935193799,-27.857337,1.631188386248198,0.05158270593358786,-2.6514750000000005,1.2261132987513836,0.038773106934768584,0.29661393599999997,0.12661640568986274,0.004003962311238694,-11.692770064,3.787244675831207,0.11976319231972661
R::LEU:24,23.568330999999997,2.8426716263823018,0.08989316979303266,-3.148661,1.424774410241495,0.045055322882862577,-20.225501,2.146441340451446,0.06787643499771479,-3.843899,1.5770684604033522,0.04987128360889661,0.2668319928,0.09363203348913592,0.0029609048777883206,-3.3828980072000006,4.148962088283202,0.1312017012466352
R::PRO:25,39.415245999999996,3.5751649687089966,0.11305664311965043,-3.575316,1.6579174455153065,0.0524279530035648,-7.741752,1.8944421686860753,0.059907521485169125,-5.0919620000000005,1.4622131741151834,0.04623924054908341,0.40931999280000003,0.25366257412802345,0.008021514913858541,23.415535992800002,4.6175554147398445,0.14601992332621347
R::GLU:26,20.553248,2.9950769753874438,0.09471265009752393,-0.6983180000000001,1.6983521251130462,0.05370660984344479,5.345782999999999,20.40896131447926,0.6453880243201845,-80.44892700000001,20.531796152837458,0.6492724029724897,1.0668032208,0.31069457566521763,0.00982502515761612,-54.1814107792,29.155304360378434,0.9219716765423447
R::THR:27,18.805726000000003,2.4626288288989064,0.0778751613091363,-0.985058,1.3525314017190138,0.042770798363322614,-31.149557,2.6187990955304303,0.08281369876265038,-5.512946,1.827214950979769,0.05778161019808984,0.5137912295999999,0.13284222751021216,0.0042008400838254925,-18.3280437704,4.255390954871817,0.13456727751873737
R::ILE:28,24.730292000000002,3.108069584925022,0.09828579014657206,0.167964,1.7790702944808,0.056259142481058136,2.098368,1.1671545658463578,0.03690866809539461,-5.461027,1.0294380594630255,0.03255368977967013,0.8782604208,0.24336276767629786,0.007695806435395041,22.4138574208,3.912340168361906,0.12371905913390252
R::PRO:29,40.732331,3.6320849755256277,0.11485661177937907,-4.090387,1.108666726853025,0.0350591202289932,1.9691090000000002,1.7910155502169711,0.05663688463465306,-4.085283,1.4763336787159602,0.046685770111576826,0.21910517999999998,0.11822035995751627,0.0037384560327071814,34.74487518,4.452241802306844,0.14079224789102734
R::PRO:30,40.66914599999999,3.6785415477718884,0.11632569758520256,-3.0271660000000002,1.0222199824127876,0.03232543414161672,2.447494,2.569576783045021,0.08125715257110601,-4.195293,1.6264157454817634,0.05143178178083081,0.5313350376000001,0.11225884340200422,0.003549936326464984,36.4255160376,4.882331070315177,0.1543928647320366
R::PRO:31,40.294686999999996,3.7176087573911003,0.11756111122744205,-1.972662,0.8634334680541402,0.027304163670693157,-6.199424,1.4223518798890802,0.044978715746717364,-7.3590100000000005,1.2073196982986736,0.03817880110611123,0.9886375728000001,0.10825870955202328,0.0034234409873502036,25.7522285728,4.249536198116787,0.13438213385381584
R::GLU:32,19.741404,2.8428569050840387,0.08989902882002675,-0.445332,1.1779992375956785,0.03725160672744197,30.802602,7.62471980833368,0.24111481114936922,-104.25165,7.309304570579886,0.23114050554911403,1.1558892384000001,0.13169454406195497,0.004164547146531805,-52.997086761599995,11.002233705052427,0.3479211785743887
R::LEU:33,21.617403999999997,2.872495433727267,0.09083628139011415,-2.604692,1.6573079264687054,0.05240867831891966,-29.112672999999997,2.305899895934557,0.0729189572749844,-4.524423,1.877975946084241,0.05938681380635772,0.4209164424,0.14692490943439143,0.0046461735882663835,-14.2034675576,4.456843557168493,0.140937768156993
R::ASP:34,16.747934,2.454164507453402,0.07760749596298028,-2.283532,1.3963623723718712,0.044156855356512884,10.88257,11.242331557070356,0.3555137393112958,-91.07851600000001,9.937990189557645,0.3142668436341066,0.635176296,0.0755611598052951,0.002389453676286976,-65.096367704,15.268664926585268,0.4828375799793706
R::ASP:35,19.682268,2.773975955226721,0.08772082193057701,-3.456608,1.5070126264686703,0.047655923622735505,18.008632000000002,7.562793655692055,0.23915653425858138,-93.223148,6.445683487582678,0.2038304089729891,0.5499146807999999,0.10909408348642868,0.0034498578306567753,-58.438941319200005,10.426917793683604,0.3297280920337783
R::MET:36,21.159893000000004,2.773696061134132,0.08771197090221494,-3.5475109999999996,1.4186245196946936,0.04486084626797627,-12.518449,2.578308526417853,0.08153327454112831,0.082211,1.8211795019928705,0.057590752543086286,0.8062300943999999,0.2070021942636753,0.006545984145258555,5.9823740944,4.439944246467289,0.14040336502996636
R::THR:37,19.578242,2.548220063777067,0.08058179380875062,-2.512768,1.3781499011994305,0.04358092644926218,-37.237034,3.1816505371966923,0.10061262416239823,-1.139972,1.5773409971264933,0.04987990197680826,0.4647890592,0.09318240779379773,0.0029466864648702647,-20.846742940800002,4.583918669304054,0.14495623603968974
R::LEU:38,23.033749,2.7876125720765073,0.08815204961882055,-6.22148,1.5035618223405383,0.04754679961469542,-33.158379000000004,1.382011286986832,0.043703034189390096,0.9191800000000001,0.6009726096919892,0.019004422580020684,0.036689544000000004,0.04428087539374694,0.0014002842303034565,-15.390240455999999,3.5077864924313222,0.11092594861655969
R::TRP:39,47.352976000000005,4.799251673274074,0.15176566351920318,-11.916183,1.5577766930824841,0.049261224360657135,-8.012134,2.273547659505734,0.07189588972983087,0.3128000000000001,1.7494471972597514,0.05532237789538696,0.09438136559999999,0.09828074671719958,0.0031079100976846704,27.8318403656,5.8050605862604305,0.18357213407855316
R::GLN:40,27.884288,2.970262844439192,0.09392795837798243,-3.7544669999999996,1.1909077205690624,0.03765980880077593,-71.82439799999999,2.7548286236345083,0.0871153301411181,-10.716611,2.3435504325017202,0.07410957178178133,0.7688730024,0.09545175519366836,0.0030184495307279853,-57.642314997599996,4.830232186635706,0.15274535337224354
R::ILE:41,23.983233999999996,2.925438340701099,0.09251048310999138,-2.8878419999999996,1.5692654405918713,0.04962453045657964,-10.925668000000002,1.3077027100132508,0.04135319066016552,-0.8654080000000002,0.688837870282986,0.021782966086738506,0.42354773999999995,0.11789091383541549,0.003728038031585697,9.72786374,3.6358308218558455,0.11497506584106379
R::VAL:42,20.384125999999995,2.672932784812218,0.08452555632543332,-5.44887,1.3489797630431675,0.042658485686906424,-27.464678,1.2584175913884867,0.039794658364107116,-1.131981,0.5767493239172458,0.018238415025407226,0.0012010247999999998,0.005921657701315144,0.0001872592586003292,-13.6602019752,3.2985763226290414,0.10431014215410182
R::ILE:43,23.60194,2.9513866450195914,0.09333104054064757,-3.879617,1.71284440808586,0.054164896070342465,-14.18851,2.0962500327728084,0.06628924648764685,-1.7662689999999999,1.1241998117056418,0.0355503195012225,0.29408158799999995,0.12923020699817647,0.004086617966092688,4.061625588,4.161647385068897,0.13160284555301527
R::ASN:44,25.745057,2.7544774233511156,0.08710422421301392,-3.370386,1.2603050840982908,0.03985434612440655,-83.983621,3.8165257074149257,0.1206891398401654,-13.07575,3.2063460464366598,0.10139356473415854,0.6949391328,0.12142297005117789,0.00383973145624134,-73.98976086719999,5.834105052471205,0.18449060074505164
R::ILE:45,23.410594,2.8419902408636104,0.08987162249099546,-4.261592,1.7071130547025877,0.053983654762677934,-8.464784,1.5075367316732287,0.047672497284535036,-3.4823419999999996,0.9708995473456562,0.030702539488387606,0.2167474824,0.11250456624997622,0.003557706765192332,7.4186234824,3.7708240102803927,0.11924392528136225
R::LEU:46,22.482142,2.8023472268503773,0.08861800031503758,-2.848354,1.499546715072258,0.04741983077451879,-29.934227,1.7406447999149623,0.05504402165059344,-4.178699000000001,1.4019091947765376,0.04433226128226486,0.4687369992,0.12147376856818692,0.0038413378463964137,-14.0104010008,3.887382141858471,0.12292981703736548
R::SER:47,16.129724,2.241948317830721,0.07089663080728167,-1.142003,1.0547525676626721,0.03335420481724905,-16.264532,3.5856816173464146,0.1133892087501099,-4.856370000000001,2.6380562528308604,0.08342266354594537,0.5861700432,0.12457927526795158,0.003939542590998104,-5.5470109568,5.096156266120309,0.16115461113079355
R::GLU:48,20.467947,2.725637725779235,0.08619223289943821,-1.600029,1.3477190583200196,0.042618618703085635,18.376469,13.79604476786876,0.4362692416811424,-82.09310500000001,13.000218699467135,0.41110301170628144,0.6568240823999999,0.1962455971375401,0.006205830677344468,-44.1918939176,19.199492115099293,0.6071412500215744
R::PRO:49,40.884066,3.6268881349779734,0.11469227325170603,-3.294991,1.0169504997388024,0.03215879846821084,4.347209,3.068378111204517,0.09703063554011693,-6.342958,2.500179483204356,0.07906261726148459,0.42147683280000003,0.16350018332478397,0.005170329771613989,36.0148028328,5.4663589210794825,0.17286144698591774
R::PRO:50,39.179985,3.594726349080692,0.11367522828116512,-3.362775,1.1702658554255951,0.03700705571070198,0.8647290000000001,2.481525715272562,0.07847273332539782,-4.625197,2.106346374695055,0.06660852085274827,0.5574727512,0.22103967806719269,0.006989888359626939,32.6142147512,4.99350609914317,0.15790852783234996
R::LYS:51,24.585489999999997,3.092169798361662,0.09778299474806446,-3.1349099999999996,1.595070384622572,0.05044055443688144,-19.317216000000002,15.530465738262455,0.4911164485611778,-4.855379,15.312639329957426,0.4842281727134007,0.8177643287999999,0.24886601895740648,0.007869834521240468,-1.9042506712000002,22.08710001756443,0.6984554296344863
R::ARG:52,30.044179,3.945759169406947,0.12477586073820128,-8.565332000000001,1.6965206906418795,0.05364869480030246,-224.707548,5.788387741478278,0.1830448924326926,31.043018,4.654143765901092,0.14717694858120955,0.0810734112,0.050152040724056234,0.0015859467799353782,-172.1046095888,8.579988341675982,0.27132305457387096
R::LYS:53,24.877907,2.986197179750694,0.09443184630383439,-2.682859,1.2048480099659873,0.03810063945813771,-0.21994000000000039,15.133695229665488,0.47856946340567946,-28.416253,14.793158917992837,0.46780075969689383,1.1438253648,0.18878273604126675,0.005969834288087618,-5.297319635199999,21.407264031685326,0.6769571281272458
R::LYS:54,24.838068,3.166250305231095,0.10012562606733603,-4.689268,1.415050517888319,0.04474782640727927,-33.59768,15.845963342428885,0.5010933588160993,9.302394,16.299129317444045,0.5154237252074879,0.5318018279999999,0.13654606229214059,0.004317965623703961,-3.6146841719999996,22.995702306018906,0.7271879568220607
R::ARG:55,29.880406999999998,3.778030460617145,0.1194718132504525,-5.348102,1.6451826195276924,0.052025242446297165,-230.29673899999997,6.455814849488715,0.2041507907672145,31.938526,5.918503218494013,0.1871595050947827,0.47893206959999995,0.06449127959869765,0.0020393933275063432,-173.34697593040002,9.679386595042804,0.30608907993637136
R::LYS:56,25.337304,3.209684974508246,0.10149915091065541,-0.514717,1.109426314322407,0.0350831404938469,-6.258106,10.033883670980245,0.3172992617746912,-34.66504,9.691185740475724,0.30646220167648736,1.5239675736,0.11822090484664284,0.0037384732636143035,-14.5765914264,14.357742968308136,0.45403169839120455
R::ASP:57,17.414402000000003,2.580273496820831,0.08159541236121061,-0.762625,1.40976288941616,0.04458061691335148,-25.16491,7.646982210774391,0.24181881012836862,-56.86326,7.371025650369154,0.23309229746690474,0.6814150127999998,0.05574083890399494,0.001762680096251477,-64.6949779872,11.020739804305004,0.3485063928168215
R::ILE:58,22.806739,2.873599259966323,0.09087118744067892,-5.078926999999999,1.6352873673061257,0.051712327095877246,-11.226761999999999,2.042474904461742,0.06458872761833911,0.507361,1.0800343877298537,0.0341536861653175,0.08599573440000001,0.038270009591250646,0.0012102039638484153,7.094406734400001,4.033779876024361,0.1275593198798861
R::ASN:59,26.073552,2.911915822494874,0.09208286353766372,-4.630572999999999,1.251119148870722,0.039563861346827614,-93.79871899999999,4.892317809795169,0.15470867316359158,-3.67127,4.18668945888037,0.13239474545879834,0.37319615279999996,0.09921933319043669,0.0031375908080492096,-75.6538138472,7.177571980494849,0.22697475528169372
R::THR:60,18.358899,2.3093401505189743,0.07302774767716036,-3.20049,1.4098979274756027,0.04458488719173796,-36.019704,2.2643921224876227,0.0716063662280387,-2.5120810000000002,1.083270662594995,0.03425602616239951,0.2942648424,0.05020270111210952,0.001587548802069342,-23.0791111576,3.691115200142222,0.11672331138517685
R::ILE:61,23.452818,2.934903361760997,0.09280979335649876,-5.953502,1.4033769272707886,0.04437867505904159,-11.660371999999999,1.2129818554356038,0.038357854236336,-2.301663,0.7718247439872603,0.02440724145476092,0.021451262399999997,0.020698208543742772,0.0006545348248338406,3.5587322624,3.5567669836181173,0.11247484774720044
R::GLU:62,20.147712,2.552905898981786,0.08072997292862175,-2.891786,1.1334664142373165,0.03584335520293824,4.837542999999999,8.76219220778402,0.27708484672776856,-80.56258899999999,8.949183238266999,0.28299802231125043,0.8044310448,0.1105206107386277,0.003494968583269279,-57.6646889552,12.832699730177126,0.4058055967638792
R::ASP:63,17.931991999999997,2.4284748839417714,0.07679511873769061,-4.782436000000001,1.3078475491830077,0.04135777087687391,-3.5721149999999997,9.024771163180539,0.2853883223745762,-71.506954,8.613470614095343,0.27238185699470513,0.221390568,0.06365483977416907,0.0020129427777945243,-61.708122432,12.776947130677408,0.40404254476493645
R::ALA:64,15.511006999999998,1.9532569080771223,0.061767406849818456,-4.853283,0.8305959275791086,0.026265749464102484,-3.9496629999999997,1.0129971201494108,0.03203378162863386,-1.283658,0.5648685697009527,0.01786271258896588,0.005426928,0.00885819062584318,0.00028012058325616843,5.429829927999999,2.418764204685972,0.07648804009693387
R::VAL:65,20.159864999999996,2.540685454119616,0.08034352853077216,-4.592079,1.4123760712922746,0.044663252980039425,-22.258076000000003,1.5720365289089182,0.04971215996337315,-1.214437,0.9713918457713138,0.030718107331523532,0.09767301119999999,0.035752129353467534,0.0011305815995792054,-7.8070539888,3.444715942504158,0.10893148270606762
R::LYS:66,25.744922,3.163441435828392,0.10003680181771106,-3.705948,1.1890360378457836,0.03760062099614845,-47.601994,11.464399164891459,0.36253613366389287,13.826921999999998,10.738999740009122,0.33959698970384883,0.999894888,0.11821813746071123,0.0037383857511872178,-10.736203112,16.06840712619383,0.5081276488965314
R::LEU:67,23.47492,2.7152319181977806,0.08586317237092979,-4.364523999999999,1.4667978399984096,0.046384220414102034,-34.15946000000001,1.5146430689769785,0.04789721940154773,-1.6016510000000002,0.8007225394598306,0.02532106998527116,0.1391224824,0.06576038564390274,0.0020795259844577107,-16.511592517599997,3.530383111355343,0.11164051644874738
R::LEU:68,22.95125,2.829635191592726,0.0894809215279995,-4.7802690000000005,1.3228363302536712,0.04183175775220305,-32.79643,2.447687441463881,0.07740267315215929,-1.8242040000000002,1.490683823077181,0.04713956152091363,0.051720119999999994,0.030092332512952197,0.0009516031084806732,-16.39793288,4.239215598916746,0.13405576785091744
R::GLN:69,27.559627,3.2611224570492596,0.10312574693000288,-2.845758,1.2573024279925653,0.039759393801163515,-77.49606,3.0961643684404097,0.09790931414528446,-9.688535,2.380532672906423,0.07527905290832902,0.7942369536,0.10788473011439018,0.003411614719140309,-61.6764890464,5.2421882638335155,0.1657725483711759
R::GLU:70,20.112362,2.7459450411390245,0.08683440659644079,-1.9729569999999998,1.1443550704003544,0.03618768474427454,12.615803,13.680203311288578,0.4326060131784936,-87.400693,12.92893962569054,0.4088489694798692,0.8670073248,0.11750021012538464,0.0037156828954459428,-55.7784776752,19.056993768126926,0.6026350566291581
R::CYS:71,15.448647,2.1825600812786345,0.06901860987002709,-5.3293870000000005,0.992297092221377,0.031379189269817025,1.984225,2.1418934035976207,0.0677326166065877,-0.137855,1.3852906669630745,0.04380673728977085,0.06462954719999998,0.028163637657542963,0.0008906124219352502,12.030259547200002,3.500821732459124,0.11070570356787451
R::LYS:72,24.685458999999998,3.162495892854092,0.10000690112346747,-2.7558890000000003,1.2926599764357989,0.040877497656767105,-28.941975,11.760622705383206,0.3719035445090232,2.653231,11.547617221558697,0.3651677196791072,1.0237030128,0.08988857631471085,0.0028425263678435063,-3.3354709872000003,16.83271041624503,0.5322970410937523
R::LYS:73,24.631481,3.1457966154281176,0.09947882360401634,-5.059107,1.4158744610843859,0.044773881778900966,-56.437676999999994,8.761843391129004,0.27707381617661203,18.627564,7.767465775006929,0.2456288349642688,0.6342920712,0.07991234946398743,0.00252705037481536,-17.6034469288,12.206987629852087,0.3860188427983301
R::ILE:74,23.015571,2.7608480285881365,0.08730568043924175,-6.517284,1.5273199564413475,0.048298097781838155,-19.123908,0.959134720222347,0.03033050298850977,1.039744,0.4050246368605248,0.012808003609618479,0.0256408632,0.015192272368506489,0.00048042183518121425,-1.5602361368,3.3225296476393886,0.10506761279977156
R::ILE:75,22.277399,2.80600340053233,0.08873361867859893,-6.032116,1.4684745576767748,0.04643724288266907,-11.150986,0.9070051387969089,0.028682020880753854,-1.165529,0.3184190119308205,0.010069293280017223,0.005785833600000001,0.008701493059956494,0.0002751653711361061,3.9345538336,3.3097125729113497,0.10466230130895969
R::VAL:76,18.237416,2.4794924248611854,0.07840843503695251,-5.458083,1.2610013124937658,0.03987636279942041,-31.039942000000003,1.239708995948646,0.039203040629981756,0.313143,0.3610273404480608,0.011416686934089065,0.0099730152,0.0077083323377711834,0.00024375887148887312,-17.9374929848,3.066803800152438,0.09698085145341545
R::LEU:77,22.787095,2.7321829089530225,0.08639920976476001,-6.968977999999999,1.2882080334775126,0.040736714859153776,-33.680724999999995,1.2579558702017333,0.039780057458166145,-0.976472,0.3829489903577238,0.01210991037192266,0.0061987896,0.008667496049358882,0.0002740902912648528,-18.8328812104,3.294462234048186,0.10418004324998989
R::THR:78,18.770126,2.315674604974542,0.07322806071530231,-5.663947,1.2117497283643188,0.03831889095721588,-37.21131,2.0696748212943983,0.06544886451192258,-0.947112,1.0716269087028376,0.033887818334262826,0.020220408,0.014641465634393846,0.00046300379687766707,-25.032022592,3.5018336268570676,0.11073770247836517
R::GLY:79,10.367611,1.6368338845707588,0.05176123226584738,-3.408569,0.8548983455586986,0.0270342593987518,-8.068057999999999,1.5150862895016906,0.04791123526518598,-2.71279,0.7030280776043016,0.02223169984279205,0.025810012800000004,0.025699007777213425,0.0008126739818237545,-3.7959959872,2.490074643149224,0.07874307416182541
R::ALA:80,14.650692,2.1495098225260567,0.06797346892086648,-2.654764,0.8525057303643184,0.02695859826296612,-2.809353,1.2975197140664183,0.04103117605420298,-3.509208,0.7481761121126496,0.023659406052054646,0.3040400592,0.10150662848098155,0.003209921436044193,5.9814070591999995,2.7569524834847217,0.08718249248669468
R::GLY:81,10.254622999999999,1.6534634537451984,0.05228710541683294,-2.434598,0.8419731328231322,0.026625528283885747,-5.22171,1.7454068711621369,0.055194611565804144,-3.7720519999999995,1.0011023810260367,0.03165763695060009,0.1244242728,0.052696407402674235,0.0016664067190060835,-1.0493127272,2.737569758712305,0.08656955691128464
R::VAL:82,19.228153,2.5322402021907404,0.08007646621568039,-4.4119269999999995,1.386927798290524,0.0438585079280064,-28.189546999999997,1.6092296671982529,0.05088831026661231,-1.58106,0.6619354488165746,0.020932236822661838,0.015529867199999998,0.011281837132791989,0.00035676301530686186,-14.9388511328,3.3710109906824823,0.10660072748017291
R::SER:83,16.775462,2.082885871226746,0.0658666345926069,-5.0288889999999995,0.906433597501218,0.028663947158041582,-11.55412,1.8137204364509985,0.057354876179798356,-4.091506,0.9668762071558076,0.030575310300371444,0.0943685928,0.04010202601518816,0.001268137409953207,-3.8046844072,3.063670186767747,0.09688175789739534
R::VAL:84,20.246169,2.622687576978813,0.08293666334281238,-1.660378,1.3098357397460187,0.04142064298288958,-27.132137000000004,1.2464927999114155,0.03941756334720603,-3.266982,0.8627132453347404,0.02728138822853412,0.6474269592,0.1274870529197663,0.0040314945940888094,-11.1659010408,3.3027914230426614,0.1044434353328354
R::SER:85,16.767954,2.230292560603653,0.07052804340036664,-2.873062,1.188339478497622,0.037578593855491726,-11.661795000000001,2.550308894815489,0.0806478484460373,-5.582774000000001,1.8490856997240555,0.05847322399974197,0.336819528,0.09468477517525072,0.002994195492947609,-3.012857472,4.039618077564882,0.1277439400229576
R::CYS:86,14.330026,2.2326085598071153,0.0706012817257874,-4.598202,1.0291486982919427,0.03254453937599978,-2.2377249999999997,1.457987403709305,0.04610560995556832,-1.985908,0.9073693457109955,0.028693538114634803,0.09730909439999999,0.04182775429084627,0.0013227097296895525,5.6055000944,2.999080523170396,0.0948392533946784
R::GLY:87,10.448118,1.7530267841867107,0.0554355743731045,-1.7891569999999999,0.659274176918071,0.020848080015939116,-7.993994,1.0209612813246152,0.032285630518297144,-2.776666,0.6254450642894227,0.019778309544650173,0.36417197519999994,0.04147829056574083,0.0013116587163801508,-1.7475270247999999,2.2232879393869016,0.0703065378284499
R::ILE:88,23.889725,2.853994108503905,0.09025121811574069,-3.31675,1.4628303775557847,0.04625875823560334,-0.718686,1.0183120579684795,0.032201854719938104,-3.8158220000000003,0.8054528765334443,0.02547065637780071,0.0958428216,0.04663336474811498,0.0014746764756144765,16.1343098216,3.460208597657478,0.10942140347894798
R::PRO:89,39.365205,3.4521775900111225,0.10916744071826087,-4.269904,0.8982288354222436,0.02840448979974821,-6.442684999999999,1.1981832062648017,0.03788987985960104,-4.252782000000001,1.0065900866171889,0.031831173438564904,0.3886387128,0.13093234912454507,0.0041404444262991575,24.7884727128,3.8974806006005047,0.12324915834218614
R::ASP:90,16.95734,2.403196211797946,0.07599573693569922,-2.448203,1.358164975174592,0.042948947598177536,-5.914,9.414042965166454,0.29769817760611167,-68.923103,8.826156072854761,0.2791075617434809,0.4903629264,0.10644041550042024,0.0033659414807601902,-59.83760307359999,13.196837866194837,0.41732065569132076
R::PHE:91,22.630033,3.0628184614682925,0.09685482397852467,-4.636120999999999,1.2124773013788754,0.03834189883611661,2.4770820000000002,1.605027712930839,0.05075543280552339,-2.9710730000000005,1.1322201083141918,0.035803943549153915,0.10807720560000002,0.06564488757074177,0.002075873614692216,17.6079982056,3.8357924498701923,0.12129840773267048
R::ARG:92,29.563642,3.9506963545476386,0.12493198824094653,-5.996003000000001,1.9305640577279481,0.06104979591277108,-208.412647,8.31963514034065,0.26308996345051056,12.456845999999999,8.196595134583871,0.2591990968353941,0.5219087832,0.24948528601022713,0.007889417464908599,-171.86625321679998,12.481899809061021,0.39471232922653626
R::SER:93,15.428056,2.2544754269816294,0.07129277278142575,-2.1024520000000004,1.3415546681727137,0.04242368357057176,-10.337524,2.8058158655592496,0.0887276883020402,-4.839966,1.8265141934417044,0.05775945029901168,0.34026087600000005,0.05994471858269404,0.0018956184441913369,-1.5116251239999998,4.253795777668923,0.13451683358641014
R::ARG:94,29.784518,3.9672579719090617,0.1254557125669294,-3.754572,1.381823218366228,0.043697086937414954,-220.107203,9.783209571903845,0.3093722507397698,20.05455,8.300720869508865,0.2624918416894133,1.0827907127999998,0.10355129640668298,0.003274579513083278,-172.9399162872,13.500831477163567,0.4269337777393241
R::ASP:95,16.448088,2.434720665755314,0.07699262770068313,-0.87693,0.9420684333422917,0.029790819611081532,24.615243000000003,7.096850275858368,0.22442211084906719,-108.137854,7.894172459395855,0.24963565213863986,0.9723512303999999,0.06322517124763298,0.001999355465967099,-66.9791017696,10.931724371400437,0.3456914776679782
R::GLY:96,10.099876,1.8073813451023555,0.05715441651022255,-2.0906100000000003,0.8409130977098644,0.02659200703030894,-4.6263819999999996,1.8605984198843124,0.058837288177447475,-4.37251,1.3031171888590833,0.04120818374910498,0.1432151352,0.05523704003488927,0.0017467485771615675,-0.8464108647999999,3.0227064334949594,0.09558637027888348
R::ILE:97,23.883159,3.020845159507352,0.09552751162737885,-4.488281999999999,1.4981222435021782,0.04737478502828271,-13.045318,1.374840931481166,0.04347628763907977,-1.163819,0.5817066290141449,0.018395178777032856,0.0507245976,0.042486735733575885,0.0013435485526376463,5.2364645976,3.6878518199655597,0.11662011424288389
R::TYR:98,23.976604,3.090732706848653,0.0977375499241924,-6.971555,1.3802940074400816,0.04364872904192057,-32.038101000000005,2.1790950752087435,0.06890903675715544,-2.463578,1.1422853723636663,0.03612223514562741,0.12888242639999997,0.06099652769481967,0.001928879568771701,-17.3677475736,4.185072521147611,0.13234361339809647
R::ALA:99,15.188945,2.029659202914371,0.06418345955131276,-2.671152,0.7942059247424437,0.02511499653386399,2.812598,0.977741806611541,0.03091891072460348,-2.957379,0.7952075385451272,0.02514667034338741,0.3898395936,0.05562827006825323,0.0017591203571065053,12.7628515936,2.518274827149886,0.0796348422806047
R::ARG:100,29.691484,3.852017349096964,0.1218114840963035,-3.142334,1.588837328502827,0.050243447895660986,-224.49054800000002,9.588615030946649,0.3032186310431732,27.237871,7.517993199275921,0.23773981943368047,0.9680235912,0.13673316151037862,0.0043238822204846525,-169.73550340879999,12.878000529107755,0.40723813380834023
R::LEU:101,22.905814999999997,2.761481204856372,0.08732570323092166,-5.9010810000000005,1.4379402659495282,0.04547166379668771,-35.48160399999999,1.5326094548788352,0.04846536640926178,-2.341803,0.6646325783400931,0.02101752754704987,0.0172073232,0.017844492734739807,0.0005642924073210465,-20.8014656768,3.533326659751397,0.11173359962209203
R::ALA:102,15.107460999999999,2.12387392480792,0.06716279065434222,-3.1066589999999996,0.9110688792396544,0.028810527636942022,-3.3914539999999995,1.221185360166097,0.03861727183377925,-4.214697,1.103017288709021,0.034880469308640326,0.25220952,0.08809444510548618,0.0027857909574200857,4.646860520000001,2.8384130082726586,0.08975850046391953
R::VAL:103,19.020374000000004,2.5084998142563215,0.07932572923159295,0.48111000000000004,1.2958919792559873,0.04097970255992594,-26.206477,1.213088086443437,0.03836121355576489,-4.856203,0.7594156396802743,0.024014831121434106,0.9395382600000001,0.06774662703921133,0.0021423364523785707,-10.621657739999998,3.166195155823657,0.10012388208994492
R::ASP:104,17.528042999999997,2.5432152388563183,0.08042352734835125,-2.2192849999999997,1.3405598605713211,0.04239222499203126,4.047472,10.245795707958266,0.3240005087792549,-81.556495,10.153751038506655,0.3210898007598108,0.5892366311999999,0.09761294406503425,0.003086792323601234,-61.61102836880001,14.70882601090128,0.465133919015767
R::PHE:105,23.759688,2.8103734500339987,0.0888718117777285,-4.4167510000000005,1.292069918773361,0.040858838395125725,5.985482,1.9258931708887697,0.060902089501723995,-5.795584,1.900787906880723,0.06010819134647124,0.2217543192,0.08013973415789717,0.00253424091019351,19.7545893192,4.110489648845488,0.12998509588897453
R::PRO:106,40.660284,3.5574540299691857,0.11249657406047528,-2.2054560000000003,0.8783294211535897,0.027775215067826205,-6.376163,1.6624181334522912,0.05257027725274996,-7.017809000000001,1.5735851894698933,0.049761132910324704,0.9661769352,0.11426287551346553,0.003613309386228326,26.027032935200005,4.322013668543704,0.13667407270978138
R::ASP:107,17.367995999999998,2.534750166778572,0.08015583826511953,-1.130876,1.0405876832943968,0.032906271843282396,20.81541,10.094478078826066,0.3192154251973109,-95.286245,9.867028025143894,0.31202282296167855,0.8116162559999999,0.12247495283331324,0.003872998072749624,-57.422098744,14.379830005307937,0.4547301518280424
R::LEU:108,24.083008000000003,2.9271453674076384,0.09256446403418538,-4.713931,1.4152738873585564,0.04475488997013622,-19.477653,1.9950510776897419,0.0630890545387312,-4.431913,1.528120322955951,0.04832340759332893,0.0982182024,0.08535878634696345,0.002699281831640882,-4.4422707976,4.11021250358222,0.129976331786228
R::PRO:109,40.467093999999996,3.7683066524851716,0.11916431943817747,-3.756789,1.0532230972016328,0.03330583871454073,-10.58696,2.297615263354594,0.0726569741896812,-2.976542,1.5047454689202422,0.047584229806060745,0.46325418479999997,0.2107639202929422,0.006664940367118801,23.6100571848,4.785094583639518,0.1513179770363596
R::ASP:110,18.149041,2.4456544869050902,0.07733838548430527,-3.0597210000000006,1.4244336176737054,0.04504454607562385,-2.9718970000000002,12.095258632058721,0.3824856616611805,-63.605964,10.842737892373124,0.34287747812112707,0.3879737136,0.08172687076167333,0.0025844305764510787,-51.1005672864,16.48869802807297,0.5214184141943756
R::PRO:111,40.469373,3.5691434406410454,0.11286622568275684,-8.002575,0.928072565252847,0.029348231401142386,-8.373764999999999,1.426600447839198,0.04511306726188102,-2.125406,1.2503105602865232,0.03953829153066682,0.030128241599999998,0.022195497161199822,0.0007018832482919288,21.997755241600004,4.147175130287994,0.1311451926731561
R::GLN:112,27.826702,3.070117994344191,0.09708565547595586,-4.403306000000001,1.5061477777309902,0.0476285747043096,-76.299881,5.54872488584891,0.17546608748940348,-7.933972000000001,4.696235967795485,0.1485080208783889,0.5382642887999999,0.17053372609770523,0.005392749923440466,-60.2721927112,8.035307554994505,0.25409873573741326
R::ALA:113,15.06017,2.077672683340665,0.06570177911670277,-3.8352019999999998,1.0135940721985306,0.032052658909925084,-2.3876310000000003,1.1219565209218225,0.03547938041791316,-2.771052,0.6827569533120845,0.0215906706078343,0.1306593288,0.10106690985133863,0.0031960163120513967,6.1969443288,2.6606868915184094,0.08413830717751515
R::MET:114,20.424602,2.772718945294672,0.08768107178630972,-8.47029,1.2131236053675651,0.03836233676276772,-6.980388999999999,1.5265316386105465,0.04827316898318361,-2.231044,0.9740275478979021,0.03080145555106122,0.017871854399999998,0.013627966637842956,0.00043095414452370756,2.7607508544000003,3.5268758782687093,0.11152960800035872
R::PHE:115,22.139295,3.0314160291809173,0.0958617918775515,-5.542781,1.4783397995856702,0.04674920922367564,-11.096204,1.6939614117163355,0.05356776329457858,0.12688899999999997,0.8117887167724125,0.02567101323826156,0.0389361456,0.058771007196258274,0.0018585024312232261,5.6661351456,3.860949613937465,0.12209394711190175
R::ASP:116,16.808666000000002,2.3898148230446643,0.0755725802685339,-6.525683,1.1958065029556413,0.03781472190180698,11.061182,9.155413208745742,0.2895195865962716,-81.81275,8.947820265712762,0.2829549213346536,0.20926129679999997,0.04954270461441916,0.001566677880264986,-60.2593237032,13.077794198216745,0.4135561643730046
R::ILE:117,23.829771,2.786460959094708,0.08811563241876552,-5.7314110000000005,1.469341734273889,0.046464665414473826,-16.728107,1.422600990281885,0.04498659330901819,0.95882,1.0733985613927381,0.03394384291149133,0.1503619992,0.07901085402338895,0.0024985425858898777,2.4794349991999995,3.6201589154127616,0.11447947664469166
R::GLU:118,20.074196,2.6667411879640666,0.08432976084149653,-2.264767,1.2994613694569763,0.04109257658885605,2.0244250000000004,16.158259145105173,0.510969019217775,-78.007429,15.657834120176359,0.4951441904485591,0.8173794671999999,0.11774773583759597,0.0037235103457463744,-57.3561955328,22.695177480665883,0.717684527406662
R::TYR:119,24.328564,2.9121942915787744,0.09209166950329438,-5.139371000000001,1.6586051065154117,0.052449698753748816,-29.235529000000003,2.569019397583249,0.08123952649516736,-3.306863,1.8011637932822766,0.0569578002580068,0.36274456079999995,0.22061463245091986,0.006976447237058019,-12.9904544392,4.5961471889730054,0.1453429357853503
R::PHE:120,22.791985,2.8105990419793074,0.08887894562141813,-7.855468999999999,1.259731668665593,0.0398362131362784,-0.04157100000000001,1.0851938845012903,0.03431684377909775,-2.145478,0.9442783707763299,0.02986070396886182,0.023625151199999996,0.019441595544601235,0.0006147972326872158,12.7730921512,3.3994229268989646,0.10749919179196801
R::ARG:121,30.016724999999997,3.906724127370014,0.12354146432423002,-3.876894,1.585262229022063,0.05013039332345199,-207.251724,15.693232977427693,0.49626360060337293,15.541921999999998,13.112556592133968,0.41465544778998864,0.956982888,0.15349076327753383,0.004853804117547383,-164.61298811199998,20.880991614918354,0.6603149330601956
R::LYS:122,26.184010999999998,3.247917455675098,0.10270816812152285,-2.115451,1.2171756527301225,0.038490473751293316,-46.847615999999995,15.333664303568929,0.48489304075697354,6.325398000000001,15.272927885366183,0.4829723865725617,1.1969254728,0.14922411404235972,0.004718880821945727,-15.256732527200002,21.918858076342154,0.6931351523121805
R::ASP:123,18.902366999999998,2.427411125934583,0.07676147975587104,-2.4672289999999997,1.448532331899775,0.045806614331982666,-16.490921999999998,7.549241703503472,0.2387279839020051,-57.001851,7.15706679015915,0.2263263242285329,0.1968057216,0.06470386167486152,0.0020461157630103956,-56.8608292784,10.780046967304951,0.3408950170027434
R::PRO:124,40.224413,3.6589180472416976,0.11570514801179331,-6.703574000000001,0.9231153852709856,0.029191471606001645,-3.239621,1.007075279886762,0.031846516596937255,-1.067058,0.49547943714749654,0.01566843555164331,0.17943590159999998,0.044027001603942066,0.0013922560361634341,29.393595901599998,3.9371896271097016,0.12450486801655682
R::ARG:125,32.379664,3.916940652742137,0.1238645392237181,-2.9087359999999998,1.5132472535260058,0.047853079841364436,-219.19683600000002,7.470584548554684,0.23624062626293554,25.594739,6.774797201014875,0.21423789840940605,1.0617649271999998,0.09582299699078244,0.0030301892271433315,-163.0694040728,10.924698347604078,0.3454692952870679
R::PRO:126,41.125465,3.376182758497383,0.1067642731384193,-7.787517,0.9989033945837805,0.03158809889358649,-12.360219,1.0746378985681642,0.03398303419412398,-0.29098399999999996,0.7226131356016164,0.022851033756572155,0.017160278400000003,0.0224873249892986,0.0007111116545060511,20.7039052784,3.7515250295118876,0.11863363792387963
R::PHE:127,23.17468,2.905529186843595,0.09188090038522698,-6.770899999999999,1.2916643170731317,0.04084601214317011,-8.568344000000002,1.0519259240383803,0.033264818497385495,-0.9785600000000001,0.5701167726001402,0.01802867533680719,0.019698588,0.01195619531910783,0.0003780880935822444,6.8765745879999995,3.3973844054317004,0.10743472808301098
R::PHE:128,23.909045000000003,3.0244853183599685,0.09564262355756978,-7.048232,1.3506162038773266,0.042710234489826915,-4.635987999999999,1.4460538585599088,0.04572823812324285,-0.815993,0.6177093385654777,0.01953368441822996,0.0253327248,0.015436931167128555,0.00048815862571367617,11.434164724799999,3.6666811231414522,0.11595063802671317
R::LYS:129,26.290851000000004,3.2452312658420817,0.10262322334052366,-5.915631,1.4288690537760975,0.04518480688062084,-55.619856,12.831559079366153,0.40576952621810325,20.737782,12.025226900664952,0.38027106386428616,0.4701063096,0.16386082723077944,0.005181734333286042,-14.0367476904,17.940318657484283,0.5673226890686452
R::PHE:130,24.282434000000002,2.8618754912895845,0.09050044932288459,-7.371122000000001,1.1649196440596234,0.03683799366301047,-13.269600999999998,1.2221125749287582,0.03864659293908067,-2.3298180000000004,0.6722970198327521,0.0212598984681489,0.0075828528,0.01157028263027365,0.000365884462835486,1.3194758528,3.3901394373794047,0.1072056220768069
R::ALA:131,15.525239000000001,1.9764732692042661,0.06250157265124615,-4.985317,0.8972449244832762,0.02837337580392929,1.988799,1.0515759804212914,0.033253752308559106,-2.294697,0.7374208575779505,0.02331929504060961,0.0013514328,0.003535931599729294,0.00011181597505707386,10.2353754328,2.522123927366036,0.07975656151685752
R::LYS:132,25.338366999999998,3.0461748673231157,0.09632850731902266,-6.5780829999999995,1.3261952156869667,0.04193797503589081,-33.72417299999999,10.06872099420135,0.3184009146643128,-0.32249600000000056,9.780838559447957,0.30929727274255747,0.5762197152,0.10313579395513785,0.003261440171880614,-14.710165284799999,14.425413597171895,0.45617163157025864
R::GLU:133,20.513937,2.7835932851318277,0.08802494860567088,-2.973447,1.827033935424025,0.05777588598360912,-13.051843000000002,11.290643576889273,0.35704149952120556,-66.83595999999999,10.114086167242199,0.31983548739688034,0.43696886399999996,0.15340037782269111,0.00485094587850085,-61.910344136,15.520417121742867,0.49079868340582283
R::ILE:134,23.843125,3.071120431271786,0.09711735531497448,-3.6671039999999993,1.4896880308252463,0.047108071804989,-8.559589,1.057760003062604,0.033449308275045095,-4.856861000000001,0.8087021328517688,0.025573406884476693,0.0460918152,0.029287489481588703,0.0009261517371004435,6.8056628152,3.6639683750487166,0.11586485339979995
R::TYR:135,24.643966,3.08720516533061,0.09762599926681416,-5.428199,1.3196895306847742,0.04173224721242555,-19.104807,3.238796276049329,0.10241973109587332,-5.702488000000001,1.747760024103996,0.055269024795594146,0.1503115632,0.06488684056578688,0.002051902063600952,-5.4412164368000004,4.982077168403618,0.15754711330877696
R::PRO:136,39.127468,3.563945471661428,0.11270185147093192,-5.529289999999999,0.8116811898153117,0.0256676129373185,-7.460544,1.4001577004266341,0.04427687416771875,-0.880444,1.1997385560462746,0.03793906433827803,0.2239807392,0.05272990403993073,0.0016674659756829534,25.4811707392,4.094279950196868,0.12947250020982862
R::GLY:137,10.894124,1.7282832396988637,0.05465311479343149,-0.778809,0.5063116574986202,0.016010980435907107,-6.465644,1.169625540617167,0.0369868071785603,-4.773028,0.6958808901069206,0.022005685929232018,0.5609858615999999,0.048101020267160705,0.0015210878182214875,-0.5623711384000001,2.2578534668515893,0.07139959578158507
R::GLN:138,26.833035000000002,3.093402091835945,0.09782196328930942,-2.240031,1.0909610341524576,0.03449921706414509,-75.06252599999999,3.0069148463706115,0.0950869964470642,-8.658956,1.882668641600003,0.059535209868312386,0.7048654847999999,0.0844359728939433,0.0026700999079709974,-58.423612515200006,4.832436240729984,0.15281505168248494
R::PHE:139,21.038871999999998,2.767933288505343,0.08752973603076844,-3.706782,1.1661750162286963,0.03687769201666504,-3.7293799999999995,1.5069374152896995,0.04765354523642496,-3.9991999999999996,1.256089061332834,0.0397210237783469,0.33655086,0.08128259075987723,0.002570381209205685,9.94006086,3.588404355873602,0.11347530930229995
R::GLN:140,28.067155,3.0774926318311464,0.09731886198972425,-1.41862,1.1264105209025703,0.035620228264288255,-58.724818000000006,3.1041533855265593,0.0981619490478668,-14.671704,2.6154827310429716,0.08270882610933371,1.0492628832,0.08439018730758568,0.002668652040602033,-45.6987241168,5.217604950698051,0.16499515575176385
R::PRO:141,39.455177,3.5921398769634516,0.11359343685121515,-6.245768,0.8532436347116806,0.026981932847296167,-7.798486999999999,2.3219084714585545,0.07342519288249096,-2.881825,2.1275666378224205,0.0672795644930539,0.220264884,0.07762943819503516,0.002454858381755816,22.749361884000002,4.853382189126205,0.15347742072932904
R::SER:142,15.456408999999999,2.083577931280469,0.06588851945308075,-3.931591,1.2407544945391091,0.03923610219834534,-15.798274999999999,2.021779302835747,0.06393427523148283,1.957817,1.1240671988413327,0.03554612591423994,0.0847614456,0.03991201519378946,0.0012621287401962133,-2.2308785544000003,3.3516384496661975,0.10598811394340797
R::LEU:143,22.998231,2.9150296536465974,0.09218133152455003,-4.597568,1.3752888974233741,0.04349045356599538,-33.146883,1.3477692040223355,0.042620204449427504,1.135621,0.8420999901193443,0.026629539863824155,0.2018697336,0.05912683913464198,0.001869754825118478,-13.4087292664,3.594151866127954,0.1136570615350892
R::CYS:144,16.67568,2.089572281496862,0.06607807745084598,-6.065438,0.9619773781934792,0.030420395726485874,-2.4608879999999997,1.3437225306796043,0.042492237402330324,-0.786667,0.8254141712564669,0.02610188794150722,0.005422010400000001,0.006951813967399577,0.00021983566006754195,7.3681090103999995,2.7890249043420963,0.08819671148654262
R::HIS:145,66.405232,4.849655800794114,0.1533595819835722,-10.129946,1.2970868926498333,0.04101748903923789,-19.04481,2.9535787654809544,0.09340036147628124,-2.892495,1.3118523201850885,0.04148441285561361,0.01858572,0.016099399466295627,0.0005091077127439339,34.356566720000004,5.970463886315549,0.1888026456853774
R::LYS:146,25.254106,3.0866893502203943,0.09760968776081604,-5.5175659999999995,1.1585197027431169,0.0366356097484947,-31.290099,5.321426528591652,0.1682782823159275,-3.203659,5.529252055271038,0.17485030251823702,0.775788516,0.08886867263509579,0.002810274181627804,-13.981429484,8.352719633586533,0.26413618698940505
R::PHE:147,23.844724000000003,2.9856751249631968,0.09441533748191552,-6.597793,1.2300793560380565,0.038898524678334524,-13.398536,1.4711574180569529,0.046522082377124956,-1.845607,0.519131685173425,0.016416385307094862,0.024378588,0.015979596125935597,0.0005053191984755932,2.027166588,3.586280576965828,0.11340814951634803
R::ILE:148,23.280532,2.7767932603951633,0.08780991294253743,-6.133096999999999,1.4349247532853422,0.04537630491336861,-12.765465,1.19818391191628,0.037889902174260096,-0.8613510000000001,0.4507821711192669,0.014254983893326573,0.003419028,0.005426826195545237,0.0001716113124378926,3.524038028,3.3776424561494895,0.10681043283117786
R::ALA:149,15.385918000000002,1.9459728721839882,0.06153706541001123,-4.39702,0.9035113976038155,0.02857153908350056,-4.877865,1.1918883944291931,0.03769082043117395,-1.3315819999999998,0.7377539191871502,0.023329827373471928,0.1149817248,0.04431550822273332,0.001401379416517577,4.8944327248,2.5631983768713726,0.08105544965760192
R::LEU:150,22.728856,2.6417012479203623,0.08353792841137492,-5.5550619999999995,1.385644017111177,0.043817911202566465,-32.01138,1.3203601938865015,0.04175345544502874,-1.2504479999999998,0.7261211739758041,0.022961967670389227,0.164023596,0.06504408368690257,0.002056874527692145,-15.924010404,3.3426678804719243,0.10570443963778753
R::SER:151,16.712456000000003,2.075603923696426,0.06563635919263042,-6.410856000000001,1.0211682903733352,0.032292176719199345,-18.111117999999998,1.819571526507271,0.05753990389352419,-0.8885610000000002,0.8560924215754979,0.027072019397876474,0.03224522159999999,0.017741812225655344,0.0005610453645209213,-8.6658337784,3.065120857581973,0.09692763213647618
R::ASP:152,18.032083999999998,2.36107530649575,0.0746637569570672,-6.72801,1.4383594327914007,0.04548491901608708,-17.293023,12.754067906925657,0.40331904018341486,-52.749306,11.235655125196928,0.355302611997666,0.093649428,0.08186724218912969,0.0025888695107427907,-58.644605572,17.220814468921688,0.5445699688497545
R::LYS:153,25.86665,3.1753247492973062,0.10041258518482632,-2.1086980000000004,1.1077631095121376,0.035030545339688905,-31.827502,12.248159965480367,0.38732082637007276,-7.15071,11.391427859223796,0.3602285783664312,1.2932782847999997,0.120525408762628,0.003811348076127208,-13.9269817152,17.061840579385024,0.5395427730554357
R::GLU:154,18.824554,2.8024794545337883,0.08862218172153065,-1.95541,1.49427487360927,0.04725312050965523,-12.936755999999999,13.31472554394059,0.421048591388766,-66.486565,11.914410247753557,0.37676673360552276,0.6068501063999999,0.07784621862725741,0.002461713580935597,-61.9473268936,18.147393652725384,0.5738709753829493
R::GLY:155,9.998449,1.679145837442061,0.053099253699077545,-2.1070930000000003,0.6989315033327658,0.022102154789771063,-2.362407,1.8435219774526692,0.05829728365328011,-2.994268,1.4653748865652094,0.04633922267556935,0.26806302000000004,0.06948238310405826,0.0021972258786522427,2.80274402,2.9763670188400524,0.09412098932139856
R::LYS:156,24.352977,3.048208153074688,0.09639280546011202,-5.2609520000000005,1.4148318881393647,0.0447409127275696,-56.028093999999996,12.481444035333572,0.39469791639577223,23.252111,12.356614987069841,0.3907504752891275,0.3762960984,0.14545211734162386,0.0045995998129360685,-13.307661901600001,17.882585318696208,0.5654970005936806
R::LEU:157,21.87292,2.7214615304280896,0.08606017000680397,-8.0616,1.2971635062705087,0.04101991177464915,-32.073997,2.269344049497784,0.07176295990962887,-0.098418,1.2235852717632718,0.0386931637020805,0.016252048800000002,0.014645111785281072,0.00046311909829262985,-18.3448429512,3.966898515864277,0.12544434556872702
R::LEU:158,23.846304,2.881910253214697,0.09113400412351035,-6.643395000000001,1.4201383689538847,0.04490871838490829,-26.231064999999997,2.1139328425413613,0.06684842603064788,1.2659050000000003,1.3332428113344545,0.04216083957863031,0.1096607808,0.06488444777240439,0.002051826396830364,-7.6525902191999995,4.070952977236624,0.1287348365551133
R::ARG:159,30.307247,3.751171114197671,0.11862244613896224,-8.73699,1.6136198678437248,0.05102714060086064,-216.974524,7.745965588060923,0.2449489393555808,18.953817,6.4822212903842615,0.20498583574849996,0.40092346079999996,0.07463183276805671,0.002360065774998482,-176.04952653919997,10.894943756866683,0.3445283725113047
R::ASN:160,26.289028,2.735223593642026,0.08649536465739653,-8.143259,1.2727077370390265,0.04024655244761966,-95.09417199999999,2.0866422789774006,0.06598542263573069,-1.8403420000000001,1.0362451577865153,0.032768949129259546,0.0007027704,0.0019502349952566843,6.167184557578798e-05,-78.78804222960001,3.811707874693907,0.12053678659232434
R::TYR:161,23.402172999999998,2.800785912752169,0.08856862722810488,-8.866054000000002,1.1995953405561395,0.03793453546682759,-26.628052,1.2773217720277064,0.04039246104529903,-3.094456,0.6313460129469418,0.019964913925784904,0.0062868384000000005,0.008889766484751184,0.00028111909958842255,-15.1801021616,3.363578219019613,0.10636568260234666
R::THR:162,18.718743999999997,2.3609052387726197,0.0746583789434515,-5.1638209999999996,1.4854989111268309,0.046975600208608304,-44.119718,3.7806257453596226,0.11955388336008163,2.075624,1.4094455046662853,0.044570580326309416,0.009061502400000001,0.009225004584779036,0.00029172025913397625,-28.480109497599997,4.905133364061836,0.15511393657319314
R::GLN:163,27.043504000000002,2.9741066507413616,0.09404951020597609,-6.054517,1.3221016578580485,0.041808525371160844,-72.715817,3.436419704505112,0.10866913262518939,-6.536733,2.048468532760755,0.06477826278707233,0.11562468479999999,0.07341831677303103,0.0023216910297852145,-58.147938315199994,5.157892702272391,0.16310688865941494
R::ASN:164,24.260823000000006,2.767125328146703,0.08750418608084416,-5.508435,1.2477405298278164,0.03945702003161161,-92.887945,3.55649314915339,0.11246618834109653,-1.8662100000000001,1.5928699136778246,0.050370969435777194,0.051722819999999996,0.028111574899954642,0.0008889660529827671,-75.95004417999999,4.939686969228349,0.15620661751015658
R::ILE:165,23.019565000000004,2.8147039804880016,0.08900875517484222,-5.648057,1.4367978054517623,0.045435536023590614,-14.397808000000001,1.1223122859240204,0.03549063069510037,-0.540975,0.7122597365954361,0.02252363053273162,0.0350022312,0.02417674241693257,0.0007645357244071113,2.4677272311999996,3.4284733841625337,0.10841784791219063
R::ASP:166,17.477263999999995,2.5027564144966243,0.07914410698405788,-5.003966999999999,1.2415229856555214,0.03926040402124003,16.934064,6.607411506778127,0.20894469799423962,-88.086084,6.2442566610401276,0.1974607334356479,0.037679328,0.01877935179644537,0.0005938552465834212,-58.641043672,9.510738653076158,0.3007559637432264
R::THR:167,20.411488,2.5283306033539206,0.07995283384506142,-3.371123,1.3940924509769788,0.04408507413933881,-33.929747000000006,2.254583465518853,0.07129618925995275,-3.484684,1.3679046853286234,0.04325694427654363,0.16415516879999995,0.045780128281162194,0.0014476947694316183,-20.209910831200002,3.9105440865699803,0.1236622620406381
R::LEU:168,22.64925,2.82101229587891,0.08920824162318187,-6.808709,1.3803831085314684,0.04365154666582846,-34.156783,1.237222397918418,0.039124407495973665,1.052126,0.6348448772133237,0.020075557728840315,0.015052399199999998,0.012530378186024529,0.0003962453501112655,-17.2490636008,3.434744850819561,0.1086161691012507
R::GLU:169,21.224555999999996,2.7374467576309134,0.08656566727556601,-5.932460000000001,1.7272900417706345,0.054621707117225846,-20.083429,7.258910253816271,0.22954689732810377,-54.388637,5.356711790943303,0.16939410028460555,0.005523141599999999,0.0071446788878625905,0.00022593458436164532,-59.174446858399996,9.584536293941946,0.30308965005405647
R::GLN:170,28.802919,2.897001279675071,0.09161122428195685,-4.466094999999999,1.4364899790722523,0.04542580169875926,-74.84216599999999,3.4036851967307435,0.10763397659867446,-7.783737,1.497284969480092,0.047348308098927885,0.5775543072,0.07901875470463368,0.002498792427367881,-57.7115246928,4.928417498171607,0.15585024554451007
R::VAL:171,19.973452,2.694997345396837,0.08522329899561504,-0.7990170000000001,1.2106915712562798,0.03828542909137887,-27.413925000000003,1.1570010619593225,0.036587586110250564,-2.553241,0.6799700470748693,0.021502540894485004,0.758820276,0.07562107359678824,0.0023913483167307234,-10.033910724000002,3.245845658911239,0.10264265215529525
R::ALA:172,14.034944,2.0279667400783477,0.06412993917714253,-3.270263,0.8165010396998892,0.025820029973472148,-5.086989000000001,1.1266106234538178,0.035626556062563784,-2.158352,0.9120283822864287,0.0288408697874388,0.1727699328,0.03579451128269087,0.0011319218338589835,3.6921099328,2.62329021663787,0.08295572048212205
R::GLY:173,10.740116,1.7529507963841997,0.05543317142780124,-1.767665,0.7088710000945164,0.022416469275401064,-7.6259369999999995,1.597270607953142,0.05051013160773787,-2.534447,1.0770265099759615,0.034058568719060996,0.3218991695999999,0.06737515068770114,0.0021305893387019554,-0.8660338303999999,2.700209898965484,0.08538813441264066
R::ILE:174,22.501970999999998,2.8583854201557566,0.09039008358309555,-6.2982819999999995,1.500877766667226,0.04746192232175178,-10.131607,1.3257242513249126,0.04192308183508221,-1.857094,0.8046156978110731,0.025444182462087482,0.0231101352,0.017290095965557882,0.0005467608421405112,4.2380981352,3.5816548465434943,0.11326187107658298
R::GLN:175,28.160016,3.0181129958541977,0.0954411130265359,-2.1115829999999995,1.2379214761490327,0.039146514290687495,-69.234587,4.130339640808126,0.13061280775035425,-9.672260999999999,2.642127970572016,0.08355142256645903,1.0859388479999998,0.08936406740866853,0.0028259399398821365,-51.772476152,5.889820653866196,0.18625248276119388
R::ARG:176,29.594574999999995,3.833985057661936,0.12124125297263716,-5.500245,1.48488666401682,0.046956239255023395,-212.47277400000002,8.207768560755353,0.2595524315950902,15.309802,6.891138109397895,0.21791692096483925,0.6534685007999999,0.10899109784852154,0.003446601138836056,-172.4151734992,11.479174973685183,0.363003385764486
R::ILE:177,23.161567,2.9050033217727993,0.09186427107157058,-5.38818,1.4706987072816784,0.046507576668753665,-15.968538,1.5868760249483889,0.0501814260315109,0.5918979999999999,1.0855272293203888,0.03432738506784343,0.16344586800000002,0.048696801689269244,0.0015399280810362594,2.560192868,3.7816550939711258,0.11958643422126844
R::ILE:178,23.063146999999997,2.9183893491772137,0.0922875744257644,-5.813073,1.5223534792126958,0.048141043981939156,-11.68525,1.252938591272533,0.03962139716743971,-1.413588,0.7979202417886139,0.025232453552042854,0.1115496144,0.07254798858507348,0.002294168835927285,4.262785614399999,3.611973358908637,0.11422062662000126
R::GLN:179,29.421337999999995,3.1811338229876465,0.10059628422439866,-6.908799,1.5043993766945665,0.04757328540892462,-80.15851,5.230425792600446,0.1654005863710888,-0.263846,3.279252751814657,0.10369907719109173,0.185959044,0.08937112576982066,0.002826163144860024,-57.723857956,7.106452678000493,0.22472576546684714
R::CYS:180,16.137532999999998,2.188607281563095,0.06920983913368821,-5.523136999999999,1.0924508777199093,0.03454633005445007,-0.29966600000000004,1.2816069500607432,0.0405279702729362,-1.192708,1.0927892947572282,0.03455703174081941,0.0185597424,0.019986261876388047,0.0006320210944197687,9.1405817424,2.96994192215703,0.09391780992434712
R::HIS:181,65.16722100000001,5.160915351191008,0.16320247321091372,-7.855942999999999,1.2604286452437519,0.03985825347090612,-18.643357,2.7199804237440754,0.08601333330101212,-5.826836999999999,1.9320115363089838,0.061095569204574894,0.19603905119999998,0.09235089802432425,0.002920391817188087,33.037123051200005,6.2740113485917375,0.19840165927294537
R::GLY:182,9.023618,1.6459427347499063,0.05204927940016077,-2.743761,0.7898188057263513,0.0249762636492931,-7.945749,1.3500133828962586,0.04269117161661179,-2.419079,0.7736288947286031,0.024464293710610166,0.0611410104,0.030119382297324287,0.0009524584977689955,-4.0238299896,2.398934390495699,0.07586096631274196
R::SER:183,14.7945,2.109451584180116,0.06670671619859578,-4.99568,1.0983965812037106,0.03473434970745817,-11.250267,2.2100988895773424,0.06988946345273371,-2.2130349999999996,1.6330461499219795,0.051641453579222577,0.08683278479999998,0.04347560540005773,0.0013748193571889832,-3.5776492152,3.6344914353112605,0.11493271071958108
R::PHE:184,23.566281999999998,2.9551699065326176,0.09345067777429975,-6.189897,1.31372130392675,0.041543515310948353,-4.991731,1.6010097621935353,0.050628374046961064,-3.162445,1.2872212346659762,0.04070550954078576,0.03149911439999999,0.019205116478098035,0.0006073191079962104,9.2537081144,3.831374745829483,0.12115870766469876
R::ALA:185,15.045117,1.978041633361391,0.062551168680617,-2.5376989999999995,0.8123151164412736,0.025687659457393156,-1.444547,1.693746008642087,0.05356095165128231,-4.890411,1.1716825884508995,0.0370518567426654,0.3126680568,0.0718245098917876,0.002271290430833427,6.4851280568,2.969727082039896,0.09391101608331791
R::THR:186,18.210171,2.4902931393229593,0.07874998361751576,-3.999163,1.1595907667927507,0.03666947976766237,-32.94997,3.145851803105162,0.09948056879159868,-3.08586,2.8654086902918405,0.09061217888562222,0.2964564576,0.06061429096997277,0.0019167921822129082,-21.528365542400003,5.0652576724150755,0.16017751180474676
R::ALA:187,13.47214,1.9034237159392546,0.06019154294749388,-4.852058,0.9827978981642156,0.03107879837825137,-7.4531149999999995,1.119171422872743,0.03539130788449334,1.230982,0.5193012032298789,0.016421745938724055,0.0006821496,0.003021397030729302,9.554496332774345e-05,2.3986311496,2.472072226559535,0.07817378776371922
R::SER:188,15.007247,2.0685280834426685,0.06541260147701664,-4.506462,1.4810158495289643,0.04683383335320738,-16.783099999999997,3.3101182882187157,0.10467513115348842,-2.4873370000000006,1.492094051804711,0.04718415686892158,0.0248599872,0.027593565330579446,0.0008725851520928809,-8.744792012800001,4.4335319469724865,0.14020059031553914
R::CYS:189,15.29494,1.9913197885824367,0.06297106081685461,-6.633786,1.0155370993735287,0.03211410282421105,-1.530072,1.8882824976194639,0.059712735583089815,-0.862591,1.350829582041717,0.042716982099851114,0.0105961536,0.011794364121742514,0.000372970541780778,6.279087153600001,3.222911813587837,0.10191742028801573
R::LEU:190,23.831137000000002,2.7876854665171606,0.08815435474343283,-4.3527960000000006,1.4759921024124756,0.0466749685204393,-29.240249,1.7359058036077304,0.05489416142905364,-2.558836,1.4040400810176323,0.044399645821830605,0.19804492800000004,0.09014467866599478,0.002850625035285324,-12.122699072,3.8655616044515178,0.12223979105761672
R::ILE:191,23.27493,3.03195286360128,0.09587876807249873,-1.1713780000000003,1.3713284643425148,0.043365213675433445,-10.582526000000001,0.9552235933664955,0.03020682229768633,-4.449724,0.7756737985931973,0.024528959248692146,0.7016195232,0.0816358698448579,0.002581552874788076,7.7729215232,3.548811955374549,0.112223287666194
R::CYS:192,15.062361000000001,2.280419986467186,0.0721132117900666,-1.6414090000000001,1.0757238519801446,0.03401737505627088,4.5171909999999995,1.3491864980494728,0.04266502322182657,-3.5248090000000003,1.3076610709656382,0.041351873917864955,0.5210585423999999,0.0805937791026114,0.002548599072047332,14.934392542400001,3.1455165173093653,0.09946996612378049
R::LYS:193,26.359941,3.306026287481544,0.1045457307283229,-1.362788,1.3374293547907492,0.04229322970708196,-31.270894999999996,19.08061386077437,0.6033819895422593,-3.983942999999999,18.81484839061296,0.5949777474509035,1.0400969808,0.2730785274266233,0.00863550126752889,-9.2175880192,27.034449212818124,0.8549043480065138
R::TYR:194,23.255186000000002,3.0024624672764855,0.09494619985762463,-2.9516320000000005,1.3893685171962116,0.043935690236708465,-20.616556,1.5953622362535729,0.05044978359580942,-9.654364000000001,1.1961990150071182,0.0378271342227243,0.6037558127999999,0.12467782462919762,0.003942658995433026,-9.363610187199999,3.8648082814419493,0.12221596889237624
R::LYS:195,24.950883,3.229445879916708,0.10212404560783421,-4.299938,1.259563569716114,0.039830897380752045,-13.317505,10.016954992310538,0.31676392995095737,-16.494614000000002,9.946899266656116,0.31454857338891873,0.9099041183999999,0.12690145683510642,0.004012976419924789,-8.2512698816,14.536578600076183,0.45968697762302646
R::VAL:196,18.574525,2.549103898505316,0.08060974311691485,-2.258715,1.3967301191622525,0.0441684845311111,-37.335415999999995,1.263120423769642,0.03994337498189156,0.009013000000000005,0.8215187002320763,0.025978702331544586,0.2292451344,0.05199180897703807,0.0016441253603982928,-20.7813478656,3.2744243828687973,0.1035463907585663
R::ASP:197,17.260263,2.3660434860397217,0.07482086458890327,-3.081367,1.0669246066667504,0.033739118487462,8.844614000000002,5.086481678429993,0.1608486738055493,-83.18249800000001,5.032067493982568,0.15912794620680557,0.6313996583999999,0.05459275129605348,0.0017263743783063827,-59.5275883416,7.611403904118877,0.2406937252851351
R::CYS:198,16.672952,2.2243317728468477,0.07033954674076312,-5.8798639999999995,1.0831067433563508,0.034250842580935144,-9.387206999999998,1.9801702305991271,0.06261848083554088,2.2104269999999997,1.0188169122423323,0.03221781961385656,0.0175300632,0.014575269573306895,0.000460910493626003,3.6338380632,3.3286703853798945,0.1052617999775091
R::GLU:199,20.000583,2.7351215316894053,0.08649213717506926,-1.6899279999999999,1.225927511240367,0.038767231817812324,15.469100000000003,12.847424826944893,0.40627124520940444,-89.949249,13.2146571945321,0.41788415233052206,0.9054101448,0.13114136454766967,0.004147054074330933,-55.2640838552,18.673094964853078,0.5904951105355754
R::ALA:200,14.604928,1.9863993210872781,0.06281546197247935,-1.49842,0.804559001938329,0.025442389581169456,-0.619529,1.0928474391052945,0.03455887042654896,-4.775758,0.9110783475837849,0.02881082705227325,0.49940149679999996,0.06327844319321066,0.0020010400728012394,8.2106224968,2.5732238325462395,0.08137248240273832
R::VAL:201,19.054379,2.6067120334549805,0.08243147229886774,-4.260104999999999,1.2658325039178762,0.040029138486545025,-22.291741000000002,1.1886389123358698,0.037588062784865615,-0.31457100000000005,0.6181067342773414,0.019546251174048696,0.0331239024,0.025653096629821404,0.0008112221438662496,-7.7789140975999995,3.1926252573045115,0.10095967528463382
R::ARG:202,28.902631,3.92695704545377,0.1241812853727928,-5.729571,1.4462668788847375,0.045734974417386526,-215.73514600000001,13.678638951616641,0.43255654378206326,18.228966,11.410764158059003,0.3608400458248003,0.7412234111999999,0.08275576037009263,0.0026169669226859165,-173.5918965888,18.298366874592944,0.5786451678509036
R::GLY:203,10.834952999999999,1.6768919269860536,0.05302797879224703,-2.0275149999999997,0.6478313605985743,0.02048622639177357,-17.078539,1.299286910762592,0.04108705972053731,-1.354962,1.004508433292623,0.03176534578052001,0.3818078424,0.03961741155138082,0.0012528125550262826,-9.244255157600001,2.435242331863306,0.07700912423147684
R::ASP:204,17.760248999999998,2.3563945885608804,0.07451573965947732,-5.693747,0.9640623937230411,0.030486329706788256,8.842556,4.488474340002848,0.14193802133630018,-80.771762,4.414346972923175,0.13959390816706865,0.3710529576,0.042402820596160844,0.0013408949229936709,-59.491651042399994,6.790925625671696,0.2147479239792658
R::ILE:205,23.869792,2.8665692949475337,0.09064888042737208,-5.86183,1.4648159901844326,0.046321548820176556,-15.775566,1.382124635350951,0.043706618579386805,0.04196899999999999,0.7642872588490535,0.024168885246096894,0.003422772,0.007616469484721645,0.00024085391300889426,2.2777877719999995,3.5857170747461953,0.11339033001154204
R::PHE:206,24.149065999999998,3.0437024794884273,0.09625032355085358,-3.3199629999999996,1.451888482505113,0.04591274513281688,-12.206995,2.7961095774262854,0.0884207485207799,-0.681466,2.109465715019801,0.06670716305498234,0.6051715848,0.1609537143810712,0.005089803353083835,8.5458135848,4.8647800997853,0.15383785431182753
R::ASN:207,24.722438999999998,2.8433123560873503,0.08991343144535749,-2.0051219999999996,1.0579267115996267,0.03345458006186895,-85.31616199999999,2.4235318982336502,0.07663880780489739,-12.567997,1.998860266499637,0.06320951166550015,0.8091747935999999,0.039716878868148224,0.001255957987763587,-74.3576672064,4.367397478889347,0.13810923480567483
R::GLN:208,28.432153999999997,2.936905142541039,0.09287309522291157,-3.563308,1.331562495392537,0.0421077033229788,-75.48127900000001,2.639482686277559,0.08346777133216747,-6.469048000000001,1.8811687956416883,0.05948778057463566,0.4782977784,0.07286344323296844,0.0023041443877856297,-56.6031832216,4.5726846015918,0.14460098362609697
R::VAL:209,18.677844999999998,2.5980887504038424,0.08215878014536851,-1.44547,1.3525458665420556,0.042771255781190246,-23.197366,1.466324689843283,0.046369258092447414,-3.2722699999999993,0.7510611021082106,0.023750637446182367,0.541851768,0.0634426789215255,0.002006233662547754,-8.695409232000001,3.3612008753907783,0.10629050439586658
R::VAL:210,20.870506999999996,2.53357638683956,0.0801187200843286,-2.031154,1.3594615221785427,0.042989948014437056,-18.070474,2.0597436634989315,0.06513481372756047,-3.073597,1.3351717569627513,0.04222183819531073,0.24188647680000003,0.09642330706768619,0.0030491726985969986,-2.0628315232,3.781754879985728,0.11958958973211618
R::PRO:211,39.346284,3.52234072902438,0.11138619398895,-7.345181,0.9523784427626446,0.030116850735742606,-4.891397999999999,1.0841362569326791,0.034283398658767776,0.9201340000000001,0.6778253624968602,0.021434720013193548,0.029705076,0.037158147544853526,0.0011750437987433082,28.059544075999998,3.866534402168428,0.1222705536224972
R::ARG:212,29.535868999999998,3.868567126965616,0.12233483402465138,-7.705992999999999,1.9306017183642514,0.06105098684665958,-224.193805,9.431258219610733,0.2982425717515442,27.438127999999995,8.279785731745479,0.26182981450479625,0.5560701048,0.16843415432535974,0.0053263556343243834,-174.36973089519998,13.274972242672462,0.41979148162358454
R::CYS:213,16.876769999999997,2.156381352428183,0.06819076577587321,-4.0180240000000005,1.1665622784163732,0.03688993832231222,4.724622999999999,1.8081428535574837,0.057178497521979364,-4.279995999999999,1.3030005778908926,0.04120449618650858,0.0492889752,0.03791060122324447,0.00119883847331818,13.3526619752,3.313529294432767,0.10478299664098231
R::PRO:214,40.319146,3.4517241223313313,0.10915310081112675,-2.95426,0.9688655832467165,0.030638219896070986,1.506779,1.831274053264284,0.05790997028283644,-6.383352999999999,1.7481157920432502,0.055280275165659226,0.7655850287999999,0.17859085626007568,0.005647538750615795,33.2538970288,4.39254688188683,0.13890452875832995
R::ARG:215,28.899414,4.001108064849537,0.12652614649393226,-1.590836,1.357071245404603,0.04291436082599857,-170.982527,5.187450518826276,0.16404158888913203,-25.985564,4.5660266659212585,0.14439044121375905,1.3459013927999999,0.12218917087754819,0.0038639608538056738,-168.3136116072,8.100844443906002,0.2561711941346309
R::CYS:216,16.244466,2.1152035015203623,0.06688860779567775,-2.2820370000000003,1.0675361303632773,0.03375845656470391,3.3302709999999998,1.449596241564871,0.04584025810964638,-4.105447,1.162686173991503,0.036767365137999754,0.24626038320000002,0.08513493474596687,0.0026922030224706375,13.433513383200001,3.0123305931353554,0.09525825739713699
R::PRO:217,39.423824999999994,3.536647104020275,0.1118386012894251,-3.05311,0.864389547542079,0.027334397558753696,-6.239343999999999,1.5559424088519471,0.049203219200210875,-3.3663239999999996,1.092132876999864,0.0345362739887209,0.6795133991999999,0.09062756897160157,0.0028658953675426463,27.444560399200004,4.108158515103902,0.1299113789674357
R::ALA:218,15.20723,2.1513935913960514,0.06803303892301152,-1.386321,0.7230019958195136,0.022863330596372,-2.780693,1.3703681464303672,0.043334845756631005,-4.701756,1.1742338397712784,0.037132534393224496,0.6541652880000001,0.06901927448154128,0.002182581098140075,6.992625288,2.9004695996551937,0.09172090218987142
R::ASP:219,17.18907,2.478287471037208,0.07837033105136151,-0.868816,1.004645995435208,0.03176969587742382,17.714792000000003,5.255602940361458,0.16619675769020284,-97.16644099999999,5.659552795629616,0.17897077372163034,0.9288560304,0.07255513098618702,0.0022943946984820976,-62.202538969600006,8.173639747721417,0.25847318376483747
R::GLU:220,21.303335,2.772998376626824,0.08768990818090187,-3.175635,1.4153458813219473,0.044757166619157206,14.552674999999999,6.74697118041681,0.21335796237631957,-79.72564000000001,6.517176404732344,0.20609121352061568,0.48374580959999997,0.08493279832736414,0.0026858109076620994,-46.561519190400006,9.884085488327017,0.31256222730930994
R::PRO:221,40.8795,3.5943245012102065,0.1136625207357289,-2.84626,0.7483208899930565,0.023663984330623618,-4.46859,1.5890180835660745,0.050249163872645684,-4.250072,1.3696099403903286,0.04331086917640882,0.8344683144,0.06327140906010323,0.0020008176339813962,30.1490463144,4.228943828465973,0.13373094594864887
R::LEU:222,22.674846,2.9841433025717787,0.09436689700463825,-1.732801,1.4470873192033022,0.045760919018295515,-30.529955,1.7956134325001583,0.05678228243893513,-1.174501,1.0310151783552948,0.03260356265807466,0.5159764728,0.13037475714829025,0.00412281181979916,-10.246434527200002,3.9119548098052563,0.12370687302635404
R::ALA:223,15.381028999999998,2.123563357227422,0.0671529696451244,-3.9716179999999994,0.8956163822061319,0.028321876775312758,-5.883315,1.470148308088337,0.04649017151802088,-0.7716430000000001,0.7837478584028157,0.024784283438320343,0.042980248799999995,0.03580003004141112,0.0011320963523331125,4.797433248800001,2.84403383097177,0.08993624648445121
R::ILE:224,22.153654,2.8973410431435234,0.09162196854621713,-5.60356,1.5792043719544344,0.04993882706271744,-14.001420999999999,1.2930139000641099,0.04088868970459924,0.833394,0.7584843062081114,0.02398537977110223,0.036214444799999995,0.03636517690433738,0.0011499678653265721,3.4182814448,3.624496845535706,0.11461665403988325
R::MET:225,19.736837,2.7047338834774486,0.085531195364212,-9.761118999999999,1.128428677781188,0.035684047988407935,-2.065974,1.443718031100256,0.04565437277330617,-1.298279,0.966873059485577,0.030575210762298927,0.006936624,0.011801581764074849,0.00037319878367184426,6.618401624,3.4070869089421745,0.10774154818399975
R::LYS:226,28.433955,3.3911383293777617,0.10723720981532016,-5.8633109999999995,1.7231165968323212,0.05448973120028214,-64.43392100000001,18.862007820557146,0.5964690595686912,37.929072,14.130253794777218,0.44683785907733464,0.040963046399999994,0.04553887441188602,0.001440065652219206,-3.8932419535999996,23.872796968346872,0.7549241253873873
R::PRO:227,39.911328999999995,3.523278995589052,0.11141586458291745,-7.307984,0.9687190324051653,0.030633585551547826,-13.293549,1.5299709146251768,0.048381928440265794,-0.700834,0.8703485637628179,0.027522838197467932,0.0026784,0.007354406600932532,0.0002325667569792381,18.6116404,4.055894864742237,0.12825865722766028
R::GLU:228,22.272226999999997,3.174899908260259,0.10039915053162055,-4.5222240000000005,1.6663520347825667,0.05269467813569033,-26.485096,13.87609571856522,0.4388006750117689,-47.921604,12.25414965736848,0.3875102370585634,0.2731714848,0.08327662642249534,0.002633438153500448,-56.383525515200006,18.85666645363839,0.5963001507158718
R::ILE:229,23.05498,2.9436780224066625,0.09308727248985223,-5.50916,1.5737208095465982,0.04976542159371304,-9.928649,1.821339100716558,0.05759579949787137,-2.1031269999999997,0.9026861109328093,0.02854544122747098,0.012389364,0.01579553479377713,0.0004994986680877377,5.526433364000001,3.9082227827478593,0.12358885596844653
R::VAL:230,19.326196,2.6241324679947087,0.08298235480862182,-4.504005,1.3030756827502383,0.04120687121069737,-28.760990000000003,1.6617418938872548,0.052548892680055595,-1.2374560000000001,0.9643283403820505,0.030494739678574072,0.14159846880000002,0.04226999201005728,0.0013366945142890003,-15.0346565312,3.5038806296373064,0.11080243438998769
R::PHE:231,23.038735,2.9180773277579535,0.09227770744212818,-7.669746999999999,1.3701232831358643,0.04332710249937099,-8.821102999999999,1.8794340771601967,0.059432923959628646,-1.020935,1.0817815938418438,0.03420893767387406,0.022817145599999998,0.015624185804842459,0.0004940801372897321,5.549767145600001,3.8852517401211033,0.12286244781915287
R::PHE:232,21.599889000000005,2.8719954471898106,0.09082047042753633,-2.3502979999999996,1.8479094158524112,0.0584360266376488,-3.7571860000000004,1.8755149941826643,0.059308991674146674,-6.017988999999999,1.3290406535840051,0.042027955682842816,0.7384535928,0.3355799655057975,0.010611970281190588,10.2128695928,4.130332495502858,0.13061258179596202
R::GLY:233,11.055206,1.6750992494667294,0.05297128935153458,-1.5141399999999998,0.5164875955916076,0.016332771852934212,-8.990084,1.6181228874668327,0.051169538584435174,-4.923899,1.3194049874087181,0.04172324916397331,0.5178672647999999,0.07167665940591791,0.0022666149879483196,-3.8550497352,2.727087397794686,0.08623807555372855
R::GLU:234,18.993948,2.8656442059851046,0.0906196265457765,-3.300951,1.4614724980645377,0.04621581831579963,-7.245368,15.848816205968697,0.5011835742824938,-63.55084999999999,14.44501205812927,0.45679138932285057,0.366133644,0.12008238440242126,0.003797338415755286,-54.737087356,21.684224377344343,0.685715383265546
R::ASN:235,24.639222999999998,2.738683571220122,0.08660477875539548,-1.4286880000000002,1.0402008443834296,0.03289403892282004,-81.546567,3.423565229334911,0.10826263842855023,-13.215004,2.5150055327939143,0.07953145811554067,0.8840880216,0.09336076498905872,0.0029523266146113058,-70.6669479784,5.161121335704223,0.16320898701315853
R::LEU:236,23.679244999999998,2.7710277506685133,0.08762759151645673,-2.35615,1.608059417900968,0.05085130373451599,-18.150472999999998,1.7896289971027515,0.05659303797527573,-3.91054,1.4476681057479992,0.04577928510145173,0.2762051976,0.1474409846425678,0.004662493319284213,-0.46171280240000007,3.9477466512047568,0.12483871043109333
R::PRO:237,39.585122000000005,3.5630390078016267,0.11267318656679592,-5.014404000000001,1.2331796701146187,0.038996565217772707,-10.200224999999998,2.3257638677163683,0.07354711121706277,-2.27675,1.7195705200718,0.054377594407071746,0.3443667048,0.15581976144386275,0.004927453506266934,22.438109704800002,4.754614517479984,0.15035411271339214
R::GLU:238,20.901181,2.862715903864545,0.09052702550199582,-2.080981,1.2422123460338816,0.03928220351048296,-28.099619000000004,11.698859656899856,0.3699504254245953,-46.687461000000006,11.07876255556003,0.3503412333175743,0.8620753967999999,0.12375098157851933,0.003913349644696603,-55.1048046032,16.41206401396965,0.5189950338862961
R::GLN:239,28.225209000000003,2.8740052601411508,0.09088402629350772,-3.08326,1.2791895248163971,0.04045152457448298,-71.254785,3.8534997834144225,0.12185836278555116,-10.796293,3.2583555369466666,0.10303824923372389,0.8015522615999998,0.14487444976515315,0.004581332360215299,-56.107576738400006,5.948408364246672,0.18810518883815983
R::PHE:240,23.237712,2.9274366597854855,0.09257367550797581,-6.6889009999999995,1.3247752145926492,0.041893070658511056,-6.698386,1.3039571752952626,0.04123474645252472,-1.963886,0.719970195913692,0.022767456665249198,0.0364368384,0.03488697427450373,0.0011032229937913212,7.922975838399999,3.541862965338584,0.11200354130667935
R::HIS:241,66.84293799999999,4.935739838986248,0.15608179829229288,-6.951287000000001,1.0944383448285244,0.034609179282829,-11.263153,3.6208643837612864,0.11450178551267662,-8.410935000000002,3.548047610556403,0.11219911696076312,0.6077780496,0.14282366848691522,0.004516480961994666,40.8253410496,7.160937255795016,0.2264487190986804
R::ARG:242,30.028498,3.680607599296073,0.11639103187099942,-4.206955,1.399677738257989,0.04426169643128243,-185.073006,10.817844276932627,0.342090272881244,-15.677282000000002,8.7378909321687,0.27631637291784933,1.0252712735999998,0.13100524863333507,0.004142749711179996,-173.9034737264,14.453360342445645,0.4570553852527946
R::ALA:243,15.911538,2.0524371879684895,0.06490376268411563,-4.503202999999999,1.0094056101444058,0.03192020811008287,-9.926696,1.4139724529084716,0.04471373499925946,-1.6557220000000001,0.8379300094375424,0.026497673496290196,0.054456141599999994,0.041897572800951,0.0013249175848372566,-0.11962685840000005,2.8168419020693385,0.08907636219140075
R::MET:244,20.759754,2.591236273573678,0.0819420858014,-7.028099,1.3228733670306467,0.041832928957927396,-2.057323,1.9484349387831763,0.061614922792055826,-2.994831,1.4298916449993686,0.045217144054429184,0.18219386880000002,0.07186528951926477,0.0022725799958830373,8.8616948688,3.782942349234348,0.11962714080688666
R::LYS:245,25.467865999999997,3.154022982168012,0.09973896416167556,-3.5739870000000002,1.30693539581381,0.0413289260546533,-3.805018,10.896554175227873,0.34457929841137586,-30.050534,10.732974906746218,0.3394064677475136,0.9777740112,0.1501814904517412,0.00474915572226332,-10.983898988800002,15.67195389297293,0.4955906968693716
R::TYR:246,24.266102,3.1388938885531,0.09926054021410523,-1.220648,1.2391755049612625,0.03918617016366871,-26.477455999999997,1.8335347288949835,0.057981459123274924,-11.660305000000001,1.5842666593648305,0.05009891064658991,1.1283234624,0.10621204048604331,0.0033587196286991423,-13.9639835376,4.1558684078391135,0.1314200982470916
R::ASP:247,17.612726,2.381619193935924,0.07531341172011795,-3.177924,1.439852304309022,0.04553212775858383,-12.293398000000002,7.441615200720607,0.23532453504808207,-57.561916,7.0357786107113975,0.2224908552254317,0.23875434,0.06823327243868932,0.0021577255311305004,-55.18175766,10.612716800007231,0.33560357250356515
R::LYS:248,26.08152,3.2808460865453593,0.10374946285933243,-5.659770000000001,1.6937238414511382,0.05356025066315504,-51.267223,17.289348305163816,0.5467371990428956,16.178641999999996,16.01351890153554,0.5063919308300993,0.29026411199999996,0.11707458247964951,0.00370222336748936,-14.376566888000001,23.853735774080956,0.7543213574993549
R::ASP:249,17.785926,2.545511186485732,0.08049613158732535,-2.20026,1.0779909611865954,0.03408906734423809,11.382391999999998,11.37024298950273,0.3595586539639061,-96.1827,11.979156618727382,0.3788141936305978,0.77323788,0.1134958255166559,0.0035890531355368925,-68.44140411999999,16.746259043489975,0.5295632086462104
R::GLU:250,19.799552,2.8420774302076994,0.08987437966014565,-1.8987230000000002,1.4466144622085733,0.04574596596718666,5.9886490000000006,9.771796843866486,0.3090113485906287,-78.437548,9.28264960437999,0.2935431547110169,0.7035374807999999,0.09124956559078728,0.0028855646276781588,-53.8445325192,13.850415923006882,0.4379886085736507
R::VAL:251,19.075432,2.614778282641953,0.08268654949492088,-4.401268,1.2915190072840586,0.040841417044172205,-23.937497000000004,1.3022966873915482,0.041182237214495765,-4.9361939999999995,1.0231235889979273,0.032354008690794404,0.0883320552,0.02872961144718238,0.0009085100846474259,-14.111194944800001,3.35390380668273,0.10605975082226483
R::ASP:252,18.745077,2.487037498123219,0.07864703120316113,-5.054397,1.151344736119899,0.03640871738184414,-5.754083,6.650895229223733,0.21031977403494662,-64.85129,6.299120541782003,0.19919568167984966,0.32567963040000003,0.035538303042026584,0.0011238198179009463,-56.589013369599996,9.56167036345931,0.30236656584261445
R::LEU:253,21.479112,2.757233878991044,0.08719139099392784,-7.763959999999999,1.3794318005613762,0.04362146366641083,-28.690232,0.8455845576735659,0.02673973156514478,-0.35429499999999997,0.31353602978764655,0.009914879826553622,0.0013033728,0.0033783486690245816,0.00010683276524316012,-15.3280716272,3.2122422472856447,0.10158001897640465
R::LEU:254,22.472307,2.715742716965471,0.08587932524624887,-7.878121999999999,1.349475047237258,0.0426741479483305,-31.245315,0.9633306668922152,0.030463190472683588,-0.8970730000000001,0.2980745270414767,0.009425944179285172,0.0009652896000000001,0.002459082369009188,7.776301240031689e-05,-17.5472377104,3.195810046357433,0.10106038715737783
R::ILE:255,22.607435,2.8793235014105307,0.09105220384908319,-6.0719449999999995,1.4722825197546157,0.046557661216764315,-13.775547000000001,0.8073369716487657,0.025530236696728843,0.25658499999999995,0.2574677237538717,0.008141844310412722,0.0111454488,0.010628767061435609,0.00033611112633511337,3.0276734488000003,3.3430996438941576,0.10571809319603359
R::VAL:256,18.520854,2.469446449851464,0.07809075341347399,-5.995051999999999,1.2372334966755467,0.0391247584694909,-27.169923000000004,1.0493670792773138,0.0331839007211479,-0.831488,0.3281593726468893,0.010377310530961284,3.8275199999999996e-05,0.00039891301882109587,1.2614737277682797e-05,-15.4755707248,2.9728391301983694,0.094009427687007
R::ILE:257,21.977374,2.8335522861108458,0.08960479093287367,-5.375885,1.545854169634057,0.04888420106511919,-14.824577000000001,1.4001065031171736,0.04427525516663908,0.6320979999999999,0.39501811654150754,0.012491569653009987,0.0010793448,0.003181690857162738,0.00010061389919167708,2.4100893448,3.540484617608543,0.11195995412433284
R::GLY:258,11.516290000000001,1.8794637006071706,0.05943386073527447,-3.303971,0.8578339187505936,0.027127090373996986,-14.723559000000002,1.185318996945126,0.037483077842127635,0.7493019999999999,0.5565063672555778,0.017598276529137733,0.0255368592,0.016557028778986144,0.0005235792222655283,-5.736401140800001,2.4460616162672575,0.07735126004517308
R::SER:259,15.509261,2.137827799164142,0.067604050905837,-5.166805999999999,0.9366336062538009,0.029618955288193406,-8.002561,2.447865883229512,0.07740831597625024,-4.267162,1.5218593298186267,0.04812541760604265,0.0312774984,0.02674615833512539,0.0008457877899849331,-1.8959905016,3.7089633012829455,0.11728771790031421
R::SER:260,15.972049,2.115033317136872,0.06688322609293752,-2.9679309999999997,1.0963074952945453,0.03466828701045091,-7.921888999999999,3.7464979619211056,0.11847466808849476,-5.034502000000001,2.6082791702568957,0.08248102951585898,0.25831205999999995,0.09760358482781542,0.003086496358533501,0.30603906,5.150160165012758,0.1628623643610894
R::LEU:261,22.319662,2.8904029133939093,0.09140256561911159,-4.230312,1.468214321771859,0.04642901350078418,-20.306189,2.081860414936362,0.0658342068174213,-3.7982359999999997,1.4314881998479763,0.04526763155173904,0.0339776208,0.02821846258608231,0.0008923461384026533,-5.9810973792,4.110253013091253,0.1299776128093824
R::LYS:262,25.274999,3.1542531263357736,0.09974624195927886,-2.374451,1.3634276055585057,0.04311536658314528,-28.271120000000003,13.008952712405407,0.4113792054462646,-5.2541329999999995,12.160652992225007,0.38455361290372897,1.0164993119999999,0.19069468666663308,0.006030295475587027,-9.608205688,18.137225365392357,0.5735494259041952
R::VAL:263,18.394157,2.5174197262973452,0.07960780161737291,-1.479285,1.3246736065065234,0.04188985752870258,-24.862744000000003,1.2105560658077759,0.03828114403285252,-1.366989,0.7228177757076814,0.02285750504492999,0.44942309999999996,0.11616591042162654,0.003673488633994307,-8.865437900000002,3.1770376589227087,0.1004667521432493
R::ARG:264,29.870516,3.752885018455002,0.1186766445504085,-2.5658090000000002,1.6317485016138364,0.05160041833666662,-186.170576,19.83234639497364,0.6271538595354604,1.9445090000000005,17.261470172320752,0.5458556150759274,0.9804139127999999,0.24182554370055664,0.0076471951450234246,-155.9409460872,26.609876827373554,0.8414781903103562
R::PRO:265,41.13375,3.666856893785194,0.11595619638251335,-5.267557000000001,1.19928663994518,0.03792477349637042,-8.911423999999998,0.972801031158993,0.03076266968622847,-1.250632,0.8062084659540608,0.02549455021325146,0.19693693439999999,0.11341388157369738,0.003586461840534854,25.901073934399996,4.061194968181732,0.12842626121469322
R::VAL:266,20.693816999999996,2.622064744721419,0.08291696765747648,-5.163843,1.2723986184961849,0.04023677726099594,-27.796315999999997,1.0808292548520326,0.03417882207075019,-1.3921550000000003,0.6475058138542078,0.020475931699803065,0.0360180288,0.028225670526874122,0.0008925740735040709,-13.6224789712,3.175291185932039,0.10041152381802447
R::ALA:267,14.813274999999999,2.058978248883412,0.06511060919216623,-4.105956,0.8175229110330793,0.02585234438235728,-0.994201,1.4813095660931241,0.04684312148650002,-4.107323999999999,0.9788027487824091,0.030952460661860148,0.12649508639999998,0.05346406855565759,0.0016906822961526673,5.7322890864,2.8395292563536874,0.08979379932761797
R::LEU:268,22.218606,2.843328953667514,0.08991395630692713,-3.1747250000000005,1.5492963736403051,0.048993053113426194,-30.635152,1.660861013118196,0.05252103678428293,-2.5530199999999996,0.8231544639981004,0.026030429723690695,0.29768089680000004,0.10960043452110174,0.003465870056308273,-13.8466101032,3.7326791482636454,0.1180376788313046
R::ILE:269,26.611988999999998,2.9417030164309588,0.09302481731709555,-4.916392,1.5198213100019358,0.048060969760669627,-2.6604769999999998,1.3420496412096685,0.04243933599234324,-1.588963,0.7869438109744558,0.024885348332522893,0.0114328656,0.013959552338341535,0.000441439805054887,17.4575898656,3.658421260792487,0.11568943824489118
R::PRO:270,40.550885,3.65713741466943,0.11564883946575082,-6.994859,0.8494306040630983,0.02686135423092068,-9.514205999999998,1.6101650342632583,0.05091788917034955,-2.6195169999999997,0.988792348125227,0.031268359530218406,0.0249408144,0.01956960454568954,0.000618845232731636,21.4472438144,4.2032024856757815,0.13291693321616727
R::SER:271,15.734814,2.178646716520143,0.0688948584105084,-3.5996000000000006,1.2644420042058078,0.03998516702478558,-8.873232,2.223850356066253,0.07032432300545809,-6.146691000000001,1.746129301489154,0.055217456818645684,0.2176350552,0.1184916170962216,0.0037470339366060717,-2.6670739448000003,3.788645312565044,0.11980748434226085
R::SER:272,15.604029,2.106983074957889,0.0666286550829221,-2.673272,1.439530781197818,0.04552196030506595,-16.014353,3.021788650185681,0.09555734742232541,-0.8237709999999999,1.8601746629171683,0.05882388780554207,0.13475628,0.09145283547273009,0.0028919925857446866,-3.77261072,4.371664052994123,0.13824415572544468
R::ILE:273,23.034806,2.918669110461821,0.09229642125436932,-3.635038,1.4405953972424042,0.045555626420410465,-2.154563,1.2338013632797622,0.03901622488184883,-1.126465,1.057543310117841,0.033442455842461694,0.0512577648,0.03176509717966625,0.001004500571843362,16.1699977648,3.638078772253954,0.11504615227431483
R::PRO:274,39.254951,3.4644430130396144,0.10955530745061602,-4.222085,0.9514760678939854,0.030088315136860024,-4.888165999999999,1.6289761663216562,0.05151274939705704,-3.4271930000000004,1.299912329255708,0.04110683718982768,0.5459386391999999,0.12498193358389453,0.003952275764969978,27.2634456392,4.155313224811262,0.1314025418182288
R::HIS:275,67.017011,4.8363543886773845,0.1529389543997179,-6.614122999999999,1.160954527047033,0.03671260565352179,-21.735683,3.2713399585660614,0.10344885269789608,-6.956810000000001,2.536523374207303,0.08021191200750673,0.5071313087999999,0.15202381784298408,0.004807415229783756,32.2175263088,6.4727788762132565,0.2046872403945897
R::GLU:276,20.106979,2.7075348405069506,0.08561976940262686,-0.884316,1.2066296085145598,0.038156978551033095,5.621048,9.297669716315804,0.2940181323552954,-82.21553599999999,9.640845821125032,0.3048703136527136,0.999336924,0.08281995811801297,0.0026189970337267324,-56.372488076,13.718094961421052,0.43380425236570197
R::VAL:277,19.790512,2.4858549285620026,0.07860963507011083,-3.6585039999999998,1.2894736189562004,0.04077673618601666,-21.508722000000002,1.5715738782239923,0.04969752966411912,0.944992,0.6447078795361508,0.020387453247916965,0.113710428,0.033373764324448864,0.0010553710935892909,-4.3180115720000005,3.275488276980576,0.10358003404439092
R::PRO:278,38.854809,3.57313480329514,0.11299244365230358,-7.578343,0.8489825094493996,0.026847184235055263,-9.034116999999998,0.9655806570716918,0.03053434140948516,-1.689981,0.5361543328548227,0.016954688691892872,0.049273336800000005,0.023586322655814018,0.0007458650122000399,20.6016413368,3.8351567650405674,0.12127830561331417
R::GLN:279,26.097012000000003,2.740797579511482,0.08667162956732727,-8.206631000000002,1.3194852173628169,0.04172578625788854,-78.270349,1.9787059077081164,0.06257217487988571,-0.969718,1.0104448121871872,0.03195307056412576,0.010571702399999999,0.00947214729566608,0.00029953559786909177,-61.339114297600005,3.766879095477367,0.11911917612183351
R::ILE:280,22.489862000000002,2.9159102038567646,0.09220917696713271,-6.908764,1.4314287122675722,0.04526575038927334,-11.448179,0.8870087366869618,0.028049679123993556,-0.058260999999999986,0.32286122232160364,0.010209768306822638,0.009510947999999998,0.013233895587988292,0.00041849252374896257,4.084168948,3.382708896593148,0.10697064774549342
R::LEU:281,21.680422,2.7753749879819845,0.08776506323085514,-8.465804,1.3138172892697066,0.04154655063400571,-30.327448,1.0711101088571613,0.03387147568819522,-0.57217,0.34536282530116064,0.010921331471024951,0.0007511400000000001,0.0018576241585638359,5.874323377615501e-05,-17.68424886,3.27037887570592,0.10341846058931412
R::ILE:282,23.782816,2.797530942124501,0.08846569601910109,-5.163144,1.5499959326604698,0.04901517511204055,-14.842193,0.9908702749356244,0.03133406934553825,0.654173,0.3066549250721403,0.009697280189362376,0.0040290984,0.00581773237241431,0.0001839728511412416,4.435681098399999,3.3622257143505334,0.10632291264934363
R::ASN:283,24.958557,2.77161501524851,0.08764616245307606,-6.921598,1.3198318424693352,0.041736747506196506,-89.36933799999998,2.160183675930359,0.06831100580254985,-0.554321,1.1034483540062037,0.034894100790233876,0.047670408,0.028272987682893647,0.0008940703733583033,-71.83902959199999,3.912620225717609,0.12372791532509757
R::ARG:284,30.154912,3.9647553148026677,0.12537657160034327,-5.830313,1.747580423050968,0.055263345311616814,-243.744885,10.021814881236581,0.3169176131327746,41.653031000000006,7.889858997221623,0.2494992484879243,0.7320056184,0.18306907187789503,0.005789152362672268,-177.0352493816,13.471951782729155,0.4260205216138998
R::GLU:285,19.917779000000003,2.840341745663539,0.08981949249555467,-3.6806189999999996,1.393050812367948,0.04405213463430575,20.489052000000004,15.655629252230522,0.4950744664020717,-90.69010999999999,15.003752056732344,0.47446029947710067,0.46669661279999997,0.12370070123182388,0.003911759640525598,-53.49720138719999,21.914258753712826,0.6929897089601542
R::PRO:286,38.898345,3.4773751229878838,0.10996425667449855,-5.169233,0.8457310711514625,0.02674436472812544,0.332592,1.3410192286227667,0.04240675148530008,-7.113745999999999,1.1791233453222778,0.037287154134956445,0.2360691432,0.058377465489956086,0.0018460575497613865,27.1840271432,3.999933893726624,0.12648901594282022
R::LEU:287,24.430366999999997,2.7295459410515517,0.08631582151790598,-4.6939709999999994,1.4534624894227577,0.04596251960194306,-17.257248999999998,1.39750276314539,0.044192917679182486,-3.468214,0.992244200892099,0.031377516699127105,0.0614532528,0.03673089051236646,0.0011615327450534712,-0.9276137472,3.535800607781897,0.1118118327279847
R::PRO:288,40.58918799999999,3.617668769616146,0.11440073132045966,-2.439461,0.7432328790352322,0.023503087296757423,-7.35463,2.4594617376775756,0.077775009090967,-4.0558440000000004,2.0105010324951342,0.06357762500804824,0.8947831103999999,0.08633042757749027,0.0027300078252108164,27.6340361104,4.872211184115967,0.1540728458315245
R::HIS:289,65.590072,5.137510570384843,0.162462349056069,-5.100413,1.7852634675114483,0.0564549878082619,-19.098532,3.046968604527457,0.09635360749331599,-6.526789,2.394809596289233,0.07573052886702297,0.5544927648,0.2618773542223142,0.008281289069612256,35.418830764800006,6.683478954658006,0.21135016190520525
R::LEU:290,20.937768000000002,2.845933134523016,0.08999630773635105,-4.296257,1.4987733787837973,0.047395375733830826,-26.483712999999998,1.728812004999676,0.0546698358204138,-4.6842820000000005,1.5316158129491875,0.04843394469249847,0.13630278240000002,0.06739012537032536,0.0021310628797452623,-14.3901812176,3.960408618214972,0.12523911698519527
R::HIS:291,66.70016,5.128986668768013,0.16219279961946523,-6.334353,1.1760164141673364,0.03718890434512692,-18.071868000000002,3.505581861628109,0.11085623206918048,-7.5398819999999995,2.627217672001313,0.0830799175256933,0.49140335520000006,0.11336622765876296,0.0035849548914286874,35.245460355199995,6.84790096606373,0.216549642440288
R::PHE:292,21.77434,2.778108788798596,0.08785151360335235,-8.245164,1.0079086551389467,0.03187287023636246,-7.886267,2.1249182369472477,0.0671958147038266,-0.04547199999999998,1.5188210221141922,0.04802933788025814,0.0202798728,0.01419318680119374,0.00044882797548011666,5.6177168728,3.9441177159134813,0.12472395342107537
R::ASP:293,17.591770000000004,2.3467771681819305,0.0742116101233493,-4.7824219999999995,1.5930214216751764,0.05037576053933082,-42.008624,5.893004670507568,0.18635317020814005,-38.842644,4.535436581770712,0.1434230978164396,0.0046096055999999995,0.007946437198622326,0.0002512884083113438,-68.03731039440001,7.95882105005309,0.2516800200786073
R::VAL:294,18.475337,2.5987209414308032,0.08217877178098369,-6.790209,1.2481673522885464,0.03947051734293586,-31.021253,0.9854630165516106,0.031163076821633003,-0.030774999999999993,0.3413196337379378,0.010793474527463341,0.0002194488,0.001014502217020032,3.20813769707374e-05,-19.366680551199998,3.065764137915823,0.09694797444676577
R::GLU:295,19.859994,2.7248327897256375,0.08616677858643666,-6.686583000000001,1.464922824284952,0.04632492721107072,-18.775071,7.348167693238839,0.23236946539500195,-51.677955000000004,6.90298567454511,0.2182915738707635,0.11214504,0.04092215144040401,0.0012940720530601687,-57.167469960000005,10.546049824767923,0.33349537763886256
R::LEU:296,23.313031000000002,2.7912915480184077,0.08826838905315423,-6.996694,1.5061112974690816,0.04762742109713689,-27.673750999999996,0.9818814465092005,0.031049817632298582,-1.416717,0.3679462201341386,0.011635481120735832,0.0020625552000000003,0.005431678314737808,0.00017176474991916404,-12.772068444799999,3.340536610402933,0.10563704296051796
R::LEU:297,21.721644,2.631464426752526,0.08321421170247303,-7.040107,1.4411450175298113,0.045573006939974896,-33.227856,1.0463140117880483,0.033087354249985,0.021934,0.4805874360030649,0.01519750912630093,0.001046592,0.0046505808947717485,0.00014706428070342573,-18.523338408,3.2136059051516663,0.10162314162446298
R::GLY:298,10.240132,1.6642144893540616,0.05262708301412876,-4.4621200000000005,0.7716943615188594,0.0244031183990899,-13.502215,0.9789658424965603,0.03095761813794789,0.035422,0.6466309054754498,0.020448264667594657,0.0013720391999999999,0.0032128966715136292,0.00010160071368756894,-7.6874089608,2.1775302582448814,0.06885955289988471
R::ASP:299,17.158502000000002,2.3902113094862556,0.07558511827070194,-4.822385000000001,1.2398742011893786,0.03920826487840287,5.640961999999999,9.868227998306283,0.31206076944492084,-79.980528,9.25642364983453,0.2927138172092599,0.2525654592,0.09293833249746467,0.002938968126300334,-61.750883540800004,13.79573623567044,0.4362594850363604
R::CYS:300,16.703974,2.140942501171855,0.06770254643160771,-6.084646,1.01211906052796,0.03200601494538176,-5.618771000000001,1.4635238790532255,0.046280688678529844,-0.127574,0.9061842552836592,0.028656062264798353,0.020837397599999998,0.020392992155714527,0.0006448830351800505,4.8938203976,2.9277137341652892,0.09258243736919039
R::ASP:301,17.890702,2.479993005473201,0.0784242647858174,-4.361726000000001,1.1074306673214356,0.03502003259455936,15.99556,7.181222364639602,0.22709019056401358,-90.08056499999999,7.60091445983804,0.24036201993196638,0.4440665016,0.10047484365518244,0.0031772935349969407,-60.111962498400004,10.804199112405442,0.34165877489170765
R::VAL:302,19.746893,2.643024220386752,0.08357976447412974,-3.246038,1.388589376509845,0.043911051644842214,-30.252506,2.1689740067515793,0.06858898047036419,0.8947439999999999,1.093211600955643,0.03457038623538939,0.28977174720000004,0.06626447515283533,0.0020954666943859383,-12.567135252799998,3.849377652712485,0.12172800956724085
R::ILE:303,23.205972000000003,2.648964027920349,0.08376759768082168,-6.642833,1.5323346687688693,0.04845667690949308,-13.221929,1.1421481331066476,0.03611789525926173,0.7837419999999999,0.47288159346288794,0.01495382898912516,0.0005136335999999999,0.0015238098057142957,4.818709706955836e-05,4.125465633599999,3.300482031418793,0.10437040595742801
R::ILE:304,23.929891000000005,2.953021614062281,0.09338274280143521,-5.718157,1.4450006852423982,0.04569493385870036,-15.511091,1.2453502570437764,0.039381432969344835,0.372255,0.4993623493766826,0.015791224017630806,0.005191668,0.007658747335141433,0.00024219085602791862,3.0780896679999996,3.550870640923821,0.11228838901941174
R::ASN:305,26.314610000000002,2.699729758679561,0.08537295104364145,-5.767510000000001,1.0958358416752028,0.03465337201341307,-92.409674,3.1793181296818975,0.10053886696061379,-6.287030000000001,2.265141865115737,0.07163007517167633,0.3063890232,0.09351345348920925,0.002957155048941212,-77.8432149768,4.872070726765723,0.15406840418011566
R::GLU:306,20.692934,2.734523183599656,0.08647321574709708,-5.747432000000001,1.4419936897836967,0.045599844313067565,-23.002784,8.930815863477648,0.2824171949215274,-48.681148,8.074353106106766,0.2553334644775259,0.13217832,0.06279231288508108,0.00198566728266795,-56.60625168,12.430428624428744,0.39308466745348575
R::LEU:307,23.149929,2.774976482415482,0.0877524613783511,-6.1453109999999995,1.3027389777998508,0.041196223665270586,-31.850941,1.274287646302435,0.040296513565307356,-1.0888000000000002,0.5644504282928662,0.017849489796630046,0.016418267999999996,0.016850536753293528,0.0005328607593678634,-15.918704732,3.3675392431782987,0.10649094118443066
R::CYS:308,16.444174,2.071952500354195,0.06552089104800086,-7.129747999999999,0.9848008867258397,0.031142138438071336,-5.241179,1.3483265809732448,0.04263783025622903,0.08135099999999999,0.6331409999352435,0.0200216763983189,0.0021377088,0.004011875578489761,0.00012686664517233266,4.1567357088,2.7352674714045166,0.08649675219407754
R::HIS:309,66.635595,4.9328076567990164,0.1559890745500306,-6.203786,1.0092108749929323,0.03191405004389133,-7.1860349999999995,2.033358598913384,0.0643004447245507,-13.515602999999999,2.2174892841659912,0.07012316824980885,0.85008582,0.12316644883264175,0.0038948650962573475,40.580256819999995,5.866691900932164,0.18552108737408546
R::ARG:310,29.574845,3.9574527215084956,0.1251456433239887,-4.975215,1.3877080906210066,0.043883182938057264,-221.02092000000002,8.620256409156285,0.27259644267598215,22.121456,7.399191293652571,0.23398297331229895,0.7271068247999999,0.11252066168044064,0.003558215747394217,-173.57272717520001,12.1101890590824,0.382957803219518
R::LEU:311,21.764337,2.793756678279445,0.08834634331669308,-4.564394,1.3747083802625195,0.04347209600150423,-34.628918999999996,1.5004888558196625,0.047449623880901313,-3.2339300000000004,1.0095717632243881,0.031925462331812836,0.16969565520000002,0.07049522169475597,0.002229254647139441,-20.493210344799998,3.6014679001784526,0.11388841484547844
R::GLY:312,8.646604,1.7233786493931043,0.05449801802986968,-1.799525,0.8087328813489656,0.025574379237334386,-8.055859,1.5055751675419597,0.04761046718022204,-4.355134,0.8851704717420255,0.02799154808230513,0.1779165792,0.029933512401035187,0.0009465807755616672,-5.385997420800001,2.583652880494333,0.08170227785616913
R::GLY:313,10.373107,1.6481263821536867,0.05211833239418737,-1.583009,0.6379407612929275,0.020173458179474336,-9.789658,1.6494393899249526,0.05215985334561438,-3.520596,1.1844197662923395,0.03745464167208118,0.46636655759999995,0.04562583864838828,0.0014428157028424531,-4.0537894424,2.6923727801778057,0.08514030295601706
R::GLU:314,20.026966,2.6728411720197665,0.08452265927456376,-3.11364,1.2058637843471376,0.038132761064470534,-14.341418999999998,13.468315038988322,0.4259055176790259,-58.842538999999995,12.762545537880717,0.40358712641321826,0.692172072,0.10105705036725154,0.0031957045277887027,-55.578459927999994,18.78527291578674,0.5940424888175853
R::TYR:315,23.578648,2.928728093916538,0.09261451424099788,-6.878875,1.453452075362308,0.04596219028043594,-30.497546,3.808895670910927,0.12044785690033676,-2.6622820000000003,1.8803796330730664,0.05946282506302572,0.10945421999999999,0.04737765387042545,0.0014982129642563636,-16.35060078,5.3605717625937315,0.1695161633057959
R::ALA:316,15.197842000000001,1.985626796010771,0.06279103258456577,-3.9819980000000004,0.9447016915386571,0.029874090546759748,2.411819,1.7884664012049543,0.05655627346492165,-2.7381909999999996,1.2142260533026787,0.03839719922753481,0.201147732,0.06336758719404373,0.0020038590536249636,11.090619732,3.0841769545369466,0.09753023883338334
R::LYS:317,24.913695999999995,3.23939323972623,0.1024386087448673,-1.840873,1.193174307832263,0.03773148458344834,-25.974282,13.90207227777485,0.43962212594053546,-8.175364,12.840966492889232,0.4060670147543432,1.1839494095999998,0.12690314795849214,0.004013029897941822,-9.8928735904,19.23776161582726,0.6083514378937529
R::LEU:318,22.607332000000003,2.735487171926785,0.0865036997346125,-3.656097,1.4170350325912906,0.044810582272394095,-34.617894,1.7784903240568952,0.056240802205907416,-2.564507,1.3996096419898656,0.04425954303820815,0.32369157359999995,0.08058365735080099,0.002548278994151014,-17.9074744264,3.8235202444755054,0.12091032652306431
R::CYS:319,14.933230000000002,2.2601746934916336,0.07147299941306508,-3.69842,1.1691810037799963,0.03697274968946724,-13.533126,2.366540355059258,0.07483657696690836,-4.304229,1.3736864564226439,0.04343977993221191,0.2073540312,0.08359071994919427,0.0026433706629272833,-6.3951909688,3.737631470041505,0.11819428499654551
R::CYS:320,11.540014999999999,2.2677149337549025,0.07171144274643344,-0.21171700000000002,1.0730809088372602,0.03393379785569249,13.627875,2.912392028449295,0.09209792249217677,-13.272540000000001,2.26193718931362,0.07152873442470514,1.0871227224,0.1276471522244913,0.004036557378636213,12.7707557224,4.4619182678453475,0.14109824459904535
R::SER:321,9.951985,2.173232880014243,0.06872365786812429,-1.547582,1.3447837935058558,0.042525797479600544,-111.401532,11.155430802930741,0.3527656961766209,6.731818,11.417589905968596,0.36105589492608475,0.5201023680000001,0.19963428819734455,0.006312990497700786,-95.745208632,16.16713438154477,0.5112496788369916
R::GLN:322,26.285317000000003,2.89536548099044,0.09155949578558743,-0.7990389999999999,1.0773973405754258,0.034070295412264924,-63.56020899999999,2.5650785503214126,0.08111490596258496,-16.10334,2.3400017188882574,0.07399735160395944,1.2660617664000002,0.10944535355748708,0.0034609659656407127,-52.9112092336,4.648778398367073,0.14700728076229533
R::TYR:323,22.336131,2.989778731919638,0.09454510492796017,-4.030934,1.205637243802629,0.03812559722344032,-22.771451999999996,1.4974786922343837,0.047354434150309516,-5.954180999999999,1.0658024592948732,0.03370363307180696,0.5065163064,0.09449884665549838,0.0029883159169035987,-9.9139196936,3.712094473129317,0.1173867342481135
R::LEU:324,22.398939,2.9789535742067215,0.09420278338392662,-0.987325,1.3979590878759651,0.04420734793419529,-30.869447,0.9672228063848578,0.030586270730362016,-1.8975259999999998,0.41897386233988393,0.013249116850718768,0.8391204503999999,0.1006206058687608,0.003181902940913896,-10.5162385496,3.456824781427951,0.1093143978142605
R::PHE:325,21.776778,2.8514194999536633,0.09016980184471961,-4.52026,1.113531417787572,0.03521295526365261,-4.418239,0.8689782746875782,0.027479505852161898,-5.161067,0.7654014832171414,0.02420412011437309,0.6535153943999998,0.06694868442593065,0.002117103291377832,8.3307273944,3.273528704907345,0.10351806693448425
R::LEU:326,23.544613000000002,2.718269416601489,0.08595922650437823,-2.0516170000000002,1.306378487388322,0.0413113150639265,-21.269983,1.0628614748456169,0.0336106309775791,-2.0728180000000003,0.48997267768315406,0.015494296527303199,0.5808007583999999,0.09607359485553493,0.0030381138274372587,-1.2690042416,3.2364473190147045,0.10234545055232044
R::PRO:327,40.583012000000004,3.646450115092211,0.11531087737874515,-2.4252740000000004,0.7916555620495571,0.025034346984173568,5.3307150000000005,0.6581934744245038,0.02081390520241216,-6.58245,0.5694063342640298,0.0180062093040151,0.7856763191999999,0.06639356410476087,0.002099548845474425,37.691679319200006,3.8321230798879014,0.12118237206545156
R::PRO:328,40.897659,3.6867930121880996,0.11658663180107315,-3.245478,0.7678103213137996,0.024280294263373338,-4.659242,1.5315276410943421,0.048431156453630136,-4.510486,1.1324695509390088,0.03581183161755344,0.735929496,0.06249423300340267,0.0019762411691601773,29.218382495999997,4.220656955099963,0.13346889200346906
R::ASN:329,25.135951999999996,2.7705711944824665,0.08761315394217926,-5.847319000000001,1.4663561386099218,0.046370252589769234,-88.13295,2.9139548993592883,0.09214734480982076,-1.673847,1.743226570928461,0.05512566441859001,0.0521949888,0.02963723730570099,0.0009372117344092713,-70.46596901120002,4.6213759279960245,0.14614073856341742
R::ARG:330,28.489956,3.9449900354834866,0.12475153858796292,-7.056277,1.4328694512309905,0.04531131055565486,-223.644007,6.0620376012485275,0.1916984608152893,23.515606,5.377214214141371,0.17004244383319125,0.5162080247999999,0.0639902614234737,0.002023549741677853,-178.17851397520002,9.125945900650903,0.2885877484953355
R::TYR:331,22.391668,3.0192073247420423,0.09547571874448497,-8.373615,1.2755173353486813,0.04033539974730634,-30.801349,1.2046570728630617,0.038094601496786916,-5.029546,0.5962994246886374,0.01885664349464135,0.0989800128,0.026680762836179855,0.0008437198027310229,-21.713861987199998,3.5426036855312395,0.11202696493585605
R::ILE:332,23.387928,2.8347207408871866,0.08964174071723507,-4.680044,1.515665388555139,0.047929547985183424,-14.506442000000002,1.0042341154511731,0.031756671088701977,0.237464,0.47041127612335143,0.014875710695761732,0.16689490559999998,0.07598392308337473,0.0024028226249850834,4.605800905599999,3.4012394406726414,0.10755663500122688
R::PHE:333,22.538645,3.0450311990150447,0.0962923413516101,-6.77062,1.289069307523843,0.04076395073591372,-3.7098430000000002,1.2034532140266194,0.03805653213774214,-4.519215,0.8099330668487364,0.025612332435274218,0.0628797312,0.03122015702771635,0.0009872680511569625,7.6018467312,3.6109805582287247,0.1141892315058904
R::HIS:334,64.800663,4.816403123227021,0.1523080399894602,-3.209116,0.9759562175343728,0.03086244544011378,-13.714847000000002,2.987522681351725,0.09447376234484896,-12.984561,2.615816693554615,0.08271938693123275,1.0715246568,0.10589631757566027,0.003348735593636066,35.963663656799994,6.318958170451921,0.19982300257958566
R::GLY:335,10.680622999999999,1.7678842786989764,0.05590540960292662,-2.352577,0.7577021697679108,0.023960646445181734,-9.208409,2.1015359363377537,0.06645640143521916,-3.8580699999999997,1.3987707907659497,0.04423301623335221,0.23149512,0.08514420297860989,0.0026924961097210005,-4.50693788,3.17486849382173,0.10039815711984888
R::ALA:336,13.812399,1.9752934854848785,0.06246426461424964,-3.780356,0.910802466654543,0.028802102931279168,-3.620527,1.6632768985562807,0.05259743378978674,-3.73738,1.337955066360601,0.0423098541666123,0.1241274312,0.07800884505461048,0.0024668562801173125,2.7982634312,3.048613564858747,0.096405625706391
R::GLU:337,20.474554000000005,2.8679773818989576,0.0906934080464727,-2.258629,1.359194693691452,0.042981510156798824,34.554796,12.48508076427157,0.3948129198625394,-105.81538700000002,11.452736779007497,0.3621673366404417,0.7005480551999999,0.12868795289254945,0.004069470385649099,-52.344117944800004,17.237508128708097,0.5450978687238446
R::VAL:338,19.604241000000002,2.888688736939132,0.0913483586000263,-1.322115,1.479446165216903,0.0467841955768719,-19.648204999999997,2.1393293722507996,0.06765153481610746,-5.042466,1.3301300894438859,0.042062406669661684,0.37807233840000004,0.12135685806541188,0.0038376408116847682,-6.030472661600001,4.110229589635171,0.12997687209466346
R::TYR:339,19.960667,3.177648142905536,0.10048605734185714,0.85546,1.2815340792971524,0.040525665897058374,18.468626,8.797148270213706,0.27819025448085705,-115.605788,8.535647174705383,0.26992086375650176,1.7830175687999998,0.22126363216882503,0.00699697041015189,-74.53801743119999,12.729329333889181,0.40253673781483795
L::UNL:340,44.401154999999996,4.283026420298502,0.13544118766820898,-6.822844999999999,2.2818796999349025,0.07215937198295867,53.954191,5.300518724853163,0.1676171195090734,-12.032566999999998,2.9623954245696167,0.0936791687170152,1.1847489624,0.279433266983494,0.008836455776897695,80.6846829624,7.778216931705947,0.24596881639077153

Sidechain Energy Decomposition:
Residue,Internal,,,van der Waals,,,Electrostatic,,,Polar Solvation,,,Non-Polar Solv.,,,TOTAL,,
,Avg.,Std. Dev.,Std. Err. of Mean,Avg.,Std. Dev.,Std. Err. of Mean,Avg.,Std. Dev.,Std. Err. of Mean,Avg.,Std. Dev.,Std. Err. of Mean,Avg.,Std. Dev.,Std. Err. of Mean,Avg.,Std. Dev.,Std. Err. of Mean
R::GLY:1,2.131719,0.7006709798750053,0.022157161867870173,-0.182476,0.22453647236918997,0.00710046670466104,-2.0403409999999997,1.2781617873802205,0.040419024663133574,3.5715480000000004,1.2339585826501633,0.03902119659487648,0.013479696,0.007715829519883394,0.0002439959532039497,3.4939296960000004,1.9229579615538088,0.06080927003264535
R::PRO:2,27.237903000000003,2.807475655743252,0.08878017547623457,-2.245484,0.9452272106451443,0.029890708920064107,-3.467363,1.0416488867324727,0.03293983004253361,3.052585,1.0336965409514536,0.0326883547884411,0.48098565359999995,0.1726648416144183,0.005460141713337865,25.0586266536,3.310399994996184,0.10468403950397948
R::TYR:3,15.352975,2.5759301186901404,0.08145806268488713,-1.228098,1.1729290150712446,0.03709127221323097,-16.604877000000002,1.0448656831722438,0.03304155407772159,-4.998333000000001,1.0196645282204337,0.032244623584576075,0.8359943544,0.21566125153227464,0.006819807578844658,-6.6423386456,3.1920445285373873,0.10094131102856486
R::THR:4,11.449869,1.8011647780919435,0.0569578314004229,-1.141489,0.7070848986359418,0.022359987787988617,-22.269956999999998,1.4322971455501126,0.045293212660960584,-2.5054160000000003,0.828777571453282,0.026208247994553166,0.5718080592,0.08884072646538284,0.0028093904461460985,-13.895184940800002,2.5476270650336357,0.080563041541962
R::PHE:5,14.655942,2.554002094093895,0.08076463766176384,-1.9367379999999998,1.0826030747028201,0.03423491517962327,1.2488800000000002,0.5696518354223042,0.01801397273229867,-1.203811,0.48642679333996397,0.015382165818863092,0.5303598695999999,0.15937330574780492,0.005039826443934683,13.294632869600001,2.8777543681586146,0.09100258349879957
R::VAL:6,11.209802999999999,2.0312932698630695,0.06423513328538363,-3.8884790000000002,0.9356237756486311,0.02958702164056058,-16.769694,0.32062356489191496,0.010139007365812493,0.516616,0.12110099315860294,0.0038295496528965383,0.0311502888,0.047358456673716416,0.0014976058955934552,-8.900603711199999,2.2630183256165908,0.07156292295648996
R::GLN:7,19.491797,2.5329464640593966,0.08009880017697518,-2.8394800000000004,0.8663655842656725,0.027396885326620615,-64.776101,1.8891355893103596,0.059739712711051766,-8.501038000000001,1.4099728949720982,0.04458725787213203,0.691142004,0.10611251434504407,0.0033555723357762955,-55.933679996,3.568546457655642,0.11284734742317441
R::GLN:8,19.488327,2.7164619231770946,0.08590206854360959,-2.311356,0.795178270115576,0.02514574479437823,-64.281645,1.8221064323949356,0.057620064656116105,-9.328021000000001,1.3454490181939263,0.042546833731301324,0.7892957448,0.09478059361720075,0.002997225538131716,-55.643399255199995,3.6263979557951753,0.11467677242491361
R::HIS:9,58.809219,4.6974847251522815,0.1485475100533126,-6.26256,0.870754105588943,0.027535662556038124,-5.998808,1.7843039542454644,0.056424645334605346,-8.168479999999999,1.2059055624716224,0.03813408220476795,0.29490705359999997,0.07281289548767365,0.002302545927728454,38.6742780536,5.2409756725178855,0.16573420286689258
R::LEU:10,14.367472,2.3734568741007283,0.07505529650341806,-1.677478,1.0595180458661382,0.03350490246987745,-23.328127,0.4963031763660192,0.015694484472928698,0.384649,0.2133262004513276,0.006745966780158349,0.5333349888,0.12353856565637872,0.0039066324634441105,-9.720149011199998,2.6576235080625006,0.08404143448684365
R::MET:11,12.621453,2.3491126958473068,0.07428546599295856,-2.262538,0.7755962974099349,0.02452650844608747,0.170101,0.6663373806106033,0.021071438128400257,-0.828014,0.6357039922825717,0.020102725332750284,0.878515992,0.11725689799909365,0.0037079886904317623,10.579517992,2.6423009527830796,0.08355689274427557
R::ILE:12,14.478385,2.401943877523994,0.0759561346487234,-0.808856,1.0197930796313535,0.03224868873712542,-3.7945879999999996,0.2380757405868981,0.007528615958859902,1.014624,0.1500460816682662,0.004744873720553584,0.7089093288,0.07855695725586964,0.0024841891098103886,11.598474328799998,2.625771771584937,0.08303419413983795
R::GLY:13,2.679892,0.6141596195908683,0.01942143244809713,-0.350315,0.1925461705020383,0.0060888445352956745,1.666504,0.12704385063433807,0.004017479307227356,-1.3892269999999998,0.1192972399974115,0.0037725099696356004,0.0182989944,0.0075213251181828755,0.00023784518396093002,2.6251529944,0.6668542628622339,0.021087783380372944
R::THR:14,11.311787,1.813415948874113,0.05734524743717652,-2.334612,0.8394712189563142,0.026546410820598703,-23.464301,1.4304443387979133,0.0452346217669497,-1.547353,0.6486404723658554,0.020511812752436097,0.1480744152,0.054569899724613104,0.0017256517481677263,-15.8864045848,2.542257397242253,0.08039323773696987
R::ASP:15,9.255024,1.9351675445356147,0.06119537094767872,-1.3596750000000002,1.0415685927364555,0.0329372909234351,-13.109167,7.169210715351516,0.22671034886195868,-53.172034,6.730372089628032,0.212833053036515,0.3917778912,0.055858063557605024,0.0017663870652847983,-57.99407410880001,10.07612770006506,0.3186351352691953
R::PRO:16,27.181125,2.892365069864971,0.09146461445485352,-5.394742,0.8729008806479691,0.027603549544143777,-9.249426999999999,1.4127161529022736,0.04467400730481876,8.908004,1.3531332898070316,0.04278983173586921,0.0620507664,0.057308833413917536,0.0018122644363514258,21.5070107664,3.5996878442238933,0.1138321245336889
R::ARG:17,21.620576999999997,3.8094031923742335,0.12046390613819147,-3.8604080000000005,1.8804094739008308,0.059463768712855726,-222.057897,17.249742212461932,0.5454847444213184,31.062536,13.312864752813498,0.42098974800665157,0.5629810536,0.2846786623995851,0.00900232974432824,-172.6722109464,22.201678061253112,0.7020787055135114
R::THR:18,11.50993,1.9448479994847927,0.061501493811939235,-1.27729,0.8654658409781405,0.02736843294564013,-24.463382000000003,2.8574666185409763,0.0903610285248901,-0.943692,1.2913256247500087,0.040835301751499284,0.5205201552,0.067651824871767,0.002139338544616123,-14.653913844800002,3.790604038622405,0.11986942469879668
R::ILE:19,15.149999,2.4373619749637108,0.07707615323171624,-3.606677000000001,1.1184731014517069,0.03536922502219974,-3.198879,0.28727802623765014,0.009084528846285866,0.917718,0.14610451901293128,0.004620230565242389,0.1571771016,0.07629509086938632,0.0024126626143677688,9.419338101600001,2.702112435002616,0.08544829788471955
R::LEU:20,14.445579,2.294705191034134,0.07256494962279655,-4.606059,1.1635970107898181,0.036796168326593465,-23.051734,0.4501326018452785,0.01423444270928792,0.38573599999999997,0.18582588168497952,0.005876330343335031,0.0221323104,0.027232757621299605,0.0008611754105061592,-12.804345689599998,2.6186871057676324,0.08281015733539974
R::LYS:21,16.887407,2.6644350030261577,0.08425683287040286,-2.384137,1.0806397717236766,0.0341728300881124,-5.996039,7.617590924267265,0.2408893760411177,-17.615896999999997,7.2748311489952115,0.2300503602396462,0.9410445072,0.16003386412534776,0.00506071513394009,-8.1676214928,10.919865694005532,0.3453164733619277
R::ASP:22,9.123482,1.9100182359537827,0.060400079980708635,-1.709456,0.7116132025644268,0.02250318533150363,2.443014000000001,15.90032923079909,0.5028125591587823,-69.081179,15.291346310477667,0.483554828315217,0.5933498688,0.15468330657397594,0.004891515647798607,-58.6307891312,22.154553292085026,0.7005884894657031
R::LEU:23,14.185236000000002,2.3212860539588824,0.07340551031294586,-3.2107799999999997,1.136015041977878,0.03592394988861888,-23.414665,0.4565341091035805,0.014436876143231261,0.490072,0.18965322252996386,0.005997361487854471,0.2138838048,0.0935316836760796,0.00295773153806802,-11.7362531952,2.6328765700933046,0.08325886759586804
R::LEU:24,14.199395,2.328292604673004,0.07362707690092689,-2.357036,1.0878335574452553,0.034400317566906265,-23.019034,0.4657767306811279,0.014729153500591946,0.556655,0.23175766648592233,0.007328820913011861,0.25041050639999995,0.09352261213603412,0.0029574446707837285,-10.3696094936,2.623687168752926,0.08296827321017804
R::PRO:25,26.814607,2.8130539672304544,0.08895657717420899,-2.831428,1.0930516844211897,0.034565329230545457,-6.997021,2.0032150245440454,0.06334722120629287,6.39076,1.8737795847964616,0.05925411321081432,0.3352608792,0.23503263908670688,0.0074323846399431065,23.7121788792,4.084996366676727,0.1291789275221081
R::GLU:26,11.76074,2.3137111933860717,0.07316597218926296,-0.7889680000000001,1.3663538030012579,0.04320790107116985,3.2731759999999994,19.02495415256037,0.601621875023693,-66.301385,19.16326324994715,0.6059955927123357,0.7270755695999999,0.28160650189810266,0.008905179499105343,-51.329361430400006,27.138147013329526,0.8581835603861718
R::THR:27,10.938726999999998,1.8539881095818818,0.0586282518114859,-1.327502,0.8578947895843638,0.027129015278774864,-24.062525,1.8918930406804186,0.05982691097971715,-1.3559879999999997,1.1059623401617253,0.034973600012809664,0.4183070184,0.13199691067000976,0.0041741088182301305,-15.3889809816,2.9988482022477276,0.09483190676204095
R::ILE:28,15.199832999999998,2.51660227670385,0.07958195159149467,-0.435413,1.4513193785073635,0.04589474848423292,-2.770563,0.3339708011653114,0.010561084036736,0.576149,0.3137953262861001,0.009923079501797816,0.7471766952000001,0.2574200669518848,0.008140337270009939,13.317182695200001,2.952267611725182,0.09335889915397198
R::PRO:29,27.066251,2.8419047422457706,0.08986891878730377,-3.13124,0.8058946112240731,0.025484625255239677,-5.187162,1.9175936174685189,0.06063963457802166,5.273254,1.8337228087919941,0.05798740673184136,0.14635619999999996,0.10843199554697203,0.0034289207716566685,24.167459199999996,3.9720713497238815,0.12560792493826692
R::PRO:30,27.117061000000003,2.8568733043799823,0.09034226628372237,-1.931222,0.6357998228341999,0.02010575576087604,-6.892632000000001,1.5596170717762743,0.04931942224495336,6.652952999999999,1.511197124398733,0.04778824906596809,0.47629105920000003,0.10773227008608634,0.00340679350972457,25.4224510592,3.6460519597751073,0.1152982866020996
R::PRO:31,27.185433,2.9472692115772183,0.09320083586272711,-1.162604,0.5266055935745461,0.01665273104280496,-6.830491,1.5764849355192077,0.04985283093184378,6.094542,1.5420302312976875,0.04876327751736956,0.7903853712,0.07847460500566009,0.0024815849029993656,26.0772653712,3.719278089425526,0.11761390014144074
R::GLU:32,11.679054,2.2866711252569747,0.07231089015552221,-0.7917069999999999,0.7969112479762097,0.025200546366120718,25.376617,6.22710013218922,0.19691819635653532,-88.66017199999999,6.26316211465231,0.19805857637177945,0.8866995839999999,0.1260545576103594,0.003986195114936476,-51.509508416,9.15880984923567,0.2896269977996808
R::LEU:33,14.121864000000002,2.379412308849393,0.075243623886041,-2.2715199999999998,1.2619773879115266,0.03990722901430266,-23.597445,0.5022656617518263,0.01588303481627488,0.345246,0.26896375496337793,0.00850538073715692,0.35753695199999996,0.14268578678972035,0.004512120759886811,-11.044318048000001,2.756657648913771,0.08717316899892305
R::ASP:34,8.854906000000001,1.8838574381210484,0.059572802915122264,-1.325954,0.9010764983529422,0.028494540808442586,12.745612999999999,10.648537984964461,0.33673633783307527,-78.92935899999999,9.556999387680163,0.3022188566190386,0.5654165616,0.08925537930580343,0.0028225029202859726,-58.0893774384,14.460166760419224,0.4572706230878308
R::ASP:35,10.002555000000001,2.0124385702363687,0.06363889533119663,-2.029255,1.0331056073679012,0.03266966782774199,18.508757,7.521921228512766,0.2378640346247221,-82.85088099999999,6.35742096205993,0.20103930284608282,0.527087592,0.09738708527099851,0.0030796500414139163,-55.841736407999996,10.105582650006758,0.3195665825710154
R::MET:36,12.299786,2.21085554439995,0.06991339097915363,-2.8417799999999995,0.9492740824440538,0.030018682242896676,-0.606861,1.0637813589638616,0.03363972026754979,0.045547000000000025,1.05664568413021,0.033414070416382974,0.7815233591999999,0.187306639874942,0.005923156028777328,9.6782153592,2.8411649337226517,0.08984552398764915
R::THR:37,11.263027,1.9224069751930781,0.06079184631404939,-1.6813339999999999,0.9303301233669691,0.029419621657050588,-24.357724,2.6188182387909245,0.08281430412570041,-1.1078160000000001,1.1481659018382318,0.036308193815501204,0.4432538376,0.08530258872244866,0.002697504706715305,-15.4405931624,3.57000464345997,0.11289345930710844
R::LEU:38,14.396360000000001,2.2769699924241427,0.0720041133991663,-4.760478,1.1178950717826786,0.03535094611910691,-23.625366999999997,0.5100688250726563,0.01612979250675594,0.8175979999999999,0.256446490317181,0.00810955007358608,0.03651268320000001,0.044007816532180256,0.001391649350925023,-13.1353743168,2.600414089051767,0.0822323138099551
R::TRP:39,38.683758999999995,4.56869945880871,0.1444749623461415,-10.087604,1.260061467224516,0.039846642282430775,6.014282000000001,1.393555736408128,0.044068101734429176,-0.391412,1.3280852210065437,0.04199774225188778,0.0928897272,0.09773027113723066,0.0030905025313946307,34.3119147272,5.11626121271496,0.161790385365545
R::GLN:40,19.423395,2.5440796966634123,0.08045086390446655,-2.545441,0.8446392558477258,0.026709838496685075,-64.62456399999999,2.69991828393083,0.08537891273554613,-8.650529999999998,2.35175301830358,0.07436896032014968,0.7218391464,0.09594451280362086,0.003034031894546293,-55.6753008536,4.4738421210448545,0.14147530994500462
R::ILE:41,15.168724000000001,2.490651213603382,0.07876130692049237,-2.3176639999999997,1.1291657341170074,0.035707355756258406,-3.2809649999999997,0.2375205039043998,0.007511057833288198,0.965056,0.1948900378777735,0.006162964129702525,0.4108914432,0.11803526246904376,0.0037326027361796825,10.9460424432,2.7543945183566447,0.08710160252689461
R::VAL:42,11.320350000000001,2.0815149448178363,0.06582328209304061,-4.2364619999999995,0.8980578225014244,0.02839908189635714,-16.866099000000002,0.30574630856152624,0.009668547212430625,0.5874290000000001,0.09299731694516783,0.002940833378313025,0.0009282888,0.0035851275878599578,0.00011337168879942893,-9.193853711200001,2.2894004624254407,0.07239719937507129
R::ILE:43,15.082864,2.4342521696619683,0.0769778125533845,-3.245767,1.2042192594004633,0.03808075661946596,-3.347098,0.36859124839854784,0.011655878705443018,0.68151,0.18781246470881532,0.005939151614498489,0.26005866479999995,0.11729721545717392,0.003709263640401782,9.431567664800001,2.749658036422894,0.0869518218168257
R::ASN:44,17.113056,2.2487200619161114,0.07111077215769775,-2.251973,0.6818968325714675,0.021563471201803294,-77.285479,2.5691732564307532,0.08124439193913018,-9.85138,2.1718171312520766,0.06867888796129419,0.6335989919999999,0.0884791817476754,0.0027979573983065173,-71.642177008,4.104509062713437,0.12979597314977356
R::ILE:45,14.843767,2.3749389332593376,0.07510216332910125,-3.490633,1.2362977992017135,0.03909516911730911,-3.646046,0.34596372625464655,0.010940333627636774,1.042215,0.25115547530364535,0.007942233487816888,0.185908608,0.10636454470578105,0.003363542235570723,8.935211608,2.713457310158291,0.08580705433734145
R::LEU:46,14.264708999999998,2.2868042229974566,0.07231509907563566,-2.323429,1.142242189274674,0.03612086957645123,-23.194251,0.4599200974071475,0.014543950494930876,0.18700999999999998,0.1618557317489869,0.005118327646800272,0.3202438464,0.11323082588471148,0.003580673111376386,-10.745717153600001,2.604752534715637,0.0823695075079822
R::SER:47,7.974157,1.4712994421092533,0.04652657357200292,-1.2241790000000001,0.6421266767227476,0.020305828447985078,-4.066226,2.685715925954195,0.08492979474203385,-1.249263,2.011737279028005,0.06361671855598182,0.3380228064,0.1090094842626323,0.0034471825683019862,1.7725118064,3.7214363758801796,0.11768215115183868
R::GLU:48,11.460462999999999,2.262178351198464,0.07153636063311442,-1.637769,1.0973788414394547,0.03470216595025446,6.447603999999999,13.406995897783515,0.42396643617529917,-69.128731,12.783875668538043,0.4042616443698796,0.576357624,0.22028424968878674,0.006965999616778036,-52.28207537600001,18.696128809910192,0.5912235046720943
R::PRO:49,27.181118,2.870146072254163,0.0907619880570936,-2.4800050000000002,0.7799659075722477,0.02466468765208674,-5.859431000000001,1.457680845466181,0.0460959157327306,5.678854,1.384268533444288,0.04377441458984917,0.33939730079999997,0.17333602349170493,0.005481366347902399,24.859933300799998,3.5940455603698074,0.11365369985184787
R::PRO:50,26.960459,2.8777400623265126,0.09100213110866691,-2.246002,0.8629967705594268,0.02729035408337532,-5.456710999999999,1.7392572332691332,0.05500014294053244,5.045584999999999,1.7379624411289791,0.05495919801793873,0.4537181951999999,0.21516106929417947,0.006803990427669244,24.7570491952,3.8881839910565983,0.12295517373542611
R::LYS:51,16.543861,2.721635816871721,0.08606568142807562,-2.324425,1.3619929795615688,0.043069999725737176,-17.051098000000003,14.892723789770493,0.47094927739449394,-5.347102,14.690810463742155,0.46456421739259685,0.6940654559999999,0.25829961346915076,0.008168150973036229,-7.4846985440000005,21.141007049011748,0.6685373430455208
R::ARG:52,21.838994,3.591176635305482,0.11356297647545173,-7.370856,1.4511549894012012,0.045889550044253,-215.828963,4.438202003022282,0.14034827045471918,28.721762,3.368173744235294,0.10651100586960954,0.049971319199999996,0.03468556025729023,0.0010968537233205307,-172.5890916808,6.7857081360979095,0.21458293247205232
R::LYS:53,16.680700000000005,2.5846046308865116,0.08173237484620156,-1.306003,0.8911024694113466,0.028179134319403783,2.8870750000000003,13.242690093760217,0.4187706304403104,-24.802388,12.837680583168284,0.40596310516530437,1.0936875312000003,0.18352239402317588,0.00580348766760108,-5.4469284688,18.64625455293716,0.5896463421856611
R::LYS:54,16.704184,2.744674431356841,0.0867942263871509,-3.6966579999999998,1.2196429465364034,0.038568496432140054,-22.511369,15.676380099845721,0.49573066582050274,5.163981,15.485725206093482,0.4897016287073579,0.4008005568,0.11863166613117922,0.003751462675951818,-3.9390614432,22.239411375233544,0.7032719376719557
R::ARG:55,21.825547,3.4413961172452963,0.10882650061355001,-4.805407,1.3763862507853672,0.043525154926214796,-219.211887,5.578606481212939,0.17641102650410206,29.786013999999994,4.923434689706364,0.15569267530556474,0.42543884159999995,0.06085212191467861,0.0019243130570463084,-171.9802941584,8.312785859380629,0.26287337016882967
R::LYS:56,16.646711,2.7876487736942397,0.08815319441449072,-0.234442,0.7526778026725645,0.02380176200696074,8.707717,8.909462377995151,0.28174193842044715,-32.653967,8.652477092249999,0.2736153501394083,1.3145510880000002,0.09802451481768147,0.003099807333567984,-6.219429912,12.751117522101435,0.4032257408232295
R::ASP:57,9.420646000000001,1.9838770064406714,0.06273569937989056,-0.8179069999999999,0.9889294152521706,0.03127269397335318,-23.887489000000002,6.15732086559398,0.1947115821975647,-43.017178,6.043998934506524,0.1911280280867147,0.4740082488,0.04685423120465619,0.0014816608862284846,-57.8279197512,8.908336996668444,0.28170635073816097
R::ILE:58,15.156208999999999,2.484245420911348,0.07855873796923549,-4.371551,1.1286820231575412,0.03569205947264742,-3.302791,0.3903016875687319,0.012342423073246194,0.867367,0.2629973161669145,0.008316705375988739,0.0753115824,0.04186016927613755,0.0013237347815279654,8.4245455824,2.7692334119968702,0.0875708495454956
R::ASN:59,17.276487,2.376254461927636,0.07514376399829197,-2.933205,0.832146868632575,0.026314794526558632,-83.18722500000001,5.334459700885835,0.16869042741179774,-4.420649,4.614115422244983,0.145911141212037,0.37236322799999994,0.0984463108927152,0.0031131456966202427,-72.892228772,7.48967734853167,0.2368443936113084
R::THR:60,10.697038000000001,1.7672696683177698,0.05588597391614465,-2.468803,0.8879704005151298,0.02808008960439763,-25.695478,1.895940640293361,0.05995490731805028,-0.49675,0.9231866861583307,0.02919372633803366,0.29425735439999995,0.05019487758058346,0.0015873014002796572,-17.6697356456,2.891559718819297,0.09143914701865023
R::ILE:61,15.038252,2.499489927264361,0.07904081158803976,-4.6998500000000005,1.0031249042367556,0.03172159475026437,-3.13828,0.23023765026598061,0.007280753779657708,0.49205899999999997,0.19793343203966327,0.006259204703394833,0.0212577984,0.020420933327974934,0.0006457666126284305,7.7134387984,2.7104083647363892,0.08571063821739393
R::GLU:62,11.671757000000001,2.090681060312883,0.0661131401156457,-1.8700860000000001,0.7294898235095539,0.023068493722044364,10.098056,7.718327687579998,0.24407495220293293,-72.17360999999998,8.00683432924024,0.2531983332802568,0.7756913376,0.10057581904058303,0.0031804866570517326,-51.498191662400004,11.339982207335895,0.35860172400965207
R::ASP:63,9.478169,1.9061772038399263,0.06027861588025226,-3.394892,0.9705366609953485,0.030691064014400023,-3.0296179999999997,8.344756654934642,0.2638843754944123,-61.505798,7.965290629801025,0.251884606153683,0.2114337888,0.05847361823307494,0.0018490981664766731,-58.240705211199995,11.732846651775361,0.37102518857090594
R::ALA:64,6.876700999999999,1.2759702353891331,0.04034972170410844,-2.848855,0.33370124359222875,0.010552559877821116,0.5993119999999998,0.18472724935969786,0.005841588538745261,1.2377900000000002,0.1361492706554097,0.004305417970418204,0.0037993032,0.007051092548596265,0.0002229751244620569,5.8687473032,1.3387184394173888,0.04233399414225084
R::VAL:65,11.383347,1.9725775048375158,0.062378377764983596,-3.408187,0.9044057618298326,0.028599821363620437,-16.869967999999997,0.41537766788309644,0.013135395196795564,0.536434,0.1671326289029165,0.005285197786649048,0.09483165360000001,0.034810845721114085,0.001100815597554471,-8.2635423464,2.216008915194571,0.07007635487253758
R::LYS:66,16.93665,2.6803491894714018,0.08476008363315837,-2.1966859999999997,0.9102576082648252,0.028784872996141565,-29.057989000000003,10.47943451503367,0.3313888165808843,4.945612,9.761093019711266,0.30867286395058446,0.968172516,0.1127690774186753,0.0035660713427887536,-8.404240484,14.59873426876662,0.46165251244855243
R::LEU:67,14.52129,2.222279787493015,0.07027465726632895,-3.544097,1.085094754199374,0.0343137090037058,-23.025022,0.5006982599490436,0.015833469219220405,0.677483,0.1806600722655673,0.005712973106098085,0.1328669136,0.06105190160774007,0.001930630645649544,-11.2374790864,2.5304193769823855,0.08001888666688586
R::LEU:68,14.490342,2.358711403083472,0.07458900376755277,-3.48162,0.958038962464471,0.030295852085722892,-23.368526,0.4559559686241644,0.014418593736006296,0.5471590000000001,0.14925438592885637,0.004719838103049722,0.03123036,0.017008940330421527,0.0005378699203002897,-11.78141464,2.5907180776244574,0.08192569900666191
R::GLN:69,19.417162,2.703862257171397,0.08550363212025558,-2.65314,0.835092634622052,0.0264079478263647,-66.57741100000001,2.7461540120828984,0.08684101483791516,-6.746258,2.058700466176661,0.06510182493168683,0.6272414279999999,0.088987657779921,0.002814036822281531,-55.932405572,4.449244776915309,0.14069747362660126
R::GLU:70,11.670703999999997,2.2172711007867303,0.07011626868554828,-1.725779,0.7978093745745283,0.025228947622899376,15.517169,12.16055023888471,0.3845503635578037,-77.98570300000002,11.800341545005848,0.3731595645012881,0.7558268688,0.12166522337181511,0.003847392178880867,-51.7677821312,17.10832066715933,0.5410126024875493
R::CYS:71,7.7584930000000005,1.513473330439291,0.04786022902108806,-4.242787,0.5922238728985856,0.01872776323085595,5.063473,0.8156577574393564,0.025793363046935157,-0.668663,0.5190230259159992,0.01641294919967158,0.0498174264,0.02434478125416006,0.000769849579017163,7.960333426399999,1.8911916308661885,0.05980473045385552
R::LYS:72,16.433674,2.710134411744923,0.08570197506314543,-1.8793009999999999,0.8829867962767053,0.02792249420089473,-14.360769,11.290935458660588,0.3570507296332539,-8.269216,11.219288463683604,0.3547850527169148,1.0014242472000001,0.08748836523784595,0.0027666250291629208,-7.0741877528,16.170646418407582,0.5113607391941212
R::LYS:73,16.268969,2.7292621226329654,0.08630684639145958,-3.4926749999999998,1.0697224347348242,0.03382759357942862,-31.192072999999997,8.041326290710444,0.25428906487238295,7.471778,7.061106833543591,0.22329180395777182,0.633570516,0.07957189501072638,0.0025162842596968375,-10.310430484000001,11.096020355797686,0.3508869728791261
R::ILE:74,14.725539,2.37858523002204,0.07521746935705162,-5.561085,1.0770972248478778,0.034060804919658016,-2.9364679999999996,0.18763500466597377,0.005933539835207985,0.959256,0.13784164996110573,0.004358935703127542,0.0256408632,0.015192272368506489,0.00048042183518121425,7.2128828632,2.6214965475532708,0.08289899968536242
R::ILE:75,14.202269,2.328659109152518,0.07363866679020609,-4.955972,1.0839291126342165,0.03427684818089318,-3.0314309999999995,0.19268788036355583,0.0060933257945887,0.635165,0.1715232222615935,0.005424040539579328,0.005785833600000001,0.008701493059956494,0.0002751653711361061,6.8558168336000005,2.581507334649753,0.0816344297392373
R::VAL:76,10.311232,2.019638220616752,0.06386656826678572,-4.548747,0.7990338384517892,0.02526766857054683,-16.904253,0.28196133953256786,0.008916400450349906,0.6730750000000001,0.09618873829612279,0.0030417549827361176,0.0099730152,0.0077083323377711834,0.00024375887148887312,-10.458719984799998,2.192306435223057,0.0693268166434925
R::LEU:77,14.489760000000002,2.3245080921347636,0.07350740010638385,-5.089042,0.9844907182071347,0.031132330048295454,-23.049462,0.474397705049255,0.015001772647124071,0.08110500000000001,0.1558156923259015,0.004927324829458679,0.006158793599999999,0.008625235032380222,0.00027275388056597667,-13.561480206399999,2.573318082135662,0.08137546283644942
R::THR:78,11.095744999999999,1.7928182986502006,0.05669389254562611,-4.179503,0.7782738117083217,0.024611178882593173,-23.664604999999998,1.2909377022052613,0.040823034563527975,-0.526102,0.4912801986606014,0.015535643971075033,0.013999384799999999,0.012475179215158751,0.00039449980538693415,-17.2604656152,2.3933114282586483,0.07568315263408
R::GLY:79,2.441529,0.5641668965465805,0.017840523735557768,-0.9655819999999999,0.21348839143147808,0.006751095709290456,1.0152439999999998,0.16152517594480434,0.005107874554450217,-0.915728,0.13427539616772685,0.004246160856114615,0.0009316799999999999,0.001821977889657281,5.7615999777839486e-05,1.57639468,0.6387371638776238,0.020198642640495187
R::ALA:80,7.080290999999999,1.3217160740185465,0.041796332139543056,-1.5347449999999998,0.35829597259109686,0.011330313498531275,0.7334780000000001,0.2407938402783593,0.007614569818184085,1.112087,0.20788103672774003,0.006573775584167747,0.2669040072,0.08717158723099969,0.0027566076290200946,7.6580150071999995,1.4085824323983922,0.044543287584790724
R::GLY:81,2.3937419999999996,0.5610202486862662,0.017741017993226884,-0.7563869999999999,0.19424937382395857,0.006142704553452005,1.241401,0.1353147375528623,0.004279027716549638,-1.1301990000000002,0.13218243226314152,0.004179975526124525,0.01582164,0.007339065210861666,0.00023208161962826783,1.7643786399999999,0.6231473935941395,0.019705650817548995
R::VAL:82,10.89458,2.0070157028782813,0.06346740920819127,-3.869745,0.8812653550293463,0.027868057448896574,-16.707798999999998,0.3557284900018552,0.011249122570182974,0.504441,0.1118061112775147,0.0035356196796318467,0.014260111199999998,0.010418730460724787,0.000329469185832658,-9.1642628888,2.223486580269243,0.07031281940469614
R::SER:83,8.028049999999999,1.4045240857671328,0.04441495139589821,-3.16735,0.47609606331075666,0.015055479451017161,-2.447959,1.2049037195224355,0.038102401148995844,-0.8162170000000001,0.7538298467897115,0.02383819284071257,0.09117429839999999,0.038815838461253895,0.0012274645882672775,1.6876982984000002,2.054486419898036,0.06496856508762873
R::VAL:84,11.469294,2.05274613958083,0.0649135325919334,-1.326066,0.904342573167934,0.028597823162681456,-17.316415999999997,0.4433624870735006,0.014020352882292229,0.7172970000000001,0.1460275891432848,0.004617797829160561,0.5433517151999999,0.13290563219003118,0.004202845115850911,-5.9125392848,2.295029512230906,0.07257520555954927
R::SER:85,8.319888,1.4803785453241343,0.04681368002471072,-2.440385,0.7540946577022012,0.023846566897039918,-4.02247,2.0901069492014037,0.06609498512822284,0.27876999999999996,1.502971948873298,0.04752814617781762,0.07135427519999998,0.06855183523962773,0.002167799371418182,2.2071572752,3.0646941907057736,0.09691413974516679
R::CYS:86,7.416736,1.4607763854553508,0.04619380530226969,-3.974906,0.6330022805361764,0.020017289705751878,3.5912800000000002,0.8750332494254147,0.027670980965625345,0.4781659999999999,0.4242117872525467,0.013414754580088298,0.0021973824,0.005904818904292513,0.00018672676908384144,7.5134733824,1.8655383218787793,0.05899350159465271
R::GLY:87,2.5102870000000004,0.6193813208605826,0.019586557140830036,-0.5373490000000001,0.1946937626093861,0.006156757360737873,1.8048089999999997,0.10782000055184567,0.003409567790644439,-1.545706,0.10346030912383744,0.003271702242564259,0.018634413600000004,0.007266416674062605,0.00022978427117863193,2.2506754136,0.666273870660017,0.02106942976742088
R::ILE:88,15.208538,2.471518062356818,0.07815626355293605,-3.448738,1.1232931039385936,0.03552164688406212,-3.327208,0.2395989915170763,0.007576785382733235,1.475261,0.1545464295252401,0.004887187215464535,0.050852239199999996,0.031832574598097206,0.0010066343951720621,9.958705239199999,2.7299257349482136,0.08632783165545481
R::PRO:89,26.865689,2.7990433991417496,0.08851352410947719,-2.854639,0.6680167038922006,0.02112454299337621,-9.153611999999999,1.1704169280457284,0.037011833046419085,8.569042000000001,1.0609267826933204,0.033549450639854,0.2770648344,0.12957425289075702,0.00409749765249449,23.7035448344,3.2852885988391027,0.10388994743314771
R::ASP:90,9.108941999999999,1.8473713927188544,0.058419012852289794,-1.423757,1.057528149011174,0.03344197640617253,-8.338679,8.599128973911196,0.27192833451106013,-56.565760000000004,7.75203767795281,0.24514095569773728,0.3820666752,0.08682152472460054,0.002745537680583609,-56.8371873248,11.771906901437061,0.3722603821199639
R::PHE:91,14.228848,2.552320331168484,0.08071145564847657,-3.411347,0.8947289548187205,0.02829381385729043,0.88028,0.8726186255174708,0.02759462385320735,0.04465199999999998,0.5019383198123052,0.01587268335524904,0.09319445999999999,0.060590583268725844,0.0019160424788726373,11.83562746,2.886512694717252,0.09127954610296796
R::ARG:92,21.145435,3.5280734422309012,0.11156747829800134,-5.554395,1.6736746251810715,0.05292623877600788,-185.347713,7.448611392510083,0.23554577405810317,2.938122,7.434037594276478,0.23508491009232388,0.4564869984,0.2437429880361381,0.0077078300588936804,-166.3620640016,11.22740514271725,0.3550417246447434
R::SER:93,7.736632999999999,1.5603406199644358,0.04934230284766815,-1.4252470000000002,0.8979313080581387,0.02839508115838023,-5.776032999999999,2.3061435124274032,0.07292666110491416,-0.6684159999999999,1.2041494653671527,0.03807854953834245,0.26654965199999997,0.05972468361797906,0.0018886603276575956,0.13348665200000004,3.164298398854044,0.10006390136802716
R::ARG:94,21.256541000000002,3.5380485186496524,0.11188291791117624,-2.8617799999999995,1.159481985026072,0.03666603978615635,-202.898956,8.933898515321516,0.28251467693212684,14.774655999999998,7.3555012069650285,0.2326013714612706,0.9908746991999999,0.10061868227127803,0.003181842111420427,-168.7386643008,12.156901356878281,0.3844349757772685
R::ASP:95,9.350575000000001,1.941547741976746,0.06139713050603424,-0.872587,0.5095047795958346,0.016111955822649217,23.866751,5.503266939464139,0.17402858100610658,-90.763987,5.807717266950156,0.18365614569850636,0.8164671552,0.03732869527128631,0.001180436991396217,-57.6027808448,8.249007397628315,0.2608565181208372
R::GLY:96,2.4685470000000005,0.613858463972763,0.019411909071263445,-0.7095009999999999,0.22972115705567914,0.007264420830252058,1.5650309999999998,0.1826379917733438,0.0057755204128286134,-1.406824,0.16518220553074112,0.005223519984072044,0.0042644304,0.006253460580999598,0.00019775178694038604,1.9215174304,0.7001963486210407,0.022142152709757876
R::ILE:97,15.217686,2.4740265636011265,0.07823558932738986,-3.9261019999999998,1.0609972288352123,0.0335516783424615,-3.311099,0.27037723128806535,0.00855007878320428,0.990327,0.21625244061281715,0.0068385026190680084,0.0325137024,0.03291255247491197,0.0010407862943053363,9.003325702400002,2.7143092599002814,0.08583399535370827
R::TYR:98,15.33858,2.6452796490352397,0.0836510873904219,-6.070179,1.1036145998304843,0.03489935794479606,-22.660687,1.5684630805444546,0.04959915760404606,0.10215200000000002,0.7599847346466901,0.02403282748442222,0.12821806079999998,0.06072295469746102,0.0019202284309919754,-13.1619159392,3.3551170047724406,0.10609811551442935
R::ALA:99,6.77742,1.2682414508286661,0.040105316076550254,-1.5743289999999999,0.32317867311906584,0.010219806982472811,-0.080659,0.24810627706489008,0.007845809373098483,1.8242749999999999,0.20883892686709535,0.0066040667300535354,0.259278696,0.04032011188469476,0.0012750338906845982,7.205985696000001,1.3489540265981619,0.04265767182905549
R::ARG:100,21.229822,3.4588252219960465,0.10937765729945033,-2.382219,1.3546132418661054,0.04283663192921451,-208.21716100000003,8.981592744334325,0.28402290088138843,19.653168,6.788976230314552,0.21468627868537848,0.9087490872,0.14099899658796242,0.004458779770162711,-168.8076409128,11.856539805071662,0.3749367095247527
R::LEU:101,14.250572,2.3010341289985248,0.0727650882141704,-4.8350159999999995,1.0222036654913735,0.03232491815525602,-22.817173,0.47321421900762867,0.01496434753241851,0.5929169999999999,0.17304722508899123,0.005472233740530461,0.013780512,0.01459446348276277,0.00046151745833683907,-12.794919488,2.567829518115708,0.08120189920258238
R::ALA:102,6.850757,1.3290965698364434,0.04202972391000207,-2.1403980000000002,0.40986197871478636,0.012960973790421767,0.073579,0.2319508002982529,0.007334928340413422,1.699485,0.19516571362562635,0.006171681762291377,0.15633048959999998,0.050557530879820185,0.0015987695045452837,6.6397534895999994,1.4244056399107887,0.045043661341077325
R::VAL:103,10.946067000000001,1.997684075250889,0.06317231723240015,-0.286879,0.795282777607437,0.025149049611446556,-17.440981,0.37634810566681476,0.01190117206996857,0.540008,0.12531960714908102,0.003962953940686164,0.7195912847999999,0.05486959531337851,0.0017351289548197648,-5.522193715200001,2.187137383415786,0.06916335687294864
R::ASP:104,9.302528,1.9078367611554192,0.060331095690497785,-1.9536710000000002,0.9057563462427409,0.02864253059279155,1.3049300000000001,9.55830477873038,0.3022601367085974,-66.72810399999999,9.405945907413246,0.29744212615765103,0.41342047919999997,0.10308382883577485,0.0032597968905199184,-57.6608965208,13.575856164457049,0.42930626666521704
R::PHE:105,14.206921,2.351200951590272,0.07435150243780551,-3.977533,0.9206077410661937,0.029112172933517002,1.525326,1.1185952305119131,0.03537308708218721,-1.039536,0.8113381691403407,0.025656765671144135,0.19331670239999998,0.07557760492233499,0.002389973716549317,10.908494702399999,2.879392542961761,0.09105438713463397
R::PRO:106,27.168401000000003,2.7892499121088092,0.08820382685688304,-1.5212330000000003,0.5939383711387908,0.01878198042568994,-8.941643000000001,1.535328791350895,0.048551359379022545,8.185704,1.484736588888413,0.04695149346276432,0.7136724528,0.06738932696226675,0.0021310376318655878,25.6049014528,3.563551096621659,0.11268938023715203
R::ASP:107,9.307775,1.9400176232124797,0.06134874390217781,-0.987097,0.7273690161059928,0.02300142790330635,14.82783,8.902950024632284,0.28153599972490195,-80.37825899999999,8.929192964200011,0.28236587434022364,0.681468912,0.13165625030587472,0.00416333619163804,-56.548282088,12.779009099504922,0.4041077499445285
R::LEU:108,14.457668,2.3716745956762284,0.0749989359109581,-4.323777,1.088775981215144,0.034430119623245575,-23.309548000000003,0.4379527733626081,0.013849282714133609,0.7997829999999999,0.19089362983347558,0.006036586610908519,0.0161570088,0.022079715265220304,0.0006982219032608491,-12.3597169912,2.6531121439698317,0.08389877262797232
R::PRO:109,27.068153,2.866372912862351,0.09064267028056378,-2.925915,0.9207408352924291,0.02911638174250022,-8.851271,1.3625217376464127,0.043086720524530525,8.310227999999999,1.3333539440133666,0.042164353902508694,0.3223601856,0.18238944508605962,0.005767660676461537,23.9235551856,3.5681117550631454,0.11283360092020372
R::ASP:110,9.079604,1.9621715447901085,0.062049312415078384,-2.1772039999999997,0.9256766348914722,0.02927246543057144,-11.228471,10.57046719398717,0.3342675226508836,-53.095729999999996,9.749082303535037,0.3082930517561173,0.363137652,0.06429430794821588,0.0020331645370062932,-57.058663348,14.54271331704856,0.45988097440735853
R::PRO:111,27.222701999999998,2.795050023022128,0.0883872424685599,-5.551728999999999,0.623828814306457,0.019727199232506373,-7.367996999999999,1.194716355036207,0.03778024839768791,7.039916,1.1004481691311045,0.03479922661416486,0.0289171008,0.02173396270515065,0.0006872882472943061,21.371809100799997,3.292456943959157,0.10411663040948296
R::GLN:112,19.509811000000003,2.560473784142107,0.08096929047039378,-3.327293,1.1440498857790249,0.03617803395917196,-68.500259,4.414485564357301,0.13959829081302894,-4.449485000000001,4.026026791487483,0.12731414581960246,0.5229057744000001,0.1623932343756554,0.005135324972286227,-56.244320225600006,6.602107407994434,0.20877696766332962
R::ALA:113,6.717773,1.2340418767088093,0.03902383058428529,-2.375455,0.5161895078118113,0.01632334548966602,0.252159,0.31134723656875457,0.009845664107565322,1.4956779999999998,0.27972538017848864,0.008845693207205414,0.1040303808,0.09191378330563982,0.0029065690360898216,6.1941853808,1.4046147140915746,0.044417817315155816
R::MET:114,12.467166,2.279921902707196,0.07209746099859551,-7.200265,0.8358695165963406,0.026432514991483504,-0.736869,0.5751375607965454,0.018187446600306488,0.90314,0.4171446852112586,0.013191273191015339,0.0038398608,0.008962398349646336,0.0002834159208261656,5.4370118608,2.530137339758888,0.08000996786677385
R::PHE:115,14.283093000000001,2.573525614862032,0.08138202559749297,-4.744911,1.07779852620005,0.03408298201564822,0.48531499999999994,0.6778407156367932,0.02143520552210778,0.744,0.47976852335266845,0.01517161283450115,0.03646661760000001,0.05638430797686614,0.0017830283749929753,10.803963617600001,2.9116161861397574,0.09207338820414412
R::ASP:116,8.932088,1.846150992810718,0.05838042041863008,-4.4325209999999995,0.8050590397970822,0.02545820216666919,10.679134999999999,8.13712621388995,0.25731852444154696,-71.86069700000002,7.895866022115053,0.24968920729417,0.20658868560000002,0.04998809035657066,0.001580762214090618,-56.4754063144,11.515920094154808,0.3641653685002989
R::ILE:117,15.205480999999999,2.3598962366254583,0.07462647149396119,-4.274713,1.062716893923777,0.03360605892738689,-3.8168689999999996,0.40889874277013866,0.01293051359532946,1.1779849999999998,0.3621979911250199,0.011453706158925154,0.14813750879999998,0.07717021725218921,0.002440336540469384,8.440021508800001,2.6462838572826524,0.0836828432434914
R::GLU:118,11.819938,2.2516025773115467,0.0712019252980985,-1.459961,0.9213579898600761,0.02913589788352163,7.584400000000001,15.39130501218139,0.48671580000858816,-70.879704,14.939633992249743,0.472432708247835,0.783201132,0.11217985025980172,0.0035474383439760494,-52.152125868000006,21.58740681116709,0.682653742999204
R::TYR:119,15.623127,2.50303016419519,0.0791527637096204,-4.284641,1.5132090021272673,0.04785187022592743,-18.636019,1.9985697697701224,0.06320032535231919,-2.387828,1.7077347722688088,0.05400331519838389,0.34926494399999997,0.21687166625233767,0.0068580842531326,-9.336096056,3.9386081277106086,0.12454972494416865
R::PHE:120,14.193196,2.3622776292349723,0.07470177774045275,-5.668418,0.9044666081597486,0.0286017454935184,1.064662,0.35536709154900653,0.011237694147644346,0.08246300000000001,0.35225469000568327,0.0111392713689451,0.012536553600000002,0.014809692060066848,0.0004683235835552242,9.684439553599999,2.578566250113794,0.08154142447999001
R::ARG:121,21.552413,3.5092706054721687,0.11097288039170201,-3.1593020000000007,1.328452798858883,0.04200936608419603,-193.629332,14.34513181367728,0.45363289866562373,7.893577,11.707245842044617,0.3702156198839684,0.7982670815999999,0.12989313771837424,0.004107581676159895,-166.5443769184,18.8928306827299,0.5974437640534048
R::LYS:122,17.116815000000003,2.8381083292881897,0.08974886566845845,-1.87824,0.915821208752014,0.02896080949144896,-22.08732,14.34741016272972,0.45370494638872966,-0.28334599999999954,14.246541303006985,0.45051519297165105,0.9484283808,0.15718088316452822,0.004970495954367237,-6.183662619200001,20.43845421457042,0.646320671711103
R::ASP:123,9.219511999999998,1.8923553582390387,0.059841530744592426,-1.480107,1.1048733174219567,0.034939162089995805,-20.874065,6.42407247801385,0.2031470088452572,-45.25597500000001,6.1207248234482,0.19355431373228293,0.176695236,0.0629281489158318,0.001989962795122839,-58.213939764,9.139895697899565,0.28902887981736874
R::PRO:124,27.034856,2.8504929032123547,0.09014050028296935,-4.065125,0.6035052852916866,0.01908451281471445,-7.2884899999999995,1.0916484122188792,0.03452095386718044,6.747303,1.0430297393607721,0.03298349643671817,0.1773920304,0.04484621069502702,0.001418161702240882,22.6059360304,3.2819425492143672,0.10378413605336656
R::ARG:125,21.630126,3.6066859602859798,0.11405342439455293,-1.430365,1.3325203006990174,0.04213799178621354,-207.08722,6.20884652859128,0.19634096672778198,17.191319,5.527369035195587,0.17479075619505455,1.0436745096,0.09097602074392387,0.002876914380095255,-168.65246549039998,9.159347917351344,0.28964401300749926
R::PRO:126,27.374455,2.640851516457334,0.08351105754314814,-5.216253,0.655585063123772,0.02073141999456381,-8.290218,1.1908709738993557,0.03765864676904894,7.858262,1.1313057859641662,0.03577503013773713,0.0169401096,0.02224715706925601,0.0007035168780236532,21.7431861096,3.1784288415498096,0.10051074520067825
R::PHE:127,14.460655,2.464772367577785,0.07794294595391554,-5.326476,0.9455264044033884,0.02990017025744168,0.94506,0.426590848940762,0.013489987116376355,0.6843420000000001,0.3600856745775927,0.011386908844633824,0.015590836799999999,0.010876532205761437,0.000343946148143813,10.7791718368,2.6983110921070277,0.08532808886754596
R::PHE:128,15.125866,2.523324907744542,0.07979453985107002,-5.11696,0.9657272525925733,0.030538977166892804,0.8641879999999998,0.6522386117487986,0.020625595910324628,-0.117329,0.3434364435510594,0.010860413931291939,0.025096917599999997,0.015312294612701593,0.00048421727179662877,10.7808619176,2.8006063593845725,0.0885629492520733
R::LYS:129,17.409025,2.8257848124680334,0.08935916184910755,-3.968958,1.153313577582437,0.03647097761557812,-36.175627999999996,12.006565954244202,0.3796809529244468,12.586006,11.141051854020068,0.3523109938874517,0.46550630880000005,0.15990325542319545,0.005056584924129692,-9.6840486912,16.661975377886197,0.5268979251176511
R::PHE:130,14.943454,2.477751207826161,0.07835337291963888,-5.411041999999999,0.8630061449584236,0.027290650527900574,0.77527,0.34517878135829844,0.010915511490534926,0.40263099999999996,0.3090877461805951,0.009774212747786903,0.0068251536,0.011353938949017078,0.0003590430749339235,10.7171381536,2.6643654388969726,0.08425463305948616
R::ALA:131,6.83874,1.2367104780020262,0.039108219166819655,-3.108955,0.3825732909848778,0.01209802971458576,0.584116,0.21653051180838234,0.006847296002364729,1.210336,0.17451000860695642,0.005518491016935699,0.0006438456,0.0018010617454825473,5.695457322323327e-05,5.524880845599999,1.324068570296271,0.04187072460378983
R::LYS:132,16.690421999999998,2.686871482954851,0.08496633666291609,-4.926151,0.9228952726062692,0.029184511032378117,-15.301685999999998,8.915464613883227,0.2819317457850464,-6.9064499999999995,8.621584644918823,0.2726384451787752,0.5323918752,0.09277806530975533,0.0029339000328268217,-9.911473124799999,12.723869415017651,0.4023640800201002
R::GLU:133,12.001128000000001,2.34349423332254,0.07410779460769293,-2.258328,1.4516752172631453,0.045906001093713227,-8.734003000000001,10.669137920609659,0.33738776499599243,-55.004178,9.522781107760276,0.3011367795974381,0.35157300480000003,0.12635926335312334,0.003995830756569149,-53.6438079952,14.56465436654005,0.46057481131383443
R::ILE:134,15.566313999999998,2.563817361553666,0.08107502367192995,-3.6792469999999997,1.0128345452199978,0.032028640557959995,-3.6423089999999996,0.22605105069209477,0.007148361876612012,1.235944,0.1818208977648059,0.005749681631534045,0.0394917696,0.026698581511060766,0.00084428327870612,9.5201937696,2.771978356703512,0.0876576523187377
R::TYR:135,15.669510999999998,2.61205153890175,0.08260032228677441,-4.837497999999999,1.0052131873368952,0.03178763206022116,-20.7576,2.796709758627091,0.0884397279168135,-0.27787599999999996,1.3706227025056896,0.04334289552653353,0.1283618952,0.06314395271778712,0.0019967871105418663,-10.0751011048,4.187773396360389,0.13242902257157918
R::PRO:136,26.922639999999998,2.8467190838577663,0.0900211616365841,-4.084553,0.5880348588230123,0.018595294974562786,-10.840050000000002,1.1679347736496246,0.03693334043246021,10.170615,1.1057757416289253,0.034967699249092724,0.1529158248,0.03611672137957189,0.001142111011771459,22.321567824799995,3.3223050102946914,0.1050605091432038
R::GLY:137,2.5644780000000003,0.5706985382108491,0.018047072380749186,-0.211344,0.1507244428219922,0.004766325383773122,1.50248,0.13903623124926826,0.004396711680335657,-1.261104,0.13510700642083667,0.0042724586813683765,0.018483336000000003,0.00823952703664379,0.0002605567227833203,2.612993336,0.6213433396840973,0.019648601623774336
R::GLN:138,18.893022000000002,2.599299684822048,0.08219707325395473,-2.607339,0.8450526090599331,0.026722909872972295,-70.886083,2.8810209010194634,0.09110588033772025,-3.685978,1.8034495627868277,0.05703008263641216,0.45268553519999993,0.08606358099486193,0.002721569395341438,-57.833692464799995,4.362406613464139,0.1379514097832844
R::PHE:139,13.643095,2.3923843060793972,0.07565383445652309,-3.40275,0.8869084403138805,0.028046507474193648,-0.018986000000000003,0.7791097957309997,0.0246376150185849,0.05842799999999999,0.6032652342179184,0.019076921733235684,0.26034395039999997,0.0809915570748859,0.002561177916001639,10.540130950399998,2.736349739783351,0.0865309765252445
R::GLN:140,19.077517,2.6321827834918685,0.08323692813716158,-0.9374760000000001,0.7707032940269556,0.024371778093196236,-64.96027,2.500871375960787,0.07908449683155352,-8.856913,2.1208654930077486,0.06706765568760399,1.0027994472000001,0.08012378705477975,0.002533736618514184,-54.6743425528,4.275654063756561,0.13520805328425523
R::PRO:141,26.940706,2.838938178186344,0.08977510779477794,-4.375947,0.6141983036373513,0.01942265574505711,-6.214059,1.1081865671081743,0.03504393624464866,6.066819,1.055668287976389,0.033383162436159346,0.13983786,0.055906142843610306,0.0017679074658053118,22.557356860000002,3.283663812621604,0.10383856718156625
R::SER:142,7.517377000000001,1.4428395922177213,0.045626594096765546,-2.75746,0.8302023225696252,0.026253302580818285,-6.942146000000001,1.4801635986214496,0.04680688281315046,1.7075850000000001,0.6313389491984477,0.019964690550444305,0.0187777296,0.02723874704421486,0.0008613648126889813,-0.4558662704,2.315434534179392,0.07322046901017869
R::LEU:143,14.441891,2.3836371391466025,0.07537722475070968,-3.364348,1.0294488617197066,0.032554031377019954,-24.424567000000003,0.44267984990396836,0.013998765999580104,1.1474600000000001,0.24830026661282503,0.007851943861235892,0.1650112632,0.053488291534358114,0.0016914482939967411,-12.0345527368,2.646123662880717,0.08367777745170615
R::CYS:144,7.854913000000001,1.422952351075397,0.044997704312898006,-4.301079,0.49953703442187347,0.015796748043790533,5.746879999999999,0.5566878277814237,0.017604014814808583,-0.644358,0.3670629344349549,0.011607549174395085,0.0040220640000000005,0.005623295975826277,0.00017782423240870183,8.660378064,1.648938688697561,0.05214401978255639
R::HIS:145,57.72887899999999,4.612229611409107,0.14585150663726104,-8.006774,0.9880546335724558,0.031245030947720312,-13.136505,2.8135755273272833,0.08897307035263535,-2.670411,1.3155642363940272,0.04160179395265305,0.0182376576,0.015591669226800647,0.0004930518728064648,33.9334266576,5.647660892394858,0.17859471872226873
R::LYS:146,16.547760000000004,2.713230266748475,0.08579987459431396,-3.5957719999999997,0.8757579859847126,0.027693899147935092,-13.238248000000002,4.765051326952943,0.15068415360778983,-9.207638000000001,5.07364694169352,0.16044280379299036,0.7545859919999999,0.08631847091838603,0.0027296297224510607,-8.739312008,7.522209040321179,0.2378731360332429
R::PHE:147,14.851314,2.5361967532910374,0.08020158334723823,-4.737282,0.8019423860078728,0.025359644920148233,1.16097,0.2727469286719834,0.008625015194189517,-0.7123160000000001,0.1811502032678959,0.005728472409290282,0.024332479200000003,0.015941228429818304,0.0005041059053925548,10.587018479200001,2.6800869328974857,0.0847517903521091
R::ILE:148,14.555099,2.3059163417606894,0.07291947733767022,-4.688589,1.0531654998522313,0.03330401732642776,-2.9726409999999994,0.19123567689895105,0.006047403088847311,0.724939,0.13657064574424477,0.00431874302071795,0.0026622432,0.005147613060801458,0.00016278181785363426,7.621470243199999,2.5459098311990984,0.08050873784003959
R::ALA:149,6.8415099999999995,1.2504466785513086,0.03954259596814554,-2.738322,0.3903935198181446,0.012345327063954201,0.591653,0.2515628124167004,0.007955114618344604,1.2180540000000002,0.20428703601550444,0.006460123302538428,0.0886886064,0.03566973401042793,0.001127976030053245,6.0015836064,1.3499308751989396,0.042688562494131554
R::LEU:150,14.118941,2.251077911472413,0.07118533390747704,-3.9779669999999996,1.0168292216055752,0.03215496331689713,-23.756372,0.43594736794250755,0.013785866226537963,0.448897,0.1818077236835663,0.005749265030506072,0.15279456959999999,0.06412998306593037,0.002027968127963681,-13.0137064304,2.515653044472754,0.07955193423270761
R::SER:151,8.117708,1.3565879664570226,0.04289907820380293,-3.890664,0.5534922719460499,0.01750296246650835,-2.8157979999999996,1.0852489756714814,0.034318585914865425,-0.24078000000000002,0.5246500086724483,0.016590890018320297,0.032156496,0.017721113121329148,0.0005603908013689591,1.202622496,1.897372292009731,0.06000018012044847
R::ASP:152,9.169267,1.7772489172063095,0.056201545474399546,-4.963358,1.1455300894502947,0.03622484210919352,-19.149853999999998,10.761034104057286,0.34029377747570405,-43.770284,9.35986656674891,0.29598496946186986,0.058348634399999995,0.0626999753838607,0.0019827473144949,-58.655880365600005,14.418104636965573,0.45594050195446356
R::LYS:153,16.994739000000003,2.7373230359018645,0.08656175485096754,-1.6247539999999998,0.8418433235964992,0.02662142335571109,-12.124499,11.650622767560495,0.36842504104905655,-12.764700000000001,10.78464462687575,0.3410404077642413,1.0448338823999999,0.12558810964719333,0.003971444735200964,-8.474380117599999,16.132668116515838,0.5101597598376872
R::GLU:154,11.882133,2.2969835574751074,0.07263699789577623,-2.045042,1.2795397024852335,0.040462598164675484,-5.057174,12.917280527871336,0.40848027643415535,-57.831049,11.622688166280595,0.3675416713933251,0.3890042568,0.08737552241132235,0.002763056625668662,-52.662127743199996,17.574527198243103,0.5557553474702575
R::GLY:155,2.331808,0.5589431448152844,0.017675334201536334,-0.603831,0.22565554378078106,0.007135854849911117,1.168524,0.18549091466699924,0.005865737756156509,-0.959511,0.16779257396857586,0.005306067082029778,0.0088344072,0.007792648793725286,0.0002464251919393554,1.9458244072,0.6526559708247694,0.020638793963146742
R::LYS:156,16.426295,2.65145153905837,0.08384625968983352,-4.287776000000001,1.0680242187441256,0.03377389127453335,-37.503607,11.60805090015335,0.36707880039652385,14.685114999999998,11.431749254850502,0.3615036528526026,0.3742296408,0.14661417434730523,0.004636347282025152,-10.3057433592,16.541587089461654,0.5230909131673427
R::LEU:157,14.116070000000002,2.312634454275037,0.07313192270889642,-6.482832,0.9791868370112009,0.030964606598114567,-23.119576000000002,0.4216458801221708,0.013333613472123753,0.5284490000000001,0.1722258151352462,0.0054462584770647825,0.0022041863999999996,0.0028406424921371297,8.982900293410276e-05,-14.955684813600001,2.552359698347544,0.08071270054798542
R::LEU:158,14.583334,2.4116606420564235,0.07626340572282359,-4.994531,1.0674606826665796,0.03375607069904612,-23.888397,0.4121244780293934,0.013032520300809048,0.880519,0.2069040783527478,0.006542881447726224,0.08870448239999999,0.05778660597205766,0.001827372931223906,-13.3303705176,2.6779795623459806,0.08468514944394188
R::ARG:159,22.162367,3.4887811576983445,0.11032494716205851,-6.339316999999999,1.411999770719174,0.04465135331108118,-200.06194300000004,6.806902370810896,0.21525315302162473,10.283073,5.506978016269086,0.17414593555886107,0.40092346079999996,0.07463183276805671,0.002360065774998482,-173.5548965392,9.530563151603703,0.30138286943140336
R::ASN:160,17.980466,2.308747292114059,0.07300899984826528,-6.278855999999999,0.801355996585787,0.025341101658452023,-81.051617,1.7290161949244431,0.05467629287278903,-2.227414,0.6478197963971154,0.02048586069961426,0.0007027704,0.0019502349952566843,6.167184557578798e-05,-71.57671822959999,3.06294903425433,0.09685895305256781
R::TYR:161,15.258634,2.50722415911382,0.07928538947400082,-6.823334,0.8883655038575057,0.028092583869128166,-18.427851999999998,0.6239234585235596,0.01973019214544045,-1.3073,0.4049659911646903,0.012806149069880455,0.004876077600000001,0.008123947482157811,0.000256901776352088,-11.2949759224,2.762011981709474,0.08734248786877263
R::THR:162,10.669225999999998,1.8250724864848518,0.057713859521990034,-4.05792,1.0409395167827955,0.03291739779508702,-28.508965,2.9104744636871493,0.09203728377008417,0.9698479999999999,0.967408468484745,0.03059214188147015,0.0084245976,0.008505849053576852,0.00026897856442890434,-20.9193864024,3.717695221056067,0.11756384544860346
R::GLN:163,19.027144,2.498404284591267,0.07900648055231925,-5.063084,0.9094320265660321,0.028758765810514193,-66.67576600000001,2.678241071905963,0.08469341910233641,-4.120577,1.529144034442472,0.048355780192971765,0.10320038640000001,0.06689475615166839,0.002115397929608322,-56.7290826136,4.072446710016423,0.12878207253311147
R::ASN:164,16.834373,2.335277560777519,0.07384796060739254,-4.081682,0.9501425908125579,0.030046146889010576,-86.991406,2.780627392363817,0.08793115884124353,-0.9310109999999998,1.1278382219445304,0.03566537613539215,0.0309660336,0.018554647273447994,0.0005867494656512872,-75.1387599664,3.919253022417083,0.12393766277336943
R::ILE:165,14.508857,2.3493303987628047,0.07429235036362088,-4.450537000000001,1.016762566497705,0.03215285549731159,-3.9796419999999997,0.2593207315969936,0.008200441563476933,1.050821,0.20221092690307318,0.006394470967875295,0.0312702552,0.022892003946436687,0.0007239087267630312,7.1607692552,2.581050170729287,0.08161997294671006
R::ASP:166,9.555747,1.8745063582156771,0.05927709580429021,-4.803541999999999,0.7611778282609131,0.024070556417249686,17.037305,5.61146164452498,0.17744999799373062,-74.464672,5.120826713570378,0.16193475917917066,0.0280726488,0.015553836775798392,0.0004918555056601263,-52.6470893512,7.861601345365742,0.2486056630759976
R::THR:167,12.008613,1.9347113022957714,0.0611809433012519,-2.1666380000000003,1.0488840931942862,0.033168627360142595,-24.640468000000002,1.3090879286648396,0.04139699512012919,-0.882632,0.744539671593126,0.02354441170588044,0.15560024399999997,0.041984358054189465,0.0013276619755127372,-15.525524756000001,2.667035597449015,0.08433907088686847
R::LEU:168,14.332210000000002,2.3738141750988007,0.07506659535305966,-5.025216,0.99508155110222,0.0314672415909625,-24.285035,0.5498605912183561,0.017388118638167846,0.98244,0.20672056598219732,0.00653707827702866,0.013483439999999998,0.0112922448085684,0.00035709213491288207,-13.98211756,2.6401493533911706,0.08348885319736891
R::GLU:169,12.837136000000001,2.2451770975813914,0.07099873378803316,-4.639035,1.3013895119352237,0.04115354980770188,-13.572092000000001,7.007682758768122,0.2216023863759955,-46.467465000000004,4.9413425233204595,0.1562589707273634,0.005505494399999999,0.0071313024164319835,0.00022551158319387643,-51.8359505056,8.95873703694132,0.283300139952426
R::GLN:170,20.481552999999998,2.5216593693817964,0.07974187090350338,-3.8716779999999997,1.0383510544685741,0.03283554342958252,-69.000603,3.2031728394501293,0.10129321911851259,-4.574432,1.323289828184287,0.04184609861595224,0.44389827360000006,0.07521965303028313,0.002378654283832811,-56.5212617264,4.4106699142506685,0.13947762936211672
R::VAL:171,11.350346,2.1610990394435885,0.06833995213843803,-1.043604,0.7933219593481577,0.025087043093676865,-17.078024,0.3154806007094572,0.00997637255840017,0.728155,0.12902796198886504,0.004080222417344428,0.5293043712,0.07629453874007477,0.0024126451545058943,-5.513822628800001,2.32845568360417,0.07363223390953559
R::ALA:172,6.771421999999999,1.2656571257319258,0.040023592541349906,-2.551951,0.4105113939941253,0.012981510104722023,0.636958,0.20614623992690237,0.0065189164924855415,1.1477939999999998,0.16970805391612975,0.0053666398764962795,0.0059927544,0.00865340675652778,0.00027364474870517915,6.010215754399999,1.357121785899664,0.04291595905678322
R::GLY:173,2.581571,0.5961857638010153,0.018853049221783727,-0.5345719999999999,0.18541042801309746,0.005863192544680756,1.420392,0.16185618411416972,0.00511834195184339,-1.183435,0.15096786338489393,0.004774023017854019,0.0152376048,0.007690027290748517,0.00024318001507619202,2.2991936047999997,0.662466865892727,0.020949041706143322
R::ILE:174,15.001850999999998,2.4049283729040667,0.07605051267939619,-5.667888999999999,1.1124098321567462,0.03517748761180935,-3.1023059999999996,0.2156373538234969,0.006819051866938688,0.812301,0.15104870869689685,0.004776579571094781,0.0004993776,0.002560274684102907,8.096299437433278e-05,7.0444563776,2.662791364198002,0.08420485644692624
R::GLN:175,19.265458,2.5930770640758056,0.08200029670821929,-1.6512719999999999,0.827781895197038,0.02617676194673436,-66.474819,3.7234422509606615,0.11774558249139964,-7.821146999999999,2.637359744022609,0.08340063800350092,0.9092688407999999,0.1003378947786724,0.003172962831269212,-55.7725111592,5.314040631667264,0.16804471974748453
R::ARG:176,20.96952,3.4946154488870445,0.11050944364894794,-4.485143,1.2058918245642931,0.03813364777399351,-195.698153,7.465886394768607,0.2360920575953181,8.581407,6.3324100433682435,0.20024838815169274,0.6413499216,0.10596007034829948,0.0033507516333229734,-169.99101907840003,10.465018699534236,0.33093294846781457
R::ILE:177,14.800578,2.433028495500207,0.07693911657873387,-4.863734999999999,1.0385478288336074,0.032841765981368905,-3.2454300000000003,0.2628875598045674,0.008313234575061623,1.118846,0.19336809013898856,0.00611483591635949,0.0830301048,0.038436269945467616,0.0012154615778875353,7.8932891048,2.6657433647900772,0.08429820690217749
R::ILE:178,14.583472,2.4259414368891927,0.07671500410751472,-4.348702,1.1339791934581516,0.0358595707056847,-2.696296,0.25845517674057145,0.008173070315615791,0.20460099999999998,0.23854137963674144,0.007543340758510118,0.10045558080000001,0.06963010826830783,0.0022018973585197542,7.8435305808,2.701786462060327,0.08543798971518735
R::GLN:179,20.616127,2.653292923306999,0.08390448937256575,-4.938212999999999,1.262218288423599,0.03991484695737915,-73.364991,4.973871784527523,0.15728763628753217,0.5544749999999999,3.0223910642693146,0.09557639742831386,0.1445786496,0.09250256293056759,0.0029251878826365356,-56.9880233504,6.520426622771299,0.20619399443956832
R::CYS:180,7.592636000000001,1.4850565139091507,0.046961610380224394,-4.3284720000000005,0.5741344034422602,0.018155723979395588,4.717497,0.8151944455103948,0.025778711837308708,0.120487,0.7002272872653564,0.02214313107559543,0.0035057808000000003,0.005820247734819485,0.00018405239388465274,8.105653780799999,1.9209157388666724,0.06074468928083915
R::HIS:181,58.192013,4.857745941980807,0.15361541471099505,-6.949228,0.8630636280228706,0.02729246830200596,-8.646848000000002,2.1819116831109366,0.06899810571962103,-4.83497,1.623020631138126,0.051324418838404794,0.194110344,0.09204591258676456,0.0029107473308293704,37.955077344,5.634357237065016,0.17817402020178735
R::GLY:182,2.221904,0.5553374134559997,0.01756131096427599,-0.904173,0.19503112846671425,0.006167425805877197,1.122104,0.20626034806525465,0.006522524908653089,-0.988187,0.19268841177143994,0.006093342599181503,0.0018890639999999998,0.0031148516235711774,9.85002570395834e-05,1.4535370639999998,0.6527776354706377,0.020642641337063356
R::SER:183,7.218573,1.5004558322959727,0.04744857958538907,-2.7594139999999996,0.6818827014993122,0.021563024338065385,-2.724658,1.9115255836728946,0.060447746500891165,-1.075294,1.510992654371291,0.04778178315596855,0.07606966320000001,0.04413662809724374,0.0013957227302707387,0.7352766632000001,2.941990588668631,0.09303391114972431
R::PHE:184,15.152229,2.516371407912393,0.07957465087927813,-4.959401,0.9173801535890124,0.029010107655763704,0.6824939999999999,0.40951275189424813,0.01294993026869257,0.17209400000000002,0.36393038505186676,0.011508489265059946,0.00470754,0.006960034321311928,0.00022009561048289897,11.05212354,2.7338445219075194,0.08645175458001852
R::ALA:185,6.76132,1.290000966511266,0.04079341237994194,-1.463209,0.4066185673564354,0.012858408117609271,0.5367360000000001,0.28457465506260393,0.008999040743545949,1.24125,0.2579105183973697,0.008155846706504481,0.219809484,0.04910888040308783,0.0015529591541456535,7.2959064840000005,1.4068949516070646,0.04448992475670693
R::THR:186,10.697040999999999,1.9373658408568577,0.06126488718114969,-2.981269,0.6815294569121719,0.021551853763400495,-22.17973,2.583514905143766,0.08169791469248161,-0.8247640000000002,2.5251741196012603,0.0798530170645042,0.29623664159999996,0.060486493339790406,0.0019127508663034267,-14.992485358400002,4.156029477426568,0.13142519171467298
R::ALA:187,6.035929,1.251573457675977,0.03957822785268437,-3.4905600000000003,0.3899062071832148,0.012329916885364637,0.831888,0.20558295516895364,0.006501103864421796,1.04677,0.1576792284988736,0.004986255017545733,0.0006675407999999999,0.0029887377458745626,9.451218605881128e-05,4.424694540799999,1.3362630704574283,0.042256348558155306
R::SER:188,7.256112,1.379365469865039,0.04361936610561873,-2.800171,1.1192706659959422,0.03539444622760752,-6.508305999999999,3.1334678240511744,0.09908895298853451,0.22252300000000005,1.3660870299768606,0.043199464967415974,0.02400822,0.027179732602485993,0.0008594986121819163,-1.80583378,3.8523978297826855,0.12182351595202934
R::CYS:189,7.353771000000001,1.369248979024268,0.043299454575768045,-4.815647,0.6132263158011078,0.019391918790852027,5.876027,1.0118339637860552,0.03199699939480263,-1.472943,0.9474013942099726,0.029959462641225724,0.0035991,0.00640171150602087,0.0002024398928233267,6.9448071,2.0426227343496905,0.06459340240986076
R::LEU:190,14.725265,2.292350175425866,0.07249047749032282,-3.594156,1.115792882063692,0.03528446904324904,-23.752506,0.4725578144142788,0.014943590196602689,0.559858,0.2391050226072217,0.007561164714248725,0.07768789920000001,0.06627007526614043,0.0020956437855179292,-11.9838511008,2.6047527531638734,0.08236951441592198
R::ILE:191,14.841186,2.4607323437147732,0.07781518918183006,-1.897206,0.9766201152771737,0.03088343973012074,-3.214534,0.3707288400488961,0.011723475288667606,0.46877,0.31389532506872414,0.009926241740961178,0.4445909064,0.0784632619960167,0.0024812262055394223,10.6428069064,2.6927898448254477,0.0851534916981979
R::CYS:192,7.270995999999999,1.4571121253987287,0.04607793122508866,-1.8870500000000001,0.5946150347073306,0.01880337840655237,4.855325000000001,0.8454683372989198,0.02673605635420078,-1.3882739999999998,0.6082605567715205,0.019234887702401594,0.2903980536,0.06506617877113122,0.002057573235604703,9.1413950536,1.8883257153899264,0.059714102248990375
R::LYS:193,17.503286,2.761196132512864,0.08731668845188759,-1.0840929999999998,1.1082232583514027,0.035045096523636514,-17.808949000000002,19.08529371056152,0.6035299793866077,-5.832954999999998,18.470037705889368,0.5840738761980158,0.9565134624000001,0.2694233581655618,0.008519914666545,-6.266197537599999,26.7266848055245,0.8451719829087179
R::TYR:194,15.400716000000001,2.5538247702894576,0.08075903019070996,-2.465215,1.0185185146942592,0.032208383454855355,-15.933738,1.0542957219660904,0.03333975808784461,-5.7898320000000005,0.9451996719085339,0.029889838068748387,0.5451373944,0.12768329020078253,0.0040377001617873075,-8.242931605599999,3.0952618360725963,0.09788077356584132
R::LYS:195,16.556915999999998,2.7696308297215353,0.08758341699742024,-3.185726,1.0045534047147517,0.03176676790175544,-3.496129,9.253992309179806,0.29263693146689296,-17.973758999999998,9.372373321999023,0.2963804677891561,0.7777340064,0.14029016817121961,0.004436364647491128,-7.3209639936,13.497311552766035,0.4268224679564461
R::VAL:196,10.472533,2.0436212479104343,0.06462497818112592,-2.456956,0.8581250165704295,0.027136295695322898,-17.097889,0.33868695971206214,0.01071022206487802,0.575776,0.131962501582836,0.004173020707353367,0.15214011119999998,0.051374483379394036,0.0016246038109334947,-8.3543958888,2.2466705688686313,0.07104596149691057
R::ASP:197,9.401172,1.8073839006741208,0.05715449732449757,-2.1536580000000005,0.6410027449520009,0.02027028660468322,12.397565,4.564975192459976,0.14435719070339031,-75.74782,4.529227301825334,0.1432267431438696,0.5671401984000001,0.056362732645386854,0.0017823461031054987,-55.5356008016,6.710707585676659,0.2122112068210778
R::CYS:198,7.986282,1.5036752982196655,0.04755038803707074,-4.524100000000001,0.5923190879922746,0.018730774196492786,4.0925139999999995,0.7564877671211875,0.023922243661579908,0.613846,0.4021581831618002,0.01271735838466464,0.0168654672,0.014008566529227898,0.00044298976986359873,8.1854074672,1.8292300266779475,0.05784533248672882
R::GLU:199,11.784299,2.2175327072219253,0.07012454140740602,-1.409185,0.8551985271122724,0.02704375197296041,17.499475000000004,13.303955673760154,0.42070801819002096,-80.17678599999999,13.61000969537509,0.430386296143597,0.803054952,0.12834662808460257,0.004058676747498782,-51.499142048,19.18053412089699,0.606541745606099
R::ALA:200,6.7440370000000005,1.2885597400318698,0.04074783679695156,-1.328288,0.33514986954495446,0.010598369452703562,0.494591,0.20522305844860608,0.006489722930834566,1.295369,0.16069424021725234,0.0050815980595674826,0.231448824,0.05255523305790722,0.001661942394239627,7.437157824,1.3577234010529429,0.04293498379837554
R::VAL:201,10.846626,2.014531688041665,0.06370508552795451,-3.707326,0.8293036342160813,0.026224883559779633,-16.988556,0.3234931975544462,0.010229753118428615,0.452281,0.1196334737395851,0.0037831426141503046,0.02898702,0.023270600202774314,0.0007358809915994297,-9.36798798,2.2058068767652346,0.06975373809040487
R::ARG:202,21.088178,3.5156912071904154,0.11117591764548652,-4.915610000000001,1.1776066549998772,0.03723919217571724,-194.163982,12.531947934925201,0.3962949899300722,8.796795,10.28765342344769,0.3253241659652338,0.7405985736,0.08224023191357928,0.0026006644814737835,-168.4540204264,16.632472382619856,0.5259649584892631
R::GLY:203,2.509038,0.56697636154958,0.01792936681971787,-0.45453499999999997,0.1752308214184936,0.0055412851194465715,1.154973,0.14377940141411077,0.004546703890842244,-0.910815,0.1375593645485468,0.004350009054588278,0.023349304799999998,0.008401148338605679,0.00026566763710933434,2.3220103048,0.6259662208701099,0.01979478996277574
R::ASP:204,9.219182,1.841258471501489,0.05822570531024936,-3.7903059999999997,0.6142257226492553,0.019423522810345192,10.480635000000001,3.563697145069289,0.11269399869458445,-72.50856599999999,3.7057540214703946,0.11718623156174962,0.36141354719999996,0.04170112922894741,0.0013187054936449503,-56.237641452800005,5.495615997396286,0.17378663697430244
R::ILE:205,15.105476,2.45320862859725,0.07757726841945391,-5.113683999999999,1.0158592747738242,0.03212429090492116,-3.177365,0.28269349793548487,0.008939553331962396,0.869481,0.16846624480589575,0.005327370424421414,0.0032840063999999996,0.0075695596751382465,0.00023937049458001093,7.687192006399999,2.6755478745886188,0.08460825272522578
R::PHE:206,15.409108,2.6320443306175525,0.08323254987284723,-2.672699,1.2042459011343987,0.03808159910506648,-0.467655,0.7124072767560702,0.022528296162271127,-0.036646,0.5692943251816234,0.018002667265824803,0.5151179807999999,0.1766792197205816,0.005587087495383758,12.7472259808,3.0398521760235435,0.09612856626453488
R::ASN:207,16.969928,2.3222765767272424,0.07343683339316859,-1.838006,0.5763766077522577,0.018226628705385974,-78.86372800000001,2.0000493148960103,0.06324711267730726,-8.473409,1.674073435581307,0.05293885026820096,0.6539688504000001,0.042434880281285815,0.0013419087392542981,-71.5512461496,3.5397313939873305,0.11193613510202811
R::GLN:208,20.204317,2.516285054700878,0.07957192015096155,-3.374879,0.9570158537657566,0.030263498547904208,-71.16361599999999,2.0857949363597568,0.06595862730942785,-1.975283,1.3702770781528093,0.04333196592483429,0.329942448,0.05249348393495193,0.001659989715519062,-55.979518552,3.671311097439256,0.11609705066960416
R::VAL:209,10.660057,2.0049937515491165,0.06340346949300961,-1.4524879999999998,0.8276512561797995,0.026172630778276765,-17.319504000000002,0.38362347423482834,0.012131239424889776,0.7500049999999999,0.14532386925415933,0.004595544252316584,0.4879057607999999,0.062496787688423656,0.0019763219553938834,-6.8740242392,2.2084379980061413,0.06983694144961801
R::VAL:210,11.387257000000002,2.0180235694736073,0.0638155085143964,-1.923124,0.9369808325809018,0.029629935548765543,-16.359946,0.42482059870491207,0.013434006888638994,0.36934100000000003,0.13429910915192253,0.0042469107265163935,0.1938101112,0.0841648158176693,0.002661525168324019,-6.3326618888,2.2706705431655254,0.0718049073225474
R::PRO:211,26.809856999999997,2.8541243074804927,0.09025533536889109,-4.896401,0.6944393164265688,0.021960099366783385,-7.3658090000000005,0.8330662581805843,0.026343868176845253,7.052319,0.7827002882579002,0.024751156361653086,0.014188031999999998,0.021809420613104237,0.0006896744358603528,21.614154032,3.1520416097087742,0.09967630766303234
R::ARG:212,21.443443,3.555412148085085,0.11243200408580735,-6.708475999999999,1.6623804189847762,0.05256908461656908,-208.91248299999998,8.472460531847346,0.2679227266651917,22.910455000000002,7.389532456520845,0.23367753406345035,0.42107758559999997,0.1593803218279992,0.005040048311871286,-170.8459834144,11.908721328373042,0.3765868341788478
R::CYS:213,7.692925999999999,1.5088973048302525,0.04771552238552985,-3.714541,0.7136527897507302,0.022567682741455757,4.266305,0.9691197676113104,0.03064625791144818,0.08139600000000001,0.8011529986113763,0.02533468229885664,0.025979364,0.028537735938529953,0.0009024424483019757,8.352065364,2.089958141775691,0.06609027942424286
R::PRO:214,27.208173000000002,2.69641771969237,0.08526821517465345,-2.120881,0.7446801130948778,0.023548852856115944,-2.994388,0.9644116680422319,0.03049737473055673,2.814424,0.9592077586341762,0.03033281266589038,0.464854752,0.18113375824703493,0.005727952372069385,25.372182752,3.115797781943927,0.09853017719443469
R::ARG:215,20.965989999999998,3.6045099503122473,0.11398461291727055,-2.3173500000000002,1.042060638110854,0.032952850764387594,-157.92908400000005,4.767409688388863,0.15075873154462396,-26.144235,3.9526684801251672,0.12499435232751518,1.0770657479999999,0.13091335170155935,0.004139843675036072,-164.347613252,7.242051084587344,0.2290137635858874
R::CYS:216,7.456947,1.5081909362514416,0.047693185049763664,-2.69252,0.6705850308499288,0.021205760623000534,4.60633,0.9891723384223803,0.03128037587849609,-0.22075600000000004,0.798718000588443,0.025257680900351877,0.1032275592,0.06388797935610685,0.002020315298711153,9.2532285592,2.0844227539683997,0.0659152350922092
R::PRO:217,27.059178,2.8043449620751013,0.08868117424975834,-1.887123,0.48753562523265925,0.015417230162094616,-5.710261,0.9460789749693205,0.029917644073004814,5.33915,0.899422614514445,0.028442240409292656,0.582014016,0.09131478861973358,0.0028876271609518125,25.382958016,3.132795318750759,0.09906768650365602
R::ALA:218,6.856199999999999,1.3650705102667773,0.0431673197917128,-0.6694490000000001,0.321635252108658,0.010170999724658339,0.6835889999999999,0.2136544408127292,0.0067563466517786075,1.1506999999999998,0.17686549126384152,0.005592977918783517,0.4805336088,0.042101161983172895,0.001331355640065179,8.501573608800001,1.4302338491723416,0.045227965500543275
R::ASP:219,9.189973999999998,1.9341059540066567,0.06116180050753902,-0.947135,0.5707975602391797,0.01805020373222973,15.875428,3.923091128538311,0.12405903434581457,-82.32046100000001,4.256936504163411,0.13461615207871233,0.8032916591999999,0.0568578133087541,0.0017980019283229745,-57.3989023408,6.130412784660447,0.19386067396542356
R::GLU:220,12.127378,2.2290590945769027,0.07048903777975694,-3.141739,0.9313674617888473,0.029452425178225987,11.175953999999999,5.713215399745051,0.18066773426343732,-72.39695300000001,6.016570934077899,0.1902606785565294,0.47414416319999997,0.0819629288391961,0.0025918953883016043,-51.761215836800005,8.641922455471,0.2732815832184341
R::PRO:221,27.386677,2.872555288705685,0.09083817417072516,-1.4874560000000001,0.46623693768726643,0.014743706523937593,-7.5670720000000005,1.249195438198523,0.03950302827399439,7.009432,1.1576101638185456,0.03660684760227245,0.70706358,0.043115613062046095,0.0013634353999057234,26.04864458,3.3721447565335496,0.10663658030439983
R::LEU:222,14.251674,2.4093182587039017,0.07618933305735129,-1.213566,1.055810481878258,0.03338765900215227,-23.162325,0.5136940406263246,0.016244431888342542,0.07433600000000001,0.3628151004354697,0.011473220868788327,0.5088963959999999,0.12881711350037675,0.00407355480269616,-9.540984604000002,2.7077039089563635,0.08562511581643303
R::ALA:223,6.988433000000001,1.3078399839089643,0.0413575316419029,-2.059339,0.4769671436053012,0.015083025428573673,0.8670829999999999,0.2481889000559856,0.007848422141488058,0.932902,0.20669155859879718,0.006536160983023598,0.0403112736,0.03417533441364551,0.0010807189654505481,6.7693902736,1.429485978797723,0.04520431576275969
R::ILE:224,14.202952000000002,2.428662659097801,0.07680105670950109,-5.207123,1.1145474300679177,0.03524508439301855,-3.412541,0.23268111723773374,0.007358022989839051,0.884579,0.18149257218685286,0.005739299065129817,0.0361549224,0.03633113893814916,0.0011488914903258264,6.504021922400001,2.688683375427747,0.08502363373381276
R::MET:225,12.014693999999999,2.2350692893876913,0.0706790968275911,-8.124298000000001,0.7728607320830836,0.024440002274877144,-0.7287129999999999,1.1305209262242784,0.035750210693519004,0.695638,0.8828012080621548,0.027916625386246095,0.006317819999999999,0.011588924309574205,0.0003664739644954877,3.8636388200000003,2.7659353355264207,0.08746655521005531
R::LYS:226,18.849855,2.9817009994254957,0.09428966459784975,-5.0259979999999995,1.5020245164430575,0.047498185733730935,-55.32561,18.248597639322863,0.5770713264423212,31.035444000000002,13.298291883955022,0.42052891343029436,0.0405739008,0.045311145017404256,0.0014328642164518725,-10.425735099199999,22.82552418742224,0.7218064521951835
R::PRO:227,27.265131,2.7795496293174904,0.0878970769812,-5.34442,0.5411460575482372,0.017112540886729827,-6.1340140000000005,0.9308828861913834,0.029437101552360758,5.756778,0.9173761696904928,0.029009981673830818,0.0025575840000000003,0.007046126953183855,0.00022281809854763593,21.546032584,3.1187989402755734,0.09862508215390262
R::GLU:228,12.840789000000001,2.506431573468344,0.07926032571519624,-2.914715,1.3317883689892325,0.04211484607326733,-23.093951999999998,12.896985472260408,0.40783849042445225,-40.482130000000005,11.414774666768503,0.3609668692457799,0.24819932879999998,0.07894276532479598,0.002496389432185173,-53.401808671199994,17.455411952092312,0.5519885926513765
R::ILE:229,14.765113,2.507207354055703,0.07928485805140223,-5.332357,1.0573549714031707,0.033436500049362224,-3.591858,0.2661118258101282,0.008415194818659875,1.003007,0.21092115813971818,0.006669912664420728,0.0058785192000000005,0.012468543006842112,0.00039428995005385485,6.8497835192,2.7421792346842886,0.0867153213401975
R::VAL:230,11.085818000000002,2.083402022384542,0.0658829567253626,-3.321446,0.8750176930119756,0.027670489028638435,-16.785078000000002,0.41801392072035115,0.013218760831333625,0.299558,0.17367004530430688,0.0054919290450624,0.1228976712,0.036653555861553874,0.0011590872086672558,-8.5982503288,2.304877514244368,0.0728866267271939
R::PHE:231,14.795001000000001,2.580923112957649,0.08161595502718204,-6.434993,0.9740472806547945,0.030802079555624164,0.132103,0.7493296179859701,0.02369588311059539,0.675401,0.6734681998424276,0.021296934431955225,0.0023773608,0.004196656405442713,0.00013270992798334024,9.1698893608,2.936835733313149,0.09287090031040392
R::PHE:232,14.468302,2.448608981604862,0.07743181481016702,-1.253445,1.5571077583054425,0.04924007078564165,0.676709,0.8986994304654922,0.028419371321670717,-1.0494389999999998,0.5328160567015601,0.01684912313086352,0.688739616,0.3232006814027664,0.010220502945511661,13.530866615999999,3.101013191334118,0.09806264738843333
R::GLY:233,2.553312,0.5833475779121741,0.018447070137450013,-0.40567100000000006,0.17383739171708715,0.005497221003288843,1.393786,0.2910732763480701,0.009204545192675193,-1.255814,0.28683162552968244,0.00907041241642297,0.0155861424,0.007914305159456656,0.00025027230401505126,2.3011991424,0.7331933614328194,0.02318560987442765
R::GLU:234,11.696036,2.416304102695685,0.07641024484127766,-3.1826849999999993,1.1690719164255892,0.036969300044428756,-9.309528,14.39843352657559,0.45531844682509404,-51.594972999999996,13.000280706210578,0.41110497253167716,0.201787812,0.1202597419726426,0.0038029469545770127,-52.189362188,19.584225885326827,0.6193076000886033
R::ASN:235,16.697461000000004,2.2538567777210248,0.07127320937406285,-0.971017,0.7544358970190908,0.02385735783172563,-80.60315399999999,2.4910526530533232,0.07877400155053697,-7.129556000000001,1.7899957840352585,0.05660463679650281,0.7300011959999999,0.08235858240475574,0.0026044070526169564,-71.27626480400001,3.881398595923088,0.12274060070096496
R::LEU:236,14.57483,2.3108650581762666,0.07307596949134511,-2.3009229999999996,1.2644782564643016,0.03998631342185723,-22.014089999999996,0.5610355388921454,0.017741501511991595,-0.075784,0.30122089128080076,0.009525440952732844,0.225188352,0.14405196716635596,0.004555323176734763,-9.590778647999999,2.7138991227861617,0.08582102567937241
R::PRO:237,27.076345999999997,2.778255549492163,0.08785615458397893,-3.449375,0.9550642702849897,0.03020178405947238,-3.4157539999999997,1.4236803972394927,0.045020727154100916,3.112647,1.4290062177579914,0.04518914438657807,0.2627994384,0.14953602077692388,0.00472874417893341,23.5866634384,3.566810525391529,0.11279245242499072
R::GLU:238,12.073753,2.367136843106245,0.07485543957516382,-1.2066189999999999,0.8909644638474645,0.028174770200287347,-19.472949,11.484086035484017,0.36315868717462757,-43.93121,10.831547752278988,0.3425236148207887,0.7973321903999999,0.11627713303951687,0.0036770058019929075,-51.73969280960001,15.988037204791489,0.5055861288265303
R::GLN:239,19.771125,2.509934964371587,0.07937111266307786,-2.1483209999999997,0.8860393557619209,0.028019024607559055,-64.332345,3.395379333148949,0.1073713221301433,-8.507520000000001,2.8346595805493116,0.08963980665753357,0.7641413351999999,0.13806863875043587,0.004366113718903616,-54.45291966480001,5.164087331553892,0.16330278003731413
R::PHE:240,14.480987,2.5038231416837333,0.07917783985959077,-5.124228,0.9260158681232196,0.029283192927274854,1.229721,0.44787426489920135,0.014163027824550794,-0.6851130000000001,0.3524326094886794,0.011144897677008972,0.0349544592,0.034407267334757276,0.0010880533284014415,9.9363214592,2.729948657810701,0.08632855654001431
R::HIS:241,58.020081000000005,4.666824938482159,0.14757796246878802,-5.192767,0.8174915514615426,0.02585135270563225,-6.3718189999999995,3.2317251161320946,0.10219612138549584,-7.292629999999999,3.3607995633628613,0.1062778137952602,0.5762885904,0.14349920115930592,0.004537843180780815,39.73915359040001,6.648846546223063,0.2102549889900888
R::ARG:242,21.138686999999997,3.2962824883542674,0.10423760474526936,-3.163488,1.1160715182531986,0.035293280293222956,-170.049501,9.785163740070935,0.30943404696315985,-16.067133,7.806536790492376,0.246864368958566,1.0069829208,0.12663506330575763,0.004004552316858059,-167.1344520792,12.993020295429982,0.4108753781835259
R::ALA:243,6.937365,1.2946049944963907,0.04093900452838344,-2.6504659999999998,0.4668383262372532,0.014762724099704637,1.137847,0.2515900228367572,0.007955975087379297,0.593256,0.21760680702588325,0.006881331445585222,0.0397683936,0.032680072812099406,0.0010334346418637798,6.0577703936,1.4162126831210784,0.04478457729880907
R::MET:244,12.436698999999999,2.115434853735515,0.06689592379509383,-6.082467,0.8989569371838676,0.028427514399099338,0.456608,0.6718909452701384,0.021247057262971738,-0.401654,0.6142601861459035,0.01942461264180061,0.14225695919999998,0.06609182730635745,0.0020900070901060065,6.5514429592,2.4731173331580316,0.07820683693620843
R::LYS:245,16.542977,2.653336209467432,0.08390585820114708,-2.7112120000000006,0.8930043062919686,0.02823927568221253,7.096014,9.591821730818603,0.3033200357968527,-30.096446,9.18273449943338,0.29038356166815643,0.8765394047999999,0.1353881630621158,0.004281349635025625,-8.2921275952,13.57135353194781,0.4291638809232579
R::TYR:246,15.284806,2.625697549673991,0.08303184703692915,-0.6465380000000001,0.8385517077413891,0.026517333322866387,-17.998137000000003,1.366883055799215,0.04322463751416546,-4.382501,1.1171368662787027,0.035326969555836515,1.0084252896,0.09749337626175171,0.003083011257669276,-6.7339447104,3.27464892981903,0.1035534915566101
R::ASP:247,9.27144,1.8419307056455734,0.05824696322041176,-2.135344,1.0941538016494756,0.03460018123744441,-20.327648999999997,6.525077573163326,0.2063410704048009,-44.87787599999999,6.148850002286932,0.19444370997958255,0.19340379359999998,0.04831807036835431,0.0015279515450829057,-57.876025206399994,9.218308390828065,0.29150850688858315
R::LYS:248,17.652915999999998,2.7902773989236267,0.08823631884288918,-4.807637000000001,1.2590582016852914,0.03981491624041171,-33.679401000000006,15.7306551350603,0.49744699313414187,9.145992,14.514687874699064,0.45899473210477704,0.2849304528,0.11537380578531928,0.0036484400860352048,-11.4031995472,21.622068858260796,0.6837498531710053
R::ASP:249,9.410628,1.943408935766222,0.06145598662145129,-1.696254,0.5778678616119779,0.018273786293048305,13.814279,10.063352805658708,0.31823115763727317,-79.640344,10.338500253598875,0.3269320839160085,0.6294227904,0.08068589274856855,0.0025515119612954016,-57.4822682096,14.569589457332407,0.46073087258747014
R::GLU:250,11.543948,2.240178207039788,0.07084065498917977,-1.462552,1.1105469874327696,0.03511857928925941,3.7227780000000004,9.183196413924511,0.29039816868691853,-66.371103,8.726608279302503,0.2759595841067873,0.5778221616000001,0.09754806952673356,0.003084740810569414,-51.9891068384,12.913017349696677,0.40834546290312496
R::VAL:251,11.42586,2.0978744720311555,0.06634061576741657,-4.019104,0.8910522011554654,0.02817754469757789,-16.781243000000003,0.30578433568611724,0.00966974973569637,0.5368869999999999,0.14429958499940324,0.004563153540151811,0.0074648736,0.008957800440430845,0.0002832705221702093,-8.8301351264,2.3042261169326963,0.07286602773552797
R::ASP:252,10.063156999999999,1.9002299935405187,0.06009054857755086,-3.614292,0.9009917739557892,0.028491861587758707,-9.949637999999998,5.62673039028493,0.17793283812988542,-52.316143,5.320381485998067,0.16824523516745132,0.272999304,0.034637205015084924,0.001095324596298752,-55.543916696000004,8.024363774316644,0.2537526630058594
R::LEU:253,13.995794,2.3440109858027545,0.0741241357559331,-5.523745000000001,1.0695017437924073,0.033820614719058555,-23.973979,0.3827927801813927,0.012104970572413632,0.887842,0.13094181546015007,0.004140743778115231,0.0013033728,0.0033783486690245816,0.00010683276524316012,-14.612784627199998,2.6080469639892856,0.08247368650893283
R::LEU:254,14.347385000000001,2.274328316399152,0.071920576268374,-5.618893,1.0235119537899886,0.03236628986385372,-23.273061000000002,0.3811260385738555,0.012052263574905754,0.339885,0.15252892111006358,0.004823387997559392,0.0009640584,0.002458099786117203,7.773194040103103e-05,-14.203719941600001,2.5275826755290436,0.07992918229054116
R::ILE:255,14.437341,2.4283114056312876,0.07678994909959896,-4.719192999999999,1.0870669702235463,0.034376075950448455,-3.2481780000000002,0.16533802441059953,0.00522844740970013,0.833881,0.11263502492120289,0.003561832230608286,0.0111444912,0.01062843649461211,0.00033610067289430195,7.3149954912,2.6680605606483745,0.08437148306914677
R::VAL:256,10.481586,1.980131872528696,0.06261726784684876,-4.615001,0.7870413286473589,0.024888432112107825,-16.810004999999997,0.3214245120942085,0.010164335540260368,0.415514,0.11029129523221677,0.003487716990238744,3.70872e-05,0.0003972527949758945,1.2562236389917206e-05,-10.5278689128,2.157738244132449,0.06823367445910988
R::ILE:257,14.465287,2.408895244843785,0.0761759561845534,-4.643197,1.110535455620846,0.03511821462134714,-3.26307,0.21340495097349546,0.00674845709032813,0.779426,0.15285412825305045,0.004833671950391337,0.0010793448,0.003181690857162738,0.00010061389919167708,7.3395253448,2.665517112982528,0.08429105219181163
R::GLY:258,2.6992119999999997,0.6446735274974458,0.020386366941071182,-1.084687,0.192123197534811,0.006075468955644495,1.113606,0.1259832876376863,0.0039839413605122255,-1.0724859999999998,0.11749643315437283,0.0037155634571354053,0.00033150240000000004,0.0013790108374027524,4.360815164248813e-05,1.6559765024000002,0.6944021762105081,0.021958924890027966
R::SER:259,7.762909,1.4810866209371416,0.046836071341637954,-3.415812,0.6031551331589576,0.01907344003204456,-3.5420079999999996,1.5977957447483704,0.0505267378912987,0.22745100000000001,1.0316526302971363,0.03262372065842582,0.0179986248,0.020741377233440043,0.0006558999386643247,1.0505386248,2.484975309663969,0.0785818190782037
R::SER:260,7.710818,1.4300801966589147,0.04522310658143689,-2.162755,0.6600282304379109,0.02087192528194273,-3.689259,3.110339351247545,0.09835756645992721,-1.3720729999999999,2.219699795844249,0.07019307076678581,0.21376229039999997,0.09566055987452378,0.003025052514504062,0.7004932904,4.134149929569138,0.13073329966063163
R::LEU:261,13.946102999999999,2.2991666269305058,0.07270603261347025,-3.835909,1.0841187964051726,0.034282846508407086,-23.227196,0.4052630029795466,0.012815541408149715,0.7359990000000001,0.15752501070941083,0.004981378222841545,0.0026762471999999997,0.005354424681103672,0.0001693217755210834,-12.3783267528,2.578868287361079,0.08155097573638628
R::LYS:262,16.82091,2.7056535831292226,0.08556027882084069,-2.2215540000000003,1.0273434864172744,0.032487453564168434,-20.448485,12.132603810550108,0.3836666198977636,-2.382181,11.616028745412049,0.3673310820149025,0.7965843408000001,0.18205482500866604,0.005757079060507682,-7.434725659200001,17.045273214246436,0.5390188669687797
R::VAL:263,10.608697,2.015400506398418,0.06373255997675756,-1.2104899999999998,0.9048234191818866,0.02861302884876049,-16.439322,0.3880596736534215,0.012271524368064465,0.182387,0.19534909068383197,0.006177480654036887,0.40436333999999996,0.1153430606515402,0.00364746783953812,-6.45436466,2.2544622907199985,0.07129235737635882
R::ARG:264,20.786449,3.428309133873286,0.10841265386198698,-2.472329,1.4244170641911729,0.045044022608543746,-190.947588,18.229033191594556,0.5764526442824736,5.111074999999999,15.496588677750177,0.4900451618446763,0.8452368288000001,0.2330736097668864,0.007370434693406275,-166.67715617119998,24.21318860756176,0.7656882541513607
R::PRO:265,27.546824,2.8108430125184865,0.08888666064727598,-3.5615819999999996,0.7635690062306091,0.024146172104000253,-2.583974,1.2390327668483994,0.039181656388213096,1.955038,1.2305535098304339,0.038913518737785716,0.1851960816,0.1108230351760603,0.0035045320836931,23.5415020816,3.397884923199377,0.1074505558445634
R::VAL:266,11.644648000000002,1.9733143358563023,0.062401678407683875,-3.679786,0.8543742015089173,0.027017684508558466,-16.837953000000002,0.3471391663166229,0.010977504306125322,0.418469,0.12882705864452546,0.004073869295767846,0.0355561632,0.02790641077453433,0.0008824781936779207,-8.4190658368,2.1821561639562637,0.0690058368827762
R::ALA:267,6.694878000000001,1.2718510797715274,0.04021946256622533,-2.490737,0.4061657541337034,0.01284408890622453,1.385993,0.2859722450710908,0.009043236420165074,0.476471,0.2469066041218825,0.00780787238362667,0.09451137599999998,0.03979397326294805,0.001258395926587584,6.161116376,1.3881290809449434,0.043896495821022584
R::LEU:268,14.264237999999999,2.3511422197212997,0.07434964517303361,-2.645913,1.1011666628766963,0.03482194738137142,-22.765461000000002,0.5600670481995883,0.01771087514718005,-0.222239,0.37401814645682635,0.011827492290380071,0.2916198936,0.10844056760148113,0.003429191843821427,-11.0777551064,2.6843550036920845,0.08488675860136687
R::ILE:269,15.907800000000002,2.478105982398654,0.07836459187668879,-4.168098,1.0939052209382676,0.034592320425146386,-2.3262889999999996,0.1960968012972165,0.006201125339726654,0.47444500000000006,0.1473237624248037,0.004658786427279104,0.0107797248,0.013382921009218613,0.0004232051213525008,9.8986377248,2.71992191825882,0.0860114831951219
R::PRO:270,27.088827000000002,2.7943575270661056,0.08836534382364504,-4.858319,0.5942839163556423,0.018792907524888214,-4.368153,0.9417307904019068,0.029780142403806602,4.33497,0.9147873004693495,0.028928114440799627,0.013023280799999998,0.012691635086107359,0.0004013447410380649,22.210348280799998,3.144115317001296,0.09942565627946422
R::SER:271,7.798336999999999,1.5222706879628867,0.048138425892741865,-2.642673,0.6624976408041012,0.020950014894290648,-1.687354,1.392623626355664,0.044038625826471924,-1.733726,1.0444692589655284,0.03302901804359312,0.1134400176,0.07833508906520813,0.0024771730215820795,1.8480240176,2.4067954120134214,0.07610955364005793
R::SER:272,7.785171,1.3970295672458046,0.04417795391096107,-2.48135,0.8040729254862398,0.0254270184941137,-4.651546000000001,1.459299694334238,0.04614710822883705,-0.060367999999999984,0.8849818001382853,0.027985581762328973,0.058667364,0.044946621820209615,0.001421336980820855,0.6505743639999999,2.34797646166482,0.07424953511323858
R::ILE:273,14.318262,2.4352814070156246,0.07701035989628928,-4.03921,1.0385285821295436,0.032841157347145974,-3.3278090000000002,0.2132991338918187,0.006745110860393623,1.022631,0.15932361670198175,0.005038255138339066,0.00633114,0.010188611130327823,0.0003221921736557858,7.98020514,2.6608497684782515,0.0841434577992298
R::PRO:274,26.909782,2.78582538154781,0.0880955336919869,-2.580616,0.6518527951493344,0.02061339531819055,-7.842974,1.745235800493446,0.05518920183626503,7.501678,1.7017753895023866,0.053814862968477394,0.46568372399999997,0.12227871589908942,0.003866792516017665,24.453553724,3.7606614688139546,0.11892255750286373
R::HIS:275,58.331520999999995,4.569907656568018,0.14451316891397475,-5.166658999999999,0.8767567591521608,0.027725483128685065,-10.727248,3.1105294016446785,0.09836357638117883,-4.220757,2.5588691678065527,0.08091854804648314,0.45326906640000003,0.154018309843124,0.004870486604738026,38.6701260664,6.156271974213935,0.19467841333977412
R::GLU:276,11.903336,2.2212809185476745,0.07024307025681609,-1.128935,0.6894198769799141,0.02180137075449615,12.518709000000001,8.76801486188972,0.277268975217782,-75.09864900000001,9.320147805362263,0.29472895194364435,0.9303149447999999,0.07802125266592733,0.002467248643238146,-50.8752240552,13.006103018731803,0.411289090219841
R::VAL:277,11.079145,1.9995109572030358,0.06323008831225053,-3.408857,0.8615372786774813,0.027244200897640587,-17.128956000000002,0.3170453690940777,0.010025854879460403,0.84726,0.1525380359123586,0.004823676232916136,0.0931763232,0.032494528483342264,0.0010275672150057834,-8.5182316768,2.2057044369931695,0.06975049866037773
R::PRO:278,26.869368,2.8766453418132727,0.09096751300643544,-4.987962,0.5964478338932919,0.018861336605765774,-7.924907,0.9738195491727407,0.030794878053842005,7.820276,0.91734069561096,0.0290088598849386,0.0492642864,0.02358046436723872,0.000745679756849155,21.8260392864,3.2281934492230753,0.10208444027180037
R::GLN:279,18.436517999999996,2.42839119823722,0.07679247236335084,-6.574813,0.8912938247463628,0.028185185506414537,-69.01942000000001,1.6700008513770284,0.052810063847717505,-0.22857099999999997,0.9146884228845361,0.02892498765702416,0.0105671016,0.00947461704082637,0.00029961369806855864,-57.3757188984,3.212029890370584,0.10157330366111987
R::ILE:280,14.465444999999999,2.4967024850740627,0.07895266492636585,-5.051629999999999,1.0903830946506827,0.03448094101239117,-3.42495,0.17926589608734841,0.00566888538427088,0.8775930000000001,0.133447298028098,0.004219974093640861,0.0095099904,0.013231193147391804,0.0004184070650737005,6.8759679904,2.7336016716775147,0.08644407498144742
R::LEU:281,13.751288,2.2985282632710873,0.07268584578207783,-5.978338,0.9696370061811791,0.030662614431192916,-23.688447,0.38204499367352013,0.012081323486729426,0.673619,0.15098235605195728,0.004774481316226926,0.0007360271999999998,0.0018406551937557888,5.820662799286831e-05,-15.2411419728,2.5282771877018435,0.07995114469382876
R::ILE:282,14.957283,2.3767696049282945,0.0751600542503197,-4.954919,1.0756035489152125,0.03401357073932403,-3.2467550000000003,0.20434216152081783,0.0064618665240780086,0.9014059999999999,0.13678501074313662,0.004325521837189127,0.0039690791999999996,0.00580053716172971,0.0001834290908351436,7.6609840791999995,2.6203923854492412,0.08286408301381465
R::ASN:283,16.681497000000004,2.3240065714173443,0.07349154062877578,-4.934184999999999,0.909547536292084,0.028762418548776453,-87.322535,1.9972602276055567,0.06315891399299865,0.240762,1.1072619027836188,0.0350146957912817,0.046834070400000004,0.027859423680175507,0.0008809923312898494,-75.2876269296,3.38291837773021,0.10697727212069298
R::ARG:284,21.486566,3.5801550066504104,0.11321444197470569,-4.242399000000001,1.4583374951632424,0.046116680819406335,-219.953359,9.543455964278296,0.30179057596637937,30.852400000000003,7.2798596692518736,0.23020937601235966,0.7272556560000001,0.18102435835519967,0.005724492843729631,-171.129536344,12.611539814228866,0.3988119061486002
R::GLU:285,11.109839,2.2800424669463943,0.07210127357459784,-2.937488,0.9398440955052066,0.029720479872572717,20.06893,15.226044542070012,0.4814898050811668,-81.90321100000001,14.603111097655834,0.46179091993073984,0.4665084336,0.12353821530467594,0.003906621384350481,-53.19542156639999,21.241008648205824,0.6716996712766462
R::PRO:286,26.808992,2.7544798743022247,0.08710430171889331,-3.6562300000000003,0.5760141552948157,0.018215166952295553,-7.204352000000001,1.2333437931477176,0.03900175524378358,7.096804,1.1661283555355304,0.036876216475988974,0.19422264239999998,0.053041671259758415,0.0016773249208272922,23.2394366424,3.2867548368574777,0.10393631395044768
R::LEU:287,14.495877,2.2975738551504716,0.07265566474729276,-3.704805,1.1017248408631803,0.03483959851914198,-22.755364999999998,0.4206657601647655,0.013302619357667873,0.68155,0.18228169820363208,0.005764253420869003,0.030438633600000004,0.032174713790172414,0.0010174537864097372,-11.252304366399999,2.5891822562980153,0.08187713207195574
R::PRO:288,27.090085,2.8097513750819663,0.08885214004049087,-1.5230639999999998,0.479132695507205,0.015151506192586928,-5.920442,1.3827203602449774,0.04372545705462666,5.305041999999999,1.3490418207883696,0.042660448125119356,0.6904183175999999,0.06313684675421231,0.0019965624002432005,25.6420393176,3.443847647612923,0.10890402481069772
R::HIS:289,57.91372199999999,4.8445978446839115,0.15319963536743814,-5.025294,1.3599152354334443,0.04300429568733803,-9.086681,2.611193397517503,0.0825731854734877,-5.654279000000001,2.36336394090267,0.07473612993164015,0.4733005392,0.25234135636256755,0.007979734339619352,38.6207685392,6.147112652360367,0.19438877015097583
R::LEU:290,13.555722,2.3257545658809318,0.07354681706719877,-3.6237939999999997,1.0923895438734297,0.034544390507924724,-23.103753,0.4192707931528262,0.013258506627482599,0.420748,0.17427759034368132,0.005511141306117999,0.0947820816,0.06228452359834681,0.0019696095754928237,-12.656294918399999,2.610074568790492,0.08253780500259789
R::HIS:291,57.94052800000001,4.820510039945566,0.15243791209937244,-4.931294,0.8580112933778903,0.0271326994522108,-9.176673999999998,3.4038487339663024,0.1076391481001406,-5.404056000000001,2.5929685132804834,0.08199686403066889,0.45918663840000007,0.10958082548156811,0.0034652499640317274,38.8876906384,6.503474478821395,0.20565792057852092
R::PHE:292,13.683793000000001,2.35659111857594,0.07452195448423908,-6.213144000000001,0.7499640826492959,0.023715946644905405,1.0299969999999998,0.3976293965377812,0.012574145576976593,-0.729796,0.281887652060178,0.00891407024787218,0.0067256784,0.005834751018339466,0.00018451102797939595,7.777575678400001,2.520629218094055,0.07970929465946519
R::ASP:293,9.303619000000001,1.8650942640625432,0.058979459253531645,-3.3493100000000005,1.3197733736895891,0.04173489856103642,-39.414972999999996,4.633093379619171,0.1465112769184372,-31.151948,3.6435652478439304,0.11521964986622726,0.0001321344,0.0006244072341802584,1.974549047495757e-05,-64.6124798656,6.32151095397219,0.19990372868255957
R::VAL:294,10.701049999999999,2.0503994751023518,0.06483932454537138,-4.913932,0.8956969450522871,0.02832442439619912,-17.682252999999996,0.313988832589632,0.009929198708405425,0.6864159999999999,0.11026800507853582,0.003486980490911872,0.00021808800000000002,0.0010138828195486891,3.206178990287348e-05,-11.208500912,2.262114071564335,0.07153432793260431
R::GLU:295,11.585154000000001,2.2504532792937515,0.07116558130363301,-4.558715,1.1626368030365286,0.03676580389131999,-15.605962,7.048206823906064,0.22288386983484473,-45.107852,6.61003090810444,0.20902753073721175,0.1121408064,0.04091929594902384,0.0012939817544941655,-53.575234193600004,9.989377694606004,0.31589185922636875
R::LEU:296,14.590769,2.383458486661557,0.07537157526308574,-5.1249210000000005,1.0689543548529095,0.033803304760910584,-23.321583999999998,0.3895198569315819,0.012317699417667248,0.656074,0.12979689720482537,0.004104538283899908,0.0020530008,0.005429005242333015,0.00017168021994766713,-13.1976089992,2.6442655309109786,0.08361901815953067
R::LEU:297,13.831048000000001,2.2268556194095748,0.07041935777679317,-5.988027,1.0286086098565381,0.03252746028006183,-23.004527999999997,0.40264617124219626,0.012732789922715291,0.569048,0.15228217786727374,0.004815585291114674,0.0010452311999999998,0.0046432936528445585,0.0001468338378799198,-14.5914137688,2.4904330914631996,0.0787544092927815
R::GLY:298,2.3713689999999996,0.5680321283510291,0.01796275309742357,-1.310115,0.19510360267047866,0.006169717641432224,1.413429,0.13885616644211377,0.004391017531165185,-1.3694469999999999,0.11785690981440164,0.003726962730025617,0.0,0.0,0.0,1.1052359999999999,0.6276123013166648,0.019846843597005545
R::ASP:299,9.323122999999999,1.871529928125917,0.0591829728204912,-3.1657169999999994,0.8179260314423303,0.025865092169002606,7.673484,9.529971113478991,0.3013641475420459,-70.18099000000001,8.71396705283535,0.27555983342624524,0.23803099199999997,0.08157375880761028,0.0025795887513326956,-56.112069008000006,13.074090896293784,0.41343905568360617
R::CYS:300,7.850399,1.4427271827337975,0.04562303939676751,-4.307016,0.5382354779685189,0.01702050027889897,4.8950130000000005,1.0079591424412997,0.031874466785046,-0.31986800000000004,0.6196760932745429,0.019595878663025038,0.0147839832,0.017257337123875102,0.0005457249166082467,8.133311983199999,1.9420188110918513,0.06141202701942518
R::ASP:301,9.375143,1.8309198525743828,0.05789876947354754,-2.874979,0.6151118325629902,0.019451544066191765,15.407357999999999,5.932318161885453,0.1875963719634151,-78.90529000000001,6.3912846049835705,0.2021101652611763,0.4251507048,0.09026714807165082,0.002854497857940926,-56.572617295200004,8.93194804658351,0.2824529976949563
R::VAL:302,11.269625,2.1077652213600544,0.06665338872386758,-2.442173,0.8944333642429715,0.028284466462547956,-17.138699,0.3388659180251092,0.01071588122363252,0.5243289999999999,0.15687412393062153,0.004960795375642902,0.2731417632,0.06291043666963189,0.0019894026847181454,-7.513776236799999,2.3207935271466877,0.07338993524759348
R::ILE:303,14.543295,2.2760855765930685,0.07197614571491726,-5.610805,1.177369759665586,0.03723170088748297,-3.2729589999999997,0.17329467192905845,0.005480058696674699,1.101053,0.12404221132743483,0.003922559137986323,0.0003896496,0.0012531491942860756,3.962805701948861e-05,6.7609736495999995,2.5714167664621983,0.0813153379556582
R::ILE:304,15.219777000000002,2.495067666270997,0.07890096741657228,-4.941753,0.9892157550256668,0.03128174883204263,-3.281975,0.23902769792432005,0.00755871949307553,1.01609,0.17149023849770573,0.005422997501382422,0.005146185599999999,0.0076001751545364165,0.0002403386410455727,8.0172851856,2.7000946972651496,0.08538449141500686
R::ASN:305,17.598725,2.196413563374393,0.06945669543949669,-3.779554,0.681446792555369,0.021549239686912393,-80.918707,2.825341490714176,0.08934514278432265,-5.254220999999999,2.087891600193602,0.06602492964145437,0.3026945664,0.09199923611188514,0.0029092712910917043,-72.05106243360001,4.1998704748139755,0.13281156578105
R::GLU:306,11.994625,2.258684034648273,0.07142586064147215,-3.601476,1.2233012308601672,0.03868418154005588,-21.253536,8.185549942960705,0.2588498172081719,-40.892743,7.379765699055154,0.23336868207398997,0.12839544,0.060640832918564695,0.001917631512323804,-53.62473456,11.316623454991824,0.35786305540258145
R::LEU:307,14.357841,2.347105159919129,0.07422198213278193,-4.2346889999999995,0.9764691517293315,0.030878665843572326,-23.434895,0.44543046592594,0.014085748115559925,0.538154,0.1126013156406265,0.0035607662495592152,0.0155587392,0.015955207056882192,0.0005045479483933944,-12.758030260799998,2.5833576138214447,0.08169294070413446
R::CYS:308,7.81625,1.447042344750146,0.04575949680121057,-4.601388,0.6182085113098977,0.019549469646412406,3.8621090000000002,0.6202654182839794,0.019614514756144237,0.339042,0.257471047374263,0.008141949412517864,0.0018104616,0.0035894500038258564,0.0001135083755938981,7.4178234616,1.7108906231733023,0.05410311196652491
R::HIS:309,58.020703999999995,4.684659098417301,0.14814192812429572,-4.512271000000001,0.7369344838986707,0.023303914554404805,-2.215321,1.83237493160079,0.0579447831125374,-12.476792999999999,2.147125003382663,0.06789805431785952,0.7678390535999999,0.13440951533691953,0.004250402076639998,39.58415805360001,5.520408761121417,0.17457065300292057
R::ARG:310,21.048357,3.5883785384977154,0.11347449288518985,-4.178908,1.1762007972859054,0.03719473505129455,-202.634371,8.023357383125783,0.2537208381220569,15.176937999999998,6.605271005050134,0.20887700938627976,0.5229852624,0.11692671915178578,0.0036975475185047437,-170.06499873759998,11.057913431396251,0.3496819261218023
R::LEU:311,14.332571,2.3248971433074197,0.07351970298470337,-4.043596,1.043942769879652,0.03301236899684723,-23.277091,0.4695081881277472,0.014847152545825077,0.658453,0.16455937466762569,0.005203824342827111,0.05441586479999999,0.03354949622007879,0.0010609282240665863,-12.275247135199999,2.5968454957793736,0.08211946498211993
R::GLY:312,2.284589,0.5953091953590168,0.018825329693766324,-0.526925,0.2108453114845099,0.0066675141825870915,1.1545439999999998,0.13007942213893786,0.004113472506775753,-0.9246960000000001,0.12421599568493584,0.003928054681900444,0.008827351199999998,0.006594939366479312,0.00020855029428782534,1.9963393512,0.656690601674219,0.020766380193169145
R::GLY:313,2.5192120000000005,0.5577207572396782,0.017636678912312263,-0.247409,0.16427867700648188,0.0051949479033961445,0.6989529999999999,0.15759801011116858,0.004983686666615388,-0.593797,0.149216446114361,0.004718638340771625,0.021123475200000002,0.007706207372477395,0.00024369167418610132,2.3980824752,0.6206464315446175,0.019626563453367673
R::GLU:314,11.836494000000002,2.211790761343396,0.06994296513563032,-1.6890560000000001,0.8817122335909829,0.02788218898981929,-10.767603,13.722711725945095,0.4339502472788684,-51.91723699999999,12.87952280842854,0.40728627250722677,0.6372523224000001,0.09898336668273139,0.0031301288918905656,-51.9001496776,18.970349428197938,0.5998951220237833
R::TYR:315,15.236008,2.514396827856733,0.07951220917529585,-5.3312289999999996,1.143289377436439,0.03615398457375066,-22.044156,3.4692046243575776,0.10970588282158802,-0.875494,1.5831195362208124,0.050062635427672,0.1093402584,0.047382173744031086,0.0014983558952096625,-12.9055307416,4.7088422431115395,0.14890666630648783
R::ALA:316,6.755953,1.2758949144780694,0.04034733984776444,-2.341512,0.44382884522752686,0.014035100422013374,0.80521,0.22881568980295036,0.007235787441598876,0.981166,0.18170756848298864,0.0057460978449727085,0.1504085184,0.040828436988605644,0.0012911085418865996,6.351225518400001,1.3827266896454744,0.0437256572078446
R::LYS:317,16.527366,2.714046292170419,0.08582567958393339,-1.3914910000000003,0.8655317636684399,0.027370517604148447,-12.745107,13.361654522908118,0.42253261600680125,-12.165344999999999,12.129254500090886,0.3835607054013419,1.0400237136000001,0.10679320166746147,0.003377097558908699,-8.734553286400002,18.269625710873537,0.5777362924513324
R::LEU:318,14.405997,2.247520393898796,0.07107283532398999,-3.211156,1.0650766233769287,0.03368068012472432,-22.938916,0.4910648704030864,0.015528834693691604,0.453343,0.18963650321338452,0.00599683277664135,0.19439135999999999,0.05976372405447036,0.0018898948946591923,-11.09634064,2.5429145773428683,0.08041401959647869
R::CYS:319,7.73795,1.551517328778509,0.049063285881603975,-3.700764,0.7124636301622701,0.02253007821344613,4.717675,0.972282608800034,0.030746275731785795,-0.6560090000000001,0.5394499577523387,0.01705890550178997,0.0437339448,0.05426284091847305,0.0017159416961375793,8.142585944799999,2.038159618381873,0.06445226629066307
R::CYS:320,8.373685000000002,1.9097909497573289,0.06039289256009353,-0.7373099999999999,0.9381757627971424,0.02966772256004832,-1.1973150000000001,2.75059119786547,0.08698133097265758,-1.8030819999999999,2.575000822383558,0.0814286757553873,0.9975427271999999,0.12308630968142827,0.0038923308737814754,5.6335207272,4.328857429663975,0.136890491438803
R::SER:321,4.837275,1.3814755370164902,0.04368609228776362,-1.655288,0.8344044673034774,0.026386186064984836,-14.496858,3.031765056833395,0.09587282910103362,2.301831,2.352100173980479,0.07437993834656627,0.10349254799999999,0.13694553511084856,0.0043305980634084085,-8.909547451999998,4.165025107042308,0.13170965850040306
R::GLN:322,19.257334999999998,2.4995295534910165,0.07904206467935286,-0.33509900000000004,0.7497350366622864,0.02370870357482669,-63.264382,2.288749898105077,0.0723766267249034,-10.996105,1.956068974237616,0.061856332189800904,1.1152693223999999,0.1018690721733205,0.0032213829119577173,-54.2229816776,3.9855626766982923,0.126034558157239
R::TYR:323,14.621673,2.5824146150591307,0.08166312046493814,-3.590211,0.9543650205655066,0.030179671841804378,-18.287397000000002,1.23763921293364,0.039137588344084255,-2.748894,0.731010495659262,0.023116581597718983,0.3043129608,0.07430075280658563,0.0023495961073395875,-9.7005160392,3.10665826968024,0.09824116043987174
R::LEU:324,14.510581,2.5215767633445147,0.07973925867124047,-0.506297,1.0325052807569557,0.032650683833436014,-23.572998,0.4192050142782168,0.013256426516825716,0.45406500000000005,0.17653874581802148,0.005582645320544732,0.8054136432,0.10888239413934749,0.0034431636257250702,-8.3092353568,2.7646284880168825,0.08742522906320872
R::PHE:325,13.965621,2.435509884882219,0.07701758500082304,-3.225016,0.8517042595549232,0.026933253530607847,0.746829,0.35829009441931264,0.011330127614418118,-0.861198,0.26854830253792333,0.008492242977918143,0.5226517512,0.06003919240625292,0.001898605968808446,11.1488877512,2.6193898587806275,0.08283238033693584
R::LEU:326,14.072321,2.3272875619396496,0.07359529465909488,-1.2685920000000002,0.9967314139405861,0.03151941483492357,-22.664758999999997,0.43566322878916464,0.01377688095756801,0.34677500000000006,0.1719703706311061,0.005438180612576232,0.5769671472,0.09605928527594744,0.0030376613187986993,-8.9372878528,2.5764985059333383,0.08147603666770202
R::PRO:327,26.957797000000003,2.9442755706270094,0.093106168623733,-1.6394380000000002,0.49132374271553375,0.015537020954996488,-4.041485,0.7386357355117609,0.02335771285410881,3.692268,0.7183955861334338,0.022717663131933265,0.6570807912000001,0.05614914772538086,0.0017755919548946607,25.6262227912,3.1583200203095774,0.09987484843887519
R::PRO:328,27.455586,2.836056335936224,0.0896839759411011,-2.0534830000000004,0.41961299993088874,0.013269328155976852,-3.9117740000000003,1.331661472343478,0.04211083324898713,3.168072,1.2697186683734314,0.04015202979696045,0.6595262208,0.05856165813079721,0.0018518822324943794,25.317927220799998,3.407084949316355,0.10774148621519025
R::ASN:329,16.761205999999998,2.2029192085875504,0.06966242200472217,-4.2862219999999995,0.966044199152399,0.030548999897148845,-85.669653,2.890968019987596,0.09142043585867987,-0.010317999999999983,1.870853426881967,0.059161579972783006,0.051685394399999994,0.028912263546457387,0.000914286051178628,-73.15330160559999,4.200561747044124,0.1328334257283549
R::ARG:330,20.905908000000004,3.6423986409419826,0.11518275851678499,-5.438665,1.182623691110152,0.03739784478783504,-202.433454,5.346061016101856,0.16905729321115964,14.392667000000001,4.721738328636076,0.14931447633806644,0.5161948056,0.06397968953746719,0.002023215429288411,-172.0573491944,8.095983034010096,0.25601746285552346
R::TYR:331,14.552774,2.6202049165903034,0.08285815472796869,-6.872865,0.9163395281089864,0.028977200188682824,-19.013722,0.7365491624569266,0.023291729620532695,-2.84385,0.4659910616095549,0.014735931239660424,0.0989800128,0.026680762836179855,0.0008437198027310229,-14.078682987200002,2.9095560034171055,0.09200823950614706
R::ILE:332,15.005384999999999,2.46791672808768,0.07804237936387512,-3.65683,1.105122175643942,0.03494703167795514,-3.319136,0.27223183778536997,0.008608726590152575,1.035046,0.22509637021507034,0.007118172229161079,0.14341353120000003,0.07519969536451744,0.0023780231670268116,9.2078785312,2.72806553136942,0.08626900685324897
R::PHE:333,14.217363,2.6360362867819176,0.08335878661083665,-6.064241,0.8816855725932006,0.02788134589504244,1.1221440000000003,0.32839151521316745,0.010384651523474439,-0.42095699999999997,0.26073783989095256,0.00824525446247719,0.005043744,0.014541430994178805,0.000459840423797717,8.859352744,2.811066241798716,0.08889371977693564
R::HIS:334,57.96068800000001,4.549808865508088,0.14387758933432265,-2.506362,0.5815519348742638,0.018390286918805808,-5.841108,2.065061945399217,0.06530299256799799,-10.011508000000001,1.9607720479280606,0.06200505643845509,0.9805384152000001,0.1007112312784663,0.0031847687679994493,40.5822484152,5.3998346252445195,0.17075776404014437
R::GLY:335,2.4475969999999996,0.6052439826970608,0.019139495254342526,-0.572356,0.2093727376331503,0.006620947308656065,1.428273,0.17493761308249292,0.00553201305773947,-1.205275,0.16164372977322689,0.005111623555681697,0.0065275488,0.005909995825049165,0.00018689047769241364,2.1047665488,0.6833183838823981,0.021608424601336683
R::ALA:336,6.559817,1.2830029569377461,0.04057211588654208,-2.6989229999999997,0.4583442233420205,0.014494116981416977,0.1317,0.21405261969898898,0.0067689381737463085,1.6445260000000002,0.1778884687774899,0.005625327308166166,0.0163457424,0.01868645896064533,0.0005909177171890196,5.6534657424,1.390678981524668,0.04397713075741172
R::GLU:337,11.878825,2.3708580945250604,0.07497311587745971,-1.830549,1.0509565517180053,0.03323416425305442,28.452526000000002,11.38676944981868,0.36008126652649397,-90.637243,10.319250375097553,0.3263233493085516,0.5770044936,0.0999125742382291,0.003159513014834666,-51.559436506400004,15.584636893676409,0.49282949090708833
R::VAL:338,11.076081999999998,2.141866679155358,0.06773177150552022,-1.797752,0.951820148187671,0.030099195911120286,-16.910508,0.38831083932334415,0.012279466923934442,0.295043,0.18206886925281873,0.005757523178503062,0.19222346159999998,0.10609241545623761,0.0033549367531056267,-7.1449115384,2.3851088963559595,0.07542376580015309
R::TYR:339,13.981869999999999,2.599793772417343,0.0822126976756024,0.8089189999999999,1.2085501298824968,0.03821771076921013,-7.616479,2.2424613609957698,0.07091285465667703,-19.684249000000005,1.6788435433354116,0.053089694320074966,1.1268839736,0.23184905082051077,0.007331710739409445,-11.383055026400001,4.015024739209382,0.12696623037825203
L::UNL:340,44.401154999999996,4.283026420298502,0.13544118766820898,-6.822844999999999,2.2818796999349025,0.07215937198295867,53.954191,5.300518724853163,0.1676171195090734,-12.032566999999998,2.9623954245696167,0.0936791687170152,1.1847489624,0.279433266983494,0.008836455776897695,80.6846829624,7.778216931705947,0.24596881639077153

Backbone Energy Decomposition:
Residue,Internal,,,van der Waals,,,Electrostatic,,,Polar Solvation,,,Non-Polar Solv.,,,TOTAL,,
,Avg.,Std. Dev.,Std. Err. of Mean,Avg.,Std. Dev.,Std. Err. of Mean,Avg.,Std. Dev.,Std. Err. of Mean,Avg.,Std. Dev.,Std. Err. of Mean,Avg.,Std. Dev.,Std. Err. of Mean,Avg.,Std. Dev.,Std. Err. of Mean
R::GLY:1,7.505848,1.4809326908728835,0.04683120364560364,-0.8439829999999999,0.841262887991025,0.02660306837022752,47.488688,2.706890053669709,0.08559937945251707,-11.315868,2.0507066534675307,0.06484903837819031,0.5753215224,0.14406215860433044,0.004555645458301081,43.410006522399996,3.801879841391721,0.12022599689077541
R::PRO:2,12.270223999999999,1.5847165159182257,0.05011313635988073,-1.3469650000000002,0.7229202430247752,0.022860745346007422,-1.7046089999999998,2.1595614184641754,0.06829132829370799,-6.52413,1.4941176055116947,0.04724814725573904,0.056456712000000006,0.045179297478719786,0.0014286948311905718,2.7509767119999995,3.1515193513190862,0.09965979240264689
R::TYR:3,8.405191,1.128591782053635,0.03568920579837831,-0.909796,0.8145710910559003,0.025758999638650564,-7.3476669999999995,1.465011252554396,0.04632772355848062,-4.128253000000001,0.7477672612457702,0.023646477052427915,0.036559166399999996,0.026088672314995086,0.0008249962564516223,-3.9439658336,2.1548410472302026,0.06814205704869905
R::THR:4,8.683352,1.2401780872503756,0.03921787459942214,-0.41041599999999995,0.7938318051980533,0.025103165835089408,-11.785165000000001,1.4530349017745583,0.04594899809326641,-3.18155,0.8792903533532026,0.02780560241210393,0.0215539488,0.026615312176936388,0.0008416500711553338,-6.6722250512,2.247972630873712,0.07108713631281878
R::PHE:5,8.628826,1.1541593147065963,0.036497722171719156,-1.6868589999999999,0.7091356859720148,0.022424839377774817,-5.1030940000000005,1.3894023611481305,0.04393676047643932,-3.3871090000000006,0.877400118029967,0.02774582792275264,0.0268939008,0.02282879903398686,0.0007219100119365012,-1.5213420992000002,2.129729604243537,0.06734796349698581
R::VAL:6,8.884807,1.1142167795142022,0.03523462830442518,-0.6845809999999999,0.9359338157364547,0.02959682596899539,-10.882839,1.1851675835420914,0.03747828972990897,-2.642727,0.5434239693563397,0.01718457478295579,0.00028835279999999997,0.0017042858183802857,5.389424970005762e-05,-5.3250516472,1.9538131577328859,0.061784997008417435
R::GLN:7,8.697472000000001,1.1419178075570937,0.036110611725862524,-1.292567,0.7200249992264158,0.022769189698164494,-7.876991,1.3215888978494787,0.04179231047595957,-3.5010640000000004,0.852311309266749,0.02695245012803103,0.032479358400000005,0.027122829654748586,0.000857699182977639,-3.9406706415999997,2.0727227767934813,0.06554524932776196
R::GLN:8,8.531412,1.1717122233108264,0.037052793879220496,-1.1922130000000002,0.7083558495777387,0.02240017878569276,-5.2686589999999995,1.2452054853392673,0.0393768548860749,-3.6776890000000004,0.9104343536351206,0.0287904621755018,0.04113995040000001,0.03128347579258705,0.0009892703663131632,-1.5660090496,2.062785401524517,0.0652310019296244
R::HIS:9,8.928697,1.151290406105688,0.03640699931594198,-1.7825419999999998,0.7264529249965204,0.022972458558804715,-10.985803,1.2906395942287685,0.04081360756158417,-0.582967,0.6171201438220925,0.019515052444485002,0.0020922264000000006,0.005888149058380149,0.00018619962227057026,-4.420522773600001,1.9747976999754517,0.06244858649984269
R::LEU:10,8.472579,1.1244335532876097,0.035557711059051596,-0.489388,0.7302238529766061,0.023091705771900006,-6.406779,1.0670250925629632,0.03374229613050956,-4.74407,0.7974806550004834,0.025218552597244752,0.12490636319999998,0.04061577936214158,0.0012843837172722822,-3.0427516368000007,1.8904352080955311,0.059780810265562596
R::MET:11,8.263843,1.1476773328557988,0.03629274390771522,-0.019169,0.6537395708070607,0.020673060403312325,-6.2645349999999995,1.1223896697560076,0.03549307778673188,-5.498017,0.7650795741038967,0.024193940454398908,0.2584720008,0.04117586857125323,0.0013020952932090337,-3.2594059991999997,1.8950829703283696,0.05992778541234939
R::ILE:12,7.0876220000000005,1.1752864225864263,0.0371658199844427,0.8257960000000001,0.7358622740594873,0.023270008302190184,-6.307257,0.8948655043921405,0.028298131933945748,-5.401984,0.567418462639347,0.017943347283714932,0.2614966056,0.024060467388390624,0.000760858785155175,-3.5343263944,1.7453132527675217,0.055191651092225416
R::GLY:13,8.208929,1.272869870002036,0.04025167954208868,-0.540718,0.5709328283397268,0.018054481285154664,-12.17217,1.058160090487257,0.03346196015029604,-3.063308,0.6385618240515166,0.020193097908344823,0.4610214864,0.03816769595830976,0.001206968522690619,-7.1062455136,1.8641573843658603,0.05894983251618079
R::THR:14,7.475773,1.0811147827455696,0.03418785125554106,-0.21074,0.6840773307163452,0.02163242460751915,-10.038272,1.2815366752520194,0.0405257479883592,-4.916823,1.0515059893652532,0.0332515389970299,0.0959336928,0.023451649663677566,0.0007416062782554286,-7.594128307200001,2.0941160529994387,0.06622176412200106
R::ASP:15,9.228142,1.094829318129543,0.03462154294418433,-0.9416189999999999,0.815998540341219,0.02580413954851043,7.088375,2.167227069408049,0.0685337374610126,-9.069559000000002,1.1171876559105904,0.03532857566501939,0.0583060032,0.01973809105037642,0.0006241732438297477,6.3636450032,2.7946155146651774,0.08837350210785648
R::PRO:16,13.384953000000001,1.5300183511288352,0.04838342851422375,-2.5231120000000002,0.6837741962490249,0.021622838653978807,3.99262,1.3316860859827289,0.04211161160060251,-8.41286,0.8610407309761833,0.02722849868061036,5.7527999999999995e-05,0.0003917167857725783,1.2387172407615874e-05,6.441658528,2.3072239665210312,0.07296082806334533
R::ARG:17,8.444733,1.1317719901601204,0.03578977280887656,-1.479829,0.8426903546137217,0.026648208828343418,-21.887105,2.148606654084223,0.06794490822699667,8.80526,1.52107589370156,0.048100643180730956,0.0134945784,0.01826749657219657,0.0005776689631745965,-6.1034464216,2.9868965501463243,0.09445396233761723
R::THR:18,8.47285,1.1605984126733933,0.03670134432823953,-0.6187939999999998,0.7757640708127698,0.024531813906925024,-15.947968,1.8014585010418642,0.05696711973565102,-2.153075,1.517628925454111,0.047991640473888784,0.05957859599999999,0.04073468207639461,0.0012881437512424396,-10.187408404,2.7384134402494564,0.08659623646405694
R::ILE:19,8.795609999999998,1.1563439245743456,0.03656680560152883,-0.772222,0.8498926807050404,0.02687596637734167,-5.516406,1.7873376930966347,0.05652058058056375,-3.103573,0.9732362234683828,0.030776431675407074,0.017821879199999998,0.019314986339759272,0.0006107934980867817,-0.5787691208,2.4902985132606705,0.07875015355634747
R::LEU:20,8.745034,1.1865293687237581,0.0375213531584883,-1.410329,0.8508519111802006,0.026906299908367185,-1.048292,1.6081193770165199,0.05085319980823232,-3.649369,0.9367458827446214,0.029622505782580247,0.0019664424,0.005022426342217697,0.0001588230662183621,2.6390104423999996,2.3654527942752024,0.07480218527519342
R::LYS:21,8.482521,1.2255951842101045,0.03875672271437563,-0.8739860000000002,0.7509869957622435,0.02374829399775908,-20.245231,2.1047117127148316,0.0665568283021284,5.7288559999999995,1.6695846211749796,0.05279690149302325,0.10475365679999998,0.058168759775183564,0.0018394576955676402,-6.8030863432,3.0474206845920997,0.09636790352020626
R::ASP:22,8.330558000000002,1.2074680412482974,0.03818349212206762,-0.589704,0.7960771723796631,0.025174170579862206,-1.9663090000000003,4.331778630945839,0.1369828679343479,-12.990633999999998,3.618990121296824,0.11444251612947,0.13582371599999998,0.0636020930150144,0.0020112747788133137,-7.080265284000001,5.827277131458473,0.18427468292421206
R::LEU:23,8.361573,1.208672652404695,0.03822158527155828,-0.8166,0.7284824747377249,0.02303663855687283,-4.442661,1.493626445293133,0.04723261540587182,-3.1415349999999997,1.1812084324009036,0.037353090377838884,0.08273031839999999,0.05810805525282756,0.0018375380500184645,0.04350731840000002,2.3708914276301787,0.0749741699627963
R::LEU:24,9.36895,1.1574951375707805,0.03660321015293604,-0.7916230000000001,0.8156621389221153,0.02579350160158562,2.7935529999999997,2.080404147561478,0.06578815559955302,-4.400578,1.5718910636287744,0.049707559947315856,0.016421436,0.020383470728089072,0.0006445819412013216,6.986723436,2.96722734844449,0.09383196756626666
R::PRO:25,12.600678,1.4843434677715264,0.04693906188150761,-0.7438819999999999,0.8941047064387929,0.028274073390228017,-0.744705,2.456357353475874,0.0776768398428708,-11.482693999999999,2.0980377013685905,0.06634577753228911,0.0740590704,0.040575234970735584,0.0012831015910403992,-0.29654392960000003,3.6660331082007334,0.11593014599500827
R::GLU:26,8.792502,1.3925241053554513,0.04403547869611502,0.090665,0.6450123508701209,0.020397081476892717,2.072614,2.5557010100956647,0.08081836210295283,-14.147536,2.2444565820492053,0.0709759490863208,0.33972778800000003,0.06760131501803923,0.0021377412827955065,-2.852027212,3.732147807398733,0.11802087635783413
R::THR:27,7.866993000000001,1.2015856045038988,0.03799747313902597,0.342442,0.8032064931485552,0.025399619497858624,-7.087046,1.7261235349429658,0.054584818932410135,-4.156966000000001,1.2014499177427247,0.03799318234688955,0.09548439119999999,0.041659194850219586,0.00131737941215451,-2.9390926088000002,2.552188959859863,0.08070730132293218
R::ILE:28,9.530451000000001,1.307478706365423,0.04134610704285229,0.603375,0.701027520412002,0.022168436669621067,4.868933,1.1047478221345357,0.034935193580557126,-6.0371559999999995,1.0181044817031304,0.03219529058207116,0.1310838408,0.04452461783815977,0.0014079920431714717,9.0966868408,2.111853943752416,0.06678268547866754
R::PRO:29,13.666074,1.5034312856010412,0.04754267168054399,-0.95915,0.5860742098915461,0.018533293811408703,7.156269999999999,2.6374927410516222,0.0834048437388381,-9.358545000000001,2.3487845729174484,0.07427508983484975,0.07274867759999999,0.030759205525444543,0.0009726914847764106,10.5773976776,3.883026096721931,0.12279206679514583
R::PRO:30,13.552075,1.528890768948194,0.048347771234825296,-1.0959389999999998,0.704528715723497,0.02227915418679533,9.340149000000002,3.271278158885148,0.1034468984203925,-10.848278999999998,2.4118195457287013,0.07626843069815321,0.05504407199999999,0.020748109946235004,0.0006561128457369631,11.003050072,4.399139971935235,0.13911302057204547
R::PRO:31,13.109244,1.5805612188282996,0.04998173432829237,-0.810038,0.5285519866162647,0.016714281395142302,0.6310709999999999,2.068998533580679,0.06542747841663317,-13.45356,1.737534545958727,0.054945666784560906,0.19825225920000003,0.07123431658425773,0.002252626879717601,-0.3250307408000001,3.1752789684117877,0.10041113746611094
R::GLU:32,8.062357,1.225157108109405,0.038742869531708676,0.346373,0.6952245880799959,0.021984931836851348,5.4259960000000005,1.7791141655284521,0.05626052980539732,-15.591473,1.3959200089084618,0.04414286659553274,0.2691895248,0.040177715203157396,0.001270530912235521,-1.4875574752000003,2.664545233520337,0.08426031866469498
R::LEU:33,7.4955300000000005,1.1688494261879927,0.03696226428534918,-0.33316199999999996,0.7758719660846112,0.024535225855002844,-5.515241,2.285540091733024,0.0722751237350653,-4.869662999999999,1.8675844279258167,0.05905820514908153,0.06337925280000001,0.054276536341768274,0.0017163747834489098,-3.1591567471999995,3.2684395875713017,0.10335713491386679
R::ASP:34,7.893023,1.16473216340539,0.03683206500416451,-0.95756,0.8927544715093843,0.028231375212695538,-1.86304,2.387617673414234,0.07550310029661034,-12.149142,1.4840146818128184,0.046928664756585615,0.0697598208,0.04402558337907684,0.00139221118795535,-7.0069591792,3.171524482185006,0.10029241018690732
R::ASP:35,9.679707,1.389478530654936,0.04393916916773689,-1.427331,0.8620438291867764,0.027260219431233492,-0.500119,2.145544932840839,0.06784808810010051,-10.372255000000001,1.655898700396555,0.052364114677658787,0.0228271248,0.026325043830259142,0.0008324709800738192,-2.5971708752000002,3.165410988060897,0.10009908452796491
R::MET:36,8.860092,1.2295239922571661,0.03888096253355876,-0.7057469999999999,0.9160013782691596,0.028966506951840085,-11.911597999999998,2.0351364805329397,0.06435666627783015,0.036666,1.1906115590082267,0.037650443349899615,0.024706908,0.035210844384079405,0.0011134646659143954,-3.695880092,2.8127146949040602,0.08894584844122429
R::THR:37,8.315199,1.1665877581215225,0.03689074406133604,-0.831431,0.8462240396248502,0.02675995376003105,-12.879290000000001,1.471938089017334,0.0465467693605045,-0.03213900000000001,0.9894606589849846,0.031289493375236996,0.021535329599999996,0.020225978660860983,0.0006396016047428304,-5.406125670400001,2.285402666146557,0.0722707779564451
R::LEU:38,8.63739,1.1668389545691384,0.03689868759048213,-1.4610079999999999,0.8884042018901082,0.028093807608368077,-9.532993,1.2630104793512205,0.039939898234109206,0.10160900000000002,0.4892076717703842,0.01547010491622471,0.00017685360000000002,0.001077171544967207,3.406315512818858e-05,-2.2548251464,1.996320602810214,0.06312920044800613
R::TRP:39,8.669209,1.118271962144719,0.03536286443882904,-1.828615,0.7686584513130653,0.024307114488869304,-14.026418999999999,1.3516907809994858,0.04274421560210223,0.7042050000000001,0.6445586295869447,0.020382733550115405,0.0014916527999999998,0.003441791244490601,0.00010883899563415752,-6.4801283472,2.020867050657952,0.06390542728466002
R::GLN:40,8.460897000000001,1.163636689173644,0.03679742306726111,-1.209049,0.6827659632692596,0.021590955527697242,-7.199833000000001,1.43127975710935,0.04526104001358122,-2.066109,1.089195139136693,0.03444337456055954,0.0470339208,0.029095265827880096,0.0009200730914416567,-1.9670600792,2.248549317607598,0.07110537274857362
R::ILE:41,8.814505,1.1766993439171283,0.03721050048003924,-0.5701799999999999,0.8910382660694209,0.028177104031464985,-7.644690000000001,1.2597871931004854,0.03983796897307893,-1.830462,0.6327315043175897,0.020008727009882467,0.012656116799999999,0.0120560115969867,0.00038124456143881946,-1.2181708832,2.04110970147286,0.06454555610920575
R::VAL:42,9.063787,1.1612617162513368,0.03672231982910394,-1.212383,0.8227578114554732,0.026017886468946705,-10.598599,1.1822048723461598,0.03738460057562472,-1.719415,0.5565606802272327,0.01759999405610695,0.0002727072,0.0036860828251177647,0.00011656417371400255,-4.4663372928,1.9320561400028196,0.06109697969722067
R::ILE:43,8.519076,1.225442219863507,0.03875188555701516,-0.633857,0.9238571537586316,0.029214928385176645,-10.841398,2.1816667022247005,0.06899035874378391,-2.447778,1.1603086592437375,0.036692181520263954,0.0340230384,0.04645964849118647,0.0014691830852295454,-5.3699339616,2.909186305141856,0.09199654862017881
R::ASN:44,8.631993999999999,1.1923096174920338,0.03770414067398964,-1.1184209999999999,0.8774319721545369,0.02774683523861776,-6.698148,2.225398172484196,0.07037326925826311,-3.224388,1.5519532091709467,0.04907706962987909,0.0613399248,0.05659827890342201,0.0017897947298027071,-2.3476230752,3.0912211574796506,0.09775299608937739
R::ILE:45,8.566822,1.152079692693175,0.036431958749372786,-0.770952,0.8057276461038184,0.02547934535454159,-4.818742,1.5297186817961006,0.048373952137860304,-4.5245619999999995,1.009430428586339,0.031920992938127724,0.0308387448,0.024213610212007478,0.0007657015864545618,-1.5165952552000002,2.30999134035682,0.07304834010792784
R::LEU:46,8.217423,1.2117138548646706,0.03831775653755058,-0.524953,0.7015299029913122,0.02218432340169517,-6.73996,1.6503896941025777,0.05218990460232707,-4.36569,1.3630197951240475,0.04310247048488057,0.1484931456,0.04843710373682969,0.0015317157107023487,-3.2646868544,2.558192707397238,0.0808971564900795
R::SER:47,8.155569,1.2266318368764932,0.03878950455005838,0.082158,0.6800155961711467,0.021503981283380994,-12.198302,2.1103950684163384,0.06673655178982506,-3.6071150000000003,1.7838288583199342,0.05640962148228793,0.2481472656,0.05712442243688506,0.0018064328492218295,-7.3195427344,3.099374584409692,0.09801083008772424
R::GLU:48,9.007468000000001,1.2018375468323494,0.03800544025499507,0.037747,0.7301167050485834,0.02308831745690881,11.928865,1.9955740514385827,0.06310559242075935,-12.964379999999998,1.7705446285253585,0.05598953725116863,0.080466588,0.04543086987450027,0.0014366502488614883,8.090166587999999,3.0160722690743924,0.09537657957947304
R::PRO:49,13.702936000000001,1.5373658250084787,0.048615776039306426,-0.815009,0.5457595064852283,0.017258430951827573,10.206638,3.045482581949206,0.0963066153332989,-12.021835,2.519711787839038,0.07968028296746317,0.08207940239999999,0.04487293896571512,0.001419006924373801,11.1548094024,4.27636204620299,0.13523044165499654
R::PRO:50,12.219527,1.525333552791323,0.04823528218297266,-1.11677,0.5724658619516102,0.018102960064586122,6.321464,2.6303609263186676,0.08317931595477328,-9.670766,2.245720114182531,0.071015905480702,0.10375458480000001,0.05242418633243638,0.0016577983329156805,7.8572095848000005,3.823501711733842,0.12090974046631488
R::LYS:51,8.041658,1.142321126056942,0.03612336577668255,-0.8104949999999999,0.6522632811794636,0.02062637602621944,-2.266134,2.1745522789861824,0.06876538092706241,0.49171299999999996,2.071204757775291,0.06549724535147261,0.12369893039999999,0.0637719153967923,0.002016645034054242,5.5804409304,3.279173457272332,0.10369656967749406
R::ARG:52,8.205179,1.161425211952539,0.03672749001713839,-1.1944890000000001,0.7682138555630196,0.02429305513678755,-8.878614,2.683029836025683,0.08484485312029247,2.3212759999999997,1.9661263427928533,0.06217437410882397,0.0311020632,0.024335144815240482,0.0007695448480619734,0.48445406319999995,3.6060997139484625,0.11403488565758807
R::LYS:53,8.19727,1.1329150864473472,0.035825920687401744,-1.3768099999999999,0.6738483730780983,0.02130895656525678,-3.107009,2.840156086013408,0.08981362142191462,-3.6138900000000005,2.80582921395797,0.08872811041547093,0.0501377688,0.026282660914036585,0.0008311307145823854,0.1496987688,4.204452779147808,0.13295647096731972
R::LYS:54,8.133904000000001,1.1655179744577087,0.03685691453152312,-0.992597,0.5696515132877292,0.01801396254550897,-11.086284,1.8776375383294828,0.05937611241352873,4.138412000000001,1.6719598016268213,0.052872011293840525,0.13100116320000002,0.045102266838654634,0.0014262589084683066,0.32443616319999996,2.8294772509156147,0.0894759270052509
R::ARG:55,8.054831,1.1771286465119264,0.03722407622008906,-0.542686,0.8827661940763251,0.027915518146794268,-11.084869999999999,2.700618501954691,0.08540105557368714,2.152523,1.9425568191100615,0.06142904032679495,0.053493192,0.03292334433253973,0.0010411275628082162,-1.3667088079999998,3.637699718093295,0.11503416552927238
R::LYS:56,8.690624,1.1763270270736792,0.0371987267876738,-0.28024,0.6348447577164043,0.020075553950015926,-14.965798999999999,2.22593388324968,0.07039020992012313,-2.011105,1.9499861866113308,0.061663977555579404,0.2094165144,0.07572782326650641,0.0023947240376885246,-8.3571034856,3.2480356563336374,0.10271190595454202
R::ASP:57,7.99375,1.2106144223079454,0.03828298942742064,0.05528500000000002,0.7865139234463685,0.024871754095258342,-1.277409,2.102039587096066,0.06647232827063454,-13.846084,1.7939049024248748,0.05672825397404718,0.207406836,0.036643971856720775,0.0011587841358234692,-6.867051164,3.1180441684830953,0.09860121417412383
R::ILE:58,7.650532999999999,1.0700406725498803,0.033837657142760345,-0.70737,0.8663313945021269,0.02739580415136595,-7.923983,2.2225325843980333,0.07028265140638194,-0.3600029999999999,1.234730323994272,0.039045601198995514,0.0106840584,0.018613647953274217,0.0005886152309687794,-1.3301389416000002,2.891379196093645,0.09143343838882542
R::ASN:59,8.797087,1.2087597765606697,0.03822434037927928,-1.697358,0.7624956759457722,0.024112230420183033,-10.611505,1.6529946333775558,0.052272280015080656,0.749369,0.854980640037539,0.027036861778671723,0.0008329176,0.0023112675636217973,7.308869783113008e-05,-2.7615740823999997,2.346462944100918,0.07420167348543258
R::THR:60,7.66184,1.0943930072876014,0.03460774558390072,-0.731681,0.9103312502814566,0.028787201761181998,-10.324241,1.265333821139307,0.040013368752443226,-2.015333,0.5818526257661815,0.01839979559970708,7.488000000000001e-06,0.00010302704390595706,3.258001193369948e-06,-5.409407512,1.9914871848153004,0.06297635435053041
R::ILE:61,8.414564,1.1350713298749113,0.03589410709161045,-1.253663,0.7526885833005573,0.023802102920351387,-8.522101999999999,1.14176683679112,0.03610583761105675,-2.7937039999999995,0.7300611072944512,0.023086559301550333,0.0001934136,0.0010561361478024695,3.339795746292039e-05,-4.1547115864,1.9213403844031807,0.060758117751775045
R::GLU:62,8.475967,1.135454077411764,0.035906210631463195,-1.021696,0.7483521066877543,0.023664971489186292,-5.2604940000000004,1.9974347383491657,0.0631644325072584,-8.388973000000002,1.6993420774732202,0.05373791488577688,0.028739534399999996,0.022850532417853568,0.0007225972818793168,-6.1664564656000005,2.954203448403948,0.09342011568480194
R::ASP:63,8.453818,1.0909644929492435,0.03449932644090316,-1.3875650000000002,0.817226202330175,0.025842961629329562,-0.542492,1.535883354925106,0.04856889621904125,-10.001187999999999,1.0667857810525974,0.033734728436079046,0.0099566496,0.011149412465572339,0.0003525753796388226,-3.4674703503999997,2.3141210172852515,0.07317893195887275
R::ALA:64,8.634304,1.0987581378920477,0.0347457831338423,-2.004432,0.7033093042012171,0.022240593008640758,-4.548978999999999,0.98866331000953,0.031264278986712614,-2.521451,0.5510027473606642,0.0174242367867003,0.0016276247999999999,0.003242614173537296,0.00010254046361522345,-0.43893037519999994,1.7271314673946156,0.05461669255515825
R::VAL:65,8.776504000000001,1.1867387361942814,0.03752797393923632,-1.183878,0.8316449285097577,0.026298921786187358,-5.388102,1.4978234901336005,0.047365337617249176,-1.7508960000000002,0.9093694580224256,0.028756787219437436,0.0028414295999999997,0.0072462852641670015,0.00022914766010082631,0.4564694296,2.2738651328806045,0.0719059291194414
R::LYS:66,8.808260999999998,1.1881767860377512,0.03757344906817845,-1.509266,0.6984576560135911,0.022087170421853496,-18.543996,2.1119328739294727,0.06678518147002374,8.881298999999999,1.8757817009447022,0.05931742568250076,0.031722372,0.02831832805450802,0.000895504161800902,-2.331979628,3.143123693622287,0.09939429839487679
R::LEU:67,8.953621,1.1676406173814784,0.036924038394506635,-0.820412,0.9067135921866396,0.02867280136742833,-11.134434,1.4142637001790013,0.04472294504663127,-2.2791349999999997,0.7506698760274053,0.023738265791228307,0.006255683999999999,0.011310423168429375,0.0003576669851257507,-5.274104316000001,2.1792863858855838,0.06891508653195068
R::LEU:68,8.460901,1.1387923231208577,0.036011775229763385,-1.298635,0.7636512880726386,0.024148774084309127,-9.427877,2.394585957503092,0.07572345678764937,-2.3713769999999994,1.4635335017931772,0.04628099297628563,0.0204897384,0.021358434569618754,0.0006754130049567342,-4.616498261599999,3.1235299976858344,0.09877469132547705
R::GLN:69,8.142483,1.2317154678378446,0.0389502630762746,-0.192634,0.7727778995571755,0.024437382880415,-10.918636,1.864910450800252,0.05897364656780179,-2.9422509999999997,1.5423902430964092,0.04877466209005451,0.16699564800000002,0.06794506645886877,0.002148611657815366,-5.744042352,2.824143030958967,0.08930724415921756
R::GLU:70,8.441655999999998,1.2008211122661028,0.037973297771776424,-0.24716199999999997,0.6995573441512855,0.02212194561416333,-2.901377,3.4661916249496363,0.10961060341440969,-9.415004000000001,2.7076117915949474,0.08562220280969184,0.11118024,0.056395077083975335,0.001783368924061289,-4.01070676,4.613044354977991,0.14587727109112752
R::CYS:71,7.690138000000001,1.1517620010036795,0.036421912456047666,-1.086578,0.7137710178453591,0.02257142144208025,-3.07924,2.1224547025555105,0.06711791090610614,0.530815,1.4368476477257426,0.04543711217468601,0.014812192799999999,0.010589897060029817,0.0003348819489641509,4.0699471928,2.8992209377635816,0.09168141603382193
R::LYS:72,8.251791,1.2376720580666754,0.03913862699838869,-0.876575,0.8148101302604185,0.025766558722014086,-14.581190000000001,2.057661431795814,0.06506896777957985,10.922439999999998,1.748426729491402,0.05529010787111923,0.022278823200000002,0.016017421610097605,0.0005065153453110989,3.7387448232000002,3.0800926651302287,0.09740108226189807
R::LYS:73,8.362501,1.1541032284847832,0.03649594856965633,-1.5664390000000001,0.8069913941790209,0.025519308577604524,-25.245610999999997,1.7206003817502193,0.05441016149285904,11.155787,1.1571030946423917,0.036590812666993336,0.0007216127999999999,0.0014983157067040846,4.7380902871897245e-05,-7.2930403872000005,2.5065005211525406,0.07926250603241079
R::ILE:74,8.290033,1.123344976358999,0.03552328723402439,-0.956222,0.9176898052806297,0.029019899702032056,-16.187451999999997,0.9441785083849346,0.029857546042767816,0.08046999999999999,0.40215167176079225,0.012717152476085203,0.0,0.0,0.0,-8.773171,1.7768673381608993,0.056189478885490654
R::ILE:75,8.07513,1.0882234610134078,0.03441264740033815,-1.076137,0.8875296199175552,0.028066150898030176,-8.119568,0.8816786383802208,0.027881126615974472,-1.8006900000000001,0.29078572506228706,0.009195452022603348,0.0,0.0,0.0,-2.921265,1.6834050869018424,0.053233942993235056
R::VAL:76,7.926222,1.0348260910491194,0.03272407429883999,-0.909361,0.8770029182841982,0.027733267363925947,-14.135687000000003,1.1451739898508873,0.036213581251113514,-0.359949,0.37084260326855656,0.011727072797548416,0.0,0.0,0.0,-7.478775000000001,1.8135453842749567,0.057349340543941744
R::LEU:77,8.297324,1.1030938287489418,0.03488288971722383,-1.879926,0.7413335973257923,0.02344302673555614,-10.631252,1.0343617938110437,0.03270939193100355,-1.05756,0.35030278103377943,0.011077546587579762,4.00104e-05,0.00037569712808569616,1.1880586351348151e-05,-5.2713739896,1.7201767344061865,0.054396764587540794
R::THR:78,7.674379000000001,1.0901727034552828,0.034474287858620084,-1.4844359999999999,0.7251051467918291,0.022929838069729147,-13.546699,1.42232269137457,0.04497779272484367,-0.42098,0.8012030414320706,0.025336264791795973,0.0062209872,0.007346082577624359,0.00023230352824973657,-7.771515012799999,2.0926624463088253,0.06617579704235708
R::GLY:79,7.926067,1.1737616438233958,0.037117602246252386,-2.442974,0.763971139064821,0.024158888660780736,-9.083245,1.5759258805460998,0.049835152061321136,-1.7970810000000002,0.7696947592643463,0.02433988542370321,0.0248783832,0.025022302455549483,0.0007912746806116052,-5.3723546168,2.2445415605127867,0.07097863634129058
R::ALA:80,7.570407000000001,1.2290051282850694,0.03886455461408248,-1.120009,0.721125318456508,0.022803984847368234,-3.5428479999999998,1.2592361037136761,0.039820541996512304,-4.621287000000001,0.6825803634964897,0.02158508634754561,0.037136195999999996,0.026014499552979756,0.0008226507077684817,-1.676600804,2.020580016229002,0.06389635045903634
R::GLY:81,7.86088,1.1906792185975197,0.03765258293397679,-1.678209,0.7835641641365434,0.024778474515575005,-6.463115,1.7240287578155418,0.05451857626327929,-2.641866,0.9986945799612612,0.031581495595427396,0.10860256080000001,0.04917226996246139,0.001554963708020603,-2.8137074392,2.4502599321033802,0.07748402244896209
R::VAL:82,8.333592000000001,1.1700606597676892,0.03700056685425239,-0.542186,0.9261681140073869,0.029288007364858402,-11.481742,1.5208702257050073,0.04809413938762185,-2.085497,0.6498776530940266,0.02055093584221896,0.0012696911999999997,0.0030140927906092342,9.53139829741815e-05,-5.7745633087999995,2.2276053544383374,0.0704430664801182
R::SER:83,8.747391,1.130917133179527,0.03576273985755286,-1.861539,0.6724435712228946,0.02126453283002004,-9.106174,1.199940603415019,0.0379454536370828,-3.2752740000000005,0.5325304450676975,0.01684009129797104,0.0031943735999999997,0.004246778859656226,0.00013429493915566228,-5.4924016264,1.858660291816846,0.05877599918654453
R::VAL:84,8.776878,1.1665185061180985,0.036888554120702535,-0.334304,0.7262603414644091,0.0229663685327916,-9.815725,1.1370263186817622,0.03595592926590829,-3.9842659999999994,0.8327093882285704,0.026332582958076865,0.104075388,0.03279443553133269,0.001037051108585655,-5.253341612,1.9686362686694614,0.062253744934106736
R::SER:85,8.448039000000001,1.20719405212211,0.03817482782513891,-0.432675,0.6949001204309868,0.02197467126887226,-7.639321,1.257094391825451,0.03975281511992579,-5.861563,0.9550989079833565,0.03020287939966983,0.26546505839999995,0.04093513948069298,0.0012944827709567206,-5.220054941599999,2.105796660764829,0.06659113737193789
R::CYS:86,6.913298000000001,1.2222516104288839,0.038650989627640846,-0.6232770000000001,0.7030421554010826,0.022232145021814698,-5.829009999999999,1.0772487270356832,0.034065595839497656,-2.46406,0.7840072514970764,0.024792486168192168,0.09511166160000001,0.03963124323290458,0.0012532499512011343,-1.9079373384,1.9403273170285433,0.06135853728053811
R::GLY:87,7.937835000000001,1.2273154695411446,0.03881112291309027,-1.251801,0.5985845382224636,0.01892890512943102,-9.798830999999998,1.034920670601858,0.03272706516690734,-1.2309400000000001,0.6460254378892522,0.02042911810137677,0.34553778479999997,0.041228694859456426,0.0013037658071195796,-3.9981992151999997,1.8315884301045402,0.05791991175142461
R::ILE:88,8.681175000000001,1.119147083441225,0.03539053820408783,0.131998,0.7067599535882039,0.02234971212333618,2.608497,0.9528847758207705,0.030132862392925768,-5.291086999999999,0.7586586501391781,0.023990893010286212,0.0449904168,0.02614354748884469,0.0008267315618152469,6.1755734168,1.7989540446793806,0.056887921871591536
R::PRO:89,12.499527999999998,1.4451379267101117,0.04569927381497435,-1.415271,0.5207763757689091,0.016468394990374745,2.7109190000000005,1.305611600147226,0.04128706396002264,-12.821832,1.2303735017367694,0.038907826382053264,0.111573684,0.02723052895429804,0.0008611049338674491,1.084917684,2.3619512625575343,0.0746914571199219
R::ASP:90,7.84839,1.1110294028062444,0.03513383460284403,-1.02446,0.6573281481877982,0.020786541184141243,2.4247039999999997,2.2635581460134837,0.07157999357630594,-12.357357,1.875421473576273,0.05930603429290311,0.1082960928,0.03256743111611765,0.001029872598675714,-3.0004269071999996,3.2106741425757463,0.10153043115147549
R::PHE:91,8.401182,1.217396617736389,0.03849746127832328,-1.2248240000000001,0.6388158349821957,0.020201130439260074,1.596817,1.3841078352176899,0.04376933286572917,-3.0157120000000006,1.1086754525360432,0.035059396159317975,0.014882673599999998,0.01378469962609933,0.0004359104767974532,5.772345673599999,2.243935376166341,0.0709594671091235
R::ARG:92,8.41819,1.2361393561811709,0.0390901587090664,-0.44158600000000003,0.7527798991763794,0.0238049905818927,-23.06495,2.2100870628778404,0.06988908945965744,9.518718000000002,1.6678105733194042,0.05274080117400569,0.0654217272,0.038079076146891745,0.0012041661181916637,-5.5042062728,3.1244591587217454,0.09880407397734264
R::SER:93,7.691412000000001,1.1915010399726893,0.037678571207730265,-0.677195,0.8073703109323502,0.025531290977445695,-4.561488000000001,1.6182214365951282,0.05117265498150356,-4.171545,1.1666746118669935,0.036893490617926086,0.0737111952,0.023026967435317593,0.0007281766470212959,-1.6451048048,2.4600451329785127,0.07779345767023901
R::ARG:94,8.527964,1.250544342558072,0.03954568437521344,-0.892799,0.6168444379249926,0.019506333858493246,-17.208254999999998,1.9358337407884492,0.06121643792295498,5.279895000000001,1.67335445855772,0.052916114218402324,0.0919158984,0.0298150105491512,0.000942833417972654,-4.201279101599999,2.9142433947951303,0.092156467836539
R::ASP:95,7.097494,1.1443998496871626,0.036189100789657654,-0.004356999999999992,0.6550269807809446,0.020713771881311235,0.7484850000000001,1.955528284064181,0.06183923406523564,-17.373887000000003,2.33674204186748,0.07389427156573776,0.15588398159999997,0.04744006606594031,0.0015001866111723507,-9.3763810184,3.320454210102789,0.10500198170220093
R::GLY:96,7.631343,1.278836737566997,0.040440368462107266,-1.381082,0.7951865399238093,0.02514600630867653,-6.191414000000001,1.8494645675448882,0.058485204852201725,-2.965656,1.2769805596264963,0.040381670961761845,0.1389507336,0.05139653149687429,0.0016253010336270603,-2.7678582664,2.7058427844841444,0.08556626189302012
R::ILE:97,8.665499,1.1945356311131954,0.03777453340544394,-0.562191,0.8567848659488565,0.027093916411604285,-9.734208999999998,1.4008566369614701,0.044298976481618624,-2.1541589999999995,0.570952784141561,0.018055112343017973,0.0182110032,0.015424017509066492,0.000487750259989669,-3.7668489968000003,2.109412235641038,0.06670547188853491
R::TYR:98,8.638031999999999,1.144751261617999,0.03620021341064166,-0.9014,0.8236956938093096,0.026047544913100736,-9.377422,1.2766566460548427,0.04037142791524719,-2.5657330000000003,0.6770070219067156,0.021408841811527312,0.0006642864,0.002414862604831803,7.636466067635632e-05,-4.2058587136,2.019189584502753,0.06385238114717728
R::ALA:99,8.411552,1.1805589478276806,0.03733255187227361,-1.0968200000000001,0.6583473472263711,0.020818771087650685,2.893236,0.9176123420617227,0.02901745009996571,-4.781667,0.7795511516962822,0.024651571919676846,0.1305608112,0.05346784735378407,0.0016908017922416436,5.5568618112,1.8109974815033973,0.057268768783793916
R::ARG:100,8.461673000000001,1.2231560293237327,0.03867958986430699,-0.760083,0.7354863983181471,0.02325812206759179,-16.273405,1.751864648017934,0.05539882440065854,7.584725000000001,1.4190069567747017,0.04487293999032156,0.0592745544,0.03430099703978998,0.0010846927666042956,-0.9278154456000001,2.668489827773365,0.08438505768754279
R::LEU:101,8.655261999999999,1.1593310844430937,0.036661267890731764,-1.066044,0.8496664275255319,0.02686881162359065,-12.66442,1.4039605384767764,0.044397130465830784,-2.934752,0.6494599529578402,0.020537727004125848,0.0034268688000000003,0.006802304687400187,0.0002151077615062426,-8.0065271312,2.111618170234633,0.0667752296653861
R::ALA:102,8.256691,1.2262024300738439,0.03877592551466696,-0.9662609999999999,0.7077312476350044,0.022380427137992695,-3.4650510000000003,1.1679169013243194,0.03693277525990973,-5.914161,1.0554544410248128,0.0333764000017827,0.09587900159999999,0.05401535296717034,0.0017081154399419254,-1.9929029984,2.117873353681038,0.06697303593411431
R::VAL:103,8.074329,1.1716947259243766,0.03705224056327768,0.767966,0.7922938185067456,0.025054530425533822,-8.765512000000001,1.0763797377580089,0.0340381159857005,-5.396211999999999,0.7232458621077621,0.02287104232552596,0.2199470472,0.06453384818809314,0.0020407394644990457,-5.0994819528,1.9200105624909891,0.06071606509052579
R::ASP:104,8.22551,1.236259607000083,0.03909396137384903,-0.26559699999999997,0.726341058037476,0.022968921014949746,2.742558,2.3714022013644165,0.07499032204648812,-14.828418000000001,2.130067700162603,0.06735865502870438,0.17581629599999998,0.03432752037005504,0.0010855315079520004,-3.9501307039999998,3.4954004541765675,0.11053426769584966
R::PHE:105,9.552761,1.1987384543256299,0.037907438344987124,-0.439211,0.8025492934885683,0.025378837019828158,4.460169,2.185101160687761,0.06909896585650903,-4.756037,2.2704268329173263,0.07179720052781306,0.028437681599999997,0.029887458867859297,0.0009451244349703278,8.846119681600001,3.4657549821973253,0.10959679555819861
R::PRO:106,13.491905999999998,1.5782781634312755,0.04990953777750301,-0.68421,0.4779859787692522,0.015115243825357234,2.565478,1.1133258173221352,0.035206453606064905,-15.203546000000001,1.0184625618470224,0.03220661407046695,0.2525045904,0.06330568193701089,0.0020019014375113444,0.4221325904,2.2361128173304468,0.07071209607860247
R::ASP:107,8.060258999999999,1.1859324879262731,0.0375024781303716,-0.14379299999999998,0.7303948494827985,0.023097113156214998,5.987565999999999,2.0405549773637564,0.06452801419262799,-14.907988000000001,1.9582874329004922,0.06192648601249711,0.13014728639999998,0.04064895795423316,0.0012854329164779525,-0.8738087135999999,3.15282716388843,0.09970114906736413
R::LEU:108,9.625342,1.1682502022409411,0.03694331516033719,-0.390177,0.691145331801496,0.02185593442685533,3.831887,2.0381341487328553,0.06445146086964205,-5.231689,1.5333774232976694,0.04848965170300772,0.08206122240000001,0.06785757035425641,0.0021458447880456913,7.9174242224,2.8900401701483984,0.09139109467049503
R::PRO:109,13.39894,1.6092799428315758,0.05088990012173339,-0.830825,0.8670778848379194,0.027419410248490032,-1.7356870000000002,2.540684470970569,0.08034349744086948,-11.286759,1.8322993409699737,0.05794239272690592,0.140893848,0.04167847206883784,0.0013179890113323768,-0.313437152,3.6270844412225904,0.11469848100022507
R::ASP:110,9.069427,1.1011148271960558,0.03482030819322253,-0.8825469999999999,0.9286471804679105,0.029366402329720268,8.256526000000001,2.1733554645579725,0.06872753433176547,-10.510218,1.680364057719636,0.05313777720676694,0.0248360184,0.03146716308866977,0.0009950790686417544,5.958024018400001,3.10208429489188,0.0980965186569577
R::PRO:111,13.246672,1.5862211253214353,0.050160716286911225,-2.450842,0.6476389094518643,0.020480140552154424,-1.0057639999999999,1.5497348096703514,0.049006917678058474,-9.165307,1.4344141907939283,0.04536015950976143,0.0012110903999999999,0.0029300586448444744,9.265658995574917e-05,0.6259700903999998,2.7193315817955455,0.08599281511702396
R::GLN:112,8.316893,1.1914403550119494,0.037676652180773706,-1.076002,0.8363834850091195,0.026448768099781132,-7.799631000000001,2.5950782960903127,0.08206358122114218,-3.4844950000000003,1.579235350406962,0.04993980668740119,0.015358341599999997,0.019792828483576302,0.0006259041934515772,-4.0278766584,3.3686606929787963,0.1065264045409418
R::ALA:113,8.342416,1.2347084720467418,0.039044910179740454,-1.459759,0.7600180227593291,0.024033880146971692,-2.639805,1.0710833044049375,0.03387062805699062,-4.266743,0.6512457746127801,0.02059419964337046,0.0266288832,0.017896349048025346,0.0005659322479314619,0.0027378831999999706,1.9167141646834691,0.0606118238390683
R::MET:114,7.957434999999999,1.1959434132830031,0.037819051386503606,-1.27001,0.7497382289172668,0.023708804522792795,-6.2435410000000005,1.2893142907448905,0.04077169778558406,-3.134209,0.7979669951313776,0.025233932022556454,0.014032007999999997,0.011092234913629264,0.0003507672666870955,-2.6762929919999996,2.0716162200051387,0.06551025692964713
R::PHE:115,7.856207,1.1730296467485382,0.03709445446628108,-0.797876,0.8905272969561349,0.028160945769345178,-11.581481,1.4155693143180943,0.044764232190879806,-0.617129,0.6539890796939961,0.02068095056710402,0.002469384,0.005045318380160363,0.0001595469760201803,-5.137809616,2.14490118047675,0.06782773086290411
R::ASP:116,7.876555999999999,1.109622364078879,0.03508934013149863,-2.093136,0.7113740053614555,0.022495621251790315,0.38203500000000007,1.8250232556805954,0.057712302707265115,-9.952024999999999,1.4076428987406573,0.04451357692182241,0.0026725104,0.0032342156436162136,0.0001022748787797465,-3.7838974896,2.655088254779647,0.08396126273865127
R::ILE:117,8.624288,1.1803927350911645,0.03732729576403841,-1.456696,0.7551697011824561,0.023880562756853116,-12.911239000000002,1.3792414255231025,0.04361544347910497,-0.219149,1.0495076849642406,0.033188347063374514,0.0022243896000000004,0.005070444901147417,0.00016034154638013142,-5.960571610400001,2.228768109680658,0.07047983602938854
R::GLU:118,8.254273999999999,1.085014447334228,0.0343111694776497,-0.804812,0.8001057059264107,0.025301563996243396,-5.559978999999999,2.4131669454389186,0.0763110392181826,-7.127713,2.103439165897364,0.06651658683840445,0.0341784288,0.024276863453851088,0.0007677018295907146,-5.2040515712,3.473592648666385,0.1098446443340282
R::TYR:119,8.705427,1.1453197364365115,0.03621819016283117,-0.8547170000000001,0.9226105564706053,0.029175507517625123,-10.599475,1.7684980444928404,0.05592481858151174,-0.919009,0.7451478624534865,0.023563644389588807,0.013479623999999999,0.012022779919871444,0.00038019368353730447,-3.6542943759999997,2.417838446859716,0.07645876506400691
R::PHE:120,8.598753,1.1718419714240482,0.0370568968748194,-2.187049,0.6778214341543058,0.021434595788094535,-1.106253,1.0128520814961086,0.03202919510370187,-2.227955,0.7673884498576976,0.024266953516562398,0.011088662400000001,0.008302229809179353,0.00026253955855151857,3.0885846624,1.8567387542612999,0.05871523483369375
R::ARG:121,8.46429,1.2566861668292526,0.03973990591206779,-0.7175889999999999,0.7463393344042641,0.02360132204091542,-13.622421999999998,2.5327817612095993,0.08009359181555038,7.648358,2.2118103874057558,0.0699435857662159,0.15871573439999997,0.06708171970980005,0.0021213102364397757,1.9313527343999999,3.6671339109514696,0.11596495643447731
R::LYS:122,9.067183000000002,1.1784707393529124,0.03726651692217828,-0.23721099999999998,0.6840317613086399,0.021630983576319412,-24.76034,2.1122315721530156,0.06679462713721816,6.60875,1.8760194427297388,0.059324943737857856,0.2484971568,0.026255764304427585,0.0008302801691053772,-9.073120843200002,3.1366149370060086,0.0991884734384455
R::ASP:123,9.682868,1.1136726451592496,0.035217421265277216,-0.987135,0.7108758026371415,0.022479866698336983,4.38311,1.609445715114368,0.050895142301598875,-11.745875,1.3894733280545546,0.04393900464706728,0.0201105576,0.008972297428157531,0.00028372895717448764,1.3530785576000002,2.50332644869724,0.07916213304823927
R::PRO:124,13.189537999999999,1.5227228324800282,0.048152723957799105,-2.638446,0.6179466830431246,0.019541189909624234,4.048897,1.4669465431265722,0.046388922819903894,-7.814377,1.0292496484677565,0.03254773170085744,0.0020438424,0.0040680462792404715,0.0001286429186937324,6.7876558423999995,2.431428895917487,0.07688853279847736
R::ARG:125,10.749521000000001,1.1544510563722483,0.03650694785323747,-1.4783870000000001,0.6704175827281084,0.021200465448451833,-12.109646000000001,2.0335169098593697,0.06430545095622921,8.403415,1.5132648402626026,0.047853635982806994,0.0180904104,0.012898402743479979,0.00040788330847561273,5.5829934104,2.8648812968502435,0.09059550124063741
R::PRO:126,13.750997,1.5021535803608763,0.04750226709317146,-2.571304,0.6470793363908324,0.02046244529825309,-4.069972,1.3079057891209136,0.041359612585419606,-8.14926,1.0468951745041144,0.03310573222872438,0.00022016159999999998,0.0013588470923122438,4.297051803603768e-05,-1.0393188384,2.341321411651211,0.0740390839533852
R::PHE:127,8.714008,1.1069446110515198,0.03500466214571997,-1.444428,0.8176926175623699,0.025857710974020884,-9.51339,0.8911402077675544,0.028180327711011456,-1.6629070000000001,0.4454690206411665,0.014086967322706475,0.0041072976,0.0033872726423118406,0.00010711496605682251,-3.9026097024,1.6989798646890883,0.053726460711822
R::PHE:128,8.783173,1.2261612467661014,0.0387746231841265,-1.9312660000000001,0.7630521078170219,0.024129826340941622,-5.5001739999999995,1.2268271124017434,0.038795679704369146,-0.69866,0.5383732352188396,0.017024856545651126,0.00023583599999999998,0.0011129633907294525,3.519499267088999e-05,0.6533088359999999,1.969942046133974,0.06229503724315853
R::LYS:129,8.881844000000001,1.1786989800894885,0.03727373452800243,-1.946701,0.6970942645001463,0.022044056196603202,-19.444252,1.8365756805794853,0.05807762245905044,8.15176,1.517264840560144,0.047980127098622816,0.0045999071999999995,0.007892778365368443,0.0002495915670146493,-4.3527490928,2.747805819578473,0.0868932495773367
R::PHE:130,9.338989999999999,1.0968308729699396,0.034684837665758216,-1.9600750000000002,0.7049928023568751,0.022293829894726478,-14.044880000000001,1.131881519241303,0.03579323642254218,-2.7324580000000003,0.5738796339268366,0.01814766745992443,0.0007576776,0.0025741370351203604,8.140136040373183e-05,-9.3976653224,1.819492525209289,0.057537405653126865
R::ALA:131,8.68649,1.163965708214808,0.036807827562897535,-1.876366,0.748005815514826,0.023654020800785644,1.404685,1.0421108653953284,0.03295443909058384,-3.5050169999999996,0.7428667812676778,0.023491510268839673,0.0007075871999999999,0.0028894913824263533,9.137374047895904e-05,4.7104995872,1.8847236745980693,0.05960019571771933
R::LYS:132,8.647936000000001,1.134276314618268,0.03586896650175469,-1.65192,0.7161538449243989,0.022646773050481166,-18.422489,1.9717722216014202,0.062352912473107466,6.583937,1.5965178029170235,0.05048632582225607,0.043827948000000005,0.02980354281004082,0.0009424707762206401,-4.798708052,2.87003521364774,0.0907584824001483
R::GLU:133,8.512806000000001,1.1273397537406369,0.03564961318673738,-0.715126,0.7599563014568668,0.024031928348012363,-4.31783,2.0467839317084744,0.0647249910243331,-11.831802,1.5825997424478495,0.050046198105310656,0.08539574400000001,0.043408767085633564,0.0013727057441035146,-8.266556256,2.9230564875561162,0.09243516230008957
R::ILE:134,8.276807000000002,1.2155782359646787,0.038439958997779904,0.012182999999999992,0.8262763408878413,0.02612915213915293,-4.917295,1.064106376249574,0.033649998216567556,-6.092768,0.7903228657808149,0.024992203427789236,0.0065998368,0.01039237281069178,0.00032863568375391885,-2.7144731632,1.9792432020410315,0.06258916561854484
R::TYR:135,8.974442000000002,1.1465235429924674,0.0362562578686218,-0.590689,0.7761480131257182,0.02454395522891533,1.652806,1.8545880718811927,0.05864722428524644,-5.424618000000001,1.1116227058116437,0.035152596491240876,0.0219497112,0.01972275883497323,0.0006236883966072437,4.633890711199999,2.5675889306061173,0.08119429115751343
R::PRO:136,12.204812,1.502644586273148,0.04751779406344533,-1.4447379999999999,0.48654240653410674,0.015385821829073675,3.3794989999999996,1.7513034768420348,0.055381078609927775,-11.051045,1.63133153741813,0.0515872327710549,0.0710647632,0.03070242325716857,0.0009708958717917826,3.1595927632,2.8677366262925648,0.09068579468571614
R::GLY:137,8.329654,1.2500450297025305,0.039529894716328305,-0.5674739999999999,0.4419646675063517,0.013976149946390817,-7.968117,1.212743131628046,0.0383503051267001,-3.511925,0.7544601536032237,0.023858124892266783,0.5425026264,0.04892631712151593,0.0015471859962768353,-3.1753593735999996,1.9494345731008966,0.06164653400476847
R::GLN:138,7.940011999999999,1.2145509663476455,0.03840747388017077,0.36732399999999993,0.5667218462561682,0.017921318339452597,-4.176443,1.1938126866267589,0.037751671893453936,-4.9729589999999995,0.7092097442357937,0.022427181305705805,0.2521799352,0.04073223520703917,0.0012880663744394391,-0.5898860647999999,1.9303196647019274,0.06104206752670622
R::PHE:139,7.395781,1.0353564511988131,0.032740845759372195,-0.304046,0.6621535410189996,0.02093913350365769,-3.710367,1.2024828923153128,0.038025847871033726,-4.057645000000001,0.9924446468065612,0.03138385535550086,0.0762066576,0.03224790614710546,0.0010197683319619814,-0.6000703424000001,1.9855381395631444,0.06278822902152817
R::GLN:140,8.989629,1.148842049787089,0.03632957549103761,-0.481145,0.6306349625377585,0.019942428537542765,6.235413,1.3946328980885974,0.04410216457761455,-5.814774000000001,1.0176617163497896,0.032181289112215496,0.046463328,0.023706180420707507,0.0007496552475232439,8.975586327999999,2.167656980169865,0.06854733243299216
R::PRO:141,12.514474,1.4668064403062868,0.046384492379716744,-1.869831,0.4874219983125505,0.01541363696338408,-1.584452,2.6763954542810002,0.08463505554849009,-8.948647,2.4691659118801637,0.07808188202387926,0.0804271248,0.037054536853611125,0.0011717673410006038,0.19197112479999998,3.9560519845613045,0.12510134813242996
R::SER:142,7.939011000000001,1.1099523957715485,0.035099776649987396,-1.174152,0.8425767080189198,0.026644615007464456,-8.856144999999998,1.3307505431052808,0.04208202713718768,0.250218,0.7917144235619306,0.02503620834862979,0.06598360799999999,0.020379835023000947,0.0006444669701115303,-1.775084392,2.083279602910172,0.0658790854816729
R::LEU:143,8.556322,1.140588015155341,0.036068559997815275,-1.233206,0.7839307441120038,0.02479006679224564,-8.722303,1.2419165073349334,0.03927284826939599,-0.011859999999999985,0.736469580091398,0.02328921300516615,0.036858563999999996,0.016769816082702397,0.0005303081476346219,-1.374188436,2.0001284239274355,0.06324961432453519
R::CYS:144,8.820765,1.1513292421262475,0.036408227418744235,-1.7643609999999998,0.7338907443748013,0.02320766305940777,-8.207752000000001,1.0364056495870717,0.032774024325614944,-0.142345,0.6087854679400618,0.019251486851020107,0.0013999391999999999,0.003035861689626745,9.600237600467686e-05,-1.2922930607999998,1.8190437821507206,0.0575232151516342
R::HIS:145,8.676350000000001,1.0887627324169393,0.0344297006594597,-2.123163,0.7482867140548467,0.02366290359256446,-5.908312,1.0846917611266345,0.03430096524379452,-0.222079,0.5398384672835014,0.01707119125190155,0.0003480984,0.0012108425744403936,3.829020423133625e-05,0.4231440984,1.792573721632039,0.05668615834121888
R::LYS:146,8.706326,1.1355429519502995,0.03590902109114088,-1.9218049999999998,0.6482302993342721,0.0204988419422903,-18.051827999999997,1.476488354988281,0.04669066140478201,6.003977000000001,1.1136085041301542,0.03521539294784313,0.021202466399999998,0.012727511742441688,0.00040247926052654074,-5.2421275336,2.264942398636476,0.07162376748776311
R::PHE:147,8.993421999999999,1.148628169564024,0.0363228120045241,-1.860503,0.7908907497189481,0.025010161494700506,-14.559514,1.4603884236065416,0.04618153687139483,-1.133304,0.46177784224018376,0.014602697544768914,4.610880000000001e-05,0.0005732688101079284,1.8128351514756108e-05,-8.5598528912,2.0714314620407133,0.06550441436981272
R::ILE:148,8.725415000000002,1.1208745838741283,0.035445166564356846,-1.4445,0.8262450278216505,0.026128161933056067,-9.792828000000002,1.1850722519812873,0.03747527508125857,-1.586297,0.4647222297146974,0.014695807252104254,0.0007568856,0.0017054861128114294,5.393220634270992e-05,-4.0974531144,1.886638964048204,0.059660762488128495
R::ALA:149,8.544419,1.1030004503349036,0.03487993683249728,-1.6586960000000002,0.7466682928744195,0.023611724621128375,-5.469512,1.229361665197024,0.038875829301199476,-2.549621,0.8149317587129612,0.025770404951397253,0.0262931976,0.01659907210576767,0.0005249087489959319,-1.1071168023999998,1.9874211776653614,0.06284777591476705
R::LEU:150,8.609915,1.1268699276203087,0.03563475598029261,-1.5770790000000001,0.7896070673182959,0.02496956789291717,-8.254997,1.230518634962917,0.03891241589764121,-1.6993209999999999,0.7102151913040159,0.02245897633372901,0.0112289544,0.008354862167729677,0.0002642039398679752,-2.9102530455999998,1.9778692290457025,0.06254571677745681
R::SER:151,8.594795,1.1391732497627391,0.03602382118786124,-2.5201890000000002,0.7629942668716456,0.024127997249647554,-15.295326999999999,1.2703254756443327,0.04017121872772844,-0.6477970000000001,0.5878872883393551,0.01859062838612509,8.87184e-05,0.0004938531549169652,1.5617007991975926e-05,-9.868429281600001,1.9593913509064338,0.061961394964985574
R::ASP:152,8.862811,1.1617186523762972,0.0367367694181048,-1.764633,0.7079499885662829,0.02238734433359616,1.8568279999999997,2.6349320238700655,0.08332386675146564,-8.979033,2.19106678855552,0.06928761557385996,0.0353007432,0.029690949399901204,0.0009389102599649733,0.011273743200000012,3.687181228037655,0.11659890826415686
R::LYS:153,8.87193,1.1446810678525263,0.036197993688877286,-0.483926,0.6071209191948503,0.01919884919790767,-19.702999,1.7353447130178485,0.0548764181866765,5.613984,1.434283480956258,0.04535602610176514,0.24844435199999998,0.0344574285727385,0.0010896395660241857,-5.452566648,2.5978199030631135,0.08215027844597268
R::GLU:154,6.942419,1.1253326652323747,0.0355861434752208,0.08962899999999999,0.726209699301104,0.022964767086974775,-7.879603,2.4276756285366874,0.07676984406256795,-8.655501000000001,1.9878578465270098,0.06286158459662786,0.21784591439999998,0.049154605916653146,0.001554405121846127,-9.2852100856,3.411943446991879,0.10789512540180314
R::GLY:155,7.666632,1.2140742096659496,0.03839239751013213,-1.503246,0.6017289601506646,0.019028340481607956,-3.530965,1.8547800359543984,0.05865329472224898,-2.034779,1.457739504218432,0.04609777068534877,0.2592285624,0.0650868436784543,0.0020582267173524754,0.8568705623999999,2.7213055082467354,0.08605523615221809
R::LYS:156,7.926706,1.1352234024913335,0.0358989160499868,-0.973174,0.8020353431888149,0.025362584484314686,-18.524506000000002,1.7676247254335407,0.05589720180799751,8.566972,1.3838723059646796,0.043761884776778066,0.0020662776,0.0042920894986822255,0.000135727787371261,-3.0019357224,2.640380846866653,0.08349617366382885
R::LEU:157,7.756871,1.1023412349898738,0.034859090612909,-1.578768,0.7230869644627815,0.02286601754079621,-8.954439999999998,2.193987052012842,0.0693799624127889,-0.626866,1.2049720113114661,0.03810456072498409,0.0140477256,0.014129518370806013,0.0004468146029293857,-3.3891552744,2.8290894882043576,0.08946366487165834
R::LEU:158,9.262951000000001,1.0914628764181582,0.034515086710002627,-1.648865,0.7917880794600283,0.02503853755264073,-2.3426639999999996,2.060947481403638,0.0651728817922301,0.385394,1.2900539859881834,0.04079508900301604,0.020956384800000002,0.015725739710579244,0.000497291553763875,5.677772384800001,2.780325642821618,0.08792161668288091
R::ARG:159,8.14488,1.0598995573166357,0.03351696692124752,-2.397695,0.6415057988631124,0.0202861945661329,-16.91259,1.49889852288272,0.04739933313771408,8.670748999999999,1.2443518280610995,0.03934985987267299,0.0,0.0,0.0,-2.494656,2.308684693818972,0.07300702031636411
R::ASN:160,8.308532,1.100320882731942,0.03479520146479971,-1.864415,0.8604293746583737,0.02720916589634824,-14.042556999999999,1.0724248079707035,0.0339130501245612,0.38706799999999997,0.5942386838434536,0.01879147714726014,0.0,0.0,0.0,-7.211371999999999,1.8585637831072679,0.058772947313181424
R::TYR:161,8.143545,1.0529636099956163,0.033297633008593876,-2.042717,0.8124884780173809,0.02569314163178571,-8.200175999999999,1.1080266156658873,0.0350388781359221,-1.787163,0.49759375843251896,0.01573529626130376,0.0014107895999999997,0.003199381469204921,0.0001011733254642341,-3.8851002104,1.8011670262312671,0.056957902492830496
R::THR:162,8.049517,1.084446784176614,0.03429321839243147,-1.1058910000000002,0.8585477395689771,0.02714966337027036,-15.610787,1.5377140636773143,0.04862678831293508,1.105762,0.7376475861520866,0.023326464827658735,0.0006369768,0.0021257501607719,6.722212244508321e-05,-7.5607620232,2.1958647660160557,0.06943934094323438
R::GLN:163,8.016371999999999,1.1985500054716116,0.03790147906897566,-0.9914339999999999,0.7638155193788615,0.024153967534216815,-6.040047,1.88034157184034,0.05946162146116603,-2.416156,1.1250316331837076,0.03557662400599585,0.0124242552,0.014320691723968956,0.00045286003516865225,-1.4188407447999998,2.611804347175809,0.08259250539804719
R::ASN:164,7.4264470000000005,1.114931487218385,0.03525722934649006,-1.426762,0.6631571256919434,0.02097086963757107,-5.8965309999999995,1.7058166510615964,0.05394265887995326,-0.9351880000000001,0.894368793426962,0.0282824245540583,0.0207567072,0.01758110968526925,0.0005559635039869687,-0.8112772927999999,2.3222542228747836,0.07343612650228609
R::ILE:165,8.510691999999999,1.1579521825775019,0.03661766318508051,-1.197528,0.790513962695157,0.024998246442820744,-10.418156,1.108716767106911,0.03506070264076292,-1.591812,0.7087507690690713,0.02241266723654282,0.0037320120000000003,0.004577907467253571,0.00014476614514013974,-4.693071988,1.922853884700754,0.06080597883357179
R::ASP:166,7.921508,1.1999708987871331,0.03794641166086723,-0.200417,0.9665938997898754,0.030566382957605564,-0.103244,1.594396152298418,0.05041923333871708,-13.621431999999999,1.3605161180140424,0.043023297262948124,0.0096067008,0.008354259868311455,0.0002641848934880254,-5.9939782992,2.601424017061607,0.08226425053779404
R::THR:167,8.402857,1.2237719781687273,0.03869906787703032,-1.204488,0.7909652545188063,0.025012517543342175,-9.289277000000002,1.8622637961016695,0.05888995199752672,-2.602068,1.0773183547011533,0.034067797659608115,0.008555198399999998,0.010308868339428796,0.0003259950405139278,-4.6844208016,2.5984594368241427,0.08217050227922695
R::LEU:168,8.317052,1.18659089466252,0.03752329877950498,-1.783476,0.7782981057563998,0.0246119471278483,-9.871749,1.0771299392362095,0.034061839439451895,0.06966100000000001,0.577810789168046,0.01827198150390373,0.0015688511999999999,0.003113724366673865,9.846461004654698e-05,-3.2669431488,1.8729201269881832,0.05922693476854456
R::GLU:169,8.387388,1.1353293185045474,0.03590226540841121,-1.293401,0.8706172110629331,0.027531333571024122,-6.511343000000001,1.5890516465335542,0.05025022522686839,-7.921182000000001,0.886124967979122,0.02802173190357798,1.76472e-05,0.00019074614169665397,6.031922626506411e-06,-7.338520352799999,2.3145733127870654,0.07319323479848455
R::GLN:170,8.321359000000001,1.074874438303842,0.03399051423734274,-0.594394,0.740380133960927,0.023412875576571113,-5.841577,1.0370827325102852,0.03279543556763654,-3.20931,0.7558091716167515,0.023900784587540223,0.1336560192,0.026128692121897553,0.0008262617938649417,-1.1902659808,1.8305705688134508,0.05788772415120499
R::VAL:171,8.623104,1.1248195540547825,0.035569917475079975,0.24461200000000002,0.6821114890221393,0.021570259234789,-10.335906,1.016356235364353,0.032140006178655284,-3.2813879999999997,0.6348591256775002,0.020076008304839885,0.22951612799999999,0.019362761211726386,0.0006123042721901717,-4.520061872,1.779577516092441,0.05627518223677061
R::ALA:172,7.263518,1.1819863043521273,0.03737768884877715,-0.7183309999999999,0.6348495518144437,0.020075705552707233,-5.723964,1.1420412902798216,0.03611451659241751,-3.306133,0.9443798628258652,0.02986391342927112,0.16677725040000002,0.03213885529757928,0.0010163198413091913,-2.3181327496,1.9993174128061402,0.06322396790102498
R::GLY:173,8.158524,1.2511917740394556,0.03956615795631413,-1.2330699999999999,0.6631068323430245,0.020969279222233652,-9.046347,1.5634095536969832,0.049439351053497865,-1.3509980000000001,1.0231702605119053,0.03235548457365459,0.3066613848,0.06669090776170623,0.002108951677511936,-3.1652296152,2.3453711898735947,0.07416714918539799
R::ILE:174,7.500124,1.1011983266532874,0.034822948677904926,-0.630397,0.7570596669952773,0.02394032872353678,-7.029329,1.320587493034445,0.04176064327520591,-2.669408,0.7897904238062146,0.024975366134173088,0.022610808,0.01725709436848556,0.0005457172400087943,-2.8063991919999998,2.0380861467602505,0.06444994291398592
R::GLN:175,8.894547000000001,1.0875161698986366,0.03439028089142338,-0.460304,0.7995878423187787,0.025285187711069104,-2.759743,1.7002066871268917,0.05376525624370259,-1.851117,0.9993731561889182,0.0316029540598818,0.1766699712,0.04123239518058744,0.0013038828215480602,4.0000529712,2.3902262930629243,0.07558559209299963
R::ARG:176,8.625077,1.1214975680183172,0.03546486705277492,-1.015104,0.8441211472199946,0.02669345446329493,-16.774621,2.938507511196628,0.09292376656894082,6.728403,1.616769592920092,0.05112674365330732,0.0121184712,0.012856306198297026,0.0004065520988315895,-2.4241265288000005,3.635826302343673,0.11497492292154
R::ILE:177,8.361005,1.161531010767685,0.036730835669434476,-0.524427,0.7671945233583202,0.02426082102219544,-12.723118000000001,1.6047788103274543,0.05074756181410098,-0.526944,1.1370773310835107,0.0359575424196927,0.08041574879999999,0.034790093613233326,0.0011001593582829435,-5.3330682512,2.4098157529569804,0.07620506520697701
R::ILE:178,8.479668,1.1557877598313628,0.03654921812810775,-1.464363,0.7931084397678542,0.02508029101168884,-8.98895,1.2741613734139017,0.04029252046596242,-1.6181749999999997,0.894388812751479,0.02828305762068522,0.01109394,0.009689797787821993,0.00030641831075978475,-3.58072606,2.094845767368846,0.06624483971648788
R::GLN:179,8.805225,1.2012294336949125,0.03798621002910135,-1.9705730000000001,0.6064129423676575,0.019176461004862182,-6.7935229999999995,1.0067916623964464,0.031837547824400673,-0.818326,0.7325205933787801,0.023164335080550016,0.041380488,0.023391566462656922,0.0007397062806120387,-0.735816512,1.8334262585723424,0.05797802899049413
R::CYS:180,8.544875,1.1480485178662965,0.03630448180838008,-1.1946569999999999,0.7816407431493065,0.024717650603384624,-5.017187,0.9814620889423086,0.031036556381644535,-1.313178,0.8231704782825973,0.026030936139831776,0.0150538752,0.0172854979965642,0.0005466154415942025,1.0349068752,1.8894850905773215,0.059750764911538905
R::HIS:181,6.975208,1.1420557984336843,0.036114975380526014,-0.9067350000000001,0.7609933855001633,0.0240647238250307,-9.996514,1.1722700097690804,0.03707043263578131,-0.991875,0.6825865786660327,0.021585282888463612,0.0019288151999999998,0.004366147577360271,0.00013806970944884675,-4.9179871848,1.929653558526677,0.06102100339993327
R::GLY:182,6.801724,1.1892411512489802,0.03760710725147575,-1.839611,0.7405029801958936,0.02341676031561582,-9.067842,1.4474880749201355,0.04577359202680078,-1.430836,0.863860389822337,0.02731766412239524,0.0592517664,0.0285035140828718,0.0009013602582056029,-5.477313233599999,2.192014628135057,0.0693175888931379
R::SER:183,7.575933,1.071545184540064,0.03388523398932048,-2.236249,0.7394136792073839,0.023382313593804185,-8.525609,1.2879599140186777,0.04072886863293651,-1.1377249999999999,0.7431713741627836,0.023501142341916064,0.0107631648,0.008901525216260468,0.00028149094332805983,-4.3128868352,1.9764021200543112,0.06249932271757171
R::PHE:184,8.414046,1.112950308811674,0.035194578984326555,-1.230514,0.7364100133784168,0.02328732934030865,-5.674211,1.6856633046011886,0.05330535410705945,-3.3344940000000003,1.348080722347145,0.04263005552382028,0.0267915312,0.019371332421858505,0.0006125753176533858,-1.7983814687999997,2.537738315242688,0.08025033181645293
R::ALA:185,8.283783,1.173284568172189,0.037102515789512173,-1.074497,0.681431973120575,0.02154877105523654,-1.981283,1.6042226151351315,0.05072997337778722,-6.131654999999999,1.0796782381686685,0.03414242372730735,0.0928586808,0.03754249014847511,0.0011871977790361432,-0.8107933192000001,2.362539089063829,0.074710045826211
R::THR:186,7.513115,1.1166850924835525,0.035312683214037986,-1.017903,0.7709896157478388,0.024380832381011935,-10.770247999999999,1.2145342294460046,0.03840694461286917,-2.2611019999999997,0.7127725286485164,0.022539846441269294,0.00021983760000000003,0.00106162243104893,3.357144897239677e-05,-6.5359181624,1.9556456178204131,0.06184294448439681
R::ALA:187,7.436223,1.0584123162884114,0.03346993623045912,-1.361491,0.8675178856478983,0.027433324295808557,-8.285020000000001,1.0852350499315806,0.034318145544303534,0.18422600000000003,0.5058066121790027,0.015995009500591115,1.46088e-05,0.00031108800954482305,9.837466629298416e-06,-2.0260473912,1.8183507506775884,0.057501299572181405
R::SER:188,7.751130999999999,1.160178654276573,0.036688070402230204,-1.706283,0.8421952356259207,0.026632551791200935,-10.274792000000001,1.1404431931209902,0.036063980322976,-2.7098739999999997,0.6128245900125092,0.01937921510598404,0.000851724,0.002410810760881907,7.623653012030388e-05,-6.938966276,1.931703339443851,0.06108582316395946
R::CYS:189,7.941197,1.0583002259240994,0.033466391621909286,-1.818135,0.7172771143533021,0.022682293948694872,-7.406109,1.913096313079663,0.0604974173260231,0.610361,1.040721662443422,0.0329105086359813,0.00699696,0.011367628906877633,0.00035947598941303435,-0.66568904,2.52540177630233,0.079860216201504
R::LEU:190,9.105862,1.2155286606888378,0.03843839128990702,-0.758626,0.7307263962140685,0.02310759758443097,-5.487723,1.7119555444785943,0.05413678773506053,-3.118692,1.4286891282346905,0.045179117135419986,0.12035695680000001,0.04714062599370243,0.00149071748466238,-0.1388220432,2.6430356866879565,0.08358012707041117
R::ILE:191,8.433733,1.2866319270525661,0.04068687399777722,0.725827,0.7449594949196903,0.02355768768514856,-7.367973,0.932382966527703,0.029484538257720773,-4.918498,0.7426585137167687,0.023484924270603898,0.25702853039999995,0.03027814329423447,0.0009574789613073469,-2.8698824696,1.9058286373675746,0.06026759324056625
R::CYS:192,7.791341,1.3021739625407198,0.04117835631395454,0.245604,0.716853458653859,0.022668896779155352,-0.338133,1.4819757714993185,0.04686418875123094,-2.136529,1.2773479225171973,0.04039328799638623,0.23066033760000001,0.03858463731850938,0.0012201533661802136,5.7929433376,2.4574162420334904,0.07771032483917438
R::LYS:193,8.856651,1.4009072486067735,0.044300576962371496,-0.27869,0.7470143866753839,0.0236226690680795,-13.461947,2.5669921998695284,0.08117542087473893,1.8490309999999999,2.1931080465948316,0.0693521658208235,0.08358359039999999,0.037365087829027616,0.0011815878251196343,-2.9513714096000006,3.7311043433704008,0.11798787912797429
R::TYR:194,7.854476000000001,1.1191547236302941,0.03539077980807996,-0.48641799999999996,0.9533698575453284,0.030148202023935023,-4.6828330000000005,1.2042390514806436,0.03808138249999598,-3.864544,0.8240973899145659,0.026060247659299023,0.058618224,0.015392985323256305,0.00048676893611033156,-1.120700776,2.071469653620869,0.06550562209362006
R::LYS:195,8.393994999999999,1.1819905325234208,0.0373778225552934,-1.1142359999999998,0.545025865720151,0.017235231193807644,-9.821365,1.4961525255718415,0.04731249707820334,1.4791310000000002,1.2856116053610436,0.04065460859286435,0.13216995359999997,0.03911446978717629,0.001236908139973186,-0.9303050463999999,2.3636739061553587,0.07474593189358021
R::VAL:196,8.102030000000001,1.1856625958087739,0.037493943392233366,0.19823500000000002,0.901366215128457,0.028503702457312454,-20.237479,1.1716783362164718,0.03705172227520604,-0.5667439999999999,0.7997229210570371,0.02528945927583269,0.07710514559999998,0.01726874478904129,0.0005460856586553439,-12.4268528544,2.0569253580148668,0.06504569108284258
R::ASP:197,7.859101000000001,1.1136229203814907,0.03521584882973858,-0.927666,0.7254255278414181,0.022939969408087714,-3.5529479999999998,1.745455755754353,0.05519615743234306,-7.4346890000000005,1.1033495893319578,0.03489097757700406,0.0642595176,0.023457154078094174,0.000741780343122848,-3.9919424824,2.4557981502752715,0.0776591562849832
R::CYS:198,8.686663000000001,1.1640541780479978,0.036810625224668485,-1.355743,0.8403243415199871,0.02657338892484359,-13.479726999999999,1.61677980828281,0.05112706669144045,1.5965970000000003,0.8035397666519063,0.02541015853140236,0.0006646391999999999,0.0020342833707188775,6.432968857676336e-05,-4.5515453608000005,2.3066912172531526,0.0729439810522625
R::GLU:199,8.216280000000001,1.1753903724295176,0.03716910716710855,-0.280768,0.731028806666331,0.023117160642604877,-2.030414,1.600396209256945,0.050608971799513965,-9.772461,1.3489302911859455,0.042656921249417425,0.10235507039999998,0.03858205703010668,0.001220071770296487,-3.7650079296,2.5096444321823106,0.07936192522856078
R::ALA:200,7.860867,1.1244644811246818,0.035558689083134094,-0.170124,0.6519755460322112,0.020617277041937422,-1.114131,1.0641827417502128,0.03365241310573434,-6.071102,0.9009952949910449,0.028491972932670005,0.2679525432,0.03500979884722067,0.001107107047815546,0.7734625432000001,1.906566441901599,0.060290924668521415
R::VAL:201,8.207743999999998,1.2276934562275714,0.03882307590163355,-0.552781,0.7943252123903659,0.025118768740505573,-5.303200999999999,1.1200197349149703,0.03541813386669321,-0.766847,0.5977176420275715,0.018901491464723096,0.0041369184,0.007750086022793645,0.0002450792389426355,1.5890519184,1.9364799032074569,0.061236871372779667
R::ARG:202,7.814457,1.204189801547497,0.03807982508036244,-0.813952,0.838619458214511,0.02651947578094258,-21.571158,1.9075465103205216,0.06032191715318736,9.432182000000001,1.5663111136922958,0.04953110643702602,0.0006248736,0.00249987785628479,7.90530789807901e-05,-5.1378461264,2.8714850020761546,0.09080432873573976
R::GLY:203,8.32592,1.2024100904433561,0.03802354567370066,-1.572973,0.6019238907627774,0.01903450472880763,-18.233496,1.2987002841240929,0.04106850895739946,-0.44413800000000003,1.0155752473135606,0.0321153091679965,0.35845840079999997,0.03896746659294955,0.0012322594908024198,-11.5662285992,2.12782432786724,0.0672877133677737
R::ASP:204,8.541061,1.10815262634666,0.0350428629435296,-1.903407,0.6789550893475945,0.02147044511301524,-1.6380990000000002,1.5350375693119045,0.04854215012954206,-8.263196,1.080375452138746,0.03416447156892669,0.009639439199999999,0.008938175005620743,0.00028264991142949855,-3.2540015608,2.2831148907546095,0.07219843214631072
R::ILE:205,8.764280999999999,1.1119313962826123,0.03516235814104338,-0.7481669999999999,0.9074806659709066,0.02869705837034521,-12.598184000000002,1.2782046026141511,0.04042037859971131,-0.827516,0.7196404628312668,0.02275702958964548,0.0001387728,0.0006448525531159507,2.0392028228211144e-05,-5.4094472272,2.0522188983811676,0.06489685976126128
R::PHE:206,8.739927000000002,1.1251262958757118,0.035579617503157614,-0.64727,0.7854161413543778,0.024837039177405987,-11.739362000000002,2.8196334050645664,0.08916463726700177,-0.6448240000000001,2.202884634070518,0.06966132866249394,0.0900536328,0.05155147035753572,0.0016302006306046762,-4.2014753672,3.8325550877772163,0.12119603335442554
R::ASN:207,7.752523,1.1821534568197987,0.037382974673920745,-0.16713299999999998,0.7467043587063089,0.023612865122873167,-6.452431000000001,1.1125533556818747,0.035182026224181574,-4.09457,0.7370857216769295,0.02330869711288042,0.1552058784,0.026830752722839763,0.000848462899409381,-2.8064051215999997,1.9330919311850312,0.061129734290381744
R::GLN:208,8.227801,1.1744530435053588,0.03713946622393758,-0.18843200000000002,0.7086959541129045,0.02241093383542953,-4.317661,1.4713673654390327,0.04652872149628657,-4.49373,0.9326235859659565,0.029492147312462684,0.14835538079999996,0.04104465443413102,0.0012979459378638354,-0.6236666192,2.2176526435877233,0.07012833412830807
R::VAL:209,8.017805000000001,1.1902603223559962,0.03763933627171181,0.007034999999999997,0.858307394687358,0.02714206299777156,-5.877841999999999,1.3053928784224311,0.04128014737178151,-4.022272,0.7357549687334771,0.023266615009837593,0.0539461728,0.04004745931247749,0.001266411859303497,-1.8213278271999997,2.0977132689668014,0.06633551807892499
R::VAL:210,9.483244000000001,1.1367060228854249,0.035945800623494256,-0.10803499999999999,0.7574893436709192,0.02395391629306156,-1.7104989999999998,2.1145817231781323,0.06686894543806564,-3.4429279999999998,1.3339967326856539,0.04218468066509452,0.0480763008,0.0312292814643552,0.000987556591178409,4.2698583008,2.849187446110694,0.09009921810468045
R::PRO:211,12.536421,1.4378732697143375,0.045469545189709124,-2.44875,0.5880401104516596,0.018595461045642296,2.4743980000000003,1.323411446828234,0.041849944535160374,-6.132203,0.9927083256379993,0.03139219361228202,0.0155168496,0.017733449784614944,0.000560780920916056,6.4453828496000005,2.2694653255529733,0.07176679499522925
R::ARG:212,8.092436,1.0750309120690438,0.033995462372263745,-0.997534,0.655457602628881,0.020727389339808333,-15.281303,1.9659832550637353,0.06216984927753163,4.527648,1.5759803146283269,0.04983687341814292,0.1349924688,0.0329630705914808,0.0010423838174199302,-3.5237605312,2.8169499118830315,0.08907977776160995
R::CYS:213,9.183817,1.146555220436853,0.03625725959736892,-0.303488,0.8255245361925955,0.026105377987227073,0.45830600000000005,1.6654271110931271,0.052665429480485575,-4.361382,1.069806597510036,0.033830255040067314,0.0233097768,0.02078523939722855,0.0006572869820710752,5.0005627768,2.4320043745815507,0.07690673103171008
R::PRO:214,13.110980999999999,1.5723161783302366,0.04972100325455029,-0.833392,0.4439515134966881,0.014038979533285175,4.5011779999999995,1.8049142501282436,0.057076400117001075,-9.197775,1.6976756823301085,0.053685218844436125,0.30073033439999997,0.03334322050980704,0.0010544052133623092,7.8817223344,2.9681982841481407,0.0938626712491178
R::ARG:215,7.933421,1.2468573750670122,0.03942909222590599,0.726519,0.7910562872760699,0.025015396251888557,-13.053459,1.548655056595561,0.0489727728877894,0.15867799999999999,1.4673412439906404,0.046401404357152815,0.2688356376,0.05270369161036545,0.001666637065878623,-3.9660053624000002,2.595115383396731,0.08206475402474782
R::CYS:216,8.787506999999998,1.1111661585699053,0.03513815919980726,0.410488,0.6922670134102882,0.02189140511378838,-1.276045,1.1880050879415458,0.037568019497639216,-3.884699,0.9226028530191092,0.029175263913099398,0.143032752,0.04442118093341256,0.001404721081040281,4.180283751999999,1.9946050246844662,0.06307494910419287
R::PRO:217,12.364651999999998,1.5343475437123102,0.04852032960415664,-1.165979,0.632573208853331,0.02000372126777915,-0.529058,1.6922947883380128,0.05351506003580674,-8.705472,1.2008714199347073,0.037974888639942056,0.0974992896,0.012715272667149998,0.00040209222698278044,2.0616422896,2.657157644074961,0.08402670257403892
R::ALA:218,8.351023999999999,1.208217442112139,0.038207190258169994,-0.7169059999999999,0.5538071570176752,0.017512920006783565,-3.464285,1.365994294927691,0.04319653242767294,-5.852455,1.1771718124279906,0.037225441246209565,0.17363183040000002,0.04798611968665976,0.0015174543428329022,-1.5089901695999999,2.2406401567455188,0.0708552631215253
R::ASP:219,7.999102999999999,1.1943283151591944,0.0377679774993446,0.07834100000000001,0.6848927702341441,0.021658211069222687,1.839371,2.361732966988224,0.07468455400790046,-14.845983,2.1569813737515213,0.06820974011613737,0.1255643856,0.05671202692285255,0.001793391758010043,-4.8036036144,3.482680826486645,0.11013203775095466
R::GLU:220,9.175969,1.1698353474053518,0.036993441851752594,-0.033904,0.9031515801813116,0.028560160657531326,3.3767000000000005,2.3529418947351846,0.07440655589395333,-7.328684,1.251734249009749,0.039583312521111726,0.0096017616,0.013672107178496129,0.0004323499909798604,5.1996827616,3.047549611324105,0.09637198054145045
R::PRO:221,13.492810000000002,1.525218604626891,0.04823164720284805,-1.358776,0.500437278611416,0.0158252162646834,3.0985029999999996,1.3810766090231925,0.04367347707695141,-11.259472000000002,1.2330450329229667,0.03899230761593882,0.12740467679999998,0.04646687611613785,0.0014694116427987434,4.1004696768,2.4508490540029166,0.0775026521191823
R::LEU:222,8.423157,1.2143820627590807,0.03840213267972236,-0.519217,0.8160867122499912,0.025806927789084076,-7.367615,1.5628075219856732,0.04942031313918398,-1.2488510000000002,0.8262445006164942,0.026128145261365185,0.0070799544,0.008254842289517143,0.0002610410336035326,-0.7054460455999999,2.294741114866168,0.07256608563411164
R::ALA:223,8.392605,1.2398388020121809,0.03920714545813046,-1.912259,0.686209785647946,0.021699858753434317,-6.750393,1.4436480126924984,0.045652158596839645,-1.7045350000000001,0.7339350698631317,0.023209064754423,0.0026688527999999996,0.003796068432819956,0.00012004222401576938,-1.9719131472,2.1519476774205146,0.06805056066158123
R::ILE:224,7.950695,1.1737378565825507,0.037116850027649174,-0.39644799999999997,0.9636628275989482,0.03047369431650846,-10.588887999999999,1.2723365181649076,0.04023481347609307,-0.05118699999999998,0.7855891725520407,0.024842510904314805,5.95368e-05,0.00047911337564897935,1.5150895245026281e-05,-3.0857684632,2.131266617368092,0.06739656811965747
R::MET:225,7.722151,1.1503654733166326,0.03637775037298211,-1.636828,0.7241226763580878,0.022898769626685186,-1.3372899999999999,0.8600146881885216,0.027196052358752363,-1.993946,0.5171020992840776,0.016352204165922098,0.0006187968,0.0020845027978464697,6.591776630188375e-05,2.7547057967999997,1.6895912413216738,0.0534295663724769
R::LYS:226,9.584096,1.1934205749793323,0.03773927223442445,-0.8372999999999999,0.880884604247344,0.0278560170519764,-9.108299,1.8347255439435621,0.05801911600153005,6.893600999999999,1.2854346913783679,0.04064901408151248,0.0003892176,0.0014473276356133879,4.576851849044537e-05,6.532487217599999,2.686777366463266,0.08496336043812817
R::PRO:227,12.646179,1.5515538124599482,0.04906443959691174,-1.963545,0.7973092624414945,0.025213132688640654,-7.159530000000001,2.0800472131901238,0.06577686834366622,-6.457604999999999,1.4949815614163942,0.047275467940307056,0.00012078720000000001,0.0007367425401021446,2.3297844758607183e-05,-2.9343802128,3.0991269922025735,0.09800300053467022
R::GLU:228,9.431445,1.3021383386472423,0.04117722978752942,-1.6074989999999998,0.7690822309733856,0.02432051557839595,-3.391151,1.7717963427547196,0.05602911993061287,-7.439473,1.2898275912969919,0.04078792977427268,0.024972386399999998,0.023184597490819955,0.0007331613470521581,-2.9817056136,2.662800546793697,0.08420514682609853
R::ILE:229,8.289877,1.1374406920235445,0.035969032901525165,-0.17681400000000003,0.95324753102434,0.030144333719689345,-6.336792,1.8978384927954224,0.06001492268374592,-3.106133,0.9656363100624376,0.030536101311578728,0.006510852000000001,0.010901776687546669,0.0003447444487517327,-1.323351148,2.595537605209554,0.08207810585081107
R::VAL:230,8.240419,1.1459193922082827,0.0362371529433398,-1.182526,0.7408620339334444,0.02342811459174639,-11.975905,1.6551960965320696,0.05234189639261268,-1.536999,0.9560122598581046,0.030231762121963716,0.0187008984,0.017968995546415983,0.0005682295319209636,-6.4363101016,2.3486090033332383,0.07426953783711022
R::PHE:231,8.243731,1.0950393283526396,0.03462818405055339,-1.234738,0.7729226386618521,0.024441959932787714,-8.953202000000001,1.5541647696418806,0.04914700531259254,-1.696306,0.8924030212656163,0.02822026138015026,0.0204397272,0.014767904850889992,0.00046700215597461663,-3.6200752728000003,2.2379789790274356,0.07077110929304897
R::PHE:232,7.131585,1.0886149993340162,0.03442502892918175,-1.096851,0.7599142996410845,0.024030600133975014,-4.433912,1.5970730497557086,0.0505038842689946,-4.968521,1.1231999241270452,0.03551870027969774,0.0497137176,0.020235235012057807,0.0006398943162688743,-3.3179852824,2.361182377565315,0.07466714284158055
R::GLY:233,8.501884000000002,1.2076594323500314,0.038189544440121306,-1.1084630000000002,0.4593395308821134,0.014525591369407306,-10.383868,1.739171347675668,0.054997426999596984,-3.668086,1.4387887484283437,0.04549849516856574,0.5022811871999999,0.06956309647177587,0.0021997782594483464,-6.156251812799999,2.6017500211868434,0.08227455969341763
R::GLU:234,7.29789,1.1356730972863627,0.035913136648028955,-0.118251,0.6620747510659201,0.020936641946573,2.0641480000000003,2.410698734412079,0.07623298753227503,-11.955897,2.235811883945293,0.07070257972939177,0.16434576720000002,0.04186923344484687,0.0013240214157101402,-2.5477642328,3.541210606712803,0.1119829119155921
R::ASN:235,7.941789000000001,1.1382516252916137,0.03599467686310019,-0.457669,0.6096293229815968,0.01927817189048277,-0.94342,2.1253043122338973,0.06720802347636776,-6.085469,1.558378736712934,0.04928026265188732,0.1540869768,0.042002604922580004,0.0013282389921555316,0.6093179768,2.9350454169190097,0.09281428553502571
R::LEU:236,9.104389999999999,1.166072169250257,0.03687443970964169,-0.05525200000000001,0.7690419939743213,0.024319243172763415,3.863588,1.6653048760680431,0.05266156406959444,-3.83473,1.4029458532316919,0.04436504330100445,0.051016809600000004,0.0261277331498909,0.000826231468507408,9.1290128096,2.5871470673681367,0.08181277374708396
R::PRO:237,12.508775000000002,1.5315884219903857,0.04843307851432738,-1.5650419999999998,0.6465870167548989,0.020446876784389344,-6.784478,2.541418146530791,0.08036669829920849,-5.389436,1.9514165961946721,0.06170921107828231,0.08156712239999998,0.017920388332177913,0.0005666924368438829,-1.1486138776,3.609846524763757,0.11415337021896889
R::GLU:238,8.827435,1.1422405603790298,0.036120818066248166,-0.8743810000000001,0.7939671566500721,0.025107446023819313,-8.626676,1.7157329008397548,0.05425623823141446,-2.756277,1.4209040524507626,0.04493293142307766,0.06474312,0.026526220146347274,0.0008388327337750239,-3.3651558799999997,2.6265012273487045,0.08305726155649638
R::GLN:239,8.454086,1.1268437791477575,0.03563392909298665,-0.934944,0.7753134197626145,0.02451756306944065,-6.922445000000001,1.5361743849495082,0.0485780993964873,-2.2887579999999996,1.1511536167844847,0.03640267365779608,0.0374111568,0.024929041729646443,0.0007883255175106625,-1.6546498432,2.357222019454374,0.0745419053217756
R::PHE:240,8.756729,1.077305036449287,0.03406737649950462,-1.5646509999999998,0.7882669669591642,0.024927190198636512,-7.92811,1.1643873118082317,0.03682115983914684,-1.2787969999999997,0.6744535875736744,0.02132809512804648,0.0014822783999999998,0.00422651119754502,0.0001336540194044812,-2.0133467216,1.895429837753406,0.059938754323441715
R::HIS:241,8.822879,1.1544366428518285,0.03650649205770119,-1.758523,0.6576908631500061,0.02079801123836123,-4.891342000000001,1.4547034718580967,0.0460017629122624,-1.1183109999999998,0.9571495286939234,0.030267725720294875,0.0314895168,0.026720123662027424,0.0008449645013336583,1.0861925168,2.1905005387247716,0.06926970918196146
R::ARG:242,8.889825,1.2145954463832804,0.03840888046240088,-1.0434879999999997,0.7851004890178073,0.02482705737408282,-15.023501,2.330275407328284,0.07368977862634003,0.38985699999999995,1.7038413759945494,0.05388019519778116,0.0182883888,0.022879776232889046,0.0007235220525091646,-6.7690186112,3.22883992618734,0.10210488366841944
R::ALA:243,8.974201,1.1906769354442877,0.037652510734332185,-1.8527419999999999,0.7886191624833877,0.024938327599019143,-11.064562,1.41600923448825,0.044778143688143215,-2.248977,0.8454534407470349,0.02673558528386839,0.0146877552,0.014052673758248035,0.00044438456291342185,-6.1773922448,2.181674333694595,0.06899060007205153
R::MET:244,8.323045,1.1893139463468003,0.037609409234591815,-0.9456469999999999,0.7706864008083962,0.02437124388271965,-2.5139260000000005,1.8951150673571249,0.0599288004095193,-2.593187,1.3993572253113213,0.04425156092197201,0.039936895199999996,0.026833096605412818,0.0008485370194843693,2.3102218952,2.749328457822825,0.08694139962638303
R::LYS:245,8.924873999999999,1.244739642706056,0.039362123648553314,-0.862769,0.7653109509467377,0.024201257232610872,-10.901038,2.4524335103231647,0.07755275702743263,0.04590599999999995,2.2125140024786285,0.06996583602847893,0.1012344336,0.05483572895531663,0.0017340580065444613,-2.6917925663999998,3.6121645755215885,0.11422667342023517
R::TYR:246,8.981295999999999,1.2643096584239164,0.039980981883690654,-0.574156,0.7867665077162347,0.024879741511197418,-8.479317000000002,1.3689382003987616,0.043289626892721075,-7.2778089999999995,1.1930816302831084,0.037728553862015436,0.1198981224,0.06743063472171842,0.002132343897914644,-7.2300878776,2.3493537225324275,0.07429308792597716
R::ASP:247,8.341275000000001,1.1908832047581324,0.037659033542763676,-1.042601,0.7282870943515338,0.02303046008656796,8.034222,1.8427730507894888,0.058273600512719306,-12.68405,1.7910292508778296,0.05663731788759068,0.045350603999999996,0.030819944508087355,0.0009746122200555377,2.6941966039999996,2.924577416032867,0.092483258281537
R::LYS:248,8.42861,1.3375320593914748,0.04229647751172667,-0.852155,0.797206316441986,0.02520987725029616,-17.587862,2.416067536919446,0.07640276397458406,7.032662,1.8942058351076845,0.059900047961216195,0.005333572799999999,0.0092929447960773,0.0002938687172581324,-2.9734114272000003,3.4423849825970922,0.10885777128165901
R::ASP:249,8.375295,1.235378180953104,0.0390660882348745,-0.504025,0.7232879152695696,0.022872372163267197,-2.431904,1.9732094067239796,0.06239836025717342,-16.542360000000002,2.032196898531242,0.06426370853288814,0.1438150032,0.061469613007895774,0.0019438398399406443,-10.959178996799999,3.1743444628548647,0.10038158580565133
R::GLU:250,8.255563,1.2582831708447029,0.039790407613280364,-0.436167,0.6910179036110425,0.02185190479365586,2.265871,2.062526801367439,0.06522282427462797,-12.066461,1.7087309502900097,0.054034817113403834,0.1257153624,0.02712486245155072,0.0008577634656567894,-1.8554786375999999,3.038963031388012,0.09610044904235888
R::VAL:251,7.649572,1.2033029422452186,0.038051780126769366,-0.38216599999999995,0.7427965888747741,0.02348929059047974,-7.156266,1.248871113944109,0.03949277224055055,-5.473068,1.0230803386714067,0.03235264099538089,0.08086716719999999,0.022355398933831712,0.0007069397863260803,-5.281060832800001,2.146289110474516,0.06787162106316225
R::ASP:252,8.681918,1.2720481859096378,0.04022569560959761,-1.440144,0.6118098325983329,0.01934712565897064,4.195558,1.5680843251037235,0.04958718030535715,-12.53514,1.2898115197190634,0.040787421546354216,0.052680283200000004,0.017674845052300676,0.0005589276765582804,-1.0451277168,2.472899606883309,0.07819995182686255
R::LEU:253,7.483311,1.1075534083189849,0.03502391400570473,-2.240213,0.6877982288658498,0.02175008973845855,-4.716252000000001,0.7893557578785372,0.024961620790645785,-1.242139,0.3220511910845852,0.010184152869974017,0.0,0.0,0.0,-0.7152929999999998,1.557735676578347,0.04925992730490983
R::LEU:254,8.124925000000001,1.0720324329865212,0.03390064213809231,-2.2591949999999996,0.6907841001173955,0.021844511278007572,-7.9722420000000005,0.8741887481751295,0.02764427549124773,-1.23696,0.2696723760417444,0.008527789303213348,1.2312e-06,3.891449070153688e-05,1.230584246023002e-06,-3.3434707688,1.5695111881411796,0.049632301676431824
R::ILE:255,8.170088,1.0866040052641073,0.034361435712961706,-1.352748,0.7917985011958535,0.025038867116864535,-10.527362,0.8093217153616972,0.02559299980377447,-0.577294,0.2920595411281747,0.00923573362348655,9.576000000000002e-07,3.0266826101195342e-05,9.571210802401124e-07,-4.2873150423999995,1.5962310441123742,0.05047725771263808
R::VAL:256,8.039281,1.0522971453154284,0.03327655754489938,-1.3800629999999998,0.7996531529550797,0.025287253014730567,-10.35992,0.9709091572335694,0.03070284337972625,-1.2470210000000002,0.30186289364378655,0.009545742850035297,1.188e-06,3.7549069975167156e-05,1.1874058514257035e-06,-4.947721812,1.667501198392053,0.0527310178797919
R::ILE:257,7.512082,1.1013676394719432,0.034828302819345076,-0.732669,0.9428674357718586,0.029816086286415928,-11.561535,1.418078493869433,0.0448435794152853,-0.14732100000000004,0.4238421781264814,0.01340306651326479,0.0,0.0,0.0,-4.929442999999999,2.0718587030608533,0.06551792491714768
R::GLY:258,8.817082000000001,1.332476946620841,0.042136620809884597,-2.21929,0.805384783752462,0.02546850309499952,-15.837164000000001,1.1996529669466915,0.03793635777330238,1.821796,0.560397346874519,0.017721320108389216,0.025205328,0.016259047078840013,0.0005141562135304172,-7.392370672,2.0439217811051162,0.06463448187520274
R::SER:259,7.746364000000001,1.1721140215456858,0.03706549985504041,-1.751001,0.6241971539497757,0.019738847154760583,-4.460548000000001,1.424077209176525,0.04503327544933857,-4.494631999999999,1.0318402194991239,0.03262965274985316,0.013278873600000001,0.01356521346068476,0.0004289697148213881,-2.9465381263999997,2.2037122130149465,0.06968749900657387
R::SER:260,8.261244,1.154525939277243,0.0365093158586134,-0.8052079999999998,0.7831922374079049,0.024766713159723074,-4.232625,1.9035739435007508,0.06019629356011049,-3.6624400000000006,1.4679845940608507,0.04642174887269975,0.0445498344,0.024426756184049013,0.0007724418539119801,-0.3944791656,2.779476464802801,0.0878947633160968
R::LEU:261,8.373547,1.2588846610357123,0.03980942840321876,-0.39439300000000005,0.8316072429644898,0.02629773006460824,2.920989,2.0703549436941966,0.0654703718706332,-4.534245,1.4763362594527711,0.04668585172164046,0.031301352000000005,0.026808124290394062,0.0008477473255453043,6.3971993519999995,2.956859519105358,0.0935041080152309
R::LYS:262,8.454089,1.2672857227472423,0.04007509330093943,-0.152893,0.6636253156345077,0.020985675103531932,-7.822636999999999,2.0240435635704586,0.06400587744286458,-2.871958,1.6566169751140425,0.05238682851858853,0.21991519439999999,0.048203824336494804,0.0015243387683397838,-2.1734838055999997,2.9815880702702153,0.0942860934644005
R::VAL:263,7.785466,1.1648692230649755,0.03683639921116069,-0.268823,0.7287360782004689,0.0230446582025206,-8.423455,1.055431656704971,0.03337567949832632,-1.5493679999999999,0.6328926343195976,0.02001382238793979,0.045059673599999996,0.0152162863459815,0.00048118122382622433,-2.4111203264,1.844640122743773,0.05833264251202891
R::ARG:264,9.084056,1.128831460787659,0.03569678510544052,-0.093477,0.6728395778125719,0.0212770556579382,4.777038,2.091976492352627,0.06615410527364118,-3.166572,2.1886333116390237,0.06921066227696424,0.135177048,0.04186575219493776,0.0013239113289219696,10.736222048,3.3007889546158276,0.1043801117211217
R::PRO:265,13.586931,1.6306394212820319,0.05156534613710064,-1.705953,0.7191638358475765,0.022741957321017907,-6.327432000000001,1.531581990419057,0.04843287513018405,-3.2056769999999997,1.3339123324532989,0.04218201169540163,0.0117409536,0.013434250347124213,0.00042482829753820195,2.3596099536,2.7021153802455196,0.08544839102147793
R::VAL:266,9.049166999999999,1.2339402291484787,0.03902061620619285,-1.4840749999999998,0.7149299261990646,0.022608069342051302,-10.958367999999998,0.9442994718710797,0.029861371244067143,-1.810638,0.5946307971809062,0.01880387685973294,0.0004618224,0.0020007081905710888,6.326794815558855e-05,-5.2034521776,1.8108077117273562,0.057262767736560416
R::ALA:267,8.118421,1.1533450627453175,0.036471973263850155,-1.6151970000000002,0.6229175773655773,0.01969838339029373,-2.3802070000000004,1.4701289733050635,0.04648956009848878,-4.583797000000001,0.9734025004030964,0.030781689813767537,0.0319837536,0.02369946201085432,0.0007494427927493379,-0.42879624639999997,2.1971764681953987,0.0694808206082197
R::LEU:268,7.954370999999999,1.1755376486352958,0.03717376444966262,-0.528807,0.9695094201455703,0.03065857980649136,-7.869712000000001,1.5417627064681516,0.04875481763944974,-2.330773,0.7404730349384777,0.02341581336343028,0.006061298399999999,0.008632883443906645,0.00027299574457503444,-2.7688597016000003,2.2906864395446083,0.0724378655422256
R::ILE:269,10.704199000000001,1.1798197758128146,0.037309177200777296,-0.7483,0.8271022693718111,0.026155270291090472,-0.33420900000000003,1.3384299000392212,0.04232486972595426,-2.063413,0.8379134516350719,0.026497149892601657,0.0006531264,0.0018061665913926765,5.71160026250353e-05,7.5589301264,2.1376551825275176,0.06759859228849928
R::PRO:270,13.462052,1.6081918453020463,0.05085549145663623,-2.136543,0.5582767827440077,0.017654261982620514,-5.146052,1.8002420707493756,0.05692865283226014,-6.954497999999999,1.3484055562018424,0.04264032767224005,0.011917584000000002,0.012570722757126736,0.0003975211574703213,-0.763123416,2.8208475779115822,0.08920303278369879
R::SER:271,7.936476,1.1799483621853966,0.037313243458911474,-0.9569399999999999,0.7991887151355429,0.025272566201317983,-7.1858900000000006,1.6945383742777855,0.05358600845276685,-4.413008,1.320599588041735,0.041761025752919435,0.1041951816,0.07446937389306171,0.002354928374287554,-4.5151668184,2.5791413302314443,0.08155961011007853
R::SER:272,7.818869,1.181310544200381,0.03735631943646216,-0.191918,1.0165035195590815,0.03214466371384215,-11.362786,2.8413755362859026,0.08985218382545858,-0.763396,1.8199980382363052,0.05755339137864944,0.07608877199999999,0.05946706854159212,0.0018805138236477857,-4.423142228000001,3.717272943535883,0.11755049186091877
R::ILE:273,8.716529000000001,1.191634847240966,0.037682802565082656,0.404191,0.8116595915277537,0.025666929939496076,1.173235,1.2516915865240128,0.039581963414856015,-2.149099,1.0836717598973409,0.03426870997278713,0.044926495200000006,0.030718997687011484,0.0009714200012840053,8.1897824952,2.19563313635746,0.06943201617028628
R::PRO:274,12.345183,1.4923349387825107,0.0471917743840068,-1.641455,0.5588716829246226,0.0176730743781324,2.9548140000000003,1.6988819845427756,0.05372336546982141,-10.928837999999999,1.4872006118059526,0.0470294127090271,0.0802547568,0.02322260098544807,0.0007343631230728663,2.8099587567999995,2.763676188311961,0.08739511470238213
R::HIS:275,8.685515,1.1568302190792736,0.036582183584020794,-1.447482,0.5773964146719306,0.01825887783178364,-11.008459,1.7806562324937962,0.05630929424454724,-2.7360879999999996,1.2402516092535418,0.039220199569303574,0.053862235200000004,0.0206511269511308,0.0006530459741486207,-6.452651764800001,2.5260700538722896,0.07988134899380676
R::GLU:276,8.203663,1.1876681099663322,0.037557363318409344,0.24460699999999996,0.8563017426999667,0.027078638713033565,-6.897638,1.8134255978550649,0.05734555256474559,-7.116884,1.1910988374370952,0.03766585244679854,0.0690221232,0.02656932016931148,0.0008401956761727483,-5.4972298768,2.617583424125439,0.08277525585738928
R::VAL:277,8.711362000000001,1.083771589845388,0.03427186687293238,-0.24967100000000003,0.7880646932574762,0.024920793742555635,-4.379758,1.516684460075991,0.04796177385622847,0.097732,0.5946652673361712,0.01880496690175231,0.020534176799999998,0.008182623549122968,0.0002587572765095926,4.2001991768,2.109415157491561,0.06670556428556126
R::PRO:278,11.985446,1.4742936698921285,0.04662125936827533,-2.5903620000000003,0.5687279393136933,0.0179847565720529,-1.109212,1.2952964699465526,0.04096087090206946,-9.510243,0.9961351494405767,0.031500559295844256,9.0504e-06,0.0001649992679372851,5.217734989422135e-06,-1.2243619496000002,2.2731193330469384,0.0718823448579118
R::GLN:279,7.660473,1.0398572937047659,0.032883174896457305,-1.6318179999999998,0.8229514049298415,0.026024008432138198,-9.250936999999999,1.0334138585440977,0.03267941558582406,-0.741129,0.3427768754729525,0.01083955655730436,4.608e-06,7.306719493726305e-05,2.3105875824127507e-06,-3.963406392,1.715806632717048,0.05425856983809853
R::ILE:280,8.024414,1.0958550463469154,0.034653979318456346,-1.857138,0.6759784337950435,0.02137631499945676,-8.023239,0.8498414839715699,0.026874347394476392,-0.9358730000000001,0.32633902443777696,0.01031974606620725,9.576000000000002e-07,3.0266826101195342e-05,9.571210802401124e-07,-2.7918350424,1.5768870705367841,0.04986554755766832
R::LEU:281,7.929130000000001,1.0659199074508365,0.03370734710860527,-2.487448,0.6648544211299192,0.021024542832033234,-6.638968,0.9869469180133246,0.031210001906055693,-1.2458099999999999,0.3152067034502915,0.00996771116656176,1.512e-05,0.00014880503217297455,4.705628289612344e-06,-2.44308088,1.6283845238195236,0.051494040018384035
R::ILE:282,8.825535,1.0951748494076186,0.03463246960259981,-0.20821299999999998,0.9591060064617467,0.03032959497967291,-11.595431000000001,1.0273368732986274,0.032487244438994825,-0.24723299999999998,0.3378646692257123,0.010684218956526489,6.00336e-05,0.0004422769450819701,1.3986025030402313e-05,-3.2252819664,1.8135231081971073,0.05734863611250835
R::ASN:283,8.277049,1.1357016388994954,0.0359140392130849,-1.9874060000000002,0.7954487306948199,0.025154297508855224,-2.046812,1.0402602167996235,0.032895916443473644,-0.795059,0.5535438280019027,0.01750459281214505,0.000836352,0.002349134328848821,7.428615008853267e-05,3.4486083520000004,1.8196468070397878,0.05754228447298643
R::ARG:284,8.668352,1.2073087418287005,0.03817845463210893,-1.5879070000000002,0.7628123047978448,0.024122243103637774,-23.791527000000002,1.869520933092486,0.05911944281935512,10.800658,1.4922304027984419,0.04718846866593575,0.0047497896,0.0055336279864454056,0.00017498868161218838,-5.9056742104,2.7859231370934645,0.08809862499376872
R::GLU:285,8.807958999999999,1.166641664487858,0.03689244873031607,-0.7431169999999999,0.8680036747105394,0.027448686294811998,0.420128,1.3942195105563542,0.044089092116032506,-8.786946,0.9443830616248896,0.029864014584178065,0.00018816480000000003,0.0013269903553684782,4.196311956040638e-05,-0.3017878352,2.224902767366117,0.07035760317288677
R::PRO:286,12.089357,1.4525776108528592,0.04593453728460754,-1.5130219999999999,0.5810253639179618,0.01837363528308973,7.536931000000001,1.8322959439563797,0.057942285303903926,-14.210550000000001,1.6808171999060457,0.05315210682089658,0.041846529599999994,0.017662890011605797,0.0005585496249771222,3.9445625295999998,2.937743871151732,0.09289961815039696
R::LEU:287,9.934499,1.14496186137312,0.036206873159650224,-0.9891590000000001,0.6435498408973465,0.020350832850745935,5.498099,1.3297740790070318,0.042051148631149185,-4.149762000000001,0.9695473693203442,0.030659779864767457,0.031014705599999998,0.021216461900161597,0.0006709234349469459,10.3246917056,2.1056745718483088,0.06658727658140524
R::PRO:288,13.499124,1.6017386492883288,0.05065142348072757,-0.916415,0.5016513956673498,0.01586361001711149,-1.4341810000000002,3.0477458450860038,0.09637818599786468,-9.3609,2.6310855242656026,0.08320222975377524,0.20436503039999995,0.06364310602600123,0.0020125717240975127,1.9919930303999998,4.362641062542577,0.13795882371411633
R::HIS:289,7.676354999999999,1.2005313244455558,0.03796413387626538,-0.07514200000000001,0.8068207668596539,0.025513912868002038,-10.011837,2.22233779665266,0.07027649167702525,-0.8725160000000001,1.5396013535146038,0.04868646965784231,0.0811924704,0.06140713066806366,0.0019418639748665827,-3.2019475296,3.066783927289773,0.09698022301831896
R::LEU:290,7.382059999999999,1.158405137419547,0.03663198687486115,-0.672463,0.7887440539433563,0.02494227701375719,-3.379959,1.617739608008347,0.05115741822374347,-5.105036,1.4789134020300176,0.04676734812563142,0.0415209888,0.022513097650628946,0.0007119266576177314,-1.7338770112000002,2.6016903687064357,0.08227267331635596
R::HIS:291,8.759616,1.1949396371967917,0.037787309199571226,-1.4030729999999998,0.6924271280582528,0.021896468383531625,-8.895204000000001,1.5563098253188534,0.04921483792906363,-2.135811,0.636769427091942,0.020136417339710656,0.0322167384,0.017444301440423617,0.0005516372474229468,-3.6422552616,2.1760551333848928,0.0688129053559777
R::PHE:292,8.090519,1.1168004000890221,0.03531632956068623,-2.032039,0.5993918330099268,0.018954434032146673,-8.916278,2.0297811745890244,0.06418731663433205,0.6843380000000001,1.4774815267054948,0.04672206825212257,0.013554216000000001,0.012845507051817924,0.000406210599834992,-2.159905784,2.8124085742724896,0.08893616805687896
R::ASP:293,8.288165000000001,1.1365388404163757,0.035940513849623795,-1.433103,0.8882309487914728,0.02808832886433438,-2.593668,2.1148206230732667,0.06687650011607964,-7.690693,1.2156174804398792,0.03844120001705202,0.0044774568,0.007740937469757378,0.000244789936293741,-3.4248215432,2.8338889891465247,0.08961543841775206
R::VAL:294,7.774292999999999,1.136623464983457,0.035943189913403624,-1.8762699999999999,0.6750043785783911,0.021345512668942856,-13.338996,0.9096696642100361,0.028766280572642685,-0.717195,0.3478210588434806,0.0109990676411685,1.3608e-06,4.3010752880646e-05,1.360119429814896e-06,-8.1581666392,1.6419568207050772,0.051923233730767626
R::GLU:295,8.274824999999998,1.1053222916303642,0.03495335990108819,-2.1278469999999996,0.7488954583858818,0.02368215377855232,-3.169108,1.1820352568075116,0.03737923686133787,-6.570076,0.661566380814503,0.020920565867681498,4.2264e-06,0.0001002276286412085,3.1694759098374603e-06,-3.5922017736,1.9019619372036805,0.060145317445097726
R::LEU:296,8.722295,1.0721309462817497,0.03390375740201962,-1.871786,0.8239554879992002,0.02605576032673006,-4.352178,0.9084695637807576,0.028728330064868024,-2.072803,0.3434342006716862,0.010860343005218574,9.5472e-06,0.00017511130109778747,5.537505555045519e-06,0.4255375471999999,1.6648217446171132,0.05264628611165244
R::LEU:297,7.890633,1.0435482060312307,0.0329998917924135,-1.052114,0.8874547013814283,0.02806378176589891,-10.223332999999998,0.9591480876856295,0.03033092570481488,-0.547096,0.44962148389951295,0.014218279740671864,1.3608e-06,4.3010752880646e-05,1.360119429814896e-06,-3.9319086392,1.731673537379354,0.054760325419594844
R::GLY:298,7.868772000000001,1.1966530173847387,0.037841491038488426,-3.1520070000000002,0.6963255940657359,0.02201974870317552,-14.915656,1.0478045312289883,0.03313448861328631,1.404861,0.6762941694846999,0.02138629943863594,0.0013720391999999999,0.0032128966715136292,0.00010160071368756894,-8.7926579608,1.863364226074715,0.05892475064873013
R::ASP:299,7.835383,1.127101257346029,0.03564207126853039,-1.656662,0.7833935024979464,0.024773077720703172,-2.032495,1.7172182202547819,0.054303208155458006,-9.799575,1.0153751466206962,0.032108981428488205,0.014534532000000001,0.017590936667341395,0.000556274260445705,-5.6388144680000005,2.4216104495706645,0.07657804626307618
R::CYS:300,8.85354,1.1936347055946388,0.037746043639035866,-1.777633,0.7145258038104713,0.022595289870037075,-10.513746,1.1642950070682259,0.03681824090697436,0.192296,0.6397934513450415,0.020232045383104497,0.00605322,0.007350214998602422,0.00023243420687514996,-3.23948978,1.923612092974965,0.06082995548444471
R::ASP:301,8.515554,1.239825225216845,0.03920671612216459,-1.4867560000000002,0.7304117800692976,0.023097648548369595,0.588178,2.0935382290075335,0.06620349172298996,-11.175299,1.7548133181620773,0.055492069537898835,0.0189157608,0.02273561511102225,0.000718963277557723,-3.5394072392,3.0876296675050714,0.09763942320424408
R::VAL:302,8.477295,1.2041935226428517,0.03807994275172956,-0.803885,0.9095045265280431,0.0287610584606165,-13.113795,2.0939955078688683,0.06621795215026663,0.370424,1.0602696318503138,0.03352866970555199,0.016630092,0.014647894969907996,0.0004632071103183283,-5.0533309079999995,2.790427200945412,0.08824105599875857
R::ILE:303,8.662668,1.0588821283674592,0.033484792992879625,-1.032032,0.8417259714277563,0.026617712354295213,-9.948962,1.1103314957957375,0.03511176484536202,-0.31729599999999997,0.45659903020483955,0.014438929128713113,0.0001239552,0.000573703813681729,1.814210753559134e-05,-2.6354980448,1.8086052656199103,0.0571931202753274
R::ILE:304,8.710095999999998,1.133857748919149,0.03585573029215833,-0.7763979999999999,0.8948109004678028,0.02829640520624484,-12.229113,1.165583645317229,0.03685899122644297,-0.643817,0.4257771524060444,0.013464255772637415,4.547520000000001e-05,0.00044304462378518927,1.4010301162536083e-05,-4.9391865248,1.904256168799392,0.060217867418321434
R::ASN:305,8.715864999999999,1.138134842088142,0.03599098385394598,-1.987969,0.7323889390474163,0.023160171805040656,-11.490966,1.4592363958056969,0.04614510655360978,-1.032826,0.7856583135969478,0.02484469733613191,0.0036945,0.00795282986122047,0.00025149056205257483,-5.792201499999999,2.1397283867081827,0.06766415276115413
R::GLU:306,8.698298,1.117182279306291,0.03532840564186275,-2.145966,0.7118143401505761,0.02250954586045663,-1.7492480000000001,1.4180550103913458,0.04484283680250392,-7.7884139999999995,1.025155157331806,0.032418252522367706,0.0037829952000000004,0.006447103976674873,0.0002038753287822167,-2.9815470048,2.194684618410965,0.0694020213991616
R::LEU:307,8.792072000000001,1.1203911686620882,0.035429879633100646,-1.910605,0.7060201477118058,0.022326317407378227,-8.416061,1.1581752411785533,0.03662471691739064,-1.6269500000000001,0.5376166120015267,0.017000930018678393,0.0008597088,0.00276151891045536,8.732689558665509e-05,-3.1606842912,1.8396059242557066,0.05817344717787225
R::CYS:308,8.627938,1.1201718136768126,0.03542294301940481,-2.528346,0.7095965658626033,0.022439413679595108,-9.103290999999999,1.152957079131309,0.03645970414469925,-0.257697,0.5374402154574963,0.01699535187017321,0.0003271752,0.0012277747832664426,3.8825647688415455e-05,-3.2610688247999997,1.8375161760868712,0.05810736353837539
R::HIS:309,8.614873000000001,1.1206431692876193,0.0354378485925853,-1.691528,0.6351874347119911,0.020086390348093907,-4.970718,1.10136121707458,0.03482809972530801,-1.0388199999999999,0.9021618954489266,0.028528864078333015,0.0822466152,0.032490821618603755,0.0010274499936502649,0.9960536152,1.9202219818688804,0.06072275075828211
R::ARG:310,8.526472,1.137917595969058,0.035984113928454596,-0.7963089999999999,0.5973379391257515,0.018889484204683834,-18.386529000000003,1.6775354664384896,0.05304832929658578,6.944523,1.3569133831866351,0.042909368784345925,0.204121728,0.03163697617698783,0.0010004490299976784,-3.5077212720000004,2.5115750312556115,0.07942297613176319
R::LEU:311,7.4317649999999995,1.1506932014116533,0.03638811404531705,-0.520792,0.6845939867804859,0.021648762706815372,-11.351835999999999,1.3943620824965084,0.04409360063664567,-3.8923870000000003,0.9767899401770065,0.030888810064989555,0.1152798192,0.04956466890345452,0.001567372452070366,-8.217970180799998,2.1664682391508783,0.06850974114131149
R::GLY:312,6.3620350000000006,1.2223909103780999,0.03865539467881553,-1.272606,0.7602182165431186,0.024040210830273516,-9.210378,1.5122928284945347,0.04782289827181117,-3.430444,0.9015360230539876,0.028509072255406703,0.169089192,0.027261391843955728,0.0008620809041323766,-7.3823038080000005,2.2743595269887016,0.07192156323387493
R::GLY:313,7.8538760000000005,1.1871807758820896,0.037541952461532954,-1.3356260000000002,0.5856790470249043,0.018520797664355604,-10.48863,1.6623186635239344,0.05256713173742695,-2.9268149999999995,1.2111506672478862,0.03829994698136017,0.4452433488,0.04501457276551338,0.001423485778384069,-6.451951651199999,2.4463511052962663,0.07736041449206606
R::GLU:314,8.190464999999998,1.1091662565977203,0.03507491674651559,-1.424581,0.6288447769036489,0.019885817897159774,-3.573781,2.013615117404267,0.06367610101944841,-6.925312,1.4744775327742365,0.04662707362312158,0.0549197352,0.022145871766057913,0.000700313955507586,-3.6782892647999996,2.8026622724733135,0.08862796293239103
R::TYR:315,8.342664000000001,1.1010942580469667,0.034819657739616,-1.547664,0.7829390302597004,0.024758706046641453,-8.453402,1.2242452068094856,0.038714032680618536,-1.786779,0.6407482112023412,0.02026223754078014,0.0001139688,0.0009679266049791998,3.060852679608347e-05,-3.4450670312000002,1.9325469266346194,0.061112499733237166
R::ALA:316,8.441894,1.1670559364332114,0.03690554915949633,-1.640462,0.722082768494028,0.022834262076012003,1.6065970000000003,1.7737774298347018,0.05609176740477163,-3.7193400000000003,1.2048475208091687,0.03810062398964091,0.0507391776,0.041862146171751616,0.001323797296456334,4.7394281776,2.546197054745195,0.08051782064607253
R::LYS:317,8.386311,1.2394984519066572,0.039196382642777125,-0.44938599999999995,0.6880995240544786,0.02175961752889972,-13.229194999999999,1.885364849830133,0.05962047145884541,3.989987,1.7008191717025654,0.05378462470661109,0.1439257536,0.07309385800815228,0.0023114307427469956,-1.1583572463999998,2.9090490802266498,0.09199220918734106
R::LEU:318,8.201349000000002,1.1738517083511868,0.037120450336694456,-0.44490699999999994,0.7161401401618261,0.022646339667835948,-11.678972000000002,1.6511395565535945,0.052213617335097565,-3.017849,1.3437903460730025,0.042494381913365915,0.1293000912,0.04942393405846688,0.001562922025507249,-6.8110789088,2.5348099708307164,0.08015772943530036
R::CYS:319,7.195258,1.2254388183161165,0.038751777990641924,0.002359000000000006,0.7375907985590655,0.02332466904629088,-18.250801,1.994584406687017,0.06307429710586555,-3.6481980000000003,1.1522263270712052,0.036436595735551365,0.16362016559999998,0.0563444440302376,0.0017817677663142797,-14.5377618344,2.7119932972120484,0.08576075818300045
R::CYS:320,3.166303,0.7865634146024083,0.024873319143029548,0.525605,0.5777363317076398,0.01826962695226698,14.825192999999999,2.114642096372575,0.06687085460610624,-11.469451000000001,1.7766660624886716,0.05618311398987244,0.08957988719999999,0.020624152503006664,0.0006521929672016374,7.1372298872,2.9293583125289513,0.09263444350338844
R::SER:321,5.1147089999999995,1.2836359009933465,0.040592131335013694,0.10771300000000002,0.9206370775886663,0.029113100635813426,-96.904661,9.570897581735947,0.3026583561048315,4.429994,9.852639260724205,0.3115678102788605,0.416609856,0.10209518342015897,0.0032285331774036183,-86.835635144,13.826868702040626,0.4372439800654443
R::GLN:322,7.027995,1.077332447749997,0.03406824332094333,-0.46391600000000005,0.6054450139723673,0.019145852421451493,-0.295837,1.1882506059039062,0.03757578345731464,-5.107223,1.0604426723170848,0.03353414172557574,0.1507925376,0.04769362741430962,0.001508204925046655,1.3118115376000001,2.0164229996994516,0.06376489405399287
R::TYR:323,7.7144390000000005,1.1086323097758788,0.03505803186545132,-0.44070600000000004,0.6175838125825514,0.019529714938114173,-4.484054,0.806527648059259,0.025504643637659398,-3.205277,0.6965731951999015,0.022027578538527562,0.202203216,0.05325619377073716,0.0016841087182680053,-0.21339478400000003,1.658014671036703,0.0524310275445079
R::LEU:324,7.888359999999999,1.1178589304558961,0.03534980323000398,-0.4810029999999999,0.8220707201883546,0.025996158735301644,-7.296444999999999,0.8748373408668608,0.027664785793043836,-2.351583,0.4174254294014681,0.013200151101824556,0.0337068216,0.018366108384326098,0.0005807873424798559,-2.2069641783999994,1.6927287241061943,0.05352878228966342
R::PHE:325,7.811140999999999,1.1175443915652745,0.035339856636933314,-1.2952460000000001,0.6026732310995735,0.019058200950876764,-5.165076,0.8690882246492585,0.02748298277523748,-4.299892,0.7233342466218505,0.02287383728927003,0.1308634704,0.03443797222555132,0.0010890243023036006,-2.8182095296,1.7005391024889749,0.05377576814043671
R::LEU:326,9.472273000000001,1.0855718347815586,0.034328795616377215,-0.783052,0.7663438335995143,0.02423391984999538,1.3947589999999999,0.963738691201614,0.030476093334267765,-2.419595,0.469767830928215,0.014855363172100506,0.0038335319999999997,0.004998202100677402,0.00015805702843978814,7.668218532,1.7074097755621638,0.05399303790013337
R::PRO:327,13.625215,1.524986029698305,0.04822429253783823,-0.785836,0.5197326611864989,0.016435389837299266,9.372194,0.8731213274018681,0.02761052068259489,-10.274695,0.8491579758649153,0.026852732970314215,0.12859552079999997,0.030188509268625496,0.0009546444845396047,12.065473520799998,2.0199073979541393,0.06387508040159215
R::PRO:328,13.442105,1.6153738848870252,0.05108260748997647,-1.1919600000000001,0.5761145080624164,0.01821834038544675,-0.747481,1.8469828639267338,0.05840672649309324,-7.678546,1.3210312387994463,0.041774675748400485,0.076403412,0.027226140892402946,0.0008609661711664262,3.9005214120000002,2.845795356424262,0.08999195081031354
R::ASN:329,8.374759999999998,1.2155659605303202,0.0384395708144615,-1.561116,0.7826120332220813,0.024748365492371412,-2.463303,1.0317546274143867,0.03262694609047865,-1.66356,0.5076852631306132,0.016054417659946436,0.000509616,0.0017957324489533512,5.678604606964638e-05,2.6872906160000003,1.8472540055958815,0.058415300745524104
R::ARG:330,7.584067,1.089001519058169,0.03443725175607078,-1.617645,0.7790851872388539,0.024636836829735265,-21.210575,1.441186487022065,0.04557431832046422,9.122929000000001,0.9385663332759172,0.029680073483045827,1.32336e-05,0.0001900428721921451,6.00968329207455e-06,-6.121210766400001,2.179638347510039,0.0689262165357732
R::TYR:331,7.838887,1.0993357995767263,0.03476405040024825,-1.50077,0.8350985732834179,0.026408135623326386,-11.787635,0.9240322926039977,0.02922046676175793,-2.185673,0.32886551061338126,0.010399640574125627,0.0,0.0,0.0,-7.635191000000001,1.6934925536231331,0.05355293669983935
R::ILE:332,8.382551,1.1494551193495988,0.03634896245285414,-1.023223,0.8380846778643553,0.026502564541398634,-11.187323000000001,0.973431099087655,0.030782594183580436,-0.7975840000000001,0.46246872861200033,0.014624545290162017,0.023481201599999998,0.010621062131685203,0.00033586747506288465,-4.6020977984,1.7847104065494226,0.05643749848501265
R::PHE:333,8.321283,1.088142245715605,0.03441007914711909,-0.7063959999999999,0.8373497961927261,0.026479325542468034,-4.831994000000001,1.1662593330661923,0.036880358349180936,-4.098272000000001,0.7601231334566788,0.024037204039072432,0.05783602320000001,0.02537573668536978,0.0008024512523046006,-1.2575429768,1.95545395396755,0.0618368835411951
R::HIS:334,6.839969999999999,1.1424503976540952,0.03612745370352027,-0.702756,0.7345742593257676,0.023229277700006087,-7.873766,1.530578367560446,0.04840113778873385,-2.9730689999999997,1.1783214256895274,0.037261795209557476,0.0909863424,0.03845695165090704,0.001216115590838388,-4.6186346575999995,2.3616483040828244,0.07468187673175655
R::GLY:335,8.233024000000002,1.249209818014572,0.03950348300370488,-1.780214,0.6879644425433629,0.02175534587645069,-10.636698,2.0922910769766236,0.06616405331292816,-2.652812,1.4105145843471454,0.04460438759422665,0.22496724,0.08283433724688428,0.002619451741706757,-6.61173276,2.899640514703009,0.09169468422164466
R::ALA:336,7.252561,1.1134709445149433,0.035211042930861906,-1.0814229999999998,0.6512245680800134,0.02059352903392228,-3.752229,1.6936469362175222,0.0535578187061329,-5.381918,1.365923868770145,0.043194305357025946,0.1077818472,0.06490665180959877,0.002052528550138217,-2.8552271528,2.530278999563908,0.08001444754314144
R::GLU:337,8.595719,1.253623587062321,0.039643058636273265,-0.428076,0.7737526363276573,0.024468206763553393,6.102282999999999,2.254882144794047,0.07130563432794776,-15.178131,2.361370314846657,0.07467308594024356,0.1235436264,0.06241569106076278,0.0019737574548542134,-0.7846613735999999,3.582558333021752,0.11329044182764755
R::VAL:338,8.528156,1.3942534395381638,0.0440901650446446,0.47560900000000006,0.8452195502465617,0.02672818901682267,-2.73771,2.01046370867519,0.06357644472522823,-5.3375189999999995,1.3412101116674449,0.042412787737178985,0.18584892719999999,0.08801191422702803,0.002783181101887863,1.1143849272,2.916657972126301,0.09223282347607009
R::TYR:339,5.978775,1.4132003235122048,0.04468931812385372,0.04655499999999999,0.5943758903042754,0.018795815996519014,26.085137000000003,7.694400502588294,0.24331830817723316,-95.92152,7.910271873431406,0.2501447603121041,0.6561338616000001,0.07353186888713795,0.0023252818629222664,-63.154919138400004,11.141455245834049,0.3523237502566681
L::UNL:340,0.0,0.0,0.0,0.0,0.0,0.0,0.0,0.0,0.0,0.0,0.0,0.0,0.0,0.0,0.0,0.0,0.0,0.0

Receptor:
Total Energy Decomposition:
Residue,Internal,,,van der Waals,,,Electrostatic,,,Polar Solvation,,,Non-Polar Solv.,,,TOTAL,,
,Avg.,Std. Dev.,Std. Err. of Mean,Avg.,Std. Dev.,Std. Err. of Mean,Avg.,Std. Dev.,Std. Err. of Mean,Avg.,Std. Dev.,Std. Err. of Mean,Avg.,Std. Dev.,Std. Err. of Mean,Avg.,Std. Dev.,Std. Err. of Mean
R::GLY:1,9.637571,2.055489200399506,0.06500027579140723,-1.025918,0.9527014575804952,0.03012706536116653,45.455823,2.235581006286956,0.07069527873677986,-7.7556970000000005,1.808843705572983,0.057200660408696334,0.5888410992,0.14659945729445,0.004635881887950477,46.900620099200005,3.6638648048169062,0.11586157822149683
R::PRO:2,39.508122,3.618289409529868,0.11442035767780138,-3.5917689999999993,1.3947456247068855,0.044105729306281746,-5.1723419999999996,2.4653721258739014,0.07796191197652864,-3.471555,1.826617096978729,0.05776270439457453,0.5374424879999999,0.2034507884655682,0.006433678833083089,27.809898487999998,4.94907219285527,0.15650340434026752
R::TYR:3,23.758166999999997,2.971644702704379,0.09397165657319763,-2.137623,1.3611226024392513,0.04304247598443891,-23.952132000000002,1.858970697610912,0.058785815079626144,-9.127372000000001,1.4134179706003458,0.04469620072910001,0.8725535351999999,0.21258370658095946,0.006722487062367578,-10.5864064648,4.0226907940429255,0.12720865231766942
R::THR:4,20.13322,2.4671928586148266,0.07801948860124629,-1.5516280000000002,1.172838144679819,0.03708839863914321,-34.05384600000001,2.19653985492729,0.06946068912906062,-5.689114000000001,1.223974686422885,0.03870547807486687,0.5933621015999999,0.10197158039108072,0.0032246245064277853,-20.5680058984,3.7142818263712103,0.11745590443103086
R::PHE:5,23.284782,3.056928530155064,0.09666856799640719,-3.6227359999999997,1.414079326736658,0.04471711464645276,-3.8512549999999997,1.5748862035001132,0.049802274586358004,-4.595382,1.0385358463124903,0.0328413870607805,0.5572537056,0.15715714451313262,0.004969745272297329,11.7726627056,3.863671053143956,0.12218000657596367
R::VAL:6,20.094586000000003,2.579937094699016,0.0815847743920641,-4.572902999999999,1.3684430012210957,0.043273967319752416,-27.651603,1.2661448334969425,0.04003901521504994,-2.1272110000000004,0.5628246356361811,0.017798077718647037,0.0314386416,0.047638764016589986,0.0015064699920769578,-14.2256923584,3.2327813755189245,0.102229523240119
R::GLN:7,28.189261,2.8988509487172673,0.09166971595286527,-4.131932999999999,1.198476416334923,0.03789915197614585,-72.65284799999999,2.319054858535261,0.07333495371850997,-12.002829,1.6999174773379442,0.053756110627155684,0.7236214776000001,0.1128061397262616,0.0035672433558618984,-59.8747275224,4.2567760846919045,0.1346110791696023
R::GLN:8,28.019707999999998,3.1601529957797934,0.0999328122126862,-3.503198,1.1564943574423525,0.03657156270650736,-69.549679,2.195445970630797,0.06942609747032454,-13.008560000000001,1.7598064536760853,0.05564996634680025,0.8304356664,0.09631928883325867,0.0030458833532071954,-57.2112933336,4.387507871821127,0.1387451812687286
R::HIS:9,67.73792300000001,4.974890867252366,0.15731986251287852,-8.044788,1.2052731196936235,0.03811408260808595,-16.976480000000002,2.145342255585341,0.06784167888252766,-8.760822000000001,1.2606027043902452,0.03986375770441116,0.296999064,0.07279132148731841,0.0023018636979348153,34.252832064,5.692023680777064,0.179997593268707
R::LEU:10,22.840057,2.8279259162416186,0.08942686949542065,-2.166817,1.404031046491138,0.04439936012501757,-29.733179,1.2648731118017333,0.03999879984398282,-4.361233,0.8456759584563109,0.026742621911678748,0.6582415464000001,0.1191209161093544,0.0037669341187140304,-12.7629304536,3.506811910494591,0.1108951296296944
R::MET:11,20.885281,2.8393877287258604,0.08978932383106022,-2.281663,1.097129861698696,0.0346942925195341,-6.0921970000000005,1.4626075024390515,0.04625171030557681,-6.328419,1.1284836097343196,0.03568578508929011,1.1369878992,0.09633790196233795,0.003046471952029928,7.319989899199999,3.5619929200455336,0.11264010636737923
R::ILE:12,21.566023,2.8769571328872803,0.09097737270591517,0.017089000000000014,1.4519303471857732,0.0459140690102609,-10.100414,0.9291054905682131,0.029380895367636432,-4.38891,0.5905942159384903,0.018676228952869477,0.9704057255999998,0.07836560942184106,0.0024781381600016868,8.064193725600001,3.406341701414298,0.10771798265282383
R::GLY:13,10.888821,1.7933443648555065,0.056710528219714194,-0.891014,0.6140525187669211,0.019418045622667593,-10.504844,1.021497918580356,0.03230260047835158,-4.453418000000001,0.6113301982365995,0.019331958288699054,0.47932048799999993,0.03883158985912701,0.0012279626912033834,-4.481134512000001,2.2387128016058666,0.07079431480051197
R::THR:14,18.787577,2.3388016273448673,0.07395940137718125,-2.545277,1.1979326493050433,0.037881956552836604,-33.499644999999994,2.0266734218849862,0.06408904086483896,-6.467327999999999,1.1778693053204163,0.03724749790812801,0.2440082016,0.05136648013461539,0.0016243507261117709,-23.4806647984,3.5217120068248655,0.11136631204729024
R::ASP:15,18.483179,2.4242434463062903,0.07666130893063984,-2.301205,1.4051839562758321,0.044435818333580845,-6.080869000000001,7.937044299979622,0.2509913787759233,-62.181521999999994,7.129333513135432,0.22544932100477927,0.45008406,0.061131993198776685,0.0019331633641405683,-51.63033294,11.030834234992449,0.34882560674337176
R::PRO:16,40.566051,3.677450805435608,0.11629120528397237,-7.917770000000001,1.0982007908848,0.03472815827394249,-5.260789,1.575503143278045,0.04982178393513224,0.499106,0.9438515999689782,0.029847208290960815,0.0621083088,0.057374185454223944,0.0018143310493224996,27.9487063088,4.255120115566484,0.13455871282788986
R::ARG:17,30.065326999999996,4.095251572012518,0.12950322558944624,-5.340134999999999,2.1428009396056833,0.06776131541502865,-243.89569199999997,18.112686164982158,0.5727734282516396,39.818436,14.147590520364378,0.4473860944775821,0.5764754736,0.29157104265948935,0.009220285945541048,-178.77558852639999,23.445072246013734,0.7413982820460292
R::THR:18,19.982786,2.490782482314343,0.07876545800161389,-1.896012,1.3019105345053477,0.04117002598804135,-40.414345999999995,3.9970212226461848,0.12639690919592933,-3.0941289999999997,2.2324282632055614,0.07059558024663441,0.5800987007999999,0.07270196600198209,0.00229903802938389,-24.841602299199998,5.372538375345825,0.16989458082753423
R::ILE:19,23.945606,2.9500728293999794,0.09328949404281278,-4.378597,1.5522533107038297,0.049086559673611266,-8.72048,1.9098299525350417,0.06039412593621999,-2.1810709999999998,0.9793139945691576,0.030968627673163045,0.17499900960000003,0.08059083867649813,0.0025485060876092383,8.8404570096,3.9655291286526415,0.12540104174285227
R::LEU:20,23.190596,2.858303613121601,0.09038749661753001,-6.016128,1.5080559875601436,0.047688917597446055,-24.105987000000002,1.6887306513565152,0.053402352128263046,-3.25799,0.9499227536489481,0.030039195027496995,0.024098745600000002,0.027995590540058995,0.0008852983054804977,-10.1654102544,3.768166743951319,0.11915989514186678
R::LYS:21,25.36993,3.136838719650725,0.0991955500670267,-3.257912,1.5187857881399864,0.04802822368416304,-26.171146,8.506365629026535,0.26899489997894754,-11.957971,7.9804521556211965,0.252364055697635,1.0457982936,0.18057795459633502,0.005710376317388901,-14.9713007064,12.174766882527368,0.3849999333037412
R::ASP:22,17.454034,2.442616072338017,0.07724230237922741,-2.2986850000000003,1.1792492899192266,0.03729113685280995,0.3296959999999981,19.418518974617605,0.6140674874698904,-81.93052100000001,18.49125157033885,0.5847447174943601,0.7291735704,0.19135968526741615,0.006051324577780022,-65.7163024296,26.951788150304754,0.8522903756929957
R::LEU:23,22.546800000000005,2.782209561841092,0.0879811914331694,-4.026636,1.5562956170034021,0.049214388622678226,-27.866123999999996,1.6325574564541365,0.05162599973486228,-2.644786,1.226938504654573,0.038799202236695536,0.29661393599999997,0.12661640568986274,0.004003962311238694,-11.694132064,3.7880601566661825,0.119788980087994
R::LEU:24,23.568330999999997,2.8426716263823018,0.08989316979303266,-3.14816,1.4247672449912652,0.04505509629775526,-20.221694,2.1460593604008253,0.06786435572790771,-3.848657,1.5763845594749397,0.04984965676261974,0.2668319928,0.09363203348913592,0.0029609048777883206,-3.3833480072000004,4.148502102355658,0.13118715521440852
R::PRO:25,39.415245999999996,3.5751649687089966,0.11305664311965043,-3.574785,1.657902540191974,0.05242748165585488,-7.740189,1.8936892921699167,0.059883713439289984,-5.094429,1.4611897607631255,0.0462068773772801,0.40931999280000003,0.25366257412802345,0.008021514913858541,23.4151629928,4.6169172333939725,0.14599974226008158
R::GLU:26,20.553248,2.9950769753874438,0.09471265009752393,-0.6977289999999999,1.6983771181804705,0.053707400193632536,5.2300439999999995,20.395284376396027,0.6449555215625834,-80.33817599999999,20.52393521635225,0.6490238183341379,1.0668032208,0.31069457566521763,0.00982502515761612,-54.18580977920001,29.14019635490624,0.9214939194604005
R::THR:27,18.805726000000003,2.4626288288989064,0.0778751613091363,-0.9845609999999999,1.3526352369648662,0.042774081922105585,-31.151298000000004,2.619131666639919,0.08282421558454992,-5.512899,1.8279088803326602,0.05780355417099367,0.5137912295999999,0.13284222751021216,0.0042008400838254925,-18.3292407704,4.255926626788562,0.13458421695209238
R::ILE:28,24.730292000000002,3.108069584925022,0.09828579014657206,0.16839200000000004,1.7791288104957437,0.056260992919926325,2.096608,1.167564697280626,0.0369216375901178,-5.459953,1.0293947137959276,0.03255231906932285,0.8782604208,0.24336276767629786,0.007695806435395041,22.413599420799997,3.912477744970579,0.1237234096882642
R::PRO:29,40.732331,3.6320849755256277,0.11485661177937907,-4.0900300000000005,1.1089882366824275,0.03506928726250364,1.9709429999999997,1.7914133542404445,0.05664946430241861,-4.0875639999999995,1.4769300842978317,0.04670463011205635,0.21910517999999998,0.11822035995751627,0.0037384560327071814,34.74478518000001,4.45267970010223,0.1408060954351852
R::PRO:30,40.66914599999999,3.6785415477718884,0.11632569758520256,-3.0267349999999995,1.0225128061667492,0.032334694041771916,2.446995,2.569883306878933,0.08126684570582889,-4.195310999999999,1.627400819183461,0.05146293254643579,0.5313350376000001,0.11225884340200422,0.003549936326464984,36.4254300376,4.882881940272052,0.1544102847696194
R::PRO:31,40.294686999999996,3.7176087573911003,0.11756111122744205,-1.972412,0.8634514162684546,0.027304731243064817,-6.199099,1.4227901311152675,0.0449925744673385,-7.359652,1.2078520028943944,0.03819563405542576,0.9886375728000001,0.10825870955202328,0.0034234409873502036,25.7521615728,4.249837807208161,0.1343916715707334
R::GLU:32,19.741404,2.8428569050840387,0.08989902882002675,-0.44492,1.1775519927374756,0.03723746360320477,30.763135000000002,7.650666535980705,0.24193531872129587,-104.21618099999999,7.339653018109168,0.23210020772554044,1.1558892384000001,0.13169454406195497,0.004164547146531805,-53.0006727616,11.04033570152347,0.3491260694968706
R::LEU:33,21.617403999999997,2.872495433727267,0.09083628139011415,-2.6045320000000003,1.6573126799056357,0.0524088286357938,-29.111933,2.305699511322106,0.07291262055715046,-4.52543,1.8779189389055109,0.05938501108108005,0.4209164424,0.14692490943439143,0.0046461735882663835,-14.203574557600001,4.456717630990694,0.14093378602160414
R::ASP:34,16.747934,2.454164507453402,0.07760749596298028,-2.283477,1.396363027106848,0.04415687606105078,10.840639999999999,11.256135336357678,0.3559502531399577,-91.03673,9.95122867263636,0.3146854812270499,0.635176296,0.0755611598052951,0.002389453676286976,-65.09645670399999,15.287445745692319,0.4834314816263895
R::ASP:35,19.682268,2.773975955226721,0.08772082193057701,-3.4565560000000004,1.5070189902134612,0.04765612486201538,17.960936999999998,7.569450292262378,0.23936703558976327,-93.175521,6.453578499682095,0.20408007117687657,0.5499146807999999,0.10909408348642868,0.0034498578306567753,-58.43895731919999,10.436627977209964,0.33003515499819375
R::MET:36,21.159893000000004,2.773696061134132,0.08771197090221494,-3.547429,1.4185973667531602,0.044859987616572075,-12.521857,2.578446018545085,0.08153762242395225,0.08554700000000008,1.8213707721908243,0.057596801037826745,0.8062300943999999,0.2070021942636753,0.006545984145258555,5.9823840944,4.44009387257544,0.14040809662295822
R::THR:37,19.578242,2.548220063777067,0.08058179380875062,-2.512627,1.3781825901784568,0.04358196016554327,-37.240111,3.1815417584370946,0.10060918427598448,-1.137263,1.5770399930981458,0.04987038339366362,0.4647890592,0.09318240779379773,0.0029466864648702647,-20.8469699408,4.583749426718181,0.1449508841192052
R::LEU:38,23.033749,2.7876125720765073,0.08815204961882055,-6.221343999999999,1.5036109329424285,0.04754835262828777,-33.162394,1.3816399765365794,0.04369129232197189,0.923144,0.6003533086974703,0.01898483856302181,0.036689544000000004,0.04428087539374694,0.0014002842303034565,-15.390155456,3.507555217757325,0.11091863506921025
R::TRP:39,47.352976000000005,4.799251673274074,0.15176566351920318,-11.916004000000001,1.5577976364033936,0.04926188664661556,-8.018248,2.272728236832552,0.0718699773096945,0.3189269999999999,1.7483522184248228,0.05528775162430644,0.09438136559999999,0.09828074671719958,0.0031079100976846704,27.8320323656,5.804415416107834,0.18355173200694752
R::GLN:40,27.884288,2.970262844439192,0.09392795837798243,-3.754112,1.1908668495915067,0.03765851634698319,-71.829299,2.7554562761181676,0.08713517825539235,-10.713246999999999,2.3440237823006402,0.07412454041672703,0.7688730024,0.09545175519366836,0.0030184495307279853,-57.643496997599996,4.830809770387523,0.15276361817419604
R::ILE:41,23.983233999999996,2.925438340701099,0.09251048310999138,-2.8874289999999996,1.5692529053530537,0.04962413405752286,-10.93131,1.3089678101084075,0.04139319663785342,-0.859969,0.6899567175113233,0.021818347142691628,0.42354773999999995,0.11789091383541549,0.003728038031585697,9.72807374,3.6364927380247782,0.11499599746820299
R::VAL:42,20.384125999999995,2.672932784812218,0.08452555632543332,-5.4486040000000004,1.3489961709300733,0.042659004549848556,-27.471428000000003,1.2581134196947428,0.0397850396105873,-1.125587,0.5765388039247662,0.018231757798714856,0.0012010247999999998,0.005921657701315144,0.0001872592586003292,-13.6602919752,3.2984301988347324,0.1043055213139982
R::ILE:43,23.60194,2.9513866450195914,0.09333104054064757,-3.8791780000000005,1.712808415531638,0.05416375788584098,-14.193618999999998,2.097054426532368,0.06631468365180519,-1.761955,1.1253765000989668,0.03558752965541441,0.29408158799999995,0.12923020699817647,0.004086617966092688,4.061269588,4.162355796652996,0.13162524749428126
R::ASN:44,25.745057,2.7544774233511156,0.08710422421301392,-3.369189,1.2599368409880711,0.03984270125479697,-83.993819,3.820471402358484,0.12081391366990393,-13.070428,3.2073242702938534,0.10142449888866102,0.6949650816,0.1213799345224146,0.0038383705533293236,-73.99341391840001,5.837144037848446,0.1845867019007319
R::ILE:45,23.410594,2.8419902408636104,0.08987162249099546,-4.2608559999999995,1.707058045663357,0.05398191522411927,-8.472442,1.5097421490559242,0.047742238705741485,-3.476554,0.9722863812087466,0.03074639502582376,0.2167474824,0.11250456624997622,0.003557706765192332,7.4174894824,3.772038592270113,0.11928233373628762
R::LEU:46,22.482142,2.8023472268503773,0.08861800031503758,-2.847174,1.4995760333254196,0.047420757899088874,-29.941111,1.7402476704995182,0.0550314633158069,-4.174514,1.4011313863460486,0.044307664820028604,0.4687369992,0.12147376856818692,0.0038413378463964137,-14.0119200008,3.8869352004494697,0.1229156835090346
R::SER:47,16.129724,2.241948317830721,0.07089663080728167,-1.1404960000000002,1.0548107811280656,0.0333560456886604,-16.27033,3.581774225310691,0.11326564616466901,-4.857634,2.636197912533124,0.08336389766586012,0.5861700432,0.12457927526795158,0.003939542590998104,-5.5525659568000005,5.0924575673026755,0.16103764800436662
R::GLU:48,20.467947,2.725637725779235,0.08619223289943821,-1.598428,1.3472518052747229,0.042603842864417756,18.195283000000003,13.821046934256138,0.43705987960336856,-81.926004,13.026146630066162,0.4119229248633584,0.6568240823999999,0.1962455971375401,0.006205830677344468,-44.2043779176,19.234982068104404,0.6082635408770594
R::PRO:49,40.884066,3.6268881349779734,0.11469227325170603,-3.2934430000000003,1.0165892851840412,0.032147375861040356,4.352098,3.0653894340517325,0.09693612527017985,-6.350122000000001,2.4971621583541586,0.07896720107181208,0.42147683280000003,0.16350018332478397,0.005170329771613989,36.0140758328,5.463234834404818,0.17276265469092053
R::PRO:50,39.179985,3.594726349080692,0.11367522828116512,-3.3622299999999994,1.1700949897764712,0.037001652464450835,0.853019,2.476769554205437,0.0783223303064905,-4.615423000000001,2.1032206322854003,0.06650967619881336,0.5574727512,0.22103967806719269,0.006989888359626939,32.6128237512,4.989785847294957,0.1577908831392519
R::LYS:51,24.585489999999997,3.092169798361662,0.09778299474806446,-3.134232,1.5950396986206958,0.05043958406029931,-19.126269999999998,15.51783430009162,0.49071700741374347,-5.052689,15.299415983438028,0.4838100137804911,0.8177643287999999,0.24886601895740648,0.007869834521240468,-1.9099366712,22.06904870620496,0.6978845970479982
R::ARG:52,30.044179,3.945759169406947,0.12477586073820128,-8.564792,1.6965275502437325,0.05364891171995943,-224.566104,5.7785867835643,0.18273495893009636,30.894684,4.6518851750816035,0.14710552566829024,0.0810734112,0.050152040724056234,0.0015859467799353782,-172.1109595888,8.572154762731001,0.2710753350569022
R::LYS:53,24.877907,2.986197179750694,0.09443184630383439,-2.68269,1.2048473944446243,0.03810061999364315,-0.12910299999999983,15.156433242764967,0.47928850251429045,-28.506985999999998,14.816053662490697,0.4685247550875023,1.1438253648,0.18878273604126675,0.005969834288087618,-5.2970466352,21.439160070624812,0.6779657694411078
R::LYS:54,24.838068,3.166250305231095,0.10012562606733603,-4.689063,1.4150373433344436,0.04474740979130524,-33.475001,15.898068258093465,0.5027410609240098,9.178117999999998,16.351713534246983,0.5170865841482217,0.5318018279999999,0.13654606229214059,0.004317965623703961,-3.616076172,23.06888004109886,0.7295020399907114
R::ARG:55,29.880406999999998,3.778030460617145,0.1194718132504525,-5.347970999999999,1.6451957580054113,0.05202565792144295,-230.221756,6.454239675164224,0.20410097938144245,31.863225,5.911448980780854,0.1869364305114843,0.47893206959999995,0.06449127959869765,0.0020393933275063432,-173.3471629304,9.674026111474648,0.3059195665620186
R::LYS:56,25.337304,3.209684974508246,0.10149915091065541,-0.5146580000000001,1.109425583370061,0.03508311737910416,-6.191161,10.042295503074932,0.3175652672618324,-34.73182799999999,9.69935653795735,0.3067205849799064,1.5239675736,0.11822090484664284,0.0037384732636143035,-14.576375426399999,14.369136896990637,0.4543920060525468
R::ASP:57,17.414402000000003,2.580273496820831,0.08159541236121061,-0.7625789999999999,1.4097695512951753,0.044580827580463334,-25.231256000000002,7.637704472055985,0.24152542226950768,-56.796974,7.361243543540996,0.2327829600879841,0.6814150127999998,0.05574083890399494,0.001762680096251477,-64.6949919872,11.007761110101578,0.348095970469445
R::ILE:58,22.806739,2.873599259966323,0.09087118744067892,-5.078806999999999,1.6352989218338645,0.05171269248212666,-11.228665000000001,2.0417115660090186,0.06456458873697717,0.5088769999999999,1.0792556128512838,0.03412905914130948,0.08599573440000001,0.038270009591250646,0.0012102039638484153,7.0941397344,4.033189638599964,0.12754065493367248
R::ASN:59,26.073552,2.911915822494874,0.09208286353766372,-4.630495,1.251118459609241,0.03956383955046578,-93.800912,4.8942893331163,0.15477101820514072,-3.669422,4.189031326203708,0.13246880180599507,0.37319615279999996,0.09921933319043669,0.0031375908080492096,-75.65408084719999,7.180281830229351,0.227060448254472
R::THR:60,18.358899,2.3093401505189743,0.07302774767716036,-3.200429,1.4098818535462467,0.04458437888946083,-36.020587,2.264010539381608,0.07159429951072223,-2.5117979999999998,1.0830318227993119,0.034248473384897025,0.2942648424,0.05020270111210952,0.001587548802069342,-23.0796501576,3.6908048898016745,0.11671349851060053
R::ILE:61,23.452818,2.934903361760997,0.09280979335649876,-5.953366,1.4033772030512681,0.04437868377998609,-11.660298,1.2130169105152657,0.03835896277528891,-2.301911,0.7717448976695603,0.024404716492493827,0.021451262399999997,0.020698208543742772,0.0006545348248338406,3.5586942624000004,3.5567617217114673,0.11247468135110196
R::GLU:62,20.147712,2.552905898981786,0.08072997292862175,-2.891732,1.1334716036037251,0.03584351930511289,4.797445,8.762082763645582,0.2770813858002284,-80.52234200000001,8.94971298741116,0.2830147744500912,0.8044310448,0.1105206107386277,0.003494968583269279,-57.6644859552,12.83299490082658,0.40581493087938625
R::ASP:63,17.931991999999997,2.4284748839417714,0.07679511873769061,-4.782362,1.307845176982352,0.04135769586130252,-3.6306489999999996,9.018109563195548,0.285177664086441,-71.44883100000001,8.607076774866075,0.27217966604513094,0.221390568,0.06365483977416907,0.0020129427777945243,-61.708459432000005,12.767931387259123,0.4037574419249219
R::ALA:64,15.511006999999998,1.9532569080771223,0.061767406849818456,-4.853188,0.8305764748992112,0.02626513431635178,-3.9482749999999998,1.0131358642230566,0.032038169101479566,-1.285563,0.5651266902483018,0.017870875077371003,0.005426928,0.00885819062584318,0.00028012058325616843,5.429407928000001,2.4188759274824667,0.07649157308196873
R::VAL:65,20.159864999999996,2.540685454119616,0.08034352853077216,-4.591988,1.4123797151814381,0.0446633682099324,-22.257527999999997,1.5718952920649645,0.049707693662208875,-1.214899,0.9712266773513791,0.030712884247478287,0.09767301119999999,0.035752129353467534,0.0011305815995792054,-7.8068769888,3.444606409939938,0.10892801898225868
R::LYS:66,25.744922,3.163441435828392,0.10003680181771106,-3.7058910000000003,1.1890361210320737,0.03760062362672992,-47.559297,11.463921191319791,0.3625210188124145,13.784150000000002,10.738360813899856,0.3395767850862305,0.999894888,0.11821813746071123,0.0037383857511872178,-10.736221111999999,16.067639098304102,0.5081033617221506
R::LEU:67,23.47492,2.7152319181977806,0.08586317237092979,-4.364416,1.4668004550531064,0.04638430310939252,-34.15590900000001,1.5144684277722662,0.047891696761745664,-1.6059199999999998,0.8009249587820322,0.025327471046277004,0.1391224824,0.06576038564390274,0.0020795259844577107,-16.512202517600002,3.5303551919294227,0.11163963355897864
R::LEU:68,22.95125,2.829635191592726,0.0894809215279995,-4.780088,1.322814234976325,0.04183105903818358,-32.794104999999995,2.447830764978453,0.07740720543964237,-1.8265700000000002,1.4907680125022806,0.047142223824295774,0.051720119999999994,0.030092332512952197,0.0009516031084806732,-16.39779288,4.239321064428486,0.13405910296323437
R::GLN:69,27.559627,3.2611224570492596,0.10312574693000288,-2.845715,1.2573066259966181,0.039759526553707854,-77.493855,3.0960775610399365,0.09790656905425194,-9.69057,2.380222218848484,0.07526923548900973,0.7942369536,0.10788473011439018,0.003411614719140309,-61.676276046400005,5.24199702610683,0.1657665009032671
R::GLU:70,20.112362,2.7459450411390245,0.08683440659644079,-1.972904,1.144353632748199,0.03618763928172159,12.579595999999999,13.676034000278882,0.43247416798785104,-87.364762,12.925051583160355,0.40872601877951936,0.8670073248,0.11750021012538464,0.0037156828954459428,-55.7787006752,19.05136294623719,0.6024569944064551
R::CYS:71,15.448647,2.1825600812786345,0.06901860987002709,-5.329313,0.9923012954899333,0.03137932218883958,1.98669,2.1420115970507725,0.0677363542117525,-0.14108199999999999,1.385562608212274,0.04381533682714307,0.06462954719999998,0.028163637657542963,0.0008906124219352502,12.029571547200002,3.5010028539097346,0.11071143113104494
R::LYS:72,24.685458999999998,3.162495892854092,0.10000690112346747,-2.755799,1.2926407886953746,0.040876890887138174,-28.911558,11.754481347751419,0.37170933772860215,2.6221810000000003,11.541068768196427,0.36496063940134554,1.0237030128,0.08988857631471085,0.0028425263678435063,-3.3360139872,16.82392583507027,0.5320192482457237
R::LYS:73,24.631481,3.1457966154281176,0.09947882360401634,-5.058941,1.415857623321992,0.044773349322102314,-56.411167,8.758459924958897,0.27696682158177544,18.598729,7.765278465165238,0.24555966615378633,0.6342920712,0.07991234946398743,0.00252705037481536,-17.605605928800003,12.203165369584436,0.38589797231577266
R::ILE:74,23.015571,2.7608480285881365,0.08730568043924175,-6.516893,1.5272999756272505,0.04829746593301765,-19.117765,0.959221978363194,0.03033326233320445,1.030148,0.4045268867405478,0.012792263368770986,0.0256408632,0.015192272368506489,0.00048042183518121425,-1.5632981368,3.322485013287602,0.10506620133763625
R::ILE:75,22.277399,2.80600340053233,0.08873361867859893,-6.030965,1.46847108918596,0.046437133199358896,-11.153912,0.9073001831014915,0.028691351000885268,-1.173193,0.3187170182952269,0.010078717068704727,0.005785833600000001,0.008701493059956494,0.0002751653711361061,3.9251148336,3.309820584195232,0.10466571692566037
R::VAL:76,18.237416,2.4794924248611854,0.07840843503695251,-5.455789000000001,1.261063685338294,0.03987833520194894,-31.02777,1.2383371734305644,0.0391596597929553,0.28884299999999996,0.36072861593031397,0.011407240435398912,0.0099730152,0.0077083323377711834,0.00024375887148887312,-17.947326984799997,3.066240012011687,0.09696302290698981
R::LEU:77,22.787095,2.7321829089530225,0.08639920976476001,-6.953504,1.287821116453679,0.0407244794685457,-33.675202000000006,1.259989086141622,0.03984435339161623,-1.010165,0.38597199092032575,0.012205506043380587,0.0061987896,0.008667496049358882,0.0002740902912648528,-18.8455772104,3.2954405891197247,0.10421098155385429
R::THR:78,18.770126,2.315674604974542,0.07322806071530231,-5.626588,1.2115304446261348,0.0383119565965509,-37.222026,2.055563457868426,0.06500262401875789,-0.968094,1.0613375915155365,0.03356244155546494,0.020220408,0.014641465634393846,0.00046300379687766707,-25.026361592,3.490293380130663,0.11037276783420777
R::GLY:79,10.367611,1.6368338845707588,0.05176123226584738,-3.264371,0.8399856697343117,0.02656267918262388,-7.746607,1.4098832755058128,0.04458442385577052,-3.0807019999999996,0.6602382821345638,0.02087856769982079,0.0283208544,0.027684058549042274,0.0008754467989242982,-3.6957481456,2.4102391868614923,0.07621845536274498
R::ALA:80,14.650692,2.1495098225260567,0.06797346892086648,-2.145233,0.7858854450306355,0.024851879862718636,-2.550317,1.2183340521018855,0.03852710555584211,-3.819038,0.719057996656737,0.022738610391930286,0.4886574984,0.06898187984493259,0.002181398575900497,6.6247614984,2.6914957132904633,0.0851125676657739
R::GLY:81,10.254622999999999,1.6534634537451984,0.05228710541683294,-2.397796,0.8388953870322569,0.026528201416304124,-5.158101,1.75426754082694,0.05547481054315553,-3.8686570000000002,1.0098069089439823,0.0319328982923724,0.12491293679999999,0.05269493812651539,0.0016663602564143461,-1.0450180632000001,2.7454741335348904,0.08681951519047522
R::VAL:82,19.228153,2.5322402021907404,0.08007646621568039,-4.388062,1.386744473274006,0.04385271068196355,-28.153064999999998,1.6026602112659438,0.050680565829270295,-1.6571799999999999,0.6614893465506455,0.020918129830364854,0.015529867199999998,0.011281837132791989,0.00035676301530686186,-14.9546241328,3.367716713735152,0.1064965532962034
R::SER:83,16.775462,2.082885871226746,0.0658666345926069,-4.8850169999999995,0.8864670409614788,0.02803254920108052,-11.541336,1.6150625242088925,0.05107276140080933,-4.1985969999999995,0.8711818676895199,0.027549189581383336,0.12192109199999998,0.04517158569907432,0.0014284509633056416,-3.7275669079999996,2.914388897027397,0.09216106902112502
R::VAL:84,20.246169,2.622687576978813,0.08293666334281238,-1.559855,1.2678616769880695,0.0400933065732299,-27.109593,1.2419892420431828,0.03927514834282615,-3.309907,0.8531472430659317,0.02697888467581638,0.6651108288,0.10006118307655316,0.003164212438930024,-11.0680751712,3.2812151856400207,0.1037611347975468
R::SER:85,16.767954,2.230292560603653,0.07052804340036664,-2.866767,1.188211565635935,0.037574548895642115,-11.660803,2.5511690704833736,0.08067504958902103,-5.6063339999999995,1.8508367433255695,0.05852859686037245,0.336819528,0.09468477517525072,0.002994195492947609,-3.029130472,4.040925279423018,0.12778527737529075
R::CYS:86,14.330026,2.2326085598071153,0.0706012817257874,-4.589189,1.0286910883637517,0.03253006847946988,-2.2404770000000003,1.4531193197638659,0.045951667624483446,-2.000525,0.9015894904971997,0.028510763044418862,0.09731005199999998,0.04182700053539599,0.0013226858938493358,5.597145052,2.994814719047372,0.09470435682386946
R::GLY:87,10.448118,1.7530267841867107,0.0554355743731045,-1.781879,0.6615728836333908,0.020920771504870466,-7.984370000000001,1.0252295172789359,0.0324206039903639,-2.801851,0.6323191257577142,0.019995686454808197,0.36417197519999994,0.04147829056574083,0.0013116587163801508,-1.7558100248,2.227874564449771,0.07045157964816869
R::ILE:88,23.889725,2.853994108503905,0.09025121811574069,-3.1756059999999997,1.4666878600315747,0.04638074254218016,-0.707249,1.0009461828684896,0.03165269753115838,-3.9025600000000003,0.8120001911329825,0.025677700644722846,0.1076580576,0.05354027062616589,0.001693092017204937,16.2119680576,3.4584042248003235,0.10936434419918005
R::PRO:89,39.365205,3.4521775900111225,0.10916744071826087,-4.176178,0.9300207418740724,0.029409838155216018,-6.267639,1.1533433602700456,0.03647191942685496,-4.521827999999999,0.9664533803634814,0.030561939343176508,0.39386375279999997,0.13621517272436523,0.004307501976822373,24.793423752800003,3.881398756848661,0.1227406057898784
R::ASP:90,16.95734,2.403196211797946,0.07599573693569922,-2.134315,1.3697809042963769,0.04331627552981673,-4.654253999999999,8.973855222783795,0.2837782189659453,-70.64559799999999,8.462888662412851,0.2676200375764042,0.5580873864,0.10910499970269875,0.0034502030317252195,-59.9187396136,12.641760863543304,0.39976757963973913
R::PHE:91,22.630033,3.0628184614682925,0.09685482397852467,-3.775118,1.153341669270646,0.03647186595275871,2.2907140000000004,1.543513744093003,0.04881019031108156,-3.1365609999999995,1.0925157949791848,0.03454838291843774,0.2637491472,0.061387050665148685,0.0019412289894202414,18.272817147199998,3.7803237618568284,0.11954433380323537
R::ARG:92,29.563642,3.9506963545476386,0.12493198824094653,-3.8962740000000005,1.6061891628709242,0.05079216107751274,-204.326887,9.40662653421677,0.297463649467008,8.438291999999999,9.286078355836548,0.2936515813523503,0.991833372,0.16067961204073206,0.0050811354760092915,-169.229393628,13.889907747550108,0.439237449718774
R::SER:93,15.428056,2.2544754269816294,0.07129277278142575,-2.011703,1.3295731107355473,0.042044793456396,-10.350145000000001,2.822307199787968,0.08924919008021866,-4.898522,1.8348760627126837,0.058023875822940336,0.34889590800000003,0.05303912012109869,0.0016772442467393757,-1.483418092,4.264437284262629,0.13485334757212825
R::ARG:94,29.784518,3.9672579719090617,0.1254557125669294,-3.733648,1.3822877891727179,0.043711777956244244,-220.131146,9.801663088511255,0.3099558021729614,20.051284,8.320050766873,0.26310310671549286,1.084197996,0.10318779262661172,0.0032630845142522166,-172.944794004,13.526135705823268,0.42773396770930777
R::ASP:95,16.448088,2.434720665755314,0.07699262770068313,-0.8692640000000001,0.9419838344175552,0.029788144358183846,24.784063,7.056193208170465,0.22313642148029308,-108.337894,7.8571364093264915,0.2484644694010876,0.9723512303999999,0.06322517124763298,0.001999355465967099,-67.0026557696,10.878586803102426,0.3440111202165335
R::GLY:96,10.099876,1.8073813451023555,0.05715441651022255,-2.0845320000000003,0.84077310671548,0.026587580126367274,-4.677198000000001,1.8550273353231213,0.058661115014939834,-4.346389,1.2995883262321957,0.041096591314596885,0.1432151352,0.05523704003488927,0.0017467485771615675,-0.8650278647999998,3.017720017938512,0.09542868597369879
R::ILE:97,23.883159,3.020845159507352,0.09552751162737885,-4.47542,1.49780679047733,0.047364809527749616,-13.089893,1.3740360634099091,0.04345083547586859,-1.130471,0.5800887028369023,0.018344015458971897,0.0507245976,0.042486735733575885,0.0013435485526376463,5.238099597600001,3.6871688039391817,0.11659851537966638
R::TYR:98,23.976604,3.090732706848653,0.0977375499241924,-6.961871000000001,1.380008957347379,0.04363971496651875,-32.057466,2.183831630608001,0.06905881979040766,-2.449004,1.1467167985095534,0.03626236914466566,0.12888242639999997,0.06099652769481967,0.001928879568771701,-17.3628545736,4.188657776754007,0.13245698913519746
R::ALA:99,15.188945,2.029659202914371,0.06418345955131276,-2.669565,0.794270781141419,0.025117047473279974,2.79911,0.9767564547521558,0.030887751162880086,-2.94553,0.7970909791861904,0.025206229966022287,0.3898395936,0.05562827006825323,0.0017591203571065053,12.7627995936,2.5185083401054653,0.0796422266086326
R::ARG:100,29.691484,3.852017349096964,0.1218114840963035,-3.1400349999999997,1.5888586544356298,0.05024412228086983,-224.775135,9.575603281087568,0.3028071633841825,27.507302,7.525080599488354,0.237963942707285,0.9680235912,0.13673316151037862,0.0043238822204846525,-169.7483604088,12.872459814058333,0.4070629210141188
R::LEU:101,22.905814999999997,2.761481204856372,0.08732570323092166,-5.898229,1.4379170054488541,0.045470928235071255,-35.495525,1.5311291452307345,0.04841855490795858,-2.3314179999999998,0.6629396377318225,0.02096399206439461,0.0172073232,0.017844492734739807,0.0005642924073210465,-20.8021496768,3.5323572310719036,0.11170294359552915
R::ALA:102,15.107460999999999,2.12387392480792,0.06716279065434222,-3.105922,0.9109910613809555,0.028808066820180767,-3.3984249999999996,1.2203836218070938,0.03859191864075949,-4.209046,1.1010244410929304,0.0348174499336755,0.25220952,0.08809444510548618,0.0027857909574200857,4.64627752,2.8372692501615777,0.08972233165668646
R::VAL:103,19.020374000000004,2.5084998142563215,0.07932572923159295,0.481496,1.295861183917475,0.04097872872581579,-26.212693999999995,1.2137016776638316,0.03838061701385218,-4.85126,0.7594845557350063,0.024017010438437167,0.9395382600000001,0.06774662703921133,0.0021423364523785707,-10.62254574,3.166434222330726,0.1001314420366909
R::ASP:104,17.528042999999997,2.5432152388563183,0.08042352734835125,-2.2189200000000002,1.340552164445681,0.04239198161916945,4.176156000000001,10.249273163579161,0.32411047558149675,-81.687704,10.16142988739203,0.3213326272826711,0.5892366311999999,0.09761294406503425,0.003086792323601234,-61.613188368799996,14.716548844129457,0.4653781364456737
R::PHE:105,23.759688,2.8103734500339987,0.0888718117777285,-4.4159,1.2920141431114445,0.04085707461382912,5.985982,1.9260297447536991,0.06090640834654429,-5.798005,1.9002834933175101,0.060092240389046904,0.2217543192,0.08013973415789717,0.00253424091019351,19.753519319200002,4.110302882306595,0.12997918981243844
R::PRO:106,40.660284,3.5574540299691857,0.11249657406047528,-2.2051570000000003,0.8782646846771195,0.027773167920692808,-6.377350000000001,1.661662795966739,0.052546391384185466,-7.0174009999999996,1.572293080885049,0.04972027284920105,0.9661769352,0.11426287551346553,0.003613309386228326,26.026552935199998,4.321239731386655,0.13664959866796025
R::ASP:107,17.367995999999998,2.534750166778572,0.08015583826511953,-1.1304180000000001,1.0405935245214626,0.03290645655910098,20.873434999999997,10.099568771476086,0.3193764070337303,-95.348987,9.86855573236687,0.3120711333059035,0.8116162559999999,0.12247495283331324,0.003872998072749624,-57.426357744,14.384452544950658,0.4548763293664966
R::LEU:108,24.083008000000003,2.9271453674076384,0.09256446403418538,-4.711338,1.4151452376897573,0.04475082171039991,-19.484833,1.9905613221177088,0.06294707600128063,-4.430652,1.5213099575352815,0.048108044929055266,0.0982182024,0.08535878634696345,0.002699281831640882,-4.4455967976,4.105462279951628,0.12982611652554976
R::PRO:109,40.467093999999996,3.7683066524851716,0.11916431943817747,-3.754374,1.0533864324757558,0.0333110038294255,-10.578114,2.2997036498218635,0.07272301476839364,-2.9915160000000003,1.5074318710124184,0.04766918129928393,0.46325418479999997,0.2107639202929422,0.006664940367118801,23.6063441848,4.786978917452347,0.15137756490356571
R::ASP:110,18.149041,2.4456544869050902,0.07733838548430527,-3.04171,1.4217100681573582,0.04495841987770478,-2.99195,12.11361881881298,0.3830662617452756,-63.656977,10.836746972153176,0.34268802858937314,0.3894850728,0.08062895878816233,0.0025497115513844265,-51.152110927200006,16.497994794585953,0.5217124037649337
R::PRO:111,40.469373,3.5691434406410454,0.11286622568275684,-7.957521000000001,0.9249413946618456,0.029249215093041386,-8.332828000000001,1.4645535730781583,0.04631325046264838,-2.2096850000000003,1.2883881945186397,0.04074241205150967,0.030429367199999998,0.02221351592799042,0.0007024530517287858,21.999768367199998,4.1712895166735775,0.1319077565267141
R::GLN:112,27.826702,3.070117994344191,0.09708565547595586,-4.215575,1.4653893142694197,0.046339678919636466,-76.281104,5.578972542071165,0.1764226023648444,-8.152519,4.637948036108102,0.1466647946360646,0.5646449304,0.1585763989111246,0.005014626037065987,-60.2578510696,8.014588787123493,0.2534435507695661
R::ALA:113,15.06017,2.077672683340665,0.06570177911670277,-3.8265569999999998,1.0124146219563406,0.03201536141840351,-2.387251,1.1202602170919933,0.03542573858085389,-2.7768369999999996,0.6816842996805779,0.02155675032167418,0.1306593288,0.10106690985133863,0.0031960163120513967,6.2001843288,2.6592476576182027,0.08409279460541133
R::MET:114,20.424602,2.772718945294672,0.08768107178630972,-8.442048000000002,1.214242926969723,0.0383977328197382,-6.980649,1.530296260140173,0.04839221676880488,-2.256236,0.975588605050305,0.030850820512654118,0.0178942392,0.01362391183672235,0.00043082592045370644,2.7635632392,3.5293231102250657,0.11160699626980708
R::PHE:115,22.139295,3.0314160291809173,0.0958617918775515,-5.151173,1.4214722660224504,0.04495089991391719,-10.984528999999998,1.6237222407662586,0.05134660568293682,0.05504100000000001,0.794847333340812,0.02513527965468059,0.062374233599999995,0.05947479821166736,0.0018807582572777798,6.1210082336,3.805503908176461,0.12034059994509883
R::ASP:116,16.808666000000002,2.3898148230446643,0.0755725802685339,-6.512936,1.195060213505579,0.03779112215724746,11.102791,9.197529242645494,0.2908514125276324,-81.87980900000001,8.982539425158066,0.2840528375575907,0.20926129679999997,0.04954270461441916,0.001566677880264986,-60.2720267032,13.130970907582062,0.41523775957367665
R::ILE:117,23.829771,2.786460959094708,0.08811563241876552,-5.72689,1.469810685734731,0.046479494961757066,-16.722296000000004,1.423016081561976,0.04499971964783781,0.9458589999999999,1.0747716553384723,0.0339872639545904,0.1503619992,0.07901085402338895,0.0024985425858898777,2.4768059991999998,3.6209197344066477,0.11450353585376964
R::GLU:118,20.074196,2.6667411879640666,0.08432976084149653,-2.263059,1.2993044999225547,0.041087615938613424,2.0574339999999993,16.155600090050633,0.5108849325138137,-78.049425,15.65677657956372,0.49511074807801847,0.8173794671999999,0.11774773583759597,0.0037235103457463744,-57.3634745328,22.692545745429644,0.7176013046312116
R::TYR:119,24.328564,2.9121942915787744,0.09209166950329438,-5.136525000000001,1.658343407553152,0.052441423105928385,-29.235409,2.5701965663581063,0.08127675184035715,-3.310025,1.8032857761250711,0.0570249032473971,0.36274456079999995,0.22061463245091986,0.006976447237058019,-12.990650439200001,4.597542739923627,0.14538706698129808
R::PHE:120,22.791985,2.8105990419793074,0.08887894562141813,-7.852938999999999,1.2599574164546197,0.03984335190817911,-0.042863000000000005,1.0862027859617192,0.034348748044594,-2.1485100000000004,0.9448117282824129,0.02987757021412551,0.023625151199999996,0.019441595544601235,0.0006147972326872158,12.7712981512,3.399976961072283,0.10751671189086057
R::ARG:121,30.016724999999997,3.906724127370014,0.12354146432423002,-3.876056,1.5852130414754981,0.05012883787665538,-207.292181,15.709192631393856,0.4967682891753851,15.577063,13.132183466241665,0.4152761040452857,0.956982888,0.15349076327753383,0.004853804117547383,-164.617466112,20.905308630343647,0.6610839046066094
R::LYS:122,26.184010999999998,3.247917455675098,0.10270816812152285,-2.114847,1.217152507942616,0.038489741848848506,-46.891026,15.3471420775115,0.48531924539144744,6.363558000000001,15.286018594671274,0.48338635114847417,1.1969254728,0.14922411404235972,0.004718880821945727,-15.261378527199998,21.937407100353532,0.6937217239546716
R::ASP:123,18.902366999999998,2.427411125934583,0.07676147975587104,-2.466643,1.4485451845044393,0.045807020767028715,-16.393121,7.561263031422661,0.2391081316692492,-57.102202999999996,7.170279578077204,0.22674414926915096,0.1968057216,0.06470386167486152,0.0020461157630103956,-56.8627942784,10.797240498096151,0.3414387241859477
R::PRO:124,40.224413,3.6589180472416976,0.11570514801179331,-6.702789,0.92319397012708,0.029193956677350193,-3.228742,1.0092542620350928,0.03191542206263298,-1.079173,0.4965231465611648,0.015701440541268815,0.17943590159999998,0.044027001603942066,0.0013922560361634341,29.393144901600003,3.937897428868257,0.12452725067344589
R::ARG:125,32.379664,3.916940652742137,0.1238645392237181,-2.908043,1.5132568437482778,0.04785338311082091,-219.278343,7.4721129212125135,0.23628895765005822,25.674383,6.7801692859626295,0.21440777865159416,1.0617649271999998,0.09582299699078244,0.0030301892271433315,-163.07057407279999,10.929076788671095,0.3456077537507938
R::PRO:126,41.125465,3.376182758497383,0.1067642731384193,-7.7857389999999995,0.998705611718989,0.031581844450237546,-12.342745,1.0773007964236359,0.03406724241812067,-0.31172300000000003,0.7264547035232135,0.022972514800757012,0.017160278400000003,0.0224873249892986,0.0007111116545060511,20.7024182784,3.752977756353636,0.11867957718025951
R::PHE:127,23.17468,2.905529186843595,0.09188090038522698,-6.75878,1.2917038583204743,0.04084726254720137,-8.554451,1.0518608461193903,0.033262760552891575,-1.00996,0.5708144272878883,0.018050737115142972,0.019698588,0.01195619531910783,0.0003780880935822444,6.871187588,3.397496433229255,0.10743827071302624
R::PHE:128,23.909045000000003,3.0244853183599685,0.09564262355756978,-7.046516,1.3505124670820332,0.04270695404432397,-4.625063999999999,1.4470048313340214,0.0457583105228329,-0.8280540000000001,0.6194107289061112,0.019587487104884074,0.0253327248,0.015436931167128555,0.00048815862571367617,11.434743724799999,3.667305045472882,0.11597036818321678
R::LYS:129,26.290851000000004,3.2452312658420817,0.10262322334052366,-5.914204,1.4289180425706718,0.045186356042327645,-55.784906,12.867710170234796,0.4069127240885495,20.896915999999997,12.066539240020063,0.3815774747426058,0.4701063096,0.16386082723077944,0.005181734333286042,-14.041236690400002,17.993874440153007,0.5690162716197066
R::PHE:130,24.282434000000002,2.8618754912895845,0.09050044932288459,-7.329944,1.1654889621373512,0.03685599708139776,-13.269774000000002,1.2231454071057946,0.03867925396028212,-2.341906,0.67534762690336,0.02135636713404225,0.0079051608,0.011737747489411388,0.00037118016666463113,1.3487151608,3.3913143067713625,0.10724277470912494
R::ALA:131,15.525239000000001,1.9764732692042661,0.06250157265124615,-4.98258,0.8973053313114773,0.02837528603556271,1.997521,1.0528988980709402,0.033295586637856374,-2.303059,0.7393048542509375,0.023378872246517794,0.0013514328,0.003535931599729294,0.00011181597505707386,10.2384724328,2.523248640417602,0.0797921280664282
R::LYS:132,25.338366999999998,3.0461748673231157,0.09632850731902266,-6.576844,1.3262721024224253,0.04194040640794985,-33.899153999999996,10.121840279824811,0.3200806939668246,-0.15453800000000045,9.837844279950563,0.3110999519070294,0.5762197152,0.10313579395513785,0.003261440171880614,-14.715949284799999,14.501160185682032,0.45856694901705436
R::GLU:133,20.513937,2.7835932851318277,0.08802494860567088,-2.970817,1.8274242965198313,0.057788230285335786,-12.783018,11.319587410399551,0.35795678390229735,-67.112613,10.139592986467997,0.3206420838430773,0.43696886399999996,0.15340037782269111,0.00485094587850085,-61.915542136000006,15.558142816074323,0.4919916746098099
R::ILE:134,23.843125,3.071120431271786,0.09711735531497448,-3.6457689999999996,1.4910724159607407,0.04715184990685944,-8.541943999999999,1.0603066805712393,0.0335298412889772,-4.883756,0.8063271869805707,0.025498304501750706,0.046125367199999996,0.029295583422819967,0.0009264076899958268,6.8177813672,3.6647441484433925,0.11588938550855331
R::TYR:135,24.643966,3.08720516533061,0.09762599926681416,-5.424724,1.3200187232853935,0.04174265719649386,-19.09726,3.237003122086848,0.10236302658870536,-5.715973,1.74688767706198,0.05524143875996533,0.1503115632,0.06488684056578688,0.002051902063600952,-5.4436794368,4.980692846725003,0.15750333721358928
R::PRO:136,39.127468,3.563945471661428,0.11270185147093192,-5.5256170000000004,0.8118889187019368,0.025674181901493964,-7.478611,1.396728916318052,0.04416844649383766,-0.8681559999999999,1.2000661297045259,0.03794942312689351,0.2239807392,0.05272990403993073,0.0016674659756829534,25.4790647392,4.0932458716048385,0.12943979977352427
R::GLY:137,10.894124,1.7282832396988637,0.05465311479343149,-0.778143,0.5062793799385868,0.016009959729836924,-6.4792179999999995,1.1672741342443942,0.03691244918013434,-4.763167999999999,0.693665237543298,0.021935620843185635,0.5609858615999999,0.048101020267160705,0.0015210878182214875,-0.5654191384,2.25594677277141,0.07133930082063981
R::GLN:138,26.833035000000002,3.093402091835945,0.09782196328930942,-2.237481,1.0909360868717288,0.03449842816185979,-75.09475200000001,3.0061733553632592,0.09506354844258653,-8.640563,1.888811917060828,0.05972947729581266,0.7048654847999999,0.0844359728939433,0.0026700999079709974,-58.4348955152,4.834366161293489,0.15287608112932363
R::PHE:139,21.038871999999998,2.767933288505343,0.08752973603076844,-3.697327,1.1678076391559526,0.03692932008676845,-3.7349479999999997,1.5075075320859928,0.04767157391251101,-4.000822,1.257736349286288,0.039773115597297626,0.33655086,0.08128259075987723,0.002570381209205685,9.942325859999999,3.589751511575646,0.11351791010611337
R::GLN:140,28.067155,3.0774926318311464,0.09731886198972425,-1.417091,1.1263594553778113,0.03561861343060675,-58.720116,3.1085508692225066,0.0983010096923933,-14.685694999999999,2.61982960475963,0.08284628632579133,1.0492628832,0.08439018730758568,0.002668652040602033,-45.706484116800006,5.222390629771657,0.16514649221199584
R::PRO:141,39.455177,3.5921398769634516,0.11359343685121515,-6.244257,0.8531332926049716,0.02697844352350595,-7.800720999999999,2.3237553100873165,0.07348359504786767,-2.88437,2.1291309267163445,0.06732903165128695,0.220264884,0.07762943819503516,0.002454858381755816,22.746093884,4.85493242842323,0.153526443600298
R::SER:142,15.456408999999999,2.083577931280469,0.06588851945308075,-3.9298490000000004,1.240749149586249,0.039235933176095104,-15.806287000000001,2.0199792871787077,0.06387735373848075,1.961614,1.1224240433116175,0.035494164774001934,0.0847614456,0.03991201519378946,0.0012621287401962133,-2.2333515544,3.350000070225347,0.10593630383636117
R::LEU:143,22.998231,2.9150296536465974,0.09218133152455003,-4.596832,1.3752980956054581,0.043490744438052564,-33.145707,1.3464426230445172,0.042578254275521914,1.127232,0.8394839153765842,0.026546812316660545,0.2018697336,0.05912683913464198,0.001869754825118478,-13.4152062664,3.5930460194447904,0.11362209159247182
R::CYS:144,16.67568,2.089572281496862,0.06607807745084598,-6.063675999999999,0.9619921761760851,0.03042086367978398,-2.469948,1.3423662515483619,0.04244934809035352,-0.788638,0.825149096197772,0.026093505532143433,0.005422010400000001,0.006951813967399577,0.00021983566006754195,7.3588400104,2.7882983661354173,0.08817373633114023
R::HIS:145,66.405232,4.849655800794114,0.1533595819835722,-10.124484,1.2965523937519843,0.041000586699997364,-19.062038,2.9549074565129785,0.09344237837595959,-2.866425,1.3156168851056145,0.041603458851097945,0.01858572,0.016099399466295627,0.0005091077127439339,34.370870720000006,5.971833433001474,0.18884595455427203
R::LYS:146,25.254106,3.0866893502203943,0.09760968776081604,-5.516995999999999,1.1584580173592827,0.036633659085382124,-31.355812000000004,5.346498466347484,0.1690711266025515,-3.1407390000000004,5.55122701795549,0.1755452118540378,0.775788516,0.08886867263509579,0.002810274181627804,-13.983652484,8.383241677254626,0.265101378757748
R::PHE:147,23.844724000000003,2.9856751249631968,0.09441533748191552,-6.597099,1.2301133765629086,0.038899600501791795,-13.396635999999999,1.470574637855556,0.04650365324900829,-1.8507820000000001,0.5190149732676312,0.01641269455257119,0.024378588,0.015979596125935597,0.0005053191984755932,2.024585588,3.5860363253173198,0.11340042560103267
R::ILE:148,23.280532,2.7767932603951633,0.08780991294253743,-6.131649,1.4349182902865931,0.04537610053540299,-12.767811999999997,1.1992666069961258,0.0379241399988978,-0.8638910000000001,0.4519187372957665,0.01429092527161905,0.003419028,0.005426826195545237,0.0001716113124378926,3.5205990279999995,3.378175794862156,0.10682729848214154
R::ALA:149,15.385918000000002,1.9459728721839882,0.06153706541001123,-4.396755,0.9034993729798599,0.028571158831503494,-4.880434999999999,1.1924179534773032,0.037707566558649735,-1.3273290000000002,0.7385438854658537,0.023354808300626233,0.1149817248,0.04431550822273332,0.001401379416517577,4.8963807248,2.5636678893831077,0.08107029694687222
R::LEU:150,22.728856,2.6417012479203623,0.08353792841137492,-5.554866999999999,1.3856516904731147,0.0438181538555768,-32.010225,1.3202582665429519,0.04175023221941406,-1.2524380000000002,0.7260372994247609,0.02295931532419902,0.164023596,0.06504408368690257,0.002056874527692145,-15.924650404,3.342612582087351,0.10570269094932573
R::SER:151,16.712456000000003,2.075603923696426,0.06563635919263042,-6.4106819999999995,1.0211682059660887,0.032292174050007845,-18.11333,1.8201293127412679,0.05755754264299337,-0.8891870000000001,0.8565316083081814,0.027085907701810547,0.03224522159999999,0.017741812225655344,0.0005610453645209213,-8.6684977784,3.0655746665139394,0.0969419828349516
R::ASP:152,18.032083999999998,2.36107530649575,0.0746637569570672,-6.72776,1.4383625135549105,0.04548501643838331,-17.265282,12.725957885851894,0.40243012326673067,-52.774427,11.209158384137098,0.35446471147445835,0.093649428,0.08186724218912969,0.0025888695107427907,-58.641735571999995,17.182709371977243,0.5433649798816947
R::LYS:153,25.86665,3.1753247492973062,0.10041258518482632,-2.1085819999999997,1.1077492908036548,0.03503010835375763,-31.857697,12.233757626387366,0.3868653844183931,-7.1208350000000005,11.377614993564116,0.359791777201446,1.2932782847999997,0.120525408762628,0.003811348076127208,-13.9271857152,17.042278918381175,0.5389241790195533
R::GLU:154,18.824554,2.8024794545337883,0.08862218172153065,-1.95533,1.494271176560667,0.04725300359871318,-12.941450000000001,13.311422622826608,0.4209441438522456,-66.48181299999999,11.911762687781813,0.3766830104079968,0.6068501063999999,0.07784621862725741,0.002461713580935597,-61.9471888936,18.14323179727001,0.5737393659576354
R::GLY:155,9.998449,1.679145837442061,0.053099253699077545,-2.107038,0.6989313060351496,0.022102148550672624,-2.364699,1.8432013255200856,0.05828714374884912,-2.992476,1.4650433848265383,0.04632873967014428,0.26806302000000004,0.06948238310405826,0.0021972258786522427,2.80229902,2.9760051682313695,0.094109546600437
R::LYS:156,24.352977,3.048208153074688,0.09639280546011202,-5.260782999999999,1.4148149603078841,0.044740377422536344,-56.012519,12.47674728299163,0.39454939204570955,23.23546,12.350793106938518,0.39056637127433286,0.3762960984,0.14545211734162386,0.0045995998129360685,-13.3085689016,17.87528304024471,0.5652660822735256
R::LEU:157,21.87292,2.7214615304280896,0.08606017000680397,-8.061071,1.2971370166482028,0.04101907409924071,-32.070936,2.269393184510785,0.07176451369516833,-0.10594200000000001,1.2243629864692904,0.03871775720048877,0.016252048800000002,0.014645111785281072,0.00046311909829262985,-18.3487769512,3.967157915863471,0.12545254851695203
R::LEU:158,23.846304,2.881910253214697,0.09113400412351035,-6.643028999999999,1.4201711559382553,0.044909755200390485,-26.222663999999998,2.1128307355545544,0.06681357434761293,1.252451,1.3315308061021345,0.042106701219627736,0.1096607808,0.06488444777240439,0.002051826396830364,-7.6572772192,4.069831792102559,0.12869938156808963
R::ARG:159,30.307247,3.751171114197671,0.11862244613896224,-8.735767,1.6136038964724273,0.05102663554175407,-216.982223,7.756918926434065,0.24529531432799734,18.943921000000003,6.500505519016118,0.20556403382585925,0.40092346079999996,0.07463183276805671,0.002360065774998482,-176.06589853920002,10.913612390368018,0.3451187265379761
R::ASN:160,26.289028,2.735223593642026,0.08649536465739653,-8.139805,1.2727494619818152,0.04024787190616418,-95.044724,2.0858168749494763,0.06595932106854951,-1.952297,1.0323313987237819,0.03264518520074591,0.0007027704,0.0019502349952566843,6.167184557578798e-05,-78.8470952296,3.810207770741976,0.12048934914017313
R::TYR:161,23.402172999999998,2.800785912752169,0.08856862722810488,-8.855692,1.1998055772232432,0.0379411837339849,-26.661557999999996,1.2739564100219443,0.04028603895440702,-3.077547,0.6341988046275395,0.02005512711979159,0.0062868384000000005,0.008889766484751184,0.00028111909958842255,-15.186337161600001,3.3629135044752716,0.10634466248280706
R::THR:162,18.718743999999997,2.3609052387726197,0.0746583789434515,-5.114561000000001,1.4839013997833548,0.0469250824642749,-44.074089,3.7878895494825344,0.11978358501513886,2.044054,1.4134255732382939,0.04469644114562142,0.009061502400000001,0.009225004584779036,0.00029172025913397625,-28.416790497599997,4.911395026020163,0.15531194771045656
R::GLN:163,27.043504000000002,2.9741066507413616,0.09404951020597609,-4.614556,1.168503153125399,0.03695131416964761,-70.996391,2.778733064567196,0.08787125493652062,-8.698883,1.8696867810708295,0.05912468739292412,0.4021048728,0.07899417098950923,0.0024980150220364613,-56.8642211272,4.629690720915201,0.1464036754023898
R::ASN:164,24.260823000000006,2.767125328146703,0.08750418608084416,-5.2454480000000006,1.2225471898033222,0.038660336668166775,-92.72785199999998,3.592868000928506,0.11361646215270038,-2.1094690000000003,1.6535634033925037,0.05229026610220109,0.0671069016,0.03510368484972365,0.001110075983898723,-75.7548390984,4.9795390231217205,0.1574668501075449
R::ILE:165,23.019565000000004,2.8147039804880016,0.08900875517484222,-5.2720910000000005,1.436759510397965,0.04543432502765943,-14.414278999999999,1.089344452943604,0.03444809627771903,-0.489298,0.7262447336786684,0.022965874971269874,0.0625235472,0.05037938901104471,0.0015931361640255904,2.9064205471999998,3.421034525064915,0.10818261053277523
R::ASP:166,17.477263999999995,2.5027564144966243,0.07914410698405788,-5.042202,1.1845552275837543,0.037458925334237766,18.243318,4.98753661689576,0.15771975622881237,-89.24037799999999,4.983695363594769,0.1575982851338047,0.0422251416,0.026939040787967737,0.0008518872687015515,-58.5197728584,7.574986960477925,0.23954212041186115
R::THR:167,20.411488,2.5283306033539206,0.07995283384506142,-3.364256,1.3929685561648548,0.04404953346477123,-33.968571,2.256520323187673,0.0713574380773231,-3.488693,1.3509550513436783,0.0427209497875574,0.16415516879999995,0.045780128281162194,0.0014476947694316183,-20.245876831200004,3.905365076170913,0.12349848735177059
R::LEU:168,22.64925,2.82101229587891,0.08920824162318187,-6.797493,1.3802161359551626,0.04364626652934933,-34.185217,1.2407781509645468,0.03923685028020215,1.0580399999999999,0.6401445371164234,0.020243147690020936,0.015076288799999999,0.012550804956870078,0.00039689130132240807,-17.2603437112,3.4369433987872227,0.10868569329248015
R::GLU:169,21.224555999999996,2.7374467576309134,0.08656566727556601,-5.924124,1.727174858728554,0.05461806470961783,-19.817445,7.310910568798869,0.23119129167201563,-54.594051,5.450513655830888,0.17236037570276702,0.005523141599999999,0.0071446788878625905,0.00022593458436164532,-59.1055408584,9.676482379837127,0.30599724058771904
R::GLN:170,28.802919,2.897001279675071,0.09161122428195685,-4.4640450000000005,1.4365447772258964,0.04542753456853013,-74.840008,3.403069793867884,0.10761451585142222,-7.784452999999999,1.4977229155591496,0.04736215716994951,0.5775543072,0.07901875470463368,0.002498792427367881,-57.708032692799996,4.928141559323969,0.15584151959197548
R::VAL:171,19.973452,2.694997345396837,0.08522329899561504,-0.7980360000000001,1.210711264796029,0.03828605185578686,-27.427233,1.1565311819017248,0.036572727198159564,-2.5453609999999998,0.6792338394684116,0.021479259965813534,0.758820276,0.07562107359678824,0.0023913483167307234,-10.038357724,3.245531387702471,0.10263271402706804
R::ALA:172,14.034944,2.0279667400783477,0.06412993917714253,-3.269746,0.8164727671416849,0.025819135916680096,-5.095381,1.1273692792687762,0.03565054686591778,-2.152324,0.9122680565623242,0.028848448953522614,0.1727699328,0.03579451128269087,0.0011319218338589835,3.6902629327999996,2.62369064949528,0.0829683832809159
R::GLY:173,10.740116,1.7529507963841997,0.05543317142780124,-1.7674320000000001,0.7088546489767843,0.022415952207657835,-7.634136000000001,1.5975887016075196,0.05052019061230866,-2.529111,1.0775553056242635,0.03407529070571519,0.3218991695999999,0.06737515068770114,0.0021305893387019554,-0.8686638304000001,2.7006047313579957,0.08540062010918417
R::ILE:174,22.501970999999998,2.8583854201557566,0.09039008358309555,-6.297178,1.5009119515534548,0.04746300334277215,-10.123372999999999,1.3267004318500089,0.04195395137375024,-1.871349,0.8058111485943837,0.02548198593514642,0.0231101352,0.017290095965557882,0.0005467608421405112,4.2331811352,3.5822993296154775,0.11328225142079186
R::GLN:175,28.160016,3.0181129958541977,0.0954411130265359,-2.111182,1.2379202998884864,0.03914647709406301,-69.22913199999999,4.131965299294756,0.1306642155855076,-9.681123,2.6439975404434475,0.08361054355684455,1.0859388479999998,0.08936406740866853,0.0028259399398821365,-51.775482151999995,5.891799291354961,0.18631505277247684
R::ARG:176,29.594574999999995,3.833985057661936,0.12124125297263716,-5.499641,1.484883527458972,0.04695614006835527,-212.488032,8.229843866743524,0.260250514064768,15.320438999999999,6.9122467295575465,0.2185844341445177,0.6534685007999999,0.10899109784852154,0.003446601138836056,-172.41919049920003,11.507635921124688,0.36390339994723775
R::ILE:177,23.161567,2.9050033217727993,0.09186427107157058,-5.385223,1.4707448491397137,0.0465090358024223,-15.973935,1.588467824280681,0.05023176314619068,0.574799,1.0842959331284978,0.034288448063436755,0.16344586800000002,0.048696801689269244,0.0015399280810362594,2.540653868,3.7819880735733107,0.11959696396084125
R::ILE:178,23.063146999999997,2.9183893491772137,0.0922875744257644,-5.8076620000000005,1.5222605406946605,0.04813810500794563,-11.690966,1.2532280833288088,0.03963055171006328,-1.415904,0.7998643189841638,0.025293930670894155,0.1115496144,0.07254798858507348,0.002294168835927285,4.260164614400001,3.612464576355419,0.1142361602795837
R::GLN:179,29.421337999999995,3.1811338229876465,0.10059628422439866,-6.889417000000002,1.5019622708680136,0.047496217355816876,-80.207605,5.2170382420464385,0.16497723485067567,-0.3385630000000001,3.257901309743897,0.1030238853083643,0.185959044,0.08937112576982066,0.002826163144860024,-57.828287956,7.086247189027092,0.22408681180291348
[truncated: 628,780 more chars]
