# Supplementary material for: Network pharmacology and molecular-docking-based strategy to explore the potential mechanism of salidroside-inhibited oxidative stress in retinal ganglion cell
Source: PLoS One. 2024 Jul 5;19(7):e0305343. doi: 10.1371/journal.pone.0305343 (PMC11226129; doi:10.1371/journal.pone.0305343)
Supplement: S1 File — All raw data required to replicate the results of study were listed in this file. (ZIP) [file pone.0305343.s002.zip › original data/molecular dynamic/4zzh-SIRT1_/FINAL_RESULTS_MMPBSA.cs]

GENERALIZED BORN:
Complex Energy Terms
Frame #,BOND,ANGLE,DIHED,VDWAALS,EEL,1-4 VDW,1-4 EEL,EGB,ESURF,GGAS,GSOLV,TOTAL
1,1646.49,2723.19,3791.68,-2653.44,-24165.68,1249.07,14380.74,-3972.61,131.38,-3027.95,-3841.23,-6869.19
2,1635.15,2737.01,3869.86,-2675.01,-24095.29,1248.44,14414.53,-4037.83,133.13,-2865.32,-3904.7,-6770.02
3,1673.84,2740.21,3806.71,-2665.71,-24048.45,1246.71,14392.75,-4052.47,131.99,-2853.94,-3920.48,-6774.42
4,1662.17,2707.92,3777.19,-2670.45,-24093.88,1251.15,14466.2,-4081.76,134.48,-2899.7,-3947.28,-6846.98
5,1608.94,2729.88,3810.56,-2641.06,-24005.02,1249.18,14406.74,-4121.46,135.98,-2840.78,-3985.48,-6826.26
6,1668.53,2847.62,3853.06,-2681.03,-24120.65,1244.39,14383.85,-4009.42,130.85,-2804.23,-3878.57,-6682.8
7,1622.54,2750.48,3844.69,-2695.16,-24168.34,1258.18,14391.79,-3961.62,128.76,-2995.82,-3832.86,-6828.68
8,1614.39,2770.61,3841.23,-2681.46,-24262.49,1261.06,14401.79,-3924.59,128.97,-3054.87,-3795.62,-6850.49
9,1641.19,2721.02,3834.46,-2697.08,-24140.43,1264.39,14439.22,-4028.59,130.16,-2937.22,-3898.43,-6835.65
10,1659.48,2723.86,3820.88,-2709.6,-24032.59,1257.44,14391.98,-4083.88,128.95,-2888.54,-3954.93,-6843.47
11,1628.83,2835.7,3763.16,-2681.19,-24002.06,1263.52,14388.65,-4099.34,132.95,-2803.38,-3966.39,-6769.76
12,1600.48,2728.89,3805.8,-2673.58,-24143.32,1272.74,14414.87,-4032.81,132.63,-2994.11,-3900.18,-6894.29
13,1658.1,2730.4,3799.38,-2670.63,-24016.8,1242.78,14430.93,-4148.67,134.85,-2825.84,-4013.82,-6839.66
14,1607.42,2736.97,3822.13,-2679.82,-24152.45,1254.58,14413.94,-4075.83,133.97,-2997.23,-3941.86,-6939.09
15,1624.77,2735.29,3827.81,-2624.81,-24073.55,1248.48,14456.07,-4112.13,133.44,-2805.94,-3978.69,-6784.63
16,1652.27,2725.14,3792.32,-2634.99,-24212.61,1263.35,14487.63,-4017.56,131.76,-2926.89,-3885.8,-6812.7
17,1599.17,2720.91,3809.76,-2685.04,-24243.23,1256.97,14449.74,-4001.92,131.2,-3091.71,-3870.72,-6962.43
18,1656.12,2803.5,3793.1,-2693.05,-24080.47,1265.58,14459.11,-4105.82,131.76,-2796.11,-3974.06,-6770.17
19,1637.46,2771.27,3762.1,-2689.43,-23923.88,1220.85,14431.82,-4231.56,132.76,-2789.81,-4098.8,-6888.6
20,1622.98,2729.02,3814.33,-2675.88,-24116.19,1244.04,14475.58,-4127.91,130.51,-2906.12,-3997.4,-6903.52
21,1632.43,2740.0,3816.31,-2652.41,-24025.46,1260.44,14418.49,-4202.21,131.81,-2810.22,-4070.41,-6880.63
22,1610.66,2769.57,3816.03,-2678.05,-24026.6,1265.26,14482.83,-4211.47,133.87,-2760.29,-4077.6,-6837.89
23,1646.86,2718.18,3815.86,-2638.09,-24019.36,1220.62,14453.91,-4184.32,134.96,-2802.04,-4049.36,-6851.4
24,1632.36,2712.86,3855.47,-2619.86,-24106.82,1266.85,14449.31,-4155.5,135.81,-2809.82,-4019.69,-6829.51
25,1620.35,2697.48,3819.99,-2672.07,-24037.81,1264.4,14491.89,-4209.39,133.09,-2815.76,-4076.3,-6892.06
26,1692.23,2743.59,3803.6,-2655.35,-24047.69,1243.28,14460.42,-4150.68,132.46,-2759.93,-4018.21,-6778.14
27,1699.77,2793.23,3815.75,-2673.57,-24181.75,1240.47,14441.76,-4058.84,131.52,-2864.35,-3927.32,-6791.66
28,1636.32,2765.25,3785.37,-2657.04,-24028.68,1239.1,14394.12,-4101.74,133.62,-2865.57,-3968.12,-6833.69
29,1615.57,2815.5,3827.68,-2708.33,-23973.13,1239.72,14497.07,-4207.99,131.44,-2685.93,-4076.55,-6762.47
30,1637.04,2753.3,3834.81,-2653.9,-24073.63,1251.64,14459.25,-4180.55,131.06,-2791.47,-4049.48,-6840.95
31,1642.14,2715.76,3778.67,-2659.74,-24051.75,1254.38,14468.13,-4145.31,128.39,-2852.42,-4016.91,-6869.34
32,1587.54,2761.46,3809.18,-2667.39,-24154.8,1250.29,14487.56,-4102.49,131.43,-2926.16,-3971.06,-6897.22
33,1634.55,2764.03,3749.86,-2707.44,-23924.89,1262.8,14359.68,-4168.89,130.57,-2861.42,-4038.33,-6899.74
34,1617.96,2741.09,3806.12,-2707.52,-24107.42,1265.87,14507.56,-4119.17,132.96,-2876.33,-3986.2,-6862.54
35,1618.62,2827.5,3785.85,-2670.62,-24045.54,1269.17,14501.87,-4194.35,131.75,-2713.16,-4062.6,-6775.76
36,1679.26,2750.14,3775.23,-2693.44,-24173.95,1233.06,14546.55,-4089.26,128.15,-2883.15,-3961.1,-6844.25
37,1652.8,2695.72,3799.38,-2642.84,-24100.19,1251.39,14512.31,-4151.84,131.6,-2831.43,-4020.24,-6851.67
38,1665.72,2762.88,3782.88,-2703.14,-24091.88,1228.36,14411.87,-4088.94,127.4,-2943.3,-3961.54,-6904.84
39,1617.27,2780.31,3798.42,-2671.35,-24049.99,1240.97,14483.31,-4170.22,129.98,-2801.06,-4040.24,-6841.3
40,1657.5,2801.4,3764.83,-2658.81,-24133.07,1272.06,14519.06,-4177.19,130.87,-2777.02,-4046.32,-6823.34
41,1617.39,2863.4,3818.14,-2672.05,-24006.32,1242.92,14342.39,-4102.89,131.07,-2794.13,-3971.81,-6765.95
42,1644.58,2805.63,3797.53,-2646.84,-24102.43,1244.75,14402.02,-4101.38,131.53,-2854.76,-3969.84,-6824.61
43,1671.84,2708.08,3780.53,-2672.18,-24147.09,1241.77,14461.67,-4083.97,130.68,-2955.39,-3953.28,-6908.67
44,1657.33,2831.26,3818.07,-2652.31,-24077.93,1257.98,14453.34,-4185.53,131.64,-2712.25,-4053.88,-6766.13
45,1649.31,2710.93,3810.45,-2695.64,-24144.32,1248.19,14489.1,-4083.28,130.56,-2931.97,-3952.72,-6884.7
46,1647.84,2867.19,3831.44,-2733.13,-24306.95,1238.91,14481.33,-3938.02,127.89,-2973.37,-3810.13,-6783.5
47,1656.18,2743.06,3743.87,-2641.91,-24282.66,1263.77,14487.68,-4032.11,133.28,-3030.01,-3898.83,-6928.84
48,1624.47,2754.23,3802.67,-2684.6,-24259.24,1250.34,14452.41,-3906.97,131.05,-3059.72,-3775.93,-6835.64
49,1644.75,2775.86,3784.25,-2654.91,-24123.24,1253.03,14460.97,-4084.71,132.1,-2859.29,-3952.61,-6811.9
50,1606.58,2725.15,3781.49,-2700.66,-24038.91,1261.23,14455.44,-4166.17,131.66,-2909.68,-4034.51,-6944.19
51,1621.12,2787.04,3799.77,-2674.57,-24064.67,1248.73,14407.4,-4161.65,132.01,-2875.19,-4029.64,-6904.83
52,1615.19,2701.95,3815.53,-2674.85,-24010.05,1273.34,14476.48,-4220.3,132.9,-2802.41,-4087.4,-6889.81
53,1665.63,2799.71,3806.07,-2723.72,-23991.03,1219.26,14473.11,-4220.0,130.83,-2750.96,-4089.17,-6840.13
54,1638.38,2730.54,3785.11,-2688.04,-24100.81,1265.67,14451.55,-4100.62,130.12,-2917.6,-3970.5,-6888.1
55,1607.28,2849.37,3855.95,-2637.59,-24083.77,1252.6,14492.19,-4169.29,133.72,-2663.99,-4035.57,-6699.56
56,1605.57,2775.62,3760.11,-2691.71,-24090.3,1252.45,14483.77,-4138.84,129.93,-2904.49,-4008.91,-6913.41
57,1596.5,2830.23,3834.84,-2694.19,-23986.73,1219.84,14409.95,-4220.66,131.28,-2789.56,-4089.38,-6878.93
58,1673.74,2785.79,3782.3,-2676.41,-24038.69,1235.92,14407.66,-4139.83,132.23,-2829.68,-4007.6,-6837.28
59,1657.66,2764.27,3805.38,-2695.24,-24067.84,1269.42,14459.38,-4151.87,130.92,-2806.97,-4020.96,-6827.92
60,1665.12,2767.08,3872.24,-2702.88,-24114.81,1212.7,14447.02,-4132.69,131.6,-2853.53,-4001.08,-6854.61
61,1566.54,2730.97,3836.98,-2666.63,-24139.36,1258.16,14539.51,-4164.57,133.23,-2873.83,-4031.34,-6905.17
62,1645.36,2846.27,3807.07,-2710.0,-24015.39,1241.04,14449.12,-4190.02,131.6,-2736.54,-4058.43,-6794.97
63,1607.65,2729.15,3805.28,-2701.12,-24152.5,1238.37,14486.77,-4070.54,130.31,-2986.4,-3940.23,-6926.63
64,1625.41,2671.14,3757.44,-2702.62,-24109.4,1244.23,14484.93,-4129.64,130.1,-3028.88,-3999.53,-7028.41
65,1655.4,2733.43,3771.76,-2695.47,-24149.37,1236.98,14478.21,-4110.78,131.84,-2969.06,-3978.94,-6948.0
66,1622.96,2842.98,3779.14,-2684.85,-24170.48,1224.85,14416.75,-4037.48,129.85,-2968.66,-3907.63,-6876.28
67,1621.81,2714.14,3813.83,-2688.05,-24261.9,1258.76,14479.78,-4043.78,130.19,-3061.63,-3913.59,-6975.22
68,1633.6,2759.14,3799.74,-2672.54,-24247.22,1221.83,14430.94,-3999.87,129.44,-3074.51,-3870.43,-6944.94
69,1625.21,2736.83,3803.48,-2691.04,-24268.2,1232.27,14412.26,-3914.31,126.51,-3149.19,-3787.8,-6936.99
70,1679.99,2679.17,3828.48,-2674.46,-24300.45,1252.97,14518.61,-4002.3,131.93,-3015.68,-3870.38,-6886.06
71,1553.41,2723.91,3789.84,-2679.94,-24243.27,1253.05,14469.69,-3992.13,131.97,-3133.31,-3860.16,-6993.47
72,1611.59,2763.53,3763.28,-2695.26,-24119.28,1245.88,14414.57,-4046.65,132.42,-3015.69,-3914.23,-6929.92
73,1623.22,2807.01,3836.55,-2639.05,-24215.92,1237.02,14414.32,-3968.56,131.98,-2936.86,-3836.57,-6773.43
74,1674.21,2741.94,3776.48,-2650.41,-24325.36,1250.65,14429.26,-3890.66,131.73,-3103.23,-3758.93,-6862.16
75,1663.05,2725.58,3749.26,-2707.83,-24214.78,1247.99,14487.25,-4001.69,130.44,-3049.49,-3871.25,-6920.75
76,1640.91,2778.18,3789.91,-2656.23,-24165.85,1236.14,14450.91,-4075.04,132.99,-2926.03,-3942.05,-6868.08
77,1602.47,2751.24,3831.63,-2701.75,-24211.57,1241.34,14503.72,-4010.49,132.86,-2982.91,-3877.63,-6860.55
78,1664.94,2793.28,3807.08,-2688.52,-24089.71,1213.14,14395.54,-4073.38,131.46,-2904.25,-3941.92,-6846.16
79,1690.41,2757.04,3786.43,-2666.91,-24069.2,1234.36,14481.47,-4179.32,131.66,-2786.39,-4047.66,-6834.06
80,1616.05,2775.96,3778.78,-2658.93,-24133.53,1259.15,14483.0,-4099.18,135.61,-2879.52,-3963.58,-6843.09
81,1634.27,2785.11,3794.61,-2678.41,-24214.38,1241.68,14451.21,-4007.18,129.95,-2985.91,-3877.23,-6863.14
82,1650.59,2769.47,3800.0,-2700.09,-24148.81,1265.14,14500.44,-4079.2,131.07,-2863.26,-3948.13,-6811.39
83,1611.24,2793.2,3783.39,-2717.95,-24186.99,1254.63,14504.33,-4064.19,130.99,-2958.15,-3933.2,-6891.34
84,1569.89,2814.94,3801.94,-2647.12,-24329.57,1253.67,14495.85,-3982.23,130.99,-3040.41,-3851.24,-6891.65
85,1691.79,2751.51,3785.03,-2697.16,-24140.96,1236.69,14482.63,-4097.06,132.4,-2890.48,-3964.66,-6855.14
86,1588.75,2790.31,3763.43,-2647.58,-24252.28,1248.4,14512.51,-4036.95,130.97,-2996.46,-3905.98,-6902.44
87,1667.45,2697.4,3816.8,-2688.75,-24368.74,1261.59,14553.57,-3963.01,130.49,-3060.68,-3832.52,-6893.2
88,1671.49,2758.53,3801.09,-2699.38,-24294.73,1258.55,14560.08,-4024.08,131.42,-2944.38,-3892.66,-6837.04
89,1635.63,2712.63,3800.59,-2686.19,-24191.51,1254.6,14531.34,-4106.79,130.76,-2942.91,-3976.03,-6918.95
90,1617.35,2745.94,3786.8,-2668.37,-24173.63,1252.01,14589.56,-4165.79,132.43,-2850.34,-4033.37,-6883.71
91,1640.69,2757.93,3742.85,-2665.19,-24207.13,1250.11,14540.22,-4104.52,133.11,-2940.52,-3971.41,-6911.93
92,1636.49,2748.7,3785.21,-2661.78,-24266.15,1281.96,14582.97,-4060.33,129.44,-2892.6,-3930.89,-6823.49
93,1638.72,2801.94,3766.01,-2706.53,-24252.09,1255.08,14556.18,-4021.78,129.67,-2940.69,-3892.1,-6832.8
94,1656.01,2777.62,3825.03,-2643.96,-24371.29,1251.86,14500.64,-3947.19,133.67,-3004.11,-3813.51,-6817.62
95,1655.97,2747.78,3802.42,-2662.6,-24221.54,1245.84,14528.4,-4061.43,131.34,-2903.73,-3930.1,-6833.82
96,1596.71,2713.68,3788.04,-2643.48,-24286.96,1253.16,14517.54,-3997.6,132.51,-3061.3,-3865.09,-6926.39
97,1631.49,2781.47,3847.97,-2676.22,-24085.26,1250.09,14468.33,-4103.62,132.5,-2782.14,-3971.11,-6753.25
98,1619.11,2748.39,3786.72,-2705.27,-24150.39,1246.15,14475.18,-4089.81,131.56,-2980.11,-3958.26,-6938.36
99,1659.56,2755.12,3782.14,-2697.73,-24167.34,1236.48,14503.24,-4028.73,131.82,-2928.55,-3896.91,-6825.46
100,1680.33,2755.89,3808.64,-2641.03,-24327.39,1240.67,14506.75,-3925.1,129.79,-2976.14,-3795.31,-6771.45
101,1681.16,2792.84,3771.79,-2654.43,-24415.52,1253.65,14531.33,-3916.46,132.07,-3039.18,-3784.39,-6823.57
102,1630.28,2673.67,3764.0,-2682.18,-24269.14,1229.17,14506.47,-3973.84,131.42,-3147.73,-3842.42,-6990.14
103,1652.36,2761.62,3835.01,-2662.02,-24348.92,1236.8,14457.75,-3888.74,129.03,-3067.4,-3759.71,-6827.11
104,1603.5,2822.33,3782.9,-2685.7,-24235.86,1244.25,14449.74,-3987.81,131.4,-3018.85,-3856.4,-6875.25
105,1656.32,2800.77,3822.5,-2703.55,-24262.09,1243.48,14462.91,-3972.28,130.31,-2979.67,-3841.97,-6821.64
106,1645.72,2786.43,3769.46,-2669.3,-24392.21,1257.44,14549.53,-3924.2,129.97,-3052.93,-3794.22,-6847.16
107,1656.14,2780.66,3823.57,-2666.1,-24493.55,1240.36,14510.7,-3832.94,130.83,-3148.22,-3702.11,-6850.33
108,1624.91,2776.18,3795.03,-2698.29,-24411.2,1271.02,14526.19,-3896.98,130.55,-3116.15,-3766.43,-6882.59
109,1705.87,2788.54,3784.09,-2678.34,-24422.07,1257.89,14535.08,-3881.77,132.49,-3028.94,-3749.28,-6778.23
110,1668.81,2780.43,3808.71,-2648.89,-24399.74,1243.25,14511.04,-3887.28,130.19,-3036.39,-3757.09,-6793.48
111,1668.62,2755.65,3784.01,-2652.01,-24471.23,1236.06,14516.83,-3858.13,131.44,-3162.08,-3726.69,-6888.78
112,1607.74,2721.73,3738.57,-2658.27,-24418.17,1262.7,14561.3,-3887.42,130.61,-3184.39,-3756.81,-6941.2
113,1623.6,2836.66,3749.46,-2675.08,-24393.53,1263.82,14504.98,-3880.5,129.02,-3090.08,-3751.48,-6841.56
114,1579.44,2759.5,3772.59,-2660.94,-24459.02,1265.92,14509.58,-3840.65,130.87,-3232.91,-3709.77,-6942.68
115,1628.03,2781.24,3790.63,-2639.85,-24358.21,1260.77,14495.59,-3961.13,131.18,-3041.8,-3829.95,-6871.75
116,1596.02,2836.82,3804.52,-2682.48,-24266.11,1274.96,14582.88,-4042.19,130.99,-2853.38,-3911.2,-6764.58
117,1585.12,2773.38,3793.32,-2678.27,-24335.65,1255.95,14584.18,-4013.41,133.54,-3021.97,-3879.86,-6901.83
118,1646.89,2654.96,3795.76,-2644.22,-24390.73,1251.96,14543.26,-3930.87,132.38,-3142.12,-3798.49,-6940.61
119,1669.09,2809.77,3773.94,-2694.83,-24293.86,1240.46,14559.58,-4027.55,130.36,-2935.83,-3897.19,-6833.02
120,1579.9,2698.33,3797.07,-2648.41,-24263.79,1256.78,14489.17,-4013.95,133.34,-3090.95,-3880.61,-6971.56
121,1615.18,2787.09,3779.01,-2671.4,-24285.8,1243.04,14472.71,-3955.52,130.97,-3060.17,-3824.55,-6884.73
122,1725.98,2746.71,3806.16,-2685.06,-24129.37,1215.98,14480.59,-4102.02,133.74,-2839.01,-3968.28,-6807.29
123,1556.11,2801.27,3770.83,-2684.49,-24207.0,1261.44,14565.93,-4113.38,132.12,-2935.91,-3981.26,-6917.17
124,1636.35,2774.01,3791.92,-2636.86,-24396.94,1243.4,14573.49,-3998.97,132.26,-3014.62,-3866.71,-6881.33
125,1647.07,2695.41,3774.53,-2686.21,-24197.65,1246.38,14529.33,-4084.82,132.54,-2991.15,-3952.28,-6943.43
126,1573.38,2774.82,3828.75,-2702.66,-24162.12,1266.24,14539.72,-4133.29,131.34,-2881.87,-4001.95,-6883.82
127,1649.87,2728.71,3775.42,-2672.92,-24278.67,1247.08,14479.95,-4010.75,134.03,-3070.56,-3876.72,-6947.28
128,1645.22,2788.67,3784.66,-2686.64,-24235.35,1238.03,14530.59,-4041.7,132.09,-2934.83,-3909.61,-6844.43
129,1593.5,2760.52,3758.25,-2680.05,-24241.22,1238.31,14546.24,-4055.06,130.98,-3024.46,-3924.08,-6948.54
130,1609.99,2804.68,3778.12,-2698.75,-24265.7,1246.63,14535.84,-4022.62,131.63,-2989.19,-3891.0,-6880.18
131,1608.41,2766.39,3790.73,-2681.51,-24235.55,1257.46,14561.65,-4085.72,130.96,-2932.42,-3954.76,-6887.18
132,1642.21,2781.73,3784.05,-2690.0,-24344.89,1233.84,14545.94,-3992.63,129.91,-3047.14,-3862.72,-6909.86
133,1572.73,2755.9,3769.26,-2669.45,-24223.19,1276.36,14551.99,-4060.77,132.89,-2966.39,-3927.87,-6894.27
134,1530.31,2749.21,3736.27,-2682.17,-24120.69,1275.31,14502.58,-4100.53,131.51,-3009.19,-3969.02,-6978.21
135,1676.78,2830.01,3758.0,-2666.49,-24254.39,1264.3,14563.69,-4014.79,130.93,-2828.09,-3883.86,-6711.96
136,1626.16,2731.64,3790.65,-2632.62,-24408.65,1243.24,14604.37,-4011.46,131.14,-3045.22,-3880.32,-6925.54
137,1577.5,2757.16,3762.21,-2680.38,-24281.98,1292.77,14529.73,-4008.42,131.21,-3042.98,-3877.21,-6920.19
138,1583.29,2837.79,3789.19,-2646.64,-24398.73,1270.58,14598.06,-3964.67,130.32,-2966.44,-3834.34,-6800.79
139,1611.48,2764.51,3797.44,-2696.39,-24252.28,1236.29,14593.67,-4054.19,128.46,-2945.27,-3925.74,-6871.01
140,1655.36,2732.39,3766.18,-2685.77,-24271.5,1245.64,14547.86,-3985.5,131.85,-3009.84,-3853.65,-6863.49
141,1602.27,2745.04,3793.13,-2677.2,-24171.2,1239.35,14464.43,-4038.37,127.96,-3004.19,-3910.41,-6914.59
142,1637.78,2742.05,3793.93,-2682.07,-24445.33,1222.71,14560.02,-3884.7,129.66,-3170.9,-3755.04,-6925.94
143,1637.51,2737.59,3791.39,-2656.63,-24321.64,1225.86,14472.82,-3945.1,131.41,-3113.09,-3813.69,-6926.78
144,1681.61,2703.04,3780.11,-2675.03,-24271.69,1228.87,14515.84,-3988.75,134.72,-3037.25,-3854.04,-6891.29
145,1604.72,2754.11,3827.26,-2657.19,-24215.38,1227.22,14446.36,-4010.58,132.36,-3012.91,-3878.22,-6891.13
146,1655.07,2785.61,3781.91,-2681.93,-24346.1,1276.33,14572.61,-3983.39,130.5,-2956.5,-3852.89,-6809.39
147,1701.13,2755.5,3800.8,-2685.25,-24340.69,1250.61,14549.79,-3957.88,130.28,-2968.12,-3827.6,-6795.72
148,1641.98,2810.87,3804.41,-2691.6,-24294.05,1236.92,14551.38,-4031.97,130.35,-2940.09,-3901.63,-6841.72
149,1589.22,2710.68,3745.06,-2636.74,-24294.2,1271.26,14537.79,-3998.69,133.3,-3076.92,-3865.4,-6942.32
150,1646.38,2771.76,3774.62,-2647.64,-24520.87,1235.51,14516.64,-3819.0,129.22,-3223.6,-3689.78,-6913.38
151,1670.28,2745.12,3754.07,-2646.57,-24236.61,1260.36,14484.52,-4019.44,131.76,-2968.83,-3887.68,-6856.51
152,1639.65,2756.34,3825.53,-2679.58,-24321.73,1271.97,14525.23,-3999.87,131.94,-2982.58,-3867.93,-6850.51
153,1641.98,2776.75,3763.13,-2611.13,-24161.85,1246.99,14461.55,-4087.8,134.01,-2882.58,-3953.79,-6836.37
154,1590.01,2781.89,3799.19,-2633.69,-24130.86,1238.36,14531.32,-4147.55,132.96,-2823.78,-4014.59,-6838.37
155,1608.83,2803.0,3763.6,-2636.96,-24224.44,1226.72,14517.75,-4056.41,132.04,-2941.5,-3924.37,-6865.87
156,1607.06,2845.4,3810.34,-2662.45,-24168.91,1256.72,14525.22,-4115.81,130.61,-2786.62,-3985.21,-6771.83
157,1643.5,2704.83,3807.55,-2665.02,-24113.95,1243.23,14468.71,-4093.48,132.09,-2911.15,-3961.39,-6872.53
158,1643.45,2762.65,3792.06,-2626.32,-24308.71,1229.52,14512.25,-3991.32,130.64,-2995.11,-3860.68,-6855.79
159,1702.3,2763.75,3801.49,-2644.66,-24262.42,1228.11,14546.11,-4018.97,132.37,-2865.32,-3886.6,-6751.92
160,1627.26,2668.91,3784.59,-2652.46,-24180.12,1241.99,14533.25,-4116.27,133.94,-2976.58,-3982.33,-6958.91
161,1614.21,2817.86,3754.26,-2696.6,-24076.56,1233.23,14510.29,-4124.47,129.44,-2843.31,-3995.03,-6838.34
162,1599.98,2780.43,3778.8,-2703.28,-24198.35,1252.96,14541.31,-4075.69,128.72,-2948.13,-3946.97,-6895.1
163,1719.32,2712.47,3758.01,-2682.37,-24271.66,1227.5,14444.46,-3909.69,129.13,-3092.27,-3780.56,-6872.83
164,1689.24,2731.78,3773.88,-2648.17,-24221.73,1233.07,14462.65,-3989.59,132.14,-2979.28,-3857.45,-6836.73
165,1645.29,2763.38,3763.36,-2695.81,-24180.67,1240.32,14488.05,-4058.29,130.61,-2976.06,-3927.68,-6903.74
166,1587.92,2708.65,3779.98,-2658.83,-24310.36,1279.13,14584.05,-3994.67,132.78,-3029.46,-3861.89,-6891.35
167,1681.61,2736.29,3795.04,-2667.74,-24186.28,1208.35,14457.59,-4035.11,132.56,-2975.15,-3902.55,-6877.7
168,1613.76,2797.87,3783.4,-2727.92,-24287.98,1248.64,14509.96,-3933.85,130.99,-3062.28,-3802.85,-6865.13
169,1665.31,2776.63,3815.68,-2682.54,-24033.73,1222.62,14434.16,-4096.42,134.97,-2801.88,-3961.45,-6763.33
170,1639.38,2791.78,3834.45,-2652.99,-24146.24,1232.19,14544.27,-4118.22,131.51,-2757.16,-3986.7,-6743.86
171,1623.11,2807.89,3761.84,-2667.73,-24202.48,1233.73,14491.3,-4039.97,130.79,-2952.34,-3909.18,-6861.52
172,1608.02,2778.21,3789.59,-2728.36,-24090.22,1256.88,14478.61,-4066.95,132.37,-2907.27,-3934.58,-6841.85
173,1618.94,2752.0,3803.74,-2724.51,-24132.4,1268.52,14529.43,-4103.23,129.92,-2884.28,-3973.31,-6857.59
174,1629.26,2781.18,3771.81,-2703.3,-24104.14,1250.19,14555.45,-4143.9,133.3,-2819.54,-4010.6,-6830.13
175,1619.03,2792.7,3773.12,-2730.04,-24104.47,1238.35,14561.78,-4133.08,133.55,-2849.53,-3999.53,-6849.06
176,1633.29,2834.63,3789.03,-2711.46,-24214.7,1251.3,14576.85,-4080.7,132.46,-2841.07,-3948.24,-6789.31
177,1648.64,2713.1,3767.01,-2675.92,-24097.57,1243.19,14584.35,-4225.55,133.81,-2817.19,-4091.74,-6908.94
178,1612.9,2758.46,3794.47,-2670.99,-24239.4,1229.04,14587.39,-4074.44,133.69,-2928.13,-3940.74,-6868.87
179,1637.46,2806.44,3794.86,-2674.71,-24105.77,1243.89,14499.87,-4162.0,132.23,-2797.95,-4029.76,-6827.71
180,1616.6,2773.85,3792.34,-2697.84,-24164.44,1271.6,14607.84,-4168.36,132.87,-2800.05,-4035.49,-6835.54
181,1642.99,2698.58,3763.09,-2673.62,-24053.34,1253.38,14557.11,-4194.38,131.02,-2811.81,-4063.36,-6875.17
182,1618.36,2754.47,3770.51,-2710.23,-24038.53,1251.4,14520.63,-4184.76,132.36,-2833.4,-4052.41,-6885.8
183,1596.75,2794.77,3794.9,-2674.4,-24125.21,1263.6,14532.82,-4149.33,132.23,-2816.77,-4017.1,-6833.87
184,1646.25,2774.48,3781.88,-2717.05,-24126.77,1228.21,14535.76,-4115.97,128.95,-2877.26,-3987.02,-6864.28
185,1639.63,2718.32,3803.59,-2649.02,-24131.73,1245.57,14538.44,-4160.21,132.6,-2835.2,-4027.61,-6862.81
186,1589.57,2748.47,3777.68,-2696.9,-24164.02,1237.0,14528.57,-4105.61,131.49,-2979.62,-3974.12,-6953.74
187,1609.46,2660.81,3782.28,-2676.76,-24081.44,1252.97,14554.45,-4180.89,132.17,-2898.22,-4048.71,-6946.93
188,1628.93,2741.24,3804.34,-2669.38,-24071.99,1248.0,14554.56,-4201.33,131.23,-2764.3,-4070.1,-6834.4
189,1646.28,2740.49,3743.46,-2702.23,-24089.44,1245.31,14456.13,-4163.66,129.92,-2960.0,-4033.74,-6993.74
190,1646.53,2715.94,3793.32,-2640.72,-24158.07,1234.36,14507.44,-4101.16,131.29,-2901.21,-3969.87,-6871.08
191,1598.76,2754.58,3753.24,-2659.24,-24183.11,1278.77,14577.16,-4151.38,132.81,-2879.84,-4018.56,-6898.4
192,1656.81,2804.98,3753.97,-2681.21,-24004.67,1256.17,14526.53,-4252.9,129.81,-2687.43,-4123.09,-6810.52
193,1623.51,2749.98,3754.56,-2657.81,-24170.38,1253.81,14536.77,-4129.13,131.39,-2909.55,-3997.74,-6907.29
194,1615.16,2815.69,3778.57,-2691.46,-24069.12,1274.44,14530.46,-4228.6,131.15,-2746.27,-4097.45,-6843.72
195,1651.12,2748.38,3775.79,-2681.67,-24050.67,1250.53,14544.1,-4242.64,130.71,-2762.43,-4111.92,-6874.35
196,1588.48,2763.93,3822.78,-2683.73,-24012.49,1265.45,14474.84,-4235.27,132.51,-2780.73,-4102.76,-6883.49
197,1607.36,2760.82,3773.89,-2693.31,-24195.0,1240.78,14562.8,-4089.96,132.77,-2942.66,-3957.19,-6899.85
198,1645.54,2820.0,3774.0,-2694.52,-24311.85,1245.66,14510.57,-3971.61,127.59,-3010.6,-3844.03,-6854.63
199,1602.29,2681.22,3758.15,-2705.72,-24113.32,1227.24,14506.77,-4105.02,127.96,-3043.37,-3977.06,-7020.43
200,1591.4,2764.8,3784.4,-2669.08,-24136.12,1248.41,14540.04,-4137.74,130.54,-2876.14,-4007.19,-6883.34
201,1601.92,2866.49,3825.75,-2690.17,-24193.57,1242.49,14455.59,-4047.26,129.68,-2891.5,-3917.58,-6809.08
202,1591.85,2708.29,3774.63,-2687.37,-24296.38,1259.58,14530.27,-3998.93,130.74,-3119.12,-3868.18,-6987.3
203,1608.24,2797.23,3838.91,-2690.71,-24129.17,1255.07,14469.97,-4106.54,128.23,-2850.46,-3978.31,-6828.77
204,1623.58,2791.11,3817.96,-2687.24,-24193.57,1237.75,14447.79,-4029.29,129.18,-2962.64,-3900.11,-6862.75
205,1681.72,2763.36,3812.57,-2709.35,-24092.35,1248.22,14463.95,-4153.11,129.63,-2831.89,-4023.48,-6855.37
206,1690.93,2707.91,3815.44,-2696.18,-24124.77,1250.84,14453.77,-4061.39,128.86,-2902.07,-3932.53,-6834.61
207,1662.87,2708.05,3798.94,-2680.13,-24103.81,1241.94,14463.62,-4123.67,126.55,-2908.52,-3997.12,-6905.64
208,1622.15,2718.94,3829.4,-2700.18,-24243.75,1237.37,14505.56,-4027.78,128.29,-3030.51,-3899.49,-6930.0
209,1622.28,2756.32,3797.8,-2703.48,-24320.58,1256.34,14466.92,-3944.64,124.59,-3124.4,-3820.06,-6944.46
210,1646.73,2734.13,3802.03,-2688.93,-24172.71,1249.86,14486.93,-4109.65,129.1,-2941.96,-3980.55,-6922.52
211,1653.7,2751.31,3773.68,-2738.06,-23876.92,1240.07,14472.04,-4258.66,128.01,-2724.17,-4130.65,-6854.83
212,1698.81,2728.45,3776.34,-2722.63,-24017.64,1243.86,14458.81,-4143.58,130.87,-2834.0,-4012.71,-6846.71
213,1582.62,2728.92,3833.59,-2722.06,-24180.06,1222.67,14502.51,-4084.28,128.87,-3031.81,-3955.41,-6987.22
214,1623.07,2707.37,3791.55,-2687.51,-24024.82,1261.79,14510.76,-4165.99,126.29,-2817.79,-4039.7,-6857.49
215,1628.56,2773.98,3806.66,-2703.09,-24198.34,1253.93,14597.72,-4110.2,128.3,-2840.58,-3981.91,-6822.49
216,1636.45,2772.66,3807.01,-2691.46,-24070.55,1248.31,14487.08,-4164.42,128.01,-2810.5,-4036.42,-6846.92
217,1619.76,2827.26,3795.54,-2677.14,-24163.87,1241.57,14431.75,-4051.97,129.28,-2925.12,-3922.69,-6847.81
218,1602.45,2736.03,3786.89,-2667.82,-24226.2,1251.1,14486.77,-4008.3,129.38,-3030.78,-3878.92,-6909.7
219,1686.2,2733.81,3820.82,-2684.87,-24294.69,1250.84,14513.45,-3985.98,128.78,-2974.44,-3857.2,-6831.64
220,1618.73,2783.3,3787.47,-2727.65,-24303.02,1249.33,14516.31,-3924.09,123.6,-3075.52,-3800.49,-6876.01
221,1591.66,2798.83,3782.47,-2659.65,-24304.12,1241.89,14502.07,-3966.54,127.84,-3046.86,-3838.7,-6885.56
222,1584.55,2766.78,3820.6,-2690.38,-24183.03,1239.66,14519.01,-4040.81,128.41,-2942.8,-3912.41,-6855.2
223,1641.85,2812.5,3823.76,-2676.71,-24297.13,1260.04,14534.07,-3995.49,131.13,-2901.61,-3864.35,-6765.97
224,1662.09,2781.55,3809.04,-2694.49,-24061.81,1248.79,14414.98,-4064.19,128.0,-2839.84,-3936.19,-6776.02
225,1626.06,2750.84,3764.74,-2674.89,-24018.07,1258.49,14453.13,-4145.58,131.36,-2839.71,-4014.23,-6853.94
226,1645.89,2744.44,3815.88,-2664.43,-24031.2,1264.19,14413.41,-4142.87,130.8,-2811.81,-4012.07,-6823.88
227,1696.21,2778.47,3763.96,-2659.45,-24106.57,1225.23,14436.09,-4081.55,131.11,-2866.07,-3950.43,-6816.5
228,1600.44,2756.84,3790.73,-2691.27,-24187.72,1234.78,14477.47,-4073.91,128.02,-3018.72,-3945.89,-6964.61
229,1612.7,2717.52,3757.84,-2668.16,-24214.1,1252.22,14541.69,-4048.8,130.35,-3000.29,-3918.46,-6918.74
230,1618.69,2757.65,3785.08,-2647.35,-24112.34,1255.54,14448.49,-4103.48,131.77,-2894.24,-3971.71,-6865.95
231,1691.86,2723.02,3759.76,-2674.01,-24235.31,1226.38,14525.78,-4064.74,131.91,-2982.53,-3932.84,-6915.36
232,1676.69,2752.67,3826.56,-2676.45,-24147.05,1249.07,14505.03,-4072.6,131.8,-2813.49,-3940.79,-6754.29
233,1585.76,2755.11,3813.13,-2686.87,-24127.56,1256.67,14470.25,-4154.33,131.17,-2933.51,-4023.16,-6956.67
234,1593.39,2779.43,3785.81,-2707.69,-24228.91,1262.06,14563.4,-4040.08,131.39,-2952.5,-3908.7,-6861.2
235,1613.55,2844.84,3769.42,-2700.28,-24091.81,1246.73,14535.41,-4169.32,131.86,-2782.15,-4037.46,-6819.61
236,1632.62,2821.02,3771.35,-2660.4,-24169.3,1263.35,14464.93,-4099.64,131.87,-2876.44,-3967.77,-6844.2
237,1639.01,2736.57,3749.04,-2681.84,-24188.93,1237.79,14448.23,-4007.42,129.15,-3060.13,-3878.27,-6938.4
238,1623.04,2783.27,3806.47,-2654.99,-24256.51,1256.48,14499.55,-4051.06,132.58,-2942.69,-3918.48,-6861.17
239,1640.33,2827.11,3788.96,-2700.01,-24135.66,1248.02,14412.12,-4059.55,128.77,-2919.13,-3930.79,-6849.92
240,1610.05,2742.55,3783.68,-2665.11,-24261.35,1259.86,14427.89,-3920.55,127.23,-3102.43,-3793.32,-6895.75
241,1615.34,2818.39,3824.16,-2685.38,-24311.44,1239.32,14503.23,-3971.9,125.93,-2996.38,-3845.97,-6842.35
242,1604.14,2743.91,3734.46,-2726.26,-24114.66,1258.48,14465.11,-4064.79,126.98,-3034.83,-3937.81,-6972.64
243,1601.54,2809.96,3782.82,-2669.39,-24161.21,1236.87,14399.04,-4063.07,129.87,-3000.38,-3933.19,-6933.58
244,1596.97,2745.22,3758.93,-2658.03,-24229.41,1277.56,14474.24,-3979.77,129.9,-3034.52,-3849.87,-6884.39
245,1657.48,2785.36,3806.17,-2719.24,-24156.9,1242.57,14414.96,-4019.43,129.89,-2969.6,-3889.54,-6859.14
246,1585.89,2697.35,3776.92,-2696.74,-24339.22,1239.5,14474.03,-3908.88,128.25,-3262.27,-3780.63,-7042.9
247,1600.98,2731.36,3835.32,-2665.86,-24291.96,1249.71,14429.13,-3916.65,129.59,-3111.33,-3787.06,-6898.38
248,1629.48,2738.84,3750.34,-2698.57,-24246.56,1243.97,14449.09,-3972.63,131.14,-3133.41,-3841.49,-6974.89
249,1634.73,2768.4,3838.54,-2684.16,-24277.49,1275.24,14538.28,-4006.29,129.92,-2906.47,-3876.37,-6782.84
250,1669.11,2720.95,3774.97,-2672.1,-24324.69,1247.59,14498.44,-3959.21,127.76,-3085.74,-3831.44,-6917.19
251,1637.51,2723.51,3754.05,-2685.34,-24181.7,1261.95,14456.41,-4044.05,129.68,-3033.6,-3914.37,-6947.97
252,1652.22,2763.63,3816.53,-2693.08,-24369.42,1247.44,14493.77,-3887.83,128.64,-3088.92,-3759.2,-6848.12
253,1623.99,2734.64,3811.88,-2684.84,-24317.51,1240.32,14441.88,-3911.28,128.79,-3149.63,-3782.49,-6932.12
254,1637.24,2748.65,3776.52,-2693.5,-24259.78,1236.61,14414.38,-3887.78,128.49,-3139.88,-3759.29,-6899.18
255,1634.36,2722.09,3795.36,-2652.03,-24303.45,1250.36,14493.79,-3936.82,129.16,-3059.52,-3807.66,-6867.18
256,1623.47,2798.67,3835.51,-2706.82,-24380.81,1242.27,14439.79,-3800.55,128.26,-3147.91,-3672.28,-6820.2
257,1665.2,2694.39,3798.55,-2675.15,-24213.88,1215.8,14385.13,-3921.92,128.05,-3129.96,-3793.87,-6923.82
258,1621.97,2772.48,3796.17,-2671.97,-24310.2,1249.43,14461.93,-3879.07,127.92,-3080.21,-3751.15,-6831.35
259,1671.74,2793.01,3761.04,-2700.66,-24245.68,1235.32,14451.31,-3963.46,129.57,-3033.93,-3833.89,-6867.82
260,1631.11,2756.26,3809.78,-2698.8,-24157.24,1218.36,14380.36,-3988.68,130.72,-3060.17,-3857.96,-6918.13
261,1633.9,2767.32,3803.44,-2693.96,-24433.83,1254.32,14452.69,-3758.3,125.57,-3216.13,-3632.73,-6848.86
262,1653.74,2867.85,3804.95,-2697.96,-24286.87,1247.99,14487.95,-3971.37,128.45,-2922.35,-3842.92,-6765.27
263,1627.72,2859.17,3783.14,-2670.61,-24167.28,1221.27,14403.76,-3961.63,127.01,-2942.84,-3834.62,-6777.46
264,1617.19,2719.48,3747.55,-2701.5,-24336.05,1224.58,14493.21,-3915.71,128.5,-3235.55,-3787.21,-7022.75
265,1604.84,2726.33,3792.92,-2677.93,-24274.88,1231.63,14457.56,-3944.5,127.9,-3139.53,-3816.6,-6956.13
266,1662.25,2753.43,3788.76,-2677.75,-24200.23,1232.15,14333.93,-3930.12,128.56,-3107.46,-3801.56,-6909.02
267,1634.52,2710.18,3794.24,-2680.9,-24306.37,1245.95,14453.68,-3906.28,126.7,-3148.71,-3779.58,-6928.29
268,1605.17,2795.4,3824.1,-2670.62,-24335.02,1262.66,14456.02,-3922.78,129.07,-3062.31,-3793.71,-6856.02
269,1614.9,2810.68,3790.24,-2725.33,-24245.12,1234.6,14437.62,-3888.39,127.22,-3082.41,-3761.17,-6843.58
270,1660.93,2799.65,3801.82,-2677.4,-24282.93,1240.73,14440.8,-3934.07,129.26,-3016.41,-3804.8,-6821.21
271,1647.34,2766.62,3797.25,-2683.06,-24472.65,1240.24,14474.84,-3759.37,126.1,-3229.42,-3633.27,-6862.7
272,1653.12,2763.35,3790.0,-2683.34,-24360.6,1265.54,14474.7,-3839.54,126.69,-3097.22,-3712.85,-6810.07
273,1683.78,2737.11,3788.02,-2713.05,-24487.23,1263.65,14490.22,-3782.56,126.52,-3237.5,-3656.04,-6893.54
274,1626.96,2730.82,3826.18,-2686.61,-24513.79,1250.42,14412.37,-3709.02,126.48,-3353.65,-3582.54,-6936.19
275,1613.76,2847.12,3784.13,-2652.71,-24424.9,1231.27,14371.65,-3770.47,129.17,-3229.67,-3641.3,-6870.96
276,1613.19,2675.81,3785.25,-2688.77,-24329.78,1238.59,14472.37,-3899.02,128.14,-3233.34,-3770.88,-7004.22
277,1622.95,2667.15,3793.27,-2708.4,-24280.96,1255.17,14529.64,-3976.95,128.16,-3121.17,-3848.79,-6969.97
278,1690.09,2771.01,3790.39,-2711.14,-24363.81,1237.42,14436.4,-3871.86,126.5,-3149.64,-3745.36,-6895.0
279,1631.94,2772.31,3806.39,-2740.03,-24212.88,1249.6,14405.68,-3901.99,125.79,-3086.99,-3776.19,-6863.19
280,1632.3,2774.59,3763.8,-2694.56,-24445.89,1265.86,14425.45,-3782.59,123.86,-3278.45,-3658.74,-6937.18
281,1635.55,2797.93,3748.61,-2695.42,-24565.94,1271.16,14550.01,-3791.89,127.27,-3258.09,-3664.62,-6922.71
282,1653.68,2694.68,3782.84,-2711.32,-24402.28,1250.81,14543.92,-3896.3,126.12,-3187.67,-3770.18,-6957.85
283,1621.66,2778.03,3780.18,-2689.21,-24203.95,1229.04,14465.6,-4006.7,127.95,-3018.65,-3878.75,-6897.4
284,1636.99,2775.48,3790.72,-2715.35,-24178.34,1253.56,14383.59,-3957.65,130.26,-3053.36,-3827.4,-6880.76
285,1677.89,2764.11,3802.03,-2719.9,-24345.41,1235.44,14404.12,-3834.01,128.17,-3181.73,-3705.84,-6887.57
286,1638.02,2746.45,3822.12,-2670.3,-24392.94,1278.11,14556.86,-3925.06,129.47,-3021.68,-3795.6,-6817.28
287,1641.33,2770.16,3760.56,-2703.31,-24262.99,1260.17,14472.01,-3939.02,130.2,-3062.07,-3808.82,-6870.89
288,1631.46,2793.8,3808.65,-2670.63,-24426.44,1254.79,14507.35,-3852.46,130.25,-3101.03,-3722.21,-6823.24
289,1655.39,2805.66,3772.1,-2641.44,-24373.85,1233.48,14453.47,-3908.2,132.98,-3095.18,-3775.22,-6870.4
290,1667.65,2811.62,3819.3,-2678.66,-24230.41,1252.2,14439.85,-3992.98,135.52,-2918.44,-3857.46,-6775.91
291,1622.77,2771.52,3778.47,-2678.18,-24232.06,1251.07,14478.62,-3992.61,133.3,-3007.79,-3859.3,-6867.09
292,1639.4,2697.21,3773.24,-2678.04,-24360.39,1254.47,14497.66,-3889.66,130.65,-3176.45,-3759.01,-6935.45
293,1662.79,2771.47,3774.14,-2680.5,-24574.32,1259.95,14525.87,-3716.1,127.63,-3260.6,-3588.47,-6849.07
294,1613.3,2745.11,3767.76,-2697.88,-24273.45,1260.03,14460.89,-3931.53,131.18,-3124.24,-3800.35,-6924.59
295,1563.56,2735.15,3797.95,-2680.97,-24240.86,1256.33,14506.78,-4015.98,129.65,-3062.06,-3886.33,-6948.39
296,1619.46,2788.84,3784.96,-2747.84,-24037.47,1247.3,14453.98,-4091.33,128.72,-2890.78,-3962.61,-6853.39
297,1582.67,2768.96,3808.85,-2694.46,-24171.92,1264.76,14477.14,-4046.3,129.94,-2964.0,-3916.36,-6880.36
298,1669.68,2798.5,3773.65,-2668.2,-24153.59,1254.06,14358.09,-3958.64,132.25,-2967.82,-3826.39,-6794.21
299,1637.0,2762.2,3805.51,-2693.28,-24151.09,1247.1,14475.01,-4064.15,131.91,-2917.55,-3932.24,-6849.8
300,1587.18,2771.45,3844.95,-2682.22,-24206.21,1266.44,14428.44,-3970.82,130.98,-2989.97,-3839.84,-6829.8
301,1692.68,2816.06,3764.98,-2672.8,-24295.6,1238.8,14469.88,-3963.48,132.17,-2986.0,-3831.32,-6817.32
302,1644.7,2781.75,3778.42,-2704.28,-23879.58,1226.8,14466.47,-4263.2,134.05,-2685.71,-4129.15,-6814.86
303,1629.96,2803.74,3769.58,-2699.46,-24091.4,1263.5,14496.7,-4133.32,132.43,-2827.38,-4000.89,-6828.27
304,1639.72,2726.04,3789.77,-2698.3,-24147.22,1276.14,14505.07,-4089.32,130.93,-2908.77,-3958.38,-6867.16
305,1664.53,2765.29,3818.95,-2671.42,-24254.45,1227.87,14456.69,-4006.96,131.99,-2992.53,-3874.96,-6867.5
306,1615.84,2685.8,3779.31,-2678.07,-24318.57,1239.89,14518.59,-3944.59,132.37,-3157.2,-3812.22,-6969.42
307,1662.21,2774.23,3784.19,-2670.25,-24103.48,1230.64,14461.54,-4118.82,134.01,-2860.92,-3984.81,-6845.73
308,1625.41,2744.54,3816.27,-2665.85,-24151.27,1238.61,14465.8,-4065.99,133.66,-2926.49,-3932.34,-6858.83
309,1634.23,2763.33,3809.15,-2694.6,-24217.08,1267.17,14514.16,-4055.77,131.5,-2923.64,-3924.27,-6847.91
310,1590.86,2709.01,3805.53,-2676.18,-24136.49,1234.65,14483.23,-4115.39,133.24,-2989.4,-3982.15,-6971.55
311,1638.18,2788.18,3839.26,-2675.78,-24188.49,1228.98,14453.83,-4060.55,134.83,-2915.83,-3925.72,-6841.55
312,1610.99,2769.61,3814.26,-2669.01,-24365.73,1229.09,14596.43,-4003.87,132.22,-3014.34,-3871.65,-6885.99
313,1647.08,2753.51,3789.16,-2667.38,-24177.32,1229.96,14509.92,-4089.34,135.18,-2915.08,-3954.16,-6869.24
314,1636.14,2733.14,3788.19,-2698.36,-24197.53,1245.87,14552.27,-4078.33,133.07,-2940.27,-3945.26,-6885.52
315,1690.29,2814.78,3760.14,-2697.49,-24279.88,1232.0,14538.98,-4019.25,130.77,-2941.17,-3888.48,-6829.65
316,1648.5,2763.69,3791.67,-2694.54,-24362.75,1250.64,14594.48,-3940.99,131.96,-3008.31,-3809.03,-6817.34
317,1631.65,2795.9,3794.93,-2693.49,-24120.18,1251.66,14443.07,-4056.51,132.23,-2896.46,-3924.28,-6820.74
318,1643.73,2770.44,3756.88,-2647.28,-24319.34,1238.54,14510.38,-3947.03,131.23,-3046.65,-3815.8,-6862.45
319,1668.62,2744.08,3807.43,-2696.34,-24328.7,1285.52,14556.47,-3969.31,130.23,-2962.9,-3839.08,-6801.98
320,1584.9,2784.97,3778.98,-2693.65,-24155.28,1225.1,14518.07,-4085.69,131.63,-2956.92,-3954.06,-6910.98
321,1674.81,2737.33,3825.85,-2701.79,-24113.46,1260.67,14490.25,-4096.72,129.45,-2826.34,-3967.27,-6793.6
322,1653.01,2832.71,3791.42,-2673.7,-24195.46,1263.87,14494.65,-4025.46,128.7,-2833.5,-3896.76,-6730.25
323,1692.64,2746.21,3759.79,-2680.63,-24162.62,1253.89,14490.44,-4081.62,131.12,-2900.28,-3950.5,-6850.77
324,1676.56,2735.51,3765.91,-2673.23,-24186.68,1258.54,14540.16,-4096.25,132.15,-2883.23,-3964.1,-6847.33
325,1631.89,2711.74,3776.04,-2694.9,-24188.75,1264.99,14507.56,-4063.02,128.51,-2991.43,-3934.52,-6925.95
326,1660.77,2760.83,3788.15,-2751.99,-24372.43,1262.08,14552.24,-3937.54,127.77,-3100.34,-3809.77,-6910.11
327,1576.85,2733.1,3808.04,-2714.84,-24256.38,1262.4,14541.85,-3999.27,128.18,-3048.99,-3871.09,-6920.08
328,1666.78,2697.07,3740.7,-2696.93,-24328.42,1252.69,14525.01,-3926.84,126.78,-3143.12,-3800.06,-6943.18
329,1654.22,2708.72,3815.27,-2704.61,-24420.97,1259.58,14550.22,-3860.39,126.13,-3137.59,-3734.26,-6871.85
330,1602.98,2781.16,3794.69,-2733.3,-24280.72,1237.76,14434.61,-3904.26,123.99,-3162.82,-3780.27,-6943.09
331,1548.12,2864.35,3750.09,-2712.68,-24431.94,1242.74,14525.23,-3852.92,123.91,-3214.08,-3729.01,-6943.09
332,1600.97,2803.04,3826.8,-2690.74,-24363.89,1239.13,14512.34,-3930.54,129.59,-3072.33,-3800.95,-6873.28
333,1619.14,2719.83,3812.6,-2696.7,-24429.1,1256.78,14559.4,-3878.55,128.6,-3158.06,-3749.96,-6908.01
334,1596.34,2733.95,3801.38,-2734.15,-24327.98,1273.34,14547.15,-3959.42,125.38,-3109.97,-3834.04,-6944.0
335,1628.66,2687.97,3812.18,-2705.49,-24315.4,1251.88,14574.0,-4031.14,128.19,-3066.21,-3902.95,-6969.16
336,1654.32,2740.47,3764.38,-2693.32,-24381.06,1234.39,14502.93,-3911.61,129.04,-3177.89,-3782.58,-6960.47
337,1692.82,2807.1,3798.84,-2739.68,-24271.75,1249.24,14495.51,-3932.73,124.43,-2967.91,-3808.3,-6776.2
338,1691.15,2727.49,3803.93,-2692.69,-24422.29,1233.05,14463.49,-3846.14,126.48,-3195.86,-3719.66,-6915.52
339,1713.87,2791.63,3781.29,-2699.01,-24537.08,1229.5,14569.29,-3826.02,126.59,-3150.53,-3699.44,-6849.97
340,1683.93,2744.24,3746.33,-2662.11,-24475.56,1264.47,14534.68,-3828.06,126.96,-3164.01,-3701.1,-6865.11
341,1725.35,2759.27,3771.04,-2698.73,-24454.13,1252.58,14445.25,-3779.18,126.19,-3199.38,-3652.99,-6852.37
342,1610.53,2771.24,3780.32,-2723.59,-24486.05,1257.36,14489.79,-3779.85,123.27,-3300.39,-3656.58,-6956.97
343,1634.15,2793.28,3775.66,-2711.73,-24337.83,1275.15,14531.18,-3932.07,128.43,-3040.14,-3803.64,-6843.78
344,1689.65,2758.58,3794.36,-2708.84,-24385.9,1258.99,14445.79,-3868.56,126.76,-3147.37,-3741.81,-6889.18
345,1657.01,2746.35,3758.36,-2719.73,-24326.48,1259.8,14528.72,-3939.63,126.54,-3095.96,-3813.09,-6909.05
346,1593.16,2715.78,3806.44,-2714.44,-24387.01,1240.5,14479.97,-3801.53,123.64,-3265.58,-3677.89,-6943.47
347,1613.81,2761.34,3814.38,-2705.96,-24319.58,1247.98,14449.96,-3870.13,127.72,-3138.07,-3742.41,-6880.48
348,1696.28,2745.15,3790.39,-2669.86,-24325.87,1221.47,14457.27,-3901.61,127.62,-3085.17,-3773.99,-6859.16
349,1595.01,2751.37,3787.95,-2740.32,-24370.86,1255.95,14567.33,-3898.47,128.14,-3153.57,-3770.33,-6923.9
350,1627.34,2682.49,3763.97,-2705.95,-24318.54,1255.5,14548.47,-3957.97,127.58,-3146.73,-3830.38,-6977.12
351,1670.25,2741.5,3767.45,-2647.91,-24396.07,1247.62,14556.07,-3947.39,131.09,-3061.09,-3816.3,-6877.39
352,1639.39,2747.16,3781.58,-2684.73,-24329.89,1260.44,14539.18,-3973.08,128.33,-3046.88,-3844.75,-6891.64
353,1666.18,2754.97,3807.55,-2703.31,-24119.44,1269.0,14539.15,-4137.55,130.21,-2785.89,-4007.34,-6793.23
354,1633.93,2714.62,3781.38,-2676.08,-24138.44,1237.34,14512.72,-4136.61,128.78,-2934.52,-4007.82,-6942.34
355,1631.99,2783.72,3726.33,-2715.4,-24245.96,1223.42,14483.42,-3989.27,128.02,-3112.49,-3861.25,-6973.74
356,1669.41,2774.7,3744.53,-2704.17,-24120.34,1252.75,14431.3,-4066.93,129.05,-2951.82,-3937.88,-6889.71
357,1660.27,2657.73,3789.26,-2684.7,-24288.0,1252.75,14561.9,-4025.26,127.91,-3050.78,-3897.36,-6948.14
358,1697.44,2784.22,3783.23,-2669.25,-24351.71,1240.07,14564.32,-3977.02,128.81,-2951.67,-3848.2,-6799.88
359,1577.21,2763.45,3812.13,-2697.65,-24340.52,1270.33,14583.32,-3973.16,128.11,-3031.74,-3845.06,-6876.79
360,1633.92,2715.23,3784.73,-2715.35,-24294.88,1225.55,14487.01,-3998.66,129.27,-3163.79,-3869.39,-7033.17
361,1620.09,2785.72,3764.11,-2679.13,-24322.09,1255.15,14558.09,-3984.22,128.79,-3018.07,-3855.43,-6873.51
362,1626.1,2785.05,3793.05,-2703.83,-24242.96,1264.6,14548.83,-4063.35,127.57,-2929.15,-3935.78,-6864.93
363,1640.8,2776.33,3815.76,-2765.73,-24199.0,1266.02,14515.88,-4043.01,125.8,-2949.94,-3917.21,-6867.15
364,1668.55,2711.35,3754.66,-2703.8,-24225.2,1233.5,14540.89,-4043.08,127.44,-3020.04,-3915.64,-6935.67
365,1705.59,2751.44,3811.3,-2715.31,-24200.56,1223.14,14526.45,-4049.9,127.94,-2897.96,-3921.96,-6819.92
366,1653.54,2753.47,3793.67,-2720.44,-24418.71,1241.35,14576.07,-3916.91,128.2,-3121.06,-3788.71,-6909.78
367,1597.43,2772.77,3781.08,-2720.32,-24355.38,1275.94,14564.31,-3922.02,126.8,-3084.19,-3795.23,-6879.42
368,1603.85,2742.38,3796.62,-2775.79,-24150.45,1264.06,14522.29,-4082.8,128.27,-2997.05,-3954.53,-6951.58
369,1599.07,2717.52,3786.22,-2759.0,-24249.55,1271.29,14566.8,-4020.91,127.13,-3067.65,-3893.78,-6961.42
370,1640.32,2711.79,3815.47,-2786.27,-24311.15,1281.04,14584.12,-3952.48,123.38,-3064.67,-3829.11,-6893.78
371,1666.13,2731.5,3788.22,-2773.6,-24316.56,1260.14,14592.66,-3971.68,123.45,-3051.51,-3848.23,-6899.74
372,1606.46,2796.84,3782.92,-2730.3,-24319.67,1262.65,14483.35,-3925.01,125.46,-3117.73,-3799.55,-6917.28
373,1586.76,2694.06,3815.35,-2721.87,-24428.11,1267.37,14592.04,-3902.8,126.81,-3194.39,-3775.99,-6970.39
374,1653.86,2767.73,3787.21,-2746.0,-24374.69,1228.31,14516.82,-3889.82,124.6,-3166.77,-3765.22,-6932.0
375,1631.51,2717.44,3792.41,-2709.13,-24349.91,1228.7,14486.96,-3895.28,125.38,-3202.03,-3769.9,-6971.93
376,1595.75,2760.36,3788.72,-2736.22,-24209.55,1238.48,14487.91,-3947.33,124.97,-3074.56,-3822.36,-6896.92
377,1550.15,2733.73,3746.76,-2719.91,-24232.53,1268.64,14520.71,-3989.67,128.5,-3132.45,-3861.17,-6993.63
378,1653.8,2814.04,3772.57,-2745.48,-24282.42,1241.41,14482.64,-3934.51,127.64,-3063.43,-3806.87,-6870.3
379,1558.99,2714.67,3777.67,-2712.47,-24317.75,1239.88,14554.84,-3964.0,126.85,-3184.18,-3837.16,-7021.33
380,1650.51,2806.97,3817.13,-2732.94,-24322.91,1256.61,14530.5,-3944.52,126.64,-2994.13,-3817.88,-6812.01
381,1653.57,2793.15,3774.16,-2695.21,-24362.43,1268.95,14555.3,-3960.07,127.64,-3012.5,-3832.43,-6844.93
382,1633.67,2774.88,3781.45,-2731.29,-24359.47,1259.06,14535.41,-3894.32,125.4,-3106.29,-3768.92,-6875.21
383,1567.08,2711.55,3797.73,-2695.46,-24381.89,1243.58,14549.13,-3930.77,128.71,-3208.26,-3802.06,-7010.33
384,1661.42,2815.01,3797.81,-2730.12,-24231.19,1259.99,14513.36,-3987.27,128.48,-2913.71,-3858.79,-6772.5
385,1631.46,2829.21,3801.68,-2673.21,-24390.3,1269.36,14511.53,-3935.16,130.6,-3020.27,-3804.56,-6824.83
386,1634.06,2763.99,3819.68,-2707.69,-24316.7,1248.72,14510.12,-3982.01,125.49,-3047.82,-3856.52,-6904.34
387,1642.0,2722.38,3781.61,-2730.48,-24357.05,1256.52,14561.46,-3933.51,127.8,-3123.56,-3805.72,-6929.28
388,1660.18,2653.98,3812.16,-2718.99,-24277.56,1254.93,14509.16,-4022.4,125.75,-3106.12,-3896.66,-7002.78
389,1675.93,2809.43,3790.21,-2712.38,-24304.52,1231.33,14535.89,-3943.48,126.56,-2974.1,-3816.93,-6791.03
390,1626.39,2717.45,3810.45,-2729.66,-24318.76,1257.56,14525.33,-3895.35,123.41,-3111.24,-3771.94,-6883.18
391,1613.08,2771.26,3795.13,-2701.52,-24367.41,1254.7,14526.18,-3909.42,126.35,-3108.58,-3783.08,-6891.66
392,1652.04,2747.19,3743.39,-2721.5,-24422.76,1262.51,14580.91,-3891.54,126.25,-3158.22,-3765.29,-6923.52
393,1660.09,2746.95,3819.74,-2719.74,-24472.36,1263.03,14607.9,-3852.96,126.15,-3094.39,-3726.81,-6821.2
394,1598.31,2804.95,3802.0,-2727.13,-24278.84,1242.31,14442.64,-3939.9,128.85,-3115.75,-3811.05,-6926.8
395,1643.94,2772.53,3775.89,-2707.4,-24229.08,1225.0,14551.21,-4041.5,127.48,-2967.92,-3914.02,-6881.94
396,1627.11,2715.94,3790.43,-2741.45,-24396.43,1250.14,14552.49,-3923.93,124.88,-3201.78,-3799.05,-7000.83
397,1663.23,2737.55,3761.59,-2735.71,-24363.08,1259.64,14592.08,-3954.78,124.72,-3084.71,-3830.06,-6914.77
398,1593.4,2711.1,3776.51,-2651.42,-24429.95,1268.95,14588.2,-3939.26,129.5,-3143.23,-3809.76,-6952.98
399,1643.41,2794.74,3787.41,-2682.31,-24418.3,1259.23,14573.61,-3955.69,126.22,-3042.2,-3829.47,-6871.67
400,1620.63,2829.16,3758.55,-2676.89,-24422.78,1248.05,14504.99,-3874.09,130.67,-3138.3,-3743.42,-6881.72
401,1639.37,2773.3,3774.84,-2654.59,-24361.96,1251.03,14524.56,-3967.17,129.31,-3053.47,-3837.86,-6891.32
402,1612.75,2769.63,3778.82,-2707.91,-24316.72,1243.1,14487.97,-3953.28,128.58,-3132.36,-3824.7,-6957.06
403,1639.8,2756.51,3761.41,-2712.5,-24327.16,1246.31,14540.62,-3959.79,130.0,-3095.01,-3829.79,-6924.81
404,1638.77,2806.09,3824.8,-2657.91,-24578.43,1247.45,14545.22,-3802.39,127.24,-3174.02,-3675.15,-6849.17
405,1636.22,2831.02,3799.7,-2638.27,-24507.61,1256.45,14575.16,-3885.84,130.69,-3047.33,-3755.15,-6802.48
406,1605.51,2659.41,3812.84,-2685.57,-24414.62,1261.47,14648.35,-3968.7,128.77,-3112.61,-3839.94,-6952.55
407,1601.14,2813.02,3774.79,-2677.39,-24467.56,1236.91,14536.17,-3829.08,131.53,-3182.91,-3697.56,-6880.46
408,1660.65,2746.18,3725.59,-2712.06,-24414.86,1261.63,14568.95,-3899.37,129.24,-3163.92,-3770.13,-6934.05
409,1607.5,2764.1,3737.65,-2743.73,-24496.32,1269.64,14497.69,-3791.64,126.77,-3363.47,-3664.87,-7028.34
410,1605.72,2750.67,3818.19,-2729.19,-24412.07,1244.37,14505.0,-3837.53,126.46,-3217.32,-3711.06,-6928.39
411,1693.77,2715.18,3799.07,-2717.52,-24494.87,1209.29,14550.1,-3828.95,128.97,-3244.98,-3699.98,-6944.97
412,1729.68,2756.43,3768.4,-2739.72,-24418.69,1237.19,14493.29,-3839.03,129.42,-3173.42,-3709.61,-6883.03
413,1638.5,2741.24,3808.15,-2710.24,-24498.4,1250.68,14575.31,-3850.17,127.07,-3194.77,-3723.1,-6917.87
414,1578.33,2737.66,3802.32,-2714.82,-24473.45,1245.64,14549.26,-3834.8,126.1,-3275.06,-3708.7,-6983.76
415,1680.2,2774.22,3825.88,-2734.78,-24437.83,1256.14,14536.9,-3880.18,126.03,-3099.26,-3754.15,-6853.4
416,1643.0,2710.56,3824.06,-2698.8,-24431.72,1250.24,14561.88,-3912.09,126.97,-3140.78,-3785.12,-6925.9
417,1659.0,2712.84,3787.11,-2750.96,-24228.57,1241.32,14516.99,-4009.81,125.83,-3062.28,-3883.98,-6946.25
418,1622.55,2713.9,3801.09,-2706.21,-24441.56,1243.71,14575.83,-3897.73,125.86,-3190.68,-3771.87,-6962.55
419,1624.27,2755.17,3818.42,-2767.23,-24411.51,1243.49,14531.51,-3857.57,124.38,-3205.9,-3733.19,-6939.08
420,1667.97,2786.89,3789.56,-2752.51,-24372.73,1227.65,14541.57,-3901.97,127.27,-3111.6,-3774.69,-6886.29
421,1644.2,2784.4,3805.15,-2719.1,-24309.06,1233.4,14532.41,-3964.01,127.61,-3028.6,-3836.39,-6864.99
422,1640.16,2792.47,3771.19,-2743.41,-24294.34,1206.13,14495.77,-3984.06,127.91,-3132.04,-3856.15,-6988.19
423,1581.47,2802.99,3811.16,-2702.38,-24387.78,1256.41,14563.0,-3940.45,130.84,-3075.12,-3809.61,-6884.73
424,1646.98,2786.26,3820.84,-2740.15,-24452.05,1248.09,14563.89,-3870.64,126.54,-3126.15,-3744.1,-6870.25
425,1608.06,2739.94,3796.08,-2710.38,-24335.05,1245.13,14560.3,-3969.28,128.4,-3095.92,-3840.88,-6936.8
426,1623.9,2854.74,3790.71,-2694.82,-24396.0,1266.38,14556.69,-3925.27,128.54,-2998.4,-3796.72,-6795.12
427,1609.32,2713.24,3831.19,-2697.81,-24352.76,1258.79,14610.83,-4033.13,128.24,-3027.19,-3904.9,-6932.09
428,1585.82,2806.57,3782.69,-2703.04,-24354.03,1253.69,14559.5,-3950.82,127.74,-3068.8,-3823.08,-6891.89
429,1681.75,2737.48,3790.01,-2748.21,-24356.35,1264.27,14589.18,-3984.04,126.35,-3041.86,-3857.69,-6899.56
430,1659.46,2785.09,3785.79,-2693.13,-24336.53,1246.81,14449.27,-3876.95,128.99,-3103.24,-3747.96,-6851.21
431,1621.11,2733.19,3813.07,-2682.96,-24508.58,1239.24,14574.23,-3865.99,126.65,-3210.7,-3739.34,-6950.04
432,1605.05,2786.16,3763.66,-2697.79,-24358.63,1275.37,14590.66,-3934.94,127.54,-3035.53,-3807.4,-6842.92
433,1593.93,2625.32,3796.44,-2749.42,-24413.01,1260.17,14599.8,-3882.15,125.14,-3286.76,-3757.01,-7043.77
434,1600.1,2780.14,3811.23,-2716.85,-24420.49,1270.26,14550.61,-3930.88,128.27,-3125.01,-3802.61,-6927.62
435,1621.49,2742.39,3790.84,-2690.23,-24364.26,1275.3,14543.88,-3968.75,127.68,-3080.59,-3841.07,-6921.65
436,1632.45,2832.34,3771.98,-2734.56,-24293.67,1255.79,14540.93,-3991.98,129.6,-2994.74,-3862.38,-6857.12
437,1622.32,2702.92,3803.76,-2709.73,-24362.32,1246.5,14576.49,-3967.29,125.91,-3120.06,-3841.38,-6961.43
438,1584.49,2687.34,3782.94,-2720.45,-24243.34,1249.34,14534.42,-4024.79,126.86,-3125.27,-3897.93,-7023.21
439,1638.6,2725.52,3785.02,-2746.05,-24293.59,1229.39,14525.64,-4015.58,128.28,-3135.48,-3887.3,-7022.78
440,1671.82,2750.65,3813.86,-2691.97,-24435.66,1260.8,14589.37,-3929.35,127.26,-3041.13,-3802.09,-6843.22
441,1618.08,2779.35,3819.95,-2710.45,-24401.54,1254.97,14554.92,-3951.21,128.53,-3084.72,-3822.69,-6907.4
442,1621.28,2701.44,3768.56,-2686.48,-24279.76,1260.65,14537.61,-4017.1,128.04,-3076.69,-3889.06,-6965.75
443,1620.61,2738.52,3794.76,-2670.54,-24416.85,1250.32,14538.68,-3952.97,128.99,-3144.49,-3823.97,-6968.46
444,1622.47,2751.47,3799.11,-2734.24,-24326.24,1255.31,14608.93,-4010.22,128.3,-3023.18,-3881.91,-6905.1
445,1641.07,2770.86,3791.39,-2682.6,-24213.6,1229.58,14514.99,-4072.39,130.59,-2948.31,-3941.81,-6890.12
446,1597.78,2767.31,3816.64,-2718.29,-24090.0,1234.45,14427.44,-4084.34,128.66,-2964.67,-3955.68,-6920.34
447,1577.58,2660.93,3781.21,-2667.94,-24260.81,1258.41,14577.94,-4008.01,128.98,-3072.69,-3879.03,-6951.72
448,1646.69,2718.25,3757.72,-2692.9,-24219.11,1260.91,14518.73,-4035.45,132.25,-3009.71,-3903.19,-6912.91
449,1663.66,2700.64,3813.25,-2690.7,-24340.12,1263.05,14533.85,-3962.72,129.64,-3056.36,-3833.08,-6889.45
450,1681.84,2758.3,3817.76,-2686.35,-24192.51,1241.8,14446.28,-4023.97,132.15,-2932.87,-3891.82,-6824.69
451,1655.7,2801.9,3798.46,-2679.8,-24306.25,1246.45,14449.63,-3945.63,128.15,-3033.92,-3817.47,-6851.39
452,1588.58,2767.24,3832.08,-2676.16,-24347.69,1259.73,14515.93,-3930.52,129.56,-3060.29,-3800.96,-6861.25
453,1633.24,2768.45,3799.49,-2711.43,-24205.71,1269.97,14538.84,-4069.94,127.39,-2907.14,-3942.55,-6849.69
454,1702.49,2740.05,3841.86,-2683.35,-24193.85,1262.34,14557.15,-4082.9,128.89,-2773.32,-3954.01,-6727.33
455,1598.41,2740.48,3820.82,-2696.88,-24402.48,1233.37,14590.2,-3941.65,130.02,-3116.08,-3811.64,-6927.72
456,1730.46,2750.98,3803.31,-2705.78,-24262.94,1233.53,14496.87,-3986.13,129.2,-2953.57,-3856.92,-6810.5
457,1672.74,2810.46,3784.06,-2684.68,-24288.21,1237.53,14504.24,-3985.58,130.4,-2963.86,-3855.18,-6819.04
458,1574.34,2769.5,3781.62,-2714.31,-24327.18,1246.36,14551.83,-3929.61,127.86,-3117.84,-3801.75,-6919.58
459,1629.32,2725.14,3770.39,-2682.18,-24455.18,1295.17,14566.07,-3856.53,129.56,-3151.27,-3726.97,-6878.24
460,1573.36,2701.25,3788.0,-2659.66,-24359.89,1264.61,14570.3,-3970.5,131.85,-3122.03,-3838.65,-6960.68
461,1632.4,2773.68,3797.97,-2693.63,-24335.52,1244.7,14476.38,-3902.11,128.0,-3104.03,-3774.11,-6878.14
462,1646.25,2706.72,3786.99,-2669.32,-24303.13,1268.98,14453.38,-3955.65,126.98,-3110.13,-3828.67,-6938.79
463,1639.8,2762.12,3798.35,-2673.68,-24252.17,1269.17,14528.49,-4017.36,130.07,-2927.91,-3887.29,-6815.2
464,1584.68,2752.64,3791.6,-2715.75,-24350.67,1228.07,14507.78,-3905.66,127.91,-3201.64,-3777.75,-6979.4
465,1662.63,2822.0,3775.47,-2701.62,-24301.32,1233.26,14540.48,-3967.27,129.81,-2969.11,-3837.46,-6806.56
466,1679.95,2734.6,3783.69,-2691.5,-24325.37,1252.33,14482.73,-3915.61,126.96,-3083.56,-3788.65,-6872.21
467,1622.76,2735.67,3775.49,-2695.64,-24305.95,1254.86,14525.32,-3980.55,127.93,-3087.48,-3852.61,-6940.1
468,1667.58,2745.94,3794.47,-2693.78,-24301.84,1221.41,14545.04,-3962.64,129.84,-3021.17,-3832.8,-6853.97
469,1659.53,2844.68,3789.19,-2685.15,-24173.44,1259.39,14479.71,-4042.28,131.25,-2826.08,-3911.03,-6737.11
470,1585.15,2764.49,3801.05,-2718.24,-24244.0,1263.24,14499.83,-4022.47,131.38,-3048.48,-3891.09,-6939.57
471,1586.48,2762.48,3805.7,-2687.47,-24308.34,1243.15,14498.96,-3911.96,130.99,-3099.05,-3780.97,-6880.02
472,1610.99,2765.86,3812.8,-2694.35,-24259.38,1273.03,14488.75,-3998.36,129.82,-3002.29,-3868.54,-6870.83
473,1650.13,2771.17,3826.68,-2692.8,-24366.27,1241.29,14522.06,-3945.53,131.11,-3047.75,-3814.42,-6862.17
474,1617.74,2751.59,3798.56,-2665.75,-24306.98,1255.31,14484.96,-3964.21,130.76,-3064.57,-3833.45,-6898.01
475,1677.54,2777.08,3816.89,-2672.53,-24332.11,1276.13,14452.24,-3891.56,129.14,-3004.77,-3762.42,-6767.19
476,1578.57,2733.58,3826.42,-2664.17,-24465.68,1244.75,14533.3,-3848.65,127.38,-3213.22,-3721.27,-6934.49
477,1591.84,2752.43,3810.38,-2734.7,-24336.15,1242.45,14509.29,-3903.01,128.94,-3164.45,-3774.07,-6938.52
478,1682.34,2779.11,3781.9,-2668.87,-24403.95,1234.16,14488.69,-3864.51,129.72,-3106.62,-3734.79,-6841.41
479,1607.53,2724.63,3819.24,-2630.67,-24445.18,1223.0,14532.05,-3896.38,132.57,-3169.39,-3763.81,-6933.2
480,1580.52,2788.97,3806.77,-2680.24,-24467.13,1271.63,14499.06,-3811.02,129.99,-3200.43,-3681.03,-6881.46
481,1584.85,2768.5,3835.65,-2668.73,-24363.15,1282.65,14451.39,-3863.81,129.08,-3108.84,-3734.73,-6843.57
482,1624.59,2812.52,3833.02,-2658.42,-24516.52,1266.82,14524.31,-3808.25,126.73,-3113.67,-3681.53,-6795.2
483,1610.74,2674.19,3777.68,-2690.97,-24417.72,1238.48,14497.22,-3825.33,128.54,-3310.39,-3696.79,-7007.18
484,1628.18,2782.3,3785.98,-2702.34,-24477.64,1259.15,14496.57,-3825.75,128.98,-3227.8,-3696.77,-6924.56
485,1640.21,2794.95,3787.44,-2678.06,-24440.62,1253.14,14477.63,-3841.31,127.6,-3165.31,-3713.71,-6879.02
486,1612.35,2770.41,3798.42,-2691.76,-24392.7,1241.24,14481.56,-3853.75,127.09,-3180.48,-3726.66,-6907.14
487,1641.81,2672.39,3832.43,-2707.5,-24436.59,1255.34,14476.26,-3777.38,125.29,-3265.86,-3652.09,-6917.95
488,1597.26,2772.48,3823.23,-2742.02,-24585.82,1271.46,14542.99,-3719.34,126.17,-3320.42,-3593.16,-6913.58
489,1657.31,2684.19,3793.7,-2678.73,-24452.38,1228.74,14543.22,-3830.29,126.83,-3223.96,-3703.46,-6927.42
490,1672.37,2710.96,3800.8,-2750.51,-24369.14,1239.62,14493.73,-3879.99,125.28,-3202.17,-3754.71,-6956.88
491,1624.49,2797.35,3769.03,-2744.09,-24503.87,1258.15,14569.28,-3817.78,126.62,-3229.65,-3691.16,-6920.81
492,1640.98,2704.36,3813.5,-2744.43,-24513.87,1248.25,14546.44,-3809.41,123.02,-3304.77,-3686.39,-6991.16
493,1638.53,2773.88,3813.9,-2721.33,-24392.19,1225.87,14518.08,-3868.7,128.07,-3143.27,-3740.64,-6883.91
494,1648.36,2709.01,3832.78,-2715.31,-24298.92,1241.27,14489.93,-3950.51,126.14,-3092.88,-3824.37,-6917.25
495,1644.93,2732.23,3797.01,-2698.42,-24407.56,1266.01,14565.49,-3901.07,129.44,-3100.32,-3771.63,-6871.94
496,1627.52,2767.39,3792.66,-2688.3,-24423.97,1239.77,14462.76,-3823.1,126.49,-3222.18,-3696.61,-6918.79
497,1640.78,2663.2,3826.8,-2723.63,-24242.58,1242.0,14500.78,-3960.78,125.93,-3092.65,-3834.85,-6927.49
498,1624.91,2738.74,3783.08,-2699.42,-24383.98,1266.68,14572.22,-3953.24,128.09,-3097.78,-3825.15,-6922.93
499,1651.85,2757.58,3796.68,-2697.16,-24260.02,1234.59,14571.49,-4026.89,132.26,-2944.98,-3894.63,-6839.61
500,1679.86,2749.34,3834.21,-2718.57,-24260.9,1242.09,14501.43,-3975.43,126.6,-2972.53,-3848.84,-6821.37
501,1665.33,2735.24,3795.84,-2713.63,-24267.25,1230.93,14509.52,-3962.75,128.3,-3044.02,-3834.45,-6878.47
502,1633.76,2792.44,3838.32,-2721.14,-24151.33,1246.27,14503.29,-4049.34,128.76,-2858.38,-3920.58,-6778.96
503,1593.49,2776.06,3802.99,-2706.68,-24158.71,1241.27,14503.13,-4066.52,129.46,-2948.46,-3937.06,-6885.53
504,1605.1,2761.71,3802.55,-2733.84,-24208.36,1250.64,14491.72,-4014.35,129.97,-3030.46,-3884.38,-6914.84
505,1653.18,2756.28,3806.58,-2730.81,-24210.82,1242.86,14449.85,-3964.86,127.0,-3032.89,-3837.86,-6870.75
506,1688.0,2648.71,3824.88,-2719.1,-24260.84,1240.76,14575.48,-4050.14,127.69,-3002.1,-3922.45,-6924.55
507,1602.91,2775.53,3803.55,-2691.08,-24367.81,1240.86,14534.96,-3927.97,129.38,-3101.08,-3798.59,-6899.67
508,1659.69,2805.5,3788.59,-2722.49,-24297.66,1251.41,14505.51,-3955.72,127.42,-3009.45,-3828.31,-6837.76
509,1587.95,2754.44,3809.11,-2665.13,-24431.5,1247.22,14571.11,-3879.7,130.2,-3126.81,-3749.5,-6876.31
510,1682.67,2730.26,3768.47,-2699.34,-24506.19,1261.41,14598.93,-3803.83,131.08,-3163.78,-3672.76,-6836.54
511,1713.52,2764.8,3822.72,-2719.73,-24207.19,1266.99,14573.29,-4080.84,133.39,-2785.59,-3947.46,-6733.04
512,1619.59,2753.23,3761.96,-2693.44,-24216.82,1259.61,14534.72,-4042.84,129.72,-2981.15,-3913.12,-6894.27
513,1616.89,2733.09,3771.88,-2704.23,-24178.11,1243.17,14532.57,-4080.31,132.13,-2984.74,-3948.18,-6932.93
514,1657.78,2742.57,3799.66,-2671.66,-24250.97,1271.49,14592.74,-4079.99,133.01,-2858.41,-3946.98,-6805.39
515,1558.55,2723.47,3808.21,-2685.59,-24282.23,1228.11,14574.19,-4050.25,132.25,-3075.29,-3918.01,-6993.3
516,1634.08,2801.83,3797.64,-2687.1,-24425.36,1245.84,14574.54,-3948.78,132.47,-3058.54,-3816.31,-6874.85
517,1625.66,2738.15,3854.72,-2711.07,-24305.76,1244.28,14584.16,-3993.02,130.78,-2969.85,-3862.24,-6832.1
518,1645.01,2744.53,3795.62,-2637.59,-24443.17,1233.58,14529.26,-3864.27,132.68,-3132.76,-3731.6,-6864.36
519,1614.21,2763.58,3832.45,-2645.63,-24464.44,1251.57,14604.39,-3938.62,136.66,-3043.86,-3801.96,-6845.82
520,1634.86,2740.06,3847.44,-2669.76,-24410.64,1263.43,14541.28,-3917.61,130.08,-3053.33,-3787.53,-6840.86
521,1608.49,2758.25,3855.22,-2664.56,-24178.37,1237.97,14505.42,-4094.03,135.11,-2877.57,-3958.92,-6836.49
522,1636.83,2794.12,3792.68,-2701.33,-24139.27,1235.16,14540.64,-4175.03,135.99,-2841.17,-4039.05,-6880.21
523,1620.82,2789.86,3810.58,-2658.05,-24138.01,1238.41,14614.71,-4226.84,134.13,-2721.68,-4092.71,-6814.4
524,1576.99,2763.36,3791.17,-2677.5,-24223.32,1241.8,14587.42,-4070.17,132.52,-2940.08,-3937.65,-6877.74
525,1641.61,2813.82,3781.19,-2642.9,-24191.39,1237.32,14519.1,-4071.15,133.58,-2841.26,-3937.57,-6778.83
526,1670.04,2718.94,3817.21,-2699.51,-24308.44,1221.78,14504.0,-3936.71,131.73,-3075.99,-3804.99,-6880.97
527,1624.39,2692.45,3787.35,-2652.49,-24328.29,1245.46,14553.05,-3978.45,135.01,-3078.08,-3843.45,-6921.53
528,1553.46,2711.84,3767.58,-2675.41,-24272.24,1251.69,14571.96,-4046.95,130.68,-3091.11,-3916.27,-7007.38
529,1656.48,2755.49,3738.85,-2675.84,-24208.72,1261.72,14555.18,-4066.68,134.67,-2916.82,-3932.01,-6848.82
530,1644.64,2838.4,3807.51,-2657.42,-24316.93,1219.37,14494.82,-3953.0,131.14,-2969.61,-3821.85,-6791.47
531,1610.62,2752.27,3807.42,-2699.42,-24359.99,1240.02,14514.39,-3924.9,132.0,-3134.69,-3792.9,-6927.59
532,1601.94,2692.54,3829.97,-2678.06,-24353.36,1267.08,14577.09,-3986.79,131.99,-3062.79,-3854.79,-6917.59
533,1671.53,2797.36,3799.78,-2693.37,-24504.92,1212.71,14498.27,-3815.75,129.77,-3218.64,-3685.98,-6904.62
534,1678.92,2710.82,3781.61,-2670.44,-24474.38,1257.56,14596.1,-3884.44,130.61,-3119.8,-3753.83,-6873.63
535,1600.3,2855.95,3773.5,-2719.75,-24205.36,1236.05,14555.22,-4067.91,132.82,-2904.1,-3935.09,-6839.19
536,1549.64,2864.23,3782.16,-2718.36,-24321.32,1260.41,14552.57,-3988.49,129.26,-3030.66,-3859.23,-6889.9
537,1589.52,2718.29,3781.03,-2696.93,-24468.67,1257.81,14516.88,-3795.89,132.12,-3302.06,-3663.77,-6965.83
538,1623.45,2772.01,3799.3,-2691.54,-24455.77,1249.36,14563.38,-3912.35,130.26,-3139.81,-3782.1,-6921.9
539,1601.7,2816.65,3800.24,-2692.09,-24388.21,1256.74,14509.91,-3887.52,132.43,-3095.06,-3755.09,-6850.15
540,1634.61,2734.45,3820.82,-2742.83,-24533.16,1240.52,14576.3,-3833.87,127.45,-3269.3,-3706.43,-6975.72
541,1630.97,2833.22,3771.76,-2695.07,-24318.55,1232.01,14500.27,-3926.87,131.88,-3045.39,-3794.98,-6840.37
542,1674.9,2740.1,3797.19,-2691.89,-24308.1,1236.25,14506.2,-3978.27,130.68,-3045.35,-3847.6,-6892.94
543,1695.41,2767.09,3759.84,-2713.23,-24172.6,1229.65,14533.73,-4070.38,130.87,-2900.1,-3939.5,-6839.61
544,1635.19,2787.13,3825.51,-2706.79,-24272.74,1230.49,14500.95,-3990.31,128.75,-3000.27,-3861.56,-6861.82
545,1591.13,2734.69,3796.49,-2697.63,-24289.37,1255.1,14608.94,-4029.7,130.5,-3000.67,-3899.2,-6899.86
546,1562.03,2797.73,3764.63,-2699.22,-24204.9,1253.4,14563.92,-4064.3,132.38,-2962.4,-3931.91,-6894.32
547,1669.03,2770.31,3787.31,-2704.52,-24228.49,1251.12,14549.79,-4053.63,130.73,-2905.46,-3922.9,-6828.36
548,1604.34,2745.4,3768.09,-2658.11,-24211.54,1242.75,14544.78,-4105.32,133.39,-2964.29,-3971.92,-6936.22
549,1628.67,2692.88,3787.43,-2734.41,-24093.73,1252.24,14556.24,-4160.55,133.35,-2910.68,-4027.2,-6937.88
550,1702.04,2670.2,3807.83,-2694.03,-24129.65,1250.82,14529.13,-4151.33,132.74,-2863.66,-4018.6,-6882.25
551,1641.28,2802.76,3779.67,-2710.78,-24146.54,1248.15,14510.58,-4064.8,129.32,-2874.89,-3935.47,-6810.36
552,1636.26,2781.27,3805.83,-2662.5,-24262.22,1268.8,14522.07,-4007.34,132.44,-2910.49,-3874.9,-6785.39
553,1630.0,2750.8,3759.35,-2711.43,-24220.13,1214.1,14501.02,-4018.42,131.25,-3076.29,-3887.17,-6963.46
554,1681.61,2816.51,3753.17,-2659.89,-24277.94,1233.01,14473.12,-3943.22,133.36,-2980.41,-3809.86,-6790.27
555,1627.52,2767.62,3804.5,-2698.86,-24304.55,1250.95,14520.21,-3943.21,132.31,-3032.61,-3810.9,-6843.51
556,1557.36,2687.34,3776.48,-2699.37,-24238.06,1251.09,14518.14,-3960.4,131.26,-3147.01,-3829.14,-6976.15
557,1660.36,2705.16,3800.65,-2655.29,-24265.79,1240.54,14499.1,-3969.15,131.9,-3015.26,-3837.25,-6852.52
558,1706.2,2776.69,3746.93,-2700.89,-24163.63,1268.43,14430.75,-3973.17,130.9,-2935.52,-3842.27,-6777.79
559,1640.97,2686.72,3815.76,-2684.2,-24133.33,1242.58,14478.65,-4050.95,133.88,-2952.85,-3917.07,-6869.92
560,1617.97,2824.02,3801.68,-2669.42,-24140.18,1239.3,14436.04,-4036.74,133.49,-2890.57,-3903.26,-6793.83
561,1638.46,2728.09,3802.87,-2696.78,-24046.46,1255.97,14472.48,-4146.47,136.32,-2845.36,-4010.15,-6855.51
562,1639.24,2730.92,3804.71,-2693.21,-24079.35,1253.05,14545.7,-4140.85,133.39,-2798.94,-4007.46,-6806.4
563,1691.09,2788.15,3767.88,-2659.48,-24213.86,1262.38,14561.84,-4086.85,132.12,-2802.0,-3954.72,-6756.72
564,1713.26,2815.35,3755.9,-2719.46,-24185.04,1248.56,14504.99,-4009.98,131.69,-2866.44,-3878.29,-6744.73
565,1630.17,2790.61,3785.64,-2690.7,-24209.77,1224.75,14520.94,-4026.02,131.91,-2948.35,-3894.1,-6842.45
566,1618.67,2768.62,3761.52,-2680.45,-24260.27,1264.46,14496.98,-3941.26,129.39,-3030.46,-3811.87,-6842.33
567,1681.8,2729.25,3776.21,-2716.95,-24123.9,1230.42,14443.42,-3999.02,130.26,-2979.76,-3868.75,-6848.51
568,1673.58,2838.38,3783.35,-2677.66,-24106.1,1243.18,14462.2,-4080.39,132.22,-2783.08,-3948.17,-6731.25
569,1574.7,2783.19,3742.42,-2710.03,-24195.45,1228.41,14497.03,-4036.05,133.28,-3079.74,-3902.77,-6982.52
570,1632.65,2806.22,3777.88,-2674.8,-24118.76,1237.53,14465.81,-4051.4,130.55,-2873.46,-3920.85,-6794.31
571,1551.4,2779.75,3813.8,-2701.84,-24051.28,1260.53,14541.19,-4218.04,136.16,-2806.44,-4081.88,-6888.32
572,1706.73,2818.29,3755.08,-2700.8,-24042.62,1234.8,14483.89,-4129.49,135.06,-2744.63,-3994.43,-6739.07
573,1591.19,2745.95,3796.01,-2640.62,-24229.48,1256.75,14515.6,-3996.24,133.72,-2964.6,-3862.51,-6827.11
574,1677.04,2760.66,3737.32,-2729.31,-24069.21,1241.99,14450.38,-4048.1,130.08,-2931.13,-3918.02,-6849.15
575,1616.94,2784.29,3789.26,-2683.74,-24055.08,1232.15,14478.64,-4176.64,135.3,-2837.55,-4041.35,-6878.9
576,1639.72,2789.81,3793.1,-2685.62,-24083.34,1221.13,14481.26,-4105.4,132.26,-2843.95,-3973.14,-6817.09
577,1608.9,2749.42,3820.65,-2711.94,-24113.21,1275.19,14563.51,-4103.58,130.75,-2807.47,-3972.83,-6780.31
578,1664.09,2737.42,3812.61,-2705.51,-24102.3,1240.54,14511.76,-4090.07,133.66,-2841.39,-3956.42,-6797.8
579,1638.14,2756.1,3758.55,-2703.01,-24212.7,1244.85,14492.92,-3997.59,130.42,-3025.15,-3867.18,-6892.33
580,1608.87,2769.84,3776.32,-2715.96,-24265.22,1226.7,14457.49,-3940.01,128.72,-3141.96,-3811.28,-6953.24
581,1616.13,2783.48,3790.71,-2716.12,-24284.06,1238.72,14479.33,-3933.85,129.74,-3091.8,-3804.11,-6895.91
582,1621.31,2788.69,3799.36,-2721.27,-24274.16,1248.06,14517.42,-3954.75,129.2,-3020.59,-3825.55,-6846.14
583,1663.86,2744.11,3781.17,-2692.27,-24275.19,1241.21,14473.78,-3909.78,129.1,-3063.32,-3780.69,-6844.01
584,1676.52,2759.41,3755.77,-2724.87,-24122.85,1246.25,14467.76,-4050.24,131.06,-2942.01,-3919.17,-6861.18
585,1726.39,2745.6,3759.93,-2732.62,-24213.29,1241.14,14429.12,-3929.79,124.89,-3043.73,-3804.89,-6848.63
586,1669.78,2801.35,3768.93,-2731.69,-24261.86,1259.62,14447.31,-3900.39,124.35,-3046.57,-3776.04,-6822.61
587,1651.46,2784.42,3767.42,-2753.68,-24145.36,1269.81,14496.46,-4011.52,128.49,-2929.46,-3883.03,-6812.49
588,1626.29,2794.88,3783.72,-2724.42,-24090.61,1232.91,14408.23,-4056.69,127.46,-2969.0,-3929.23,-6898.23
589,1667.81,2828.49,3751.78,-2704.01,-24354.9,1219.15,14474.62,-3843.2,125.96,-3117.07,-3717.24,-6834.3
590,1595.24,2762.56,3761.19,-2714.84,-24188.02,1229.57,14455.84,-3953.03,126.95,-3098.45,-3826.09,-6924.54
591,1602.67,2780.29,3777.4,-2758.52,-24167.62,1260.11,14452.02,-3915.47,126.25,-3053.65,-3789.21,-6842.87
592,1675.45,2693.47,3746.59,-2674.24,-24163.76,1237.19,14465.51,-4031.81,129.9,-3019.79,-3901.91,-6921.7
593,1609.28,2797.86,3817.8,-2719.91,-24111.99,1240.22,14506.09,-4067.64,128.83,-2860.65,-3938.81,-6799.46
594,1632.93,2754.34,3758.32,-2699.75,-24192.54,1244.51,14486.91,-4011.39,127.63,-3015.28,-3883.75,-6899.03
595,1627.53,2774.29,3769.55,-2647.73,-24101.49,1245.9,14452.04,-4086.78,133.53,-2879.91,-3953.24,-6833.15
596,1681.9,2815.74,3774.2,-2713.6,-24087.59,1239.95,14461.26,-4057.21,130.57,-2828.14,-3926.64,-6754.78
597,1665.37,2686.48,3743.56,-2692.54,-24084.81,1235.93,14467.27,-4105.07,134.34,-2978.74,-3970.73,-6949.47
598,1537.79,2760.74,3830.87,-2701.06,-24145.34,1264.35,14601.92,-4132.91,132.53,-2850.72,-4000.38,-6851.11
599,1640.19,2770.25,3823.61,-2733.46,-24074.03,1251.01,14481.74,-4076.91,127.74,-2840.69,-3949.16,-6789.86
600,1609.71,2799.97,3794.63,-2711.28,-23993.04,1238.26,14503.99,-4201.73,131.57,-2757.77,-4070.16,-6827.93
601,1649.26,2733.53,3791.97,-2721.38,-24087.26,1250.68,14542.74,-4116.56,129.31,-2840.47,-3987.25,-6827.72
602,1637.48,2789.76,3793.18,-2714.3,-24015.45,1245.27,14489.5,-4134.3,131.9,-2774.56,-4002.41,-6776.97
603,1606.52,2718.34,3790.18,-2704.16,-24115.28,1262.82,14542.52,-4072.45,129.73,-2899.07,-3942.72,-6841.79
604,1648.59,2741.27,3796.6,-2719.76,-23942.83,1226.54,14459.38,-4193.32,131.22,-2790.21,-4062.1,-6852.32
605,1635.48,2758.54,3834.15,-2647.41,-24103.63,1262.53,14512.32,-4116.89,132.28,-2748.02,-3984.61,-6732.63
606,1599.71,2761.72,3799.07,-2665.33,-23978.34,1232.49,14480.59,-4172.44,131.91,-2770.09,-4040.53,-6810.62
607,1648.33,2672.85,3782.91,-2700.62,-24075.74,1224.61,14494.04,-4116.65,128.93,-2953.61,-3987.71,-6941.33
608,1659.97,2736.92,3819.86,-2678.46,-24247.99,1250.85,14586.45,-4045.8,128.59,-2872.41,-3917.21,-6789.62
609,1647.69,2794.57,3829.5,-2660.24,-23979.98,1252.86,14474.34,-4189.25,131.99,-2641.27,-4057.25,-6698.52
610,1659.21,2693.33,3753.03,-2724.95,-24020.38,1232.3,14496.23,-4123.7,133.81,-2911.22,-3989.89,-6901.11
611,1670.16,2729.51,3795.09,-2697.83,-24094.46,1238.48,14466.33,-4090.34,135.09,-2892.72,-3955.25,-6847.97
612,1551.35,2704.01,3754.0,-2661.41,-24147.37,1245.77,14485.52,-4059.73,130.88,-3068.13,-3928.85,-6996.99
613,1610.15,2830.83,3776.03,-2683.88,-24143.73,1239.31,14450.59,-4017.16,130.87,-2920.7,-3886.3,-6807.0
614,1674.37,2701.89,3796.85,-2692.5,-24120.15,1252.57,14442.27,-3982.29,130.92,-2944.7,-3851.37,-6796.07
615,1576.24,2758.6,3719.61,-2663.01,-24117.56,1270.06,14460.35,-4049.11,131.23,-2995.72,-3917.88,-6913.6
616,1598.33,2801.51,3775.4,-2656.74,-24130.63,1246.4,14441.01,-4035.5,131.71,-2924.71,-3903.79,-6828.5
617,1609.53,2738.32,3767.52,-2664.19,-24213.98,1249.86,14461.83,-3967.1,129.64,-3051.13,-3837.46,-6888.59
618,1599.03,2732.69,3763.85,-2689.4,-24121.86,1226.71,14457.77,-4017.68,129.18,-3031.21,-3888.49,-6919.7
619,1682.73,2685.34,3795.15,-2652.49,-24155.06,1267.35,14506.15,-4053.52,130.85,-2870.82,-3922.67,-6793.49
620,1587.44,2761.75,3770.78,-2697.78,-24011.73,1240.61,14470.31,-4130.04,131.82,-2878.62,-3998.22,-6876.84
621,1627.8,2809.91,3786.79,-2681.64,-24069.13,1236.06,14494.35,-4138.04,133.32,-2795.87,-4004.72,-6800.59
622,1626.77,2801.77,3772.01,-2680.13,-24134.86,1272.22,14543.5,-4156.33,134.48,-2798.72,-4021.86,-6820.58
623,1606.45,2722.98,3778.39,-2671.53,-24068.7,1239.59,14534.32,-4146.81,132.42,-2858.49,-4014.39,-6872.89
624,1657.95,2752.99,3787.76,-2674.36,-24185.48,1222.44,14551.76,-4067.93,132.78,-2886.95,-3935.15,-6822.1
625,1620.43,2707.24,3819.73,-2701.43,-24183.79,1250.42,14569.25,-4104.26,130.17,-2918.15,-3974.09,-6892.24
626,1652.97,2709.59,3797.38,-2680.92,-24226.08,1235.32,14399.09,-3918.91,130.55,-3112.64,-3788.37,-6901.01
627,1617.56,2805.94,3775.29,-2650.08,-24249.71,1240.65,14446.0,-3931.01,132.8,-3014.35,-3798.21,-6812.55
628,1636.54,2740.71,3816.64,-2681.08,-24174.29,1253.97,14429.79,-4007.56,131.99,-2977.73,-3875.56,-6853.29
629,1694.02,2718.73,3760.75,-2663.73,-24203.96,1243.44,14471.25,-4015.39,132.78,-2979.5,-3882.61,-6862.11
630,1674.61,2828.91,3810.37,-2683.42,-24215.11,1253.71,14471.19,-4032.75,131.1,-2859.74,-3901.64,-6761.39
631,1607.84,2728.94,3793.0,-2690.32,-24123.62,1254.82,14522.88,-4115.93,135.57,-2906.46,-3980.36,-6886.83
632,1639.08,2677.42,3786.34,-2644.59,-24130.28,1246.04,14522.82,-4109.72,133.08,-2903.17,-3976.64,-6879.81
633,1647.19,2735.12,3750.13,-2678.55,-24093.43,1245.43,14489.3,-4072.76,134.87,-2904.81,-3937.89,-6842.7
634,1654.46,2705.04,3775.67,-2673.3,-24020.63,1247.92,14514.28,-4193.83,134.7,-2796.56,-4059.13,-6855.69
635,1638.2,2731.55,3715.56,-2685.99,-24179.47,1256.92,14509.66,-4018.53,131.7,-3013.57,-3886.84,-6900.4
636,1656.15,2747.47,3811.4,-2703.84,-24148.57,1224.5,14494.83,-4047.73,130.26,-2918.06,-3917.47,-6835.53
637,1648.79,2718.92,3775.22,-2694.26,-24033.66,1220.15,14440.98,-4124.99,131.25,-2923.87,-3993.73,-6917.61
638,1667.68,2668.71,3781.35,-2691.18,-24120.94,1239.2,14472.8,-4035.84,131.68,-2982.39,-3904.15,-6886.55
639,1707.23,2731.52,3772.15,-2654.85,-24107.22,1234.44,14528.12,-4103.16,131.64,-2788.61,-3971.51,-6760.12
640,1634.22,2742.17,3784.19,-2654.76,-24297.89,1257.45,14522.26,-3952.51,132.79,-3012.36,-3819.72,-6832.08
641,1659.9,2726.73,3779.08,-2686.81,-24289.89,1244.34,14542.65,-3950.28,132.71,-3024.0,-3817.57,-6841.58
642,1552.53,2734.3,3779.86,-2718.98,-24078.43,1244.48,14500.0,-4097.68,132.84,-2986.27,-3964.84,-6951.1
643,1689.83,2807.02,3831.22,-2649.9,-24265.36,1235.96,14542.69,-4007.86,132.52,-2808.54,-3875.33,-6683.87
644,1631.51,2759.11,3754.8,-2687.24,-24374.5,1246.96,14502.94,-3859.35,128.67,-3166.41,-3730.68,-6897.09
645,1657.08,2773.58,3790.62,-2704.05,-24381.33,1233.61,14467.59,-3835.81,124.11,-3162.89,-3711.7,-6874.59
646,1604.96,2745.71,3779.21,-2724.66,-24438.37,1248.55,14557.49,-3887.25,128.13,-3227.1,-3759.12,-6986.23
647,1631.36,2787.82,3779.78,-2735.02,-24224.94,1250.51,14587.8,-4000.69,127.62,-2922.68,-3873.08,-6795.76
648,1635.42,2791.79,3806.09,-2649.87,-24271.74,1239.55,14504.9,-4001.68,130.44,-2943.87,-3871.24,-6815.11
649,1654.04,2743.66,3814.58,-2724.28,-24314.11,1251.64,14553.07,-3943.99,130.18,-3021.4,-3813.81,-6835.21
650,1651.39,2805.21,3789.88,-2702.22,-24350.76,1235.62,14448.43,-3873.05,126.89,-3122.45,-3746.16,-6868.61
651,1731.05,2725.13,3807.23,-2701.55,-24361.78,1252.29,14589.11,-3913.3,126.71,-2958.51,-3786.59,-6745.11
652,1693.25,2804.63,3808.58,-2709.18,-24284.31,1248.75,14573.75,-4046.16,125.3,-2864.52,-3920.86,-6785.39
653,1653.49,2717.18,3800.73,-2696.47,-24138.73,1252.93,14553.8,-4120.51,130.38,-2857.07,-3990.13,-6847.19
654,1685.49,2729.66,3796.04,-2746.16,-24153.42,1243.92,14566.88,-4111.13,127.43,-2877.6,-3983.7,-6861.3
655,1594.89,2828.17,3790.99,-2753.28,-24060.83,1246.74,14485.4,-4154.78,127.57,-2867.92,-4027.22,-6895.14
656,1600.61,2697.76,3777.04,-2740.91,-24165.4,1230.36,14585.12,-4116.59,128.28,-3015.42,-3988.32,-7003.74
657,1626.33,2710.0,3766.92,-2690.29,-24265.39,1243.01,14521.76,-3986.93,128.56,-3087.67,-3858.38,-6946.04
658,1665.3,2724.14,3792.4,-2674.77,-24290.94,1248.97,14616.79,-4021.73,131.53,-2918.1,-3890.2,-6808.31
659,1624.16,2728.82,3804.96,-2747.6,-24220.84,1249.03,14567.16,-4024.18,126.17,-2994.3,-3898.01,-6892.31
660,1612.14,2747.27,3790.34,-2697.5,-24087.22,1257.08,14543.4,-4201.24,128.96,-2834.49,-4072.28,-6906.77
661,1673.56,2723.87,3805.76,-2747.41,-24125.19,1245.37,14477.17,-4091.21,126.4,-2946.86,-3964.8,-6911.67
662,1660.62,2785.11,3816.17,-2708.16,-24235.65,1248.72,14527.68,-4035.0,126.82,-2905.49,-3908.18,-6813.68
663,1609.23,2721.82,3843.48,-2716.98,-24190.24,1248.11,14587.04,-4062.55,129.12,-2897.53,-3933.44,-6830.97
664,1601.88,2670.57,3798.98,-2681.13,-24270.48,1289.42,14581.28,-3973.85,127.0,-3009.48,-3846.85,-6856.33
665,1654.2,2802.09,3823.93,-2706.23,-24089.99,1256.68,14461.33,-4100.29,132.43,-2797.98,-3967.86,-6765.85
666,1632.35,2721.99,3786.61,-2689.55,-24132.46,1236.21,14498.12,-4075.71,130.33,-2946.74,-3945.38,-6892.12
667,1675.89,2756.71,3777.88,-2737.42,-24205.6,1236.29,14469.82,-3954.3,126.85,-3026.43,-3827.45,-6853.88
668,1639.34,2815.89,3809.13,-2727.66,-24067.57,1241.74,14504.1,-4114.27,131.41,-2785.03,-3982.86,-6767.89
669,1599.93,2794.19,3809.02,-2701.26,-23923.6,1247.85,14439.73,-4236.19,130.64,-2734.15,-4105.55,-6839.7
670,1647.42,2795.25,3766.24,-2711.56,-24131.71,1249.1,14488.18,-4090.51,130.59,-2897.08,-3959.91,-6856.99
671,1629.18,2808.36,3812.3,-2721.15,-24108.19,1228.1,14475.67,-4083.38,130.12,-2875.74,-3953.26,-6829.0
672,1658.91,2731.78,3814.14,-2719.44,-24101.35,1233.34,14543.68,-4134.59,129.01,-2838.95,-4005.57,-6844.53
673,1633.2,2705.52,3813.73,-2726.71,-24186.1,1244.96,14612.81,-4128.32,130.14,-2902.59,-3998.18,-6900.77
674,1651.56,2731.97,3820.09,-2723.51,-24205.19,1231.21,14555.51,-4074.33,129.95,-2938.37,-3944.38,-6882.76
675,1653.36,2732.77,3811.81,-2668.38,-24094.69,1249.82,14543.07,-4165.83,129.22,-2772.23,-4036.6,-6808.84
676,1600.45,2741.36,3778.16,-2726.38,-23935.81,1241.18,14500.97,-4221.38,132.88,-2800.07,-4088.5,-6888.57
677,1580.55,2730.78,3752.7,-2742.04,-23986.91,1271.46,14514.32,-4225.71,129.24,-2879.14,-4096.47,-6975.61
678,1611.58,2662.49,3797.52,-2709.76,-24029.81,1225.58,14553.01,-4202.57,132.29,-2889.39,-4070.28,-6959.68
679,1570.03,2843.3,3784.8,-2686.28,-24010.16,1224.07,14462.09,-4260.69,135.72,-2812.14,-4124.98,-6937.11
680,1609.22,2813.99,3812.78,-2687.0,-24009.67,1214.55,14473.02,-4224.37,132.06,-2773.12,-4092.31,-6865.43
681,1689.3,2708.69,3776.16,-2678.74,-24067.89,1246.81,14504.73,-4147.26,135.09,-2820.93,-4012.16,-6833.1
682,1672.27,2755.34,3832.57,-2683.07,-23995.59,1260.11,14451.32,-4209.29,134.35,-2707.05,-4074.95,-6781.99
683,1626.57,2788.58,3770.49,-2730.92,-24189.89,1260.09,14532.31,-4040.91,129.75,-2942.79,-3911.16,-6853.95
684,1623.56,2731.71,3784.93,-2710.22,-24322.98,1226.31,14564.31,-3960.44,129.53,-3102.37,-3830.92,-6933.29
685,1653.26,2750.97,3795.33,-2722.13,-24217.59,1254.46,14567.18,-4077.22,129.05,-2918.51,-3948.18,-6866.69
686,1637.65,2781.14,3797.7,-2699.93,-24120.5,1264.13,14553.18,-4151.2,130.83,-2786.64,-4020.37,-6807.01
687,1623.18,2770.21,3799.26,-2677.46,-24118.87,1246.67,14486.89,-4104.74,133.23,-2870.13,-3971.51,-6841.64
688,1676.09,2786.16,3777.27,-2670.26,-24169.9,1235.19,14563.91,-4123.51,131.95,-2801.53,-3991.55,-6793.08
689,1597.92,2826.23,3772.56,-2673.19,-24078.13,1231.54,14518.48,-4166.88,132.17,-2804.59,-4034.71,-6839.3
690,1625.48,2718.8,3791.5,-2669.39,-24072.52,1242.88,14545.68,-4208.7,132.18,-2817.58,-4076.53,-6894.1
691,1573.94,2709.3,3785.03,-2678.54,-24035.9,1249.41,14542.57,-4216.37,133.89,-2854.19,-4082.48,-6936.67
692,1597.1,2752.11,3758.07,-2703.68,-24009.19,1251.88,14594.36,-4230.04,131.34,-2759.34,-4098.7,-6858.04
693,1715.78,2762.83,3761.24,-2711.96,-23867.68,1225.35,14519.56,-4318.09,134.66,-2594.88,-4183.43,-6778.31
694,1601.27,2835.66,3760.93,-2676.99,-23803.07,1249.36,14540.04,-4419.56,136.45,-2492.8,-4283.11,-6775.91
695,1589.8,2763.39,3787.9,-2683.05,-24128.63,1237.27,14543.39,-4098.65,133.55,-2889.94,-3965.1,-6855.04
696,1586.45,2815.97,3773.62,-2712.31,-24025.39,1229.05,14555.03,-4218.95,133.43,-2777.58,-4085.52,-6863.1
697,1619.85,2720.23,3760.82,-2642.53,-24132.96,1227.77,14536.73,-4122.1,131.85,-2910.1,-3990.25,-6900.34
698,1672.21,2763.37,3796.96,-2667.77,-23938.24,1236.09,14453.93,-4271.81,137.45,-2683.45,-4134.36,-6817.81
699,1605.92,2746.23,3797.66,-2690.32,-24066.25,1243.17,14495.39,-4145.65,132.33,-2868.2,-4013.32,-6881.52
700,1625.13,2686.96,3747.24,-2680.0,-24100.57,1246.28,14529.13,-4124.81,135.57,-2945.82,-3989.25,-6935.06
701,1642.65,2728.74,3795.29,-2710.9,-24139.67,1253.49,14448.52,-4029.56,133.28,-2981.87,-3896.28,-6878.15
702,1667.75,2717.58,3777.94,-2674.32,-24340.04,1291.42,14543.51,-3945.64,129.75,-3016.16,-3815.89,-6832.06
703,1659.18,2712.03,3784.56,-2671.05,-24091.87,1222.39,14508.18,-4113.47,133.09,-2876.58,-3980.38,-6856.96
704,1652.26,2703.51,3796.72,-2718.97,-24080.04,1264.85,14575.92,-4201.27,129.25,-2805.74,-4072.02,-6877.76
705,1581.25,2770.59,3793.21,-2641.29,-24190.61,1250.81,14539.9,-4134.47,135.2,-2896.15,-3999.26,-6895.41
706,1635.01,2713.1,3782.83,-2656.91,-24123.68,1241.58,14523.74,-4125.41,135.24,-2884.33,-3990.17,-6874.49
707,1690.89,2779.04,3804.92,-2693.78,-24036.65,1222.95,14465.15,-4200.81,130.54,-2767.48,-4070.27,-6837.74
708,1602.63,2771.53,3781.2,-2705.01,-24136.4,1247.89,14591.34,-4142.37,134.2,-2846.82,-4008.17,-6854.99
709,1635.96,2750.86,3785.72,-2725.21,-24145.61,1261.17,14550.12,-4120.94,130.71,-2886.99,-3990.24,-6877.22
710,1613.82,2779.11,3799.94,-2682.08,-24062.54,1226.92,14495.3,-4185.06,132.02,-2829.54,-4053.04,-6882.57
711,1662.14,2679.68,3737.91,-2684.41,-24046.73,1242.31,14533.78,-4200.75,132.57,-2875.33,-4068.19,-6943.51
712,1626.61,2790.37,3775.28,-2691.4,-23796.22,1248.08,14447.73,-4346.5,134.76,-2599.55,-4211.74,-6811.29
713,1603.24,2758.72,3798.57,-2673.76,-23988.88,1259.9,14494.01,-4199.16,130.01,-2748.2,-4069.16,-6817.36
714,1665.22,2772.13,3831.97,-2711.03,-24094.07,1258.69,14494.59,-4097.28,131.65,-2782.5,-3965.63,-6748.12
715,1579.89,2808.5,3780.79,-2680.34,-23919.84,1256.49,14454.86,-4283.36,134.79,-2719.65,-4148.57,-6868.22
716,1719.77,2745.33,3788.75,-2694.19,-24124.34,1240.16,14473.81,-4092.38,131.18,-2850.71,-3961.19,-6811.9
717,1615.33,2845.46,3780.9,-2718.6,-24117.48,1228.01,14552.35,-4123.33,131.8,-2814.02,-3991.53,-6805.55
718,1638.24,2680.94,3784.9,-2695.42,-24088.72,1263.37,14604.63,-4211.76,130.82,-2812.05,-4080.95,-6893.0
719,1657.06,2716.14,3756.92,-2678.84,-24074.69,1262.05,14555.87,-4173.98,129.82,-2805.5,-4044.16,-6849.66
720,1647.05,2698.76,3776.46,-2676.96,-23992.66,1243.35,14471.55,-4176.69,131.73,-2832.45,-4044.96,-6877.42
721,1641.7,2835.41,3808.59,-2722.97,-24017.96,1248.2,14511.37,-4172.4,131.21,-2695.65,-4041.19,-6736.84
722,1605.29,2794.38,3807.94,-2681.56,-24230.55,1243.98,14622.57,-4077.98,130.78,-2837.95,-3947.2,-6785.15
723,1696.83,2826.51,3806.37,-2701.3,-24021.66,1239.92,14496.38,-4153.72,131.68,-2656.94,-4022.04,-6678.98
724,1670.38,2723.77,3737.42,-2663.46,-24120.34,1254.27,14476.56,-4114.05,130.76,-2921.4,-3983.29,-6904.7
725,1645.5,2822.32,3741.29,-2698.14,-24086.58,1249.46,14448.0,-4083.19,130.41,-2878.15,-3952.78,-6830.93
726,1607.88,2743.95,3797.42,-2720.02,-24060.31,1257.6,14510.03,-4140.46,130.99,-2863.44,-4009.47,-6872.91
727,1564.98,2793.63,3786.55,-2701.05,-24163.61,1260.85,14457.49,-4027.98,129.87,-3001.16,-3898.1,-6899.27
728,1642.97,2732.87,3803.21,-2665.46,-24292.98,1248.52,14522.22,-3976.5,128.58,-3008.66,-3847.92,-6856.58
729,1605.52,2796.78,3821.88,-2674.65,-24093.54,1215.34,14468.21,-4103.8,130.41,-2860.45,-3973.39,-6833.84
730,1593.02,2838.23,3805.04,-2703.06,-24126.55,1238.34,14511.33,-4056.85,131.09,-2843.65,-3925.77,-6769.41
731,1640.51,2726.82,3825.17,-2660.72,-24109.98,1251.04,14431.34,-4088.18,134.12,-2895.82,-3954.06,-6849.88
732,1634.98,2777.46,3804.91,-2670.9,-24069.82,1222.44,14461.01,-4149.22,135.16,-2839.92,-4014.06,-6853.98
733,1621.23,2765.57,3766.83,-2654.53,-24063.74,1259.12,14478.82,-4128.51,132.29,-2826.7,-3996.22,-6822.92
734,1660.1,2791.78,3814.2,-2661.99,-23991.78,1253.85,14518.79,-4244.04,132.59,-2615.04,-4111.46,-6726.5
735,1639.74,2640.36,3781.21,-2680.3,-24022.02,1241.35,14552.99,-4228.15,131.48,-2846.66,-4096.67,-6943.34
736,1605.34,2739.4,3797.57,-2682.43,-24138.85,1254.14,14483.17,-4090.56,130.95,-2941.66,-3959.62,-6901.28
737,1679.68,2846.39,3780.92,-2689.5,-24034.18,1231.66,14437.68,-4170.24,129.27,-2747.36,-4040.96,-6788.32
738,1601.61,2755.95,3782.69,-2687.92,-24121.64,1251.2,14449.12,-4031.76,128.1,-2968.99,-3903.66,-6872.65
739,1663.98,2736.6,3848.89,-2624.48,-24130.02,1239.22,14418.8,-4062.64,131.23,-2847.01,-3931.42,-6778.43
740,1635.12,2798.61,3777.23,-2673.98,-24101.11,1245.68,14483.32,-4068.96,128.59,-2835.12,-3940.37,-6775.5
741,1688.69,2756.14,3805.67,-2683.89,-24172.49,1246.64,14498.35,-4084.5,129.05,-2860.89,-3955.46,-6816.35
742,1616.98,2745.03,3767.4,-2704.96,-24195.45,1241.45,14529.78,-4034.37,126.78,-2999.77,-3907.59,-6907.36
743,1720.93,2727.7,3794.47,-2681.99,-24175.43,1237.21,14546.95,-4088.7,127.9,-2830.14,-3960.79,-6790.94
744,1626.56,2745.36,3794.26,-2696.28,-24152.19,1240.01,14536.51,-4090.81,129.75,-2905.76,-3961.06,-6866.82
745,1578.1,2727.44,3797.03,-2727.26,-24070.56,1255.02,14545.22,-4152.85,127.85,-2895.01,-4025.0,-6920.01
746,1631.64,2748.85,3800.85,-2638.75,-24031.33,1230.94,14502.03,-4205.02,133.16,-2755.78,-4071.85,-6827.63
747,1662.65,2773.94,3792.8,-2694.1,-23991.74,1218.37,14527.72,-4286.48,128.8,-2710.35,-4157.68,-6868.03
748,1649.06,2754.24,3799.07,-2698.37,-24072.96,1230.41,14516.81,-4160.94,129.68,-2821.75,-4031.26,-6853.01
749,1678.63,2735.76,3782.45,-2680.29,-24200.91,1280.66,14547.93,-4072.53,128.91,-2855.78,-3943.63,-6799.41
750,1599.42,2683.95,3756.78,-2680.42,-24191.21,1257.36,14594.34,-4131.64,127.23,-2979.79,-4004.41,-6984.2
751,1640.39,2769.1,3742.56,-2722.82,-24185.46,1238.3,14555.38,-4076.84,126.65,-2962.54,-3950.19,-6912.73
752,1664.66,2760.48,3756.7,-2708.5,-24248.19,1231.33,14627.87,-4123.15,128.74,-2915.65,-3994.41,-6910.06
753,1639.19,2740.49,3794.32,-2694.63,-24179.52,1287.96,14585.37,-4105.66,128.51,-2826.82,-3977.15,-6803.98
754,1569.5,2742.31,3791.46,-2706.42,-24248.15,1276.8,14534.62,-3996.03,128.04,-3039.88,-3867.99,-6907.87
755,1605.24,2785.06,3741.56,-2681.7,-24284.31,1256.5,14547.57,-4020.36,129.25,-3030.07,-3891.11,-6921.18
756,1605.91,2772.14,3773.07,-2672.12,-24080.64,1246.78,14490.03,-4102.99,128.12,-2864.82,-3974.87,-6839.69
757,1636.42,2771.5,3797.02,-2668.57,-24154.5,1244.18,14480.81,-4067.93,128.95,-2893.15,-3938.98,-6832.12
758,1649.96,2787.15,3761.39,-2708.28,-24062.09,1240.51,14541.5,-4155.85,131.42,-2789.86,-4024.43,-6814.29
759,1623.5,2830.87,3760.97,-2716.87,-24274.72,1247.74,14512.31,-3957.04,127.93,-3016.21,-3829.11,-6845.32
760,1627.42,2805.98,3801.65,-2724.91,-24311.52,1254.22,14583.73,-3979.1,126.02,-2963.43,-3853.08,-6816.51
761,1625.34,2720.51,3785.28,-2689.01,-24347.32,1239.08,14603.96,-3983.31,129.37,-3062.17,-3853.94,-6916.11
762,1684.76,2731.96,3788.45,-2672.08,-24281.97,1242.46,14489.04,-3973.55,127.96,-3017.38,-3845.59,-6862.97
763,1659.45,2698.72,3767.36,-2698.27,-24275.04,1230.07,14529.15,-3997.51,129.08,-3088.56,-3868.43,-6956.99
764,1669.58,2723.05,3787.58,-2647.29,-24308.47,1237.04,14535.82,-3995.92,130.27,-3002.7,-3865.65,-6868.34
765,1619.13,2746.34,3788.14,-2642.19,-24286.29,1272.37,14596.42,-4032.28,130.7,-2906.1,-3901.58,-6807.67
766,1573.16,2768.62,3741.33,-2706.98,-24174.86,1243.43,14589.96,-4130.02,130.66,-2965.35,-3999.36,-6964.71
767,1630.61,2735.73,3803.11,-2718.8,-24216.75,1287.78,14542.77,-4023.2,127.32,-2935.55,-3895.87,-6831.42
768,1727.92,2777.78,3734.53,-2698.95,-24136.13,1234.2,14479.38,-4078.44,126.52,-2881.26,-3951.92,-6833.18
769,1640.63,2792.61,3779.15,-2700.78,-24181.89,1245.05,14456.08,-3985.77,128.75,-2969.16,-3857.02,-6826.18
770,1674.13,2730.96,3782.19,-2703.54,-24248.31,1244.16,14482.82,-3981.07,128.05,-3037.6,-3853.02,-6890.62
771,1602.58,2700.1,3795.77,-2715.0,-24354.38,1246.08,14567.57,-3897.49,126.04,-3157.28,-3771.45,-6928.73
772,1572.66,2743.94,3780.04,-2696.92,-24318.8,1241.31,14528.52,-3942.61,129.08,-3149.24,-3813.53,-6962.78
773,1685.53,2743.4,3819.69,-2680.55,-24398.34,1217.33,14532.41,-3878.85,127.07,-3080.53,-3751.78,-6832.31
774,1655.6,2804.51,3779.88,-2686.53,-24438.28,1249.69,14570.76,-3857.5,129.94,-3064.38,-3727.56,-6791.94
775,1631.26,2757.95,3812.5,-2702.99,-24347.6,1250.74,14557.72,-3960.6,129.57,-3040.41,-3831.03,-6871.44
776,1639.33,2783.38,3792.94,-2707.65,-24381.2,1229.91,14514.21,-3894.16,127.55,-3129.08,-3766.61,-6895.69
777,1595.01,2715.95,3801.1,-2705.84,-24385.78,1222.47,14591.61,-3881.33,127.91,-3165.47,-3753.42,-6918.88
778,1655.0,2681.27,3777.42,-2678.45,-24335.97,1251.55,14541.53,-3979.47,130.04,-3107.65,-3849.43,-6957.08
779,1628.55,2700.59,3773.45,-2693.11,-24321.78,1219.18,14512.48,-3941.97,129.06,-3180.65,-3812.91,-6993.56
780,1614.93,2767.03,3769.94,-2683.31,-24343.23,1242.25,14572.61,-3981.75,130.4,-3059.78,-3851.35,-6911.13
781,1596.7,2865.98,3829.81,-2704.08,-24165.25,1227.27,14439.93,-4039.58,129.79,-2909.64,-3909.79,-6819.43
782,1667.76,2735.27,3777.15,-2686.73,-24111.83,1270.5,14592.31,-4182.4,132.04,-2755.58,-4050.36,-6805.95
783,1635.17,2760.33,3793.84,-2728.14,-24134.27,1242.1,14541.15,-4092.72,129.14,-2889.83,-3963.58,-6853.41
784,1604.78,2670.56,3823.9,-2665.75,-24315.55,1275.42,14505.37,-3937.78,129.93,-3101.25,-3807.86,-6909.11
785,1586.74,2718.48,3771.64,-2662.6,-24504.76,1276.97,14570.5,-3827.61,128.2,-3243.04,-3699.41,-6942.45
786,1666.47,2730.83,3803.55,-2685.98,-24333.22,1255.78,14475.95,-3927.8,127.48,-3086.62,-3800.32,-6886.94
787,1648.22,2833.98,3774.54,-2688.41,-24311.21,1239.06,14517.63,-3974.48,128.16,-2986.19,-3846.31,-6832.51
788,1649.66,2810.32,3785.84,-2668.61,-24282.44,1255.56,14533.12,-4008.62,129.52,-2916.54,-3879.1,-6795.65
789,1600.48,2710.44,3766.24,-2688.04,-24472.9,1284.69,14699.05,-3927.45,130.75,-3100.04,-3796.69,-6896.73
790,1600.21,2762.38,3782.27,-2713.87,-24271.43,1238.62,14581.92,-4027.82,128.75,-3019.9,-3899.07,-6918.97
791,1660.13,2761.76,3788.41,-2678.67,-24266.07,1228.51,14487.34,-3960.75,129.28,-3018.6,-3831.47,-6850.07
792,1632.82,2713.92,3803.86,-2703.55,-24324.99,1252.77,14579.92,-3960.53,128.62,-3045.25,-3831.91,-6877.16
793,1598.24,2773.68,3759.32,-2683.13,-24455.76,1244.86,14604.39,-3862.51,127.69,-3158.4,-3734.82,-6893.22
794,1661.97,2749.68,3794.25,-2677.36,-24346.76,1235.21,14543.96,-3922.26,129.63,-3039.05,-3792.63,-6831.68
795,1607.57,2767.51,3750.42,-2677.09,-24344.27,1254.93,14475.69,-3909.55,127.87,-3165.24,-3781.67,-6946.91
796,1703.7,2840.51,3779.12,-2690.84,-24210.71,1224.25,14471.59,-4021.84,130.22,-2882.38,-3891.62,-6774.0
797,1653.81,2722.11,3770.72,-2729.63,-24290.7,1244.08,14491.59,-3934.99,127.63,-3138.03,-3807.36,-6945.39
798,1627.22,2764.03,3796.78,-2680.72,-24440.24,1271.82,14603.96,-3905.95,126.17,-3057.14,-3779.78,-6836.92
799,1596.69,2728.08,3778.47,-2690.3,-24239.99,1239.12,14495.69,-4002.08,129.39,-3092.23,-3872.69,-6964.92
800,1607.71,2748.15,3796.87,-2692.63,-24323.64,1219.71,14564.15,-4021.36,127.66,-3079.69,-3893.7,-6973.39
801,1611.93,2662.3,3775.13,-2685.84,-24309.04,1250.66,14604.82,-4012.46,129.29,-3090.06,-3883.17,-6973.23
802,1636.93,2726.68,3795.68,-2707.47,-24314.1,1242.38,14532.04,-3977.42,127.88,-3087.86,-3849.54,-6937.4
803,1629.25,2768.15,3772.81,-2722.39,-24436.4,1253.25,14575.02,-3873.7,127.06,-3160.3,-3746.64,-6906.94
804,1654.84,2749.83,3783.92,-2714.68,-24397.67,1267.34,14613.92,-3910.08,124.38,-3042.5,-3785.7,-6828.21
805,1628.87,2719.22,3786.94,-2706.94,-24318.38,1234.67,14541.26,-3978.13,127.53,-3114.35,-3850.6,-6964.95
806,1640.56,2712.42,3759.95,-2712.7,-24216.99,1213.89,14503.61,-3985.69,127.75,-3099.25,-3857.93,-6957.18
807,1704.53,2727.12,3756.56,-2695.7,-24315.12,1233.38,14537.52,-3934.72,128.04,-3051.71,-3806.68,-6858.39
808,1643.26,2690.57,3746.51,-2734.95,-24390.61,1229.93,14582.76,-3878.04,126.39,-3232.53,-3751.65,-6984.18
809,1615.93,2740.17,3772.78,-2718.91,-24339.12,1240.27,14567.17,-3974.85,128.33,-3121.71,-3846.52,-6968.23
810,1612.18,2761.69,3741.61,-2680.39,-24223.2,1247.27,14537.58,-4061.54,131.94,-3003.27,-3929.6,-6932.87
811,1633.31,2753.05,3760.84,-2691.78,-24364.04,1235.36,14569.81,-3952.82,129.54,-3103.45,-3823.28,-6926.74
812,1601.25,2755.0,3774.65,-2694.46,-24305.96,1223.08,14541.94,-3958.97,130.1,-3104.5,-3828.87,-6933.37
813,1588.01,2738.87,3815.94,-2686.75,-24273.03,1235.68,14530.56,-3970.79,131.35,-3050.72,-3839.44,-6890.16
814,1631.14,2723.28,3785.78,-2684.1,-24205.01,1243.48,14537.47,-4093.33,133.06,-2967.96,-3960.27,-6928.24
815,1630.95,2740.19,3792.8,-2686.47,-24027.27,1257.03,14503.31,-4191.29,132.12,-2789.47,-4059.17,-6848.64
816,1643.27,2725.49,3804.42,-2685.36,-24248.15,1248.07,14491.98,-3979.72,130.55,-3020.28,-3849.18,-6869.46
817,1654.05,2689.51,3741.08,-2709.17,-24334.45,1259.39,14551.34,-3945.16,130.39,-3148.25,-3814.77,-6963.02
818,1618.2,2825.7,3780.46,-2728.44,-24311.1,1229.51,14452.2,-3895.86,128.42,-3133.47,-3767.44,-6900.91
819,1709.69,2781.03,3813.73,-2689.17,-24255.9,1218.87,14491.31,-4000.52,129.14,-2930.45,-3871.39,-6801.84
820,1611.15,2796.13,3803.2,-2668.96,-24412.94,1239.4,14523.07,-3868.9,129.07,-3108.95,-3739.82,-6848.78
821,1693.88,2783.3,3795.34,-2672.24,-24245.16,1229.12,14514.83,-3985.06,131.96,-2900.92,-3853.1,-6754.01
822,1618.13,2782.55,3773.38,-2684.91,-24230.92,1221.98,14491.14,-3992.18,131.59,-3028.65,-3860.59,-6889.24
823,1645.49,2718.32,3765.3,-2671.81,-24168.99,1227.29,14560.86,-4094.26,132.06,-2923.55,-3962.2,-6885.75
824,1668.01,2738.25,3816.04,-2667.69,-24347.4,1253.67,14591.81,-3960.23,128.91,-2947.3,-3831.32,-6778.62
825,1690.14,2815.97,3792.1,-2719.29,-24278.82,1228.25,14490.45,-4002.02,128.68,-2981.2,-3873.33,-6854.53
826,1600.0,2781.27,3815.69,-2684.07,-24336.35,1266.14,14505.27,-3935.59,129.43,-3052.06,-3806.16,-6858.22
827,1641.14,2784.4,3777.74,-2683.48,-24412.38,1248.11,14566.85,-3901.14,127.2,-3077.61,-3773.94,-6851.55
828,1615.11,2793.4,3763.69,-2667.1,-24403.16,1237.4,14579.99,-3957.97,130.13,-3080.67,-3827.84,-6908.5
829,1635.44,2712.46,3742.12,-2700.25,-24506.79,1248.45,14631.91,-3879.05,127.59,-3236.65,-3751.46,-6988.11
830,1636.26,2734.81,3776.27,-2718.03,-24382.1,1215.23,14575.85,-3914.46,126.08,-3161.71,-3788.38,-6950.09
831,1619.26,2696.88,3721.88,-2708.57,-24468.47,1264.21,14650.59,-3904.12,126.68,-3224.22,-3777.44,-7001.66
832,1630.67,2719.7,3801.44,-2683.9,-24435.05,1244.97,14540.19,-3890.97,127.66,-3181.99,-3763.31,-6945.31
833,1647.25,2703.52,3801.48,-2702.15,-24543.54,1254.57,14609.38,-3818.39,125.04,-3229.49,-3693.35,-6922.84
834,1606.7,2664.98,3765.39,-2690.22,-24483.78,1258.55,14650.5,-3909.03,126.13,-3227.88,-3782.9,-7010.78
835,1630.13,2662.76,3805.96,-2728.21,-24425.4,1241.44,14647.98,-3956.61,125.24,-3165.34,-3831.36,-6996.71
836,1606.38,2727.89,3784.73,-2682.79,-24420.04,1259.7,14533.38,-3872.64,125.41,-3190.76,-3747.23,-6937.99
837,1574.03,2732.17,3788.7,-2696.83,-24320.34,1243.98,14506.99,-3923.37,126.61,-3171.29,-3796.77,-6968.06
838,1603.87,2776.8,3788.79,-2682.87,-24361.34,1243.26,14484.35,-3910.38,129.8,-3147.13,-3780.58,-6927.71
839,1576.79,2632.89,3795.81,-2670.44,-24345.81,1265.6,14589.14,-3967.92,128.19,-3156.02,-3839.73,-6995.75
840,1566.61,2768.08,3749.85,-2695.77,-24414.54,1253.94,14554.35,-3876.15,126.97,-3217.49,-3749.18,-6966.68
841,1682.98,2798.19,3791.78,-2692.68,-24136.85,1247.52,14510.3,-4116.49,128.68,-2798.76,-3987.81,-6786.56
842,1662.29,2696.12,3785.14,-2682.69,-24306.33,1236.37,14482.32,-3950.74,128.75,-3126.79,-3821.99,-6948.78
843,1630.34,2753.67,3799.3,-2702.35,-24202.06,1225.12,14565.89,-4106.17,132.21,-2930.09,-3973.96,-6904.05
844,1595.3,2706.43,3784.78,-2681.49,-24194.09,1261.94,14482.57,-4032.09,129.44,-3044.56,-3902.64,-6947.2
845,1639.73,2763.42,3780.88,-2677.66,-24277.3,1247.6,14529.62,-4004.79,128.07,-2993.7,-3876.72,-6870.42
846,1664.91,2749.01,3792.2,-2724.09,-24193.58,1244.45,14492.27,-4011.74,129.74,-2974.85,-3881.99,-6856.84
847,1620.09,2813.53,3795.82,-2715.04,-24313.95,1229.55,14532.99,-3949.76,131.02,-3037.0,-3818.75,-6855.75
848,1622.91,2761.55,3780.28,-2651.35,-24259.42,1246.62,14510.02,-4007.47,130.74,-2989.39,-3876.74,-6866.12
849,1664.73,2816.61,3813.02,-2673.31,-24364.01,1234.27,14480.52,-3865.65,126.91,-3028.18,-3738.73,-6766.92
850,1614.79,2832.31,3811.37,-2643.0,-24207.52,1243.91,14514.06,-4075.71,134.35,-2834.09,-3941.36,-6775.45
851,1629.7,2738.69,3781.02,-2716.23,-24308.89,1234.47,14591.59,-4041.97,131.73,-3049.66,-3910.24,-6959.9
852,1610.91,2773.23,3777.06,-2724.22,-24181.98,1274.98,14530.52,-4040.55,128.79,-2939.5,-3911.76,-6851.26
853,1641.79,2767.1,3793.14,-2684.17,-24251.29,1244.74,14552.35,-4020.77,129.74,-2936.34,-3891.03,-6827.37
854,1556.31,2705.49,3756.56,-2674.6,-24255.34,1259.62,14562.06,-4023.31,130.46,-3089.9,-3892.84,-6982.75
855,1680.51,2729.15,3788.5,-2694.05,-24209.3,1226.42,14460.57,-4005.57,128.83,-3018.2,-3876.74,-6894.94
856,1592.68,2698.41,3809.65,-2707.7,-24307.35,1248.58,14523.7,-3980.31,128.0,-3142.02,-3852.3,-6994.33
857,1674.56,2712.96,3810.89,-2682.13,-24219.23,1250.42,14467.91,-4008.52,130.33,-2984.62,-3878.2,-6862.82
858,1638.75,2775.59,3780.68,-2673.77,-24221.04,1262.5,14563.46,-4044.26,130.77,-2873.85,-3913.49,-6787.33
859,1675.82,2847.85,3799.93,-2706.35,-24320.33,1251.16,14568.16,-3963.64,128.55,-2883.75,-3835.09,-6718.84
860,1604.26,2761.77,3764.53,-2641.59,-24292.34,1251.33,14524.96,-3983.04,131.73,-3027.07,-3851.31,-6878.38
861,1667.44,2803.23,3778.48,-2659.55,-24113.4,1227.52,14459.0,-4095.38,131.93,-2837.27,-3963.45,-6800.71
862,1637.49,2793.45,3819.15,-2674.79,-24215.27,1269.81,14546.81,-4050.64,131.6,-2823.37,-3919.03,-6742.4
863,1702.96,2756.91,3782.32,-2712.38,-24290.56,1241.09,14568.74,-3997.51,130.14,-2950.91,-3867.37,-6818.28
864,1709.95,2736.76,3796.84,-2682.69,-24338.53,1255.12,14572.58,-3981.94,131.57,-2949.98,-3850.38,-6800.35
865,1649.74,2635.37,3834.97,-2659.78,-24224.94,1229.71,14491.82,-4034.82,130.16,-3043.12,-3904.66,-6947.78
866,1636.22,2768.66,3805.95,-2669.87,-24344.36,1249.15,14526.24,-3944.02,130.86,-3028.0,-3813.16,-6841.16
867,1580.15,2809.73,3785.01,-2662.02,-24215.93,1266.22,14548.45,-4068.45,132.77,-2888.39,-3935.67,-6824.07
868,1680.33,2716.43,3751.09,-2702.31,-24197.56,1241.55,14527.63,-4011.09,132.47,-2982.83,-3878.62,-6861.45
869,1597.52,2736.64,3772.27,-2652.76,-24134.55,1244.17,14513.47,-4078.02,131.52,-2923.25,-3946.5,-6869.74
870,1605.97,2774.78,3793.1,-2707.02,-24179.95,1252.09,14532.15,-4071.78,129.43,-2928.89,-3942.35,-6871.24
871,1635.36,2782.09,3796.15,-2665.1,-24190.66,1234.68,14476.38,-4021.67,132.8,-2931.11,-3888.87,-6819.98
872,1600.55,2812.73,3783.47,-2703.34,-24156.22,1219.9,14556.22,-4118.84,129.29,-2886.7,-3989.56,-6876.25
873,1643.55,2783.2,3792.72,-2706.41,-24205.59,1275.2,14536.08,-4072.26,131.19,-2881.24,-3941.07,-6822.31
874,1662.58,2803.85,3786.08,-2701.44,-24281.06,1235.79,14488.66,-3928.2,129.36,-3005.54,-3798.84,-6804.38
875,1632.68,2759.9,3791.85,-2671.33,-24240.59,1250.23,14542.67,-4008.4,128.27,-2934.59,-3880.14,-6814.73
876,1604.75,2809.28,3820.85,-2671.14,-24286.28,1251.28,14570.24,-4009.63,131.3,-2901.02,-3878.34,-6779.35
877,1593.17,2728.79,3791.0,-2702.96,-24139.88,1241.52,14503.69,-4051.97,129.45,-2984.68,-3922.52,-6907.2
878,1661.7,2760.63,3779.79,-2723.4,-24232.63,1256.37,14495.52,-3980.18,128.72,-3002.03,-3851.46,-6853.48
879,1669.89,2759.4,3829.96,-2691.92,-24189.74,1241.43,14518.86,-4052.13,128.67,-2862.11,-3923.46,-6785.57
880,1594.21,2734.35,3817.46,-2664.41,-24294.19,1264.55,14506.83,-3993.35,132.46,-3041.2,-3860.89,-6902.09
881,1662.49,2711.35,3811.04,-2670.55,-24141.68,1221.64,14506.21,-4113.22,133.61,-2899.5,-3979.61,-6879.11
882,1620.36,2773.75,3789.42,-2701.01,-24140.58,1239.39,14437.55,-4037.46,127.87,-2981.13,-3909.59,-6890.72
883,1650.19,2770.82,3772.64,-2725.4,-24258.09,1241.36,14513.54,-3956.76,126.24,-3034.93,-3830.52,-6865.45
884,1547.97,2737.64,3807.1,-2681.66,-24272.21,1259.81,14595.38,-4019.64,130.11,-3005.98,-3889.53,-6895.5
885,1646.18,2751.62,3778.29,-2685.14,-24279.4,1257.1,14494.93,-3989.69,128.38,-3036.41,-3861.31,-6897.72
886,1578.29,2817.67,3802.96,-2670.56,-24199.61,1237.29,14510.43,-4022.4,132.82,-2923.53,-3889.58,-6813.11
887,1644.12,2785.71,3776.88,-2672.36,-24247.61,1264.89,14498.77,-4005.73,128.15,-2949.59,-3877.58,-6827.17
888,1652.25,2789.36,3783.12,-2654.43,-24406.98,1233.71,14562.56,-3889.6,129.05,-3040.41,-3760.55,-6800.95
889,1595.99,2800.68,3801.37,-2703.08,-24352.43,1247.83,14598.46,-3961.95,128.95,-3011.19,-3833.0,-6844.18
890,1630.49,2771.05,3802.03,-2691.62,-24202.7,1280.89,14477.63,-3998.23,131.28,-2932.23,-3866.95,-6799.18
891,1633.85,2820.67,3776.83,-2641.12,-24340.63,1254.45,14535.75,-3926.83,130.66,-2960.2,-3796.17,-6756.37
892,1648.97,2791.3,3814.52,-2677.22,-24261.4,1216.16,14486.29,-4005.32,128.17,-2981.36,-3877.15,-6858.51
893,1643.88,2794.89,3817.71,-2691.45,-24377.78,1250.25,14539.84,-3883.65,129.74,-3022.67,-3753.91,-6776.59
894,1620.84,2782.55,3833.2,-2705.15,-24348.17,1216.64,14482.87,-3847.72,126.15,-3117.22,-3721.57,-6838.79
895,1651.21,2743.1,3778.37,-2720.17,-24356.45,1252.27,14465.56,-3845.09,127.88,-3186.11,-3717.21,-6903.32
896,1611.37,2784.08,3846.53,-2724.62,-24382.47,1229.6,14479.85,-3795.87,126.77,-3155.66,-3669.1,-6824.76
897,1578.38,2789.77,3823.44,-2692.87,-24318.11,1240.91,14504.16,-3887.96,125.86,-3074.32,-3762.09,-6836.41
898,1673.21,2755.67,3790.61,-2679.93,-24247.07,1260.73,14453.34,-3951.95,126.13,-2993.44,-3825.83,-6819.26
899,1588.48,2655.93,3800.58,-2735.76,-24355.94,1288.35,14561.04,-3877.33,128.72,-3197.32,-3748.61,-6945.93
900,1641.18,2817.51,3788.72,-2672.94,-24183.83,1237.32,14501.42,-4064.07,128.74,-2870.62,-3935.33,-6805.94
901,1644.79,2772.65,3793.16,-2699.9,-24430.63,1246.49,14525.59,-3825.18,125.97,-3147.86,-3699.2,-6847.06
902,1585.35,2736.67,3768.49,-2656.83,-24412.9,1278.93,14553.17,-3870.58,129.69,-3147.11,-3740.89,-6888.01
903,1720.72,2784.67,3779.24,-2736.03,-24220.92,1237.47,14454.3,-3929.73,126.56,-2980.55,-3803.18,-6783.73
904,1614.61,2773.33,3790.37,-2698.83,-24297.1,1236.8,14448.99,-3898.67,129.86,-3131.82,-3768.81,-6900.64
905,1608.65,2763.05,3775.02,-2682.7,-24307.65,1244.02,14513.12,-3915.53,126.81,-3086.47,-3788.72,-6875.19
906,1642.35,2651.48,3782.37,-2693.0,-24323.02,1235.97,14525.68,-3938.24,127.62,-3178.16,-3810.62,-6988.79
907,1613.44,2670.55,3761.33,-2712.46,-24305.69,1244.86,14600.33,-3990.31,128.65,-3127.64,-3861.66,-6989.3
908,1609.6,2785.31,3812.37,-2696.22,-24086.38,1236.28,14462.28,-4090.68,128.51,-2876.77,-3962.16,-6838.93
909,1645.96,2784.16,3821.63,-2670.12,-24272.07,1241.53,14452.98,-3913.12,128.17,-2995.94,-3784.95,-6780.9
910,1691.74,2795.54,3747.72,-2690.93,-24262.16,1275.45,14441.29,-3934.74,127.35,-3001.35,-3807.39,-6808.74
911,1610.16,2785.83,3795.64,-2648.53,-24286.86,1241.8,14510.24,-4013.86,132.87,-2991.71,-3880.99,-6872.7
912,1592.91,2698.67,3779.52,-2688.92,-24269.27,1266.95,14496.71,-3982.59,129.62,-3123.43,-3852.97,-6976.4
913,1703.07,2810.43,3755.76,-2715.77,-24180.94,1232.54,14465.03,-3999.45,129.81,-2929.88,-3869.64,-6799.52
914,1635.69,2814.82,3800.76,-2681.92,-24195.24,1232.57,14475.02,-4002.23,130.58,-2918.31,-3871.65,-6789.96
915,1659.07,2777.25,3770.16,-2703.7,-24179.68,1244.24,14462.89,-3997.67,127.83,-2969.76,-3869.85,-6839.61
916,1698.52,2741.66,3772.12,-2681.8,-24277.2,1223.62,14471.56,-3959.18,131.1,-3051.51,-3828.08,-6879.59
917,1583.02,2661.33,3739.78,-2639.7,-24243.25,1267.38,14531.8,-4032.93,133.14,-3099.63,-3899.79,-6999.42
918,1598.3,2734.23,3805.2,-2702.75,-24192.3,1257.96,14551.67,-4054.34,128.61,-2947.69,-3925.73,-6873.42
919,1619.48,2748.47,3807.05,-2703.06,-24339.69,1256.45,14569.3,-3990.32,130.3,-3042.01,-3860.01,-6902.02
920,1656.71,2757.19,3809.4,-2658.55,-24254.87,1214.36,14470.43,-3975.01,128.88,-3005.33,-3846.13,-6851.46
921,1641.61,2683.61,3802.16,-2668.34,-24258.07,1231.77,14533.33,-3986.11,130.83,-3033.92,-3855.28,-6889.2
922,1622.53,2851.61,3791.96,-2687.66,-24372.85,1251.07,14579.22,-3918.78,130.04,-2964.12,-3788.74,-6752.86
923,1592.9,2747.68,3772.2,-2712.75,-24237.61,1252.09,14643.99,-4093.18,131.9,-2941.5,-3961.29,-6902.79
924,1599.1,2792.82,3762.01,-2681.99,-24434.9,1247.09,14559.69,-3841.57,129.53,-3156.19,-3712.05,-6868.23
925,1608.66,2741.0,3792.24,-2694.61,-24257.17,1265.0,14617.18,-4062.19,129.01,-2927.69,-3933.18,-6860.87
926,1632.25,2737.54,3783.77,-2714.04,-24293.44,1233.43,14530.43,-3980.29,127.88,-3090.06,-3852.41,-6942.46
927,1652.7,2746.92,3804.55,-2716.53,-24104.24,1247.34,14501.1,-4121.78,129.52,-2868.16,-3992.27,-6860.42
928,1665.32,2742.39,3754.92,-2688.94,-24249.91,1235.35,14529.4,-3973.49,127.75,-3011.48,-3845.74,-6857.22
929,1597.3,2783.72,3745.27,-2697.18,-24244.26,1243.12,14500.87,-3951.96,125.97,-3071.16,-3825.99,-6897.15
930,1680.42,2689.31,3814.74,-2679.48,-24351.07,1226.66,14480.82,-3874.76,124.2,-3138.6,-3750.56,-6889.16
931,1635.53,2705.4,3774.57,-2678.71,-24284.09,1224.97,14428.77,-3874.44,124.95,-3193.57,-3749.49,-6943.05
932,1657.49,2825.47,3783.56,-2695.42,-24376.29,1250.88,14485.36,-3865.08,125.06,-3068.94,-3740.02,-6808.96
933,1632.22,2789.85,3795.6,-2696.69,-24411.32,1247.94,14553.84,-3852.39,125.09,-3088.56,-3727.3,-6815.86
934,1606.72,2783.6,3805.76,-2675.61,-24425.86,1239.96,14470.49,-3825.77,127.32,-3194.94,-3698.45,-6893.38
935,1628.13,2721.19,3738.05,-2687.88,-24312.6,1238.3,14551.49,-3918.08,126.76,-3123.32,-3791.32,-6914.64
936,1679.75,2730.52,3767.54,-2681.41,-24379.45,1253.61,14566.49,-3934.52,129.16,-3062.95,-3805.36,-6868.31
937,1614.45,2768.36,3789.02,-2722.94,-24381.47,1270.75,14600.12,-3933.49,125.75,-3061.71,-3807.74,-6869.45
938,1579.65,2799.63,3758.1,-2653.27,-24347.36,1227.51,14613.54,-4005.58,131.62,-3022.2,-3873.96,-6896.16
939,1622.2,2680.46,3804.6,-2719.16,-24286.77,1257.66,14554.41,-3969.81,130.01,-3086.61,-3839.8,-6926.41
940,1663.81,2773.21,3755.11,-2695.0,-24234.34,1240.64,14562.37,-4044.91,128.4,-2934.2,-3916.51,-6850.71
941,1598.82,2731.69,3756.17,-2674.1,-24297.36,1261.96,14603.48,-3972.68,130.29,-3019.34,-3842.39,-6861.73
942,1636.23,2737.76,3792.09,-2690.9,-24297.52,1221.27,14515.1,-3950.86,130.4,-3085.98,-3820.46,-6906.44
943,1622.5,2774.71,3775.61,-2717.54,-24432.46,1251.87,14567.35,-3869.46,127.06,-3157.96,-3742.39,-6900.35
944,1610.67,2804.05,3792.12,-2680.77,-24384.48,1251.88,14621.68,-3964.39,130.58,-2984.84,-3833.81,-6818.65
945,1632.69,2761.07,3820.6,-2701.87,-24373.36,1240.95,14593.46,-3952.96,128.88,-3026.45,-3824.07,-6850.53
946,1625.33,2766.66,3760.14,-2648.95,-24377.27,1244.04,14554.8,-3915.07,129.47,-3075.24,-3785.6,-6860.84
947,1628.0,2781.89,3754.38,-2685.7,-24459.41,1254.71,14597.97,-3859.83,131.8,-3128.17,-3728.02,-6856.19
948,1637.93,2786.86,3766.77,-2665.6,-24351.68,1255.5,14557.84,-3939.94,130.85,-3012.39,-3809.1,-6821.48
949,1673.93,2742.17,3772.64,-2660.12,-24388.68,1254.13,14557.42,-3906.97,130.51,-3048.51,-3776.47,-6824.98
950,1623.62,2746.51,3792.9,-2668.74,-24224.74,1221.11,14495.7,-3958.8,130.88,-3013.65,-3827.92,-6841.57
951,1629.48,2748.13,3821.41,-2691.72,-24355.34,1261.95,14550.24,-3923.39,129.41,-3035.87,-3793.97,-6829.84
952,1609.44,2708.44,3759.6,-2644.23,-24194.47,1272.85,14561.49,-4113.22,131.23,-2926.88,-3982.0,-6908.88
953,1652.0,2778.44,3776.45,-2659.53,-24060.21,1239.18,14514.76,-4177.26,132.79,-2758.92,-4044.47,-6803.39
954,1600.25,2752.62,3796.21,-2653.89,-24288.58,1211.82,14561.31,-4044.33,133.35,-3020.27,-3910.98,-6931.25
955,1584.69,2720.18,3795.33,-2663.34,-24300.5,1265.16,14564.74,-3996.08,133.03,-3033.76,-3863.05,-6896.81
956,1673.66,2778.67,3771.38,-2701.52,-24241.47,1225.33,14514.12,-3996.41,129.09,-2979.82,-3867.32,-6847.14
957,1606.18,2793.85,3763.86,-2616.63,-24213.4,1277.48,14475.28,-4024.75,131.76,-2913.38,-3892.99,-6806.37
958,1648.29,2802.4,3785.93,-2684.54,-24270.25,1228.51,14436.57,-3939.78,131.29,-3053.09,-3808.48,-6861.58
959,1642.19,2739.11,3781.44,-2658.23,-24429.86,1244.56,14517.42,-3858.74,130.7,-3163.38,-3728.05,-6891.42
960,1634.67,2797.95,3757.45,-2710.27,-24441.54,1234.25,14539.8,-3816.75,128.4,-3187.69,-3688.35,-6876.04
961,1594.99,2780.88,3836.46,-2695.64,-24204.58,1227.88,14579.62,-4112.3,130.6,-2880.39,-3981.7,-6862.1
962,1556.43,2844.76,3763.3,-2672.55,-24214.55,1223.66,14494.52,-4018.55,129.07,-3004.43,-3889.48,-6893.91
963,1609.9,2800.18,3795.47,-2719.44,-24204.75,1252.82,14568.65,-4012.03,128.83,-2897.16,-3883.19,-6780.36
964,1621.27,2750.47,3762.85,-2673.33,-24212.61,1260.7,14555.39,-4065.92,130.93,-2935.27,-3934.99,-6870.26
965,1725.3,2812.05,3809.72,-2677.88,-24220.28,1241.22,14525.4,-4037.98,130.62,-2784.47,-3907.37,-6691.84
966,1619.91,2751.15,3749.93,-2693.1,-24322.76,1253.42,14569.51,-3955.55,130.8,-3071.93,-3824.75,-6896.68
967,1654.18,2705.07,3770.57,-2671.43,-24311.93,1264.24,14582.72,-4005.47,132.07,-3006.57,-3873.4,-6879.97
968,1676.99,2783.86,3779.37,-2722.64,-24167.28,1248.43,14504.6,-4039.9,126.84,-2896.67,-3913.06,-6809.73
969,1610.55,2804.74,3761.53,-2667.95,-24351.01,1255.43,14598.75,-3994.39,127.72,-2987.94,-3866.67,-6854.61
970,1626.82,2812.78,3794.95,-2699.0,-24248.3,1257.59,14568.48,-4040.11,128.48,-2886.69,-3911.63,-6798.32
971,1666.26,2737.85,3798.47,-2703.44,-24272.89,1272.5,14589.1,-4000.99,130.73,-2912.16,-3870.26,-6782.42
972,1616.57,2727.8,3771.91,-2690.71,-24089.74,1215.17,14560.66,-4132.11,132.01,-2888.35,-4000.1,-6888.45
973,1655.8,2824.74,3786.36,-2636.49,-24226.66,1262.55,14569.63,-4081.62,133.6,-2764.06,-3948.02,-6712.08
974,1622.04,2773.67,3803.83,-2703.33,-24126.49,1254.35,14540.96,-4136.66,129.8,-2834.96,-4006.86,-6841.82
975,1611.84,2792.43,3784.73,-2684.69,-24132.59,1242.88,14530.84,-4090.02,131.0,-2854.56,-3959.02,-6813.58
976,1612.07,2772.86,3800.86,-2678.12,-24237.5,1259.13,14609.61,-4045.84,128.96,-2861.1,-3916.88,-6777.98
977,1667.05,2773.45,3814.85,-2689.8,-24192.7,1217.58,14506.27,-4014.79,131.74,-2903.3,-3883.06,-6786.36
978,1584.65,2688.12,3789.2,-2717.37,-24167.99,1225.15,14498.39,-4002.87,128.28,-3099.86,-3874.59,-6974.45
979,1607.59,2751.0,3785.92,-2734.25,-24261.94,1279.06,14563.93,-3979.19,126.72,-3008.69,-3852.47,-6861.17
980,1677.17,2707.06,3780.5,-2722.99,-24364.6,1237.81,14585.78,-3922.76,126.69,-3099.27,-3796.07,-6895.34
981,1652.56,2754.3,3764.93,-2662.57,-24261.13,1282.52,14526.5,-4006.32,127.4,-2942.9,-3878.92,-6821.82
982,1595.63,2773.46,3801.92,-2685.7,-24179.55,1236.73,14488.99,-4007.89,129.84,-2968.52,-3878.05,-6846.57
983,1606.78,2721.07,3784.73,-2690.85,-24097.78,1247.57,14512.97,-4146.79,132.32,-2915.5,-4014.47,-6929.97
984,1651.73,2758.51,3818.78,-2690.53,-24203.22,1235.22,14557.67,-4064.84,132.03,-2871.84,-3932.81,-6804.65
985,1613.25,2789.29,3826.44,-2677.55,-24132.47,1240.29,14508.51,-4102.24,131.08,-2832.24,-3971.16,-6803.4
986,1670.72,2745.76,3794.64,-2675.7,-24232.47,1233.53,14610.55,-4040.84,131.7,-2852.97,-3909.14,-6762.11
987,1602.02,2776.0,3787.34,-2676.67,-24222.47,1255.17,14572.2,-4069.35,134.49,-2906.4,-3934.86,-6841.26
988,1601.14,2767.76,3793.79,-2684.4,-24314.15,1245.46,14607.47,-4021.58,132.16,-2982.93,-3889.41,-6872.34
989,1657.76,2776.87,3767.26,-2670.12,-24140.91,1232.38,14577.21,-4148.62,135.16,-2799.54,-4013.47,-6813.01
990,1634.61,2835.89,3799.96,-2711.93,-24058.36,1235.77,14592.62,-4194.47,132.47,-2671.44,-4062.01,-6733.44
991,1656.05,2700.05,3792.53,-2658.03,-24297.12,1216.61,14567.35,-4004.14,133.02,-3022.56,-3871.11,-6893.67
992,1637.24,2719.98,3811.47,-2636.92,-24333.83,1229.18,14546.89,-3978.78,132.59,-3026.0,-3846.19,-6872.18
993,1629.32,2692.78,3759.06,-2687.78,-24336.45,1238.01,14610.55,-3929.32,130.54,-3094.52,-3798.79,-6893.3
994,1686.42,2724.2,3791.72,-2639.31,-24271.75,1237.93,14586.89,-4059.38,130.36,-2883.89,-3929.02,-6812.92
995,1617.08,2716.57,3778.41,-2729.18,-24222.3,1255.69,14633.78,-4088.16,130.09,-2949.95,-3958.08,-6908.03
996,1595.69,2773.37,3784.76,-2731.56,-24207.86,1241.66,14562.17,-4070.75,130.43,-2981.77,-3940.31,-6922.08
997,1628.04,2776.09,3787.51,-2698.31,-24202.34,1249.79,14524.19,-4012.47,128.82,-2935.03,-3883.65,-6818.68
998,1639.87,2758.77,3790.3,-2701.37,-24222.93,1271.34,14550.3,-4055.22,129.79,-2913.71,-3925.43,-6839.13
999,1646.82,2711.94,3823.1,-2687.57,-24088.53,1236.23,14577.07,-4166.55,132.24,-2780.94,-4034.32,-6815.25
1000,1668.68,2715.19,3784.95,-2672.49,-24356.18,1241.96,14552.86,-3909.17,128.63,-3065.04,-3780.54,-6845.58

Receptor Energy Terms
Frame #,BOND,ANGLE,DIHED,VDWAALS,EEL,1-4 VDW,1-4 EEL,EGB,ESURF,GGAS,GSOLV,TOTAL
1,1635.78,2708.53,3768.9,-2620.9,-24044.28,1241.21,14230.21,-3988.26,132.55,-3080.56,-3855.71,-6936.28
2,1625.12,2724.87,3847.29,-2641.42,-23994.99,1239.04,14264.49,-4037.79,134.25,-2935.59,-3903.55,-6839.14
3,1667.3,2721.87,3787.34,-2635.37,-23914.61,1238.92,14240.57,-4072.61,132.96,-2893.98,-3939.65,-6833.63
4,1655.47,2691.01,3752.76,-2641.12,-23972.35,1242.75,14319.3,-4092.34,135.54,-2952.16,-3956.81,-6908.97
5,1602.75,2715.38,3789.74,-2616.01,-23875.48,1239.29,14254.43,-4131.26,136.85,-2889.91,-3994.41,-6884.32
6,1660.28,2831.08,3832.24,-2649.75,-23988.77,1233.81,14226.69,-4023.27,132.03,-2854.43,-3891.24,-6745.66
7,1612.5,2736.04,3824.16,-2660.7,-24067.69,1248.52,14236.1,-3961.78,129.84,-3071.06,-3831.94,-6903.0
8,1605.33,2756.19,3821.29,-2649.59,-24134.85,1252.62,14251.18,-3936.57,130.18,-3097.83,-3806.39,-6904.22
9,1636.82,2705.8,3816.52,-2661.44,-24029.05,1255.75,14286.73,-4032.03,131.59,-2988.86,-3900.44,-6889.31
10,1651.36,2711.33,3797.58,-2678.84,-23909.85,1248.37,14237.61,-4088.35,130.34,-2942.44,-3958.02,-6900.46
11,1621.86,2818.19,3741.65,-2650.12,-23886.01,1254.96,14242.14,-4109.94,133.97,-2857.32,-3975.98,-6833.3
12,1593.6,2713.15,3785.8,-2646.16,-24019.55,1264.27,14269.19,-4044.49,133.8,-3039.69,-3910.69,-6950.38
13,1647.58,2716.71,3777.48,-2640.09,-23879.33,1232.77,14267.83,-4157.79,136.19,-2877.04,-4021.59,-6898.63
14,1594.45,2716.09,3803.06,-2647.55,-24017.15,1247.94,14262.5,-4087.42,135.49,-3040.66,-3951.93,-6992.59
15,1618.07,2717.25,3811.37,-2591.04,-23958.8,1240.93,14301.57,-4116.78,134.59,-2860.64,-3982.19,-6842.84
16,1644.8,2705.93,3772.1,-2606.01,-24070.53,1253.63,14320.35,-4029.63,132.94,-2979.73,-3896.69,-6876.42
17,1591.03,2701.32,3789.22,-2655.81,-24111.07,1248.51,14294.86,-4010.26,132.18,-3141.96,-3878.09,-7020.05
18,1649.51,2781.23,3773.5,-2661.22,-23943.9,1254.45,14300.9,-4117.94,132.71,-2845.53,-3985.23,-6830.76
19,1633.04,2757.76,3742.85,-2658.55,-23776.85,1209.71,14270.64,-4247.3,134.01,-2821.41,-4113.29,-6934.7
20,1615.35,2706.83,3790.66,-2646.38,-23974.35,1235.81,14323.79,-4146.38,131.73,-2948.28,-4014.65,-6962.93
21,1622.99,2723.32,3793.06,-2628.13,-23884.35,1251.52,14268.68,-4223.99,132.78,-2852.91,-4091.22,-6944.13
22,1603.46,2755.36,3791.9,-2643.96,-23888.97,1256.96,14318.95,-4229.39,134.76,-2806.31,-4094.63,-6900.93
23,1638.45,2693.26,3795.11,-2606.64,-23878.14,1212.17,14294.38,-4198.9,136.3,-2851.4,-4062.61,-6914.01
24,1624.56,2695.14,3834.2,-2591.97,-23958.97,1255.84,14288.29,-4174.27,136.66,-2852.91,-4037.61,-6890.52
25,1611.79,2682.96,3800.29,-2638.37,-23896.5,1255.32,14330.17,-4225.03,134.14,-2854.33,-4090.89,-6945.23
26,1684.62,2723.03,3784.04,-2629.98,-23908.48,1233.74,14305.97,-4168.58,133.28,-2807.07,-4035.3,-6842.37
27,1692.7,2779.05,3798.05,-2646.48,-24052.32,1230.9,14282.89,-4067.01,132.29,-2915.21,-3934.71,-6849.92
28,1627.39,2749.07,3764.43,-2626.85,-23884.81,1230.9,14231.88,-4120.43,134.43,-2907.98,-3986.0,-6893.98
29,1605.19,2793.91,3804.18,-2675.33,-23845.85,1231.35,14343.81,-4220.91,132.21,-2742.74,-4088.7,-6831.44
30,1632.03,2737.08,3814.38,-2627.25,-23930.79,1242.48,14304.65,-4199.62,132.02,-2827.4,-4067.6,-6895.0
31,1632.12,2702.01,3758.71,-2634.53,-23930.39,1245.86,14319.36,-4152.98,129.05,-2906.85,-4023.93,-6930.78
32,1580.77,2737.54,3788.72,-2640.75,-24018.23,1240.01,14325.09,-4110.26,131.96,-2986.86,-3978.3,-6965.17
33,1629.0,2747.88,3729.3,-2677.0,-23792.7,1253.54,14202.76,-4182.41,131.46,-2907.22,-4050.95,-6958.18
34,1609.59,2723.16,3782.87,-2677.61,-23965.44,1256.72,14346.24,-4131.81,133.79,-2924.48,-3998.02,-6922.5
35,1612.14,2814.87,3766.8,-2637.07,-23916.9,1261.34,14344.9,-4211.4,132.8,-2753.92,-4078.61,-6832.53
36,1668.01,2732.99,3755.51,-2664.75,-24030.93,1224.06,14384.39,-4103.89,128.72,-2930.72,-3975.17,-6905.89
37,1645.57,2682.45,3776.8,-2616.87,-23961.34,1242.44,14357.95,-4175.29,132.5,-2873.01,-4042.79,-6915.8
38,1659.49,2748.49,3762.45,-2672.69,-23967.21,1219.38,14254.52,-4096.27,128.45,-2995.57,-3967.82,-6963.38
39,1611.39,2766.26,3779.41,-2643.27,-23913.02,1232.16,14323.96,-4179.34,130.89,-2843.1,-4048.44,-6891.55
40,1648.12,2785.55,3740.07,-2626.37,-24005.5,1260.68,14366.23,-4188.99,131.98,-2831.22,-4057.01,-6888.23
41,1611.85,2843.63,3796.9,-2644.16,-23880.38,1232.93,14187.03,-4111.56,132.35,-2852.19,-3979.21,-6831.4
42,1633.87,2785.93,3776.42,-2619.2,-23959.64,1236.54,14245.84,-4118.57,132.7,-2900.24,-3985.87,-6886.1
43,1665.44,2693.25,3760.34,-2648.89,-24007.89,1231.85,14306.04,-4101.14,131.47,-2999.85,-3969.66,-6969.51
44,1650.94,2817.73,3799.1,-2626.17,-23950.07,1249.98,14296.25,-4194.93,132.66,-2762.23,-4062.27,-6824.5
45,1644.12,2695.22,3790.09,-2665.35,-24015.87,1239.76,14327.7,-4090.92,131.46,-2984.34,-3959.47,-6943.81
46,1642.1,2850.28,3810.0,-2702.43,-24176.82,1228.77,14324.59,-3950.29,128.82,-3023.5,-3821.47,-6844.97
47,1648.69,2724.79,3723.49,-2614.35,-24160.61,1256.46,14333.31,-4039.33,134.11,-3088.23,-3905.22,-6993.45
48,1615.6,2739.5,3784.56,-2659.17,-24118.02,1240.93,14289.19,-3920.51,131.5,-3107.4,-3789.0,-6896.41
49,1634.02,2758.83,3763.7,-2628.66,-23984.03,1242.44,14300.24,-4098.97,132.86,-2913.46,-3966.11,-6879.57
50,1599.8,2710.54,3762.54,-2676.82,-23910.56,1252.71,14305.32,-4177.79,132.15,-2956.46,-4045.64,-7002.1
51,1612.81,2772.12,3776.97,-2648.01,-23934.68,1239.09,14250.6,-4169.97,132.5,-2931.1,-4037.47,-6968.58
52,1606.72,2685.42,3792.94,-2648.19,-23887.29,1265.17,14316.29,-4225.71,133.41,-2868.94,-4092.3,-6961.24
53,1657.02,2781.4,3787.24,-2697.13,-23852.6,1209.54,14316.13,-4236.53,131.19,-2798.41,-4105.34,-6903.75
54,1633.34,2707.72,3765.1,-2662.6,-23945.62,1256.4,14291.0,-4122.73,130.92,-2954.66,-3991.81,-6946.46
55,1598.74,2831.3,3834.82,-2609.93,-23940.59,1242.68,14328.53,-4187.14,134.3,-2714.46,-4052.84,-6767.31
56,1601.57,2762.53,3738.54,-2669.44,-23955.34,1243.02,14326.32,-4153.04,130.33,-2952.8,-4022.71,-6975.51
57,1592.39,2814.04,3815.7,-2667.96,-23843.26,1209.92,14244.96,-4233.84,131.93,-2834.2,-4101.91,-6936.11
58,1665.39,2771.28,3761.73,-2647.83,-23897.66,1227.53,14246.3,-4158.05,132.75,-2873.25,-4025.3,-6898.55
59,1651.7,2745.07,3786.35,-2670.1,-23925.97,1259.44,14296.26,-4164.76,131.28,-2857.25,-4033.48,-6890.73
60,1657.86,2751.08,3850.24,-2679.84,-23981.6,1203.85,14288.77,-4144.68,131.77,-2909.64,-4012.91,-6922.55
61,1557.71,2714.98,3817.24,-2641.18,-23997.84,1248.15,14379.44,-4178.43,133.05,-2921.52,-4045.38,-6966.9
62,1632.56,2826.97,3784.9,-2682.86,-23896.15,1233.5,14283.87,-4189.24,131.45,-2817.22,-4057.8,-6875.02
63,1602.76,2709.44,3785.61,-2672.91,-24034.65,1228.36,14322.0,-4069.84,130.44,-3059.38,-3939.4,-6998.78
64,1621.72,2654.2,3740.38,-2675.18,-24008.63,1234.42,14326.68,-4125.36,130.14,-3106.42,-3995.21,-7101.64
65,1650.37,2714.06,3753.2,-2665.35,-24035.3,1227.27,14311.41,-4106.75,132.28,-3044.35,-3974.47,-7018.82
66,1614.01,2830.18,3760.64,-2656.82,-24059.31,1216.21,14250.07,-4032.92,129.86,-3045.03,-3903.06,-6948.09
67,1617.56,2692.55,3792.67,-2660.71,-24156.22,1250.82,14321.31,-4043.11,130.02,-3142.03,-3913.1,-7055.13
68,1625.64,2742.64,3780.15,-2647.81,-24138.38,1212.5,14275.0,-3997.27,129.37,-3150.26,-3867.91,-7018.17
69,1616.91,2715.87,3783.88,-2670.21,-24156.28,1224.57,14252.9,-3913.39,126.23,-3232.37,-3787.16,-7019.53
70,1670.1,2665.77,3807.47,-2651.02,-24181.94,1244.17,14352.15,-4002.77,131.56,-3093.31,-3871.21,-6964.52
71,1546.77,2707.59,3769.18,-2654.33,-24128.47,1244.58,14303.45,-3988.86,132.11,-3211.22,-3856.75,-7067.97
72,1606.06,2742.41,3743.43,-2673.32,-24006.09,1237.98,14256.04,-4047.34,132.2,-3093.49,-3915.14,-7008.64
73,1617.05,2788.87,3814.32,-2616.31,-24104.84,1228.82,14253.01,-3966.21,131.7,-3019.07,-3834.51,-6853.57
74,1668.09,2722.35,3755.84,-2624.13,-24205.91,1239.66,14263.22,-3890.67,131.39,-3180.88,-3759.29,-6940.16
75,1652.82,2710.82,3726.69,-2681.96,-24106.32,1239.13,14322.64,-3998.72,130.37,-3136.19,-3868.35,-7004.54
76,1633.58,2759.05,3767.15,-2632.93,-24056.82,1226.5,14287.22,-4070.72,132.33,-3016.25,-3938.39,-6954.65
77,1590.29,2731.56,3811.02,-2677.7,-24111.85,1233.24,14347.59,-4005.03,132.46,-3075.87,-3872.57,-6948.44
78,1658.52,2777.26,3784.92,-2667.42,-23976.65,1202.79,14233.41,-4070.54,130.61,-2987.17,-3939.93,-6927.09
79,1682.4,2740.06,3767.98,-2640.92,-23964.6,1223.37,14325.29,-4178.16,131.29,-2866.43,-4046.87,-6913.29
80,1609.3,2762.64,3760.48,-2639.32,-24017.2,1250.04,14323.28,-4097.99,134.39,-2950.77,-3963.6,-6914.37
81,1625.15,2764.82,3770.85,-2657.12,-24107.3,1232.91,14291.07,-4002.42,129.47,-3079.62,-3872.95,-6952.57
82,1645.53,2751.21,3780.86,-2678.0,-24036.15,1256.45,14339.36,-4079.17,130.6,-2940.74,-3948.57,-6889.31
83,1605.55,2772.24,3763.1,-2697.37,-24079.82,1246.38,14347.18,-4058.95,129.63,-3042.74,-3929.33,-6972.07
84,1562.52,2793.92,3782.79,-2630.33,-24210.12,1244.79,14330.02,-3977.57,129.92,-3126.41,-3847.65,-6974.06
85,1678.74,2736.39,3764.24,-2677.09,-24026.89,1227.9,14317.55,-4098.07,131.65,-2979.15,-3966.42,-6945.57
86,1578.84,2777.67,3744.62,-2625.52,-24156.42,1239.81,14354.46,-4023.55,130.14,-3086.55,-3893.41,-6979.96
87,1657.65,2681.36,3795.09,-2661.77,-24256.8,1253.36,14390.63,-3964.72,130.39,-3140.47,-3834.33,-6974.8
88,1662.93,2741.03,3783.69,-2676.09,-24179.03,1247.78,14390.23,-4021.53,131.07,-3029.47,-3890.46,-6919.93
89,1628.88,2696.16,3781.08,-2659.72,-24089.37,1245.5,14369.29,-4095.88,130.58,-3028.16,-3965.3,-6993.47
90,1609.26,2729.0,3764.32,-2640.92,-24060.21,1242.92,14422.4,-4164.29,132.04,-2933.24,-4032.25,-6965.48
91,1633.69,2743.79,3722.16,-2641.91,-24095.68,1240.97,14369.53,-4098.73,132.46,-3027.44,-3966.27,-6993.72
92,1629.01,2735.89,3765.5,-2638.28,-24149.94,1272.93,14418.9,-4066.71,129.5,-2965.99,-3937.22,-6903.2
93,1633.2,2783.53,3743.55,-2679.44,-24134.22,1245.08,14388.93,-4025.44,129.69,-3019.37,-3895.75,-6915.12
94,1645.66,2760.11,3802.75,-2620.36,-24243.51,1241.66,14330.74,-3949.34,133.78,-3082.94,-3815.56,-6898.51
95,1647.36,2731.0,3780.88,-2635.2,-24109.35,1236.35,14361.55,-4059.33,131.27,-2987.41,-3928.05,-6915.47
96,1594.1,2701.85,3765.99,-2612.42,-24169.06,1242.76,14352.15,-4003.38,132.79,-3124.63,-3870.59,-6995.22
97,1627.02,2764.43,3826.91,-2649.05,-23982.2,1241.99,14310.25,-4104.78,132.67,-2860.64,-3972.11,-6832.76
98,1613.18,2731.15,3767.18,-2679.56,-24046.95,1236.58,14316.01,-4086.59,131.48,-3062.42,-3955.11,-7017.53
99,1646.72,2741.87,3760.51,-2672.39,-24058.11,1227.12,14335.75,-4025.71,131.71,-3018.52,-3894.0,-6912.52
100,1674.05,2741.27,3787.41,-2616.32,-24225.9,1231.38,14343.79,-3921.78,129.22,-3064.32,-3792.56,-6856.88
101,1673.53,2774.73,3751.55,-2631.67,-24312.1,1245.63,14365.6,-3908.37,131.26,-3132.73,-3777.11,-6909.84
102,1625.31,2658.89,3742.31,-2657.16,-24169.68,1220.11,14343.57,-3964.18,130.78,-3236.65,-3833.4,-7070.05
103,1642.9,2742.84,3815.79,-2638.62,-24251.37,1228.32,14296.46,-3879.41,128.67,-3163.68,-3750.74,-6914.43
104,1597.34,2809.2,3761.68,-2661.92,-24121.03,1233.14,14284.79,-3987.29,131.28,-3096.79,-3856.01,-6952.8
105,1648.45,2783.55,3803.9,-2675.65,-24154.2,1234.21,14304.3,-3970.74,130.66,-3055.44,-3840.08,-6895.52
106,1636.37,2772.11,3748.55,-2646.3,-24274.19,1247.62,14391.13,-3929.94,129.41,-3124.72,-3800.53,-6925.25
107,1647.67,2764.75,3804.05,-2647.86,-24389.84,1231.67,14357.7,-3831.77,129.74,-3231.84,-3702.03,-6933.88
108,1614.75,2764.51,3773.13,-2678.45,-24298.67,1262.12,14376.91,-3901.82,129.94,-3185.7,-3771.88,-6957.58
109,1702.67,2768.56,3763.38,-2658.72,-24308.91,1247.93,14383.13,-3888.22,132.19,-3101.95,-3756.03,-6857.98
110,1660.84,2765.79,3789.72,-2626.51,-24293.28,1233.2,14361.42,-3890.11,130.06,-3108.82,-3760.05,-6868.87
111,1659.57,2738.42,3761.8,-2630.07,-24369.05,1227.87,14360.39,-3855.13,130.82,-3251.07,-3724.3,-6975.37
112,1599.5,2704.35,3720.73,-2640.17,-24290.58,1253.98,14397.6,-3906.44,130.24,-3254.58,-3776.2,-7030.78
113,1615.61,2819.82,3729.64,-2652.86,-24263.07,1252.51,14342.97,-3894.19,129.0,-3155.37,-3765.19,-6920.57
114,1574.33,2745.89,3753.14,-2637.19,-24337.94,1255.99,14354.85,-3853.2,130.88,-3290.94,-3722.32,-7013.26
115,1618.17,2762.83,3768.77,-2614.64,-24236.42,1253.49,14343.8,-3975.72,131.16,-3104.0,-3844.56,-6948.56
116,1588.59,2819.63,3785.72,-2658.46,-24152.85,1265.75,14426.83,-4045.44,130.74,-2924.79,-3914.7,-6839.49
117,1579.32,2751.52,3772.52,-2652.21,-24220.89,1247.66,14431.6,-4021.2,133.46,-3090.48,-3887.74,-6978.21
118,1637.58,2641.85,3775.57,-2619.91,-24281.78,1243.83,14382.81,-3926.37,131.91,-3220.05,-3794.46,-7014.52
119,1661.74,2791.17,3755.14,-2671.36,-24187.48,1231.79,14405.3,-4025.57,129.96,-3013.72,-3895.6,-6909.32
120,1572.99,2682.23,3775.74,-2621.34,-24155.13,1248.76,14335.41,-4017.17,133.01,-3161.34,-3884.16,-7045.5
121,1603.98,2771.39,3757.87,-2650.07,-24166.52,1235.52,14319.44,-3965.84,130.62,-3128.38,-3835.23,-6963.61
122,1717.93,2729.85,3786.78,-2664.2,-24026.12,1208.57,14326.79,-4096.57,133.18,-2920.39,-3963.39,-6883.79
123,1551.6,2772.8,3751.68,-2658.6,-24108.64,1253.14,14415.43,-4110.37,131.91,-3022.59,-3978.46,-7001.04
124,1629.6,2760.02,3772.69,-2613.86,-24288.79,1232.91,14407.48,-3998.22,131.44,-3099.95,-3866.78,-6966.73
125,1639.27,2686.69,3753.62,-2660.5,-24078.17,1238.69,14365.01,-4092.17,132.29,-3055.4,-3959.87,-7015.28
126,1563.25,2761.41,3809.29,-2679.37,-24043.96,1257.41,14374.15,-4134.77,130.87,-2957.81,-4003.9,-6961.71
127,1642.75,2712.01,3756.41,-2647.63,-24146.17,1238.25,14310.02,-4019.13,133.79,-3134.36,-3885.35,-7019.7
128,1639.77,2772.44,3762.43,-2663.3,-24111.31,1227.05,14368.94,-4053.0,131.62,-3003.98,-3921.38,-6925.36
129,1585.88,2747.25,3737.4,-2655.03,-24132.71,1229.46,14384.05,-4055.99,130.32,-3103.7,-3925.66,-7029.36
130,1603.06,2792.06,3760.59,-2673.53,-24147.07,1237.8,14370.98,-4024.14,131.05,-3056.1,-3893.09,-6949.19
131,1601.67,2747.82,3768.09,-2655.63,-24107.82,1245.09,14394.52,-4090.43,130.61,-3006.27,-3959.82,-6966.09
132,1632.56,2769.94,3764.24,-2666.0,-24228.41,1225.96,14386.5,-3998.34,129.4,-3115.2,-3868.94,-6984.14
133,1565.33,2736.77,3748.78,-2643.51,-24095.56,1265.84,14385.26,-4065.62,132.48,-3037.1,-3933.14,-6970.24
134,1523.07,2728.19,3716.6,-2657.48,-24017.58,1265.38,14345.29,-4095.34,130.96,-3096.52,-3964.38,-7060.9
135,1669.92,2812.25,3737.14,-2641.31,-24146.06,1254.53,14397.72,-4010.08,130.15,-2915.82,-3879.94,-6795.76
136,1612.84,2709.12,3767.61,-2607.19,-24293.7,1235.96,14445.69,-4012.45,130.66,-3129.66,-3881.79,-7011.46
137,1572.1,2736.65,3744.49,-2658.95,-24181.82,1282.68,14372.7,-4000.21,130.55,-3132.14,-3869.66,-7001.8
138,1578.96,2817.47,3769.62,-2624.61,-24282.8,1260.56,14434.5,-3961.4,129.81,-3046.31,-3831.58,-6877.89
139,1602.82,2754.68,3778.77,-2671.22,-24137.9,1227.58,14428.66,-4052.99,128.06,-3016.61,-3924.93,-6941.53
140,1645.97,2710.19,3744.02,-2663.5,-24159.25,1236.73,14382.96,-3982.29,131.04,-3102.9,-3851.25,-6954.15
141,1590.32,2729.95,3775.53,-2654.87,-24068.36,1229.25,14308.0,-4036.55,127.28,-3090.19,-3909.27,-6999.45
142,1629.47,2729.18,3774.87,-2662.87,-24344.7,1215.17,14403.93,-3872.17,128.49,-3254.95,-3743.68,-6998.63
143,1624.61,2725.66,3771.18,-2634.98,-24218.34,1216.68,14315.84,-3940.69,130.72,-3199.35,-3809.97,-7009.32
144,1674.86,2683.46,3761.99,-2653.86,-24164.76,1220.22,14356.67,-3983.65,133.98,-3121.41,-3849.66,-6971.08
145,1593.96,2741.0,3806.46,-2635.62,-24109.45,1219.82,14284.47,-4005.23,131.24,-3099.38,-3873.99,-6973.37
146,1648.33,2770.64,3764.28,-2658.81,-24240.04,1267.6,14410.37,-3982.81,130.0,-3037.63,-3852.81,-6890.44
147,1690.36,2737.49,3777.71,-2663.84,-24232.33,1242.37,14390.76,-3950.95,129.78,-3057.49,-3821.17,-6878.66
148,1631.0,2794.03,3786.04,-2667.5,-24183.76,1228.26,14393.84,-4029.31,129.79,-3018.1,-3899.52,-6917.62
149,1585.35,2698.66,3725.07,-2615.86,-24179.06,1262.19,14380.93,-3999.04,132.69,-3142.73,-3866.34,-7009.07
150,1637.65,2755.55,3756.67,-2624.74,-24409.89,1226.84,14359.47,-3821.73,128.79,-3298.45,-3692.94,-6991.39
151,1663.51,2730.02,3734.81,-2624.87,-24111.26,1250.78,14320.01,-4022.47,131.25,-3037.0,-3891.22,-6928.22
152,1629.73,2738.38,3805.69,-2658.02,-24217.46,1261.71,14359.33,-3988.81,131.56,-3080.64,-3857.25,-6937.89
153,1636.6,2761.37,3742.63,-2587.89,-24068.15,1236.95,14304.69,-4077.36,133.37,-2973.79,-3943.99,-6917.78
154,1584.71,2764.44,3779.23,-2609.4,-24026.38,1228.06,14366.73,-4140.3,132.45,-2912.6,-4007.85,-6920.44
155,1597.21,2792.07,3744.88,-2613.52,-24120.88,1217.89,14351.22,-4048.12,131.45,-3031.13,-3916.68,-6947.8
156,1598.23,2828.06,3792.31,-2641.59,-24072.09,1247.24,14367.79,-4108.43,130.12,-2880.06,-3978.32,-6858.38
157,1637.3,2689.9,3785.49,-2637.78,-24014.27,1234.4,14310.19,-4090.15,132.21,-2994.76,-3957.94,-6952.7
158,1634.2,2747.62,3771.37,-2603.12,-24191.89,1220.23,14351.1,-3991.37,130.27,-3070.49,-3861.1,-6931.59
159,1695.3,2747.18,3783.6,-2621.53,-24147.53,1220.02,14384.98,-4021.1,132.01,-2937.99,-3889.1,-6827.09
160,1618.08,2657.32,3764.18,-2629.78,-24072.79,1233.0,14370.74,-4106.35,133.29,-3059.26,-3973.07,-7032.32
161,1607.31,2802.64,3732.39,-2676.66,-23963.92,1224.14,14348.1,-4121.11,128.73,-2926.01,-3992.38,-6918.39
162,1589.91,2765.83,3758.09,-2682.17,-24074.71,1243.99,14376.34,-4074.75,128.25,-3022.71,-3946.5,-6969.21
163,1709.89,2701.53,3738.7,-2661.68,-24161.36,1217.93,14282.82,-3908.1,128.49,-3172.16,-3779.61,-6951.77
164,1681.53,2720.73,3752.15,-2624.67,-24112.36,1224.57,14306.09,-3987.31,131.74,-3051.95,-3855.57,-6907.52
165,1639.15,2742.73,3745.38,-2671.88,-24078.19,1232.78,14330.81,-4053.27,130.34,-3059.23,-3922.93,-6982.16
166,1579.8,2693.37,3759.74,-2635.52,-24209.98,1271.82,14422.34,-3986.7,132.29,-3118.43,-3854.41,-6972.83
167,1676.21,2722.17,3775.51,-2646.17,-24091.68,1199.02,14300.84,-4026.78,131.88,-3064.12,-3894.9,-6959.02
168,1606.18,2784.86,3764.15,-2704.98,-24177.89,1237.2,14347.89,-3936.32,130.39,-3142.58,-3805.94,-6948.52
169,1656.0,2759.4,3795.9,-2657.86,-23929.01,1213.41,14275.77,-4093.44,134.51,-2886.39,-3958.94,-6845.33
170,1632.9,2773.27,3815.81,-2629.81,-24048.8,1224.03,14390.62,-4113.74,131.23,-2841.98,-3982.51,-6824.49
171,1616.03,2794.95,3743.31,-2646.38,-24096.99,1225.14,14332.53,-4037.69,130.02,-3031.4,-3907.68,-6939.08
172,1599.61,2762.54,3767.96,-2703.68,-23983.03,1248.45,14320.49,-4070.44,132.11,-2987.65,-3938.33,-6925.98
173,1613.33,2738.69,3784.22,-2702.98,-24030.11,1258.5,14372.76,-4098.41,129.23,-2965.58,-3969.17,-6934.76
174,1622.48,2771.32,3753.3,-2678.64,-24001.27,1240.98,14397.63,-4138.92,132.99,-2894.19,-4005.93,-6900.12
175,1608.83,2779.02,3752.82,-2708.68,-23997.3,1228.79,14402.74,-4126.19,132.9,-2933.79,-3993.29,-6927.08
176,1627.34,2819.49,3771.1,-2688.53,-24105.35,1241.42,14407.65,-4071.4,132.16,-2926.89,-3939.24,-6866.13
177,1642.79,2696.05,3749.42,-2652.19,-23992.03,1232.83,14420.23,-4217.9,133.0,-2902.9,-4084.9,-6987.8
178,1606.54,2735.46,3774.73,-2650.36,-24136.19,1221.27,14429.89,-4065.4,132.83,-3018.66,-3932.57,-6951.23
179,1630.88,2795.17,3776.64,-2651.91,-23991.78,1235.63,14334.85,-4159.44,131.87,-2870.53,-4027.57,-6898.1
180,1607.58,2759.38,3774.33,-2670.7,-24054.07,1263.74,14446.12,-4164.74,132.85,-2873.63,-4031.89,-6905.52
181,1631.77,2679.19,3743.82,-2650.03,-23955.34,1247.61,14400.07,-4188.34,130.89,-2902.9,-4057.45,-6960.35
182,1609.74,2734.07,3751.74,-2686.89,-23934.32,1244.05,14363.91,-4183.13,131.93,-2917.69,-4051.21,-6968.9
183,1588.41,2782.44,3776.73,-2652.16,-24010.77,1254.96,14372.56,-4151.55,131.6,-2887.84,-4019.96,-6907.8
184,1636.23,2756.82,3762.22,-2691.61,-24029.85,1220.1,14378.21,-4107.73,128.53,-2967.88,-3979.2,-6947.08
185,1629.1,2705.97,3784.38,-2623.15,-24022.86,1237.57,14376.57,-4155.25,132.16,-2912.41,-4023.09,-6935.5
186,1584.22,2734.37,3758.17,-2673.54,-24051.23,1228.01,14365.36,-4102.59,131.4,-3054.64,-3971.2,-7025.84
187,1602.44,2643.64,3761.6,-2653.68,-23972.62,1243.76,14397.36,-4174.28,131.48,-2977.5,-4042.81,-7020.31
188,1620.97,2722.81,3785.44,-2646.08,-23957.16,1239.48,14396.15,-4198.11,130.98,-2838.39,-4067.13,-6905.52
189,1639.01,2726.75,3725.12,-2677.17,-23973.61,1236.61,14296.82,-4163.89,129.79,-3026.47,-4034.1,-7060.58
190,1640.54,2698.45,3769.95,-2613.92,-24039.72,1223.21,14345.72,-4101.09,131.4,-2975.77,-3969.69,-6945.46
191,1588.21,2741.05,3732.68,-2632.11,-24070.83,1272.12,14414.63,-4149.41,133.31,-2954.26,-4016.1,-6970.36
192,1651.48,2793.54,3735.94,-2648.61,-23886.59,1245.71,14362.58,-4261.17,131.55,-2745.96,-4129.62,-6875.57
193,1619.46,2731.36,3735.87,-2625.31,-24057.11,1244.53,14376.71,-4131.51,132.58,-2974.5,-3998.93,-6973.43
194,1606.4,2799.63,3761.2,-2656.18,-23949.35,1263.44,14365.86,-4231.4,132.57,-2809.0,-4098.82,-6907.82
195,1645.16,2729.89,3757.69,-2644.23,-23935.04,1242.58,14383.98,-4247.14,132.0,-2819.97,-4115.13,-6935.1
196,1580.12,2750.08,3801.03,-2646.69,-23892.13,1255.67,14305.84,-4237.03,133.91,-2846.08,-4103.12,-6949.2
197,1600.21,2742.2,3754.12,-2658.51,-24083.7,1231.82,14404.82,-4088.9,133.81,-3009.04,-3955.09,-6964.12
198,1634.38,2808.53,3754.59,-2660.81,-24184.16,1236.08,14345.04,-3977.72,129.15,-3066.35,-3848.57,-6914.92
199,1598.99,2670.06,3739.88,-2668.01,-23995.55,1216.95,14345.0,-4109.69,129.16,-3092.69,-3980.53,-7073.22
200,1581.46,2743.04,3765.07,-2637.99,-24018.64,1240.13,14381.85,-4141.88,131.56,-2945.08,-4010.31,-6955.4
201,1593.39,2856.03,3803.37,-2655.44,-24073.47,1235.08,14294.29,-4052.92,130.99,-2946.76,-3921.93,-6868.69
202,1580.54,2693.33,3751.78,-2651.87,-24166.29,1249.82,14369.71,-4012.0,132.34,-3172.98,-3879.65,-7052.63
203,1600.31,2783.53,3819.1,-2653.09,-24011.27,1246.04,14307.86,-4109.16,129.42,-2907.52,-3979.74,-6887.27
204,1615.34,2772.82,3796.46,-2652.82,-24080.44,1229.8,14291.5,-4031.88,130.64,-3027.35,-3901.24,-6928.58
205,1676.48,2748.96,3792.62,-2672.35,-23972.7,1238.13,14301.14,-4156.31,131.62,-2887.73,-4024.69,-6912.42
206,1680.85,2690.77,3795.61,-2656.4,-24013.98,1242.13,14294.67,-4062.66,130.69,-2966.33,-3931.97,-6898.3
207,1654.21,2690.77,3778.67,-2638.35,-23997.71,1233.76,14306.2,-4124.4,128.61,-2972.44,-3995.79,-6968.23
208,1613.94,2707.08,3809.91,-2659.93,-24130.17,1227.09,14347.69,-4033.53,130.47,-3084.4,-3903.06,-6987.46
209,1615.38,2734.13,3776.84,-2663.43,-24199.73,1247.33,14303.18,-3950.31,126.39,-3186.3,-3823.92,-7010.22
210,1638.54,2719.71,3778.35,-2647.48,-24061.79,1238.01,14331.79,-4113.53,131.29,-3002.87,-3982.24,-6985.1
211,1640.87,2731.48,3754.15,-2700.05,-23764.13,1231.51,14317.39,-4263.79,130.1,-2788.78,-4133.69,-6922.47
212,1689.21,2712.22,3755.23,-2683.6,-23902.53,1233.17,14296.86,-4145.91,132.62,-2899.43,-4013.29,-6912.72
213,1577.84,2713.07,3814.08,-2684.61,-24051.01,1213.32,14345.09,-4097.12,130.86,-3072.22,-3966.25,-7038.47
214,1614.76,2694.68,3770.28,-2653.39,-23907.19,1252.14,14344.07,-4162.27,127.28,-2884.65,-4034.98,-6919.63
215,1620.17,2756.15,3787.5,-2666.9,-24095.21,1244.54,14433.86,-4103.77,129.58,-2919.87,-3974.19,-6894.06
216,1631.76,2755.5,3786.77,-2655.14,-23946.91,1237.82,14321.94,-4166.53,129.4,-2868.27,-4037.13,-6905.4
217,1612.58,2811.96,3778.59,-2644.79,-24053.24,1230.9,14270.38,-4046.14,130.1,-2993.62,-3916.03,-6909.66
218,1594.37,2725.08,3767.47,-2630.1,-24110.18,1240.78,14320.05,-4011.16,130.57,-3092.51,-3880.59,-6973.1
219,1680.52,2722.23,3803.65,-2650.94,-24184.72,1241.08,14352.61,-3987.07,129.87,-3035.58,-3857.2,-6892.78
220,1608.98,2767.49,3766.77,-2692.47,-24187.82,1236.93,14351.03,-3929.37,124.9,-3149.1,-3804.47,-6953.57
221,1583.39,2780.13,3760.6,-2627.37,-24186.93,1231.45,14336.75,-3965.35,128.98,-3121.96,-3836.37,-6958.33
222,1576.27,2749.63,3797.99,-2663.77,-24073.13,1230.77,14355.63,-4035.69,129.17,-3026.61,-3906.53,-6933.14
223,1634.69,2798.12,3803.4,-2646.63,-24180.21,1251.65,14372.15,-3995.65,132.03,-2966.81,-3863.63,-6830.44
224,1651.25,2759.15,3790.0,-2663.2,-23958.92,1241.25,14262.54,-4061.99,128.6,-2917.93,-3933.39,-6851.31
225,1612.91,2735.0,3746.05,-2647.27,-23911.46,1251.08,14293.18,-4140.62,131.67,-2920.51,-4008.95,-6929.46
226,1632.42,2731.84,3797.57,-2635.78,-23909.68,1254.04,14250.49,-4146.72,131.67,-2879.09,-4015.05,-6894.14
227,1690.95,2764.8,3746.85,-2629.47,-23994.81,1216.67,14275.4,-4083.38,132.05,-2929.61,-3951.33,-6880.94
228,1584.09,2736.12,3768.76,-2666.51,-24064.29,1224.4,14316.82,-4074.58,128.15,-3100.61,-3946.42,-7047.03
229,1598.82,2704.92,3739.64,-2645.64,-24097.09,1243.16,14384.92,-4051.23,130.25,-3071.27,-3920.98,-6992.24
230,1613.62,2741.85,3763.35,-2620.32,-24001.03,1245.91,14289.99,-4101.53,132.05,-2966.63,-3969.48,-6936.11
231,1681.77,2700.11,3738.53,-2646.85,-24116.01,1218.49,14363.71,-4063.26,131.9,-3060.23,-3931.36,-6991.59
232,1670.51,2737.64,3808.83,-2649.99,-24036.09,1238.31,14344.96,-4072.81,132.06,-2885.83,-3940.75,-6826.58
233,1577.37,2734.79,3793.97,-2658.95,-24018.23,1247.16,14317.32,-4154.33,131.49,-3006.58,-4022.84,-7029.42
234,1587.19,2760.77,3766.23,-2677.43,-24114.56,1253.04,14399.13,-4038.97,131.87,-3025.64,-3907.1,-6932.74
235,1604.24,2824.77,3750.68,-2674.02,-23983.85,1239.22,14379.92,-4161.81,131.75,-2859.04,-4030.06,-6889.09
236,1626.44,2801.23,3753.19,-2634.36,-24055.68,1255.66,14311.7,-4102.09,132.0,-2941.82,-3970.09,-6911.91
237,1632.38,2722.89,3731.74,-2652.28,-24075.63,1227.76,14288.63,-4008.65,129.95,-3124.51,-3878.7,-7003.22
238,1610.73,2768.6,3787.37,-2625.62,-24149.86,1248.08,14342.85,-4047.85,132.98,-3017.84,-3914.87,-6932.71
239,1631.67,2812.88,3768.65,-2672.56,-24027.41,1240.26,14253.13,-4057.38,129.41,-2993.39,-3927.98,-6921.36
240,1601.49,2728.35,3766.17,-2635.85,-24152.11,1249.07,14269.0,-3917.81,127.69,-3173.88,-3790.12,-6964.0
241,1607.23,2802.98,3804.46,-2655.69,-24200.94,1231.76,14341.31,-3971.25,126.46,-3068.88,-3844.79,-6913.67
242,1596.17,2726.04,3716.42,-2698.26,-24006.62,1249.0,14307.93,-4062.23,127.28,-3109.31,-3934.95,-7044.26
243,1593.96,2794.33,3762.05,-2641.79,-24058.14,1229.53,14245.0,-4060.42,130.25,-3075.07,-3930.17,-7005.24
244,1589.14,2735.73,3740.09,-2632.81,-24116.93,1269.91,14316.97,-3979.62,130.01,-3097.9,-3849.61,-6947.51
245,1650.44,2768.17,3787.97,-2689.07,-24057.08,1233.83,14258.31,-4014.33,130.44,-3047.41,-3883.89,-6931.3
246,1580.05,2684.69,3761.12,-2667.43,-24230.0,1231.66,14316.87,-3906.48,128.64,-3323.04,-3777.85,-7100.88
247,1591.71,2714.46,3816.56,-2641.01,-24180.51,1242.01,14270.2,-3911.65,129.61,-3186.6,-3782.04,-6968.63
248,1625.94,2725.99,3731.34,-2670.16,-24140.73,1234.96,14288.99,-3969.44,131.38,-3203.68,-3838.06,-7041.74
249,1621.66,2752.5,3820.04,-2657.58,-24155.53,1266.14,14371.89,-4007.42,130.48,-2980.9,-3876.93,-6857.83
250,1660.95,2703.0,3754.9,-2641.85,-24213.61,1238.68,14341.1,-3959.0,128.53,-3156.84,-3830.47,-6987.31
251,1626.07,2708.04,3737.41,-2659.98,-24059.34,1253.61,14294.92,-4043.54,130.27,-3099.26,-3913.27,-7012.52
252,1644.53,2752.0,3795.75,-2663.55,-24258.64,1239.39,14332.88,-3887.23,129.36,-3157.63,-3757.87,-6915.5
253,1617.23,2715.79,3794.13,-2657.13,-24203.01,1231.75,14278.73,-3906.76,129.1,-3222.51,-3777.66,-7000.17
254,1631.71,2735.42,3759.56,-2664.47,-24146.95,1227.45,14250.07,-3884.1,129.04,-3207.2,-3755.06,-6962.26
255,1626.21,2707.77,3776.79,-2624.62,-24192.82,1241.98,14332.52,-3930.72,129.39,-3132.17,-3801.33,-6933.5
256,1610.69,2779.35,3818.04,-2681.11,-24263.06,1233.68,14279.62,-3801.44,128.41,-3222.8,-3673.03,-6895.83
257,1655.15,2674.51,3779.87,-2646.47,-24110.31,1208.25,14224.5,-3917.22,128.2,-3214.49,-3789.02,-7003.51
258,1615.63,2755.98,3778.41,-2642.45,-24199.13,1240.04,14306.58,-3882.75,128.85,-3144.93,-3753.9,-6898.83
259,1662.19,2781.01,3740.59,-2670.96,-24141.64,1226.36,14298.89,-3965.93,130.3,-3103.57,-3835.63,-6939.2
260,1621.95,2743.16,3791.87,-2667.97,-24050.21,1209.58,14228.23,-3991.26,131.32,-3123.38,-3859.94,-6983.32
261,1626.44,2748.09,3783.75,-2667.56,-24317.31,1246.06,14292.56,-3762.48,125.99,-3287.97,-3636.49,-6924.46
262,1643.03,2855.43,3787.33,-2670.47,-24175.03,1240.08,14330.55,-3973.06,128.83,-2989.08,-3844.23,-6833.31
263,1621.0,2839.82,3764.0,-2642.07,-24061.25,1213.86,14248.43,-3962.9,127.5,-3016.21,-3835.4,-6851.6
264,1608.61,2705.11,3729.71,-2673.87,-24223.47,1215.15,14331.81,-3917.74,128.94,-3306.96,-3788.8,-7095.76
265,1600.24,2709.91,3772.65,-2647.37,-24165.13,1222.73,14303.53,-3947.58,128.48,-3203.44,-3819.11,-7022.55
266,1654.45,2741.07,3768.39,-2651.23,-24078.0,1222.41,14171.19,-3934.85,129.45,-3171.73,-3805.4,-6977.13
267,1626.17,2696.41,3772.22,-2648.86,-24193.35,1237.27,14293.18,-3909.08,127.37,-3216.96,-3781.71,-6998.67
268,1593.05,2779.68,3806.99,-2639.83,-24218.63,1253.66,14293.88,-3923.34,130.06,-3131.19,-3793.29,-6924.48
269,1604.75,2786.6,3771.25,-2695.82,-24137.0,1226.7,14282.99,-3893.67,127.95,-3160.52,-3765.72,-6926.24
270,1652.73,2784.73,3782.45,-2647.87,-24166.28,1231.32,14279.02,-3934.4,129.95,-3083.89,-3804.45,-6888.34
271,1642.02,2753.74,3776.29,-2655.82,-24356.72,1232.5,14311.98,-3758.98,126.95,-3296.01,-3632.03,-6928.03
272,1642.86,2748.82,3771.42,-2654.23,-24252.62,1255.66,14318.91,-3838.93,127.5,-3169.19,-3711.43,-6880.62
273,1676.49,2715.73,3768.71,-2681.9,-24376.05,1254.34,14332.0,-3781.68,127.33,-3310.68,-3654.35,-6965.03
274,1620.72,2715.91,3806.05,-2658.63,-24403.33,1241.98,14257.58,-3711.89,127.33,-3419.73,-3584.56,-7004.3
275,1605.64,2832.35,3763.04,-2624.51,-24308.82,1222.61,14212.0,-3770.33,129.57,-3297.7,-3640.77,-6938.46
276,1607.08,2659.17,3766.41,-2661.77,-24216.66,1229.22,14312.26,-3896.77,128.57,-3304.28,-3768.2,-7072.48
277,1612.11,2647.75,3774.94,-2678.95,-24163.66,1245.64,14367.12,-3974.68,128.62,-3195.06,-3846.06,-7041.12
278,1681.63,2752.65,3770.47,-2685.71,-24259.97,1228.4,14277.49,-3862.68,126.22,-3235.05,-3736.46,-6971.51
279,1625.54,2760.03,3786.01,-2716.41,-24104.22,1240.44,14245.44,-3899.19,126.18,-3163.17,-3773.01,-6936.17
280,1627.44,2760.19,3743.96,-2665.65,-24339.26,1255.73,14268.95,-3782.07,124.24,-3348.65,-3657.83,-7006.48
281,1629.13,2781.79,3730.49,-2666.67,-24455.97,1260.63,14386.92,-3790.85,127.7,-3333.67,-3663.15,-6996.82
282,1646.72,2679.02,3762.31,-2682.32,-24286.85,1239.44,14382.98,-3902.72,126.85,-3258.7,-3775.87,-7034.57
283,1614.26,2760.1,3760.06,-2662.46,-24097.68,1222.21,14308.15,-4003.22,127.74,-3095.36,-3875.49,-6970.84
284,1631.16,2753.7,3772.44,-2690.98,-24063.36,1243.99,14227.05,-3959.57,130.28,-3126.0,-3829.29,-6955.29
285,1667.67,2748.8,3782.41,-2691.43,-24231.22,1224.71,14243.9,-3837.95,128.6,-3255.15,-3709.35,-6964.51
286,1632.37,2731.75,3803.19,-2643.39,-24285.64,1269.96,14402.42,-3928.65,130.38,-3089.35,-3798.27,-6887.62
287,1633.08,2755.77,3741.36,-2671.5,-24156.98,1252.02,14319.06,-3942.23,130.96,-3127.17,-3811.27,-6938.44
288,1624.26,2777.42,3788.97,-2639.42,-24326.46,1247.89,14357.28,-3852.16,130.75,-3170.07,-3721.41,-6891.48
289,1641.91,2790.6,3751.36,-2612.64,-24267.85,1224.52,14286.96,-3903.91,133.03,-3185.14,-3770.87,-6956.01
290,1664.11,2796.24,3799.47,-2656.92,-24122.69,1243.02,14282.69,-3989.43,135.4,-2994.08,-3854.03,-6848.11
291,1616.6,2755.83,3757.16,-2652.65,-24110.97,1239.95,14312.07,-3990.54,133.2,-3082.02,-3857.34,-6939.36
292,1630.1,2679.67,3754.08,-2649.58,-24245.37,1244.63,14345.51,-3896.65,131.33,-3240.97,-3765.32,-7006.29
293,1657.46,2742.75,3752.13,-2650.96,-24450.34,1244.14,14366.42,-3726.29,128.66,-3338.39,-3597.63,-6936.02
294,1606.79,2733.31,3748.51,-2668.39,-24153.33,1250.13,14300.62,-3937.07,132.16,-3182.35,-3804.91,-6987.26
295,1559.91,2716.3,3777.7,-2649.37,-24126.43,1246.45,14340.04,-4012.2,130.62,-3135.4,-3881.58,-7016.99
296,1611.93,2770.09,3764.05,-2718.25,-23914.26,1239.07,14292.6,-4103.45,129.43,-2954.76,-3974.02,-6928.78
297,1572.4,2757.14,3790.1,-2666.17,-24047.26,1256.96,14309.49,-4053.37,130.58,-3027.34,-3922.79,-6950.13
298,1660.22,2782.38,3753.76,-2637.7,-24033.15,1242.05,14193.64,-3962.6,132.69,-3038.8,-3829.91,-6868.7
299,1627.85,2748.25,3784.85,-2661.33,-24033.91,1239.41,14319.68,-4071.8,132.73,-2975.19,-3939.07,-6914.26
300,1580.75,2752.47,3820.48,-2653.05,-24097.32,1255.77,14273.27,-3973.17,131.34,-3067.64,-3841.83,-6909.47
301,1685.45,2802.0,3743.57,-2647.06,-24178.62,1229.44,14308.23,-3965.93,132.44,-3056.99,-3833.49,-6890.48
302,1639.48,2760.61,3759.04,-2680.32,-23759.08,1217.36,14307.86,-4267.84,134.33,-2755.05,-4133.5,-6888.56
303,1621.83,2785.84,3745.98,-2667.75,-23985.17,1255.25,14341.94,-4135.62,133.06,-2902.09,-4002.56,-6904.65
304,1635.01,2706.48,3768.04,-2667.73,-24019.7,1263.35,14342.29,-4095.64,131.63,-2972.27,-3964.01,-6936.28
305,1652.49,2745.7,3801.79,-2643.39,-24144.97,1220.04,14300.01,-4009.48,132.65,-3068.34,-3876.82,-6945.16
306,1609.55,2669.94,3758.86,-2651.93,-24201.33,1232.25,14359.23,-3942.8,132.67,-3223.42,-3810.13,-7033.55
307,1653.87,2757.0,3764.75,-2641.02,-23988.99,1222.13,14304.09,-4126.08,134.52,-2928.16,-3991.56,-6919.72
308,1617.33,2730.11,3795.67,-2636.47,-24036.4,1227.68,14305.11,-4065.05,134.12,-2996.96,-3930.93,-6927.89
309,1628.87,2750.15,3787.39,-2669.1,-24091.3,1257.97,14350.79,-4062.28,131.98,-2985.24,-3930.3,-6915.54
310,1583.09,2696.28,3786.05,-2651.05,-24013.75,1226.42,14323.42,-4124.31,133.71,-3049.55,-3990.6,-7040.15
311,1630.32,2764.64,3815.0,-2650.15,-24069.79,1219.39,14292.54,-4060.54,135.23,-2998.05,-3925.31,-6923.36
312,1601.05,2753.79,3792.52,-2645.17,-24246.48,1220.27,14429.72,-3999.78,132.55,-3094.29,-3867.23,-6961.52
313,1640.2,2740.25,3769.4,-2635.62,-24062.78,1219.12,14347.22,-4092.73,136.04,-2982.2,-3956.68,-6938.89
314,1627.47,2711.64,3768.43,-2667.03,-24085.34,1236.87,14392.46,-4088.41,134.23,-3015.5,-3954.19,-6969.69
315,1684.66,2796.79,3736.14,-2669.04,-24148.46,1223.35,14380.58,-4035.76,131.59,-2995.98,-3904.18,-6900.15
316,1639.71,2749.34,3770.31,-2667.44,-24235.02,1242.28,14436.67,-3952.45,132.7,-3064.15,-3819.74,-6883.9
317,1623.6,2777.96,3774.3,-2662.22,-24000.59,1240.87,14283.08,-4060.83,133.04,-2962.99,-3927.79,-6890.78
318,1636.44,2749.49,3734.21,-2618.01,-24204.91,1229.32,14347.92,-3951.93,131.78,-3125.54,-3820.16,-6945.7
319,1658.87,2723.38,3786.06,-2664.7,-24208.51,1275.35,14394.64,-3979.29,130.95,-3034.92,-3848.34,-6883.26
320,1575.38,2768.31,3759.57,-2663.0,-24039.22,1215.48,14356.57,-4094.16,132.84,-3026.9,-3961.32,-6988.22
321,1667.57,2722.12,3807.12,-2670.97,-23993.01,1253.14,14330.03,-4112.17,130.56,-2884.02,-3981.61,-6865.63
322,1647.65,2815.59,3770.35,-2640.56,-24064.02,1252.69,14333.31,-4040.73,129.8,-2884.99,-3910.93,-6795.92
323,1687.94,2724.82,3739.35,-2651.67,-24033.81,1242.67,14333.74,-4093.85,131.83,-2956.96,-3962.02,-6918.98
324,1667.59,2713.87,3746.15,-2639.65,-24060.19,1249.96,14381.76,-4111.33,133.1,-2940.5,-3978.23,-6918.73
325,1625.27,2698.45,3753.15,-2666.61,-24073.51,1256.43,14349.57,-4068.75,129.21,-3057.25,-3939.54,-6996.79
326,1655.24,2740.96,3769.31,-2721.23,-24240.58,1253.2,14390.01,-3953.0,128.61,-3153.1,-3824.39,-6977.48
327,1570.21,2715.24,3787.22,-2677.78,-24133.7,1251.82,14380.69,-4011.06,129.65,-3106.3,-3881.41,-6987.7
328,1661.15,2686.76,3718.41,-2663.35,-24200.08,1242.41,14361.79,-3942.21,128.19,-3192.9,-3814.02,-7006.92
329,1648.15,2694.37,3794.83,-2669.07,-24303.24,1250.45,14394.03,-3871.68,127.53,-3190.48,-3744.16,-6934.64
330,1596.55,2762.86,3770.78,-2700.35,-24155.08,1226.98,14272.24,-3914.64,125.14,-3226.03,-3789.5,-7015.53
331,1541.37,2844.83,3732.18,-2682.02,-24299.13,1233.15,14361.27,-3859.71,124.65,-3268.35,-3735.07,-7003.41
332,1590.21,2783.98,3806.93,-2656.79,-24236.79,1228.53,14353.01,-3942.5,130.44,-3130.92,-3812.05,-6942.98
333,1603.83,2695.5,3792.59,-2663.27,-24303.67,1249.31,14395.43,-3883.2,129.69,-3230.28,-3753.51,-6983.79
334,1589.21,2720.96,3778.26,-2701.85,-24198.84,1262.3,14384.21,-3970.01,126.57,-3165.75,-3843.44,-7009.19
335,1621.9,2676.49,3790.78,-2671.43,-24195.67,1242.02,14415.85,-4040.11,129.47,-3120.04,-3910.64,-7030.69
336,1642.08,2727.5,3744.33,-2663.96,-24245.93,1226.53,14336.23,-3922.55,130.15,-3233.21,-3792.4,-7025.61
337,1685.06,2788.41,3780.61,-2703.55,-24142.56,1238.99,14331.34,-3945.58,125.75,-3021.7,-3819.83,-6841.53
338,1679.69,2709.17,3783.78,-2661.96,-24296.15,1224.0,14297.99,-3850.34,127.25,-3263.48,-3723.09,-6986.56
339,1703.62,2781.19,3759.67,-2667.88,-24408.86,1221.3,14407.73,-3837.57,127.49,-3203.21,-3710.08,-6913.29
340,1675.86,2728.08,3726.21,-2626.87,-24356.56,1255.48,14373.31,-3833.25,128.33,-3224.49,-3704.91,-6929.41
341,1715.79,2744.31,3751.16,-2666.91,-24344.83,1243.11,14286.91,-3784.54,127.17,-3270.47,-3657.36,-6927.83
342,1604.17,2755.68,3756.58,-2687.48,-24364.53,1247.64,14329.61,-3792.4,124.66,-3358.33,-3667.73,-7026.07
343,1624.38,2781.93,3755.07,-2674.12,-24217.87,1267.7,14370.37,-3943.62,129.75,-3092.55,-3813.86,-6906.41
344,1682.44,2742.74,3772.19,-2670.81,-24261.05,1251.1,14281.17,-3881.6,128.15,-3202.22,-3753.44,-6955.66
345,1650.82,2734.78,3737.35,-2688.63,-24190.98,1251.11,14363.81,-3953.61,127.67,-3141.73,-3825.93,-6967.67
346,1584.38,2704.55,3783.81,-2681.74,-24258.97,1231.07,14318.42,-3814.25,125.07,-3318.48,-3689.18,-7007.67
347,1609.37,2743.54,3793.1,-2669.86,-24201.77,1238.12,14287.29,-3879.91,129.18,-3200.21,-3750.72,-6950.93
348,1689.91,2733.16,3767.91,-2640.82,-24194.19,1211.82,14292.11,-3915.47,128.78,-3140.1,-3786.69,-6926.79
349,1588.22,2735.35,3769.2,-2707.16,-24251.28,1246.47,14406.14,-3902.72,129.01,-3213.07,-3773.71,-6986.78
350,1618.63,2665.09,3743.04,-2678.52,-24182.11,1245.38,14378.35,-3966.35,128.24,-3210.14,-3838.11,-7048.25
351,1664.71,2728.23,3746.35,-2617.77,-24254.3,1236.0,14384.64,-3953.51,131.65,-3112.15,-3821.86,-6934.01
352,1627.41,2731.19,3762.5,-2651.81,-24190.55,1251.99,14373.26,-3992.15,129.61,-3096.01,-3862.54,-6958.55
353,1658.93,2736.69,3787.6,-2669.59,-23988.27,1260.34,14382.46,-4152.83,131.56,-2831.85,-4021.27,-6853.12
354,1623.71,2700.77,3761.14,-2641.6,-24020.6,1230.5,14354.51,-4143.07,129.84,-2991.58,-4013.23,-7004.81
355,1621.22,2770.1,3705.39,-2681.81,-24105.81,1213.17,14313.15,-3994.98,129.04,-3164.6,-3865.94,-7030.54
356,1665.4,2759.0,3724.25,-2667.93,-23982.21,1242.95,14259.13,-4076.2,130.19,-2999.42,-3946.01,-6945.43
357,1654.71,2640.33,3766.6,-2649.52,-24146.82,1240.82,14389.34,-4034.74,128.95,-3104.54,-3905.79,-7010.33
358,1688.34,2767.61,3761.83,-2638.08,-24216.89,1230.8,14395.82,-3986.46,129.7,-3010.59,-3856.75,-6867.34
359,1567.78,2746.2,3791.06,-2660.45,-24208.98,1260.82,14417.33,-3981.87,129.57,-3086.22,-3852.29,-6938.51
360,1623.6,2697.36,3766.48,-2681.85,-24160.15,1215.55,14321.35,-4000.3,130.48,-3217.66,-3869.82,-7087.48
361,1614.03,2770.49,3742.64,-2647.39,-24186.3,1247.29,14394.07,-3991.66,129.95,-3065.17,-3861.71,-6926.88
362,1613.14,2763.41,3771.58,-2668.8,-24105.59,1255.51,14380.04,-4072.33,128.97,-2990.72,-3943.35,-6934.07
363,1633.4,2759.55,3795.36,-2730.79,-24077.62,1258.33,14355.67,-4050.08,127.19,-3006.09,-3922.89,-6928.98
364,1660.98,2695.08,3735.31,-2668.16,-24096.14,1223.16,14373.0,-4051.77,128.58,-3076.78,-3923.19,-6999.97
365,1692.73,2736.36,3791.88,-2679.6,-24079.78,1215.46,14366.08,-4059.12,129.22,-2956.88,-3929.9,-6886.78
366,1648.69,2728.37,3772.27,-2687.33,-24298.81,1233.34,14419.78,-3926.32,129.39,-3183.68,-3796.93,-6980.62
367,1591.11,2756.66,3762.63,-2683.54,-24233.17,1266.25,14399.75,-3924.31,128.15,-3140.32,-3796.16,-6936.48
368,1594.85,2727.6,3774.01,-2735.12,-24035.91,1254.06,14361.44,-4088.3,130.14,-3059.08,-3958.16,-7017.23
369,1592.57,2700.52,3766.73,-2727.79,-24130.81,1262.29,14407.73,-4026.58,128.11,-3128.76,-3898.47,-7027.23
370,1630.91,2688.5,3794.43,-2750.9,-24189.79,1271.91,14424.12,-3960.15,124.44,-3130.82,-3835.71,-6966.54
371,1658.92,2713.49,3767.6,-2736.68,-24200.61,1249.81,14429.18,-3976.95,124.51,-3118.29,-3852.44,-6970.73
372,1593.05,2785.04,3762.23,-2702.57,-24195.81,1254.2,14324.53,-3932.46,126.48,-3179.34,-3805.98,-6985.32
373,1581.44,2680.39,3794.02,-2692.53,-24300.56,1256.06,14425.18,-3910.61,127.38,-3256.0,-3783.23,-7039.24
374,1646.31,2756.57,3762.66,-2713.38,-24253.16,1218.24,14351.72,-3898.55,125.46,-3231.04,-3773.09,-7004.12
375,1625.08,2703.8,3771.98,-2680.8,-24222.61,1219.65,14324.15,-3900.34,126.27,-3258.75,-3774.07,-7032.82
376,1589.73,2747.7,3767.37,-2699.91,-24075.13,1227.64,14320.7,-3959.91,126.27,-3121.89,-3833.64,-6955.53
377,1540.05,2716.19,3726.19,-2685.77,-24110.15,1260.45,14357.65,-3992.6,129.65,-3195.39,-3862.95,-7058.34
378,1644.59,2797.91,3752.67,-2710.19,-24159.57,1232.58,14324.61,-3946.93,128.81,-3117.41,-3818.12,-6935.53
379,1550.67,2702.71,3756.7,-2678.3,-24185.39,1232.53,14394.75,-3974.21,128.2,-3226.34,-3846.01,-7072.35
380,1643.48,2792.93,3796.63,-2698.51,-24201.83,1247.01,14374.8,-3956.73,127.42,-3045.5,-3829.32,-6874.81
381,1645.6,2780.39,3757.43,-2661.97,-24223.74,1260.34,14393.48,-3976.24,128.6,-3048.47,-3847.64,-6896.1
382,1624.08,2756.23,3762.14,-2694.33,-24236.38,1249.98,14376.96,-3906.66,126.52,-3161.33,-3780.14,-6941.47
383,1558.68,2696.81,3778.44,-2667.96,-24248.18,1236.15,14388.69,-3941.56,129.4,-3257.37,-3812.16,-7069.53
384,1654.01,2797.04,3778.94,-2701.58,-24100.66,1249.3,14350.57,-3994.18,129.23,-2972.37,-3864.95,-6837.32
385,1625.12,2812.58,3780.67,-2641.34,-24260.91,1259.21,14345.49,-3939.77,131.04,-3079.18,-3808.73,-6887.91
386,1623.21,2748.54,3801.03,-2675.37,-24183.21,1239.38,14352.08,-3995.29,126.54,-3094.34,-3868.75,-6963.09
387,1634.07,2706.18,3760.52,-2692.1,-24220.95,1247.52,14398.2,-3944.64,128.73,-3166.56,-3815.91,-6982.47
388,1651.31,2638.74,3791.72,-2688.79,-24150.48,1244.18,14341.74,-4027.83,126.42,-3171.59,-3901.41,-7073.0
389,1668.68,2791.09,3767.44,-2686.22,-24180.42,1223.31,14374.06,-3950.15,127.27,-3042.05,-3822.88,-6864.93
390,1616.53,2693.33,3790.43,-2695.81,-24192.95,1248.64,14366.58,-3913.23,124.59,-3173.26,-3788.64,-6961.89
391,1602.25,2759.91,3773.58,-2670.32,-24221.96,1246.36,14360.17,-3928.63,127.61,-3150.01,-3801.02,-6951.03
392,1646.38,2734.54,3723.69,-2688.68,-24275.87,1252.9,14409.81,-3907.32,127.18,-3197.23,-3780.13,-6977.36
393,1646.79,2728.76,3798.28,-2688.7,-24331.71,1253.03,14439.43,-3865.04,126.86,-3154.13,-3738.18,-6892.31
394,1589.74,2784.7,3781.42,-2692.57,-24158.24,1234.9,14287.0,-3947.36,130.33,-3173.06,-3817.03,-6990.09
395,1632.33,2759.18,3756.22,-2671.91,-24103.71,1216.39,14389.09,-4054.75,128.85,-3022.41,-3925.9,-6948.3
396,1618.84,2696.2,3771.84,-2705.26,-24271.19,1241.7,14391.52,-3933.31,126.14,-3256.34,-3807.18,-7063.51
397,1654.94,2719.85,3742.38,-2699.53,-24240.22,1250.48,14430.74,-3962.93,125.93,-3141.36,-3837.0,-6978.36
398,1583.25,2698.45,3753.24,-2621.59,-24309.79,1260.17,14425.97,-3946.92,130.6,-3210.31,-3816.32,-7026.63
399,1638.11,2780.16,3764.69,-2653.78,-24285.51,1248.18,14406.35,-3969.47,127.0,-3101.8,-3842.47,-6944.27
400,1610.44,2812.26,3738.78,-2644.45,-24285.1,1236.9,14332.48,-3880.98,131.6,-3198.69,-3749.38,-6948.06
401,1632.04,2757.77,3752.01,-2624.45,-24230.09,1240.79,14360.63,-3975.36,130.23,-3111.3,-3845.13,-6956.43
402,1604.19,2752.64,3758.15,-2677.73,-24172.43,1231.35,14318.87,-3960.18,129.16,-3184.97,-3831.02,-7016.0
403,1635.67,2739.46,3743.19,-2685.45,-24210.1,1234.51,14378.53,-3966.39,130.37,-3164.19,-3836.02,-7000.21
404,1629.24,2790.43,3803.84,-2633.36,-24464.18,1237.17,14382.93,-3804.71,127.44,-3253.93,-3677.27,-6931.21
405,1627.74,2817.35,3778.54,-2609.85,-24395.56,1248.44,14413.99,-3886.35,130.88,-3119.34,-3755.47,-6874.8
406,1601.42,2641.83,3790.74,-2659.6,-24297.21,1252.54,14488.65,-3972.21,129.19,-3181.63,-3843.02,-7024.65
407,1589.99,2798.59,3755.52,-2652.52,-24342.84,1226.87,14373.86,-3829.99,131.23,-3250.52,-3698.76,-6949.28
408,1649.9,2729.9,3707.19,-2688.97,-24282.11,1250.8,14401.1,-3902.42,129.19,-3232.2,-3773.23,-7005.43
409,1602.58,2745.28,3722.02,-2718.4,-24375.71,1260.53,14340.56,-3793.17,126.61,-3423.14,-3666.56,-7089.7
410,1599.73,2736.27,3800.46,-2702.63,-24308.94,1234.94,14350.54,-3836.57,126.54,-3289.63,-3710.03,-6999.65
411,1685.33,2698.15,3782.02,-2693.81,-24376.68,1198.45,14388.74,-3830.65,128.96,-3317.8,-3701.69,-7019.49
412,1722.17,2740.45,3748.95,-2715.35,-24298.18,1225.83,14328.13,-3837.08,129.29,-3248.0,-3707.79,-6955.79
413,1632.16,2722.34,3789.29,-2684.28,-24382.54,1242.68,14412.99,-3846.25,126.96,-3267.37,-3719.29,-6986.66
414,1571.64,2721.57,3786.17,-2689.28,-24360.27,1237.53,14387.82,-3833.18,126.23,-3344.81,-3706.95,-7051.76
415,1671.86,2749.52,3806.6,-2706.28,-24322.52,1247.18,14373.37,-3880.94,126.25,-3180.27,-3754.68,-6934.95
416,1637.97,2694.62,3804.71,-2676.25,-24312.28,1237.39,14403.18,-3916.2,127.03,-3210.66,-3789.16,-6999.83
417,1645.87,2690.26,3770.63,-2722.78,-24116.15,1233.63,14354.25,-4009.29,126.02,-3144.3,-3883.27,-7027.56
418,1615.37,2695.55,3780.5,-2682.99,-24342.78,1235.77,14419.34,-3890.76,125.72,-3279.25,-3765.04,-7044.29
419,1617.12,2737.01,3795.45,-2740.44,-24297.9,1235.38,14369.57,-3859.64,124.44,-3283.81,-3735.21,-7019.02
420,1662.4,2771.82,3768.98,-2727.84,-24249.27,1218.8,14378.68,-3905.72,127.29,-3176.43,-3778.43,-6954.86
421,1634.74,2769.37,3787.57,-2693.4,-24186.57,1224.92,14365.71,-3963.88,127.35,-3097.66,-3836.53,-6934.19
422,1629.44,2776.33,3752.87,-2715.73,-24156.67,1198.49,14332.67,-3996.52,128.32,-3182.62,-3868.2,-7050.82
423,1572.77,2789.33,3793.42,-2676.76,-24284.24,1246.78,14409.44,-3941.54,130.83,-3149.26,-3810.71,-6959.97
424,1642.48,2766.91,3798.02,-2715.35,-24327.48,1238.24,14405.46,-3880.14,126.86,-3191.72,-3753.29,-6945.01
425,1601.73,2722.72,3775.78,-2683.35,-24216.81,1237.4,14401.01,-3974.76,128.65,-3161.52,-3846.11,-7007.63
426,1616.66,2840.83,3771.72,-2669.22,-24276.01,1256.55,14393.28,-3929.87,128.83,-3066.2,-3801.04,-6867.24
427,1601.97,2697.7,3812.76,-2672.11,-24235.55,1250.21,14456.35,-4038.15,128.31,-3088.67,-3909.83,-6998.51
428,1575.73,2787.94,3762.05,-2682.82,-24234.77,1245.36,14397.26,-3947.79,127.15,-3149.26,-3820.64,-6969.9
429,1675.24,2719.13,3773.25,-2721.46,-24247.96,1252.57,14421.7,-3977.0,126.71,-3127.53,-3850.29,-6977.82
430,1650.14,2772.3,3768.75,-2665.56,-24220.78,1236.64,14288.32,-3877.07,129.27,-3170.19,-3747.8,-6917.99
431,1610.53,2715.91,3793.61,-2653.49,-24398.44,1231.9,14418.49,-3871.83,127.11,-3281.48,-3744.72,-7026.2
432,1596.09,2765.55,3745.89,-2667.8,-24250.83,1266.53,14433.84,-3930.58,127.94,-3110.74,-3802.64,-6913.37
433,1582.87,2610.71,3779.73,-2721.06,-24313.25,1251.87,14443.89,-3872.15,125.22,-3365.25,-3746.93,-7112.17
434,1588.6,2765.5,3791.66,-2687.87,-24307.56,1262.13,14388.26,-3924.35,128.43,-3199.29,-3795.92,-6995.21
435,1616.22,2725.02,3769.9,-2661.54,-24254.99,1264.27,14386.27,-3965.11,127.79,-3154.85,-3837.32,-6992.16
436,1624.34,2813.13,3754.24,-2709.76,-24181.9,1245.88,14378.37,-3985.32,129.65,-3075.7,-3855.67,-6931.37
437,1615.31,2682.23,3785.12,-2684.66,-24249.13,1236.34,14416.02,-3963.55,126.01,-3198.78,-3837.54,-7036.32
438,1576.98,2673.88,3763.1,-2693.34,-24139.95,1239.02,14379.67,-4028.03,127.06,-3200.63,-3900.97,-7101.61
439,1627.13,2706.85,3765.8,-2717.7,-24177.67,1220.74,14367.5,-4014.17,128.77,-3207.36,-3885.4,-7092.75
440,1659.21,2729.46,3795.61,-2664.43,-24324.91,1251.92,14430.85,-3929.39,127.63,-3122.28,-3801.75,-6924.04
441,1611.53,2763.84,3798.59,-2678.35,-24291.75,1244.92,14388.65,-3945.88,128.94,-3162.57,-3816.94,-6979.51
442,1612.47,2687.0,3747.28,-2661.49,-24175.77,1250.85,14381.34,-4018.5,127.97,-3158.32,-3890.53,-7048.85
443,1613.68,2718.97,3776.46,-2643.22,-24296.23,1240.34,14374.28,-3954.66,129.06,-3215.72,-3825.59,-7041.31
444,1614.83,2733.09,3779.52,-2708.08,-24207.05,1244.53,14443.17,-4007.83,128.2,-3099.98,-3879.63,-6979.61
445,1633.99,2754.35,3772.06,-2656.71,-24097.26,1220.48,14350.15,-4071.93,130.57,-3022.95,-3941.36,-6964.31
446,1589.44,2748.5,3794.99,-2690.89,-23974.29,1226.36,14266.13,-4085.0,129.01,-3039.77,-3956.0,-6995.76
447,1569.98,2649.48,3761.22,-2645.6,-24146.47,1249.56,14421.67,-4010.45,129.04,-3140.17,-3881.41,-7021.58
448,1638.03,2703.87,3735.78,-2671.04,-24104.46,1252.41,14357.76,-4030.17,132.15,-3087.66,-3898.02,-6985.67
449,1656.48,2688.46,3792.14,-2663.77,-24219.95,1253.08,14367.76,-3964.23,129.65,-3125.8,-3834.58,-6960.38
450,1670.75,2740.98,3797.49,-2664.27,-24072.16,1234.38,14285.49,-4023.79,131.94,-3007.32,-3891.85,-6899.17
451,1650.06,2789.32,3781.79,-2654.95,-24193.94,1236.98,14294.6,-3946.64,128.08,-3096.14,-3818.56,-6914.7
452,1576.87,2748.68,3812.7,-2648.51,-24232.87,1250.56,14356.85,-3935.38,129.86,-3135.73,-3805.52,-6941.25
453,1623.88,2748.99,3779.99,-2679.57,-24088.11,1260.3,14381.13,-4076.69,127.91,-2973.39,-3948.78,-6922.18
454,1691.91,2713.87,3819.87,-2653.24,-24087.77,1252.54,14405.55,-4085.62,129.24,-2857.26,-3956.38,-6813.64
455,1591.57,2722.6,3802.6,-2671.21,-24291.88,1224.62,14432.44,-3947.11,130.57,-3189.27,-3816.54,-7005.81
456,1723.7,2737.52,3782.73,-2683.48,-24149.8,1225.29,14338.35,-3988.08,129.53,-3025.69,-3858.55,-6884.24
457,1664.23,2800.19,3763.08,-2655.96,-24179.7,1228.88,14348.59,-3984.73,130.63,-3030.69,-3854.1,-6884.79
458,1566.33,2753.92,3760.61,-2686.29,-24213.78,1236.93,14394.27,-3938.1,128.36,-3188.01,-3809.74,-6997.75
459,1617.06,2711.08,3750.42,-2654.25,-24344.98,1287.15,14411.73,-3860.9,129.93,-3221.8,-3730.98,-6952.78
460,1564.85,2680.52,3765.94,-2629.14,-24245.5,1256.22,14410.48,-3975.45,132.34,-3196.63,-3843.1,-7039.73
461,1623.33,2760.16,3779.5,-2663.09,-24221.7,1237.31,14322.69,-3911.45,129.03,-3161.8,-3782.42,-6944.22
462,1635.21,2690.95,3767.14,-2640.79,-24189.22,1261.56,14289.75,-3958.68,127.61,-3185.41,-3831.08,-7016.49
463,1631.53,2742.39,3774.94,-2644.01,-24141.66,1258.1,14368.98,-4018.06,130.4,-3009.73,-3887.66,-6897.4
464,1576.8,2738.5,3774.28,-2689.54,-24235.84,1218.58,14348.81,-3912.27,128.28,-3268.41,-3783.99,-7052.41
465,1654.0,2809.37,3756.23,-2671.0,-24168.47,1224.06,14380.75,-3984.69,131.36,-3015.06,-3853.33,-6868.39
466,1671.47,2716.16,3762.05,-2661.56,-24204.96,1244.78,14323.03,-3924.53,128.24,-3149.02,-3796.29,-6945.3
467,1617.14,2718.26,3755.79,-2662.65,-24177.92,1244.88,14358.68,-3994.13,129.69,-3145.83,-3864.44,-7010.27
468,1659.1,2731.74,3776.0,-2662.99,-24183.68,1211.62,14389.2,-3972.2,130.91,-3079.01,-3841.29,-6920.3
469,1652.2,2821.93,3767.52,-2657.38,-24042.35,1247.47,14310.88,-4051.31,131.95,-2899.74,-3919.36,-6819.1
470,1577.64,2747.98,3782.68,-2686.04,-24124.65,1255.17,14347.85,-4038.82,132.62,-3099.37,-3906.2,-7005.57
471,1579.87,2747.64,3785.71,-2656.43,-24194.75,1234.75,14347.96,-3923.87,132.09,-3155.26,-3791.78,-6947.04
472,1602.79,2746.99,3794.68,-2662.91,-24138.07,1264.47,14334.23,-4012.33,131.09,-3057.83,-3881.25,-6939.07
473,1644.74,2754.05,3809.35,-2666.74,-24249.31,1231.18,14367.3,-3953.37,131.7,-3109.44,-3821.67,-6931.11
474,1606.96,2737.66,3780.33,-2634.35,-24189.65,1245.6,14328.03,-3972.87,131.5,-3125.42,-3841.36,-6966.78
475,1666.73,2763.98,3797.03,-2642.81,-24217.18,1264.81,14296.49,-3902.85,130.17,-3070.94,-3772.68,-6843.62
476,1569.18,2722.08,3803.85,-2635.7,-24339.67,1235.02,14369.32,-3861.27,128.24,-3275.91,-3733.03,-7008.94
477,1587.4,2740.92,3788.94,-2702.03,-24220.78,1232.86,14350.82,-3911.1,129.91,-3221.87,-3781.19,-7003.05
478,1674.66,2766.01,3763.38,-2637.17,-24284.79,1224.89,14328.04,-3877.28,130.85,-3164.98,-3746.44,-6911.41
479,1603.08,2703.18,3799.76,-2599.22,-24320.09,1212.86,14370.51,-3914.22,133.79,-3229.92,-3780.43,-7010.35
480,1574.17,2769.43,3785.56,-2646.59,-24337.83,1261.99,14335.79,-3829.27,131.38,-3257.49,-3697.9,-6955.39
481,1576.78,2752.59,3818.37,-2640.46,-24241.33,1272.05,14295.84,-3874.96,130.32,-3166.17,-3744.64,-6910.81
482,1613.55,2794.37,3812.26,-2626.79,-24399.72,1256.93,14366.77,-3818.77,127.8,-3182.62,-3690.97,-6873.59
483,1602.78,2654.61,3758.21,-2658.77,-24293.57,1228.32,14335.33,-3837.69,129.78,-3373.09,-3707.92,-7081.01
484,1615.8,2768.02,3766.72,-2673.24,-24359.07,1249.75,14335.47,-3831.99,129.85,-3296.55,-3702.14,-6998.69
485,1625.9,2772.06,3766.03,-2645.63,-24339.59,1243.97,14315.84,-3843.46,128.59,-3261.41,-3714.87,-6976.28
486,1604.38,2759.2,3779.76,-2660.12,-24285.13,1233.78,14319.2,-3858.92,128.06,-3248.95,-3730.86,-6979.8
487,1634.35,2657.25,3814.45,-2671.63,-24322.32,1246.72,14313.96,-3787.17,126.6,-3327.23,-3660.57,-6987.8
488,1592.26,2752.3,3801.65,-2708.47,-24483.87,1262.87,14382.29,-3717.24,127.08,-3400.98,-3590.16,-6991.14
489,1651.63,2665.04,3770.1,-2649.34,-24346.24,1219.5,14383.02,-3830.33,127.64,-3306.28,-3702.68,-7008.97
490,1659.54,2696.6,3780.44,-2718.6,-24260.61,1232.03,14338.51,-3884.28,126.19,-3272.07,-3758.09,-7030.16
491,1613.42,2779.06,3750.61,-2710.22,-24390.17,1249.22,14406.07,-3818.88,127.59,-3302.01,-3691.29,-6993.29
492,1629.05,2691.22,3793.34,-2711.76,-24400.01,1242.0,14387.79,-3815.03,124.36,-3368.37,-3690.67,-7059.04
493,1627.14,2757.19,3790.2,-2690.62,-24291.57,1217.22,14360.09,-3868.25,128.62,-3230.35,-3739.63,-6969.99
494,1639.42,2692.59,3812.43,-2678.9,-24171.8,1231.23,14325.35,-3963.19,127.38,-3149.67,-3835.81,-6985.48
495,1639.74,2719.99,3777.47,-2668.97,-24285.16,1256.14,14402.26,-3911.27,130.28,-3158.54,-3780.99,-6939.53
496,1612.45,2752.62,3773.29,-2657.27,-24314.45,1229.6,14305.32,-3825.45,127.08,-3298.44,-3698.38,-6996.82
497,1625.22,2651.23,3806.23,-2692.69,-24131.12,1235.3,14346.77,-3967.2,126.89,-3159.06,-3840.31,-6999.37
498,1617.43,2722.58,3764.02,-2666.04,-24276.22,1258.12,14412.35,-3956.99,129.09,-3167.76,-3827.9,-6995.66
499,1640.23,2734.17,3777.85,-2662.82,-24140.27,1225.39,14410.75,-4038.84,133.37,-3014.71,-3905.48,-6920.19
500,1668.52,2731.33,3814.39,-2687.61,-24135.45,1232.93,14332.76,-3986.88,127.62,-3043.13,-3859.26,-6902.4
501,1656.22,2715.99,3777.81,-2684.39,-24154.25,1222.23,14342.96,-3962.79,129.44,-3123.44,-3833.35,-6956.8
502,1625.93,2779.23,3817.72,-2687.72,-24032.86,1235.87,14339.45,-4061.56,129.98,-2922.38,-3931.59,-6853.97
503,1583.15,2757.34,3781.29,-2677.29,-24047.63,1232.61,14343.25,-4071.01,129.99,-3027.29,-3941.02,-6968.31
504,1592.52,2747.09,3781.34,-2706.67,-24097.65,1241.97,14334.71,-4018.21,130.41,-3106.69,-3887.8,-6994.49
505,1649.63,2741.28,3785.87,-2701.73,-24093.74,1233.97,14282.43,-3968.63,127.54,-3102.3,-3841.09,-6943.39
506,1679.52,2633.08,3805.92,-2691.45,-24143.39,1232.9,14412.04,-4051.36,127.74,-3071.38,-3923.62,-6994.99
507,1596.5,2759.17,3782.27,-2668.1,-24254.91,1233.7,14376.07,-3927.32,128.69,-3175.3,-3798.63,-6973.93
508,1649.65,2789.65,3768.73,-2695.34,-24180.57,1243.01,14337.86,-3958.27,127.6,-3087.02,-3830.66,-6917.68
509,1579.02,2739.11,3788.75,-2636.53,-24321.17,1238.23,14409.3,-3883.71,130.57,-3203.29,-3753.15,-6956.43
510,1677.07,2712.24,3748.9,-2672.04,-24393.34,1253.44,14435.62,-3806.09,131.28,-3238.12,-3674.81,-6912.93
511,1703.5,2751.78,3804.2,-2695.28,-24101.71,1257.85,14416.4,-4079.58,133.29,-2863.26,-3946.29,-6809.55
512,1612.49,2733.34,3741.91,-2669.03,-24101.11,1250.33,14368.66,-4045.0,129.96,-3063.42,-3915.04,-6978.45
513,1610.03,2720.45,3752.14,-2679.66,-24056.84,1234.3,14368.03,-4078.93,131.93,-3051.54,-3947.0,-6998.54
514,1650.2,2724.1,3781.79,-2643.81,-24147.44,1261.44,14438.78,-4085.76,133.49,-2934.94,-3952.27,-6887.21
515,1550.11,2705.86,3786.59,-2657.76,-24172.99,1218.86,14415.28,-4053.09,132.25,-3154.07,-3920.84,-7074.91
516,1626.1,2788.31,3780.52,-2658.37,-24311.7,1236.71,14412.93,-3956.82,132.85,-3125.5,-3823.97,-6949.47
517,1618.51,2722.32,3832.44,-2686.6,-24193.57,1235.19,14417.61,-3990.95,130.26,-3054.08,-3860.69,-6914.77
518,1637.39,2725.76,3774.87,-2618.88,-24321.7,1224.91,14370.22,-3868.75,131.95,-3207.41,-3736.8,-6944.22
519,1604.96,2747.82,3811.37,-2619.24,-24359.97,1243.76,14448.93,-3940.13,136.52,-3122.37,-3803.61,-6925.99
520,1628.61,2723.32,3827.37,-2642.9,-24289.53,1254.71,14373.87,-3925.32,130.55,-3124.55,-3794.77,-6919.32
521,1599.27,2746.36,3834.0,-2639.42,-24066.51,1227.24,14341.8,-4100.69,135.36,-2957.25,-3965.33,-6922.58
522,1625.3,2779.37,3770.07,-2674.54,-24015.43,1226.13,14376.37,-4186.19,136.24,-2912.73,-4049.95,-6962.69
523,1611.6,2776.77,3787.64,-2626.11,-24020.96,1229.68,14449.01,-4236.46,135.22,-2792.37,-4101.23,-6893.61
524,1573.91,2742.75,3771.02,-2651.61,-24112.05,1233.15,14432.81,-4076.92,132.85,-3010.01,-3944.08,-6954.09
525,1636.11,2798.55,3756.98,-2611.23,-24085.86,1227.74,14362.44,-4070.98,134.58,-2915.28,-3936.41,-6851.68
526,1661.64,2709.85,3795.15,-2668.5,-24198.23,1210.95,14345.4,-3937.34,132.62,-3143.73,-3804.72,-6948.45
527,1617.49,2681.91,3767.03,-2624.98,-24222.64,1236.99,14392.15,-3974.53,135.53,-3152.06,-3839.0,-6991.06
528,1545.83,2697.24,3748.01,-2648.4,-24163.02,1240.65,14408.41,-4046.31,131.25,-3171.3,-3915.07,-7086.36
529,1650.27,2730.35,3718.18,-2647.3,-24107.04,1250.54,14398.29,-4060.92,135.11,-3006.72,-3925.8,-6932.52
530,1633.82,2822.67,3787.47,-2633.57,-24203.47,1212.8,14337.06,-3953.9,131.42,-3043.22,-3822.48,-6865.7
531,1600.89,2733.9,3786.51,-2670.3,-24225.08,1227.44,14344.56,-3931.2,133.02,-3202.08,-3798.18,-7000.27
532,1593.97,2671.55,3811.77,-2644.02,-24233.61,1255.14,14412.18,-3989.6,133.33,-3133.02,-3856.27,-6989.29
533,1663.58,2780.57,3779.18,-2659.03,-24393.71,1206.35,14343.31,-3819.29,131.21,-3279.76,-3688.08,-6967.84
534,1672.42,2695.11,3761.92,-2635.72,-24356.83,1248.02,14430.84,-3887.4,131.84,-3184.24,-3755.56,-6939.8
535,1594.98,2834.17,3754.48,-2689.07,-24099.3,1227.59,14397.66,-4064.74,133.51,-2979.49,-3931.22,-6910.71
536,1545.85,2850.59,3764.96,-2686.83,-24214.6,1250.19,14390.44,-3988.53,130.41,-3099.39,-3858.11,-6957.5
537,1583.95,2701.68,3760.71,-2665.81,-24347.36,1247.39,14353.2,-3799.45,132.81,-3366.24,-3666.63,-7032.87
538,1616.81,2756.06,3775.49,-2661.57,-24326.81,1236.81,14388.8,-3908.49,130.63,-3214.42,-3777.85,-6992.27
539,1593.67,2800.76,3780.71,-2660.28,-24279.72,1247.87,14345.26,-3889.81,133.47,-3171.75,-3756.34,-6928.08
540,1628.48,2720.05,3800.63,-2712.2,-24405.39,1229.46,14413.77,-3843.02,127.94,-3325.2,-3715.08,-7040.28
541,1624.04,2816.59,3751.36,-2663.13,-24206.88,1221.18,14337.91,-3923.63,132.76,-3118.93,-3790.87,-6909.81
542,1666.73,2728.01,3775.98,-2657.77,-24200.7,1227.41,14347.96,-3976.81,131.54,-3112.37,-3845.27,-6957.64
543,1686.66,2751.67,3738.96,-2677.91,-24053.36,1219.15,14364.57,-4066.16,132.06,-2970.27,-3934.1,-6904.36
544,1624.48,2765.38,3807.74,-2673.18,-24158.53,1220.29,14337.07,-3987.77,129.93,-3076.75,-3857.84,-6934.59
545,1585.97,2718.14,3777.71,-2660.66,-24162.62,1243.97,14435.99,-4029.34,132.04,-3061.52,-3897.3,-6958.82
546,1556.7,2781.54,3743.42,-2663.53,-24093.02,1244.13,14398.03,-4061.64,133.53,-3032.74,-3928.11,-6960.86
547,1663.14,2759.33,3767.93,-2670.88,-24108.64,1240.67,14381.26,-4055.8,132.04,-2967.18,-3923.76,-6890.95
548,1595.51,2729.62,3746.62,-2620.72,-24095.93,1232.68,14379.16,-4102.03,134.73,-3033.07,-3967.3,-7000.37
549,1622.71,2675.26,3770.4,-2702.83,-23985.55,1241.78,14396.39,-4158.71,134.38,-2981.85,-4024.33,-7006.18
550,1693.75,2653.68,3787.33,-2657.41,-24027.96,1240.63,14374.46,-4151.14,134.23,-2935.52,-4016.9,-6952.42
551,1632.51,2781.76,3761.36,-2673.77,-24040.16,1239.88,14352.77,-4062.14,130.55,-2945.65,-3931.59,-6877.25
552,1629.24,2759.71,3787.72,-2625.51,-24152.01,1259.56,14362.28,-4007.56,133.94,-2979.01,-3873.62,-6852.63
553,1623.86,2733.43,3739.08,-2677.91,-24110.9,1206.42,14338.96,-4016.64,132.52,-3147.06,-3884.11,-7031.18
554,1674.2,2799.94,3733.98,-2627.1,-24159.76,1223.4,14308.67,-3945.96,134.59,-3046.66,-3811.37,-6858.03
555,1617.54,2750.45,3786.13,-2668.04,-24196.63,1242.62,14363.53,-3941.72,133.5,-3104.41,-3808.23,-6912.63
556,1548.6,2665.62,3754.3,-2667.11,-24117.5,1241.15,14349.89,-3961.14,132.11,-3225.05,-3829.03,-7054.07
557,1653.85,2690.04,3782.12,-2623.74,-24145.52,1231.69,14340.22,-3980.41,133.19,-3071.35,-3847.23,-6918.57
558,1699.28,2764.74,3728.52,-2667.96,-24048.26,1257.21,14269.56,-3977.06,132.0,-2996.91,-3845.06,-6841.97
559,1631.73,2672.0,3797.88,-2656.81,-24018.44,1233.72,14323.57,-4059.14,135.09,-3016.35,-3924.04,-6940.39
560,1610.15,2807.36,3781.06,-2639.91,-24017.04,1227.92,14275.01,-4043.89,134.72,-2955.46,-3909.17,-6864.62
561,1628.9,2707.12,3783.16,-2666.3,-23942.13,1247.76,14321.41,-4150.99,137.25,-2920.07,-4013.73,-6933.8
562,1635.05,2714.98,3785.98,-2664.76,-23961.54,1243.85,14385.52,-4144.75,134.18,-2860.93,-4010.57,-6871.5
563,1679.3,2772.81,3747.63,-2632.03,-24097.68,1251.53,14390.0,-4079.76,132.66,-2888.45,-3947.1,-6835.55
564,1706.46,2800.3,3736.77,-2684.86,-24078.68,1241.33,14347.3,-4008.22,132.57,-2931.37,-3875.65,-6807.02
565,1624.61,2773.42,3766.49,-2657.35,-24082.62,1215.97,14353.28,-4034.07,133.1,-3006.2,-3900.96,-6907.17
566,1610.77,2752.1,3739.88,-2648.59,-24153.2,1253.65,14340.78,-3944.38,129.96,-3104.62,-3814.43,-6919.04
567,1674.42,2707.37,3756.12,-2683.14,-23998.65,1220.38,14274.26,-4002.75,131.2,-3049.24,-3871.55,-6920.79
568,1667.96,2821.44,3762.27,-2645.86,-23992.63,1233.46,14295.8,-4081.76,133.33,-2857.56,-3948.43,-6805.99
569,1568.98,2764.9,3721.52,-2680.72,-24077.57,1219.59,14333.57,-4039.87,133.74,-3149.73,-3906.14,-7055.86
570,1624.72,2790.13,3757.3,-2640.34,-24012.06,1228.75,14309.88,-4053.21,131.65,-2941.63,-3921.56,-6863.19
571,1543.67,2759.66,3791.65,-2668.61,-23938.44,1250.01,14376.36,-4218.64,136.96,-2885.7,-4081.68,-6967.38
572,1695.79,2801.6,3733.18,-2668.25,-23929.27,1224.08,14322.96,-4131.83,136.19,-2819.91,-3995.64,-6815.55
573,1584.97,2727.76,3775.07,-2608.38,-24104.46,1245.42,14345.44,-3997.68,134.55,-3034.18,-3863.13,-6897.31
574,1667.32,2748.37,3717.26,-2698.42,-23955.41,1233.71,14291.23,-4054.83,130.91,-2995.94,-3923.92,-6919.86
575,1609.66,2766.58,3768.37,-2652.43,-23939.75,1221.93,14314.13,-4181.19,135.88,-2911.51,-4045.31,-6956.82
576,1634.36,2776.63,3771.02,-2650.43,-23970.37,1213.1,14318.21,-4112.19,133.06,-2907.48,-3979.12,-6886.61
577,1602.01,2723.39,3799.54,-2680.87,-24000.95,1267.43,14402.56,-4109.29,131.91,-2886.88,-3977.38,-6864.26
578,1659.89,2723.85,3792.6,-2670.57,-23983.72,1230.68,14343.04,-4090.73,135.07,-2904.23,-3955.67,-6859.9
579,1628.16,2741.6,3738.86,-2667.74,-24097.92,1237.36,14327.89,-3998.76,131.7,-3091.79,-3867.07,-6958.85
580,1599.3,2751.26,3756.69,-2683.18,-24147.29,1218.7,14297.01,-3945.61,129.99,-3207.5,-3815.62,-7023.12
581,1609.69,2760.32,3770.9,-2684.54,-24165.81,1227.37,14314.04,-3936.39,130.53,-3168.04,-3805.87,-6973.91
582,1614.12,2774.35,3779.34,-2686.43,-24159.22,1239.2,14356.76,-3960.43,130.61,-3081.87,-3829.82,-6911.69
583,1652.96,2730.64,3761.92,-2657.94,-24165.9,1233.56,14313.21,-3913.06,130.26,-3131.56,-3782.8,-6914.36
584,1670.85,2741.26,3736.19,-2692.08,-24014.67,1237.41,14307.81,-4053.86,131.92,-3013.22,-3921.94,-6935.17
585,1722.21,2724.89,3740.68,-2701.35,-24098.73,1230.07,14261.05,-3930.26,125.44,-3121.19,-3804.82,-6926.01
586,1659.7,2789.95,3749.15,-2694.82,-24148.82,1249.64,14284.85,-3910.18,126.02,-3110.35,-3784.16,-6894.51
587,1645.15,2765.62,3745.77,-2724.76,-24019.19,1258.88,14332.36,-4022.58,129.71,-2996.17,-3892.86,-6889.04
588,1619.43,2776.87,3763.04,-2691.66,-23969.21,1222.47,14245.98,-4068.23,128.74,-3033.08,-3939.49,-6972.57
589,1657.58,2810.91,3729.78,-2669.95,-24244.46,1211.43,14319.94,-3847.98,126.96,-3184.77,-3721.02,-6905.79
590,1584.13,2748.28,3742.19,-2679.75,-24080.71,1222.86,14299.89,-3955.61,127.97,-3163.12,-3827.64,-6990.75
591,1595.22,2760.43,3758.32,-2724.57,-24044.29,1249.5,14288.81,-3924.87,127.48,-3116.58,-3797.39,-6913.98
592,1666.26,2676.01,3726.42,-2640.86,-24051.5,1227.77,14313.66,-4040.45,131.25,-3082.24,-3909.19,-6991.43
593,1601.04,2777.13,3794.1,-2686.06,-23993.8,1228.39,14348.67,-4070.3,129.85,-2930.52,-3940.44,-6870.97
594,1624.44,2739.99,3741.02,-2674.84,-24063.13,1234.81,14333.0,-4025.7,129.02,-3064.71,-3896.68,-6961.39
595,1620.13,2757.62,3749.64,-2616.67,-23990.99,1236.51,14305.21,-4094.52,134.87,-2938.56,-3959.65,-6898.21
596,1672.63,2796.72,3754.71,-2680.96,-23976.42,1228.55,14305.97,-4058.43,131.43,-2898.79,-3927.0,-6825.8
597,1654.44,2670.72,3721.51,-2662.53,-23976.13,1224.57,14312.71,-4102.37,135.15,-3054.7,-3967.22,-7021.92
598,1525.64,2739.94,3809.76,-2673.42,-24032.79,1250.48,14452.08,-4131.54,132.96,-2928.32,-3998.58,-6926.9
599,1631.02,2749.95,3803.73,-2703.01,-23955.08,1242.62,14331.08,-4081.06,128.63,-2899.69,-3952.44,-6852.12
600,1603.28,2785.44,3772.41,-2682.11,-23876.49,1227.84,14349.71,-4203.27,132.35,-2819.91,-4070.93,-6890.83
601,1641.57,2711.77,3768.99,-2694.07,-23970.72,1241.85,14390.09,-4117.05,129.61,-2910.54,-3987.44,-6897.97
602,1625.62,2775.05,3775.92,-2688.85,-23921.35,1234.4,14332.96,-4126.14,131.92,-2866.25,-3994.22,-6860.47
603,1593.92,2699.2,3771.19,-2682.28,-24002.69,1253.58,14390.98,-4079.02,129.83,-2976.1,-3949.2,-6925.3
604,1635.0,2726.81,3776.42,-2693.24,-23841.83,1217.26,14306.46,-4195.4,131.51,-2873.12,-4063.88,-6937.01
605,1629.2,2745.54,3816.1,-2621.7,-23987.85,1254.63,14352.65,-4122.95,132.38,-2811.42,-3990.58,-6802.0
606,1594.25,2747.39,3779.86,-2642.49,-23864.76,1224.5,14323.51,-4174.39,131.68,-2837.75,-4042.71,-6880.46
607,1642.15,2655.47,3764.32,-2670.43,-23972.47,1215.31,14335.12,-4117.39,129.44,-3030.53,-3987.94,-7018.47
608,1649.75,2722.16,3798.05,-2652.01,-24136.83,1241.67,14430.83,-4052.21,129.19,-2946.39,-3923.02,-6869.41
609,1641.8,2776.91,3806.38,-2630.09,-23871.23,1243.52,14315.66,-4188.87,132.34,-2717.05,-4056.53,-6773.58
610,1650.07,2679.51,3735.41,-2698.66,-23915.06,1224.48,14340.28,-4122.19,133.79,-2983.96,-3988.4,-6972.36
611,1661.93,2716.02,3776.33,-2671.06,-23994.6,1229.71,14314.45,-4090.43,135.25,-2967.22,-3955.18,-6922.4
612,1545.83,2688.25,3733.52,-2632.64,-24040.39,1237.42,14330.42,-4062.61,131.5,-3137.59,-3931.11,-7068.7
613,1596.71,2817.08,3755.94,-2656.65,-24025.59,1230.2,14287.95,-4028.36,131.53,-2994.34,-3896.83,-6891.17
614,1667.98,2684.07,3777.87,-2668.15,-24006.57,1240.82,14281.49,-3987.89,131.36,-3022.49,-3856.54,-6879.03
615,1569.02,2741.32,3701.35,-2639.22,-23996.5,1260.62,14303.97,-4061.77,131.8,-3059.43,-3929.97,-6989.4
616,1592.27,2788.12,3751.46,-2625.92,-24009.9,1237.36,14277.72,-4046.36,132.76,-2988.89,-3913.6,-6902.49
617,1604.38,2722.93,3743.41,-2642.05,-24098.48,1239.79,14308.48,-3978.12,129.98,-3121.53,-3848.14,-6969.68
618,1590.82,2712.57,3746.9,-2663.17,-24002.18,1216.49,14302.98,-4028.07,129.58,-3095.59,-3898.48,-6994.07
619,1678.12,2670.67,3773.6,-2623.18,-24033.94,1257.73,14348.82,-4068.95,131.86,-2928.17,-3937.08,-6865.26
620,1579.81,2745.35,3751.93,-2672.55,-23901.08,1231.77,14315.53,-4136.38,132.07,-2949.23,-4004.31,-6953.55
621,1617.67,2791.61,3766.67,-2653.92,-23952.96,1226.13,14337.27,-4143.46,134.06,-2867.52,-4009.4,-6876.92
622,1622.09,2787.32,3753.08,-2652.19,-24019.88,1260.65,14384.24,-4164.2,135.41,-2864.69,-4028.8,-6893.49
623,1599.34,2706.37,3758.28,-2643.98,-23952.66,1230.31,14373.93,-4156.44,133.09,-2928.41,-4023.36,-6951.77
624,1647.38,2736.8,3768.71,-2650.53,-24069.98,1213.97,14388.43,-4069.01,132.93,-2965.22,-3936.08,-6901.3
625,1615.86,2690.73,3798.53,-2673.47,-24077.42,1240.77,14411.74,-4109.53,130.97,-2993.26,-3978.56,-6971.82
626,1641.69,2696.56,3780.41,-2654.89,-24110.13,1227.14,14240.57,-3924.03,130.84,-3178.66,-3793.2,-6971.86
627,1611.05,2791.99,3756.53,-2618.35,-24135.14,1231.18,14281.9,-3940.52,133.78,-3080.84,-3806.74,-6887.58
628,1628.9,2724.38,3796.61,-2653.2,-24062.63,1244.19,14267.58,-4010.08,132.59,-3054.17,-3877.49,-6931.66
629,1686.57,2704.44,3737.87,-2633.12,-24088.69,1233.71,14307.1,-4015.96,133.48,-3052.14,-3882.48,-6934.62
630,1664.18,2812.77,3785.48,-2658.62,-24096.3,1244.32,14312.79,-4041.14,131.74,-2935.37,-3909.4,-6844.77
631,1599.72,2713.34,3774.48,-2665.38,-24000.54,1246.0,14364.99,-4125.14,136.13,-2967.38,-3989.0,-6956.39
632,1632.6,2661.28,3765.81,-2618.05,-24019.39,1237.18,14365.66,-4112.86,133.37,-2974.91,-3979.5,-6954.4
633,1640.74,2721.22,3731.6,-2652.89,-23970.3,1236.24,14329.89,-4086.25,135.85,-2963.51,-3950.4,-6913.91
634,1648.25,2687.28,3756.67,-2647.79,-23896.74,1239.07,14357.21,-4204.98,135.15,-2856.04,-4069.83,-6925.88
635,1634.95,2719.11,3698.09,-2658.13,-24046.61,1246.87,14344.76,-4031.36,132.53,-3060.94,-3898.84,-6959.78
636,1645.18,2727.73,3793.1,-2676.58,-24025.47,1216.4,14333.15,-4058.44,130.9,-2986.48,-3927.54,-6914.02
637,1640.37,2703.86,3757.52,-2665.79,-23908.73,1210.4,14281.92,-4138.84,132.18,-2980.45,-4006.66,-6987.11
638,1660.77,2653.71,3758.84,-2663.39,-24003.72,1229.03,14311.92,-4045.12,132.43,-3052.83,-3912.69,-6965.52
639,1698.53,2712.34,3752.3,-2624.49,-23988.54,1227.61,14370.94,-4114.87,132.37,-2851.3,-3982.5,-6833.8
640,1622.61,2723.73,3763.81,-2627.04,-24177.92,1249.63,14367.72,-3962.59,133.74,-3077.45,-3828.85,-6906.3
641,1654.4,2711.1,3760.44,-2658.62,-24168.26,1235.97,14383.22,-3959.09,133.27,-3081.76,-3825.83,-6907.58
642,1544.49,2718.33,3759.71,-2687.1,-23958.96,1236.86,14342.62,-4109.32,133.78,-3044.04,-3975.54,-7019.59
643,1683.36,2790.5,3809.37,-2620.53,-24150.69,1227.04,14389.2,-4016.44,133.19,-2871.75,-3883.25,-6755.0
644,1618.24,2745.48,3733.75,-2656.68,-24256.99,1238.99,14352.45,-3872.28,129.74,-3224.77,-3742.54,-6967.31
645,1648.27,2762.14,3770.91,-2682.68,-24254.0,1224.66,14309.96,-3848.19,124.57,-3220.74,-3723.62,-6944.36
646,1599.2,2727.89,3759.08,-2694.45,-24316.72,1240.1,14399.76,-3899.36,129.03,-3285.13,-3770.33,-7055.47
647,1623.51,2770.58,3761.8,-2709.11,-24103.03,1242.39,14427.64,-4017.48,128.64,-2986.21,-3888.84,-6875.06
648,1628.17,2776.92,3786.33,-2623.63,-24144.15,1229.79,14349.25,-4019.06,131.08,-2997.33,-3887.98,-6885.31
649,1646.53,2728.74,3795.08,-2694.77,-24199.46,1240.8,14390.47,-3953.84,130.93,-3092.62,-3822.9,-6915.53
650,1641.71,2786.84,3772.07,-2670.33,-24223.67,1223.73,14290.84,-3890.42,127.88,-3178.81,-3762.54,-6941.35
651,1723.5,2710.48,3788.71,-2668.6,-24233.38,1243.32,14433.11,-3932.88,128.1,-3002.87,-3804.77,-6807.64
652,1687.81,2789.63,3788.5,-2678.27,-24159.97,1239.2,14413.37,-4058.98,126.32,-2919.72,-3932.65,-6852.37
653,1643.88,2698.47,3779.64,-2668.46,-24022.42,1244.15,14395.78,-4130.06,131.32,-2928.96,-3998.73,-6927.7
654,1673.91,2710.71,3771.49,-2717.08,-24036.06,1236.43,14411.28,-4125.01,128.49,-2949.31,-3996.52,-6945.83
655,1584.49,2813.14,3770.71,-2724.26,-23939.07,1238.74,14323.46,-4167.87,128.7,-2932.8,-4039.18,-6971.98
656,1595.34,2684.02,3758.67,-2714.95,-24035.21,1219.0,14424.25,-4136.04,129.06,-3068.88,-4006.98,-7075.86
657,1620.53,2695.21,3748.09,-2665.62,-24129.49,1232.31,14358.23,-4002.8,128.84,-3140.75,-3873.95,-7014.7
658,1656.04,2707.88,3772.33,-2646.12,-24167.2,1239.28,14460.6,-4036.64,132.43,-2977.17,-3904.22,-6881.39
659,1615.16,2711.82,3786.91,-2720.65,-24093.93,1239.65,14410.8,-4039.72,127.18,-3050.26,-3912.54,-6962.8
660,1604.18,2736.2,3767.36,-2668.5,-23971.3,1247.23,14386.46,-4211.67,129.65,-2898.38,-4082.02,-6980.4
661,1664.92,2706.71,3785.88,-2726.3,-23997.3,1234.93,14316.93,-4101.55,126.98,-3014.23,-3974.57,-6988.8
662,1653.13,2761.49,3792.21,-2680.83,-24111.22,1239.61,14370.43,-4046.58,127.9,-2975.18,-3918.69,-6893.87
663,1598.57,2708.31,3824.74,-2688.21,-24063.64,1240.63,14429.52,-4077.24,130.05,-2950.07,-3947.19,-6897.25
664,1596.27,2657.58,3779.23,-2651.97,-24149.38,1280.95,14425.11,-3988.98,128.16,-3062.21,-3860.81,-6923.02
665,1646.87,2785.09,3805.94,-2677.8,-23968.76,1247.0,14307.75,-4114.5,133.18,-2853.9,-3981.33,-6835.23
666,1622.98,2708.91,3767.22,-2659.2,-24004.2,1228.32,14337.8,-4094.02,131.19,-2998.17,-3962.83,-6961.0
667,1670.74,2736.54,3760.07,-2709.77,-24077.6,1228.46,14319.28,-3974.76,127.75,-3072.27,-3847.01,-6919.28
668,1635.46,2796.35,3788.18,-2698.03,-23941.23,1232.92,14344.79,-4126.39,132.35,-2841.56,-3994.04,-6835.6
669,1590.06,2778.28,3788.85,-2676.69,-23798.74,1239.02,14286.43,-4251.91,131.75,-2792.78,-4120.15,-6912.94
670,1638.74,2778.63,3747.44,-2683.04,-24011.19,1238.41,14325.14,-4103.93,131.63,-2965.86,-3972.3,-6938.17
671,1623.07,2790.46,3792.49,-2692.3,-23996.72,1220.48,14318.37,-4086.99,130.76,-2944.15,-3956.23,-6900.37
672,1651.76,2711.53,3795.08,-2693.3,-23981.65,1224.77,14385.08,-4143.56,129.46,-2906.74,-4014.1,-6920.84
673,1625.51,2687.32,3795.32,-2702.02,-24063.21,1235.59,14453.27,-4138.81,130.9,-2968.22,-4007.91,-6976.13
674,1641.99,2713.4,3801.16,-2692.58,-24079.42,1220.1,14394.82,-4089.71,131.14,-3000.52,-3958.57,-6959.1
675,1644.85,2715.59,3792.72,-2639.61,-23960.62,1241.14,14383.3,-4188.47,130.01,-2822.63,-4058.46,-6881.09
676,1596.27,2727.98,3759.48,-2696.79,-23818.6,1232.14,14339.08,-4229.35,133.75,-2860.43,-4095.59,-6956.02
677,1574.81,2713.14,3732.25,-2713.98,-23859.52,1263.32,14351.44,-4236.56,129.93,-2938.55,-4106.63,-7045.18
678,1603.76,2649.14,3775.41,-2681.02,-23902.24,1216.95,14393.58,-4216.29,132.97,-2944.41,-4083.32,-7027.73
679,1560.0,2832.14,3765.63,-2658.07,-23881.22,1213.71,14301.34,-4275.87,136.72,-2866.47,-4139.15,-7005.62
680,1603.67,2797.19,3792.68,-2661.88,-23878.79,1205.83,14315.05,-4238.91,132.73,-2826.25,-4106.19,-6932.44
681,1680.28,2696.76,3758.19,-2653.31,-23944.04,1237.74,14346.14,-4160.01,135.72,-2878.24,-4024.29,-6902.53
682,1664.21,2734.1,3811.35,-2658.14,-23867.77,1250.0,14294.17,-4225.46,135.14,-2772.07,-4090.32,-6862.4
683,1620.15,2771.31,3750.31,-2701.41,-24060.19,1251.16,14367.45,-4060.48,130.74,-3001.22,-3929.74,-6930.97
684,1620.31,2716.89,3766.4,-2683.92,-24202.8,1216.54,14409.08,-3970.04,130.64,-3157.49,-3839.4,-6996.89
685,1646.31,2738.44,3775.3,-2694.34,-24091.14,1246.14,14411.17,-4092.08,129.73,-2968.12,-3962.35,-6930.47
686,1631.63,2763.8,3775.16,-2674.03,-23987.41,1254.18,14394.67,-4170.08,131.73,-2842.01,-4038.35,-6880.36
687,1614.77,2755.57,3777.73,-2650.13,-24001.36,1237.22,14327.77,-4112.44,134.37,-2938.42,-3978.07,-6916.49
688,1670.03,2773.3,3756.22,-2640.86,-24048.33,1224.34,14403.52,-4135.16,132.91,-2861.79,-4002.25,-6864.04
689,1588.69,2809.67,3752.93,-2644.74,-23948.63,1222.54,14360.89,-4186.49,133.24,-2858.65,-4053.25,-6911.9
690,1621.69,2704.05,3772.72,-2643.64,-23945.17,1233.24,14387.0,-4225.2,133.3,-2870.11,-4091.89,-6962.0
691,1565.09,2693.53,3763.19,-2650.02,-23916.09,1238.66,14385.53,-4226.73,134.98,-2920.12,-4091.75,-7011.88
692,1587.63,2737.52,3740.03,-2676.8,-23891.84,1243.07,14432.96,-4237.92,131.81,-2827.44,-4106.12,-6933.56
693,1703.74,2746.91,3740.9,-2686.65,-23751.4,1215.69,14354.83,-4321.95,135.21,-2675.98,-4186.74,-6862.72
694,1597.57,2824.02,3742.95,-2648.72,-23686.88,1241.19,14378.61,-4423.24,137.46,-2551.26,-4285.78,-6837.04
695,1582.75,2741.52,3769.04,-2654.07,-24007.95,1226.96,14383.64,-4106.45,134.3,-2958.1,-3972.15,-6930.25
696,1582.43,2793.31,3754.29,-2683.9,-23910.55,1220.18,14395.54,-4224.92,133.96,-2848.7,-4090.96,-6939.66
697,1612.94,2702.87,3741.43,-2613.86,-24015.15,1219.81,14371.25,-4132.0,132.65,-2980.72,-3999.35,-6980.07
698,1664.61,2750.1,3778.7,-2637.05,-23813.58,1228.2,14288.38,-4280.77,138.47,-2740.65,-4142.3,-6882.95
699,1599.04,2725.58,3776.38,-2662.57,-23942.72,1232.98,14343.49,-4164.84,133.33,-2927.82,-4031.51,-6959.33
700,1618.11,2673.46,3726.76,-2652.93,-23987.61,1238.23,14369.34,-4133.02,136.13,-3014.63,-3996.89,-7011.52
701,1626.7,2714.14,3774.0,-2679.89,-24030.63,1247.55,14295.03,-4037.5,134.21,-3053.09,-3903.29,-6956.39
702,1657.97,2700.74,3758.84,-2646.76,-24223.5,1283.76,14390.61,-3956.01,130.81,-3078.35,-3825.21,-6903.55
703,1649.8,2697.3,3760.54,-2643.24,-23978.54,1214.12,14351.94,-4120.72,133.72,-2948.09,-3987.0,-6935.09
704,1639.39,2690.04,3776.07,-2692.73,-23970.71,1257.73,14423.02,-4207.29,129.82,-2877.18,-4077.47,-6954.65
705,1576.95,2754.19,3773.27,-2616.01,-24077.58,1242.54,14387.39,-4139.01,135.38,-2959.26,-4003.63,-6962.88
706,1628.34,2694.64,3763.66,-2631.0,-24006.39,1232.88,14364.56,-4132.04,135.77,-2953.31,-3996.27,-6949.58
707,1682.62,2759.58,3783.92,-2666.35,-23925.68,1214.27,14302.62,-4202.51,130.93,-2849.02,-4071.58,-6920.6
708,1591.08,2750.4,3762.71,-2679.19,-24020.84,1241.17,14436.2,-4151.21,134.9,-2918.47,-4016.31,-6934.78
709,1628.07,2728.7,3766.95,-2696.87,-24026.48,1251.99,14388.54,-4130.24,131.35,-2959.1,-3998.9,-6958.0
710,1602.88,2759.63,3780.27,-2655.51,-23930.91,1217.49,14334.56,-4196.92,132.86,-2891.58,-4064.06,-6955.64
711,1652.11,2656.65,3717.29,-2657.75,-23931.79,1233.85,14374.31,-4200.99,132.9,-2955.34,-4068.09,-7023.42
712,1617.89,2772.88,3756.09,-2663.4,-23676.39,1239.02,14288.12,-4354.54,135.58,-2665.8,-4218.96,-6884.75
713,1590.22,2741.95,3777.42,-2643.64,-23873.3,1250.26,14341.8,-4213.38,131.13,-2815.27,-4082.26,-6897.53
714,1657.59,2757.21,3814.04,-2683.46,-23977.25,1250.35,14337.75,-4105.87,132.35,-2843.77,-3973.52,-6817.29
715,1573.86,2792.65,3760.28,-2653.58,-23804.84,1248.76,14297.3,-4289.24,135.25,-2785.57,-4153.99,-6939.57
716,1712.61,2731.04,3771.98,-2670.39,-24019.87,1231.47,14321.93,-4091.28,131.17,-2921.23,-3960.11,-6881.34
717,1607.5,2826.32,3761.55,-2696.3,-23994.9,1218.47,14388.01,-4128.5,132.18,-2889.35,-3996.32,-6885.67
718,1633.85,2666.85,3765.14,-2668.48,-23978.77,1254.4,14445.79,-4213.0,131.31,-2881.23,-4081.68,-6962.91
719,1648.17,2699.6,3731.11,-2657.37,-23963.65,1253.25,14402.32,-4175.38,129.73,-2886.57,-4045.65,-6932.22
720,1640.94,2682.57,3757.26,-2651.44,-23878.71,1233.71,14309.99,-4185.99,131.9,-2905.68,-4054.09,-6959.77
721,1635.57,2819.93,3789.11,-2695.66,-23901.39,1239.2,14350.05,-4176.16,131.64,-2763.18,-4044.52,-6807.71
722,1595.56,2776.12,3789.74,-2656.26,-24110.39,1235.45,14460.75,-4081.18,131.33,-2909.04,-3949.85,-6858.9
723,1692.15,2811.33,3786.48,-2673.62,-23909.55,1231.14,14338.3,-4162.3,132.29,-2723.78,-4030.01,-6753.79
724,1663.92,2712.07,3719.86,-2638.07,-24009.14,1246.03,14319.31,-4115.02,130.94,-2986.02,-3984.08,-6970.11
725,1638.16,2801.23,3721.18,-2674.87,-23964.17,1241.54,14289.65,-4092.19,130.62,-2947.27,-3961.57,-6908.84
726,1598.3,2726.32,3778.29,-2695.48,-23933.25,1248.79,14351.47,-4152.31,131.71,-2925.57,-4020.6,-6946.17
727,1558.71,2771.89,3764.05,-2674.16,-24050.51,1251.1,14303.82,-4034.31,130.35,-3075.1,-3903.96,-6979.06
728,1639.13,2717.91,3783.48,-2638.54,-24179.2,1239.82,14367.15,-3982.6,129.15,-3070.25,-3853.46,-6923.7
729,1598.1,2785.29,3803.64,-2644.07,-23978.54,1208.54,14314.24,-4112.8,131.29,-2912.81,-3981.5,-6894.31
730,1585.54,2817.17,3783.18,-2675.06,-24007.25,1228.96,14351.88,-4063.74,131.77,-2915.59,-3931.97,-6847.56
731,1625.98,2705.84,3807.1,-2630.88,-23994.33,1242.57,14278.41,-4097.96,135.22,-2965.31,-3962.75,-6928.06
732,1625.0,2763.88,3786.7,-2647.4,-23954.54,1214.52,14304.65,-4154.33,135.23,-2907.19,-4019.1,-6926.3
733,1613.96,2753.54,3747.94,-2626.65,-23946.04,1250.33,14319.2,-4138.66,133.11,-2887.71,-4005.55,-6893.26
734,1652.27,2776.81,3792.81,-2636.41,-23869.62,1245.18,14358.75,-4253.23,133.27,-2680.21,-4119.97,-6800.17
735,1634.03,2621.78,3762.71,-2650.66,-23899.11,1231.58,14395.83,-4242.24,132.55,-2903.83,-4109.69,-7013.52
736,1592.2,2726.16,3778.21,-2654.35,-24023.63,1245.53,14324.67,-4096.65,131.61,-3011.2,-3965.04,-6976.24
737,1669.64,2829.74,3765.38,-2660.73,-23918.59,1223.51,14277.1,-4174.48,129.93,-2813.95,-4044.55,-6858.5
738,1597.07,2736.22,3762.68,-2660.62,-23996.75,1241.66,14289.56,-4046.19,129.26,-3030.19,-3916.92,-6947.11
739,1650.98,2715.86,3827.46,-2594.09,-24004.74,1231.28,14267.75,-4084.07,132.77,-2905.51,-3951.3,-6856.8
740,1626.88,2785.16,3756.89,-2642.76,-23976.56,1237.34,14322.57,-4085.74,129.5,-2890.48,-3956.24,-6846.71
741,1684.22,2745.44,3787.44,-2653.08,-24040.39,1237.88,14336.94,-4093.59,130.44,-2901.54,-3963.15,-6864.69
742,1609.04,2724.13,3749.7,-2673.22,-24052.83,1232.13,14363.32,-4046.03,128.09,-3047.73,-3917.94,-6965.66
743,1715.41,2710.05,3775.21,-2646.0,-24042.93,1228.94,14384.31,-4101.8,129.54,-2875.01,-3972.26,-6847.27
744,1622.15,2729.42,3776.27,-2670.45,-24019.36,1230.01,14379.74,-4110.44,131.4,-2952.22,-3979.04,-6931.26
745,1569.79,2709.27,3778.33,-2689.42,-23951.67,1246.43,14389.87,-4167.84,129.65,-2947.38,-4038.18,-6985.56
746,1620.39,2737.23,3782.43,-2606.48,-23913.98,1224.09,14342.55,-4211.71,134.4,-2813.77,-4077.32,-6891.09
747,1651.69,2757.93,3774.88,-2661.24,-23871.3,1210.5,14370.72,-4299.38,130.06,-2766.82,-4169.32,-6936.14
748,1642.17,2733.94,3777.66,-2666.49,-23949.42,1220.98,14355.48,-4170.42,130.54,-2885.68,-4039.88,-6925.56
749,1673.14,2723.2,3764.62,-2644.41,-24071.46,1270.61,14385.17,-4084.61,130.61,-2899.13,-3954.0,-6853.13
750,1594.73,2666.52,3738.6,-2646.98,-24066.63,1249.44,14432.42,-4145.43,128.99,-3031.91,-4016.44,-7048.35
751,1635.31,2744.58,3723.25,-2689.22,-24056.07,1228.27,14393.81,-4090.75,128.17,-3020.07,-3962.58,-6982.65
752,1657.43,2745.38,3738.8,-2685.76,-24118.53,1222.95,14468.42,-4135.28,129.36,-2971.31,-4005.92,-6977.23
753,1628.41,2723.68,3771.95,-2666.65,-24050.45,1280.32,14420.79,-4116.12,129.31,-2891.95,-3986.82,-6878.76
754,1562.19,2726.16,3771.98,-2682.95,-24111.87,1266.66,14372.68,-4010.42,128.39,-3095.15,-3882.03,-6977.18
755,1596.9,2771.42,3718.83,-2654.17,-24164.27,1247.72,14385.53,-4025.49,129.68,-3098.04,-3895.81,-6993.86
756,1595.01,2756.83,3752.17,-2640.59,-23953.08,1239.62,14331.11,-4120.7,129.15,-2918.92,-3991.55,-6910.47
757,1629.23,2756.94,3775.45,-2639.06,-24027.06,1235.64,14314.84,-4079.34,129.78,-2954.03,-3949.56,-6903.59
758,1641.36,2767.79,3741.26,-2681.22,-23948.73,1230.4,14384.73,-4164.52,132.05,-2864.41,-4032.47,-6896.88
759,1614.42,2814.62,3743.86,-2688.33,-24153.67,1239.17,14355.77,-3973.77,128.71,-3074.15,-3845.06,-6919.21
760,1619.52,2794.99,3782.23,-2696.78,-24186.12,1244.58,14418.16,-3991.52,126.79,-3023.41,-3864.73,-6888.15
761,1615.38,2698.82,3765.81,-2663.12,-24216.97,1230.08,14440.95,-3995.85,130.14,-3129.04,-3865.71,-6994.75
762,1676.71,2711.61,3767.83,-2647.68,-24150.23,1231.05,14326.51,-3987.53,128.95,-3084.2,-3858.59,-6942.79
763,1653.41,2684.1,3746.66,-2672.08,-24155.65,1219.67,14369.83,-4006.79,129.7,-3154.05,-3877.09,-7031.14
764,1657.78,2709.24,3768.21,-2620.77,-24198.3,1227.71,14380.44,-4000.6,130.62,-3075.69,-3869.98,-6945.67
765,1613.97,2734.7,3767.88,-2615.72,-24174.74,1261.13,14431.45,-4032.39,130.88,-2981.32,-3901.51,-6882.84
766,1566.85,2753.36,3721.63,-2681.86,-24053.93,1235.94,14432.8,-4137.12,131.13,-3025.22,-4005.99,-7031.21
767,1622.54,2722.38,3785.0,-2697.03,-24099.91,1280.29,14384.37,-4027.16,127.57,-3002.37,-3899.59,-6901.96
768,1719.76,2761.33,3715.87,-2671.21,-24020.2,1224.88,14324.98,-4088.06,126.98,-2944.59,-3961.08,-6905.67
769,1632.16,2776.01,3761.19,-2676.37,-24067.44,1237.6,14298.03,-3989.36,128.71,-3038.82,-3860.65,-6899.47
770,1665.46,2712.8,3763.5,-2680.43,-24134.8,1236.5,14321.54,-3982.47,128.19,-3115.44,-3854.28,-6969.72
771,1595.9,2688.32,3776.05,-2688.92,-24239.66,1236.45,14408.82,-3907.33,126.49,-3223.03,-3780.84,-7003.87
772,1565.11,2723.7,3761.1,-2671.92,-24194.26,1230.06,14365.37,-3949.35,129.56,-3220.84,-3819.79,-7040.63
773,1679.63,2730.78,3798.63,-2655.62,-24283.26,1209.73,14371.61,-3884.09,127.33,-3148.5,-3756.77,-6905.26
774,1649.16,2790.02,3761.73,-2662.31,-24325.59,1240.23,14417.92,-3863.25,130.19,-3128.84,-3733.07,-6861.9
775,1626.02,2744.61,3794.5,-2676.76,-24239.25,1242.82,14398.92,-3960.44,130.02,-3109.14,-3830.42,-6939.56
776,1631.9,2762.18,3773.14,-2680.89,-24267.36,1220.55,14357.8,-3898.62,127.88,-3202.67,-3770.74,-6973.41
777,1587.47,2700.37,3783.33,-2680.16,-24281.93,1212.55,14442.04,-3882.06,128.56,-3236.34,-3753.5,-6989.84
778,1650.46,2665.49,3756.8,-2653.21,-24213.78,1242.23,14379.23,-3983.88,130.21,-3172.79,-3853.67,-7026.46
779,1620.61,2687.53,3752.9,-2665.72,-24210.14,1212.29,14359.29,-3946.76,129.32,-3243.25,-3817.44,-7060.69
780,1602.68,2752.56,3753.18,-2658.25,-24228.53,1234.09,14416.62,-3983.99,130.56,-3127.66,-3853.43,-6981.09
781,1591.34,2850.24,3808.27,-2680.37,-24048.14,1218.67,14282.43,-4048.31,129.68,-2977.56,-3918.63,-6896.19
782,1659.1,2719.39,3758.05,-2666.77,-23994.56,1261.34,14438.12,-4190.44,132.33,-2825.32,-4058.11,-6883.43
783,1629.57,2748.03,3774.06,-2700.19,-24019.82,1232.81,14383.65,-4097.82,129.68,-2951.89,-3968.14,-6920.03
784,1599.41,2658.12,3803.19,-2642.04,-24204.91,1267.12,14347.05,-3942.21,130.32,-3172.07,-3811.89,-6983.96
785,1577.6,2701.66,3750.98,-2635.39,-24389.09,1268.62,14411.41,-3834.63,128.76,-3314.21,-3705.86,-7020.08
786,1655.55,2712.89,3781.83,-2658.45,-24217.27,1248.06,14316.52,-3932.8,128.24,-3160.87,-3804.56,-6965.43
787,1639.66,2817.75,3756.18,-2663.12,-24196.28,1228.64,14360.51,-3982.28,128.67,-3056.66,-3853.61,-6910.27
788,1641.6,2786.29,3764.3,-2643.38,-24169.15,1245.3,14376.77,-4014.08,129.77,-2998.26,-3884.31,-6882.57
789,1594.97,2690.95,3744.54,-2661.48,-24349.54,1274.87,14536.12,-3936.12,131.04,-3169.57,-3805.08,-6974.65
790,1591.35,2744.35,3762.91,-2684.95,-24166.23,1230.32,14429.23,-4030.01,129.32,-3093.0,-3900.69,-6993.7
791,1651.54,2743.77,3764.59,-2652.69,-24146.91,1220.81,14326.04,-3968.05,129.54,-3092.83,-3838.51,-6931.34
792,1623.8,2696.26,3786.26,-2676.22,-24205.88,1241.15,14413.82,-3966.37,129.07,-3120.81,-3837.3,-6958.1
793,1591.8,2760.51,3737.54,-2655.68,-24341.87,1235.44,14446.25,-3867.97,128.08,-3226.0,-3739.89,-6965.9
794,1652.97,2739.71,3771.78,-2655.13,-24230.0,1226.5,14388.87,-3927.87,129.66,-3105.3,-3798.21,-6903.52
795,1593.19,2752.56,3730.89,-2652.7,-24229.12,1248.64,14317.46,-3912.79,128.02,-3239.09,-3784.77,-7023.86
796,1698.7,2821.53,3759.46,-2664.2,-24095.36,1216.05,14316.86,-4029.19,130.69,-2946.96,-3898.5,-6845.45
797,1646.27,2707.81,3748.38,-2704.88,-24179.51,1235.28,14336.2,-3939.64,127.58,-3210.45,-3812.06,-7022.51
798,1617.78,2739.08,3776.9,-2656.62,-24328.46,1263.0,14447.13,-3909.83,126.23,-3141.18,-3783.6,-6924.78
799,1591.55,2715.63,3762.07,-2663.52,-24130.31,1230.79,14342.3,-4006.52,129.69,-3151.5,-3876.83,-7028.33
800,1601.73,2729.19,3775.86,-2670.13,-24211.78,1209.87,14408.17,-4025.26,127.94,-3157.07,-3897.32,-7054.39
801,1599.75,2646.31,3754.03,-2659.23,-24196.66,1243.08,14447.51,-4019.21,129.59,-3165.2,-3889.62,-7054.82
802,1633.46,2708.58,3776.22,-2681.81,-24197.66,1234.62,14376.65,-3982.88,128.24,-3149.95,-3854.64,-7004.58
803,1616.94,2753.39,3753.82,-2695.21,-24324.34,1244.83,14419.51,-3877.48,127.36,-3231.07,-3750.12,-6981.19
804,1646.88,2728.75,3762.18,-2687.81,-24287.22,1257.69,14456.09,-3914.88,124.75,-3123.43,-3790.13,-6913.56
805,1624.63,2708.95,3766.03,-2682.96,-24194.17,1225.06,14375.51,-3989.03,128.1,-3176.96,-3860.93,-7037.89
806,1637.1,2698.11,3742.21,-2685.2,-24105.43,1205.55,14346.19,-3988.61,128.19,-3161.46,-3860.42,-7021.88
807,1694.68,2712.39,3739.78,-2667.32,-24203.18,1224.16,14378.47,-3938.37,128.43,-3121.03,-3809.94,-6930.97
808,1637.67,2670.3,3725.99,-2705.93,-24280.51,1219.18,14430.79,-3883.2,126.87,-3302.51,-3756.33,-7058.83
809,1610.06,2717.8,3754.21,-2692.73,-24219.63,1231.42,14402.82,-3980.27,128.99,-3196.05,-3851.28,-7047.33
810,1603.7,2745.39,3720.33,-2652.74,-24106.78,1239.62,14381.9,-4067.56,132.45,-3068.58,-3935.11,-7003.69
811,1626.21,2736.88,3738.91,-2666.62,-24242.78,1225.54,14401.89,-3957.55,129.89,-3179.98,-3827.65,-7007.63
812,1592.89,2741.52,3755.22,-2665.25,-24192.25,1215.19,14380.78,-3962.93,130.5,-3171.91,-3832.43,-7004.34
813,1579.88,2726.19,3796.15,-2661.4,-24149.53,1226.45,14371.06,-3981.25,131.46,-3111.2,-3849.79,-6960.98
814,1622.1,2704.29,3766.41,-2656.82,-24093.4,1235.28,14381.64,-4095.97,133.47,-3040.5,-3962.5,-7003.0
815,1620.95,2723.46,3774.8,-2663.24,-23912.45,1249.3,14343.11,-4191.83,132.02,-2864.09,-4059.81,-6923.89
816,1637.59,2708.61,3780.85,-2657.81,-24132.82,1238.83,14328.66,-3981.36,130.87,-3096.09,-3850.49,-6946.58
817,1645.95,2676.1,3719.15,-2687.51,-24223.91,1251.43,14393.83,-3945.64,130.4,-3224.96,-3815.24,-7040.2
818,1612.77,2804.49,3762.67,-2701.61,-24201.96,1221.51,14297.32,-3899.78,128.92,-3204.8,-3770.86,-6975.66
819,1704.32,2766.08,3792.19,-2660.59,-24150.25,1208.06,14333.82,-3999.84,129.68,-3006.37,-3870.16,-6876.53
820,1599.74,2782.79,3784.8,-2642.45,-24301.78,1229.67,14361.25,-3870.98,129.46,-3185.97,-3741.52,-6927.5
821,1685.87,2764.0,3778.69,-2648.18,-24135.35,1219.78,14359.99,-3983.15,132.61,-2975.2,-3850.54,-6825.74
822,1608.66,2760.88,3754.99,-2661.21,-24118.43,1212.55,14334.89,-3993.38,131.51,-3107.67,-3861.87,-6969.54
823,1641.18,2702.17,3744.22,-2643.17,-24058.53,1219.21,14408.46,-4100.47,132.59,-2986.45,-3967.88,-6954.32
824,1660.5,2717.04,3798.89,-2644.05,-24219.56,1243.71,14434.62,-3979.76,129.55,-3008.85,-3850.21,-6859.06
825,1683.01,2797.09,3773.94,-2691.5,-24162.56,1216.56,14332.11,-4002.13,129.2,-3051.34,-3872.93,-6924.27
826,1592.74,2761.75,3796.0,-2660.54,-24226.16,1257.01,14355.36,-3937.33,129.68,-3123.84,-3807.66,-6931.5
827,1633.79,2770.02,3759.85,-2654.9,-24291.23,1239.76,14406.54,-3908.79,127.71,-3136.17,-3781.08,-6917.25
828,1603.7,2774.58,3739.22,-2637.53,-24273.25,1229.59,14415.19,-3974.21,130.82,-3148.5,-3843.39,-6991.89
829,1625.6,2695.97,3720.4,-2673.23,-24378.6,1239.99,14464.89,-3890.27,127.75,-3304.97,-3762.51,-7067.48
830,1628.99,2716.96,3755.33,-2689.0,-24252.14,1205.52,14415.73,-3930.71,126.39,-3218.62,-3804.32,-7022.94
831,1609.87,2675.26,3700.22,-2683.66,-24336.21,1255.07,14490.48,-3922.33,127.16,-3288.99,-3795.17,-7084.15
832,1624.72,2700.4,3782.84,-2657.94,-24315.18,1236.11,14385.95,-3903.11,128.27,-3243.11,-3774.84,-7017.94
833,1640.38,2692.15,3782.06,-2675.74,-24409.65,1242.58,14444.95,-3826.84,125.42,-3283.27,-3701.43,-6984.7
834,1596.73,2647.54,3747.25,-2665.92,-24363.18,1250.51,14490.94,-3914.32,126.22,-3296.14,-3788.11,-7084.25
835,1618.49,2648.01,3783.4,-2703.18,-24307.65,1233.42,14493.46,-3962.44,125.6,-3234.06,-3836.84,-7070.9
836,1597.65,2711.66,3761.68,-2653.77,-24303.07,1249.16,14379.15,-3882.39,125.92,-3257.53,-3756.47,-7014.0
837,1565.06,2711.71,3769.9,-2670.39,-24210.16,1236.2,14354.36,-3928.59,127.1,-3243.31,-3801.49,-7044.8
838,1597.87,2756.64,3767.01,-2657.93,-24243.7,1233.84,14323.09,-3912.11,129.95,-3223.19,-3782.17,-7005.35
839,1568.95,2616.5,3777.31,-2644.23,-24235.02,1255.5,14428.45,-3967.06,128.8,-3232.54,-3838.27,-7070.81
840,1559.34,2755.02,3727.54,-2669.92,-24301.77,1244.67,14389.79,-3876.21,127.1,-3295.33,-3749.11,-7044.44
841,1677.26,2778.38,3773.85,-2666.61,-24023.13,1237.12,14350.56,-4115.36,128.82,-2872.58,-3986.54,-6859.12
842,1653.95,2675.22,3764.99,-2659.21,-24197.59,1227.54,14325.0,-3947.39,129.05,-3210.1,-3818.34,-7028.43
843,1619.29,2739.68,3779.32,-2673.71,-24077.74,1216.27,14398.88,-4114.18,133.02,-2998.01,-3981.16,-6979.18
844,1586.27,2693.11,3764.77,-2654.89,-24072.46,1252.49,14320.56,-4042.32,129.66,-3110.15,-3912.66,-7022.81
845,1631.69,2749.67,3762.08,-2649.38,-24167.61,1239.48,14372.29,-4006.8,128.45,-3061.78,-3878.36,-6940.14
846,1658.79,2732.17,3771.58,-2695.55,-24067.45,1234.92,14331.77,-4027.53,130.5,-3033.78,-3897.03,-6930.81
847,1610.98,2800.8,3777.28,-2687.39,-24199.87,1221.57,14373.34,-3955.13,131.34,-3103.31,-3823.79,-6927.1
848,1614.61,2742.24,3759.12,-2626.56,-24149.65,1236.98,14351.71,-4007.95,130.87,-3071.56,-3877.09,-6948.65
849,1659.74,2800.46,3792.13,-2647.8,-24257.58,1224.86,14327.08,-3865.98,127.2,-3101.1,-3738.78,-6839.88
850,1608.82,2814.25,3790.19,-2617.25,-24092.06,1235.53,14356.3,-4081.07,134.56,-2904.23,-3946.51,-6850.74
851,1623.33,2723.16,3760.82,-2689.52,-24195.78,1225.2,14429.95,-4043.46,132.07,-3122.84,-3911.39,-7034.23
852,1604.97,2753.35,3751.8,-2695.81,-24068.14,1265.76,14373.51,-4043.93,129.3,-3014.56,-3914.64,-6929.2
853,1632.11,2750.22,3774.54,-2655.92,-24138.59,1234.06,14392.57,-4024.37,130.13,-3011.01,-3894.24,-6905.25
854,1546.9,2683.44,3737.8,-2649.32,-24141.89,1249.95,14408.45,-4026.95,130.83,-3164.65,-3896.12,-7060.77
855,1674.79,2707.5,3770.45,-2667.27,-24087.99,1218.93,14297.65,-4011.77,129.13,-3085.95,-3882.63,-6968.58
856,1586.67,2680.87,3788.83,-2682.49,-24198.3,1240.35,14369.78,-3978.19,127.97,-3214.29,-3850.23,-7064.51
857,1670.29,2698.4,3790.6,-2654.29,-24102.29,1241.88,14313.12,-4023.63,130.85,-3042.3,-3892.78,-6935.08
858,1631.78,2760.12,3761.85,-2645.16,-24112.21,1254.88,14402.28,-4046.91,131.23,-2946.45,-3915.68,-6862.12
859,1663.2,2829.19,3778.28,-2679.91,-24207.93,1242.62,14409.45,-3964.64,129.11,-2965.12,-3835.53,-6800.64
860,1595.37,2743.58,3742.84,-2614.16,-24187.61,1241.34,14373.88,-3981.75,132.09,-3104.78,-3849.66,-6954.44
861,1657.78,2789.05,3758.51,-2634.8,-23997.82,1219.47,14306.47,-4102.65,132.41,-2901.34,-3970.24,-6871.58
862,1631.3,2776.79,3797.8,-2651.41,-24099.48,1260.14,14390.98,-4055.55,132.09,-2893.88,-3923.46,-6817.33
863,1694.57,2736.44,3758.47,-2687.28,-24168.29,1231.2,14402.67,-4000.38,130.04,-3032.23,-3870.34,-6902.57
864,1701.45,2719.28,3778.07,-2657.2,-24220.05,1247.16,14410.91,-3982.81,131.88,-3020.38,-3850.93,-6871.31
865,1643.81,2614.92,3815.35,-2631.61,-24102.43,1220.4,14328.51,-4041.14,131.11,-3111.05,-3910.03,-7021.08
866,1633.8,2759.89,3784.57,-2641.91,-24220.0,1240.17,14366.96,-3952.77,131.77,-3076.52,-3821.01,-6897.52
867,1571.19,2791.4,3765.72,-2634.08,-24101.47,1258.8,14396.64,-4080.5,133.6,-2951.81,-3946.91,-6898.72
868,1671.84,2700.1,3732.61,-2674.76,-24078.13,1231.97,14367.52,-4016.19,132.88,-3048.86,-3883.31,-6932.16
869,1587.97,2719.78,3753.01,-2626.92,-24012.33,1236.46,14350.49,-4083.03,131.75,-2991.54,-3951.28,-6942.82
870,1597.54,2759.47,3772.55,-2682.68,-24061.76,1244.7,14372.23,-4077.9,129.66,-2997.95,-3948.24,-6946.19
871,1623.57,2772.4,3777.45,-2642.48,-24076.66,1227.2,14326.55,-4028.56,132.88,-2991.97,-3895.68,-6887.65
872,1591.1,2797.68,3766.4,-2682.4,-24035.35,1211.29,14399.1,-4124.67,129.47,-2952.18,-3995.21,-6947.39
873,1637.13,2764.09,3771.52,-2680.09,-24082.82,1266.19,14377.14,-4081.89,131.8,-2946.85,-3950.09,-6896.94
874,1657.85,2790.39,3767.35,-2672.07,-24151.43,1226.84,14327.76,-3947.46,130.26,-3053.31,-3817.2,-6870.51
875,1619.81,2745.67,3773.31,-2644.68,-24117.43,1241.76,14383.11,-4018.79,129.05,-2998.44,-3889.74,-6888.18
876,1599.41,2789.62,3800.46,-2641.05,-24169.49,1243.37,14413.32,-4018.9,132.02,-2964.37,-3886.88,-6851.25
877,1588.04,2711.64,3764.99,-2675.31,-24010.04,1232.99,14337.16,-4061.52,129.98,-3050.54,-3931.54,-6982.07
878,1651.51,2744.72,3758.96,-2698.29,-24101.58,1248.7,14337.27,-3998.14,129.31,-3058.73,-3868.83,-6927.56
879,1660.88,2747.45,3809.58,-2665.43,-24059.6,1233.28,14352.79,-4064.55,129.53,-2921.05,-3935.02,-6856.07
880,1588.17,2717.18,3798.92,-2635.56,-24180.32,1256.06,14348.28,-3997.2,133.06,-3107.26,-3864.14,-6971.4
881,1654.87,2694.23,3790.51,-2641.02,-24021.52,1213.2,14347.44,-4121.24,134.35,-2962.29,-3986.89,-6949.18
882,1614.12,2756.64,3768.85,-2675.98,-24038.53,1230.74,14281.06,-4039.15,128.09,-3063.11,-3911.06,-6974.17
883,1643.78,2758.16,3754.42,-2698.45,-24138.35,1232.72,14347.91,-3961.57,126.86,-3099.81,-3834.71,-6934.52
884,1539.86,2722.52,3787.46,-2653.88,-24150.48,1251.52,14434.57,-4028.26,130.53,-3068.42,-3897.73,-6966.15
885,1637.75,2737.18,3758.79,-2656.96,-24168.82,1248.94,14337.54,-3997.6,128.92,-3105.59,-3868.67,-6974.26
886,1571.77,2802.12,3783.53,-2640.16,-24090.99,1229.89,14354.16,-4027.89,133.42,-2989.68,-3894.47,-6884.16
887,1640.53,2764.3,3754.58,-2641.24,-24137.91,1256.73,14341.26,-4015.25,128.76,-3021.75,-3886.49,-6908.24
888,1645.81,2775.34,3764.69,-2627.22,-24295.48,1225.62,14407.03,-3895.25,129.29,-3104.2,-3765.96,-6870.16
889,1585.21,2785.06,3783.64,-2678.02,-24233.68,1238.87,14445.84,-3973.74,129.41,-3073.08,-3844.33,-6917.41
890,1621.43,2754.79,3781.77,-2666.08,-24085.69,1273.84,14320.12,-4004.98,131.6,-2999.82,-3873.38,-6873.2
891,1625.83,2804.25,3757.9,-2615.24,-24228.19,1246.43,14379.33,-3931.67,131.15,-3029.68,-3800.53,-6830.21
892,1638.27,2776.78,3792.85,-2649.86,-24147.61,1208.19,14328.74,-4014.02,128.65,-3052.64,-3885.37,-6938.01
893,1635.02,2774.97,3797.12,-2662.88,-24262.68,1240.8,14381.85,-3893.13,130.57,-3095.8,-3762.56,-6858.36
894,1612.29,2765.08,3812.53,-2677.86,-24237.62,1207.38,14324.9,-3847.52,126.6,-3193.3,-3720.91,-6914.21
895,1643.92,2723.3,3758.02,-2691.47,-24240.67,1243.91,14301.18,-3851.42,128.54,-3261.8,-3722.88,-6984.68
896,1602.72,2766.77,3824.73,-2693.78,-24260.6,1219.7,14319.87,-3809.8,127.57,-3220.58,-3682.23,-6902.81
897,1570.65,2777.53,3805.37,-2666.56,-24209.38,1234.45,14351.0,-3889.76,126.19,-3136.95,-3763.56,-6900.51
898,1666.74,2738.34,3769.99,-2651.76,-24134.36,1252.03,14301.91,-3961.37,126.7,-3057.11,-3834.66,-6891.77
899,1578.87,2636.71,3782.16,-2709.16,-24247.79,1280.49,14407.34,-3880.97,128.96,-3271.39,-3752.01,-7023.4
900,1634.13,2799.25,3770.26,-2644.98,-24066.9,1228.21,14341.83,-4071.69,129.19,-2938.19,-3942.5,-6880.69
901,1632.4,2755.44,3770.61,-2668.77,-24317.24,1238.56,14368.15,-3831.08,126.91,-3220.85,-3704.17,-6925.02
902,1580.33,2721.53,3747.39,-2624.11,-24286.68,1267.09,14384.09,-3878.51,130.54,-3210.37,-3747.98,-6958.34
903,1709.0,2771.55,3762.97,-2707.1,-24116.19,1227.49,14299.61,-3932.52,127.09,-3052.66,-3805.43,-6858.09
904,1605.3,2751.78,3770.81,-2672.76,-24176.62,1229.36,14291.89,-3907.76,130.43,-3200.25,-3777.33,-6977.58
905,1601.14,2745.59,3755.67,-2654.0,-24191.13,1234.94,14356.33,-3924.99,127.66,-3151.45,-3797.33,-6948.78
906,1629.89,2631.45,3760.72,-2663.57,-24212.06,1228.39,14367.42,-3944.63,128.31,-3257.75,-3816.32,-7074.07
907,1606.36,2657.03,3742.48,-2682.96,-24189.47,1236.92,14442.94,-4000.51,129.39,-3186.71,-3871.12,-7057.83
908,1602.24,2770.49,3790.95,-2667.87,-23969.48,1225.1,14293.96,-4091.17,129.16,-2954.61,-3962.01,-6916.62
909,1641.86,2773.05,3799.74,-2639.34,-24143.3,1232.34,14291.03,-3929.6,129.34,-3044.63,-3800.26,-6844.89
910,1686.02,2780.9,3728.92,-2662.03,-24146.36,1265.46,14280.88,-3945.9,127.85,-3066.2,-3818.05,-6884.25
911,1602.26,2773.19,3778.63,-2621.39,-24166.76,1233.75,14348.18,-4020.24,133.48,-3052.13,-3886.76,-6938.9
912,1583.48,2680.99,3758.17,-2664.22,-24157.14,1259.05,14341.71,-3991.18,130.26,-3197.95,-3860.91,-7058.87
913,1693.44,2792.5,3736.3,-2686.47,-24064.27,1225.44,14303.6,-4000.16,130.53,-2999.45,-3869.63,-6869.09
914,1625.16,2798.86,3781.21,-2655.33,-24076.1,1223.93,14313.49,-4004.67,131.22,-2988.78,-3873.45,-6862.23
915,1654.65,2763.63,3748.85,-2674.3,-24063.76,1233.78,14304.53,-4006.42,128.5,-3032.62,-3877.92,-6910.54
916,1687.53,2722.16,3754.77,-2657.64,-24153.49,1215.62,14316.94,-3973.09,131.78,-3114.11,-3841.32,-6955.43
917,1577.26,2646.95,3718.99,-2609.13,-24129.75,1259.03,14371.5,-4037.23,133.68,-3165.14,-3903.55,-7068.7
918,1590.3,2711.11,3786.31,-2672.17,-24076.09,1245.9,14397.08,-4062.89,129.55,-3017.55,-3933.35,-6950.89
919,1612.1,2734.32,3787.56,-2671.4,-24216.49,1245.98,14407.7,-4002.57,131.34,-3100.23,-3871.23,-6971.45
920,1648.76,2743.09,3787.19,-2623.4,-24112.64,1206.16,14311.14,-4002.33,130.61,-3039.71,-3871.72,-6911.43
921,1633.84,2666.14,3784.06,-2639.36,-24134.01,1224.28,14379.61,-4007.33,132.22,-3085.45,-3875.11,-6960.56
922,1613.1,2834.6,3773.19,-2654.65,-24251.52,1243.83,14420.7,-3934.7,131.71,-3020.75,-3802.99,-6823.73
923,1585.83,2728.83,3751.55,-2686.15,-24092.01,1241.08,14481.61,-4111.35,133.28,-2989.26,-3978.07,-6967.33
924,1592.74,2769.44,3738.0,-2650.41,-24305.96,1239.96,14405.8,-3858.15,130.9,-3210.43,-3727.25,-6937.67
925,1599.12,2724.05,3771.65,-2668.34,-24132.74,1257.35,14462.41,-4075.91,129.73,-2986.49,-3946.18,-6932.68
926,1629.03,2725.05,3763.42,-2691.54,-24166.27,1224.74,14366.54,-3985.84,128.78,-3149.02,-3857.06,-7006.08
927,1644.04,2728.61,3782.31,-2688.96,-23993.62,1236.47,14340.86,-4123.49,130.45,-2950.29,-3993.04,-6943.32
928,1654.57,2726.24,3731.65,-2657.93,-24121.68,1227.59,14372.67,-3990.84,129.02,-3066.88,-3861.81,-6928.69
929,1588.98,2762.0,3724.06,-2666.72,-24120.7,1233.39,14338.24,-3967.75,127.24,-3140.74,-3840.51,-6981.25
930,1674.35,2670.59,3791.83,-2648.54,-24229.13,1218.0,14321.81,-3885.33,125.32,-3201.09,-3760.01,-6961.1
931,1624.91,2687.31,3753.31,-2651.71,-24153.15,1217.9,14267.78,-3887.63,125.92,-3253.65,-3761.71,-7015.36
932,1646.47,2808.0,3764.27,-2663.51,-24257.08,1244.14,14329.44,-3875.0,126.29,-3128.26,-3748.7,-6876.96
933,1623.27,2770.38,3775.8,-2669.46,-24281.82,1240.28,14394.26,-3864.52,125.8,-3147.28,-3738.72,-6886.0
934,1598.6,2766.39,3783.11,-2644.34,-24306.69,1231.88,14308.31,-3834.15,128.46,-3262.74,-3705.69,-6968.44
935,1622.31,2704.33,3716.71,-2663.49,-24199.23,1230.29,14402.44,-3921.88,127.59,-3186.64,-3794.29,-6980.93
936,1670.44,2720.13,3747.08,-2655.62,-24255.31,1244.47,14399.46,-3942.45,129.49,-3129.34,-3812.96,-6942.3
937,1606.83,2748.43,3768.31,-2688.77,-24248.55,1260.46,14435.95,-3943.2,127.02,-3117.34,-3816.18,-6933.52
938,1572.35,2781.75,3736.61,-2627.75,-24218.9,1217.5,14450.01,-4013.7,132.24,-3088.42,-3881.46,-6969.88
939,1617.31,2659.01,3787.56,-2693.87,-24168.33,1247.36,14396.02,-3975.54,130.78,-3154.94,-3844.77,-6999.71
940,1654.41,2755.96,3735.81,-2669.43,-24102.52,1233.09,14397.4,-4055.43,129.64,-2995.28,-3925.79,-6921.08
941,1594.56,2713.86,3735.95,-2649.95,-24178.47,1252.67,14440.99,-3974.32,130.68,-3090.4,-3843.64,-6934.04
942,1629.61,2717.68,3772.91,-2666.71,-24170.94,1211.41,14355.26,-3956.89,130.71,-3150.77,-3826.17,-6976.94
943,1617.9,2760.36,3757.66,-2691.27,-24312.03,1242.68,14409.2,-3876.43,127.45,-3215.5,-3748.98,-6964.48
944,1603.72,2788.93,3772.57,-2650.27,-24249.59,1242.1,14452.09,-3980.43,131.16,-3040.44,-3849.27,-6889.71
945,1627.33,2739.09,3800.77,-2674.1,-24263.48,1231.03,14441.83,-3957.25,129.14,-3097.54,-3828.11,-6925.65
946,1619.97,2750.63,3742.06,-2619.46,-24241.14,1233.32,14388.25,-3933.66,130.25,-3126.37,-3803.41,-6929.79
947,1625.18,2762.09,3736.07,-2659.04,-24340.32,1244.47,14437.83,-3868.95,132.11,-3193.72,-3736.83,-6930.55
948,1629.07,2769.72,3748.14,-2639.67,-24228.39,1247.48,14398.08,-3952.41,131.72,-3075.57,-3820.68,-6896.26
949,1666.49,2720.63,3755.02,-2628.18,-24268.38,1242.73,14393.06,-3911.03,131.72,-3118.64,-3779.31,-6897.95
950,1617.33,2734.06,3773.5,-2643.37,-24098.7,1211.02,14338.81,-3973.38,131.35,-3067.36,-3842.04,-6909.4
951,1622.88,2729.25,3802.21,-2665.72,-24237.55,1252.9,14390.27,-3927.14,129.75,-3105.75,-3797.39,-6903.14
952,1604.77,2690.68,3740.78,-2615.12,-24083.56,1262.78,14403.83,-4115.88,131.97,-2995.83,-3983.92,-6979.74
953,1637.27,2762.06,3758.91,-2634.54,-23946.93,1232.69,14356.74,-4177.27,133.02,-2833.78,-4044.24,-6878.03
954,1591.43,2731.53,3779.0,-2627.75,-24170.79,1204.07,14401.66,-4043.91,133.52,-3090.85,-3910.39,-7001.24
955,1578.22,2704.94,3776.63,-2646.37,-24187.84,1258.02,14410.05,-3999.76,133.04,-3106.36,-3866.72,-6973.09
956,1661.93,2763.53,3750.87,-2673.74,-24143.21,1218.6,14351.78,-3988.15,129.45,-3070.24,-3858.7,-6928.93
957,1597.17,2779.64,3741.16,-2597.85,-24092.38,1267.71,14314.47,-4034.38,131.85,-2990.08,-3902.54,-6892.61
958,1644.27,2787.83,3762.04,-2658.18,-24152.37,1220.48,14275.68,-3944.96,131.57,-3120.25,-3813.39,-6933.64
959,1635.09,2718.85,3760.23,-2630.26,-24308.52,1236.69,14354.34,-3868.09,131.39,-3233.58,-3736.7,-6970.28
960,1627.51,2782.57,3737.49,-2680.63,-24316.1,1223.85,14369.38,-3826.48,128.79,-3255.94,-3697.69,-6953.63
961,1589.78,2764.06,3817.33,-2668.02,-24088.16,1218.43,14425.98,-4120.9,130.91,-2940.61,-3990.0,-6930.61
962,1550.71,2833.74,3742.54,-2648.34,-24091.41,1214.18,14329.95,-4028.15,129.27,-3068.63,-3898.88,-6967.52
963,1604.56,2780.42,3773.91,-2691.83,-24082.48,1242.84,14407.7,-4024.64,129.27,-2964.88,-3895.37,-6860.25
964,1612.08,2733.97,3741.83,-2647.26,-24093.72,1253.6,14403.6,-4080.1,131.76,-2995.88,-3948.34,-6944.23
965,1716.58,2792.48,3789.55,-2653.44,-24096.19,1229.57,14363.98,-4049.23,131.07,-2857.49,-3918.16,-6775.65
966,1610.97,2733.21,3730.51,-2666.14,-24214.16,1245.31,14415.79,-3960.37,130.85,-3144.51,-3829.53,-6974.04
967,1648.71,2689.32,3750.72,-2646.01,-24198.49,1255.99,14421.65,-4010.13,132.33,-3078.12,-3877.79,-6955.91
968,1665.05,2766.34,3758.98,-2697.85,-24046.77,1240.93,14349.24,-4050.72,127.29,-2964.08,-3923.42,-6887.5
969,1602.44,2789.19,3744.59,-2638.97,-24233.86,1246.77,14435.36,-3996.82,128.35,-3054.48,-3868.46,-6922.95
970,1619.01,2794.44,3771.82,-2670.96,-24127.09,1249.51,14413.55,-4053.37,129.04,-2949.72,-3924.33,-6874.05
971,1654.94,2722.8,3776.91,-2675.1,-24167.62,1263.52,14429.71,-4003.09,131.03,-2994.84,-3872.05,-6866.9
972,1605.96,2713.35,3748.51,-2665.36,-23981.09,1206.41,14401.15,-4134.58,132.01,-2971.06,-4002.57,-6973.62
973,1650.93,2807.89,3765.46,-2610.01,-24118.88,1254.05,14405.8,-4079.87,133.87,-2844.76,-3946.0,-6790.76
974,1610.22,2758.06,3779.46,-2673.0,-24023.33,1246.54,14381.4,-4139.16,130.68,-2920.65,-4008.48,-6929.13
975,1603.7,2776.63,3764.34,-2657.98,-24021.48,1234.12,14365.44,-4089.04,131.17,-2935.22,-3957.87,-6893.1
976,1607.37,2754.05,3780.96,-2649.94,-24124.57,1247.85,14449.0,-4052.94,129.62,-2935.28,-3923.32,-6858.6
977,1660.7,2758.35,3793.3,-2658.56,-24075.89,1207.25,14339.34,-4018.74,132.79,-2975.51,-3885.95,-6861.46
978,1577.9,2673.85,3770.23,-2689.12,-24063.09,1216.95,14338.68,-4003.88,128.74,-3174.6,-3875.15,-7049.75
979,1600.05,2738.11,3769.79,-2707.76,-24144.0,1271.73,14406.21,-3987.59,126.92,-3065.87,-3860.66,-6926.53
980,1669.77,2693.69,3762.79,-2696.51,-24243.45,1227.4,14421.19,-3930.57,127.26,-3165.11,-3803.31,-6968.42
981,1645.09,2730.9,3745.4,-2633.77,-24138.46,1274.05,14371.54,-4018.2,128.22,-3005.25,-3889.99,-6895.23
982,1587.27,2757.53,3782.79,-2657.89,-24057.26,1228.24,14326.37,-4019.21,130.57,-3032.96,-3888.64,-6921.59
983,1600.0,2702.4,3765.39,-2662.84,-23974.8,1236.38,14355.27,-4154.01,133.07,-2978.19,-4020.95,-6999.14
984,1648.48,2741.4,3799.09,-2663.72,-24078.5,1225.52,14390.95,-4063.29,132.16,-2936.77,-3931.13,-6867.9
985,1601.68,2768.16,3805.72,-2654.16,-24016.86,1232.31,14349.63,-4096.81,131.27,-2913.53,-3965.54,-6879.06
986,1663.11,2734.33,3777.48,-2648.59,-24113.72,1226.02,14444.61,-4034.2,131.86,-2916.74,-3902.34,-6819.08
987,1592.46,2756.49,3767.64,-2655.68,-24101.48,1245.13,14410.66,-4072.45,134.35,-2984.78,-3938.11,-6922.89
988,1593.67,2753.83,3775.44,-2657.7,-24186.88,1235.95,14444.04,-4027.61,132.53,-3041.65,-3895.08,-6936.73
989,1652.23,2755.87,3747.06,-2641.08,-24015.46,1220.73,14404.05,-4147.42,135.61,-2876.61,-4011.81,-6888.42
990,1629.75,2819.35,3783.31,-2684.57,-23936.21,1227.98,14432.67,-4198.84,133.03,-2727.73,-4065.81,-6793.54
991,1650.0,2681.5,3771.67,-2630.23,-24173.89,1206.38,14403.59,-4004.39,133.42,-3090.97,-3870.97,-6961.94
992,1626.85,2705.01,3794.06,-2609.53,-24203.35,1219.71,14382.97,-3987.42,132.99,-3084.3,-3854.43,-6938.72
993,1619.88,2676.72,3741.53,-2663.3,-24221.57,1228.71,14455.29,-3928.67,130.63,-3162.74,-3798.04,-6960.78
994,1678.17,2708.12,3772.86,-2617.86,-24140.87,1228.01,14424.16,-4069.26,130.97,-2947.41,-3938.29,-6885.7
995,1606.78,2700.44,3758.8,-2700.51,-24100.32,1245.0,14469.27,-4091.8,130.44,-3020.54,-3961.36,-6981.9
996,1590.21,2757.18,3763.37,-2707.01,-24068.36,1230.56,14391.48,-4072.06,130.95,-3042.58,-3941.12,-6983.69
997,1620.87,2759.9,3764.78,-2671.27,-24076.54,1238.91,14358.22,-4016.77,129.28,-3005.11,-3887.48,-6892.59
998,1630.43,2742.32,3769.56,-2679.48,-24091.72,1259.16,14387.64,-4065.26,129.97,-2982.08,-3935.29,-6917.37
999,1640.53,2697.73,3804.64,-2666.02,-23980.15,1224.95,14416.03,-4162.43,131.68,-2862.3,-4030.75,-6893.04
1000,1660.07,2701.4,3767.85,-2648.48,-24249.8,1232.01,14400.71,-3910.46,128.42,-3136.25,-3782.03,-6918.28

Ligand Energy Terms
Frame #,BOND,ANGLE,DIHED,VDWAALS,EEL,1-4 VDW,1-4 EEL,EGB,ESURF,GGAS,GSOLV,TOTAL
1,10.71,14.66,22.78,-3.33,-83.49,7.86,150.52,-37.14,3.5,119.71,-33.64,86.07
2,10.03,12.14,22.57,-4.1,-80.11,9.39,150.04,-36.96,3.4,119.96,-33.56,86.4
3,6.54,18.34,19.38,-3.06,-87.26,7.79,152.17,-33.76,3.47,113.9,-30.29,83.61
4,6.7,16.91,24.43,-3.98,-79.48,8.39,146.9,-35.5,3.45,119.87,-32.04,87.83
5,6.19,14.51,20.82,-2.86,-83.86,9.89,152.31,-35.35,3.48,116.99,-31.88,85.12
6,8.25,16.54,20.82,-2.69,-91.69,10.58,157.16,-33.19,3.42,118.97,-29.77,89.2
7,10.04,14.44,20.53,-4.2,-83.48,9.66,155.69,-35.86,3.42,122.68,-32.44,90.23
8,9.06,14.42,19.93,-3.63,-84.22,8.44,150.61,-34.44,3.38,114.62,-31.06,83.56
9,4.37,15.21,17.94,-2.87,-83.17,8.64,152.49,-36.06,3.4,112.61,-32.66,79.95
10,8.13,12.53,23.3,-3.2,-83.78,9.07,154.37,-35.63,3.41,120.42,-32.22,88.2
11,6.97,17.52,21.52,-3.08,-77.14,8.56,146.51,-36.22,3.45,120.85,-32.77,88.08
12,6.88,15.75,20.0,-3.66,-76.7,8.47,145.67,-34.44,3.49,116.42,-30.95,85.46
13,10.51,13.69,21.9,-3.89,-96.25,10.0,163.1,-34.87,3.43,119.06,-31.44,87.62
14,12.97,20.88,19.07,-3.82,-89.6,6.64,151.44,-34.37,3.48,117.58,-30.89,86.69
15,6.7,18.03,16.45,-3.86,-82.61,7.55,154.49,-36.13,3.44,116.74,-32.69,84.06
16,7.46,19.22,20.21,-3.88,-106.37,9.72,167.28,-32.59,3.41,113.64,-29.18,84.46
17,8.15,19.59,20.54,-3.96,-83.35,8.46,154.88,-38.99,3.46,124.32,-35.53,88.79
18,6.61,22.27,19.61,-3.64,-98.47,11.13,158.22,-31.74,3.39,115.71,-28.35,87.37
19,4.43,13.51,19.25,-3.18,-98.75,11.14,161.18,-31.6,3.33,107.59,-28.27,79.32
20,7.63,22.19,23.67,-3.83,-87.42,8.23,151.79,-35.63,3.42,122.26,-32.2,90.05
21,9.44,16.67,23.25,-3.15,-79.19,8.92,149.81,-38.04,3.41,125.75,-34.63,91.12
22,7.21,14.21,24.13,-4.24,-99.19,8.3,163.88,-34.55,3.36,114.3,-31.19,83.12
23,8.41,24.92,20.75,-4.02,-98.24,8.44,159.52,-34.16,3.37,119.78,-30.79,88.98
24,7.81,17.72,21.27,-3.68,-96.52,11.01,161.02,-34.7,3.41,118.64,-31.3,87.34
25,8.56,14.52,19.7,-3.86,-97.53,9.08,161.72,-34.08,3.45,112.2,-30.63,81.56
26,7.61,20.56,19.57,-3.94,-85.89,9.53,154.45,-37.11,3.44,121.9,-33.66,88.23
27,7.06,14.18,17.7,-3.87,-91.02,9.57,158.86,-36.24,3.45,112.49,-32.79,79.7
28,8.92,16.18,20.94,-3.72,-97.97,8.19,162.24,-32.93,3.42,114.79,-29.51,85.28
29,10.39,21.58,23.5,-3.01,-90.67,8.37,153.26,-34.45,3.37,123.41,-31.08,92.33
30,5.01,16.22,20.43,-3.65,-91.02,9.16,154.6,-33.51,3.45,110.75,-30.06,80.7
31,10.01,13.74,19.96,-2.8,-85.25,8.52,148.76,-34.33,3.48,112.95,-30.85,82.1
32,6.77,23.92,20.46,-4.19,-98.28,10.28,162.48,-34.7,3.42,121.44,-31.28,90.16
33,5.55,16.14,20.57,-4.0,-92.66,9.26,156.92,-33.52,3.42,111.78,-30.1,81.68
34,8.37,17.93,23.25,-3.64,-97.75,9.15,161.32,-35.15,3.41,118.64,-31.74,86.9
35,6.48,12.63,19.05,-3.63,-89.54,7.83,156.97,-36.43,3.45,109.78,-32.98,76.8
36,11.25,17.16,19.72,-3.63,-98.78,8.99,162.16,-32.9,3.37,116.86,-29.53,87.33
37,7.23,13.26,22.58,-1.86,-88.78,8.95,154.36,-34.2,3.45,115.76,-30.76,85.0
38,6.23,14.39,20.42,-3.29,-89.96,8.98,157.36,-35.51,3.45,114.13,-32.07,82.07
39,5.88,14.05,19.01,-3.83,-91.62,8.81,159.35,-35.85,3.46,111.64,-32.4,79.24
40,9.39,15.85,24.77,-3.68,-78.43,11.38,152.83,-39.39,3.36,132.1,-36.02,96.07
41,5.53,19.78,21.24,-1.51,-84.0,9.98,155.36,-37.07,3.39,126.39,-33.67,92.72
42,10.71,19.7,21.11,-2.81,-89.87,8.21,156.18,-37.22,3.41,123.23,-33.8,89.42
43,6.39,14.83,20.19,-3.39,-89.29,9.93,155.63,-33.73,3.39,114.28,-30.34,83.95
44,6.39,13.53,18.97,-3.48,-88.62,8.0,157.09,-37.58,3.47,111.88,-34.12,77.76
45,5.19,15.71,20.36,-3.78,-90.82,8.43,161.4,-35.74,3.4,116.5,-32.33,84.16
46,5.74,16.91,21.44,-3.28,-91.83,10.14,156.73,-34.06,3.38,115.85,-30.69,85.16
47,7.48,18.27,20.39,-4.0,-88.18,7.32,154.37,-36.42,3.45,115.66,-32.97,82.69
48,8.87,14.74,18.11,-3.57,-95.53,9.4,163.22,-34.54,3.47,115.24,-31.08,84.17
49,10.73,17.03,20.55,-3.97,-94.86,10.58,160.72,-31.71,3.22,120.79,-28.49,92.3
50,6.78,14.61,18.95,-3.51,-81.36,8.52,150.12,-35.25,3.38,114.1,-31.87,82.23
51,8.3,14.92,22.8,-3.95,-85.36,9.64,156.81,-36.91,3.42,123.15,-33.49,89.66
52,8.48,16.53,22.58,-3.98,-82.46,8.17,160.19,-40.23,3.43,129.52,-36.8,92.72
53,8.61,18.31,18.84,-3.86,-87.86,9.72,156.98,-36.37,3.41,120.74,-32.96,87.78
54,5.04,22.82,20.01,-4.34,-98.62,9.27,160.54,-33.79,3.32,114.73,-30.48,84.26
55,8.53,18.07,21.13,-3.56,-99.54,9.92,163.66,-34.43,3.44,118.21,-30.99,87.22
56,4.0,13.09,21.57,-3.41,-89.17,9.43,157.46,-34.7,3.45,112.96,-31.25,81.71
57,4.11,16.19,19.15,-3.71,-97.96,9.91,164.98,-35.81,3.36,112.69,-32.45,80.24
58,8.35,14.52,20.56,-3.47,-100.02,8.39,161.36,-32.83,3.44,109.69,-29.4,80.29
59,5.96,19.2,19.03,-2.68,-95.06,9.99,163.11,-37.22,3.41,119.55,-33.8,85.74
60,7.25,16.0,22.0,-3.76,-83.89,8.85,158.26,-39.52,3.39,124.71,-36.13,88.58
61,8.83,15.99,19.74,-3.85,-97.32,10.01,160.07,-35.45,3.43,113.47,-32.02,81.45
62,12.8,19.3,22.17,-3.87,-104.42,7.54,165.25,-34.59,3.47,118.76,-31.12,87.64
63,4.88,19.71,19.67,-4.14,-109.43,10.01,164.76,-28.86,3.41,105.47,-25.45,80.02
64,3.69,16.94,17.06,-4.24,-91.33,9.8,158.25,-33.46,3.38,110.17,-30.07,80.1
65,5.03,19.38,18.57,-3.9,-103.73,9.7,166.8,-32.64,3.46,111.85,-29.19,82.67
66,8.96,12.8,18.5,-4.22,-98.45,8.64,166.68,-34.68,3.43,112.9,-31.25,81.65
67,4.25,21.59,21.16,-3.75,-88.62,7.94,158.47,-35.7,3.44,121.05,-32.26,88.79
68,7.96,16.5,19.59,-3.4,-96.16,9.34,155.94,-32.74,3.4,109.77,-29.34,80.43
69,8.3,20.96,19.6,-3.68,-84.05,7.7,159.36,-41.51,3.49,128.19,-38.03,90.16
70,9.89,13.39,21.02,-3.84,-93.31,8.8,166.47,-38.4,3.41,122.43,-34.98,87.44
71,6.64,16.32,20.66,-2.89,-100.37,8.48,166.25,-33.9,3.25,115.07,-30.65,84.42
72,5.53,21.12,19.85,-3.95,-101.26,7.9,158.53,-31.94,3.42,107.73,-28.52,79.21
73,6.16,18.14,22.23,-1.6,-100.56,8.2,161.31,-32.41,3.38,113.89,-29.03,84.86
74,6.11,19.59,20.64,-4.02,-102.02,10.99,166.04,-34.41,3.38,117.34,-31.02,86.32
75,10.23,14.76,22.57,-3.45,-90.83,8.86,164.6,-40.48,3.39,126.74,-37.08,89.66
76,7.33,19.13,22.76,-3.22,-97.43,9.64,163.7,-34.83,3.38,121.9,-31.44,90.46
77,12.18,19.68,20.62,-3.59,-96.24,8.1,156.13,-31.32,3.43,116.88,-27.88,89.0
78,6.42,16.02,22.16,-2.72,-102.33,10.35,162.13,-31.3,3.39,112.03,-27.9,84.13
79,8.01,16.98,18.45,-4.22,-94.66,10.99,156.18,-31.53,3.42,111.73,-28.11,83.63
80,6.75,13.32,18.29,-3.77,-101.76,9.11,159.73,-30.81,3.42,101.67,-27.39,74.28
81,9.12,20.29,23.76,-3.89,-99.1,8.78,160.14,-32.86,3.48,119.1,-29.38,89.72
82,5.06,18.26,19.14,-3.47,-98.85,8.69,161.08,-31.86,3.44,109.9,-28.42,81.49
83,5.69,20.96,20.28,-3.87,-96.34,8.25,157.15,-31.54,3.44,112.13,-28.1,84.03
84,7.37,21.02,19.15,-5.03,-102.5,8.87,165.83,-32.45,3.29,114.7,-29.15,85.55
85,13.04,15.12,20.79,-4.37,-92.57,8.79,165.08,-37.44,3.26,125.89,-34.18,91.71
86,9.91,12.64,18.81,-3.14,-93.72,8.59,158.05,-33.6,3.31,111.15,-30.29,80.86
87,9.81,16.04,21.71,-3.95,-91.44,8.22,162.94,-41.18,3.35,123.32,-37.82,85.49
88,8.56,17.5,17.4,-4.35,-96.88,10.77,169.85,-39.59,3.29,122.85,-36.29,86.55
89,6.75,16.47,19.51,-4.86,-99.92,9.1,162.05,-32.62,3.22,109.09,-29.41,79.68
90,8.09,16.94,22.48,-4.35,-100.0,9.09,167.16,-36.57,3.37,119.42,-33.19,86.22
91,7.0,14.14,20.69,-4.87,-104.67,9.13,170.69,-33.93,3.3,112.1,-30.64,81.47
92,7.48,12.81,19.71,-4.36,-91.94,9.03,164.07,-38.21,3.31,116.8,-34.9,81.9
93,5.52,18.41,22.46,-4.34,-99.69,10.0,167.25,-35.61,3.26,119.61,-32.35,87.26
94,10.35,17.51,22.27,-3.34,-109.07,10.19,169.9,-32.85,3.31,117.81,-29.54,88.26
95,8.61,16.78,21.55,-4.57,-98.36,9.5,166.85,-37.66,3.31,120.34,-34.35,85.99
96,2.61,11.83,22.05,-4.11,-96.15,10.4,165.4,-36.07,3.32,112.02,-32.75,79.27
97,4.48,17.03,21.06,-4.61,-85.53,8.09,158.08,-37.99,3.33,118.59,-34.66,83.93
98,5.93,17.25,19.55,-3.09,-89.43,9.57,159.17,-36.65,3.29,118.95,-33.36,85.59
99,12.84,13.25,21.62,-3.45,-97.35,9.36,167.49,-34.89,3.21,123.75,-31.67,92.08
100,6.29,14.62,21.23,-4.15,-87.28,9.29,162.96,-38.73,3.35,122.95,-35.39,87.57
101,7.63,18.11,20.24,-5.81,-91.97,8.02,165.74,-38.77,3.21,121.95,-35.57,86.38
102,4.98,14.78,21.69,-5.68,-96.27,9.06,162.9,-32.14,3.16,111.45,-28.98,82.47
103,9.47,18.78,19.22,-5.41,-93.88,8.48,161.29,-34.46,3.18,117.95,-31.28,86.67
104,6.16,13.13,21.22,-4.63,-103.68,11.11,164.94,-32.43,3.26,108.25,-29.17,79.08
105,7.87,17.22,18.6,-5.5,-92.35,9.26,158.62,-34.28,3.2,113.71,-31.08,82.63
106,9.34,14.33,20.92,-3.5,-93.7,9.83,158.4,-34.1,3.47,115.61,-30.63,84.98
107,8.47,15.9,19.52,-4.07,-83.49,8.69,153.0,-37.17,3.46,118.01,-33.71,84.3
108,10.16,11.68,21.9,-3.87,-86.93,8.9,149.27,-32.41,3.47,111.11,-28.93,82.18
109,3.2,19.98,20.7,-2.18,-90.5,9.96,151.95,-31.06,3.42,113.1,-27.64,85.46
110,7.97,14.64,18.99,-3.44,-84.73,10.06,149.62,-33.14,3.43,113.11,-29.71,83.39
111,9.05,17.23,22.2,-3.46,-91.5,8.19,156.43,-35.07,3.47,118.15,-31.6,86.55
112,8.25,17.37,17.84,-4.05,-89.5,8.72,163.7,-36.24,3.46,122.34,-32.78,89.56
113,7.99,16.84,19.82,-2.69,-98.5,11.31,162.01,-34.33,3.43,116.77,-30.9,85.87
114,5.12,13.61,19.45,-3.71,-93.46,9.94,154.74,-32.52,3.44,105.68,-29.08,76.6
115,9.86,18.41,21.86,-3.53,-90.25,7.28,151.79,-34.2,3.5,115.42,-30.7,84.73
116,7.43,17.19,18.8,-3.95,-95.27,9.22,156.05,-32.32,3.45,109.46,-28.87,80.6
117,5.8,21.86,20.8,-3.8,-90.85,8.28,152.57,-33.61,3.47,114.67,-30.14,84.54
118,9.31,13.11,20.19,-2.92,-103.5,8.13,160.45,-31.3,3.49,104.77,-27.82,76.95
119,7.35,18.61,18.81,-3.83,-95.65,8.67,154.29,-32.23,3.46,108.24,-28.78,79.46
120,6.91,16.09,21.34,-3.91,-92.34,8.02,153.76,-33.3,3.46,109.87,-29.84,80.03
121,11.2,15.7,21.14,-3.48,-90.26,7.52,153.27,-33.4,3.51,115.08,-29.89,85.19
122,8.06,16.86,19.38,-2.8,-90.5,7.41,153.79,-34.3,3.47,112.21,-30.83,81.38
123,4.51,28.47,19.16,-3.8,-87.9,8.3,150.49,-34.87,3.47,119.23,-31.4,87.82
124,6.75,14.0,19.23,-3.99,-92.18,10.49,166.01,-37.88,3.41,120.31,-34.47,85.84
125,7.79,8.71,20.91,-3.39,-96.65,7.7,164.32,-36.52,3.49,109.4,-33.03,76.37
126,10.13,13.41,19.46,-3.72,-99.04,8.83,165.56,-37.2,3.5,114.64,-33.71,80.94
127,7.12,16.7,19.01,-4.06,-105.88,8.83,169.93,-36.55,3.45,111.66,-33.1,78.56
128,5.45,16.23,22.23,-3.44,-98.71,10.98,161.64,-34.44,3.42,114.38,-31.02,83.36
129,7.61,13.27,20.85,-3.88,-91.15,8.86,162.19,-38.78,3.48,117.75,-35.3,82.45
130,6.93,12.63,17.53,-3.72,-98.1,8.83,164.86,-37.79,3.45,108.96,-34.34,74.62
131,6.74,18.57,22.64,-3.74,-107.12,12.37,167.13,-33.81,3.39,116.59,-30.42,86.18
132,9.64,11.79,19.8,-3.43,-95.92,7.88,159.43,-33.52,3.47,109.2,-30.05,79.14
133,7.4,19.13,20.48,-4.02,-107.97,10.52,166.73,-31.64,3.42,112.29,-28.22,84.07
134,7.24,21.01,19.68,-4.07,-93.95,9.92,157.29,-32.95,3.47,117.11,-29.47,87.64
135,6.86,17.76,20.87,-4.51,-101.22,9.77,165.98,-31.31,3.4,115.51,-27.91,87.6
136,13.32,22.51,23.04,-3.75,-97.42,7.28,158.67,-36.19,3.51,123.67,-32.69,90.99
137,5.4,20.5,17.72,-3.39,-94.72,10.09,157.04,-32.75,3.42,112.64,-29.33,83.31
138,4.33,20.33,19.56,-4.02,-99.66,10.03,163.56,-35.88,3.4,114.13,-32.48,81.65
139,8.65,9.83,18.67,-3.75,-100.73,8.72,165.01,-36.75,3.46,106.4,-33.29,73.11
140,9.39,22.21,22.16,-3.31,-99.37,8.92,164.9,-36.3,3.45,124.89,-32.85,92.04
141,11.96,15.09,17.6,-2.59,-86.35,10.1,156.43,-38.39,3.41,122.23,-34.98,87.25
142,8.31,12.87,19.06,-4.13,-95.24,7.54,156.09,-32.74,3.41,104.49,-29.33,75.16
143,12.91,11.93,20.21,-3.68,-89.75,9.18,156.98,-35.09,3.4,117.77,-31.69,86.08
144,6.75,19.57,18.12,-3.96,-99.9,8.66,159.17,-30.41,3.44,108.4,-26.97,81.44
145,10.76,13.11,20.8,-4.15,-93.24,7.4,161.89,-36.46,3.45,116.57,-33.01,83.56
146,6.73,14.97,17.64,-3.69,-88.45,8.73,162.24,-38.41,3.44,118.17,-34.97,83.2
147,10.77,18.0,23.09,-3.5,-97.07,8.25,159.03,-33.92,3.43,118.57,-30.49,88.08
148,10.98,16.84,18.37,-4.14,-98.51,8.66,157.54,-32.36,3.44,109.73,-28.92,80.81
149,3.87,12.02,20.0,-3.95,-96.12,9.07,156.87,-31.77,3.44,101.74,-28.33,73.41
150,8.73,16.21,17.95,-3.68,-86.22,8.67,157.17,-40.06,3.45,118.83,-36.6,82.22
151,6.77,15.1,19.26,-3.99,-102.93,9.58,164.51,-34.74,3.41,108.3,-31.33,76.97
152,9.92,17.96,19.84,-3.92,-104.33,10.26,165.9,-32.28,3.37,115.64,-28.91,86.72
153,5.38,15.38,20.5,-4.51,-94.07,10.03,156.86,-30.95,3.22,109.57,-27.73,81.84
154,5.3,17.45,19.96,-4.72,-97.15,10.29,164.59,-35.5,3.24,115.72,-32.27,83.45
155,11.62,10.93,18.72,-4.17,-96.46,8.83,166.53,-36.41,3.23,115.99,-33.18,82.81
156,8.84,17.34,18.03,-3.0,-86.12,9.49,157.43,-37.45,3.26,122.01,-34.2,87.81
157,6.2,14.93,22.06,-4.2,-89.56,8.83,158.52,-37.0,3.33,116.79,-33.67,83.12
158,9.25,15.03,20.69,-3.95,-101.49,9.29,161.15,-31.82,3.46,109.96,-28.37,81.59
159,7.01,16.57,17.89,-3.73,-98.12,8.09,161.13,-33.26,3.43,108.84,-29.83,79.01
160,9.18,11.6,20.4,-3.87,-101.98,8.99,162.51,-34.29,3.44,106.82,-30.85,75.97
161,6.91,15.21,21.88,-3.11,-99.97,9.09,162.19,-34.16,3.46,112.2,-30.7,81.5
162,10.07,14.6,20.71,-4.03,-102.97,8.97,164.97,-35.69,3.42,112.31,-32.27,80.04
163,9.43,10.94,19.31,-3.97,-94.48,9.56,161.64,-34.06,3.42,112.43,-30.63,81.8
164,7.71,11.04,21.73,-3.88,-97.27,8.5,156.56,-31.44,3.47,104.39,-27.97,76.42
165,6.14,20.65,17.98,-3.89,-91.09,7.55,157.25,-35.0,3.45,114.59,-31.55,83.03
166,8.12,15.29,20.23,-3.67,-88.5,7.3,161.71,-39.42,3.47,120.47,-35.95,84.52
167,5.4,14.12,19.53,-3.76,-87.95,9.33,156.75,-34.51,3.4,113.43,-31.1,82.33
168,7.58,13.01,19.25,-4.11,-89.64,11.44,162.07,-36.46,3.39,119.59,-33.06,86.53
169,9.3,17.23,19.78,-3.94,-92.29,9.21,158.38,-36.59,3.44,117.68,-33.14,84.53
170,6.47,18.51,18.65,-3.12,-86.94,8.16,153.65,-36.73,3.45,115.37,-33.27,82.1
171,7.08,12.93,18.53,-3.7,-91.59,8.6,158.77,-36.0,3.46,110.62,-32.54,78.09
172,8.41,15.67,21.63,-3.7,-85.4,8.43,158.12,-38.98,3.46,123.16,-35.53,87.63
173,5.61,13.31,19.52,-3.42,-94.46,10.02,156.67,-31.91,3.42,107.25,-28.49,78.76
174,6.78,9.86,18.51,-2.51,-99.14,9.21,157.83,-28.77,3.41,100.53,-25.36,75.17
175,10.2,13.68,20.31,-3.87,-97.97,9.56,159.04,-34.13,3.41,110.95,-30.72,80.23
176,5.95,15.14,17.93,-3.25,-99.64,9.88,169.2,-37.03,3.4,115.21,-33.64,81.57
177,5.85,17.05,17.59,-3.53,-95.57,10.36,164.13,-37.1,3.43,115.87,-33.67,82.2
178,6.36,23.0,19.74,-3.97,-96.46,7.78,157.5,-34.32,3.46,113.94,-30.86,83.09
179,6.58,11.27,18.22,-3.52,-102.39,8.27,165.02,-33.59,3.45,103.45,-30.15,73.3
180,9.02,14.48,18.01,-3.89,-105.87,7.86,161.72,-30.54,3.5,101.33,-27.04,74.29
181,11.22,19.4,19.27,-3.53,-85.02,5.77,157.04,-40.6,3.51,124.15,-37.09,87.05
182,8.62,20.4,18.77,-3.48,-86.5,7.35,156.71,-39.23,3.48,121.86,-35.75,86.11
183,8.34,12.33,18.17,-3.38,-98.96,8.64,160.27,-31.7,3.43,105.42,-28.27,77.15
184,10.02,17.65,19.66,-4.08,-93.86,8.11,157.55,-34.11,3.48,115.04,-30.63,84.41
185,10.54,12.34,19.2,-3.79,-96.56,8.0,161.87,-35.57,3.48,111.6,-32.09,79.51
186,5.35,14.1,19.52,-3.48,-105.05,8.99,163.21,-30.65,3.44,102.64,-27.21,75.44
187,7.02,17.17,20.69,-3.96,-95.38,9.21,157.1,-34.72,3.48,111.85,-31.24,80.61
188,7.96,18.43,18.9,-3.73,-95.09,8.52,158.41,-33.5,3.42,113.41,-30.08,83.33
189,7.26,13.74,18.35,-4.26,-99.8,8.7,159.31,-30.33,3.35,103.3,-26.97,76.32
190,5.98,17.49,23.38,-3.81,-104.39,11.15,161.73,-30.09,3.37,111.53,-26.72,84.81
191,10.56,13.53,20.56,-3.88,-99.52,6.66,162.53,-35.8,3.51,110.43,-32.29,78.15
192,5.33,11.44,18.03,-3.63,-96.63,10.46,163.96,-31.5,3.43,108.95,-28.07,80.88
193,4.05,18.62,18.69,-3.57,-94.6,9.28,160.06,-34.32,3.42,112.54,-30.89,81.65
194,8.76,16.06,17.37,-4.03,-107.82,11.0,164.6,-28.85,3.44,105.94,-25.41,80.53
195,5.96,18.49,18.1,-3.97,-91.35,7.95,160.12,-36.71,3.48,115.3,-33.23,82.08
196,8.36,13.84,21.75,-3.94,-103.97,9.78,169.01,-32.49,3.41,114.83,-29.08,85.75
197,7.15,18.63,19.77,-4.01,-94.5,8.96,157.98,-34.42,3.45,113.97,-30.97,83.0
198,11.16,11.46,19.41,-4.3,-104.1,9.58,165.53,-31.58,3.42,108.75,-28.16,80.59
199,3.3,11.17,18.27,-3.39,-98.04,10.29,161.77,-31.44,3.43,103.38,-28.01,75.38
200,9.95,21.76,19.33,-3.87,-93.36,8.28,158.19,-35.12,3.48,120.28,-31.64,88.64
201,8.53,10.47,22.38,-3.83,-94.48,7.41,161.3,-35.63,3.47,111.79,-32.16,79.63
202,11.31,14.96,22.86,-2.76,-92.37,9.76,160.56,-34.71,3.44,124.32,-31.26,93.06
203,7.93,13.7,19.81,-3.48,-100.03,9.04,162.11,-34.7,3.5,109.08,-31.2,77.89
204,8.24,18.29,21.49,-3.42,-92.53,7.95,156.29,-35.12,3.48,116.31,-31.63,84.68
205,5.23,14.4,19.95,-4.19,-99.1,10.1,162.81,-33.04,3.31,109.19,-29.74,79.46
206,10.07,17.14,19.82,-4.52,-93.9,8.71,159.09,-34.65,3.35,116.42,-31.3,85.11
207,8.66,17.27,20.26,-4.06,-92.31,8.18,157.42,-35.98,3.37,115.43,-32.61,82.82
208,8.21,11.86,19.49,-2.72,-98.58,10.28,157.87,-28.33,3.27,106.4,-25.06,81.34
209,6.9,22.18,20.96,-4.79,-100.45,9.01,163.74,-34.54,3.29,117.54,-31.25,86.3
210,8.19,14.42,23.69,-4.45,-94.18,11.84,155.14,-31.68,3.34,114.65,-28.34,86.31
211,12.83,19.84,19.53,-4.0,-91.14,8.56,154.66,-34.58,3.36,120.27,-31.22,89.04
212,9.59,16.23,21.11,-4.27,-98.15,10.68,161.95,-36.26,3.32,117.15,-32.94,84.21
213,4.78,15.85,19.51,-4.12,-96.77,9.35,157.41,-31.61,3.27,106.01,-28.34,77.67
214,8.31,12.69,21.27,-4.17,-112.24,9.65,166.69,-29.85,3.42,102.19,-26.43,75.76
215,8.39,17.82,19.15,-3.76,-106.6,9.39,163.85,-30.21,3.44,108.25,-26.77,81.48
216,4.69,17.16,20.25,-3.78,-110.66,10.49,165.14,-29.0,3.44,103.29,-25.57,77.72
217,7.18,15.3,16.95,-3.37,-105.82,10.68,161.37,-29.42,3.37,102.29,-26.05,76.25
218,8.08,10.95,19.41,-4.41,-101.0,10.32,166.72,-32.26,3.38,110.07,-28.88,81.19
219,5.68,11.58,17.17,-4.01,-99.2,9.76,160.84,-31.68,3.42,101.82,-28.26,73.55
220,9.75,15.81,20.7,-3.28,-100.05,12.4,165.29,-34.36,3.42,120.61,-30.95,89.67
221,8.27,18.7,21.86,-4.31,-110.09,10.43,165.31,-30.18,3.37,110.17,-26.81,83.36
222,8.28,17.16,22.61,-4.05,-109.34,8.9,163.37,-29.39,3.44,106.93,-25.95,80.98
223,7.15,14.38,20.36,-4.13,-108.04,8.39,161.91,-29.02,3.44,100.02,-25.58,74.45
224,10.84,22.4,19.04,-3.87,-91.86,7.55,152.44,-33.95,3.43,116.53,-30.52,86.01
225,13.15,15.83,18.69,-3.85,-100.2,7.41,159.95,-33.52,3.48,110.99,-30.04,80.94
226,13.47,12.6,18.31,-3.86,-104.71,10.14,162.92,-32.58,3.4,108.88,-29.18,79.7
227,5.26,13.67,17.1,-3.99,-101.1,8.56,160.7,-30.88,3.44,100.19,-27.43,72.76
228,16.36,20.72,21.97,-3.61,-105.47,10.39,160.65,-30.94,3.4,121.0,-27.53,93.47
229,13.88,12.6,18.2,-2.82,-86.73,9.06,156.77,-38.39,3.48,120.96,-34.91,86.04
230,5.07,15.8,21.73,-3.24,-88.51,9.63,158.5,-37.12,3.46,118.98,-33.65,85.33
231,10.08,22.91,21.22,-4.09,-101.64,7.89,162.06,-32.64,3.44,118.44,-29.2,89.24
232,6.18,15.02,17.73,-3.86,-93.66,10.75,160.07,-34.22,3.44,112.24,-30.78,81.46
233,8.39,20.32,19.16,-3.72,-91.01,9.51,152.93,-35.22,3.46,115.59,-31.77,83.82
234,6.21,18.67,19.58,-3.91,-102.26,9.02,164.26,-33.65,3.44,111.57,-30.21,81.36
235,9.31,20.06,18.74,-3.63,-97.88,7.5,155.49,-32.58,3.48,109.59,-29.1,80.49
236,6.18,19.79,18.16,-3.7,-89.98,7.68,153.23,-34.09,3.46,111.36,-30.63,80.73
237,6.64,13.68,17.31,-4.1,-100.39,10.03,159.59,-30.96,3.45,102.76,-27.51,75.24
238,12.31,14.67,19.1,-3.4,-98.48,8.39,156.71,-32.77,3.44,109.29,-29.33,79.96
239,8.66,14.23,20.31,-3.87,-96.21,7.76,158.99,-33.68,3.47,109.88,-30.21,79.67
240,8.55,14.2,17.51,-3.81,-95.81,10.79,158.89,-32.51,3.44,110.31,-29.06,81.25
241,8.11,15.4,19.7,-3.94,-97.1,7.56,161.92,-34.15,3.45,111.66,-30.7,80.96
242,7.98,17.87,18.04,-3.64,-97.28,9.47,157.18,-31.8,3.45,109.61,-28.35,81.26
243,7.58,15.62,20.77,-3.86,-90.2,7.34,154.05,-33.87,3.43,111.3,-30.44,80.86
244,7.83,9.49,18.84,-3.88,-90.81,7.65,157.27,-34.29,3.46,106.39,-30.83,75.56
245,7.04,17.18,18.2,-3.98,-86.03,8.74,156.66,-38.44,3.44,117.8,-35.0,82.8
246,5.84,12.66,15.79,-4.01,-98.88,7.84,157.15,-32.04,3.47,96.39,-28.57,67.82
247,9.27,16.9,18.76,-3.04,-95.79,7.7,158.93,-35.13,3.45,112.73,-31.69,81.05
248,3.54,12.85,19.0,-3.51,-96.43,9.01,160.11,-32.29,3.43,104.57,-28.86,75.71
249,13.08,15.9,18.5,-4.29,-104.08,9.1,166.39,-31.84,3.42,114.6,-28.41,86.18
250,8.16,17.95,20.07,-3.89,-96.91,8.9,157.34,-32.49,3.42,111.63,-29.06,82.56
251,11.44,15.47,16.64,-4.07,-101.03,8.34,161.49,-33.45,3.45,108.27,-30.0,78.27
252,7.68,11.62,20.78,-4.13,-100.77,8.05,160.88,-33.16,3.43,104.12,-29.73,74.38
253,6.77,18.86,17.76,-4.09,-103.88,8.57,163.15,-32.52,3.44,107.12,-29.08,78.04
254,5.53,13.23,16.95,-4.31,-101.88,9.15,164.31,-31.79,3.44,102.99,-28.35,74.64
255,8.15,14.32,18.56,-3.82,-101.69,8.38,161.27,-32.58,3.46,105.18,-29.11,76.06
256,12.78,19.32,17.47,-3.73,-98.48,8.59,160.17,-32.89,3.44,116.13,-29.45,86.68
257,10.05,19.88,18.68,-3.96,-91.37,7.55,160.63,-37.64,3.48,121.45,-34.16,87.3
258,6.33,16.5,17.76,-3.89,-89.81,9.38,155.34,-34.81,3.41,111.62,-31.41,80.21
259,9.55,12.0,20.45,-2.61,-86.81,8.96,152.42,-33.62,3.43,113.96,-30.19,83.77
260,9.16,13.1,17.9,-3.37,-84.65,8.78,152.13,-35.36,3.44,113.05,-31.92,81.13
261,7.46,19.23,19.69,-3.67,-92.98,8.26,160.13,-34.79,3.44,118.13,-31.34,86.79
262,10.71,12.42,17.61,-3.9,-89.54,7.91,157.4,-36.96,3.48,112.62,-33.48,79.14
263,6.72,19.35,19.14,-3.75,-90.35,7.4,155.33,-33.63,3.45,113.84,-30.17,83.67
264,8.58,14.37,17.84,-4.08,-93.73,9.43,161.4,-34.19,3.45,113.8,-30.74,83.06
265,4.59,16.41,20.28,-3.71,-88.88,8.91,154.03,-34.49,3.44,111.62,-31.05,80.58
266,7.8,12.35,20.37,-3.9,-94.0,9.74,162.74,-33.24,3.43,115.12,-29.81,85.31
267,8.34,13.77,22.02,-4.25,-93.56,8.68,160.51,-33.65,3.44,115.51,-30.21,85.3
268,12.11,15.72,17.1,-3.74,-100.43,9.0,162.14,-32.62,3.45,111.9,-29.17,82.73
269,10.15,24.08,18.99,-3.37,-87.62,7.9,154.63,-37.33,3.47,124.77,-33.86,90.9
270,8.2,14.92,19.37,-3.92,-102.43,9.4,161.78,-31.61,3.41,107.32,-28.2,79.12
271,5.32,12.88,20.95,-3.73,-101.56,7.74,162.86,-31.63,3.47,104.47,-28.16,76.3
272,10.26,14.54,18.58,-4.39,-97.62,9.88,155.79,-30.37,3.4,107.03,-26.96,80.07
273,7.29,21.37,19.3,-3.75,-98.76,9.31,158.22,-31.13,3.43,112.98,-27.69,85.29
274,6.25,14.92,20.13,-4.04,-85.55,8.45,154.79,-35.76,3.44,114.93,-32.32,82.6
275,8.12,14.78,21.09,-3.96,-99.57,8.66,159.65,-32.46,3.45,108.78,-29.01,79.76
276,6.11,16.64,18.84,-4.08,-99.96,9.37,160.1,-31.84,3.44,107.02,-28.39,78.63
277,10.84,19.4,18.33,-3.58,-107.83,9.53,162.52,-30.29,3.45,109.21,-26.84,82.37
278,8.46,18.36,19.93,-3.73,-96.34,9.02,158.92,-32.4,3.42,114.6,-28.98,85.62
279,6.4,12.28,20.38,-4.12,-96.7,9.17,160.24,-32.54,3.42,107.65,-29.12,78.53
280,4.86,14.4,19.84,-3.31,-90.73,10.13,156.51,-33.75,3.43,111.7,-30.32,81.38
281,6.42,16.15,18.12,-4.1,-92.64,10.53,163.09,-36.17,3.41,117.56,-32.76,84.8
282,6.96,15.66,20.53,-3.6,-95.61,11.37,160.94,-30.43,3.4,116.25,-27.03,89.22
283,7.4,17.93,20.12,-4.01,-90.01,6.83,157.45,-36.4,3.46,115.69,-32.94,82.75
284,5.83,21.77,18.28,-3.81,-92.06,9.57,156.54,-33.91,3.45,116.12,-30.45,85.67
285,10.22,15.31,19.62,-4.05,-91.07,10.72,160.22,-34.78,3.44,120.98,-31.35,89.63
286,5.65,14.7,18.93,-3.71,-88.02,8.15,154.44,-33.84,3.45,110.15,-30.39,79.76
287,8.25,14.39,19.2,-3.87,-87.6,8.14,152.95,-34.15,3.46,111.46,-30.69,80.77
288,7.2,16.38,19.68,-3.7,-83.51,6.91,150.07,-35.02,3.47,113.03,-31.55,81.47
289,13.48,15.06,20.74,-3.55,-96.16,8.96,166.51,-37.98,3.47,125.05,-34.51,90.53
290,3.54,15.38,19.84,-4.09,-93.69,9.18,157.16,-31.82,3.39,107.32,-28.42,78.9
291,6.16,15.7,21.32,-4.03,-105.97,11.12,166.55,-32.25,3.38,110.85,-28.87,81.97
292,9.31,17.53,19.16,-3.82,-90.6,9.84,152.16,-33.03,3.42,113.58,-29.6,83.97
293,5.33,28.72,22.01,-3.62,-96.32,15.81,159.45,-32.71,3.39,131.38,-29.32,102.06
294,6.51,11.8,19.25,-3.93,-94.84,9.9,160.27,-33.46,3.41,108.96,-30.05,78.91
295,3.65,18.85,20.26,-4.17,-105.85,9.88,166.74,-33.01,3.43,109.36,-29.58,79.78
296,7.52,18.76,20.91,-3.86,-87.06,8.23,161.38,-39.33,3.46,125.88,-35.87,90.0
297,10.27,11.82,18.75,-3.81,-97.89,7.8,167.65,-37.13,3.46,114.6,-33.67,80.94
298,9.45,16.11,19.89,-4.39,-101.79,12.01,164.45,-30.41,3.41,115.74,-26.99,88.74
299,9.15,13.94,20.66,-3.22,-91.04,7.68,155.32,-35.81,3.49,112.5,-32.31,80.18
300,6.44,18.98,24.47,-3.23,-91.69,10.67,155.17,-33.19,3.46,120.81,-29.73,91.08
301,7.23,14.06,21.41,-3.96,-98.13,9.36,161.65,-33.79,3.44,111.62,-30.35,81.27
302,5.22,21.14,19.38,-3.91,-94.9,9.45,158.61,-33.56,3.44,114.99,-30.12,84.87
303,8.12,17.9,23.6,-3.02,-91.36,8.25,154.76,-33.73,3.44,118.25,-30.3,87.96
304,4.71,19.56,21.73,-3.64,-100.44,12.79,162.78,-33.46,3.44,117.49,-30.02,87.48
305,12.03,19.6,17.16,-3.74,-92.68,7.83,156.68,-35.07,3.47,116.9,-31.61,85.29
306,6.29,15.86,20.45,-3.65,-99.94,7.64,159.36,-33.7,3.46,106.01,-30.24,75.78
307,8.34,17.22,19.44,-3.48,-90.19,8.51,157.45,-36.46,3.46,117.29,-33.0,84.3
308,8.08,14.42,20.6,-3.4,-103.48,10.93,160.69,-30.12,3.33,107.85,-26.78,81.07
309,5.37,13.18,21.76,-3.19,-104.66,9.2,163.37,-31.43,3.45,105.03,-27.97,77.06
310,7.77,12.74,19.48,-3.34,-100.3,8.23,159.81,-32.54,3.47,104.38,-29.06,75.32
311,7.86,23.55,24.26,-3.11,-103.96,9.59,161.29,-32.75,3.44,119.48,-29.31,90.17
312,9.94,15.82,21.74,-3.72,-109.56,8.82,166.71,-30.22,3.47,109.75,-26.75,83.0
313,6.88,13.26,19.76,-4.03,-102.12,10.84,162.7,-30.17,3.4,107.27,-26.77,80.5
314,8.67,21.51,19.77,-3.76,-94.73,9.0,159.81,-34.61,3.46,120.26,-31.15,89.11
315,5.63,18.0,24.0,-3.75,-87.17,8.65,158.39,-39.51,3.47,123.76,-36.04,87.72
316,8.79,14.35,21.36,-2.43,-91.18,8.37,157.81,-36.39,3.51,117.06,-32.89,84.18
317,8.05,17.94,20.63,-2.76,-96.73,10.79,159.98,-34.26,3.44,117.9,-30.82,87.09
318,7.28,20.94,22.67,-3.9,-99.57,9.21,162.46,-33.62,3.43,119.1,-30.19,88.92
319,9.75,20.7,21.38,-3.28,-93.52,10.17,161.83,-37.07,3.43,127.04,-33.63,93.4
320,9.52,16.66,19.4,-3.24,-97.97,9.62,161.5,-32.72,3.43,115.48,-29.29,86.19
321,7.24,15.21,18.74,-3.56,-86.11,7.54,160.22,-40.32,3.46,119.28,-36.86,82.42
322,5.36,17.12,21.07,-3.05,-97.72,11.18,161.33,-33.83,3.45,115.29,-30.38,84.91
323,4.7,21.39,20.44,-2.0,-93.93,11.22,156.7,-32.55,3.42,118.52,-29.13,89.39
324,8.97,21.64,19.76,-4.11,-94.1,8.58,158.4,-34.92,3.45,119.14,-31.47,87.67
325,6.62,13.29,22.89,-4.03,-94.37,8.56,158.0,-34.27,3.46,110.95,-30.82,80.13
326,5.54,19.88,18.84,-3.77,-95.69,8.88,162.23,-36.53,3.49,115.91,-33.05,82.86
327,6.64,17.86,20.81,-3.82,-95.87,10.58,161.15,-32.87,3.45,117.35,-29.42,87.93
328,5.62,10.3,22.28,-3.38,-96.12,10.28,163.21,-34.36,3.41,112.2,-30.95,81.25
329,6.06,14.35,20.44,-2.58,-92.94,9.13,156.18,-32.87,3.4,110.65,-29.47,81.18
330,6.43,18.3,23.9,-3.92,-92.73,10.78,162.37,-38.79,3.42,125.13,-35.37,89.76
331,6.75,19.52,17.91,-2.86,-104.73,9.59,163.96,-32.9,3.44,110.14,-29.46,80.68
332,10.76,19.07,19.86,-2.68,-95.04,10.61,159.33,-36.04,3.5,121.92,-32.55,89.38
333,15.3,24.33,20.01,-2.96,-104.05,7.48,163.97,-33.7,3.45,124.09,-30.24,93.85
334,7.13,12.99,23.12,-3.91,-97.23,11.04,162.94,-35.72,3.4,116.08,-32.32,83.76
335,6.75,11.48,21.39,-3.41,-99.29,9.86,158.15,-30.72,3.43,104.94,-27.29,77.65
336,12.24,12.97,20.05,-3.61,-102.95,7.86,166.7,-35.31,3.46,113.26,-31.84,81.41
337,7.76,18.7,18.23,-3.64,-92.44,10.25,164.18,-38.29,3.39,123.03,-34.91,88.12
338,11.46,18.32,20.15,-3.6,-98.39,9.05,165.5,-37.91,3.48,122.48,-34.43,88.05
339,10.25,10.43,21.61,-2.72,-95.36,8.19,161.56,-36.63,3.48,113.96,-33.15,80.81
340,8.08,16.16,20.12,-3.44,-103.56,8.99,161.37,-31.1,3.45,107.71,-27.65,80.07
341,9.56,14.96,19.88,-2.38,-92.3,9.47,158.35,-37.09,3.44,117.54,-33.65,83.89
342,6.36,15.57,23.74,-3.34,-95.92,9.73,160.18,-34.92,3.42,116.32,-31.5,84.82
343,9.77,11.35,20.59,-3.84,-92.19,7.45,160.81,-37.53,3.46,113.94,-34.07,79.87
344,7.21,15.84,22.16,-3.89,-95.86,7.89,164.62,-36.38,3.45,117.98,-32.93,85.05
345,6.19,11.57,21.01,-3.69,-96.03,8.69,164.91,-37.66,3.43,112.65,-34.23,78.42
346,8.78,11.23,22.64,-3.86,-89.42,9.43,161.56,-37.97,3.4,120.35,-34.57,85.78
347,4.44,17.8,21.29,-3.6,-100.2,9.86,162.67,-32.83,3.44,112.25,-29.39,82.85
348,6.37,11.99,22.48,-3.5,-94.79,9.66,165.16,-36.95,3.44,117.36,-33.51,83.85
349,6.8,16.02,18.75,-4.11,-106.32,9.48,161.19,-28.44,3.43,101.8,-25.01,76.79
350,8.71,17.4,20.93,-3.87,-115.03,10.12,170.12,-31.13,3.45,108.38,-27.69,80.69
351,5.54,13.27,21.11,-4.27,-117.85,11.62,171.43,-30.33,3.43,100.85,-26.9,73.95
352,11.98,15.97,19.08,-3.65,-92.91,8.45,165.92,-40.06,3.48,124.84,-36.58,88.25
353,7.25,18.29,19.95,-3.95,-94.01,8.66,156.7,-33.08,3.44,112.88,-29.65,83.24
354,10.22,13.86,20.24,-4.04,-89.27,6.85,158.21,-37.58,3.45,116.08,-34.13,81.94
355,10.78,13.62,20.94,-3.63,-111.04,10.26,170.27,-31.75,3.28,111.2,-28.47,82.73
356,4.01,15.7,20.28,-6.09,-109.02,9.8,172.18,-30.9,3.08,106.86,-27.82,79.03
357,5.56,17.41,22.66,-5.93,-105.94,11.93,172.56,-34.29,3.04,118.25,-31.26,86.99
358,9.1,16.61,21.4,-6.49,-101.63,9.27,168.5,-34.44,3.03,116.77,-31.41,85.35
359,9.43,17.24,21.06,-5.04,-98.09,9.51,165.99,-34.1,3.13,120.1,-30.97,89.13
360,10.32,17.87,18.25,-5.96,-106.21,10.0,165.66,-32.09,3.15,109.94,-28.94,80.99
361,6.06,15.22,21.47,-4.62,-99.16,7.86,164.02,-33.11,3.14,110.85,-29.97,80.88
362,12.97,21.64,21.47,-4.75,-103.92,9.09,168.79,-33.66,3.1,125.29,-30.56,94.73
363,7.4,16.78,20.4,-4.42,-92.75,7.68,160.21,-35.55,3.23,115.31,-32.32,82.99
364,7.58,16.27,19.36,-5.82,-100.45,10.35,167.89,-32.67,3.13,115.18,-29.54,85.64
365,12.86,15.08,19.42,-5.78,-93.01,7.69,160.37,-32.03,3.12,116.62,-28.91,87.71
366,4.84,25.1,21.4,-5.29,-88.39,8.01,156.29,-33.64,3.08,121.97,-30.56,91.41
367,6.32,16.11,18.45,-4.84,-100.36,9.69,164.56,-33.73,3.16,109.91,-30.57,79.34
368,9.0,14.78,22.61,-4.0,-98.9,10.0,160.85,-32.83,3.39,114.34,-29.44,84.9
369,6.51,17.0,19.49,-2.91,-95.52,9.0,159.08,-32.57,3.32,112.65,-29.25,83.4
370,9.42,23.29,21.04,-3.87,-97.91,9.13,160.0,-33.54,3.43,121.1,-30.11,90.99
371,7.2,18.01,20.63,-3.99,-98.32,10.33,163.48,-34.16,3.46,117.34,-30.7,86.64
372,13.42,11.8,20.69,-3.78,-96.4,8.45,158.83,-34.41,3.45,113.0,-30.96,82.04
373,5.33,13.66,21.33,-3.13,-106.82,11.31,166.87,-32.44,3.4,108.55,-29.04,79.51
374,7.54,11.16,24.54,-3.91,-96.86,10.07,165.1,-34.35,3.4,117.64,-30.94,86.7
375,6.43,13.63,20.44,-3.68,-102.83,9.04,162.81,-31.19,3.43,105.85,-27.76,78.09
376,6.01,12.67,21.35,-3.94,-100.76,10.84,167.2,-32.17,3.4,113.37,-28.77,84.6
377,10.1,17.54,20.57,-3.99,-97.55,8.19,163.07,-35.94,3.46,117.93,-32.48,85.45
378,9.21,16.13,19.91,-3.06,-92.07,8.84,158.03,-33.34,3.48,116.98,-29.86,87.13
379,8.32,11.96,20.97,-3.48,-101.2,7.36,160.08,-31.18,3.47,104.01,-27.71,76.3
380,7.03,14.04,20.5,-3.95,-89.29,9.61,155.7,-34.33,3.41,113.63,-30.92,82.71
381,7.97,12.76,16.73,-3.32,-101.1,8.62,161.82,-30.24,3.43,103.48,-26.81,76.66
382,9.59,18.65,19.31,-4.07,-99.72,9.08,158.46,-29.86,3.4,111.29,-26.46,84.83
383,8.4,14.74,19.29,-3.39,-99.52,7.43,160.44,-31.72,3.47,107.39,-28.24,79.14
384,7.41,17.97,18.88,-3.97,-100.78,10.69,162.79,-31.01,3.43,112.97,-27.59,85.39
385,6.34,16.63,21.02,-3.85,-104.28,10.15,166.04,-31.87,3.42,112.05,-28.45,83.6
386,10.85,15.45,18.65,-3.62,-93.2,9.34,158.03,-33.84,3.37,115.51,-30.48,85.04
387,7.93,16.21,21.09,-4.31,-101.74,9.0,163.26,-33.75,3.39,111.44,-30.36,81.07
388,8.87,15.24,20.44,-3.47,-106.76,10.75,167.43,-30.51,3.45,112.5,-27.06,85.44
389,7.26,18.33,22.77,-3.54,-96.68,8.01,161.82,-34.14,3.47,117.97,-30.67,87.3
390,9.86,24.11,20.02,-3.62,-88.8,8.93,158.76,-36.02,3.47,129.26,-32.56,96.7
391,10.84,11.35,21.54,-4.16,-100.01,8.34,166.01,-34.01,3.4,113.9,-30.6,83.3
392,5.65,12.65,19.7,-3.88,-107.35,9.62,171.1,-34.15,3.42,107.49,-30.74,76.76
393,13.3,18.19,21.46,-3.9,-108.12,10.0,168.48,-30.83,3.43,119.42,-27.4,92.01
394,8.57,20.26,20.58,-3.69,-94.13,7.41,155.64,-34.88,3.49,114.63,-31.39,83.25
395,11.6,13.34,19.67,-3.47,-92.99,8.62,162.12,-37.29,3.41,118.89,-33.88,85.0
396,8.27,19.74,18.59,-3.93,-96.29,8.44,160.96,-34.6,3.45,115.78,-31.15,84.63
397,8.29,17.7,19.21,-3.32,-97.33,9.16,161.34,-34.05,3.45,115.06,-30.6,84.46
398,10.14,12.65,23.27,-4.33,-92.17,8.78,162.22,-35.32,3.37,120.57,-31.94,88.63
399,5.3,14.58,22.72,-4.3,-92.86,11.05,167.26,-35.49,3.38,123.76,-32.11,91.65
400,10.19,16.9,19.77,-4.42,-116.34,11.15,172.51,-32.04,3.27,109.75,-28.78,80.97
401,7.32,15.54,22.83,-3.74,-100.89,10.24,163.93,-34.15,3.32,115.23,-30.83,84.4
402,8.57,16.99,20.67,-4.16,-119.18,11.75,169.1,-29.47,3.34,103.74,-26.13,77.61
403,4.13,17.05,18.21,-2.99,-96.21,11.79,162.09,-34.42,3.42,114.08,-31.0,83.08
404,9.53,15.67,20.96,-4.22,-86.85,10.28,162.29,-39.69,3.38,127.65,-36.31,91.35
405,8.48,13.67,21.16,-4.21,-88.11,8.0,161.17,-38.42,3.41,120.16,-35.01,85.15
406,4.09,17.57,22.1,-3.95,-93.28,8.93,159.7,-34.47,3.41,115.17,-31.06,84.12
407,11.15,14.43,19.28,-3.45,-101.89,10.04,162.31,-31.39,3.42,111.87,-27.97,83.9
408,10.75,16.28,18.4,-3.02,-104.67,10.83,167.85,-33.16,3.42,116.42,-29.74,86.68
409,4.92,18.82,15.63,-3.53,-95.47,9.11,157.13,-32.21,3.44,106.6,-28.77,77.83
410,5.99,14.39,17.73,-3.59,-93.99,9.43,154.46,-31.83,3.43,104.42,-28.4,76.02
411,8.44,17.03,17.06,-3.81,-93.26,10.84,161.36,-35.0,3.42,117.65,-31.58,86.07
412,7.51,15.98,19.44,-3.54,-105.88,11.35,165.17,-29.14,3.41,110.04,-25.73,84.3
413,6.34,18.9,18.85,-3.9,-101.72,8.0,162.32,-32.11,3.45,108.8,-28.66,80.14
414,6.7,16.09,16.15,-3.33,-103.61,8.1,161.44,-30.42,3.46,101.54,-26.96,74.58
415,8.34,24.7,19.28,-3.79,-98.04,8.96,163.53,-34.88,3.45,122.99,-31.44,91.56
416,5.03,15.94,19.36,-3.08,-97.12,12.85,158.7,-32.0,3.37,111.68,-28.63,83.05
417,13.14,22.57,16.48,-3.96,-97.13,7.69,162.74,-34.19,3.45,121.52,-30.74,90.78
418,7.18,18.36,20.59,-3.39,-92.71,7.94,156.49,-34.64,3.46,114.46,-31.17,83.29
419,7.15,18.16,22.97,-3.97,-101.08,8.11,161.94,-31.44,3.45,113.27,-27.99,85.28
420,5.58,15.07,20.58,-4.03,-97.93,8.85,162.89,-34.64,3.44,111.0,-31.2,79.8
421,9.46,15.03,17.58,-3.98,-103.77,8.49,166.69,-33.53,3.43,109.51,-30.1,79.41
422,10.72,16.14,18.33,-3.87,-96.54,7.64,163.1,-34.37,3.46,115.51,-30.91,84.6
423,8.71,13.65,17.75,-3.42,-88.85,9.63,153.56,-34.41,3.4,111.03,-31.0,80.02
424,4.5,19.35,22.81,-4.46,-88.91,9.84,158.43,-33.15,3.37,121.57,-29.78,91.79
425,6.33,17.22,20.3,-3.89,-91.1,7.73,159.29,-35.94,3.45,115.89,-32.5,83.39
426,7.25,13.91,19.0,-3.78,-94.93,9.83,163.42,-34.53,3.43,114.69,-31.1,83.59
427,7.36,15.54,18.43,-3.98,-85.97,8.58,154.48,-34.9,3.38,114.44,-31.53,82.92
428,10.09,18.63,20.64,-3.61,-99.78,8.33,162.24,-33.22,3.48,116.54,-29.74,86.8
429,6.51,18.36,16.76,-4.12,-101.66,11.7,167.47,-33.23,3.4,115.03,-29.83,85.2
430,9.31,12.79,17.04,-3.12,-105.21,10.17,160.95,-28.43,3.39,101.93,-25.04,76.89
431,10.58,17.28,19.45,-3.33,-90.81,7.34,155.74,-33.44,3.39,116.25,-30.04,86.21
432,8.96,20.61,17.77,-2.51,-98.9,8.84,156.82,-31.43,3.46,111.59,-27.97,83.61
433,11.06,14.61,16.71,-4.0,-96.22,8.3,155.92,-32.02,3.44,106.38,-28.59,77.79
434,11.5,14.64,19.57,-4.14,-106.96,8.13,162.35,-29.65,3.4,105.08,-26.25,78.83
435,5.27,17.37,20.95,-4.08,-98.95,11.03,157.6,-30.59,3.36,109.19,-27.23,81.96
436,8.11,19.21,17.74,-3.9,-106.63,9.91,162.57,-29.8,3.42,107.0,-26.38,80.62
437,7.01,20.69,18.64,-4.1,-102.04,10.16,160.47,-29.58,3.39,110.84,-26.19,84.65
438,7.5,13.46,19.84,-3.99,-91.91,10.32,154.74,-30.96,3.37,109.96,-27.59,82.37
439,11.47,18.67,19.21,-3.64,-103.95,8.65,158.14,-30.51,3.43,108.56,-27.08,81.48
440,12.61,21.18,18.25,-3.81,-100.16,8.88,158.52,-31.95,3.37,115.48,-28.59,86.89
441,6.55,15.51,21.36,-3.91,-105.17,10.05,166.27,-31.99,3.43,110.67,-28.56,82.11
442,8.82,14.44,21.28,-2.48,-89.17,9.79,156.27,-33.75,3.4,118.95,-30.35,88.6
443,6.94,19.55,18.3,-2.45,-104.58,9.98,164.4,-33.29,3.41,112.14,-29.88,82.26
444,7.63,18.38,19.59,-4.01,-110.93,10.78,165.76,-29.46,3.33,107.21,-26.13,81.07
445,7.07,16.52,19.34,-3.35,-102.88,9.1,164.85,-32.99,3.48,110.63,-29.52,81.12
446,8.34,18.81,21.66,-3.88,-101.69,8.08,161.31,-32.51,3.46,112.64,-29.05,83.59
447,7.6,11.45,19.99,-3.77,-91.81,8.85,156.27,-34.11,3.44,108.59,-30.67,77.92
448,8.66,14.39,21.94,-3.58,-94.48,8.5,160.96,-35.34,3.45,116.4,-31.89,84.51
449,7.18,12.18,21.11,-3.89,-107.99,9.97,166.09,-30.31,3.44,104.64,-26.87,77.77
450,11.09,17.32,20.27,-3.72,-100.49,7.42,160.79,-32.31,3.5,112.68,-28.81,83.87
451,5.63,12.58,16.68,-2.98,-95.05,9.47,155.03,-31.72,3.43,101.37,-28.28,73.09
452,11.71,18.56,19.38,-3.34,-91.34,9.17,159.08,-35.75,3.43,123.23,-32.32,90.91
453,9.36,19.46,19.51,-3.96,-93.86,9.67,157.72,-33.2,3.41,117.89,-29.79,88.1
454,10.58,26.18,21.99,-4.05,-87.88,9.79,151.59,-34.47,3.47,128.2,-30.99,97.2
455,6.84,17.88,18.22,-2.45,-90.63,8.75,157.76,-33.62,3.38,116.37,-30.24,86.13
456,6.76,13.46,20.58,-3.56,-91.12,8.23,158.52,-36.28,3.45,112.87,-32.83,80.05
457,8.51,10.27,20.98,-3.41,-93.54,8.65,155.65,-34.78,3.46,107.1,-31.32,75.78
458,8.01,15.58,21.01,-3.45,-87.3,9.43,157.57,-38.25,3.41,120.86,-34.84,86.01
459,12.26,14.06,19.97,-3.62,-86.64,8.02,154.34,-37.94,3.48,118.39,-34.46,83.92
460,8.51,20.73,22.05,-3.15,-89.64,8.39,159.82,-37.59,3.44,126.72,-34.15,92.57
461,9.07,13.52,18.46,-3.58,-86.98,7.39,153.69,-36.47,3.48,111.57,-32.98,78.58
462,11.04,15.77,19.85,-3.9,-93.2,7.43,163.63,-36.31,3.47,120.61,-32.84,87.77
463,8.27,19.73,23.41,-4.25,-96.42,11.07,159.51,-33.03,3.4,121.33,-29.63,91.7
464,7.88,14.14,17.32,-3.76,-89.35,9.49,158.97,-36.16,3.4,114.7,-32.76,81.93
465,8.63,12.62,19.24,-3.98,-93.18,9.2,159.73,-35.77,3.45,112.27,-32.32,79.95
466,8.48,18.44,21.63,-4.04,-94.13,7.55,159.7,-35.53,3.46,117.64,-32.07,85.57
467,5.63,17.41,19.7,-4.17,-98.28,9.99,166.64,-34.41,3.42,116.91,-30.99,85.92
468,8.48,14.2,18.47,-2.85,-92.22,9.8,155.83,-34.15,3.44,111.71,-30.71,81.01
469,7.33,22.75,21.67,-3.45,-110.0,11.92,168.84,-31.52,3.44,119.06,-28.08,90.97
470,7.52,16.51,18.37,-4.21,-86.7,8.07,151.98,-35.57,3.43,111.54,-32.14,79.4
471,6.61,14.84,19.99,-3.66,-86.57,8.4,151.0,-35.45,3.45,110.61,-32.0,78.61
472,8.2,18.87,18.13,-4.0,-87.74,8.55,154.52,-35.65,3.43,116.53,-32.22,84.31
473,5.39,17.12,17.33,-3.68,-88.41,10.1,154.76,-34.15,3.4,112.6,-30.75,81.85
474,10.78,13.93,18.23,-3.9,-91.64,9.71,156.93,-35.92,3.43,114.03,-32.49,81.55
475,10.8,13.1,19.86,-4.22,-89.17,11.32,155.75,-33.37,3.39,117.44,-29.98,87.46
476,9.39,11.5,22.57,-2.78,-94.54,9.73,163.98,-37.45,3.42,119.84,-34.03,85.81
477,4.44,11.51,21.44,-4.36,-90.15,9.59,158.48,-34.13,3.4,110.95,-30.72,80.22
478,7.68,13.11,18.52,-4.38,-89.66,9.27,160.65,-34.69,3.41,115.18,-31.28,83.9
479,4.45,21.45,19.49,-4.39,-92.22,10.14,161.54,-34.92,3.39,120.46,-31.53,88.93
480,6.35,19.54,21.21,-4.06,-95.82,9.64,163.27,-33.28,3.41,120.13,-29.87,90.26
481,8.08,15.91,17.28,-3.62,-90.6,10.6,155.56,-34.26,3.41,113.2,-30.84,82.36
482,11.04,18.15,20.76,-4.11,-90.46,9.89,157.54,-35.1,3.4,122.81,-31.71,91.1
483,7.96,19.58,19.47,-4.3,-97.18,10.17,161.89,-32.99,3.28,117.58,-29.71,87.87
484,12.38,14.28,19.26,-3.76,-101.35,9.4,161.1,-34.42,3.42,111.31,-30.99,80.32
485,14.31,22.88,21.41,-4.32,-87.28,9.17,161.79,-39.93,3.4,137.97,-36.53,101.44
486,7.97,11.21,18.66,-4.09,-88.75,7.46,162.37,-39.41,3.45,114.84,-35.97,78.88
487,7.46,15.15,17.98,-4.18,-93.49,8.61,162.3,-36.58,3.4,113.84,-33.18,80.65
488,5.0,20.18,21.59,-3.88,-92.4,8.6,160.71,-36.47,3.42,119.79,-33.05,86.74
489,5.68,19.14,23.6,-4.21,-94.35,9.24,160.2,-34.07,3.4,119.3,-30.67,88.63
490,12.83,14.35,20.36,-4.12,-90.52,7.59,155.22,-35.05,3.43,115.7,-31.62,84.08
491,11.07,18.29,18.42,-3.82,-100.1,8.93,163.21,-33.66,3.43,116.0,-30.23,85.77
492,11.92,13.14,20.16,-3.76,-94.4,6.25,158.66,-34.41,3.45,111.96,-30.96,81.0
493,11.39,16.69,23.7,-4.07,-89.96,8.65,157.99,-37.74,3.45,124.39,-34.29,90.1
494,8.94,16.43,20.34,-3.86,-102.21,10.04,164.58,-34.12,3.46,114.26,-30.65,83.6
495,5.19,12.24,19.55,-3.52,-99.92,9.87,163.23,-30.52,3.43,106.64,-27.09,79.55
496,15.07,14.78,19.37,-4.06,-99.16,10.17,157.44,-30.57,3.44,113.61,-27.13,86.48
497,15.56,11.98,20.57,-3.13,-92.71,6.7,154.01,-34.96,3.47,112.97,-31.49,81.48
498,7.48,16.16,19.06,-3.95,-91.23,8.56,159.88,-37.47,3.42,115.94,-34.05,81.89
499,11.62,23.41,18.84,-3.58,-98.05,9.2,160.74,-33.3,3.44,122.19,-29.86,92.33
500,11.34,18.02,19.82,-3.62,-101.2,9.16,168.67,-35.71,3.47,122.19,-32.24,89.95
501,9.11,19.26,18.03,-3.6,-104.32,8.7,166.56,-31.82,3.44,113.75,-28.38,85.36
502,7.83,13.2,20.61,-3.95,-96.95,10.4,163.84,-33.92,3.46,114.99,-30.46,84.53
503,10.34,18.72,21.7,-3.93,-95.32,8.66,159.87,-34.77,3.45,120.05,-31.32,88.73
504,12.58,14.62,21.21,-3.49,-95.98,8.67,157.01,-33.49,3.41,114.63,-30.08,84.56
505,3.55,15.0,20.7,-3.99,-104.4,8.89,167.42,-33.41,3.44,107.18,-29.97,77.21
506,8.48,15.63,18.96,-3.53,-107.27,7.86,163.44,-30.79,3.47,103.58,-27.32,76.25
507,6.41,16.36,21.28,-3.93,-93.98,7.16,158.89,-33.92,3.5,112.19,-30.43,81.76
508,10.04,15.86,19.86,-3.93,-102.51,8.39,167.65,-33.65,3.46,115.36,-30.2,85.17
509,8.93,15.33,20.36,-4.38,-96.83,8.99,161.8,-35.7,3.41,114.21,-32.29,81.91
510,5.6,18.02,19.58,-3.86,-100.48,7.97,163.31,-33.74,3.46,110.14,-30.28,79.87
511,10.02,13.02,18.52,-3.26,-99.0,9.14,156.89,-30.7,3.43,105.33,-27.27,78.06
512,7.09,19.89,20.05,-3.76,-100.61,9.28,166.06,-33.98,3.46,118.01,-30.52,87.49
513,6.86,12.64,19.74,-4.26,-105.83,8.86,164.54,-32.94,3.42,102.55,-29.52,73.03
514,7.58,18.47,17.86,-4.29,-90.91,10.05,153.96,-32.38,3.38,112.71,-29.0,83.71
515,8.44,17.61,21.62,-3.82,-94.71,9.26,158.91,-34.93,3.47,117.32,-31.46,85.86
516,7.98,13.52,17.12,-3.75,-95.32,9.13,161.6,-34.32,3.41,110.29,-30.91,79.38
517,7.15,15.83,22.28,-4.27,-102.29,9.09,166.55,-32.61,3.42,114.33,-29.19,85.13
518,7.62,18.76,20.75,-3.36,-92.83,8.66,159.04,-37.71,3.48,118.64,-34.23,84.41
519,9.25,15.76,21.08,-4.25,-90.09,7.81,155.47,-36.12,3.44,115.03,-32.68,82.34
520,6.25,16.74,20.07,-4.83,-100.53,8.72,167.41,-34.01,3.23,113.84,-30.78,83.06
521,9.22,11.89,21.22,-4.44,-86.21,10.73,163.62,-39.96,3.26,126.02,-36.71,89.32
522,11.53,14.74,22.62,-4.12,-93.81,9.04,164.27,-37.52,3.43,124.26,-34.09,90.17
523,9.22,13.08,22.94,-3.79,-87.46,8.73,165.7,-42.36,3.45,128.42,-38.91,89.51
524,3.08,20.61,20.15,-3.94,-90.16,8.65,154.61,-35.3,3.43,113.0,-31.87,81.13
525,5.49,15.27,24.21,-4.05,-98.99,9.58,156.67,-30.95,3.45,108.18,-27.5,80.68
526,8.39,9.09,22.05,-2.75,-99.62,10.84,158.6,-30.95,3.42,106.6,-27.53,79.08
527,6.9,10.54,20.32,-3.59,-94.6,8.47,160.9,-35.62,3.46,108.96,-32.15,76.81
528,7.63,14.6,19.57,-3.26,-98.65,11.05,163.55,-32.9,3.41,114.5,-29.49,85.01
529,6.21,25.15,20.68,-3.55,-91.48,11.19,156.9,-35.1,3.4,125.1,-31.71,93.39
530,10.82,15.73,20.04,-4.03,-93.15,6.57,157.76,-38.59,3.44,113.73,-35.16,78.57
531,9.73,18.37,20.91,-0.71,-115.67,12.58,169.83,-29.9,3.43,115.04,-26.47,88.57
532,7.97,20.99,18.2,-3.19,-111.71,11.94,164.91,-29.14,3.41,109.11,-25.73,83.39
533,7.95,16.8,20.6,-3.9,-92.2,6.36,154.96,-33.07,3.46,110.57,-29.61,80.96
534,6.5,15.71,19.69,-3.19,-107.12,9.55,165.26,-30.63,3.42,106.41,-27.21,79.19
535,5.32,21.78,19.02,-3.31,-99.76,8.45,157.56,-30.72,3.5,109.07,-27.22,81.85
536,3.79,13.64,17.2,-4.13,-96.29,10.22,162.13,-31.82,3.39,106.54,-28.43,78.12
537,5.57,16.61,20.32,-3.92,-103.9,10.43,163.68,-31.68,3.42,108.79,-28.26,80.53
538,6.64,15.95,23.81,-3.49,-123.43,12.56,174.58,-29.07,3.42,106.61,-25.65,80.97
539,8.03,15.89,19.54,-3.58,-98.17,8.87,164.65,-34.45,3.4,115.23,-31.04,84.19
540,6.12,14.4,20.19,-3.6,-104.32,11.06,162.54,-30.89,3.4,106.38,-27.48,78.9
541,6.93,16.63,20.4,-2.74,-106.82,10.83,162.37,-30.75,3.43,107.59,-27.32,80.28
542,8.17,12.09,21.21,-3.75,-97.78,8.84,158.23,-32.64,3.47,107.02,-29.18,77.84
543,8.74,15.43,20.89,-4.11,-116.51,10.5,169.16,-28.5,3.4,104.11,-25.1,79.0
544,10.71,21.74,17.77,-3.58,-112.08,10.2,163.88,-29.97,3.44,108.65,-26.53,82.12
545,5.16,16.55,18.78,-4.04,-120.13,11.13,172.95,-27.96,3.41,100.4,-24.55,75.85
546,5.34,16.19,21.21,-4.27,-112.03,9.28,165.89,-27.94,3.4,101.6,-24.54,77.05
547,5.89,10.97,19.38,-3.87,-111.98,10.44,168.53,-28.58,3.4,99.37,-25.18,74.19
548,8.83,15.78,21.48,-4.18,-112.38,10.07,165.62,-28.61,3.38,105.22,-25.23,79.99
549,5.96,17.62,17.03,-4.05,-103.5,10.46,159.86,-28.84,3.38,103.38,-25.47,77.91
550,8.29,16.52,20.5,-3.87,-92.7,10.19,154.67,-31.55,3.45,113.61,-28.1,85.51
551,8.76,21.0,18.31,-3.94,-99.55,8.27,157.81,-31.06,3.41,110.66,-27.64,83.01
552,7.02,21.56,18.11,-3.85,-101.64,9.24,159.79,-30.91,3.44,110.23,-27.46,82.77
553,6.14,17.38,20.27,-4.3,-104.39,7.68,162.06,-30.61,3.42,104.84,-27.2,77.64
554,7.41,16.57,19.19,-3.75,-103.96,9.61,164.45,-33.26,3.45,109.52,-29.82,79.7
555,9.97,17.17,18.37,-3.52,-97.37,8.33,156.67,-33.51,3.48,109.63,-30.04,79.6
556,8.76,21.72,22.18,-3.81,-109.74,9.94,168.25,-31.23,3.47,117.31,-27.76,89.55
557,6.51,15.13,18.53,-3.69,-92.46,8.85,158.88,-35.16,3.44,111.75,-31.72,80.03
558,6.92,11.95,18.42,-3.37,-101.29,11.23,161.18,-30.33,3.41,105.03,-26.92,78.11
559,9.24,14.71,17.88,-3.79,-92.6,8.85,155.08,-33.51,3.46,109.38,-30.05,79.33
560,7.82,16.66,20.63,-3.09,-98.07,11.39,161.03,-34.0,3.39,116.37,-30.6,85.77
561,9.56,20.97,19.71,-2.79,-87.41,8.22,151.07,-33.38,3.46,119.33,-29.92,89.41
562,4.2,15.95,18.73,-3.82,-95.46,9.21,160.17,-32.27,3.46,108.97,-28.81,80.16
563,11.78,15.34,20.25,-4.19,-117.3,10.85,171.84,-28.9,3.45,108.58,-25.45,83.13
564,6.8,15.05,19.13,-4.01,-92.35,7.23,157.68,-35.19,3.48,109.52,-31.71,77.82
565,5.55,17.19,19.15,-3.94,-100.21,8.78,167.66,-36.8,3.44,114.2,-33.35,80.84
566,7.9,16.52,21.65,-3.75,-86.73,10.81,156.2,-37.34,3.5,122.6,-33.84,88.75
567,7.38,21.88,20.09,-4.12,-111.05,10.04,169.16,-32.71,3.36,113.38,-29.35,84.03
568,5.62,16.94,21.07,-3.79,-103.17,9.72,166.41,-35.96,3.44,112.79,-32.52,80.26
569,5.71,18.28,20.9,-3.84,-98.33,8.82,163.46,-36.35,3.44,115.01,-32.91,82.11
570,7.93,16.09,20.58,-3.38,-96.52,8.78,155.94,-32.04,3.45,109.42,-28.59,80.83
571,7.73,20.1,22.14,-4.05,-97.8,10.53,164.84,-34.38,3.43,123.48,-30.95,92.53
572,10.94,16.69,21.91,-3.95,-98.67,10.71,160.92,-32.43,3.4,118.55,-29.03,89.52
573,6.22,18.19,20.94,-3.37,-112.57,11.32,170.16,-32.05,3.41,110.89,-28.64,82.25
574,9.72,12.29,20.06,-3.17,-93.73,8.29,159.15,-35.38,3.51,112.61,-31.87,80.74
575,7.28,17.71,20.89,-3.76,-93.84,10.23,164.51,-37.33,3.45,123.01,-33.88,89.13
576,5.36,13.18,22.08,-4.03,-92.4,8.03,163.05,-38.29,3.48,115.26,-34.82,80.45
577,6.89,26.04,21.11,-3.36,-87.4,7.76,160.95,-40.11,3.47,132.0,-36.64,95.36
578,4.2,13.58,20.0,-3.74,-98.83,9.86,168.72,-37.28,3.4,113.79,-33.88,79.91
579,9.98,14.5,19.69,-3.76,-98.24,7.49,165.03,-37.44,3.46,114.69,-33.97,80.72
580,9.57,18.58,19.62,-3.79,-94.41,8.0,160.48,-37.62,3.49,118.06,-34.13,83.93
581,6.44,23.17,19.81,-3.12,-101.34,11.34,165.3,-33.19,3.43,121.6,-29.76,91.84
582,7.19,14.33,20.02,-3.1,-91.18,8.86,160.66,-36.51,3.42,116.79,-33.09,83.7
583,10.9,13.48,19.25,-3.75,-92.5,7.66,160.57,-37.74,3.45,115.61,-34.3,81.32
584,5.68,18.15,19.58,-3.69,-89.63,8.84,159.95,-39.68,3.48,118.87,-36.2,82.67
585,4.19,20.71,19.25,-3.94,-102.41,11.07,168.07,-34.12,3.38,116.94,-30.74,86.2
586,10.08,11.4,19.78,-3.45,-93.18,9.98,162.46,-37.39,3.43,117.07,-33.96,83.11
587,6.31,18.8,21.66,-2.59,-96.28,10.93,164.1,-35.2,3.42,122.93,-31.78,91.15
588,6.86,18.01,20.68,-3.56,-92.14,10.44,162.25,-36.35,3.42,122.54,-32.93,89.61
589,10.23,17.58,21.99,-3.4,-91.02,7.72,154.68,-36.26,3.48,117.78,-32.78,85.0
590,11.11,14.28,19.0,-3.75,-89.53,6.72,155.96,-37.61,3.49,113.79,-34.12,79.67
591,7.45,19.86,19.09,-3.58,-93.16,10.61,163.2,-38.28,3.43,123.48,-34.85,88.63
592,9.19,17.46,20.16,-3.37,-91.92,9.42,151.85,-30.91,3.36,112.79,-27.55,85.24
593,8.24,20.72,23.7,-4.14,-103.21,11.83,157.42,-29.85,3.35,114.56,-26.5,88.06
594,8.49,14.34,17.3,-3.79,-96.11,9.7,153.92,-29.92,3.3,103.85,-26.62,77.23
595,7.4,16.67,19.9,-3.24,-89.04,9.39,146.83,-30.88,3.28,107.93,-27.59,80.33
596,9.27,19.02,19.5,-4.29,-99.35,11.4,155.29,-28.52,3.29,110.83,-25.23,85.61
597,10.93,15.75,22.05,-2.8,-99.9,11.36,154.56,-31.06,3.21,111.95,-27.85,84.1
598,12.15,20.8,21.11,-1.89,-104.46,13.87,149.84,-25.88,3.18,111.44,-22.7,88.75
599,9.18,20.29,19.88,-2.96,-102.43,8.39,150.66,-27.65,3.28,103.01,-24.37,78.64
600,6.43,14.53,22.21,-2.32,-101.99,10.42,154.28,-30.33,3.29,103.56,-27.04,76.52
601,7.69,21.76,22.98,-4.43,-101.69,8.83,152.65,-27.86,3.24,107.79,-24.61,83.18
602,11.85,14.71,17.26,-3.57,-94.02,10.87,156.54,-32.98,3.38,113.64,-29.6,84.04
603,12.6,19.14,18.98,-3.4,-83.8,9.24,151.54,-36.9,3.41,124.31,-33.49,90.82
604,13.59,14.46,20.18,-2.16,-87.58,9.27,152.92,-33.5,3.41,120.68,-30.09,90.59
605,6.29,13.0,18.05,-4.05,-88.79,7.89,159.67,-39.07,3.44,112.06,-35.63,76.43
606,5.46,14.34,19.21,-3.85,-90.77,7.99,157.09,-36.13,3.47,109.46,-32.66,76.8
607,6.17,17.38,18.59,-3.49,-91.02,9.3,158.93,-33.34,3.4,115.87,-29.94,85.92
608,10.22,14.76,21.81,-3.34,-88.88,9.19,155.62,-34.04,3.43,119.38,-30.61,88.77
609,5.89,17.67,23.12,-4.11,-93.51,9.34,158.68,-35.12,3.43,117.08,-31.69,85.39
610,9.14,13.82,17.62,-4.11,-91.18,7.81,155.95,-35.95,3.43,109.05,-32.52,76.54
611,8.22,13.49,18.76,-3.34,-88.24,8.78,151.88,-33.82,3.42,109.55,-30.4,79.16
612,5.51,15.76,20.49,-4.08,-86.29,8.35,155.1,-35.44,3.45,114.83,-31.99,82.84
613,13.44,13.74,20.09,-3.84,-86.09,9.11,162.63,-41.0,3.42,129.08,-37.58,91.5
614,6.4,17.82,18.98,-3.26,-86.68,11.75,160.78,-39.04,3.45,125.77,-35.59,90.19
615,7.22,17.27,18.25,-2.28,-88.46,9.43,156.38,-36.08,3.4,117.81,-32.68,85.13
616,6.06,13.4,23.94,-3.65,-92.6,9.05,163.28,-36.49,3.46,119.48,-33.03,86.44
617,5.14,15.39,24.11,-3.52,-87.05,10.07,153.34,-34.17,3.41,117.48,-30.76,86.71
618,8.21,20.12,16.95,-3.79,-88.88,10.22,154.79,-38.19,3.41,117.62,-34.78,82.84
619,4.61,14.67,21.55,-4.15,-87.63,9.62,157.33,-35.41,3.42,116.0,-31.99,84.01
620,7.62,16.4,18.85,-3.92,-87.08,8.84,154.78,-34.93,3.44,115.49,-31.49,84.01
621,10.13,18.3,20.12,-3.99,-85.04,9.93,157.08,-40.57,3.42,126.52,-37.16,89.36
622,4.68,14.45,18.93,-2.43,-87.1,11.57,159.26,-38.26,3.39,119.36,-34.87,84.49
623,7.11,16.61,20.11,-4.13,-83.76,9.28,160.38,-39.25,3.41,125.61,-35.85,89.76
624,10.57,16.19,19.05,-4.05,-88.72,8.46,163.33,-40.78,3.42,124.83,-37.36,87.47
625,4.57,16.51,21.21,-3.53,-82.07,9.65,157.5,-40.48,3.44,123.84,-37.05,86.79
626,11.28,13.03,16.97,-3.53,-84.93,8.19,158.52,-41.58,3.49,119.53,-38.09,81.45
627,6.51,13.95,18.76,-4.02,-85.81,9.47,164.1,-41.04,3.43,122.97,-37.6,85.36
628,7.64,16.32,20.03,-3.27,-88.26,9.78,162.21,-38.33,3.44,124.46,-34.89,89.57
629,7.45,14.29,22.88,-3.81,-104.22,9.74,164.16,-31.65,3.49,110.49,-28.16,82.33
630,10.44,16.14,24.89,-3.39,-94.5,9.38,158.39,-35.14,3.49,121.35,-31.65,89.69
631,8.12,15.6,18.52,-3.75,-93.46,8.82,157.89,-35.16,3.46,111.74,-31.7,80.04
632,6.48,16.15,20.52,-3.76,-89.63,8.86,157.16,-35.23,3.38,115.77,-31.85,83.92
633,6.45,13.9,18.53,-4.14,-91.23,9.19,159.42,-35.66,3.4,112.11,-32.26,79.85
634,6.21,17.76,19.0,-3.24,-91.87,8.85,157.06,-35.3,3.43,113.77,-31.86,81.91
635,3.25,12.43,17.47,-3.87,-105.11,10.05,164.9,-30.44,3.43,99.12,-27.01,72.11
636,10.97,19.74,18.3,-3.68,-105.13,8.1,161.67,-31.71,3.47,109.97,-28.25,81.72
637,8.42,15.05,17.7,-3.77,-89.16,9.74,159.05,-37.18,3.43,117.05,-33.75,83.3
638,6.9,15.0,22.51,-3.81,-91.02,10.17,160.87,-37.88,3.46,120.63,-34.42,86.21
639,8.7,19.17,19.85,-2.95,-84.53,6.83,157.18,-40.56,3.5,124.24,-37.06,87.18
640,11.61,18.44,20.38,-3.86,-86.26,7.82,154.53,-36.56,3.48,122.67,-33.08,89.59
641,5.5,15.64,18.64,-3.6,-90.02,8.37,159.43,-34.76,3.46,113.96,-31.3,82.66
642,8.04,15.97,20.15,-3.97,-89.34,7.61,157.38,-35.43,3.48,115.83,-31.95,83.88
643,6.47,16.52,21.85,-3.92,-87.66,8.92,153.49,-33.3,3.43,115.66,-29.87,85.8
644,13.27,13.64,21.06,-2.69,-84.7,7.97,150.49,-35.4,3.46,119.03,-31.94,87.1
645,8.81,11.44,19.71,-3.37,-90.98,8.96,157.63,-34.52,3.46,112.2,-31.06,81.14
646,5.76,17.82,20.14,-4.0,-89.65,8.45,157.73,-34.49,3.45,116.24,-31.04,85.2
647,7.85,17.24,17.98,-3.45,-84.77,8.12,160.16,-38.41,3.45,123.12,-34.96,88.17
648,7.24,14.87,19.76,-3.2,-84.7,9.75,155.65,-37.06,3.44,119.38,-33.62,85.76
649,7.52,14.91,19.51,-3.63,-85.25,10.84,162.6,-39.36,3.44,126.5,-35.92,90.58
650,9.68,18.37,17.81,-4.29,-91.5,11.89,157.59,-34.4,3.39,119.55,-31.01,88.54
651,7.55,14.65,18.52,-3.76,-89.51,8.97,156.0,-36.03,3.41,112.43,-32.63,79.8
652,5.44,15.0,20.08,-3.87,-91.87,9.55,160.38,-36.45,3.44,114.71,-33.01,81.7
653,9.61,18.72,21.09,-3.87,-84.21,8.78,158.02,-40.62,3.44,128.14,-37.18,90.95
654,11.58,18.95,24.55,-3.41,-83.37,7.48,155.6,-38.21,3.5,131.38,-34.71,96.67
655,10.4,15.03,20.28,-3.77,-85.44,8.0,161.94,-40.59,3.45,126.44,-37.14,89.3
656,5.27,13.74,18.37,-3.43,-90.84,11.36,160.87,-34.31,3.41,115.34,-30.9,84.44
657,5.8,14.79,18.83,-3.54,-98.61,10.7,163.53,-33.72,3.39,111.5,-30.33,81.17
658,9.26,16.26,20.06,-3.21,-86.18,9.68,156.2,-37.09,3.44,122.07,-33.65,88.41
659,9.01,17.0,18.05,-3.36,-87.44,9.38,156.36,-37.64,3.43,119.01,-34.2,84.81
660,7.97,11.07,22.99,-4.06,-89.28,9.85,156.94,-35.07,3.38,115.48,-31.69,83.79
661,8.65,17.16,19.88,-2.76,-97.45,10.44,160.24,-32.97,3.45,116.16,-29.52,86.63
662,7.5,23.62,23.96,-3.81,-91.58,9.11,157.25,-36.16,3.42,126.06,-32.74,93.32
663,10.66,13.51,18.74,-3.11,-90.01,7.48,157.52,-36.92,3.44,114.78,-33.48,81.31
664,5.61,12.99,19.76,-3.43,-89.0,8.47,156.17,-36.07,3.36,110.56,-32.71,77.85
665,7.33,17.0,17.99,-3.52,-86.26,9.68,153.58,-36.43,3.44,115.8,-32.99,82.81
666,9.37,13.08,19.38,-3.53,-89.88,7.89,160.31,-37.11,3.45,116.64,-33.67,82.97
667,5.15,20.17,17.81,-3.25,-85.56,7.83,150.54,-36.71,3.47,112.69,-33.24,79.45
668,3.87,19.54,20.95,-4.41,-90.61,8.82,159.31,-35.36,3.42,117.49,-31.95,85.54
669,9.87,15.91,20.17,-3.71,-84.22,8.84,153.3,-36.15,3.43,120.13,-32.73,87.41
670,8.68,16.62,18.8,-3.24,-92.96,10.69,163.04,-35.02,3.42,121.64,-31.6,90.03
671,6.11,17.9,19.8,-4.4,-94.84,7.61,157.3,-33.72,3.41,109.5,-30.31,79.19
672,7.15,20.24,19.06,-3.97,-94.39,8.57,158.6,-34.46,3.47,115.26,-31.0,84.26
673,7.69,18.19,18.42,-3.79,-91.39,9.36,159.54,-35.32,3.44,118.03,-31.89,86.14
674,9.57,18.57,18.93,-3.92,-91.54,11.1,160.69,-35.97,3.4,123.4,-32.56,90.84
675,8.51,17.18,19.09,-3.75,-90.12,8.68,159.78,-37.71,3.46,119.37,-34.25,85.12
676,4.18,13.38,18.68,-4.28,-87.43,9.04,161.89,-38.94,3.4,115.45,-35.54,79.92
677,5.74,17.64,20.45,-3.87,-92.76,8.14,162.88,-38.47,3.45,118.22,-35.03,83.19
678,7.82,13.35,22.1,-3.57,-91.34,8.63,159.43,-37.27,3.47,116.42,-33.8,82.62
679,10.04,11.16,19.17,-4.11,-94.71,10.36,160.75,-35.38,3.41,112.65,-31.97,80.68
680,5.55,16.8,20.1,-3.99,-93.55,8.71,157.97,-34.87,3.44,111.59,-31.42,80.16
681,9.02,11.93,17.97,-4.43,-89.51,9.07,158.59,-36.36,3.39,112.66,-32.97,79.69
682,8.06,21.23,21.22,-3.74,-88.88,10.11,157.15,-37.45,3.42,125.16,-34.04,91.12
683,6.42,17.27,20.18,-3.51,-88.24,8.93,164.85,-39.65,3.49,125.9,-36.17,89.74
684,3.25,14.82,18.53,-3.68,-88.11,9.77,155.23,-35.21,3.4,109.81,-31.8,78.0
685,6.95,12.53,20.03,-3.62,-89.27,8.32,156.01,-33.29,3.44,110.96,-29.85,81.12
686,6.02,17.34,22.54,-3.93,-91.6,9.95,158.51,-34.68,3.4,118.84,-31.28,87.56
687,8.41,14.63,21.53,-3.98,-88.85,9.45,159.12,-37.87,3.42,120.3,-34.46,85.84
688,6.07,12.86,21.06,-4.35,-90.8,10.85,160.4,-36.19,3.37,116.08,-32.82,83.26
689,9.23,16.56,19.63,-3.38,-89.09,9.0,157.59,-37.44,3.48,119.55,-33.96,85.59
690,3.79,14.75,18.78,-3.75,-87.63,9.64,158.68,-34.82,3.38,114.26,-31.44,82.81
691,8.85,15.78,21.85,-3.93,-92.19,10.75,157.04,-33.93,3.43,118.15,-30.5,87.65
692,9.47,14.6,18.04,-4.08,-86.86,8.81,161.41,-39.52,3.44,121.38,-36.08,85.3
693,12.04,15.92,20.34,-3.83,-87.72,9.66,164.73,-41.54,3.48,131.14,-38.07,93.08
694,3.7,11.63,17.98,-3.9,-90.79,8.18,161.43,-34.97,3.42,108.23,-31.54,76.69
695,7.05,21.86,18.86,-4.02,-90.02,10.32,159.74,-37.13,3.46,123.8,-33.67,90.13
696,4.02,22.66,19.33,-3.65,-88.11,8.87,159.49,-38.15,3.48,122.61,-34.67,87.94
697,6.91,17.36,19.4,-3.98,-87.04,7.96,165.48,-39.28,3.46,126.09,-35.82,90.27
698,7.6,13.27,18.26,-3.67,-94.17,7.89,165.55,-36.66,3.48,114.73,-33.18,81.55
699,6.88,20.65,21.28,-3.82,-87.6,10.19,151.9,-34.64,3.43,119.48,-31.21,88.27
700,7.03,13.5,20.48,-3.34,-82.33,8.05,159.79,-42.25,3.49,123.17,-38.76,84.41
701,15.95,14.6,21.29,-3.69,-85.28,5.94,153.49,-38.26,3.49,122.31,-34.77,87.54
702,9.79,16.84,19.09,-3.09,-87.69,7.66,152.9,-35.85,3.47,115.5,-32.38,83.12
703,9.38,14.73,24.03,-3.12,-83.55,8.28,156.24,-39.68,3.46,125.99,-36.22,89.78
704,12.87,13.47,20.65,-3.34,-80.85,7.12,152.9,-40.18,3.48,122.83,-36.7,86.13
705,4.3,16.39,19.94,-3.66,-89.01,8.27,152.51,-33.67,3.47,108.75,-30.2,78.55
706,6.67,18.46,19.17,-3.28,-91.08,8.7,159.18,-35.05,3.44,117.81,-31.61,86.2
707,8.27,19.46,21.0,-4.15,-86.26,8.68,162.53,-41.36,3.43,129.52,-37.92,91.6
708,11.55,21.13,18.49,-3.69,-81.81,6.71,155.14,-40.1,3.49,127.52,-36.62,90.9
709,7.89,22.15,18.78,-4.19,-85.07,9.18,161.58,-40.96,3.39,130.32,-37.57,92.75
710,10.94,19.48,19.67,-3.82,-93.32,9.43,160.73,-35.54,3.44,123.11,-32.1,91.02
711,10.03,23.03,20.62,-3.62,-91.97,8.46,159.47,-37.83,3.47,126.02,-34.36,91.66
712,8.72,17.49,19.18,-3.67,-90.12,9.06,159.61,-37.35,3.46,120.28,-33.89,86.39
713,13.01,16.76,21.14,-3.36,-84.6,9.64,152.21,-35.85,3.44,124.8,-32.41,92.4
714,7.63,14.92,17.93,-3.94,-88.83,8.33,156.85,-36.02,3.45,112.89,-32.57,80.32
715,6.03,15.85,20.51,-4.13,-86.48,7.73,157.57,-36.75,3.43,117.08,-33.32,83.76
716,7.15,14.29,16.77,-3.87,-85.06,8.69,151.89,-34.6,3.45,109.85,-31.15,78.7
717,7.84,19.14,19.35,-3.65,-94.57,9.54,164.35,-37.15,3.41,121.99,-33.74,88.25
718,4.39,14.1,19.76,-3.55,-88.37,8.97,158.84,-36.78,3.48,114.14,-33.3,80.84
719,8.89,16.54,25.8,-3.83,-86.43,8.8,153.55,-35.94,3.47,123.32,-32.46,90.85
720,6.1,16.19,19.19,-3.84,-84.57,9.64,161.56,-38.66,3.45,124.28,-35.21,89.07
721,6.13,15.48,19.48,-4.09,-89.95,9.0,161.32,-37.77,3.44,117.37,-34.32,83.05
722,9.73,18.27,18.2,-3.34,-93.45,8.53,161.81,-37.04,3.46,119.76,-33.57,86.19
723,4.69,15.18,19.89,-3.84,-83.0,8.78,158.08,-40.48,3.46,119.8,-37.02,82.77
724,6.47,11.7,17.56,-3.78,-89.07,8.24,157.25,-35.42,3.46,108.37,-31.97,76.4
725,7.34,21.09,20.11,-3.81,-89.36,7.92,158.35,-36.72,3.44,121.63,-33.28,88.35
726,9.57,17.63,19.13,-4.14,-90.58,8.82,158.57,-35.54,3.46,119.0,-32.08,86.92
727,6.26,21.74,22.49,-4.07,-88.08,9.75,153.68,-35.5,3.46,121.78,-32.04,89.74
728,3.84,14.96,19.73,-3.98,-88.6,8.7,155.07,-34.84,3.43,109.72,-31.41,78.31
729,7.42,11.49,18.24,-3.69,-88.51,6.81,153.97,-35.7,3.46,105.72,-32.24,73.48
730,7.48,21.07,21.86,-4.02,-91.21,9.38,159.45,-35.28,3.4,124.01,-31.89,92.12
731,14.54,20.98,18.07,-4.12,-86.73,8.47,152.93,-36.93,3.43,124.14,-33.5,90.64
732,9.98,13.59,18.21,-3.62,-88.49,7.92,156.36,-36.18,3.45,113.95,-32.73,81.21
733,7.27,12.04,18.89,-2.72,-86.17,8.79,159.61,-38.7,3.44,117.7,-35.25,82.45
734,7.83,14.97,21.4,-3.83,-88.31,8.67,160.05,-38.03,3.46,120.77,-34.57,86.2
735,5.7,18.59,18.49,-3.07,-88.33,9.77,157.16,-36.22,3.44,118.32,-32.78,85.54
736,13.14,13.23,19.37,-3.4,-88.66,8.61,158.5,-37.1,3.45,120.78,-33.64,87.14
737,10.04,16.65,15.54,-3.82,-93.25,8.15,160.58,-34.03,3.42,113.88,-30.61,83.26
738,4.54,19.73,20.01,-3.53,-88.69,9.54,159.56,-37.18,3.45,121.17,-33.74,87.43
739,13.0,20.73,21.44,-3.87,-85.39,7.94,151.05,-35.57,3.45,124.89,-32.12,92.77
740,8.23,13.44,20.34,-3.66,-89.85,8.34,160.75,-34.29,3.42,117.61,-30.87,86.74
741,4.47,10.7,18.23,-3.95,-102.24,8.75,161.41,-31.17,3.43,97.38,-27.74,69.64
742,7.94,20.9,17.69,-3.88,-108.04,9.32,166.46,-29.85,3.44,110.39,-26.41,83.98
743,5.52,17.65,19.27,-4.11,-98.46,8.27,162.64,-32.76,3.44,110.8,-29.32,81.47
744,4.41,15.94,17.99,-3.48,-85.86,10.0,156.78,-36.05,3.42,115.77,-32.64,83.13
745,8.31,18.17,18.7,-4.11,-89.12,8.59,155.35,-34.04,3.43,115.89,-30.6,85.28
746,11.25,11.61,18.42,-3.9,-90.8,6.86,159.48,-37.1,3.46,112.92,-33.64,79.27
747,10.96,16.01,17.92,-3.7,-90.04,7.87,157.0,-36.19,3.45,116.04,-32.74,83.3
748,6.89,20.29,21.41,-3.94,-94.76,9.43,161.33,-33.97,3.44,120.66,-30.53,90.13
749,5.49,12.56,17.83,-3.31,-94.8,10.05,162.75,-37.36,3.43,110.56,-33.93,76.64
750,4.69,17.43,18.18,-4.13,-92.34,7.92,161.92,-37.12,3.43,113.68,-33.69,79.99
751,5.08,24.51,19.31,-4.04,-91.03,10.03,161.58,-38.54,3.43,125.44,-35.11,90.32
752,7.23,15.1,17.89,-3.94,-88.98,8.38,159.46,-35.35,3.45,115.14,-31.9,83.24
753,10.78,16.81,22.37,-4.11,-91.14,7.64,164.58,-40.16,3.43,126.92,-36.73,90.19
754,7.31,16.15,19.48,-4.09,-94.66,10.14,161.94,-36.92,3.41,116.27,-33.51,82.76
755,8.34,13.65,22.74,-3.78,-94.38,8.78,162.05,-36.81,3.45,117.39,-33.36,84.03
756,10.9,15.3,20.9,-4.05,-92.32,7.15,158.92,-36.74,3.46,116.81,-33.28,83.53
757,7.19,14.56,21.57,-4.0,-95.38,8.54,165.98,-35.95,3.45,118.46,-32.5,85.95
758,8.61,19.36,20.13,-4.17,-84.1,10.11,156.77,-38.24,3.41,126.7,-34.82,91.87
759,9.08,16.24,17.11,-3.91,-88.41,8.57,156.54,-34.98,3.43,115.21,-31.55,83.66
760,7.9,10.98,19.42,-4.05,-89.6,9.65,165.56,-41.31,3.42,119.87,-37.89,81.98
761,9.96,21.69,19.47,-3.67,-93.15,9.0,163.01,-37.49,3.45,126.3,-34.04,92.26
762,8.04,20.35,20.62,-3.25,-93.35,11.41,162.53,-38.76,3.4,126.35,-35.36,90.99
763,6.03,14.62,20.7,-4.0,-90.37,10.4,159.32,-34.58,3.43,116.7,-31.15,85.55
764,11.8,13.81,19.37,-3.48,-87.39,9.33,155.38,-34.42,3.44,118.82,-30.99,87.83
765,5.16,11.63,20.26,-4.44,-92.41,11.24,164.96,-35.48,3.36,116.4,-32.13,84.27
766,6.32,15.26,19.7,-3.59,-88.99,7.48,157.16,-38.1,3.46,113.34,-34.64,78.7
767,8.06,13.35,18.11,-3.92,-89.7,7.5,158.41,-36.14,3.48,111.8,-32.67,79.14
768,8.16,16.44,18.66,-3.71,-88.78,9.32,154.4,-34.31,3.44,114.5,-30.86,83.63
769,8.47,16.59,17.97,-3.99,-91.35,7.45,158.05,-35.45,3.45,113.19,-32.0,81.19
770,8.67,18.16,18.69,-3.87,-93.2,7.66,161.28,-36.33,3.5,117.39,-32.84,84.55
771,6.68,11.77,19.73,-3.58,-83.34,9.63,158.75,-38.52,3.44,119.64,-35.08,84.56
772,7.55,20.25,18.95,-4.11,-95.97,11.25,163.15,-35.81,3.41,121.06,-32.4,88.66
773,5.9,12.62,21.06,-3.8,-88.96,7.6,160.81,-37.86,3.46,115.22,-34.4,80.81
774,6.44,14.49,18.15,-3.42,-86.9,9.46,152.84,-34.63,3.44,111.06,-31.19,79.87
775,5.25,13.34,18.0,-3.8,-87.62,7.92,158.8,-38.05,3.47,111.9,-34.58,77.32
776,7.43,21.2,19.8,-4.07,-88.98,9.36,156.41,-35.41,3.43,121.14,-31.97,89.17
777,7.55,15.58,17.77,-3.59,-83.67,9.93,149.57,-35.1,3.41,113.14,-31.69,81.46
778,4.54,15.78,20.62,-4.06,-101.04,9.32,162.3,-31.11,3.42,107.46,-27.68,79.78
779,7.94,13.06,20.55,-3.99,-86.17,6.88,153.19,-36.03,3.45,111.46,-32.57,78.89
780,12.26,14.47,16.75,-3.91,-89.38,8.16,155.99,-35.63,3.46,114.35,-32.17,82.17
781,5.35,15.74,21.55,-3.39,-81.56,8.61,157.5,-42.12,3.49,123.79,-38.62,85.17
782,8.66,15.88,19.09,-3.49,-83.51,9.16,154.19,-39.76,3.44,119.97,-36.32,83.65
783,5.6,12.3,19.78,-3.51,-86.97,9.29,157.5,-37.34,3.44,113.98,-33.9,80.09
784,5.37,12.44,20.72,-3.54,-84.73,8.3,158.33,-38.04,3.45,116.88,-34.58,82.29
785,9.14,16.82,20.66,-3.84,-83.74,8.35,159.08,-40.84,3.43,126.47,-37.41,89.06
786,10.92,17.94,21.71,-3.85,-84.94,7.72,159.43,-41.25,3.46,128.93,-37.79,91.15
787,8.56,16.23,18.36,-3.74,-89.82,10.41,157.13,-32.94,3.42,117.13,-29.52,87.6
788,8.06,24.03,21.54,-3.79,-80.22,10.26,156.36,-40.52,3.44,136.23,-37.09,99.15
789,5.5,19.49,21.7,-3.75,-92.72,9.82,162.94,-37.34,3.44,122.97,-33.9,89.07
790,8.86,18.03,19.36,-3.81,-86.96,8.29,152.7,-34.27,3.43,116.47,-30.84,85.62
791,8.58,17.99,23.82,-3.73,-88.38,7.7,161.3,-38.95,3.44,127.28,-35.5,91.78
792,9.03,17.66,17.6,-3.96,-96.19,11.62,166.1,-34.69,3.42,121.86,-31.28,90.58
793,6.43,13.17,21.78,-3.03,-89.36,9.42,158.15,-36.55,3.44,116.55,-33.1,83.45
794,9.0,9.97,22.48,-4.0,-88.09,8.71,155.09,-35.56,3.45,113.16,-32.11,81.05
795,14.38,14.95,19.54,-4.11,-89.01,6.29,158.23,-39.51,3.47,120.27,-36.03,84.24
796,5.0,18.98,19.65,-3.65,-85.91,8.21,154.73,-36.8,3.46,117.01,-33.35,83.67
797,7.54,14.3,22.34,-3.08,-87.61,8.8,155.39,-35.96,3.49,117.68,-32.47,85.21
798,9.44,24.95,19.89,-3.56,-81.35,8.82,156.83,-41.97,3.48,135.01,-38.48,96.52
799,5.14,12.45,16.4,-2.9,-85.78,8.33,153.39,-35.7,3.44,107.04,-32.27,74.77
800,5.97,18.95,21.01,-3.77,-81.9,9.84,155.97,-39.8,3.44,126.07,-36.36,89.71
801,12.18,15.98,21.1,-3.6,-84.0,7.57,157.31,-40.15,3.47,126.54,-36.67,89.87
802,3.47,18.11,19.46,-3.87,-90.81,7.77,155.39,-34.54,3.49,109.51,-31.06,78.46
803,12.31,14.76,19.0,-4.0,-87.97,8.42,155.52,-36.71,3.46,118.04,-33.25,84.79
804,7.96,21.08,21.74,-3.75,-81.06,9.65,157.83,-39.99,3.45,133.45,-36.53,96.92
805,4.24,10.27,20.92,-2.08,-89.11,9.62,165.75,-38.5,3.44,119.6,-35.06,84.54
806,3.46,14.31,17.74,-3.51,-89.45,8.34,157.42,-36.9,3.46,108.31,-33.44,74.87
807,9.84,14.73,16.79,-3.91,-91.91,9.23,159.05,-35.12,3.46,113.82,-31.66,82.17
808,5.59,20.27,20.53,-3.92,-85.18,10.75,151.96,-34.45,3.42,120.0,-31.03,88.97
809,5.87,22.37,18.57,-3.53,-93.17,8.85,164.35,-36.07,3.47,123.31,-32.59,90.72
810,8.48,16.31,21.28,-3.2,-89.32,7.65,155.68,-35.91,3.44,116.87,-32.47,84.4
811,7.1,16.18,21.93,-2.87,-88.16,9.82,167.92,-43.1,3.44,131.92,-39.66,92.25
812,8.36,13.49,19.43,-3.84,-89.76,7.89,161.16,-37.1,3.48,116.72,-33.62,83.1
813,8.12,12.69,19.79,-3.55,-90.95,9.24,159.5,-36.36,3.44,114.83,-32.92,81.91
814,9.04,18.98,19.37,-3.59,-83.44,8.2,155.83,-40.68,3.45,124.39,-37.24,87.16
815,9.99,16.74,18.0,-3.26,-92.57,7.73,160.2,-36.47,3.48,116.84,-32.98,83.85
816,5.68,16.88,23.57,-3.86,-91.05,9.24,163.32,-41.05,3.48,123.78,-37.57,86.21
817,8.09,13.41,21.92,-2.96,-85.98,7.96,157.51,-38.78,3.43,119.97,-35.35,84.62
818,5.43,21.2,17.79,-3.61,-87.35,8.0,154.88,-35.2,3.47,116.34,-31.73,84.61
819,5.36,14.95,21.54,-4.08,-87.35,10.81,157.49,-36.11,3.43,118.71,-32.68,86.04
820,11.41,13.34,18.4,-3.68,-85.91,9.73,161.82,-39.61,3.44,125.11,-36.16,88.95
821,8.02,19.3,16.66,-3.75,-94.65,9.34,154.84,-33.12,3.47,109.75,-29.65,80.11
822,9.47,21.67,18.39,-3.51,-91.33,9.42,156.25,-33.47,3.46,120.38,-30.02,90.36
823,4.31,16.14,21.07,-3.23,-86.69,8.07,152.39,-34.52,3.46,112.08,-31.06,81.03
824,7.51,21.22,17.15,-3.55,-88.74,9.95,157.2,-36.94,3.46,120.74,-33.48,87.26
825,7.13,18.88,18.15,-3.43,-101.29,11.69,158.35,-30.99,3.42,109.47,-27.57,81.9
826,7.27,19.51,19.69,-2.95,-88.61,9.13,149.91,-33.39,3.48,113.95,-29.91,84.05
827,7.35,14.39,17.9,-4.16,-97.88,8.35,160.31,-31.93,3.41,106.25,-28.52,77.73
828,11.41,18.82,24.47,-4.09,-92.99,7.81,164.8,-40.42,3.37,130.23,-37.05,93.18
829,9.84,16.49,21.73,-3.96,-91.29,8.47,167.02,-41.83,3.38,128.29,-38.45,89.84
830,7.27,17.85,20.94,-3.66,-92.4,9.71,160.13,-35.96,3.42,119.84,-32.54,87.3
831,9.39,21.63,21.66,-2.08,-89.64,9.15,160.11,-36.36,3.45,130.22,-32.91,97.31
832,5.95,19.3,18.6,-3.24,-86.68,8.86,154.24,-35.98,3.44,117.03,-32.54,84.49
833,6.87,11.38,19.41,-2.87,-108.11,11.99,164.42,-29.02,3.44,103.09,-25.57,77.52
834,9.97,17.44,18.14,-3.91,-89.59,8.04,159.56,-37.48,3.4,119.66,-34.08,85.59
835,11.65,14.74,22.56,-3.24,-90.52,8.02,154.52,-36.52,3.49,117.72,-33.03,84.69
836,8.72,16.23,23.05,-3.36,-89.64,10.54,154.23,-33.22,3.39,119.76,-29.83,89.94
837,8.97,20.46,18.8,-3.0,-84.51,7.78,152.63,-36.53,3.49,121.14,-33.03,88.1
838,6.0,20.17,21.78,-3.89,-89.39,9.42,161.27,-41.22,3.46,125.36,-37.75,87.6
839,7.83,16.4,18.5,-3.9,-91.89,10.1,160.69,-35.18,3.43,117.72,-31.75,85.97
840,7.26,13.07,22.31,-3.57,-93.42,9.27,164.56,-36.56,3.45,119.48,-33.11,86.37
841,5.72,19.81,17.93,-3.96,-90.02,10.41,159.74,-37.34,3.45,119.64,-33.9,85.74
842,8.34,20.89,20.15,-3.26,-89.64,8.84,157.32,-36.11,3.43,122.63,-32.68,89.96
843,11.05,13.99,19.98,-3.9,-92.5,8.85,167.02,-39.14,3.43,124.48,-35.71,88.77
844,9.03,13.32,20.01,-4.31,-87.63,9.45,162.01,-39.54,3.36,121.88,-36.18,85.7
845,8.04,13.74,18.8,-4.28,-86.73,8.12,157.34,-36.19,3.38,115.03,-32.81,82.23
846,6.12,16.84,20.61,-3.72,-89.16,9.53,160.5,-38.63,3.45,120.72,-35.19,85.54
847,9.12,12.73,18.55,-3.7,-91.85,7.98,159.65,-34.52,3.46,112.49,-31.05,81.43
848,8.3,19.31,21.16,-3.32,-84.46,9.64,158.3,-39.88,3.46,128.94,-36.42,92.52
849,4.99,16.15,20.89,-2.86,-87.42,9.4,153.43,-34.83,3.44,114.58,-31.39,83.18
850,5.97,18.06,21.18,-3.97,-85.19,8.37,157.75,-38.25,3.46,122.18,-34.79,87.39
851,6.37,15.53,20.19,-3.44,-87.11,9.27,161.63,-39.92,3.45,122.44,-36.47,85.97
852,5.94,19.88,25.26,-3.57,-86.86,9.22,157.01,-37.01,3.45,126.88,-33.56,93.33
853,9.67,16.88,18.6,-3.22,-91.64,10.68,159.79,-33.96,3.43,120.76,-30.54,90.22
854,9.41,22.05,18.76,-2.28,-89.61,9.67,153.6,-35.23,3.5,121.59,-31.73,89.87
855,5.71,21.65,18.05,-3.04,-93.75,7.5,162.93,-37.82,3.5,119.05,-34.33,84.72
856,6.0,17.55,20.82,-3.82,-88.1,8.23,153.93,-35.65,3.46,114.6,-32.2,82.41
857,4.28,14.56,20.29,-3.55,-79.9,8.53,154.79,-39.04,3.47,119.01,-35.57,83.43
858,6.97,15.47,18.83,-3.59,-84.52,7.61,161.17,-41.74,3.51,121.95,-38.23,83.72
859,12.62,18.67,21.66,-3.7,-89.39,8.54,158.72,-39.78,3.48,127.12,-36.31,90.81
860,8.89,18.19,21.7,-3.82,-86.15,9.99,151.07,-33.02,3.43,119.88,-29.59,90.29
861,9.65,14.18,19.97,-3.88,-86.82,8.05,152.53,-35.76,3.45,113.69,-32.3,81.39
862,6.18,16.65,21.35,-3.53,-89.92,9.67,155.83,-35.21,3.43,116.23,-31.78,84.45
863,8.39,20.47,23.86,-4.3,-94.66,9.9,166.06,-38.79,3.41,129.73,-35.38,94.35
864,8.51,17.48,18.77,-4.05,-94.56,7.96,161.68,-36.55,3.42,115.78,-33.13,82.64
865,5.93,20.45,19.62,-3.65,-92.89,9.31,163.31,-35.75,3.42,122.08,-32.33,89.74
866,2.42,8.77,21.38,-3.05,-97.77,8.98,159.28,-31.15,3.44,100.0,-27.71,72.29
867,8.96,18.33,19.3,-3.46,-83.11,7.42,151.81,-36.68,3.5,119.25,-33.18,86.07
868,8.49,16.34,18.48,-3.81,-92.57,9.57,160.11,-36.06,3.44,116.61,-32.62,83.99
869,9.55,16.86,19.26,-3.49,-94.36,7.71,162.98,-39.14,3.47,118.5,-35.67,82.83
870,8.43,15.31,20.54,-3.64,-89.11,7.39,159.92,-38.22,3.5,118.86,-34.73,84.13
871,11.79,9.69,18.7,-3.83,-84.68,7.48,149.83,-34.82,3.44,108.97,-31.38,77.59
872,9.45,15.05,17.07,-4.04,-93.89,8.61,157.12,-34.2,3.43,109.36,-30.77,78.59
873,6.43,19.11,21.21,-3.01,-92.31,9.01,158.95,-35.89,3.42,119.39,-32.47,86.92
874,4.74,13.45,18.73,-3.24,-87.82,8.95,160.91,-40.1,3.44,115.71,-36.66,79.05
875,12.87,14.23,18.54,-3.72,-95.04,8.47,159.56,-34.07,3.43,114.91,-30.63,84.28
876,5.34,19.66,20.39,-3.83,-82.18,7.92,156.91,-42.29,3.48,124.21,-38.81,85.4
877,5.12,17.15,26.01,-3.78,-105.19,8.53,166.52,-32.01,3.44,114.37,-28.57,85.8
878,10.19,15.92,20.83,-3.26,-90.48,7.67,158.25,-36.9,3.51,119.12,-33.39,85.73
879,9.02,11.95,20.38,-3.47,-98.03,8.15,166.07,-36.32,3.48,114.07,-32.84,81.23
880,6.04,17.18,18.54,-3.78,-91.71,8.48,158.55,-35.67,3.43,113.3,-32.24,81.06
881,7.62,17.12,20.53,-3.97,-90.63,8.44,158.77,-36.74,3.41,117.88,-33.34,84.54
882,6.24,17.11,20.58,-3.86,-81.96,8.65,156.49,-38.12,3.46,123.25,-34.66,88.59
883,6.4,12.66,18.22,-3.96,-90.02,8.64,165.64,-40.53,3.45,117.58,-37.08,80.49
884,8.11,15.13,19.63,-3.78,-92.09,8.29,160.8,-38.35,3.46,116.1,-34.89,81.21
885,8.43,14.44,19.51,-3.87,-83.34,8.15,157.39,-38.91,3.45,120.71,-35.47,85.24
886,6.52,15.55,19.42,-3.85,-85.49,7.4,156.27,-35.92,3.47,115.84,-32.45,83.39
887,3.59,21.42,22.3,-4.0,-80.25,8.16,157.51,-42.34,3.43,128.74,-38.91,89.83
888,6.43,14.02,18.43,-4.03,-86.42,8.09,155.53,-36.03,3.47,112.05,-32.57,79.49
889,10.78,15.62,17.73,-2.86,-86.39,8.96,152.62,-36.9,3.41,116.46,-33.49,82.97
890,9.06,16.26,20.26,-3.58,-83.77,7.06,157.51,-41.23,3.49,122.8,-37.74,85.05
891,8.02,16.43,18.93,-3.73,-87.63,8.01,156.41,-37.14,3.51,116.44,-33.64,82.8
892,10.7,14.52,21.68,-3.91,-85.14,7.97,157.55,-39.54,3.47,123.37,-36.07,87.31
893,8.86,19.91,20.58,-3.58,-83.35,9.45,157.99,-39.95,3.42,129.86,-36.53,93.33
894,8.54,17.47,20.67,-3.55,-87.16,9.26,157.98,-38.01,3.45,123.22,-34.56,88.65
895,7.28,19.8,20.35,-4.21,-86.9,8.36,164.38,-40.17,3.45,129.07,-36.73,92.34
896,8.65,17.31,21.8,-3.9,-82.78,9.9,159.97,-41.43,3.43,130.95,-38.0,92.95
897,7.74,12.24,18.07,-3.62,-85.7,6.46,153.16,-37.07,3.51,108.35,-33.56,74.79
898,6.47,17.33,20.62,-4.03,-83.56,8.7,151.43,-35.64,3.44,116.96,-32.2,84.76
899,9.62,19.23,18.42,-3.95,-81.62,7.86,153.7,-39.23,3.48,123.25,-35.75,87.5
900,7.05,18.26,18.46,-4.18,-84.9,9.11,159.58,-40.69,3.43,123.38,-37.26,86.12
901,12.39,17.21,22.56,-3.63,-94.38,7.93,157.43,-35.51,3.51,119.52,-32.01,87.51
902,5.02,15.14,21.1,-4.06,-108.01,11.84,169.08,-32.4,3.43,110.12,-28.97,81.15
903,11.72,13.13,16.27,-2.94,-89.14,9.98,154.69,-33.01,3.44,113.71,-29.57,84.14
904,9.31,21.55,19.56,-3.18,-90.42,7.44,157.11,-36.78,3.52,121.36,-33.26,88.1
905,7.51,17.46,19.35,-2.48,-88.53,9.08,156.79,-35.14,3.43,119.18,-31.71,87.47
906,12.46,20.03,21.65,-3.15,-81.69,7.58,158.26,-41.1,3.44,135.14,-37.67,97.47
907,7.08,13.53,18.85,-3.67,-88.26,7.93,157.39,-37.22,3.49,112.85,-33.73,79.12
908,7.35,14.82,21.42,-3.95,-98.94,11.19,168.32,-35.57,3.39,120.21,-32.19,88.02
909,4.1,11.11,21.89,-4.13,-93.78,9.2,161.95,-36.03,3.44,110.34,-32.59,77.74
910,5.72,14.64,18.8,-4.28,-88.87,9.99,160.4,-34.28,3.39,116.4,-30.89,85.51
911,7.9,12.63,17.01,-3.76,-91.97,8.05,162.06,-35.63,3.47,111.92,-32.16,79.76
912,9.42,17.68,21.35,-3.15,-81.36,7.91,155.0,-40.0,3.49,126.85,-36.51,90.34
913,9.63,17.93,19.46,-3.86,-99.98,7.09,161.43,-34.79,3.49,111.71,-31.3,80.41
914,10.53,15.96,19.55,-4.01,-95.14,8.64,161.52,-35.43,3.46,117.06,-31.97,85.08
915,4.41,13.61,21.31,-3.14,-84.26,10.46,158.37,-37.27,3.42,120.78,-33.85,86.93
916,10.99,19.5,17.35,-4.02,-87.51,8.0,154.62,-36.43,3.45,118.93,-32.98,85.96
917,5.76,14.39,20.79,-3.85,-90.23,8.35,160.3,-36.95,3.46,115.5,-33.49,82.02
918,8.0,23.11,18.89,-3.31,-86.87,12.06,154.59,-35.24,3.45,126.47,-31.79,94.67
919,7.38,14.15,19.49,-3.82,-87.9,10.47,161.59,-39.89,3.43,121.36,-36.46,84.9
920,7.95,14.1,22.2,-3.95,-85.1,8.2,159.29,-40.77,3.42,122.7,-37.35,85.34
921,7.76,17.47,18.1,-3.43,-80.29,7.49,153.73,-40.74,3.47,120.83,-37.27,83.56
922,9.44,17.01,18.77,-4.14,-85.34,7.24,158.52,-40.09,3.39,121.49,-36.7,84.79
923,7.07,18.85,20.65,-3.8,-103.65,11.0,162.38,-35.31,3.44,112.52,-31.87,80.64
924,6.35,23.38,24.01,-3.91,-86.69,7.13,153.89,-37.28,3.46,124.16,-33.82,90.34
925,9.54,16.95,20.59,-2.62,-86.19,7.65,154.77,-38.09,3.47,120.7,-34.62,86.07
926,3.22,12.49,20.36,-3.94,-97.99,8.68,163.89,-32.88,3.44,106.7,-29.43,77.27
927,8.66,18.32,22.24,-3.45,-96.37,10.87,160.24,-31.92,3.33,120.51,-28.59,91.92
928,10.75,16.14,23.26,-3.79,-83.6,7.76,156.73,-39.03,3.48,127.25,-35.54,91.71
929,8.32,21.71,21.21,-3.88,-87.09,9.73,162.63,-38.96,3.42,132.63,-35.54,97.09
930,6.08,18.71,22.91,-3.41,-82.49,8.66,159.01,-40.47,3.47,129.48,-37.0,92.48
931,10.62,18.09,21.25,-3.79,-89.45,7.07,160.99,-40.63,3.48,124.79,-37.14,87.65
932,11.02,17.47,19.29,-2.94,-83.83,6.74,155.92,-40.9,3.51,123.66,-37.39,86.27
933,8.94,19.47,19.8,-3.54,-82.49,7.66,159.59,-43.03,3.46,129.43,-39.57,89.86
934,8.12,17.21,22.64,-2.87,-94.09,8.08,162.18,-37.84,3.46,121.27,-34.38,86.89
935,5.82,16.86,21.35,-3.32,-83.05,8.01,149.04,-35.49,3.38,114.7,-32.1,82.6
936,9.31,10.4,20.47,-4.09,-90.16,9.13,167.02,-41.05,3.39,122.07,-37.66,84.41
937,7.62,19.93,20.71,-3.68,-97.67,10.29,164.17,-37.12,3.37,121.36,-33.75,87.61
938,7.3,17.88,21.49,-3.65,-101.74,10.01,163.53,-34.04,3.44,114.82,-30.59,84.23
939,4.89,21.45,17.04,-4.38,-92.6,10.3,158.39,-33.37,3.39,115.09,-29.98,85.11
940,9.4,17.25,19.3,-3.61,-95.37,7.54,164.97,-37.11,3.45,119.48,-33.66,85.83
941,4.27,17.82,20.22,-3.86,-96.91,9.29,162.5,-35.63,3.43,113.33,-32.2,81.13
942,6.63,20.08,19.18,-3.8,-93.73,9.85,159.84,-36.73,3.4,118.05,-33.33,84.72
943,4.6,14.35,17.96,-3.47,-92.37,9.18,158.15,-35.26,3.37,108.4,-31.89,76.51
944,6.95,15.12,19.55,-3.98,-95.43,9.78,169.58,-39.27,3.42,121.57,-35.85,85.72
945,5.37,21.98,19.83,-4.01,-87.74,9.92,151.64,-33.69,3.43,116.98,-30.26,86.72
946,5.36,16.03,18.08,-4.26,-90.84,10.71,166.56,-39.44,3.41,121.66,-36.03,85.63
947,2.82,19.8,18.3,-3.46,-91.24,10.24,160.14,-33.95,3.4,116.6,-30.55,86.05
948,8.87,17.13,18.62,-3.36,-92.83,8.02,159.77,-35.37,3.41,116.22,-31.96,84.25
949,7.44,21.55,17.62,-3.48,-107.66,11.4,164.36,-30.14,3.44,111.23,-26.7,84.52
950,6.3,12.45,19.4,-3.9,-91.98,10.09,156.89,-34.68,3.42,109.25,-31.26,77.99
951,6.59,18.88,19.2,-4.15,-99.65,9.04,159.96,-32.02,3.43,109.88,-28.59,81.29
952,4.68,17.76,18.81,-3.89,-94.98,10.07,157.65,-31.99,3.42,110.1,-28.57,81.53
953,14.72,16.38,17.54,-4.2,-92.69,6.48,158.02,-35.54,3.45,116.25,-32.09,84.16
954,8.82,21.08,17.21,-4.05,-103.3,7.75,159.65,-32.2,3.45,107.16,-28.74,78.41
955,6.47,15.24,18.69,-3.39,-85.68,7.14,154.69,-38.07,3.48,113.17,-34.59,78.58
956,11.73,15.15,20.51,-3.74,-90.72,6.73,162.34,-39.94,3.48,122.01,-36.45,85.56
957,9.02,14.21,22.7,-3.72,-86.26,9.77,160.81,-40.28,3.42,126.52,-36.85,89.66
958,4.02,14.57,23.89,-4.11,-90.5,8.03,160.89,-38.98,3.44,116.79,-35.54,81.25
959,7.1,20.25,21.22,-3.93,-96.39,7.88,163.08,-36.21,3.47,119.2,-32.74,86.46
960,7.16,15.38,19.96,-4.0,-95.16,10.4,170.42,-38.9,3.46,124.17,-35.44,88.74
961,5.21,16.82,19.13,-4.13,-91.1,9.45,153.64,-34.18,3.4,109.02,-30.77,78.25
962,5.72,11.02,20.76,-4.01,-97.57,9.48,164.57,-34.66,3.43,109.97,-31.23,78.74
963,5.34,19.76,21.56,-3.98,-95.78,9.99,160.95,-34.09,3.43,117.83,-30.66,87.17
964,9.19,16.5,21.02,-3.79,-85.98,7.1,151.79,-36.16,3.49,115.82,-32.67,83.15
965,8.72,19.57,20.18,-3.87,-90.39,11.66,161.42,-39.26,3.4,127.29,-35.86,91.44
966,8.94,17.94,19.42,-4.12,-89.6,8.12,153.72,-35.46,3.44,114.42,-32.02,82.4
967,5.47,15.75,19.85,-4.16,-89.67,8.26,161.07,-37.1,3.42,116.57,-33.69,82.88
968,11.94,17.52,20.39,-3.91,-84.69,7.5,155.36,-40.95,3.46,124.13,-37.49,86.64
969,8.12,15.55,16.95,-4.07,-97.14,8.66,163.39,-35.86,3.44,111.45,-32.42,79.03
970,7.82,18.34,23.13,-3.68,-94.94,8.08,154.92,-33.87,3.48,113.67,-30.39,83.28
971,11.32,15.05,21.56,-3.82,-81.27,8.98,159.39,-43.8,3.38,131.21,-40.42,90.79
972,10.6,14.44,23.4,-4.23,-81.7,8.76,159.5,-43.46,3.39,130.79,-40.07,90.71
973,4.87,16.85,20.91,-3.72,-93.05,8.5,163.83,-37.43,3.44,118.2,-33.99,84.22
974,11.82,15.61,24.37,-3.87,-80.92,7.81,159.56,-44.49,3.4,134.39,-41.1,93.3
975,8.14,15.79,20.39,-3.83,-99.16,8.75,165.41,-37.71,3.41,115.49,-34.29,81.2
976,4.7,18.81,19.9,-3.66,-88.67,11.28,160.61,-37.8,3.43,122.97,-34.37,88.6
977,6.35,15.11,21.55,-4.47,-98.88,10.33,166.93,-37.09,3.39,116.91,-33.7,83.21
978,6.74,14.27,18.97,-3.84,-83.66,8.2,159.71,-43.53,3.42,120.4,-40.11,80.28
979,7.54,12.89,16.13,-4.04,-96.34,7.33,157.72,-32.15,3.46,101.23,-28.69,72.53
980,7.39,13.37,17.71,-3.48,-89.7,10.41,164.59,-41.5,3.43,120.29,-38.07,82.22
981,7.47,23.39,19.52,-3.91,-85.42,8.47,154.96,-40.08,3.44,124.47,-36.64,87.84
982,8.37,15.93,19.13,-3.75,-89.69,8.49,162.62,-38.08,3.46,121.09,-34.62,86.47
983,6.77,18.67,19.35,-3.06,-92.8,11.19,157.69,-34.14,3.42,117.82,-30.72,87.1
984,3.25,17.1,19.69,-3.99,-99.53,9.71,166.72,-37.03,3.45,112.95,-33.57,79.37
985,11.57,21.13,20.73,-2.96,-91.98,7.98,158.87,-37.6,3.42,125.35,-34.17,91.17
986,7.61,11.43,17.15,-3.72,-104.08,7.5,165.94,-34.59,3.48,101.83,-31.11,70.71
987,9.57,19.52,19.7,-3.08,-96.72,10.04,161.54,-34.65,3.41,120.56,-31.23,89.33
988,7.47,13.93,18.35,-4.19,-100.86,9.51,163.43,-33.11,3.42,107.64,-29.69,77.95
989,5.53,20.99,20.21,-4.16,-115.23,11.65,173.16,-29.38,3.37,112.16,-26.0,86.15
990,4.87,16.54,16.66,-3.55,-96.62,7.79,159.95,-34.5,3.45,105.63,-31.05,74.58
991,6.04,18.54,20.86,-2.47,-108.52,10.23,163.76,-30.19,3.41,108.45,-26.78,81.67
992,10.4,14.97,17.41,-4.18,-102.18,9.47,163.92,-32.33,3.37,109.8,-28.96,80.84
993,9.44,16.06,17.53,-3.68,-90.97,9.29,155.26,-35.25,3.41,112.93,-31.84,81.09
994,8.25,16.08,18.86,-3.15,-93.75,9.92,162.74,-34.02,3.34,118.95,-30.68,88.27
995,10.3,16.13,19.6,-3.91,-93.68,10.7,164.51,-38.32,3.42,123.66,-34.9,88.76
996,5.48,16.19,21.39,-2.22,-122.84,11.1,170.7,-27.73,3.41,99.8,-24.32,75.48
997,7.18,16.18,22.73,-3.67,-95.35,10.88,165.97,-37.87,3.35,123.92,-34.52,89.4
998,9.44,16.45,20.73,-3.19,-86.94,12.18,162.66,-41.65,3.42,131.35,-38.22,93.13
999,6.29,14.21,18.47,-2.79,-96.53,11.28,161.05,-34.45,3.42,111.97,-31.03,80.94
1000,8.61,13.79,17.1,-2.91,-87.52,9.96,152.16,-33.66,3.43,111.19,-30.23,80.96

Delta Energy Terms
Frame #,BOND,ANGLE,DIHED,VDWAALS,EEL,1-4 VDW,1-4 EEL,EGB,ESURF,GGAS,GSOLV,TOTAL
1,0.0,0.0,0.0,-29.21,-37.9,0.0,-0.0,52.79,-4.67,-67.1,48.12,-18.98
2,-0.0,0.0,0.0,-29.49,-20.19,0.0,-0.0,36.92,-4.51,-49.69,32.41,-17.28
3,-0.0,-0.0,0.0,-27.28,-46.58,0.0,-0.0,53.9,-4.44,-73.86,49.46,-24.39
4,-0.0,-0.0,-0.0,-25.35,-42.06,0.0,-0.0,46.08,-4.51,-67.4,41.57,-25.83
5,-0.0,0.0,0.0,-22.19,-45.68,0.0,0.0,45.16,-4.35,-67.87,40.81,-27.06
6,0.0,-0.0,-0.0,-28.58,-40.19,0.0,0.0,47.03,-4.6,-68.77,42.43,-26.34
7,0.0,-0.0,0.0,-30.27,-17.16,-0.0,-0.0,36.02,-4.5,-47.44,31.52,-15.91
8,0.0,0.0,-0.0,-28.24,-43.42,-0.0,-0.0,46.42,-4.59,-71.66,41.83,-29.83
9,0.0,0.0,-0.0,-32.76,-28.21,-0.0,-0.0,39.5,-4.83,-60.97,34.67,-26.3
10,0.0,-0.0,0.0,-27.57,-38.96,0.0,0.0,40.11,-4.8,-66.52,35.31,-31.22
11,0.0,0.0,0.0,-27.99,-38.91,0.0,0.0,46.83,-4.47,-66.9,42.36,-24.55
12,-0.0,-0.0,-0.0,-23.77,-47.07,-0.0,-0.0,46.12,-4.66,-70.84,41.46,-29.38
13,-0.0,0.0,-0.0,-26.65,-41.22,-0.0,0.0,43.99,-4.77,-67.87,39.22,-28.65
14,0.0,0.0,-0.0,-28.45,-45.7,-0.0,0.0,45.96,-4.99,-74.15,40.97,-33.19
15,0.0,-0.0,-0.0,-29.91,-32.14,-0.0,0.0,40.77,-4.58,-62.04,36.19,-25.85
16,-0.0,-0.0,-0.0,-25.1,-35.71,0.0,-0.0,44.66,-4.59,-60.81,40.07,-20.74
17,0.0,0.0,0.0,-25.26,-48.8,0.0,0.0,47.33,-4.44,-74.07,42.89,-31.18
18,0.0,0.0,-0.0,-28.2,-38.1,-0.0,0.0,43.86,-4.34,-66.29,39.52,-26.77
19,0.0,0.0,-0.0,-27.7,-48.29,0.0,0.0,47.34,-4.57,-75.98,42.76,-33.22
20,-0.0,0.0,-0.0,-25.67,-54.42,-0.0,0.0,54.09,-4.64,-80.1,49.45,-30.65
21,-0.0,-0.0,0.0,-21.14,-61.92,0.0,0.0,59.81,-4.38,-83.06,55.44,-27.62
22,-0.0,0.0,0.0,-29.85,-38.44,-0.0,0.0,52.47,-4.25,-68.29,48.22,-20.08
23,-0.0,0.0,-0.0,-27.43,-42.98,-0.0,0.0,48.74,-4.7,-70.41,44.04,-26.37
24,0.0,-0.0,-0.0,-24.22,-51.33,-0.0,-0.0,53.47,-4.26,-75.55,49.22,-26.33
25,-0.0,0.0,-0.0,-29.84,-43.79,-0.0,0.0,49.72,-4.5,-73.62,45.23,-28.4
26,0.0,-0.0,-0.0,-21.43,-53.32,-0.0,0.0,55.01,-4.26,-74.75,50.75,-24.0
27,-0.0,-0.0,0.0,-23.22,-38.41,0.0,-0.0,44.41,-4.22,-61.63,40.19,-21.44
28,0.0,-0.0,0.0,-26.48,-45.9,-0.0,0.0,51.63,-4.23,-72.38,47.39,-24.99
29,0.0,0.0,-0.0,-30.0,-36.6,0.0,0.0,47.37,-4.14,-66.6,43.23,-23.37
30,-0.0,0.0,0.0,-23.0,-51.82,0.0,-0.0,52.58,-4.4,-74.82,48.17,-26.65
31,0.0,0.0,0.0,-22.41,-36.11,-0.0,-0.0,42.0,-4.14,-58.53,37.86,-20.66
32,0.0,0.0,0.0,-22.45,-38.29,0.0,0.0,42.48,-3.96,-60.73,38.52,-22.21
33,0.0,0.0,0.0,-26.45,-39.53,-0.0,0.0,47.04,-4.31,-65.97,42.72,-23.25
34,0.0,-0.0,-0.0,-26.27,-44.22,-0.0,0.0,47.8,-4.24,-70.5,43.56,-26.94
35,-0.0,-0.0,-0.0,-29.92,-39.1,-0.0,-0.0,53.48,-4.49,-69.02,48.99,-20.03
36,-0.0,-0.0,-0.0,-25.06,-44.23,-0.0,0.0,47.53,-3.94,-69.29,43.6,-25.7
37,-0.0,0.0,0.0,-24.11,-50.07,0.0,0.0,57.66,-4.34,-74.18,53.31,-20.87
38,-0.0,0.0,0.0,-27.15,-34.71,0.0,0.0,42.84,-4.5,-61.86,38.34,-23.52
39,0.0,-0.0,0.0,-24.25,-45.35,0.0,-0.0,44.97,-4.37,-69.6,40.6,-29.0
40,0.0,-0.0,-0.0,-28.76,-49.14,-0.0,0.0,51.19,-4.47,-77.9,46.71,-31.18
41,-0.0,-0.0,0.0,-26.38,-41.95,0.0,-0.0,45.74,-4.68,-68.33,41.07,-27.26
42,0.0,-0.0,0.0,-24.84,-52.92,0.0,-0.0,54.41,-4.58,-77.75,49.83,-27.93
43,0.0,0.0,0.0,-19.9,-49.92,0.0,-0.0,50.9,-4.18,-69.82,46.72,-23.1
44,-0.0,-0.0,-0.0,-22.66,-39.24,0.0,0.0,46.98,-4.48,-61.9,42.5,-19.4
45,-0.0,-0.0,0.0,-26.51,-37.62,0.0,-0.0,43.38,-4.29,-64.13,39.08,-25.05
46,-0.0,-0.0,-0.0,-27.42,-38.3,-0.0,-0.0,46.33,-4.31,-65.72,42.03,-23.69
47,0.0,-0.0,0.0,-23.56,-33.87,-0.0,0.0,43.65,-4.29,-57.43,39.36,-18.08
48,0.0,0.0,-0.0,-21.87,-45.69,-0.0,0.0,48.08,-3.93,-67.55,44.15,-23.4
49,0.0,0.0,-0.0,-22.28,-44.35,0.0,-0.0,45.97,-3.98,-66.63,41.99,-24.63
50,-0.0,-0.0,-0.0,-20.33,-46.99,-0.0,-0.0,46.88,-3.88,-67.32,43.0,-24.33
51,0.0,0.0,-0.0,-22.61,-44.63,-0.0,0.0,45.24,-3.91,-67.24,41.33,-25.91
52,-0.0,-0.0,-0.0,-22.69,-40.3,0.0,0.0,45.64,-3.94,-62.99,41.7,-21.29
53,-0.0,-0.0,-0.0,-22.73,-50.56,-0.0,-0.0,52.91,-3.77,-73.3,49.13,-24.16
54,0.0,-0.0,-0.0,-21.1,-56.57,0.0,-0.0,55.91,-4.12,-77.67,51.78,-25.89
55,0.0,0.0,-0.0,-24.1,-43.63,0.0,0.0,52.28,-4.02,-67.73,48.26,-19.47
56,-0.0,-0.0,-0.0,-18.86,-45.79,0.0,0.0,48.9,-3.86,-64.65,45.05,-19.6
57,0.0,0.0,0.0,-22.53,-45.51,0.0,0.0,48.99,-4.01,-68.04,44.98,-23.06
58,-0.0,-0.0,0.0,-25.11,-41.01,-0.0,0.0,51.06,-3.96,-66.12,47.1,-19.03
59,0.0,0.0,0.0,-22.46,-46.81,0.0,0.0,50.1,-3.77,-69.27,46.33,-22.94
60,0.0,-0.0,0.0,-19.28,-49.32,0.0,-0.0,51.52,-3.56,-68.6,47.96,-20.64
61,-0.0,0.0,-0.0,-21.59,-44.2,-0.0,0.0,49.31,-3.25,-65.79,46.06,-19.73
62,-0.0,0.0,0.0,-23.27,-14.81,0.0,-0.0,33.81,-3.32,-38.08,30.49,-7.59
63,0.0,0.0,-0.0,-24.07,-8.42,0.0,-0.0,28.17,-3.54,-32.49,24.62,-7.86
64,-0.0,0.0,-0.0,-23.19,-9.44,0.0,0.0,29.18,-3.43,-32.63,25.75,-6.88
65,0.0,-0.0,0.0,-26.23,-10.33,0.0,-0.0,28.62,-3.9,-36.56,24.72,-11.84
66,0.0,0.0,0.0,-23.8,-12.72,0.0,0.0,30.12,-3.44,-36.52,26.68,-9.84
67,0.0,-0.0,0.0,-23.59,-17.06,-0.0,0.0,35.04,-3.27,-40.65,31.77,-8.88
68,-0.0,0.0,-0.0,-21.34,-12.68,-0.0,0.0,30.14,-3.32,-34.02,26.82,-7.2
69,0.0,0.0,0.0,-17.15,-27.86,-0.0,-0.0,40.6,-3.21,-45.01,37.39,-7.62
70,-0.0,-0.0,-0.0,-19.59,-25.21,-0.0,0.0,38.86,-3.05,-44.8,35.81,-8.99
71,0.0,0.0,-0.0,-22.72,-14.43,0.0,0.0,30.63,-3.4,-37.15,27.24,-9.92
72,-0.0,0.0,-0.0,-17.99,-11.93,0.0,0.0,32.63,-3.2,-29.92,29.43,-0.49
73,-0.0,0.0,0.0,-21.15,-10.53,-0.0,-0.0,30.06,-3.1,-31.68,26.96,-4.72
74,-0.0,-0.0,0.0,-22.26,-17.43,0.0,0.0,34.42,-3.04,-39.7,31.38,-8.32
75,0.0,-0.0,-0.0,-22.41,-17.64,0.0,0.0,37.5,-3.32,-40.05,34.18,-5.87
76,0.0,-0.0,0.0,-20.08,-11.61,-0.0,0.0,30.52,-2.72,-31.69,27.79,-3.89
77,-0.0,-0.0,0.0,-20.46,-3.47,-0.0,-0.0,25.85,-3.04,-23.93,22.82,-1.11
78,0.0,-0.0,-0.0,-18.38,-10.73,-0.0,0.0,28.46,-2.55,-29.11,25.91,-3.2
79,0.0,-0.0,0.0,-21.76,-9.93,-0.0,0.0,30.36,-3.06,-31.7,27.31,-4.39
80,0.0,-0.0,0.0,-15.83,-14.58,0.0,0.0,29.61,-2.21,-30.41,27.4,-3.01
81,0.0,-0.0,-0.0,-17.41,-7.98,-0.0,0.0,28.1,-3.0,-25.39,25.1,-0.29
82,-0.0,0.0,-0.0,-18.61,-13.81,-0.0,-0.0,31.83,-2.97,-32.43,28.86,-3.57
83,-0.0,0.0,0.0,-16.71,-10.83,0.0,0.0,26.31,-2.08,-27.53,24.23,-3.3
84,-0.0,0.0,-0.0,-11.76,-16.95,-0.0,0.0,27.79,-2.22,-28.71,25.57,-3.14
85,-0.0,-0.0,0.0,-15.7,-21.51,0.0,0.0,38.45,-2.52,-37.21,35.94,-1.28
86,-0.0,-0.0,0.0,-18.92,-2.14,-0.0,-0.0,20.19,-2.48,-21.06,17.71,-3.34
87,0.0,0.0,0.0,-23.03,-20.5,0.0,-0.0,42.89,-3.25,-43.53,39.64,-3.89
88,0.0,-0.0,0.0,-18.93,-18.82,-0.0,0.0,37.04,-2.95,-37.75,34.1,-3.66
89,-0.0,-0.0,-0.0,-21.61,-2.23,0.0,0.0,21.71,-3.04,-23.84,18.68,-5.16
90,-0.0,0.0,-0.0,-23.11,-13.41,0.0,0.0,35.06,-2.99,-36.52,32.07,-4.45
91,0.0,0.0,-0.0,-18.4,-6.77,0.0,0.0,28.14,-2.65,-25.18,25.5,0.32
92,0.0,-0.0,-0.0,-19.14,-24.28,0.0,0.0,44.59,-3.36,-43.41,41.23,-2.19
93,0.0,0.0,0.0,-22.75,-18.19,-0.0,0.0,39.27,-3.27,-40.94,36.0,-4.94
94,-0.0,0.0,-0.0,-20.27,-18.71,-0.0,0.0,35.01,-3.41,-38.97,31.59,-7.38
95,-0.0,-0.0,0.0,-22.83,-13.83,-0.0,-0.0,35.56,-3.25,-36.66,32.31,-4.35
96,-0.0,0.0,-0.0,-26.95,-21.75,0.0,-0.0,41.85,-3.59,-48.7,38.25,-10.44
97,-0.0,0.0,-0.0,-22.56,-17.52,0.0,-0.0,39.16,-3.49,-40.08,35.66,-4.42
98,0.0,-0.0,-0.0,-22.63,-14.01,0.0,-0.0,33.43,-3.22,-36.64,30.21,-6.43
99,0.0,0.0,0.0,-21.9,-11.89,-0.0,-0.0,31.87,-3.11,-33.78,28.76,-5.02
100,0.0,-0.0,-0.0,-20.56,-14.21,-0.0,-0.0,35.42,-2.78,-34.77,32.64,-2.13
101,-0.0,-0.0,-0.0,-16.95,-11.44,-0.0,0.0,30.69,-2.4,-28.39,28.29,-0.1
102,-0.0,0.0,0.0,-19.33,-3.19,-0.0,0.0,22.49,-2.52,-22.53,19.97,-2.56
103,-0.0,0.0,0.0,-18.0,-3.67,0.0,0.0,25.13,-2.82,-21.67,22.31,0.65
104,0.0,-0.0,-0.0,-19.15,-11.15,0.0,-0.0,31.91,-3.13,-30.31,28.78,-1.52
105,0.0,0.0,-0.0,-22.4,-15.54,0.0,0.0,32.74,-3.55,-37.94,29.19,-8.75
106,-0.0,-0.0,-0.0,-19.5,-24.32,-0.0,0.0,39.84,-2.91,-43.82,36.94,-6.89
107,-0.0,0.0,0.0,-14.17,-20.22,-0.0,0.0,36.0,-2.37,-34.38,33.63,-0.75
108,-0.0,0.0,-0.0,-15.97,-25.6,0.0,-0.0,37.24,-2.86,-41.56,34.38,-7.18
109,0.0,-0.0,0.0,-17.44,-22.65,0.0,0.0,37.5,-3.12,-40.09,34.38,-5.71
110,-0.0,-0.0,0.0,-18.95,-21.73,-0.0,0.0,35.97,-3.3,-40.68,32.67,-8.01
111,-0.0,-0.0,0.0,-18.49,-10.68,0.0,0.0,32.06,-2.86,-29.16,29.21,0.04
112,0.0,-0.0,0.0,-14.05,-38.1,-0.0,0.0,55.25,-3.09,-52.15,52.17,0.02
113,-0.0,-0.0,-0.0,-19.52,-31.96,0.0,0.0,48.03,-3.42,-51.48,44.61,-6.86
114,-0.0,-0.0,-0.0,-20.03,-27.61,0.0,0.0,45.08,-3.45,-47.65,41.63,-6.02
115,-0.0,0.0,0.0,-21.68,-31.54,-0.0,-0.0,48.79,-3.48,-53.22,45.31,-7.91
116,-0.0,0.0,-0.0,-20.07,-17.99,0.0,0.0,35.57,-3.2,-38.06,32.36,-5.69
117,0.0,-0.0,-0.0,-22.26,-23.91,0.0,0.0,41.4,-3.39,-46.17,38.01,-8.16
118,-0.0,0.0,0.0,-21.39,-5.45,0.0,0.0,26.8,-3.01,-26.84,23.79,-3.05
119,0.0,-0.0,0.0,-19.63,-10.72,0.0,-0.0,30.25,-3.06,-30.35,27.19,-3.16
120,-0.0,-0.0,0.0,-23.16,-16.32,0.0,-0.0,36.53,-3.14,-39.48,33.39,-6.09
121,-0.0,-0.0,-0.0,-17.85,-29.02,-0.0,0.0,43.72,-3.15,-46.87,40.56,-6.31
122,0.0,-0.0,-0.0,-18.07,-12.75,-0.0,-0.0,28.85,-2.92,-30.82,25.93,-4.89
123,0.0,-0.0,-0.0,-22.1,-10.46,-0.0,-0.0,31.86,-3.27,-32.55,28.6,-3.96
124,-0.0,-0.0,-0.0,-19.01,-15.97,-0.0,-0.0,37.13,-2.58,-34.98,34.55,-0.43
125,0.0,0.0,0.0,-22.31,-22.83,0.0,0.0,43.87,-3.24,-45.15,40.62,-4.52
126,0.0,0.0,-0.0,-19.58,-19.12,0.0,0.0,38.68,-3.02,-38.7,35.66,-3.05
127,0.0,-0.0,0.0,-21.24,-26.62,0.0,0.0,44.93,-3.21,-47.86,41.72,-6.13
128,-0.0,-0.0,-0.0,-19.91,-25.32,-0.0,0.0,45.74,-2.95,-45.23,42.79,-2.44
129,0.0,0.0,-0.0,-21.15,-17.36,-0.0,0.0,39.7,-2.82,-38.51,36.88,-1.63
130,-0.0,-0.0,0.0,-21.5,-20.54,0.0,0.0,39.31,-2.87,-42.04,36.44,-5.61
131,0.0,0.0,-0.0,-22.14,-20.61,-0.0,0.0,38.52,-3.04,-42.75,35.48,-7.27
132,0.0,-0.0,-0.0,-20.58,-20.56,-0.0,-0.0,39.24,-2.96,-41.13,36.28,-4.86
133,0.0,0.0,0.0,-21.92,-19.66,-0.0,-0.0,36.5,-3.01,-41.58,33.49,-8.1
134,-0.0,-0.0,0.0,-20.62,-9.16,0.0,-0.0,27.75,-2.92,-29.77,24.83,-4.95
135,-0.0,0.0,0.0,-20.67,-7.11,0.0,0.0,26.6,-2.61,-27.79,23.99,-3.8
136,0.0,0.0,-0.0,-21.69,-17.54,0.0,0.0,37.18,-3.02,-39.23,34.16,-5.07
137,0.0,-0.0,0.0,-18.04,-5.44,0.0,0.0,24.54,-2.76,-23.48,21.77,-1.7
138,-0.0,-0.0,0.0,-18.01,-16.26,0.0,0.0,32.61,-2.89,-34.27,29.72,-4.55
139,0.0,0.0,0.0,-21.42,-13.65,0.0,-0.0,35.55,-3.07,-35.07,32.48,-2.59
140,-0.0,0.0,0.0,-18.96,-12.87,0.0,-0.0,33.09,-2.63,-31.83,30.46,-1.38
141,-0.0,0.0,-0.0,-19.74,-16.49,0.0,-0.0,36.57,-2.73,-36.23,33.84,-2.39
142,0.0,0.0,0.0,-15.07,-5.38,-0.0,0.0,20.21,-2.24,-20.45,17.97,-2.48
143,-0.0,0.0,0.0,-17.96,-13.55,-0.0,0.0,30.69,-2.71,-31.52,27.97,-3.54
144,-0.0,-0.0,-0.0,-17.21,-7.03,-0.0,-0.0,25.3,-2.71,-24.24,22.59,-1.65
145,-0.0,0.0,-0.0,-17.41,-12.69,0.0,0.0,31.11,-2.33,-30.1,28.78,-1.32
146,-0.0,0.0,0.0,-19.43,-17.61,-0.0,0.0,37.82,-2.94,-37.04,34.89,-2.15
147,-0.0,-0.0,0.0,-17.91,-11.29,0.0,0.0,26.99,-2.93,-29.2,24.06,-5.13
148,-0.0,-0.0,-0.0,-19.95,-11.77,0.0,0.0,29.7,-2.89,-31.72,26.81,-4.92
149,-0.0,-0.0,0.0,-16.93,-19.02,-0.0,-0.0,32.12,-2.84,-35.94,29.28,-6.67
150,-0.0,0.0,0.0,-19.23,-24.75,0.0,0.0,42.79,-3.03,-43.98,39.77,-4.21
151,-0.0,-0.0,0.0,-17.71,-22.41,0.0,0.0,37.77,-2.9,-40.13,34.87,-5.26
152,0.0,-0.0,0.0,-17.64,0.06,-0.0,0.0,21.22,-2.98,-17.58,18.24,0.66
153,0.0,0.0,-0.0,-18.73,0.37,0.0,0.0,20.52,-2.58,-18.36,17.93,-0.43
154,0.0,0.0,-0.0,-19.56,-7.34,0.0,0.0,28.26,-2.73,-26.9,25.52,-1.38
155,-0.0,-0.0,0.0,-19.27,-7.1,0.0,0.0,28.13,-2.64,-26.37,25.49,-0.88
156,-0.0,-0.0,-0.0,-17.86,-10.7,-0.0,0.0,30.07,-2.77,-28.56,27.31,-1.25
157,0.0,-0.0,0.0,-23.05,-10.13,0.0,-0.0,33.67,-3.44,-33.18,30.23,-2.95
158,0.0,-0.0,0.0,-19.25,-15.33,0.0,0.0,31.88,-3.09,-34.58,28.79,-5.79
159,0.0,-0.0,0.0,-19.4,-16.77,-0.0,-0.0,35.4,-3.07,-36.17,32.32,-3.84
160,0.0,0.0,-0.0,-18.8,-5.35,0.0,0.0,24.37,-2.78,-24.15,21.59,-2.56
161,-0.0,0.0,-0.0,-16.83,-12.67,-0.0,0.0,30.81,-2.76,-29.5,28.05,-1.45
162,-0.0,-0.0,0.0,-17.08,-20.66,-0.0,-0.0,34.75,-2.95,-37.74,31.8,-5.93
163,-0.0,0.0,-0.0,-16.73,-15.82,-0.0,-0.0,32.47,-2.78,-32.55,29.69,-2.86
164,-0.0,-0.0,0.0,-19.62,-12.09,0.0,0.0,29.16,-3.07,-31.71,26.08,-5.63
165,0.0,0.0,0.0,-20.03,-11.39,-0.0,0.0,29.98,-3.18,-31.42,26.8,-4.62
166,-0.0,-0.0,-0.0,-19.63,-11.88,0.0,-0.0,31.45,-2.99,-31.51,28.47,-3.05
167,-0.0,0.0,-0.0,-17.81,-6.65,-0.0,0.0,26.18,-2.73,-24.46,23.45,-1.01
168,0.0,0.0,-0.0,-18.84,-20.45,0.0,-0.0,38.93,-2.78,-39.29,36.15,-3.14
169,-0.0,0.0,0.0,-20.73,-12.43,-0.0,0.0,33.61,-2.98,-33.17,30.64,-2.53
170,-0.0,-0.0,-0.0,-20.06,-10.49,-0.0,-0.0,32.25,-3.17,-30.56,29.08,-1.48
171,0.0,0.0,0.0,-17.66,-13.9,0.0,-0.0,33.73,-2.69,-31.57,31.03,-0.53
172,0.0,-0.0,0.0,-20.99,-21.8,0.0,-0.0,42.47,-3.19,-42.79,39.28,-3.5
173,-0.0,-0.0,-0.0,-18.11,-7.83,-0.0,-0.0,27.08,-2.73,-25.94,24.35,-1.6
174,0.0,-0.0,0.0,-22.15,-3.73,-0.0,-0.0,23.79,-3.1,-25.88,20.69,-5.19
175,0.0,0.0,-0.0,-17.49,-9.2,-0.0,0.0,27.24,-2.76,-26.69,24.48,-2.21
176,0.0,-0.0,0.0,-19.68,-9.71,-0.0,-0.0,27.74,-3.1,-29.39,24.64,-4.75
177,-0.0,0.0,-0.0,-20.2,-9.96,0.0,-0.0,29.46,-2.63,-30.16,26.83,-3.33
178,0.0,0.0,-0.0,-16.66,-6.75,0.0,-0.0,25.29,-2.61,-23.41,22.68,-0.73
179,-0.0,0.0,-0.0,-19.28,-11.59,0.0,-0.0,31.04,-3.08,-30.87,27.96,-2.91
180,0.0,-0.0,-0.0,-23.25,-4.5,0.0,0.0,26.92,-3.48,-27.75,23.44,-4.31
181,-0.0,-0.0,0.0,-20.06,-12.99,-0.0,-0.0,34.56,-3.38,-33.05,31.18,-1.87
182,-0.0,-0.0,0.0,-19.86,-17.71,0.0,-0.0,37.6,-3.05,-37.57,34.55,-3.02
183,0.0,0.0,-0.0,-18.87,-15.48,0.0,-0.0,33.92,-2.79,-34.35,31.13,-3.22
184,-0.0,0.0,0.0,-21.36,-3.06,0.0,-0.0,25.86,-3.06,-24.42,22.8,-1.61
185,0.0,-0.0,0.0,-22.08,-12.3,0.0,0.0,30.61,-3.04,-34.39,27.57,-6.82
186,0.0,0.0,-0.0,-19.88,-7.74,-0.0,0.0,27.63,-3.35,-27.62,24.28,-3.34
187,-0.0,0.0,-0.0,-19.13,-13.44,0.0,-0.0,28.12,-2.78,-32.56,25.33,-7.23
188,-0.0,-0.0,0.0,-19.57,-19.75,0.0,-0.0,30.27,-3.16,-39.32,27.11,-12.21
189,0.0,-0.0,0.0,-20.8,-16.03,-0.0,-0.0,30.55,-3.22,-36.83,27.34,-9.49
190,-0.0,-0.0,-0.0,-23.0,-13.97,-0.0,0.0,30.02,-3.49,-36.97,26.54,-10.43
191,0.0,-0.0,-0.0,-23.26,-12.75,-0.0,-0.0,33.83,-4.0,-36.01,29.83,-6.19
192,0.0,0.0,-0.0,-28.97,-21.45,-0.0,-0.0,39.78,-5.18,-50.42,34.6,-15.82
193,-0.0,0.0,-0.0,-28.93,-18.67,-0.0,0.0,36.7,-4.62,-47.6,32.09,-15.51
194,0.0,-0.0,-0.0,-31.25,-11.96,-0.0,-0.0,31.65,-4.87,-43.21,26.79,-16.42
195,-0.0,0.0,-0.0,-33.48,-24.28,-0.0,-0.0,41.21,-4.77,-57.76,36.44,-21.32
196,-0.0,-0.0,0.0,-33.1,-16.38,-0.0,-0.0,34.25,-4.81,-49.48,29.44,-20.04
197,-0.0,0.0,0.0,-30.79,-16.8,0.0,0.0,33.36,-4.49,-47.59,28.87,-18.72
198,0.0,0.0,-0.0,-29.4,-23.59,0.0,-0.0,37.69,-4.99,-52.99,32.7,-20.3
199,-0.0,-0.0,-0.0,-34.33,-19.73,-0.0,0.0,36.11,-4.64,-54.06,31.47,-22.59
200,-0.0,-0.0,-0.0,-27.21,-24.12,-0.0,0.0,39.26,-4.5,-51.34,34.76,-16.58
201,-0.0,0.0,0.0,-30.9,-25.63,0.0,-0.0,41.29,-4.78,-56.52,36.51,-20.02
202,-0.0,-0.0,0.0,-32.74,-37.72,0.0,0.0,47.78,-5.04,-70.46,42.74,-27.72
203,0.0,0.0,-0.0,-34.14,-17.88,0.0,0.0,37.32,-4.69,-52.02,32.63,-19.39
204,-0.0,0.0,0.0,-31.0,-20.6,-0.0,0.0,37.7,-4.94,-51.61,32.76,-18.85
205,-0.0,-0.0,0.0,-32.81,-20.54,-0.0,-0.0,36.24,-5.29,-53.35,30.95,-22.41
206,0.0,-0.0,-0.0,-35.27,-16.89,0.0,0.0,35.92,-5.19,-52.16,30.74,-21.42
207,-0.0,0.0,0.0,-37.72,-13.78,-0.0,-0.0,36.7,-5.42,-51.5,31.28,-20.22
208,-0.0,-0.0,-0.0,-37.53,-15.0,-0.0,-0.0,34.09,-5.45,-52.52,28.64,-23.89
209,-0.0,-0.0,0.0,-35.25,-20.4,0.0,-0.0,40.21,-5.1,-55.65,35.11,-20.54
210,0.0,-0.0,-0.0,-37.0,-16.74,0.0,0.0,35.55,-5.53,-53.75,30.02,-23.73
211,-0.0,-0.0,0.0,-34.01,-21.65,0.0,-0.0,39.71,-5.44,-55.67,34.26,-21.4
212,-0.0,-0.0,-0.0,-34.75,-16.97,-0.0,0.0,38.59,-5.07,-51.72,33.52,-18.2
213,0.0,-0.0,0.0,-33.33,-32.27,0.0,0.0,44.44,-5.26,-65.6,39.18,-26.42
214,-0.0,0.0,0.0,-29.94,-5.39,-0.0,-0.0,26.13,-4.41,-35.34,21.71,-13.62
215,0.0,-0.0,-0.0,-32.42,3.47,0.0,-0.0,23.78,-4.72,-28.96,19.05,-9.9
216,0.0,0.0,0.0,-32.53,-12.99,-0.0,-0.0,31.11,-4.83,-45.52,26.28,-19.24
217,0.0,-0.0,0.0,-28.98,-4.81,-0.0,-0.0,23.59,-4.19,-33.79,19.39,-14.4
218,0.0,-0.0,-0.0,-33.31,-15.02,-0.0,0.0,35.12,-4.57,-48.33,30.54,-17.79
219,0.0,0.0,-0.0,-29.91,-10.77,0.0,0.0,32.77,-4.51,-40.68,28.26,-12.41
220,0.0,0.0,0.0,-31.9,-15.14,-0.0,0.0,39.65,-4.73,-47.04,34.93,-12.12
221,-0.0,0.0,0.0,-27.97,-7.1,0.0,0.0,28.99,-4.51,-35.07,24.48,-10.59
222,-0.0,0.0,0.0,-22.56,-0.56,-0.0,0.0,24.27,-4.2,-23.12,20.07,-3.04
223,0.0,-0.0,-0.0,-25.95,-8.88,0.0,-0.0,29.19,-4.34,-34.83,24.85,-9.98
224,0.0,0.0,-0.0,-27.42,-11.02,-0.0,0.0,31.74,-4.02,-38.44,27.72,-10.72
225,0.0,0.0,0.0,-23.77,-6.41,0.0,0.0,28.56,-3.79,-30.18,24.76,-5.42
226,0.0,-0.0,-0.0,-24.79,-16.81,-0.0,0.0,36.44,-4.28,-41.6,32.16,-9.44
227,-0.0,0.0,0.0,-25.99,-10.66,0.0,-0.0,32.71,-4.37,-36.65,28.33,-8.32
228,0.0,0.0,-0.0,-21.15,-17.96,0.0,0.0,31.6,-3.54,-39.11,28.06,-11.05
229,-0.0,-0.0,-0.0,-19.7,-30.28,0.0,0.0,40.82,-3.38,-49.98,37.43,-12.55
230,0.0,-0.0,0.0,-23.79,-22.8,-0.0,-0.0,35.17,-3.75,-46.59,31.42,-15.17
231,-0.0,0.0,0.0,-23.07,-17.66,0.0,0.0,31.16,-3.44,-40.73,27.72,-13.01
232,-0.0,0.0,-0.0,-22.61,-17.3,0.0,0.0,34.43,-3.69,-39.91,30.74,-9.17
233,0.0,-0.0,-0.0,-24.2,-18.32,0.0,0.0,35.23,-3.78,-42.52,31.45,-11.07
234,-0.0,-0.0,0.0,-26.35,-12.08,-0.0,-0.0,32.54,-3.92,-38.43,28.62,-9.82
235,0.0,-0.0,0.0,-22.63,-10.07,-0.0,0.0,25.07,-3.38,-32.7,21.69,-11.01
236,-0.0,-0.0,0.0,-22.34,-23.64,0.0,0.0,36.55,-3.59,-45.98,32.96,-13.02
237,-0.0,-0.0,0.0,-25.45,-12.92,-0.0,0.0,32.19,-4.24,-38.37,27.94,-10.43
238,-0.0,0.0,0.0,-25.97,-8.17,-0.0,-0.0,29.57,-3.84,-34.14,25.73,-8.41
239,0.0,0.0,0.0,-23.59,-12.04,-0.0,0.0,31.5,-4.11,-35.62,27.4,-8.23
240,0.0,-0.0,-0.0,-25.45,-13.42,0.0,-0.0,29.77,-3.9,-38.87,25.86,-13.01
241,-0.0,-0.0,0.0,-25.76,-13.4,0.0,-0.0,33.5,-3.98,-39.16,29.52,-9.64
242,0.0,-0.0,-0.0,-24.36,-10.76,0.0,-0.0,29.23,-3.74,-35.12,25.49,-9.63
243,-0.0,0.0,-0.0,-23.74,-12.87,-0.0,0.0,31.23,-3.81,-36.62,27.42,-9.2
244,0.0,0.0,-0.0,-21.34,-21.66,0.0,-0.0,34.14,-3.57,-43.0,30.57,-12.43
245,-0.0,0.0,-0.0,-26.19,-13.79,0.0,0.0,33.34,-3.99,-39.99,29.35,-10.64
246,-0.0,-0.0,-0.0,-25.29,-10.34,-0.0,-0.0,29.65,-3.86,-35.63,25.79,-9.83
247,-0.0,0.0,-0.0,-21.8,-15.66,-0.0,-0.0,30.13,-3.46,-37.47,26.67,-10.8
248,-0.0,0.0,0.0,-24.9,-9.4,-0.0,0.0,29.1,-3.66,-34.3,25.44,-8.86
249,0.0,-0.0,-0.0,-22.29,-17.88,-0.0,0.0,32.96,-3.98,-40.17,28.98,-11.19
250,0.0,0.0,-0.0,-26.36,-14.17,-0.0,-0.0,32.27,-4.19,-40.53,28.09,-12.44
251,0.0,0.0,-0.0,-21.29,-21.33,-0.0,-0.0,32.94,-4.04,-42.62,28.9,-13.72
252,0.0,-0.0,-0.0,-25.4,-10.01,0.0,0.0,32.56,-4.15,-35.41,28.41,-7.01
253,0.0,-0.0,0.0,-23.62,-10.61,-0.0,0.0,28.0,-3.76,-34.24,24.24,-9.99
254,0.0,0.0,0.0,-24.72,-10.96,-0.0,-0.0,28.11,-3.99,-35.68,24.12,-11.56
255,-0.0,-0.0,-0.0,-23.6,-8.93,0.0,-0.0,26.48,-3.69,-32.53,22.79,-9.75
256,0.0,0.0,-0.0,-21.98,-19.26,-0.0,0.0,33.79,-3.59,-41.24,30.2,-11.04
257,-0.0,-0.0,0.0,-24.73,-12.19,0.0,0.0,32.94,-3.63,-36.92,29.31,-7.61
258,0.0,-0.0,0.0,-25.63,-21.27,0.0,0.0,38.49,-4.34,-46.89,34.15,-12.74
259,0.0,0.0,0.0,-27.09,-17.22,-0.0,0.0,36.08,-4.16,-44.32,31.93,-12.39
260,-0.0,-0.0,0.0,-27.46,-22.39,0.0,0.0,37.94,-4.04,-49.84,33.9,-15.95
261,-0.0,0.0,-0.0,-22.74,-23.54,-0.0,0.0,38.97,-3.87,-46.28,35.1,-11.19
262,0.0,0.0,-0.0,-23.59,-22.3,0.0,0.0,38.65,-3.86,-45.89,34.79,-11.1
263,-0.0,-0.0,-0.0,-24.78,-15.69,0.0,-0.0,34.89,-3.95,-40.47,30.94,-9.52
264,0.0,0.0,-0.0,-23.54,-18.85,0.0,0.0,36.23,-3.89,-42.39,32.34,-10.05
265,0.0,0.0,0.0,-26.85,-20.87,0.0,0.0,37.57,-4.02,-47.72,33.55,-14.16
266,-0.0,0.0,0.0,-22.61,-28.23,-0.0,0.0,37.98,-4.33,-50.85,33.65,-17.19
267,0.0,0.0,-0.0,-27.8,-19.46,0.0,0.0,36.44,-4.11,-47.26,32.34,-14.92
268,-0.0,0.0,-0.0,-27.05,-15.97,-0.0,-0.0,33.19,-4.44,-43.02,28.75,-14.27
269,0.0,-0.0,-0.0,-26.14,-20.51,-0.0,0.0,42.61,-4.19,-46.65,38.42,-8.24
270,-0.0,0.0,-0.0,-25.62,-14.22,-0.0,0.0,31.95,-4.1,-39.84,27.85,-11.99
271,-0.0,0.0,0.0,-23.51,-14.37,-0.0,0.0,31.24,-4.32,-37.88,26.92,-10.97
272,0.0,0.0,-0.0,-24.71,-10.36,-0.0,0.0,29.75,-4.21,-35.07,25.55,-9.53
273,-0.0,0.0,-0.0,-27.39,-12.41,0.0,-0.0,30.25,-4.25,-39.8,26.0,-13.8
274,-0.0,-0.0,0.0,-23.93,-24.91,-0.0,-0.0,38.63,-4.28,-48.84,34.35,-14.5
275,0.0,-0.0,-0.0,-24.24,-16.51,0.0,-0.0,32.33,-3.84,-40.75,28.48,-12.26
276,-0.0,-0.0,0.0,-22.92,-13.16,-0.0,-0.0,29.58,-3.87,-36.08,25.71,-10.37
277,0.0,0.0,0.0,-25.86,-9.46,-0.0,0.0,28.02,-3.91,-35.33,24.11,-11.22
278,-0.0,-0.0,0.0,-21.7,-7.49,-0.0,-0.0,23.22,-3.13,-29.19,20.09,-9.1
279,0.0,0.0,0.0,-19.51,-11.96,0.0,0.0,29.74,-3.8,-31.47,25.93,-5.54
280,0.0,0.0,0.0,-25.59,-15.9,0.0,-0.0,33.23,-3.82,-41.49,29.41,-12.08
281,-0.0,0.0,-0.0,-24.65,-17.33,0.0,0.0,35.13,-3.84,-41.98,31.29,-10.69
282,0.0,0.0,-0.0,-25.4,-19.82,0.0,-0.0,36.84,-4.13,-45.22,32.72,-12.5
283,-0.0,0.0,-0.0,-22.74,-16.25,0.0,0.0,32.92,-3.24,-38.99,29.67,-9.31
284,-0.0,-0.0,0.0,-20.56,-22.93,-0.0,-0.0,35.83,-3.48,-43.48,32.35,-11.13
285,0.0,0.0,0.0,-24.43,-23.12,0.0,0.0,38.73,-3.87,-47.55,34.86,-12.69
286,0.0,0.0,0.0,-23.2,-19.28,-0.0,-0.0,37.43,-4.36,-42.48,33.06,-9.42
287,-0.0,0.0,0.0,-27.95,-18.41,-0.0,-0.0,37.36,-4.22,-46.36,33.14,-13.22
288,0.0,0.0,0.0,-27.52,-16.47,0.0,-0.0,34.73,-3.97,-43.99,30.76,-13.23
289,0.0,-0.0,0.0,-25.25,-9.84,0.0,-0.0,33.7,-3.53,-35.09,30.17,-4.92
290,0.0,-0.0,-0.0,-17.65,-14.04,-0.0,0.0,28.26,-3.28,-31.69,24.99,-6.7
291,0.0,0.0,0.0,-21.49,-15.13,0.0,-0.0,30.18,-3.27,-36.62,26.91,-9.71
292,0.0,-0.0,-0.0,-24.64,-24.41,0.0,-0.0,40.02,-4.1,-49.05,35.92,-13.13
293,-0.0,-0.0,0.0,-25.93,-27.66,-0.0,-0.0,42.91,-4.43,-53.59,38.48,-15.11
294,-0.0,0.0,0.0,-25.57,-25.27,-0.0,-0.0,38.99,-4.39,-50.85,34.61,-16.24
295,0.0,-0.0,-0.0,-27.44,-8.58,-0.0,0.0,29.23,-4.4,-36.02,24.83,-11.19
296,0.0,-0.0,-0.0,-25.74,-36.16,0.0,0.0,51.45,-4.17,-61.9,47.29,-14.61
297,-0.0,0.0,0.0,-24.49,-26.78,-0.0,0.0,44.2,-4.1,-51.27,40.1,-11.17
298,0.0,-0.0,0.0,-26.11,-18.65,0.0,0.0,34.36,-3.85,-44.76,30.51,-14.24
299,0.0,-0.0,-0.0,-28.73,-26.13,0.0,-0.0,43.46,-4.32,-54.86,39.15,-15.71
300,-0.0,-0.0,0.0,-25.94,-17.2,-0.0,-0.0,35.54,-3.82,-43.14,31.73,-11.41
301,0.0,-0.0,-0.0,-21.78,-18.84,0.0,-0.0,36.24,-3.71,-40.63,32.53,-8.1
302,0.0,-0.0,-0.0,-20.05,-25.6,-0.0,-0.0,38.2,-3.72,-45.65,34.48,-11.17
303,-0.0,-0.0,0.0,-28.68,-14.87,-0.0,0.0,36.04,-4.06,-43.55,31.97,-11.58
304,0.0,0.0,-0.0,-26.93,-27.07,-0.0,0.0,39.78,-4.14,-54.0,35.65,-18.35
305,0.0,-0.0,0.0,-24.29,-16.81,-0.0,0.0,37.6,-4.13,-41.1,33.47,-7.63
306,0.0,-0.0,0.0,-22.49,-17.3,-0.0,-0.0,31.91,-3.77,-39.79,28.14,-11.65
307,-0.0,-0.0,0.0,-25.75,-24.3,-0.0,-0.0,43.72,-3.97,-50.06,39.75,-10.31
308,-0.0,0.0,0.0,-25.98,-11.39,0.0,-0.0,29.17,-3.8,-37.38,25.37,-12.0
309,0.0,-0.0,-0.0,-22.32,-21.12,-0.0,0.0,37.93,-3.93,-43.44,34.0,-9.43
310,0.0,0.0,0.0,-21.79,-22.44,0.0,0.0,41.46,-3.95,-44.23,37.51,-6.72
311,-0.0,0.0,-0.0,-22.51,-14.74,0.0,0.0,32.73,-3.84,-37.25,28.89,-8.37
312,-0.0,0.0,-0.0,-20.12,-9.69,0.0,-0.0,26.13,-3.8,-29.81,22.33,-7.48
313,-0.0,-0.0,0.0,-27.73,-12.42,-0.0,0.0,33.56,-4.26,-40.16,29.3,-10.86
314,-0.0,-0.0,0.0,-27.58,-17.45,-0.0,0.0,44.7,-4.61,-45.03,40.09,-4.94
315,-0.0,-0.0,0.0,-24.7,-44.25,-0.0,-0.0,56.02,-4.29,-68.95,51.74,-17.22
316,-0.0,-0.0,-0.0,-24.67,-36.55,-0.0,-0.0,47.85,-4.25,-61.22,43.6,-17.62
317,-0.0,-0.0,0.0,-28.51,-22.86,0.0,-0.0,38.57,-4.25,-51.38,34.33,-17.05
318,-0.0,-0.0,-0.0,-25.37,-14.85,0.0,-0.0,38.52,-3.98,-40.21,34.54,-5.67
319,-0.0,0.0,0.0,-28.36,-26.66,0.0,-0.0,47.05,-4.16,-55.02,42.9,-12.13
320,-0.0,-0.0,0.0,-27.41,-18.09,0.0,-0.0,41.19,-4.64,-45.5,36.55,-8.94
321,-0.0,-0.0,-0.0,-27.26,-34.34,-0.0,-0.0,55.77,-4.57,-61.6,51.2,-10.4
322,0.0,-0.0,0.0,-30.09,-33.71,-0.0,-0.0,49.11,-4.55,-63.8,44.56,-19.24
323,0.0,-0.0,0.0,-26.96,-34.88,-0.0,-0.0,44.78,-4.12,-61.84,40.66,-21.18
324,0.0,-0.0,0.0,-29.47,-32.4,0.0,0.0,50.0,-4.4,-61.87,45.6,-16.27
325,-0.0,0.0,0.0,-24.27,-20.87,-0.0,-0.0,40.0,-4.16,-45.13,35.84,-9.29
326,0.0,0.0,0.0,-26.99,-36.16,0.0,-0.0,51.99,-4.33,-63.15,47.66,-15.48
327,-0.0,-0.0,0.0,-33.24,-26.8,-0.0,0.0,44.65,-4.92,-60.04,39.74,-20.31
328,0.0,-0.0,0.0,-30.2,-32.22,-0.0,-0.0,49.72,-4.82,-62.42,44.91,-17.51
329,-0.0,0.0,-0.0,-32.96,-24.8,0.0,0.0,44.16,-4.79,-57.76,39.37,-18.39
330,0.0,-0.0,-0.0,-29.02,-32.9,0.0,-0.0,49.17,-4.57,-61.92,44.6,-17.32
331,-0.0,-0.0,0.0,-27.79,-28.08,0.0,0.0,39.7,-4.18,-55.87,35.52,-20.35
332,0.0,0.0,-0.0,-31.28,-32.06,0.0,0.0,48.0,-4.35,-63.33,43.65,-19.68
333,-0.0,0.0,-0.0,-30.48,-21.39,-0.0,-0.0,38.34,-4.55,-51.87,33.8,-18.07
334,0.0,0.0,0.0,-28.39,-31.92,0.0,-0.0,46.31,-4.58,-60.3,41.73,-18.58
335,0.0,0.0,-0.0,-30.65,-20.45,0.0,0.0,39.7,-4.71,-51.1,34.98,-16.12
336,-0.0,-0.0,-0.0,-25.75,-32.18,-0.0,-0.0,46.24,-4.58,-57.93,41.66,-16.27
337,0.0,0.0,0.0,-32.49,-36.74,-0.0,0.0,51.15,-4.7,-69.24,46.44,-22.79
338,0.0,0.0,0.0,-27.12,-27.75,-0.0,-0.0,42.11,-4.25,-54.87,37.86,-17.01
339,0.0,-0.0,-0.0,-28.42,-32.86,-0.0,-0.0,48.18,-4.39,-61.27,43.79,-17.48
340,0.0,-0.0,0.0,-31.79,-15.44,-0.0,0.0,36.29,-4.82,-47.23,31.47,-15.77
341,-0.0,0.0,-0.0,-29.44,-17.01,0.0,-0.0,42.45,-4.43,-46.45,38.02,-8.43
342,-0.0,0.0,0.0,-32.78,-25.6,0.0,-0.0,47.46,-4.81,-58.38,42.65,-15.72
343,0.0,-0.0,-0.0,-33.77,-27.77,-0.0,0.0,49.07,-4.77,-61.53,44.3,-17.24
344,-0.0,-0.0,0.0,-34.14,-28.99,0.0,-0.0,49.41,-4.84,-63.13,44.56,-18.57
345,0.0,-0.0,0.0,-27.41,-39.47,0.0,0.0,51.64,-4.57,-66.88,47.07,-19.8
346,-0.0,0.0,-0.0,-28.83,-38.62,-0.0,-0.0,50.68,-4.83,-67.45,45.86,-21.59
347,0.0,0.0,0.0,-32.49,-17.61,-0.0,-0.0,42.61,-4.9,-50.11,37.71,-12.4
348,-0.0,-0.0,0.0,-25.54,-36.88,0.0,0.0,50.81,-4.6,-62.42,46.2,-16.22
349,0.0,0.0,0.0,-29.04,-13.26,-0.0,-0.0,32.69,-4.3,-42.3,28.39,-13.91
350,0.0,0.0,0.0,-23.56,-21.41,0.0,0.0,39.52,-4.11,-44.97,35.41,-9.56
351,0.0,0.0,0.0,-25.87,-23.92,-0.0,0.0,36.46,-3.99,-49.79,32.46,-17.33
352,0.0,0.0,-0.0,-29.28,-46.44,-0.0,0.0,59.13,-4.76,-75.71,54.37,-21.34
353,0.0,-0.0,-0.0,-29.77,-37.16,-0.0,-0.0,48.36,-4.79,-66.92,43.57,-23.35
354,0.0,-0.0,-0.0,-30.43,-28.57,0.0,-0.0,44.05,-4.51,-59.01,39.54,-19.47
355,-0.0,-0.0,0.0,-29.96,-29.12,0.0,-0.0,37.47,-4.31,-59.08,33.16,-25.92
356,-0.0,0.0,0.0,-30.15,-29.11,-0.0,0.0,40.17,-4.22,-59.26,35.95,-23.31
357,0.0,-0.0,-0.0,-29.26,-35.24,0.0,0.0,43.77,-4.08,-64.5,39.7,-24.8
358,-0.0,-0.0,0.0,-24.67,-33.18,-0.0,0.0,43.88,-3.92,-57.85,39.96,-17.89
359,0.0,-0.0,0.0,-32.16,-33.45,-0.0,-0.0,42.81,-4.6,-65.62,38.21,-27.41
360,0.0,-0.0,0.0,-27.54,-28.52,0.0,0.0,33.73,-4.36,-56.07,29.38,-26.69
361,0.0,0.0,-0.0,-27.12,-36.63,0.0,0.0,40.54,-4.29,-63.76,36.25,-27.51
362,0.0,-0.0,-0.0,-30.27,-33.45,-0.0,-0.0,42.63,-4.51,-63.72,38.13,-25.59
363,-0.0,0.0,-0.0,-30.52,-28.63,0.0,-0.0,42.62,-4.62,-59.16,38.0,-21.15
364,0.0,0.0,-0.0,-29.83,-28.61,0.0,0.0,41.36,-4.26,-58.44,37.1,-21.34
365,0.0,0.0,0.0,-29.93,-27.77,0.0,0.0,41.24,-4.39,-57.7,36.85,-20.85
366,0.0,-0.0,-0.0,-27.83,-31.52,0.0,-0.0,43.05,-4.27,-59.35,38.78,-20.57
367,-0.0,0.0,-0.0,-31.94,-21.85,-0.0,0.0,36.01,-4.51,-53.78,31.5,-22.28
368,0.0,0.0,-0.0,-36.67,-15.64,0.0,0.0,38.33,-5.27,-52.31,33.06,-19.24
369,-0.0,-0.0,0.0,-28.31,-23.22,-0.0,0.0,38.25,-4.3,-51.53,33.94,-17.59
370,-0.0,0.0,-0.0,-31.49,-23.45,0.0,-0.0,41.2,-4.49,-54.94,36.71,-18.23
371,-0.0,-0.0,0.0,-32.93,-17.63,0.0,0.0,39.43,-4.52,-50.56,34.91,-15.65
372,-0.0,0.0,-0.0,-23.94,-27.45,-0.0,0.0,41.86,-4.47,-51.39,37.39,-14.0
373,-0.0,0.0,0.0,-26.22,-20.72,-0.0,-0.0,40.25,-3.97,-46.94,36.28,-10.66
374,-0.0,0.0,0.0,-28.7,-24.68,-0.0,-0.0,43.07,-4.26,-53.38,38.81,-14.57
375,-0.0,0.0,0.0,-24.65,-24.47,-0.0,-0.0,36.25,-4.32,-49.12,31.92,-17.2
376,-0.0,0.0,0.0,-32.37,-33.67,-0.0,-0.0,44.75,-4.7,-66.04,40.05,-25.99
377,0.0,0.0,0.0,-30.15,-24.84,-0.0,0.0,38.88,-4.62,-54.99,34.26,-20.74
378,-0.0,-0.0,0.0,-32.23,-30.77,-0.0,0.0,45.75,-4.65,-63.0,41.11,-21.89
379,-0.0,0.0,-0.0,-30.69,-31.16,0.0,-0.0,41.38,-4.82,-61.85,36.57,-25.28
380,0.0,0.0,0.0,-30.48,-31.78,-0.0,0.0,46.54,-4.18,-62.26,42.36,-19.9
381,-0.0,-0.0,0.0,-29.93,-37.58,-0.0,-0.0,46.41,-4.38,-67.51,42.02,-25.49
382,0.0,-0.0,-0.0,-32.89,-23.36,0.0,-0.0,42.19,-4.51,-56.25,37.68,-18.57
383,-0.0,-0.0,0.0,-24.1,-34.18,-0.0,0.0,42.51,-4.17,-58.28,38.34,-19.94
384,0.0,-0.0,0.0,-24.56,-29.75,0.0,0.0,37.92,-4.18,-54.31,33.74,-20.57
385,0.0,-0.0,-0.0,-28.02,-25.11,-0.0,0.0,36.47,-3.86,-53.14,32.62,-20.52
386,0.0,-0.0,-0.0,-28.69,-40.3,-0.0,-0.0,47.12,-4.41,-68.99,42.7,-26.29
387,0.0,-0.0,-0.0,-34.07,-34.36,0.0,-0.0,44.88,-4.32,-68.44,40.56,-27.88
388,-0.0,0.0,0.0,-26.72,-20.31,-0.0,-0.0,35.93,-4.12,-47.03,31.81,-15.22
389,-0.0,-0.0,0.0,-22.61,-27.41,0.0,0.0,40.8,-4.18,-50.02,36.63,-13.4
390,-0.0,-0.0,0.0,-30.23,-37.01,0.0,0.0,53.9,-4.65,-67.23,49.25,-17.98
391,-0.0,-0.0,-0.0,-27.03,-45.44,0.0,-0.0,53.22,-4.67,-72.47,48.55,-23.92
392,-0.0,-0.0,-0.0,-28.94,-39.54,-0.0,-0.0,49.93,-4.35,-68.48,45.58,-22.91
393,-0.0,0.0,0.0,-27.14,-32.53,-0.0,0.0,42.91,-4.14,-59.68,38.77,-20.91
394,0.0,-0.0,0.0,-30.86,-26.47,0.0,-0.0,42.34,-4.97,-57.33,37.37,-19.96
395,0.0,-0.0,0.0,-32.02,-32.38,-0.0,-0.0,50.54,-4.78,-64.4,45.76,-18.64
396,-0.0,-0.0,0.0,-32.26,-28.96,-0.0,0.0,43.98,-4.71,-61.22,39.27,-21.95
397,0.0,-0.0,0.0,-32.87,-25.54,0.0,-0.0,42.2,-4.66,-58.41,37.54,-20.87
398,0.0,-0.0,0.0,-25.5,-27.99,-0.0,-0.0,42.99,-4.48,-53.49,38.51,-14.98
399,0.0,0.0,0.0,-24.23,-39.93,0.0,0.0,49.27,-4.16,-64.16,45.1,-19.05
400,-0.0,0.0,0.0,-28.02,-21.34,-0.0,-0.0,38.93,-4.2,-49.36,34.73,-14.63
401,0.0,-0.0,0.0,-26.41,-30.99,-0.0,0.0,42.34,-4.24,-57.4,38.1,-19.3
402,-0.0,-0.0,-0.0,-26.02,-25.11,-0.0,0.0,36.36,-3.91,-51.12,32.45,-18.67
403,-0.0,0.0,-0.0,-24.06,-20.85,0.0,0.0,41.01,-3.79,-44.9,37.22,-7.68
404,-0.0,-0.0,0.0,-20.33,-27.41,0.0,-0.0,42.01,-3.58,-47.74,38.43,-9.31
405,-0.0,0.0,-0.0,-24.21,-23.94,0.0,-0.0,38.92,-3.6,-48.15,35.33,-12.83
406,-0.0,-0.0,-0.0,-22.03,-24.13,-0.0,0.0,37.98,-3.84,-46.15,34.14,-12.01
407,0.0,-0.0,-0.0,-21.42,-22.83,-0.0,0.0,32.3,-3.12,-44.25,29.17,-15.08
408,-0.0,-0.0,0.0,-20.07,-28.07,0.0,-0.0,36.2,-3.37,-48.14,32.84,-15.31
409,-0.0,0.0,-0.0,-21.8,-25.13,-0.0,0.0,33.75,-3.29,-46.93,30.46,-16.46
410,0.0,0.0,-0.0,-22.97,-9.14,0.0,0.0,30.87,-3.5,-32.12,27.36,-4.75
411,-0.0,-0.0,-0.0,-19.91,-24.93,-0.0,-0.0,36.69,-3.42,-44.83,33.28,-11.56
412,0.0,-0.0,-0.0,-20.82,-14.63,0.0,0.0,27.19,-3.28,-35.46,23.91,-11.55
413,-0.0,-0.0,-0.0,-22.07,-14.13,-0.0,0.0,28.2,-3.35,-36.2,24.85,-11.35
414,0.0,-0.0,-0.0,-22.22,-9.56,0.0,-0.0,28.8,-3.59,-31.79,25.21,-6.58
415,-0.0,0.0,0.0,-24.71,-17.27,-0.0,-0.0,35.64,-3.67,-41.98,31.97,-10.01
416,-0.0,0.0,0.0,-19.47,-22.32,0.0,-0.0,36.1,-3.43,-41.79,32.67,-9.12
417,-0.0,-0.0,0.0,-24.22,-15.29,-0.0,0.0,33.67,-3.64,-39.5,30.03,-9.47
418,0.0,0.0,-0.0,-19.83,-6.06,0.0,-0.0,27.67,-3.32,-25.89,24.34,-1.55
419,-0.0,-0.0,-0.0,-22.82,-12.54,0.0,-0.0,33.52,-3.51,-35.36,30.01,-5.35
420,-0.0,-0.0,-0.0,-20.64,-25.53,-0.0,0.0,38.39,-3.46,-46.17,34.94,-11.23
421,0.0,0.0,0.0,-21.73,-18.73,0.0,-0.0,33.41,-3.17,-40.45,30.24,-10.22
422,0.0,-0.0,0.0,-23.81,-41.13,-0.0,0.0,46.84,-3.87,-64.93,42.96,-21.97
423,-0.0,-0.0,0.0,-22.19,-14.69,-0.0,0.0,35.49,-3.39,-36.88,32.1,-4.78
424,-0.0,-0.0,-0.0,-20.33,-35.67,0.0,0.0,42.66,-3.69,-56.0,38.97,-17.03
425,0.0,0.0,0.0,-23.15,-27.14,-0.0,0.0,41.42,-3.7,-50.29,37.73,-12.56
426,-0.0,0.0,0.0,-21.83,-25.06,0.0,-0.0,39.13,-3.71,-46.89,35.42,-11.47
427,0.0,-0.0,-0.0,-21.72,-31.24,0.0,-0.0,39.92,-3.45,-52.97,36.46,-16.5
428,0.0,-0.0,-0.0,-16.61,-19.48,0.0,-0.0,30.19,-2.89,-36.08,27.3,-8.78
429,0.0,0.0,0.0,-22.63,-6.73,-0.0,-0.0,26.19,-3.76,-29.36,22.43,-6.93
430,0.0,-0.0,-0.0,-24.45,-10.54,-0.0,-0.0,28.55,-3.68,-34.99,24.88,-10.11
431,0.0,0.0,0.0,-26.15,-19.33,0.0,0.0,39.28,-3.85,-45.47,35.42,-10.05
432,0.0,0.0,-0.0,-27.48,-8.89,-0.0,-0.0,27.07,-3.86,-36.38,23.21,-13.17
433,0.0,0.0,-0.0,-24.36,-3.53,0.0,0.0,22.02,-3.51,-27.9,18.51,-9.39
434,-0.0,0.0,-0.0,-24.84,-5.96,0.0,-0.0,23.11,-3.55,-30.8,19.56,-11.24
435,0.0,0.0,0.0,-24.61,-10.32,0.0,0.0,26.95,-3.47,-34.93,23.48,-11.45
436,-0.0,-0.0,-0.0,-20.9,-5.14,0.0,-0.0,23.14,-3.47,-26.04,19.67,-6.37
437,0.0,-0.0,-0.0,-20.96,-11.15,0.0,0.0,25.84,-3.49,-32.11,22.35,-9.76
438,0.0,-0.0,0.0,-23.11,-11.49,0.0,-0.0,34.2,-3.57,-34.6,30.63,-3.97
439,0.0,-0.0,-0.0,-24.71,-11.98,0.0,0.0,29.1,-3.92,-36.69,25.18,-11.51
440,-0.0,0.0,0.0,-23.74,-10.59,0.0,0.0,31.99,-3.74,-34.33,28.25,-6.08
441,-0.0,-0.0,0.0,-28.19,-4.63,-0.0,0.0,26.66,-3.84,-32.81,22.81,-10.0
442,0.0,0.0,-0.0,-22.51,-14.81,-0.0,-0.0,35.15,-3.33,-37.32,31.82,-5.5
443,-0.0,0.0,0.0,-24.87,-16.04,-0.0,-0.0,34.98,-3.48,-40.91,31.5,-9.41
444,0.0,0.0,0.0,-22.15,-8.26,-0.0,0.0,27.08,-3.23,-30.41,23.85,-6.56
445,0.0,0.0,-0.0,-22.54,-13.46,0.0,0.0,32.53,-3.46,-36.0,29.07,-6.92
446,-0.0,-0.0,-0.0,-23.52,-14.02,-0.0,-0.0,33.17,-3.8,-37.54,29.37,-8.17
447,-0.0,0.0,-0.0,-18.57,-22.54,0.0,0.0,36.55,-3.5,-41.11,33.05,-8.06
448,0.0,0.0,0.0,-18.28,-20.17,0.0,0.0,30.05,-3.34,-38.46,26.72,-11.74
449,0.0,0.0,0.0,-23.03,-12.18,0.0,0.0,31.81,-3.45,-35.21,28.37,-6.84
450,-0.0,0.0,-0.0,-18.35,-19.87,0.0,-0.0,32.13,-3.3,-38.22,28.84,-9.39
451,-0.0,0.0,-0.0,-21.87,-17.27,-0.0,-0.0,32.73,-3.36,-39.15,29.37,-9.77
452,0.0,0.0,0.0,-24.31,-23.48,0.0,-0.0,40.61,-3.73,-47.79,36.88,-10.91
453,-0.0,-0.0,-0.0,-27.89,-23.74,-0.0,0.0,39.95,-3.94,-51.64,36.02,-15.62
454,-0.0,0.0,0.0,-26.06,-18.2,0.0,-0.0,37.19,-3.83,-44.26,33.37,-10.9
455,0.0,0.0,0.0,-23.22,-19.96,-0.0,-0.0,39.07,-3.93,-43.18,35.14,-8.04
456,0.0,0.0,-0.0,-18.75,-22.01,0.0,0.0,38.23,-3.78,-40.76,34.46,-6.31
457,-0.0,-0.0,0.0,-25.31,-14.96,-0.0,0.0,33.93,-3.69,-40.27,30.24,-10.03
458,-0.0,-0.0,-0.0,-24.57,-26.11,-0.0,0.0,46.74,-3.91,-50.68,42.83,-7.85
459,-0.0,0.0,-0.0,-24.3,-23.56,-0.0,0.0,42.32,-3.85,-47.85,38.47,-9.38
460,-0.0,-0.0,0.0,-27.37,-24.75,0.0,-0.0,42.54,-3.94,-52.12,38.6,-13.51
461,-0.0,0.0,0.0,-26.97,-26.84,-0.0,0.0,45.81,-4.51,-53.8,41.3,-12.5
462,0.0,-0.0,0.0,-24.63,-20.7,-0.0,0.0,39.34,-4.09,-45.33,35.25,-10.08
463,-0.0,0.0,0.0,-25.42,-14.09,-0.0,0.0,33.73,-3.72,-39.51,30.01,-9.5
464,-0.0,0.0,0.0,-22.45,-25.48,-0.0,-0.0,42.77,-3.77,-47.93,39.0,-8.93
465,-0.0,0.0,0.0,-26.64,-39.68,-0.0,-0.0,53.19,-4.99,-66.32,48.19,-18.13
466,-0.0,0.0,0.0,-25.9,-26.28,0.0,0.0,44.45,-4.75,-52.18,39.71,-12.48
467,-0.0,-0.0,0.0,-28.82,-29.75,-0.0,-0.0,48.0,-5.18,-58.57,42.82,-15.75
468,0.0,0.0,-0.0,-27.94,-25.94,-0.0,0.0,43.71,-4.51,-53.88,39.2,-14.68
469,-0.0,-0.0,-0.0,-24.31,-21.09,0.0,-0.0,40.56,-4.14,-45.4,36.42,-8.99
470,0.0,-0.0,-0.0,-27.99,-32.66,-0.0,0.0,51.92,-4.66,-60.65,47.26,-13.39
471,0.0,0.0,-0.0,-27.38,-27.02,-0.0,0.0,47.36,-4.55,-54.4,42.81,-11.59
472,0.0,0.0,0.0,-27.44,-33.56,0.0,0.0,49.63,-4.69,-61.0,44.93,-16.07
473,-0.0,0.0,0.0,-22.37,-28.54,-0.0,-0.0,41.99,-3.99,-50.92,38.0,-12.91
474,-0.0,-0.0,0.0,-27.49,-25.69,-0.0,0.0,44.58,-4.17,-53.18,40.4,-12.78
475,0.0,-0.0,-0.0,-25.5,-25.77,0.0,-0.0,44.67,-4.43,-51.27,40.24,-11.03
476,0.0,-0.0,0.0,-25.69,-31.47,-0.0,0.0,50.06,-4.28,-57.16,45.79,-11.37
477,-0.0,0.0,0.0,-28.31,-25.23,-0.0,-0.0,42.22,-4.38,-53.53,37.84,-15.69
478,0.0,-0.0,0.0,-27.32,-29.51,0.0,-0.0,47.46,-4.54,-56.83,42.93,-13.9
479,0.0,-0.0,-0.0,-27.07,-32.87,0.0,0.0,52.75,-4.61,-59.93,48.15,-11.79
480,-0.0,-0.0,-0.0,-29.58,-33.48,0.0,-0.0,51.53,-4.8,-63.07,46.74,-16.33
481,0.0,0.0,-0.0,-24.65,-31.22,-0.0,-0.0,45.4,-4.66,-55.87,40.75,-15.12
482,0.0,-0.0,-0.0,-27.52,-26.34,-0.0,-0.0,45.62,-4.47,-53.86,41.14,-12.71
483,0.0,0.0,0.0,-27.9,-26.98,0.0,-0.0,45.35,-4.51,-54.88,40.84,-14.04
484,0.0,0.0,0.0,-25.34,-17.22,0.0,-0.0,40.65,-4.29,-42.56,36.37,-6.19
485,-0.0,0.0,-0.0,-28.11,-13.75,-0.0,-0.0,42.08,-4.39,-41.86,37.69,-4.17
486,-0.0,-0.0,0.0,-27.55,-18.82,-0.0,0.0,44.58,-4.42,-46.37,40.17,-6.21
487,0.0,-0.0,-0.0,-31.68,-20.78,0.0,0.0,46.38,-4.71,-52.46,41.66,-10.8
488,-0.0,0.0,-0.0,-29.68,-9.55,-0.0,0.0,34.38,-4.33,-39.23,30.05,-9.18
489,-0.0,-0.0,-0.0,-25.19,-11.78,-0.0,0.0,34.1,-4.21,-36.97,29.9,-7.08
490,-0.0,-0.0,-0.0,-27.79,-18.01,-0.0,0.0,39.34,-4.34,-45.8,35.0,-10.8
491,0.0,-0.0,-0.0,-30.05,-13.6,-0.0,0.0,34.76,-4.4,-43.64,30.36,-13.28
492,-0.0,0.0,-0.0,-28.9,-19.46,-0.0,0.0,40.03,-4.79,-48.36,35.24,-13.12
493,0.0,-0.0,-0.0,-26.64,-10.67,-0.0,-0.0,37.29,-4.0,-37.31,33.28,-4.02
494,0.0,0.0,-0.0,-32.55,-24.91,-0.0,0.0,46.8,-4.7,-57.47,42.09,-15.37
495,-0.0,0.0,-0.0,-25.93,-22.49,0.0,-0.0,40.72,-4.26,-48.42,36.45,-11.97
496,0.0,-0.0,-0.0,-26.97,-10.37,-0.0,-0.0,32.92,-4.03,-37.34,28.89,-8.45
497,-0.0,0.0,0.0,-27.8,-18.75,-0.0,-0.0,41.38,-4.43,-46.55,36.95,-9.61
498,0.0,0.0,-0.0,-29.43,-16.53,-0.0,0.0,41.22,-4.42,-45.96,36.8,-9.16
499,0.0,-0.0,0.0,-30.76,-21.7,-0.0,-0.0,45.25,-4.55,-52.45,40.7,-11.75
500,0.0,-0.0,0.0,-27.34,-24.25,0.0,0.0,47.16,-4.5,-51.59,42.67,-8.92
501,0.0,0.0,-0.0,-25.64,-8.68,0.0,-0.0,31.86,-4.57,-34.32,27.29,-7.03
502,-0.0,0.0,0.0,-29.47,-21.52,0.0,-0.0,46.15,-4.67,-50.99,41.47,-9.52
503,0.0,0.0,-0.0,-25.47,-15.76,-0.0,0.0,39.26,-3.98,-41.22,35.28,-5.95
504,-0.0,-0.0,-0.0,-23.68,-14.73,0.0,0.0,37.35,-3.86,-38.41,33.5,-4.91
505,-0.0,-0.0,-0.0,-25.09,-12.68,0.0,0.0,37.18,-3.98,-37.77,33.2,-4.57
506,-0.0,0.0,0.0,-24.11,-10.18,-0.0,-0.0,32.01,-3.52,-34.29,28.49,-5.8
507,-0.0,0.0,0.0,-19.05,-18.92,0.0,0.0,33.27,-2.81,-37.97,30.46,-7.5
508,-0.0,0.0,-0.0,-23.23,-14.57,0.0,0.0,36.2,-3.64,-37.8,32.55,-5.25
509,0.0,0.0,0.0,-24.22,-13.51,0.0,-0.0,39.71,-3.77,-37.73,35.94,-1.79
510,-0.0,-0.0,0.0,-23.44,-12.37,-0.0,-0.0,35.99,-3.66,-35.81,32.34,-3.47
511,-0.0,0.0,-0.0,-21.19,-6.47,0.0,-0.0,29.44,-3.33,-27.66,26.11,-1.55
512,0.0,0.0,-0.0,-20.64,-15.1,-0.0,-0.0,36.14,-3.7,-35.74,32.44,-3.3
513,0.0,0.0,-0.0,-20.31,-15.45,-0.0,-0.0,31.57,-3.22,-35.76,28.34,-7.41
514,-0.0,-0.0,0.0,-23.56,-12.62,-0.0,-0.0,38.16,-3.87,-36.18,34.29,-1.89
515,0.0,-0.0,-0.0,-24.01,-14.53,0.0,-0.0,37.77,-3.47,-38.54,34.29,-4.24
516,-0.0,0.0,-0.0,-24.98,-18.35,-0.0,-0.0,42.37,-3.79,-43.33,38.57,-4.76
517,0.0,-0.0,-0.0,-20.2,-9.9,0.0,-0.0,30.54,-2.9,-30.1,27.64,-2.46
518,0.0,0.0,-0.0,-15.35,-28.64,-0.0,-0.0,42.18,-2.75,-43.99,39.43,-4.56
519,-0.0,0.0,0.0,-22.14,-14.38,0.0,0.0,37.63,-3.3,-36.51,34.34,-2.18
520,0.0,0.0,-0.0,-22.03,-20.59,-0.0,0.0,41.72,-3.71,-42.62,38.01,-4.61
521,-0.0,-0.0,0.0,-20.69,-25.65,-0.0,-0.0,46.62,-3.5,-46.34,43.12,-3.22
522,0.0,-0.0,0.0,-22.67,-30.03,0.0,0.0,48.68,-3.68,-52.69,45.0,-7.7
523,-0.0,0.0,-0.0,-28.15,-29.59,-0.0,-0.0,51.98,-4.54,-57.73,47.44,-10.3
524,0.0,-0.0,-0.0,-21.96,-21.11,0.0,0.0,42.05,-3.76,-43.07,38.29,-4.78
525,0.0,-0.0,0.0,-27.63,-6.54,0.0,-0.0,30.78,-4.45,-34.16,26.33,-7.83
526,0.0,0.0,0.0,-28.26,-10.6,-0.0,0.0,31.57,-4.31,-38.86,27.26,-11.6
527,-0.0,0.0,0.0,-23.93,-11.05,-0.0,-0.0,31.69,-3.99,-34.98,27.7,-7.28
528,-0.0,0.0,-0.0,-23.75,-10.57,-0.0,-0.0,32.27,-3.97,-34.31,28.3,-6.02
529,-0.0,-0.0,0.0,-24.99,-10.2,0.0,-0.0,29.34,-3.84,-35.19,25.5,-9.69
530,0.0,-0.0,-0.0,-19.82,-20.3,0.0,0.0,39.5,-3.72,-40.12,35.78,-4.34
531,0.0,0.0,-0.0,-28.41,-19.24,-0.0,-0.0,36.2,-4.45,-47.64,31.75,-15.89
532,-0.0,-0.0,-0.0,-30.86,-8.03,-0.0,-0.0,31.95,-4.74,-38.89,27.2,-11.69
533,0.0,0.0,0.0,-30.43,-19.01,0.0,0.0,36.61,-4.9,-49.45,31.71,-17.74
534,0.0,-0.0,-0.0,-31.53,-10.43,-0.0,-0.0,33.59,-4.65,-41.96,28.94,-13.03
535,0.0,0.0,-0.0,-27.37,-6.31,0.0,-0.0,27.55,-4.2,-33.68,23.35,-10.32
536,-0.0,-0.0,0.0,-27.39,-10.43,-0.0,0.0,31.86,-4.55,-37.82,27.31,-10.51
537,-0.0,-0.0,-0.0,-27.21,-17.41,0.0,0.0,35.24,-4.11,-44.61,31.13,-13.48
538,-0.0,0.0,0.0,-26.48,-5.52,-0.0,-0.0,25.21,-3.8,-32.0,21.41,-10.6
539,0.0,-0.0,0.0,-28.23,-10.31,-0.0,0.0,36.74,-4.45,-38.54,32.29,-6.25
540,0.0,0.0,-0.0,-27.03,-23.45,-0.0,-0.0,40.04,-3.89,-50.48,36.14,-14.34
541,0.0,0.0,-0.0,-29.2,-4.85,-0.0,-0.0,27.51,-4.3,-34.05,23.21,-10.84
542,-0.0,0.0,0.0,-30.37,-9.62,-0.0,0.0,31.18,-4.33,-40.0,26.85,-13.15
543,0.0,-0.0,-0.0,-31.22,-2.72,-0.0,0.0,24.28,-4.58,-33.94,19.7,-14.24
544,0.0,-0.0,0.0,-30.03,-2.13,0.0,0.0,27.43,-4.62,-32.16,22.81,-9.36
545,0.0,-0.0,0.0,-32.92,-6.62,-0.0,0.0,27.6,-4.95,-39.55,22.65,-16.89
546,0.0,0.0,-0.0,-31.41,0.15,-0.0,-0.0,25.29,-4.55,-31.26,20.74,-10.52
547,0.0,0.0,-0.0,-29.77,-7.88,-0.0,0.0,30.75,-4.71,-37.64,26.04,-11.6
548,-0.0,0.0,-0.0,-33.22,-3.22,0.0,0.0,25.33,-4.72,-36.44,20.61,-15.83
549,-0.0,0.0,-0.0,-27.52,-4.68,0.0,-0.0,27.0,-4.41,-32.2,22.59,-9.61
550,-0.0,0.0,0.0,-32.75,-8.99,-0.0,0.0,31.35,-4.95,-41.74,26.41,-15.34
551,-0.0,-0.0,-0.0,-33.07,-6.82,-0.0,0.0,28.4,-4.64,-39.89,23.76,-16.13
552,0.0,-0.0,0.0,-33.14,-8.57,0.0,0.0,31.13,-4.94,-41.71,26.19,-15.53
553,-0.0,0.0,-0.0,-29.22,-4.85,-0.0,0.0,28.83,-4.69,-34.07,24.14,-9.93
554,-0.0,0.0,0.0,-29.04,-14.22,0.0,-0.0,36.0,-4.68,-43.26,31.33,-11.94
555,-0.0,0.0,-0.0,-27.29,-10.54,0.0,-0.0,32.03,-4.66,-37.83,27.36,-10.47
556,-0.0,-0.0,0.0,-28.46,-10.82,-0.0,0.0,31.97,-4.32,-39.28,27.65,-11.63
557,0.0,0.0,-0.0,-27.86,-27.81,-0.0,0.0,46.43,-4.73,-55.67,41.69,-13.98
558,0.0,0.0,0.0,-29.56,-14.08,-0.0,0.0,34.22,-4.52,-43.64,29.71,-13.93
559,0.0,-0.0,0.0,-23.59,-22.29,0.0,0.0,41.69,-4.67,-45.88,37.02,-8.85
560,-0.0,0.0,-0.0,-26.42,-25.07,-0.0,-0.0,41.14,-4.63,-51.48,36.51,-14.97
561,-0.0,0.0,-0.0,-27.69,-16.92,-0.0,0.0,37.9,-4.39,-44.62,33.51,-11.11
562,-0.0,-0.0,0.0,-24.63,-22.35,-0.0,-0.0,36.17,-4.25,-46.98,31.92,-15.06
563,-0.0,-0.0,0.0,-23.26,1.13,0.0,0.0,21.81,-3.98,-22.13,17.83,-4.3
564,-0.0,0.0,0.0,-30.59,-14.01,-0.0,-0.0,33.43,-4.36,-44.59,29.07,-15.53
565,-0.0,0.0,0.0,-29.41,-26.94,-0.0,0.0,44.85,-4.63,-56.34,40.21,-16.13
566,-0.0,0.0,0.0,-28.1,-20.34,-0.0,-0.0,40.46,-4.07,-48.44,36.4,-12.05
567,-0.0,0.0,-0.0,-29.69,-14.2,0.0,-0.0,36.44,-4.3,-43.89,32.14,-11.75
568,0.0,0.0,0.0,-28.01,-10.3,-0.0,-0.0,37.34,-4.54,-38.31,32.79,-5.51
569,0.0,-0.0,0.0,-25.47,-19.55,0.0,-0.0,40.17,-3.9,-45.02,36.27,-8.76
570,-0.0,-0.0,0.0,-31.07,-10.18,-0.0,0.0,33.85,-4.55,-41.25,29.3,-11.95
571,0.0,-0.0,-0.0,-29.18,-15.04,-0.0,0.0,34.98,-4.23,-44.22,30.75,-13.47
572,0.0,-0.0,-0.0,-28.59,-14.67,0.0,0.0,34.76,-4.52,-43.27,30.24,-13.03
573,0.0,-0.0,-0.0,-28.87,-12.44,-0.0,-0.0,33.5,-4.24,-41.31,29.26,-12.05
574,0.0,0.0,0.0,-27.73,-20.07,0.0,0.0,42.11,-4.34,-47.8,37.77,-10.03
575,0.0,-0.0,-0.0,-27.56,-21.49,0.0,-0.0,41.87,-4.03,-49.05,37.83,-11.21
576,0.0,-0.0,-0.0,-31.16,-20.57,0.0,-0.0,45.08,-4.28,-51.73,40.8,-10.93
577,0.0,0.0,-0.0,-27.72,-24.87,-0.0,-0.0,45.82,-4.63,-52.59,41.19,-11.4
578,-0.0,-0.0,0.0,-31.19,-19.76,0.0,-0.0,37.94,-4.81,-50.95,33.13,-17.82
579,0.0,0.0,-0.0,-31.51,-16.54,-0.0,0.0,38.61,-4.75,-48.06,33.86,-14.19
580,-0.0,-0.0,-0.0,-28.99,-23.53,-0.0,0.0,43.22,-4.76,-52.52,38.46,-14.05
581,-0.0,0.0,0.0,-28.45,-16.91,0.0,0.0,35.73,-4.21,-45.36,31.52,-13.84
582,-0.0,0.0,0.0,-31.74,-23.76,-0.0,0.0,42.2,-4.83,-55.5,37.36,-18.14
583,0.0,0.0,0.0,-30.58,-16.79,0.0,-0.0,41.02,-4.61,-47.37,36.41,-10.97
584,0.0,-0.0,-0.0,-29.11,-18.55,0.0,0.0,43.31,-4.33,-47.66,38.97,-8.69
585,-0.0,0.0,-0.0,-27.33,-12.15,-0.0,0.0,34.6,-3.93,-39.48,30.67,-8.81
586,0.0,-0.0,-0.0,-33.43,-19.86,0.0,0.0,47.18,-5.1,-53.29,42.08,-11.21
587,-0.0,0.0,0.0,-26.33,-29.89,0.0,0.0,46.26,-4.65,-56.21,41.61,-14.6
588,0.0,-0.0,0.0,-29.2,-29.25,-0.0,0.0,47.88,-4.7,-58.46,43.18,-15.27
589,0.0,0.0,-0.0,-30.66,-19.42,-0.0,0.0,41.05,-4.48,-50.08,36.57,-13.51
590,-0.0,-0.0,-0.0,-31.34,-17.79,-0.0,0.0,40.19,-4.52,-49.13,35.67,-13.45
591,-0.0,0.0,-0.0,-30.37,-30.17,0.0,0.0,47.68,-4.65,-60.54,43.03,-17.51
592,-0.0,-0.0,0.0,-30.0,-20.35,-0.0,0.0,39.55,-4.72,-50.35,34.84,-15.51
593,0.0,0.0,0.0,-29.7,-14.99,-0.0,-0.0,32.5,-4.37,-44.69,28.13,-16.56
594,0.0,0.0,0.0,-21.12,-33.3,0.0,-0.0,44.23,-4.69,-54.42,39.55,-14.87
595,-0.0,0.0,0.0,-27.82,-21.46,0.0,0.0,38.62,-4.62,-49.28,34.0,-15.28
596,0.0,-0.0,-0.0,-28.35,-11.83,-0.0,0.0,29.73,-4.15,-40.17,25.59,-14.59
597,0.0,0.0,0.0,-27.21,-8.78,-0.0,-0.0,28.36,-4.02,-35.99,24.34,-11.65
598,0.0,-0.0,0.0,-25.75,-8.09,-0.0,0.0,24.51,-3.62,-33.84,20.9,-12.95
599,0.0,-0.0,-0.0,-27.5,-16.52,0.0,-0.0,31.81,-4.16,-44.02,27.65,-16.37
600,0.0,-0.0,0.0,-26.86,-14.56,0.0,0.0,31.87,-4.06,-41.42,27.8,-13.61
601,0.0,-0.0,-0.0,-22.88,-14.85,-0.0,0.0,28.35,-3.54,-37.73,24.8,-12.92
602,-0.0,0.0,-0.0,-21.87,-0.08,-0.0,0.0,24.82,-3.41,-21.95,21.41,-0.54
603,-0.0,-0.0,0.0,-18.48,-28.79,-0.0,0.0,43.48,-3.51,-47.28,39.97,-7.31
604,-0.0,-0.0,0.0,-24.36,-13.41,0.0,-0.0,35.58,-3.71,-37.77,31.87,-5.9
605,-0.0,-0.0,-0.0,-21.67,-26.99,0.0,-0.0,45.13,-3.54,-48.66,41.59,-7.06
606,-0.0,0.0,-0.0,-18.99,-22.81,-0.0,-0.0,38.08,-3.24,-41.8,34.84,-6.97
607,0.0,-0.0,0.0,-26.7,-12.25,-0.0,-0.0,34.08,-3.91,-38.95,30.17,-8.78
608,0.0,0.0,-0.0,-23.11,-22.28,-0.0,0.0,40.45,-4.04,-45.4,36.41,-8.99
609,0.0,0.0,0.0,-26.04,-15.25,0.0,-0.0,34.74,-3.77,-41.29,30.97,-10.32
610,0.0,0.0,-0.0,-22.18,-14.14,-0.0,0.0,34.44,-3.41,-36.32,31.03,-5.29
611,-0.0,0.0,-0.0,-23.43,-11.62,-0.0,0.0,33.91,-3.58,-35.05,30.33,-4.73
612,0.0,0.0,-0.0,-24.69,-20.69,0.0,0.0,38.32,-4.07,-45.38,34.25,-11.13
613,0.0,0.0,-0.0,-23.39,-32.05,0.0,-0.0,52.2,-4.08,-55.44,48.11,-7.32
614,0.0,-0.0,-0.0,-21.08,-26.9,0.0,0.0,44.64,-3.89,-47.98,40.75,-7.23
615,-0.0,0.0,0.0,-21.5,-32.6,-0.0,-0.0,48.74,-3.97,-54.1,44.77,-9.33
616,0.0,0.0,-0.0,-27.17,-28.13,-0.0,0.0,47.35,-4.51,-55.3,42.84,-12.46
617,-0.0,-0.0,-0.0,-18.62,-28.45,0.0,0.0,45.2,-3.75,-47.07,41.45,-5.62
618,0.0,0.0,0.0,-22.44,-30.79,-0.0,-0.0,48.58,-3.81,-53.24,44.77,-8.47
619,0.0,-0.0,-0.0,-25.16,-33.49,-0.0,-0.0,50.83,-4.43,-58.65,46.4,-12.25
620,-0.0,-0.0,0.0,-21.31,-23.58,0.0,-0.0,41.28,-3.7,-44.88,37.58,-7.3
621,-0.0,0.0,0.0,-23.73,-31.13,-0.0,-0.0,45.99,-4.16,-54.86,41.83,-13.03
622,-0.0,-0.0,0.0,-25.51,-27.88,-0.0,0.0,46.13,-4.33,-53.39,41.81,-11.58
623,0.0,-0.0,0.0,-23.42,-32.27,-0.0,-0.0,48.88,-4.07,-55.69,44.81,-10.88
624,0.0,-0.0,-0.0,-19.78,-26.78,0.0,-0.0,41.86,-3.57,-46.56,38.29,-8.27
625,-0.0,0.0,0.0,-24.43,-24.3,0.0,-0.0,45.75,-4.24,-48.73,41.52,-7.22
626,0.0,-0.0,0.0,-22.51,-31.01,0.0,-0.0,46.7,-3.78,-53.52,42.92,-10.6
627,0.0,0.0,-0.0,-27.71,-28.76,-0.0,-0.0,50.54,-4.41,-56.47,46.13,-10.34
628,0.0,-0.0,-0.0,-24.61,-23.4,0.0,-0.0,40.85,-4.04,-48.02,36.82,-11.2
629,-0.0,0.0,0.0,-26.8,-11.05,-0.0,-0.0,32.22,-4.19,-37.86,28.04,-9.82
630,0.0,-0.0,0.0,-21.41,-24.31,0.0,0.0,43.53,-4.12,-45.72,39.41,-6.31
631,0.0,-0.0,-0.0,-21.19,-29.62,0.0,-0.0,44.37,-4.03,-50.82,40.34,-10.48
632,0.0,0.0,-0.0,-22.77,-21.26,-0.0,-0.0,38.37,-3.67,-44.03,34.71,-9.32
633,-0.0,0.0,-0.0,-21.52,-31.89,0.0,-0.0,49.15,-4.38,-53.41,44.77,-8.64
634,-0.0,-0.0,0.0,-22.27,-32.02,-0.0,0.0,46.45,-3.88,-54.29,42.57,-11.72
635,0.0,-0.0,-0.0,-24.0,-27.75,0.0,0.0,43.28,-4.27,-51.75,39.01,-12.74
636,0.0,-0.0,-0.0,-23.58,-17.96,0.0,0.0,42.42,-4.1,-41.55,38.32,-3.23
637,0.0,0.0,0.0,-24.7,-35.78,0.0,0.0,51.04,-4.36,-60.48,46.68,-13.8
638,-0.0,-0.0,-0.0,-23.98,-26.21,-0.0,-0.0,47.16,-4.21,-50.19,42.95,-7.24
639,0.0,-0.0,-0.0,-27.41,-34.14,-0.0,0.0,52.27,-4.22,-61.55,48.05,-13.51
640,0.0,0.0,-0.0,-23.87,-33.71,0.0,-0.0,46.63,-4.43,-57.58,42.21,-15.37
641,-0.0,0.0,0.0,-24.6,-31.61,-0.0,0.0,43.58,-4.02,-56.21,39.56,-16.65
642,0.0,0.0,0.0,-27.92,-30.13,-0.0,-0.0,47.07,-4.42,-58.05,42.65,-15.4
643,-0.0,-0.0,-0.0,-25.45,-27.01,0.0,-0.0,41.88,-4.09,-52.45,37.79,-14.67
644,0.0,-0.0,0.0,-27.87,-32.8,-0.0,0.0,48.33,-4.53,-60.67,43.8,-16.87
645,0.0,0.0,0.0,-18.0,-36.35,-0.0,0.0,46.9,-3.92,-54.35,42.98,-11.37
646,-0.0,0.0,-0.0,-26.21,-32.0,0.0,0.0,46.6,-4.35,-58.21,42.25,-15.96
647,-0.0,-0.0,-0.0,-22.46,-37.14,-0.0,-0.0,55.2,-4.48,-59.59,50.73,-8.87
648,0.0,0.0,-0.0,-23.03,-42.89,-0.0,0.0,54.44,-4.09,-65.91,50.35,-15.56
649,-0.0,0.0,0.0,-25.88,-29.4,0.0,-0.0,49.21,-4.2,-55.28,45.01,-10.27
650,0.0,0.0,0.0,-27.6,-35.59,-0.0,-0.0,51.77,-4.38,-63.18,47.39,-15.8
651,0.0,-0.0,0.0,-29.19,-38.89,0.0,0.0,55.61,-4.8,-68.08,50.81,-17.27
652,0.0,-0.0,-0.0,-27.04,-32.47,-0.0,0.0,49.27,-4.47,-59.51,44.79,-14.72
653,0.0,-0.0,-0.0,-24.14,-32.1,-0.0,0.0,50.17,-4.38,-56.24,45.79,-10.45
654,0.0,0.0,0.0,-25.67,-33.99,0.0,0.0,52.09,-4.56,-59.66,47.53,-12.13
655,-0.0,0.0,0.0,-25.25,-36.32,-0.0,0.0,53.68,-4.58,-61.57,49.1,-12.46
656,0.0,0.0,-0.0,-22.53,-39.35,-0.0,-0.0,53.76,-4.2,-61.88,49.56,-12.32
657,0.0,0.0,0.0,-21.12,-37.3,0.0,-0.0,49.58,-3.68,-58.42,45.9,-12.51
658,-0.0,0.0,0.0,-25.44,-37.56,-0.0,-0.0,52.0,-4.33,-63.0,47.66,-15.33
659,0.0,-0.0,-0.0,-23.58,-39.47,-0.0,-0.0,53.18,-4.45,-63.05,48.73,-14.32
660,-0.0,0.0,0.0,-24.95,-26.64,-0.0,0.0,45.49,-4.07,-51.59,41.43,-10.16
661,0.0,-0.0,0.0,-18.35,-30.44,0.0,-0.0,43.31,-4.02,-48.79,39.29,-9.5
662,-0.0,-0.0,-0.0,-23.52,-32.85,-0.0,-0.0,47.74,-4.5,-56.37,43.24,-13.13
663,-0.0,-0.0,-0.0,-25.66,-36.59,-0.0,0.0,51.61,-4.38,-62.25,47.23,-15.02
664,0.0,-0.0,-0.0,-25.73,-32.1,-0.0,-0.0,51.19,-4.53,-57.83,46.67,-11.16
665,0.0,0.0,-0.0,-24.91,-34.97,-0.0,-0.0,50.64,-4.19,-59.88,46.45,-13.43
666,-0.0,0.0,0.0,-26.83,-38.38,0.0,-0.0,55.42,-4.3,-65.21,51.12,-14.09
667,0.0,0.0,0.0,-24.4,-42.44,0.0,-0.0,57.17,-4.37,-66.85,52.8,-14.05
668,-0.0,-0.0,-0.0,-25.23,-35.73,-0.0,0.0,47.48,-4.35,-60.96,43.13,-17.83
669,0.0,0.0,-0.0,-20.86,-40.64,-0.0,-0.0,51.87,-4.54,-61.5,47.33,-14.17
670,-0.0,0.0,0.0,-25.28,-27.56,-0.0,0.0,48.44,-4.45,-52.85,44.0,-8.85
671,0.0,-0.0,0.0,-24.45,-16.63,0.0,0.0,37.33,-4.06,-41.08,33.27,-7.81
672,0.0,-0.0,-0.0,-22.17,-25.3,-0.0,0.0,43.44,-3.91,-47.47,39.53,-7.95
673,0.0,0.0,-0.0,-20.9,-31.5,-0.0,0.0,45.82,-4.2,-52.4,41.62,-10.78
674,0.0,0.0,-0.0,-27.02,-34.23,0.0,-0.0,51.34,-4.59,-61.25,46.75,-14.5
675,0.0,-0.0,-0.0,-25.02,-43.95,-0.0,-0.0,60.36,-4.25,-68.97,56.11,-12.87
676,-0.0,-0.0,-0.0,-25.31,-29.78,-0.0,0.0,46.9,-4.27,-55.09,42.63,-12.47
677,0.0,-0.0,-0.0,-24.18,-34.63,-0.0,0.0,49.32,-4.13,-58.81,45.18,-13.63
678,0.0,-0.0,-0.0,-25.17,-36.22,-0.0,-0.0,50.99,-4.15,-61.39,46.83,-14.56
679,-0.0,0.0,-0.0,-24.09,-34.22,-0.0,0.0,50.56,-4.42,-58.32,46.14,-12.18
680,0.0,-0.0,-0.0,-21.13,-37.33,0.0,0.0,49.41,-4.11,-58.46,45.31,-13.16
681,-0.0,0.0,-0.0,-21.0,-34.34,-0.0,-0.0,49.12,-4.02,-55.35,45.1,-10.25
682,0.0,-0.0,-0.0,-21.19,-38.94,-0.0,0.0,53.62,-4.21,-60.13,49.41,-10.72
683,0.0,-0.0,0.0,-26.01,-41.46,-0.0,0.0,59.22,-4.47,-67.47,54.75,-12.72
684,0.0,-0.0,0.0,-22.61,-32.07,0.0,-0.0,44.8,-4.51,-54.69,40.29,-14.4
685,-0.0,-0.0,0.0,-24.17,-37.18,-0.0,0.0,48.14,-4.12,-61.35,44.01,-17.34
686,0.0,0.0,0.0,-21.98,-41.49,-0.0,0.0,53.55,-4.3,-63.47,49.25,-14.21
687,0.0,0.0,-0.0,-23.35,-28.65,-0.0,0.0,45.57,-4.56,-52.0,41.01,-10.99
688,0.0,0.0,0.0,-25.05,-30.77,-0.0,-0.0,47.85,-4.33,-55.82,43.51,-12.3
689,0.0,0.0,-0.0,-25.08,-40.41,0.0,-0.0,57.06,-4.56,-65.49,52.5,-12.99
690,0.0,-0.0,-0.0,-22.0,-39.72,0.0,0.0,51.32,-4.5,-61.72,46.81,-14.91
691,0.0,-0.0,-0.0,-24.59,-27.63,-0.0,-0.0,44.29,-4.51,-52.22,39.78,-12.44
692,0.0,-0.0,0.0,-22.8,-30.49,-0.0,-0.0,47.4,-3.9,-53.29,43.5,-9.79
693,-0.0,0.0,-0.0,-21.48,-28.56,0.0,0.0,45.4,-4.03,-50.04,41.37,-8.67
694,0.0,0.0,0.0,-24.37,-25.4,-0.0,0.0,38.65,-4.43,-49.77,34.22,-15.56
695,0.0,-0.0,-0.0,-24.97,-30.67,0.0,-0.0,44.93,-4.21,-55.64,40.72,-14.92
696,0.0,-0.0,-0.0,-24.76,-26.73,0.0,-0.0,44.12,-4.0,-51.49,40.11,-11.38
697,0.0,0.0,0.0,-24.7,-30.77,0.0,-0.0,49.18,-4.27,-55.47,44.92,-10.55
698,-0.0,0.0,0.0,-27.04,-30.49,0.0,0.0,45.62,-4.49,-57.53,41.13,-16.4
699,-0.0,0.0,0.0,-23.93,-35.93,0.0,0.0,53.83,-4.43,-59.86,49.4,-10.46
700,0.0,0.0,0.0,-23.73,-30.64,0.0,0.0,50.46,-4.06,-54.36,46.41,-7.96
701,0.0,-0.0,0.0,-27.32,-23.76,0.0,0.0,46.21,-4.43,-51.09,41.78,-9.31
702,0.0,0.0,0.0,-24.47,-28.85,-0.0,-0.0,46.22,-4.53,-53.32,41.69,-11.63
703,-0.0,-0.0,-0.0,-24.7,-29.79,0.0,0.0,46.93,-4.09,-54.49,42.84,-11.65
704,-0.0,-0.0,-0.0,-22.9,-28.49,-0.0,-0.0,46.2,-4.05,-51.39,42.15,-9.24
705,0.0,-0.0,-0.0,-21.62,-24.02,0.0,-0.0,38.21,-3.65,-45.64,34.57,-11.08
706,0.0,0.0,-0.0,-22.63,-26.2,0.0,0.0,41.69,-3.97,-48.83,37.71,-11.12
707,0.0,0.0,-0.0,-23.28,-24.71,-0.0,0.0,43.06,-3.82,-47.98,39.24,-8.74
708,0.0,0.0,-0.0,-22.12,-33.75,0.0,-0.0,48.94,-4.18,-55.87,44.76,-11.11
709,0.0,0.0,0.0,-24.15,-34.06,0.0,0.0,50.27,-4.03,-58.21,46.23,-11.98
710,-0.0,-0.0,-0.0,-22.75,-38.32,0.0,0.0,47.4,-4.28,-61.07,43.12,-17.95
711,0.0,0.0,0.0,-23.04,-22.97,-0.0,-0.0,38.06,-3.8,-46.01,34.27,-11.74
712,-0.0,0.0,-0.0,-24.34,-29.7,-0.0,-0.0,45.38,-4.28,-54.04,41.11,-12.93
713,-0.0,-0.0,0.0,-26.75,-30.98,-0.0,-0.0,50.07,-4.56,-57.73,45.51,-12.23
714,0.0,-0.0,0.0,-23.64,-27.98,-0.0,0.0,44.61,-4.15,-51.62,40.47,-11.15
715,0.0,0.0,0.0,-22.63,-28.52,-0.0,-0.0,42.63,-3.89,-51.16,38.75,-12.41
716,-0.0,-0.0,-0.0,-19.93,-19.4,0.0,-0.0,33.51,-3.44,-39.33,30.06,-9.27
717,-0.0,0.0,-0.0,-18.65,-28.02,0.0,0.0,42.33,-3.8,-46.67,38.53,-8.13
718,0.0,0.0,0.0,-23.39,-21.58,0.0,0.0,38.01,-3.98,-44.96,34.04,-10.93
719,0.0,0.0,-0.0,-17.64,-24.61,-0.0,-0.0,37.33,-3.38,-42.25,33.95,-8.29
720,0.0,-0.0,0.0,-21.68,-29.37,0.0,-0.0,47.96,-3.63,-51.05,44.33,-6.72
721,0.0,-0.0,-0.0,-23.21,-26.62,0.0,-0.0,41.53,-3.87,-49.84,37.65,-12.18
722,-0.0,-0.0,-0.0,-21.96,-26.71,-0.0,0.0,40.24,-4.01,-48.67,36.23,-12.44
723,0.0,0.0,0.0,-23.85,-29.12,0.0,-0.0,49.07,-4.07,-52.96,45.0,-7.96
724,0.0,0.0,-0.0,-21.61,-22.14,-0.0,0.0,36.39,-3.64,-43.75,32.75,-10.99
725,-0.0,-0.0,-0.0,-19.46,-33.06,0.0,0.0,45.73,-3.66,-52.51,42.07,-10.44
726,0.0,0.0,0.0,-20.4,-36.47,-0.0,-0.0,47.39,-4.18,-56.87,43.21,-13.66
727,-0.0,0.0,-0.0,-22.82,-25.02,0.0,-0.0,41.84,-3.94,-47.84,37.89,-9.94
728,-0.0,-0.0,0.0,-22.94,-25.18,-0.0,-0.0,40.95,-4.0,-48.13,36.94,-11.18
729,0.0,0.0,-0.0,-26.89,-26.48,-0.0,-0.0,44.7,-4.34,-53.36,40.35,-13.01
730,-0.0,-0.0,0.0,-23.98,-28.09,-0.0,0.0,42.17,-4.07,-52.06,38.09,-13.97
731,-0.0,-0.0,0.0,-25.72,-28.92,0.0,-0.0,46.71,-4.52,-54.64,42.19,-12.45
732,0.0,-0.0,-0.0,-19.88,-26.79,0.0,0.0,41.29,-3.51,-46.68,37.78,-8.9
733,0.0,0.0,0.0,-25.17,-31.53,-0.0,0.0,48.85,-4.27,-56.7,44.58,-12.12
734,-0.0,0.0,0.0,-21.75,-33.86,0.0,-0.0,47.22,-4.14,-55.61,43.09,-12.52
735,0.0,-0.0,0.0,-26.57,-34.58,-0.0,-0.0,50.31,-4.51,-61.15,45.8,-15.35
736,-0.0,-0.0,-0.0,-24.69,-26.55,0.0,0.0,43.18,-4.12,-51.24,39.07,-12.17
737,-0.0,0.0,-0.0,-24.94,-22.34,0.0,-0.0,38.28,-4.08,-47.28,34.2,-13.09
738,-0.0,0.0,0.0,-23.77,-36.2,0.0,-0.0,51.61,-4.61,-59.97,47.0,-12.98
739,0.0,-0.0,0.0,-26.52,-39.89,0.0,0.0,57.0,-5.0,-66.4,52.0,-14.4
740,-0.0,0.0,-0.0,-27.55,-34.7,-0.0,0.0,51.07,-4.34,-62.26,46.73,-15.53
741,0.0,0.0,-0.0,-26.86,-29.87,0.0,-0.0,40.26,-4.83,-56.73,35.43,-21.3
742,-0.0,-0.0,0.0,-27.86,-34.58,0.0,-0.0,41.51,-4.75,-62.43,36.76,-25.68
743,-0.0,0.0,-0.0,-31.88,-34.04,-0.0,0.0,45.86,-5.08,-65.93,40.79,-25.14
744,0.0,0.0,0.0,-22.34,-46.97,0.0,0.0,55.69,-5.06,-69.3,50.62,-18.68
745,-0.0,-0.0,-0.0,-33.74,-29.78,0.0,-0.0,49.02,-5.23,-63.52,43.79,-19.73
746,-0.0,0.0,-0.0,-28.37,-26.55,-0.0,-0.0,43.8,-4.69,-54.92,39.11,-15.81
747,-0.0,-0.0,0.0,-29.16,-30.4,-0.0,0.0,49.08,-4.7,-59.57,44.38,-15.19
748,-0.0,0.0,-0.0,-27.94,-28.78,-0.0,0.0,43.45,-4.31,-56.73,39.15,-17.58
749,-0.0,-0.0,-0.0,-32.57,-34.65,0.0,0.0,49.44,-5.13,-67.22,44.31,-22.91
750,-0.0,-0.0,-0.0,-29.32,-32.25,-0.0,-0.0,50.92,-5.2,-61.57,45.72,-15.84
751,-0.0,-0.0,0.0,-29.56,-38.36,0.0,0.0,52.45,-4.94,-67.91,47.51,-20.41
752,0.0,0.0,-0.0,-18.8,-40.68,-0.0,-0.0,47.47,-4.07,-59.48,43.41,-16.07
753,0.0,0.0,-0.0,-23.87,-37.93,0.0,-0.0,50.62,-4.23,-61.8,46.39,-15.41
754,0.0,-0.0,-0.0,-19.38,-41.61,0.0,0.0,51.31,-3.76,-60.99,47.55,-13.44
755,-0.0,-0.0,-0.0,-23.75,-25.66,-0.0,0.0,41.94,-3.88,-49.41,38.06,-11.35
756,0.0,0.0,-0.0,-27.47,-35.24,0.0,0.0,54.45,-4.49,-62.71,49.96,-12.75
757,-0.0,-0.0,0.0,-25.52,-32.06,0.0,0.0,47.36,-4.27,-57.58,43.08,-14.49
758,-0.0,0.0,0.0,-22.9,-29.25,0.0,0.0,46.91,-4.05,-52.15,42.86,-9.29
759,0.0,0.0,-0.0,-24.63,-32.64,0.0,0.0,51.7,-4.21,-57.27,47.5,-9.77
760,0.0,-0.0,-0.0,-24.08,-35.8,0.0,0.0,53.74,-4.19,-59.88,49.54,-10.34
761,-0.0,0.0,-0.0,-22.22,-37.21,-0.0,0.0,50.03,-4.22,-59.43,45.81,-13.62
762,0.0,0.0,-0.0,-21.14,-38.39,-0.0,-0.0,52.74,-4.38,-59.53,48.36,-11.18
763,-0.0,-0.0,-0.0,-22.18,-29.03,0.0,-0.0,43.85,-4.04,-51.21,39.81,-11.4
764,-0.0,-0.0,-0.0,-23.04,-22.78,-0.0,0.0,39.11,-3.79,-45.82,35.32,-10.51
765,0.0,-0.0,0.0,-22.04,-19.14,0.0,-0.0,35.6,-3.53,-41.17,32.06,-9.11
766,0.0,0.0,-0.0,-21.53,-31.94,0.0,-0.0,45.2,-3.92,-53.48,41.28,-12.2
767,-0.0,-0.0,0.0,-17.85,-27.13,-0.0,-0.0,40.1,-3.72,-44.98,36.38,-8.6
768,0.0,0.0,0.0,-24.02,-27.15,-0.0,0.0,43.93,-3.9,-51.17,40.03,-11.14
769,0.0,-0.0,-0.0,-20.42,-23.1,-0.0,-0.0,39.04,-3.41,-43.53,35.63,-7.9
770,-0.0,-0.0,0.0,-19.24,-20.31,0.0,-0.0,37.73,-3.64,-39.55,34.09,-5.46
771,0.0,0.0,-0.0,-22.5,-31.38,0.0,0.0,48.35,-3.88,-53.88,44.47,-9.41
772,-0.0,-0.0,-0.0,-20.89,-28.57,-0.0,0.0,42.55,-3.89,-49.47,38.65,-10.81
773,-0.0,0.0,-0.0,-21.14,-26.12,0.0,-0.0,43.1,-3.71,-47.25,39.39,-7.86
774,0.0,0.0,0.0,-20.81,-25.79,0.0,0.0,40.38,-3.69,-46.6,36.69,-9.91
775,-0.0,-0.0,-0.0,-22.43,-20.73,-0.0,0.0,37.89,-3.92,-43.17,33.97,-9.19
776,-0.0,0.0,-0.0,-22.69,-24.86,-0.0,-0.0,39.87,-3.76,-47.56,36.11,-11.45
777,0.0,0.0,-0.0,-22.1,-20.17,-0.0,0.0,35.83,-4.06,-42.27,31.77,-10.5
778,-0.0,-0.0,0.0,-21.18,-21.15,0.0,-0.0,35.51,-3.59,-42.32,31.92,-10.4
779,-0.0,-0.0,0.0,-23.4,-25.47,0.0,-0.0,40.81,-3.71,-48.87,37.11,-11.76
780,0.0,-0.0,0.0,-21.15,-25.31,0.0,-0.0,37.87,-3.62,-46.46,34.25,-12.21
781,-0.0,0.0,-0.0,-20.32,-35.56,0.0,-0.0,50.85,-3.38,-55.87,47.46,-8.41
782,-0.0,-0.0,0.0,-16.47,-33.76,-0.0,0.0,47.8,-3.73,-50.23,44.07,-6.16
783,-0.0,0.0,0.0,-24.44,-27.49,0.0,0.0,42.45,-3.99,-51.93,38.46,-13.46
784,0.0,-0.0,0.0,-20.16,-25.9,0.0,0.0,42.46,-3.85,-46.06,38.62,-7.45
785,0.0,-0.0,0.0,-23.37,-31.93,0.0,-0.0,47.86,-3.99,-55.3,43.86,-11.43
786,-0.0,-0.0,-0.0,-23.67,-31.01,0.0,0.0,46.25,-4.22,-54.68,42.03,-12.65
787,-0.0,-0.0,0.0,-21.55,-25.12,0.0,-0.0,40.74,-3.92,-46.67,36.82,-9.84
788,0.0,0.0,0.0,-21.44,-33.07,0.0,0.0,45.99,-3.69,-54.52,42.3,-12.22
789,0.0,-0.0,0.0,-22.8,-30.63,-0.0,-0.0,46.01,-3.73,-53.43,42.28,-11.15
790,0.0,0.0,-0.0,-25.12,-18.25,-0.0,-0.0,36.46,-4.0,-43.36,32.46,-10.9
791,-0.0,0.0,-0.0,-22.26,-30.79,-0.0,-0.0,46.24,-3.69,-53.05,42.55,-10.5
792,-0.0,-0.0,0.0,-23.37,-22.93,-0.0,0.0,40.53,-3.87,-46.3,36.66,-9.64
793,-0.0,0.0,-0.0,-24.42,-24.53,-0.0,0.0,42.01,-3.83,-48.95,38.18,-10.77
794,0.0,0.0,-0.0,-18.23,-28.68,0.0,0.0,41.17,-3.48,-46.91,37.69,-9.22
795,-0.0,-0.0,-0.0,-20.29,-26.14,-0.0,0.0,42.76,-3.62,-46.42,39.13,-7.29
796,-0.0,0.0,0.0,-23.0,-29.44,0.0,-0.0,44.16,-3.93,-52.44,40.22,-12.22
797,0.0,-0.0,0.0,-21.67,-23.58,-0.0,0.0,40.6,-3.44,-45.25,37.16,-8.09
798,-0.0,0.0,-0.0,-20.54,-30.43,0.0,0.0,45.85,-3.55,-50.97,42.3,-8.66
799,-0.0,-0.0,-0.0,-23.87,-23.9,-0.0,0.0,40.15,-3.74,-47.77,36.41,-11.36
800,0.0,0.0,0.0,-18.73,-29.96,0.0,0.0,43.7,-3.72,-48.69,39.98,-8.71
801,0.0,-0.0,0.0,-23.01,-28.39,0.0,0.0,46.9,-3.78,-51.4,43.12,-8.28
802,0.0,-0.0,-0.0,-21.79,-25.64,0.0,-0.0,40.0,-3.85,-47.43,36.16,-11.27
803,0.0,0.0,0.0,-23.18,-24.09,-0.0,0.0,40.49,-3.76,-47.27,36.73,-10.54
804,-0.0,-0.0,0.0,-23.12,-29.4,0.0,0.0,44.79,-3.83,-52.52,40.96,-11.56
805,0.0,0.0,0.0,-21.9,-35.1,0.0,-0.0,49.4,-4.01,-56.99,45.39,-11.6
806,-0.0,-0.0,-0.0,-23.98,-22.11,0.0,0.0,39.82,-3.9,-46.09,35.92,-10.17
807,-0.0,0.0,-0.0,-24.47,-20.03,0.0,-0.0,38.78,-3.86,-44.5,34.92,-9.58
808,-0.0,0.0,-0.0,-25.1,-24.92,-0.0,-0.0,39.61,-3.91,-50.01,35.7,-14.31
809,-0.0,0.0,0.0,-22.65,-26.32,-0.0,0.0,41.49,-4.14,-48.97,37.35,-11.62
810,-0.0,-0.0,0.0,-24.45,-27.11,-0.0,-0.0,41.92,-3.95,-51.56,37.97,-13.59
811,-0.0,0.0,-0.0,-22.29,-33.1,0.0,0.0,47.83,-3.79,-55.39,44.04,-11.35
812,0.0,0.0,-0.0,-25.37,-23.95,0.0,-0.0,41.06,-3.88,-49.31,37.18,-12.13
813,-0.0,-0.0,0.0,-21.81,-32.55,-0.0,0.0,46.82,-3.55,-54.36,43.27,-11.09
814,0.0,0.0,-0.0,-23.69,-28.16,-0.0,0.0,43.32,-3.86,-51.85,39.46,-12.39
815,0.0,0.0,0.0,-19.97,-22.25,0.0,0.0,37.0,-3.38,-42.22,33.62,-8.6
816,-0.0,-0.0,0.0,-23.7,-24.27,0.0,0.0,42.69,-3.8,-47.97,38.88,-9.08
817,-0.0,-0.0,0.0,-18.69,-24.57,0.0,0.0,39.26,-3.44,-43.26,35.81,-7.45
818,0.0,0.0,-0.0,-23.22,-21.78,0.0,-0.0,39.13,-3.97,-45.01,35.15,-9.85
819,0.0,0.0,-0.0,-24.49,-18.3,-0.0,-0.0,35.43,-3.98,-42.79,31.45,-11.34
820,0.0,0.0,-0.0,-22.83,-25.26,-0.0,0.0,41.69,-3.83,-48.09,37.86,-10.23
821,-0.0,-0.0,0.0,-20.32,-15.16,0.0,-0.0,31.22,-4.12,-35.47,27.09,-8.38
822,0.0,0.0,0.0,-20.2,-21.16,0.0,-0.0,34.67,-3.38,-41.36,31.29,-10.07
823,-0.0,-0.0,-0.0,-25.41,-23.77,-0.0,0.0,40.73,-4.0,-49.18,36.73,-12.45
824,0.0,-0.0,0.0,-20.09,-39.1,-0.0,0.0,56.46,-4.1,-59.19,52.36,-6.82
825,-0.0,0.0,0.0,-24.36,-14.97,0.0,-0.0,31.11,-3.94,-39.33,27.17,-12.16
826,-0.0,-0.0,0.0,-20.59,-21.58,-0.0,0.0,35.13,-3.73,-42.17,31.4,-10.77
827,0.0,-0.0,0.0,-24.41,-23.27,-0.0,0.0,39.58,-3.93,-47.68,35.66,-12.03
828,0.0,-0.0,0.0,-25.48,-36.92,-0.0,0.0,56.66,-4.06,-62.4,52.6,-9.79
829,0.0,-0.0,0.0,-23.07,-36.91,0.0,-0.0,53.04,-3.54,-59.98,49.5,-10.47
830,0.0,-0.0,-0.0,-25.38,-37.56,-0.0,-0.0,52.21,-3.73,-62.94,48.48,-14.45
831,0.0,-0.0,0.0,-22.83,-42.62,-0.0,-0.0,54.57,-3.93,-65.45,50.64,-14.81
832,0.0,0.0,-0.0,-22.72,-33.19,0.0,-0.0,48.11,-4.05,-55.92,44.06,-11.85
833,0.0,0.0,0.0,-23.53,-25.78,0.0,-0.0,37.47,-3.82,-49.31,33.65,-15.66
834,-0.0,0.0,0.0,-20.39,-31.02,0.0,-0.0,42.78,-3.49,-51.4,39.28,-12.12
835,-0.0,-0.0,0.0,-21.78,-27.23,-0.0,-0.0,42.35,-3.85,-49.01,38.5,-10.5
836,0.0,0.0,0.0,-25.66,-27.34,-0.0,-0.0,42.96,-3.9,-53.0,39.06,-13.94
837,0.0,0.0,-0.0,-23.44,-25.68,-0.0,0.0,41.74,-3.98,-49.12,37.75,-11.36
838,-0.0,0.0,0.0,-21.05,-28.25,-0.0,0.0,42.94,-3.61,-49.3,39.34,-9.96
839,0.0,-0.0,0.0,-22.31,-18.89,-0.0,-0.0,34.33,-4.04,-41.2,30.29,-10.91
840,-0.0,0.0,0.0,-22.28,-19.36,0.0,0.0,36.62,-3.58,-41.64,33.04,-8.6
841,0.0,0.0,0.0,-22.11,-23.7,0.0,0.0,36.22,-3.59,-45.81,32.63,-13.19
842,-0.0,0.0,-0.0,-20.22,-19.1,0.0,0.0,32.76,-3.74,-39.32,29.02,-10.3
843,0.0,-0.0,-0.0,-24.73,-31.82,0.0,-0.0,47.15,-4.24,-56.55,42.91,-13.64
844,-0.0,0.0,-0.0,-22.3,-34.0,0.0,-0.0,49.78,-3.58,-56.29,46.2,-10.09
845,-0.0,-0.0,0.0,-24.0,-22.96,-0.0,-0.0,38.21,-3.76,-46.96,34.44,-12.52
846,0.0,0.0,0.0,-24.82,-36.97,0.0,0.0,54.42,-4.2,-61.79,50.22,-11.57
847,-0.0,0.0,-0.0,-23.95,-22.23,-0.0,0.0,39.88,-3.78,-46.18,36.1,-10.09
848,0.0,0.0,0.0,-21.47,-25.3,0.0,0.0,40.35,-3.58,-46.77,36.77,-10.0
849,-0.0,-0.0,0.0,-22.65,-19.01,-0.0,0.0,35.16,-3.72,-41.67,31.44,-10.23
850,-0.0,-0.0,-0.0,-21.78,-30.27,-0.0,-0.0,43.61,-3.67,-52.05,39.94,-12.11
851,-0.0,-0.0,0.0,-23.27,-25.99,-0.0,-0.0,41.41,-3.79,-49.26,37.62,-11.64
852,-0.0,0.0,0.0,-24.83,-26.98,0.0,0.0,40.39,-3.96,-51.82,36.43,-15.39
853,0.0,0.0,0.0,-25.03,-21.06,0.0,0.0,37.57,-3.82,-46.09,33.75,-12.34
854,0.0,-0.0,0.0,-23.0,-23.84,0.0,-0.0,38.87,-3.87,-46.84,35.0,-11.84
855,-0.0,0.0,-0.0,-23.75,-27.56,0.0,-0.0,44.02,-3.8,-51.3,40.22,-11.08
856,0.0,-0.0,0.0,-21.4,-20.95,0.0,-0.0,33.54,-3.42,-42.34,30.12,-12.22
857,0.0,0.0,0.0,-24.29,-37.04,-0.0,0.0,54.15,-3.99,-61.33,50.16,-11.17
858,0.0,0.0,0.0,-25.02,-24.32,0.0,0.0,44.38,-3.97,-49.34,40.41,-8.93
859,0.0,-0.0,-0.0,-22.73,-23.01,-0.0,-0.0,40.77,-4.03,-45.75,36.74,-9.01
860,0.0,-0.0,0.0,-23.6,-18.57,0.0,-0.0,31.73,-3.79,-42.17,27.93,-14.24
861,-0.0,-0.0,-0.0,-20.86,-28.76,-0.0,0.0,43.03,-3.93,-49.62,39.1,-10.52
862,-0.0,0.0,0.0,-19.85,-25.88,0.0,-0.0,40.12,-3.92,-45.72,36.21,-9.51
863,0.0,-0.0,-0.0,-20.8,-27.61,-0.0,-0.0,41.66,-3.31,-48.41,38.35,-10.06
864,0.0,0.0,0.0,-21.44,-23.93,-0.0,0.0,37.42,-3.74,-45.37,33.68,-11.69
865,0.0,0.0,-0.0,-24.53,-29.62,0.0,0.0,42.07,-4.37,-54.15,37.7,-16.45
866,0.0,0.0,0.0,-24.9,-26.58,-0.0,-0.0,39.9,-4.35,-51.49,35.56,-15.93
867,0.0,0.0,0.0,-24.48,-31.35,0.0,0.0,48.74,-4.33,-55.83,44.42,-11.42
868,-0.0,-0.0,-0.0,-23.74,-26.85,-0.0,-0.0,41.15,-3.84,-50.59,37.31,-13.28
869,0.0,0.0,-0.0,-22.35,-27.86,-0.0,0.0,44.15,-3.69,-50.21,40.45,-9.76
870,0.0,0.0,-0.0,-20.71,-29.08,0.0,-0.0,44.34,-3.73,-49.79,40.62,-9.17
871,0.0,0.0,0.0,-18.79,-29.32,0.0,-0.0,41.71,-3.52,-48.11,38.19,-9.92
872,-0.0,0.0,0.0,-16.9,-26.97,-0.0,-0.0,40.03,-3.61,-43.87,36.42,-7.45
873,0.0,-0.0,-0.0,-23.31,-30.47,-0.0,-0.0,45.52,-4.03,-53.78,41.49,-12.29
874,0.0,0.0,-0.0,-26.13,-41.81,-0.0,0.0,59.35,-4.33,-67.94,55.02,-12.92
875,0.0,-0.0,0.0,-22.93,-28.13,0.0,-0.0,44.45,-4.22,-51.05,40.23,-10.82
876,0.0,-0.0,0.0,-26.26,-34.6,-0.0,0.0,51.56,-4.2,-60.86,47.36,-13.5
877,-0.0,0.0,0.0,-23.86,-24.64,0.0,0.0,41.55,-3.97,-48.51,37.58,-10.93
878,0.0,0.0,0.0,-21.85,-40.57,0.0,-0.0,54.86,-4.1,-62.42,50.76,-11.66
879,0.0,-0.0,-0.0,-23.02,-32.11,-0.0,0.0,48.74,-4.33,-55.13,44.4,-10.73
880,-0.0,-0.0,-0.0,-25.07,-22.16,-0.0,-0.0,39.53,-4.04,-47.24,35.49,-11.75
881,-0.0,-0.0,0.0,-25.57,-29.52,-0.0,0.0,44.76,-4.14,-55.09,40.62,-14.47
882,0.0,0.0,-0.0,-21.17,-20.09,0.0,0.0,39.81,-3.68,-41.27,36.13,-5.14
883,0.0,-0.0,-0.0,-22.98,-29.72,0.0,0.0,45.35,-4.07,-52.7,41.28,-11.42
884,-0.0,0.0,0.0,-24.0,-29.65,-0.0,0.0,46.97,-3.89,-53.65,43.09,-10.57
885,0.0,0.0,0.0,-24.3,-27.23,0.0,0.0,46.82,-3.99,-51.53,42.83,-8.7
886,0.0,0.0,0.0,-26.55,-23.13,-0.0,-0.0,41.41,-4.07,-49.68,37.34,-12.34
887,0.0,-0.0,-0.0,-27.13,-29.45,0.0,-0.0,51.86,-4.04,-56.58,47.82,-8.76
888,-0.0,-0.0,-0.0,-23.18,-25.08,0.0,0.0,41.69,-3.71,-48.26,37.98,-10.28
889,-0.0,0.0,0.0,-22.21,-32.36,0.0,-0.0,48.7,-3.87,-54.57,44.83,-9.74
890,0.0,-0.0,-0.0,-21.96,-33.24,0.0,0.0,47.98,-3.81,-55.21,44.18,-11.03
891,0.0,0.0,-0.0,-22.14,-24.82,0.0,0.0,41.98,-3.99,-46.96,37.99,-8.97
892,-0.0,-0.0,-0.0,-23.45,-28.65,-0.0,-0.0,48.24,-3.96,-52.09,44.29,-7.81
893,0.0,0.0,0.0,-24.99,-31.75,-0.0,0.0,49.43,-4.25,-56.74,45.17,-11.56
894,0.0,0.0,-0.0,-23.74,-23.39,-0.0,0.0,37.81,-3.9,-47.14,33.91,-13.23
895,-0.0,-0.0,-0.0,-24.5,-28.88,0.0,0.0,46.5,-4.11,-53.38,42.4,-10.98
896,-0.0,-0.0,0.0,-26.94,-39.09,0.0,-0.0,55.36,-4.23,-66.03,51.13,-14.9
897,-0.0,-0.0,-0.0,-22.69,-23.03,0.0,-0.0,38.87,-3.84,-45.72,35.03,-10.68
898,-0.0,0.0,0.0,-24.13,-29.15,-0.0,0.0,45.06,-4.02,-53.29,41.04,-12.25
899,-0.0,-0.0,0.0,-22.66,-26.52,-0.0,0.0,42.86,-3.71,-49.18,39.15,-10.03
900,0.0,0.0,0.0,-23.78,-32.03,-0.0,0.0,48.31,-3.88,-55.81,44.44,-11.37
901,-0.0,0.0,0.0,-27.5,-19.01,-0.0,-0.0,41.41,-4.44,-46.52,36.97,-9.54
902,-0.0,0.0,0.0,-28.66,-18.21,-0.0,0.0,40.33,-4.27,-46.87,36.06,-10.81
903,0.0,0.0,0.0,-26.0,-15.6,0.0,-0.0,35.8,-3.97,-41.6,31.83,-9.77
904,0.0,0.0,-0.0,-22.88,-30.06,-0.0,-0.0,45.87,-4.09,-52.94,41.78,-11.16
905,-0.0,0.0,0.0,-26.21,-27.99,-0.0,0.0,44.61,-4.28,-54.21,40.32,-13.88
906,-0.0,0.0,-0.0,-26.28,-29.27,-0.0,0.0,47.49,-4.13,-55.55,43.37,-12.19
907,0.0,-0.0,0.0,-25.83,-27.95,-0.0,0.0,47.42,-4.24,-53.78,43.19,-10.59
908,0.0,0.0,0.0,-24.4,-17.96,0.0,-0.0,36.07,-4.04,-42.36,32.03,-10.33
909,-0.0,0.0,0.0,-26.65,-34.99,-0.0,-0.0,52.51,-4.61,-61.64,47.9,-13.74
910,-0.0,0.0,-0.0,-24.61,-26.93,-0.0,-0.0,45.44,-3.89,-51.55,41.55,-9.99
911,0.0,0.0,0.0,-23.38,-28.12,-0.0,-0.0,42.01,-4.07,-51.5,37.94,-13.56
912,0.0,0.0,0.0,-21.55,-30.78,-0.0,0.0,48.59,-4.13,-52.33,44.46,-7.87
913,0.0,-0.0,-0.0,-25.44,-16.69,-0.0,0.0,35.51,-4.21,-42.13,31.3,-10.84
914,0.0,0.0,-0.0,-22.59,-24.0,0.0,0.0,37.87,-4.1,-46.59,33.77,-12.81
915,0.0,-0.0,0.0,-26.26,-31.66,-0.0,-0.0,46.01,-4.09,-57.92,41.92,-16.0
916,0.0,0.0,0.0,-20.13,-36.2,-0.0,-0.0,50.34,-4.13,-56.33,46.21,-10.12
917,-0.0,0.0,0.0,-26.72,-23.27,0.0,0.0,41.26,-4.01,-49.99,37.25,-12.74
918,0.0,-0.0,-0.0,-27.28,-29.34,0.0,-0.0,43.8,-4.39,-56.61,39.41,-17.21
919,0.0,-0.0,-0.0,-27.84,-35.3,-0.0,-0.0,52.15,-4.47,-63.14,47.67,-15.47
920,0.0,0.0,-0.0,-31.2,-57.12,-0.0,0.0,68.09,-5.15,-88.32,62.95,-25.37
921,0.0,0.0,0.0,-25.54,-43.77,0.0,0.0,61.96,-4.87,-69.3,57.09,-12.21
922,-0.0,0.0,0.0,-28.87,-36.0,-0.0,0.0,56.01,-5.06,-64.86,50.94,-13.92
923,0.0,-0.0,0.0,-22.81,-41.95,-0.0,-0.0,53.48,-4.82,-64.76,48.65,-16.11
924,-0.0,-0.0,-0.0,-27.67,-42.25,-0.0,0.0,53.86,-4.84,-69.92,49.03,-20.89
925,-0.0,-0.0,-0.0,-23.65,-38.24,0.0,0.0,51.82,-4.19,-61.89,47.63,-14.26
926,0.0,-0.0,0.0,-18.56,-29.18,-0.0,-0.0,38.43,-4.34,-47.74,34.08,-13.65
927,0.0,-0.0,0.0,-24.13,-14.25,-0.0,-0.0,33.63,-4.27,-38.38,29.36,-9.02
928,0.0,0.0,-0.0,-27.22,-44.63,0.0,0.0,56.37,-4.75,-71.85,51.62,-20.24
929,0.0,0.0,0.0,-26.58,-36.46,0.0,-0.0,54.76,-4.7,-63.04,50.06,-12.99
930,-0.0,-0.0,-0.0,-27.53,-39.45,0.0,-0.0,51.04,-4.59,-66.98,46.45,-20.53
931,-0.0,-0.0,0.0,-23.22,-41.49,-0.0,0.0,53.82,-4.45,-64.71,49.36,-15.35
932,0.0,0.0,0.0,-28.96,-35.38,-0.0,0.0,50.82,-4.74,-64.34,46.08,-18.27
933,0.0,0.0,-0.0,-23.7,-47.01,0.0,0.0,55.15,-4.17,-70.71,50.98,-19.73
934,0.0,-0.0,-0.0,-28.39,-25.07,0.0,-0.0,46.22,-4.6,-53.46,41.63,-11.83
935,0.0,-0.0,0.0,-21.07,-30.32,0.0,-0.0,39.29,-4.21,-51.39,35.07,-16.31
936,-0.0,0.0,0.0,-21.7,-33.98,-0.0,0.0,48.97,-3.71,-55.68,45.26,-10.42
937,0.0,-0.0,-0.0,-30.49,-35.25,-0.0,0.0,46.83,-4.64,-65.74,42.19,-23.55
938,-0.0,0.0,-0.0,-21.87,-26.73,-0.0,-0.0,42.16,-4.07,-48.59,38.09,-10.5
939,0.0,-0.0,-0.0,-20.91,-25.85,-0.0,0.0,39.11,-4.15,-46.76,34.95,-11.81
940,0.0,-0.0,0.0,-21.96,-36.45,-0.0,0.0,47.63,-4.69,-58.41,42.94,-15.46
941,-0.0,0.0,-0.0,-20.29,-21.99,-0.0,0.0,37.28,-3.82,-42.28,33.45,-8.83
942,0.0,-0.0,0.0,-20.39,-32.86,0.0,-0.0,42.76,-3.72,-53.25,39.04,-14.21
943,0.0,-0.0,0.0,-22.8,-28.06,0.0,0.0,42.24,-3.76,-50.86,38.48,-12.37
944,-0.0,0.0,0.0,-26.51,-39.45,0.0,0.0,55.3,-4.0,-65.97,51.31,-14.66
945,-0.0,-0.0,-0.0,-23.76,-22.13,-0.0,0.0,37.98,-3.69,-45.89,34.3,-11.6
946,-0.0,-0.0,0.0,-25.23,-45.3,-0.0,-0.0,58.03,-4.19,-70.53,53.84,-16.69
947,-0.0,0.0,0.0,-23.2,-27.85,0.0,-0.0,43.07,-3.71,-51.05,39.36,-11.69
948,-0.0,-0.0,0.0,-22.57,-30.46,-0.0,0.0,47.83,-4.29,-53.03,43.55,-9.48
949,0.0,-0.0,0.0,-28.45,-12.65,-0.0,0.0,34.2,-4.66,-41.1,29.55,-11.55
950,0.0,0.0,-0.0,-21.47,-34.06,-0.0,-0.0,49.26,-3.89,-55.54,45.37,-10.16
951,0.0,0.0,-0.0,-21.85,-18.14,-0.0,0.0,35.78,-3.76,-39.99,32.01,-7.98
952,0.0,0.0,-0.0,-25.23,-15.93,0.0,-0.0,34.65,-4.16,-41.16,30.49,-10.67
953,-0.0,0.0,0.0,-20.79,-20.6,0.0,-0.0,35.54,-3.68,-41.39,31.86,-9.52
954,0.0,-0.0,-0.0,-22.08,-14.5,-0.0,0.0,31.77,-3.62,-36.58,28.15,-8.43
955,0.0,0.0,0.0,-13.59,-26.98,-0.0,0.0,41.75,-3.49,-40.56,38.26,-2.31
956,0.0,0.0,-0.0,-24.05,-7.55,-0.0,-0.0,31.68,-3.85,-31.6,27.83,-3.77
957,0.0,0.0,-0.0,-15.06,-34.76,0.0,-0.0,49.91,-3.51,-49.82,46.4,-3.42
958,0.0,0.0,0.0,-22.25,-27.37,-0.0,0.0,44.17,-3.72,-49.63,40.45,-9.18
959,-0.0,-0.0,-0.0,-24.04,-24.95,0.0,-0.0,45.56,-4.17,-48.99,41.4,-7.6
960,0.0,-0.0,-0.0,-25.64,-30.29,0.0,0.0,48.62,-3.85,-55.92,44.77,-11.15
961,-0.0,0.0,-0.0,-23.49,-25.31,0.0,0.0,42.78,-3.71,-48.8,39.07,-9.73
962,0.0,0.0,0.0,-20.2,-25.57,-0.0,-0.0,44.26,-3.62,-45.77,40.64,-5.13
963,-0.0,0.0,-0.0,-23.63,-26.48,0.0,-0.0,46.71,-3.87,-50.11,42.83,-7.28
964,0.0,-0.0,-0.0,-22.29,-32.91,-0.0,-0.0,50.35,-4.32,-55.2,46.02,-9.18
965,0.0,-0.0,0.0,-20.57,-33.7,0.0,-0.0,50.5,-3.85,-54.28,46.65,-7.63
966,0.0,0.0,-0.0,-22.84,-19.0,-0.0,-0.0,40.28,-3.48,-41.84,36.8,-5.04
967,-0.0,0.0,0.0,-21.26,-23.76,0.0,0.0,41.76,-3.68,-45.03,38.08,-6.94
968,0.0,0.0,0.0,-20.89,-35.83,0.0,0.0,51.76,-3.91,-56.71,47.85,-8.86
969,0.0,-0.0,0.0,-24.91,-20.0,-0.0,0.0,38.28,-4.07,-44.91,34.21,-10.7
970,0.0,-0.0,0.0,-24.37,-26.27,-0.0,-0.0,47.13,-4.04,-50.64,43.09,-7.55
971,0.0,0.0,0.0,-24.52,-24.0,-0.0,-0.0,45.89,-3.68,-48.52,42.21,-6.31
972,0.0,-0.0,-0.0,-21.12,-26.96,0.0,0.0,45.93,-3.39,-48.08,42.54,-5.54
973,0.0,0.0,0.0,-22.76,-14.74,0.0,-0.0,35.68,-3.71,-37.5,31.97,-5.53
974,-0.0,0.0,-0.0,-26.47,-22.24,0.0,0.0,47.0,-4.27,-48.7,42.72,-5.98
975,0.0,-0.0,-0.0,-22.88,-11.95,0.0,-0.0,36.74,-3.59,-34.83,33.15,-1.68
976,-0.0,0.0,-0.0,-24.52,-24.27,-0.0,0.0,44.89,-4.08,-48.79,40.81,-7.98
977,0.0,-0.0,0.0,-26.77,-17.93,0.0,0.0,41.04,-4.44,-44.7,36.59,-8.11
978,-0.0,0.0,0.0,-24.42,-21.24,0.0,0.0,44.55,-3.88,-45.66,40.67,-4.99
979,-0.0,-0.0,0.0,-22.45,-21.6,-0.0,-0.0,40.55,-3.66,-44.05,36.88,-7.17
980,0.0,-0.0,0.0,-23.01,-31.45,0.0,-0.0,49.31,-4.0,-54.45,45.31,-9.14
981,-0.0,-0.0,0.0,-24.88,-37.24,0.0,-0.0,51.96,-4.26,-62.12,47.71,-14.42
982,0.0,0.0,0.0,-24.06,-32.6,0.0,-0.0,49.4,-4.19,-56.66,45.21,-11.45
983,0.0,0.0,-0.0,-24.95,-30.18,-0.0,0.0,41.36,-4.16,-55.12,37.2,-17.93
984,-0.0,0.0,-0.0,-22.82,-25.19,0.0,-0.0,35.47,-3.58,-48.01,31.89,-16.13
985,-0.0,-0.0,-0.0,-20.43,-23.63,0.0,0.0,32.16,-3.62,-44.06,28.55,-15.51
986,-0.0,0.0,0.0,-23.39,-14.66,-0.0,0.0,27.95,-3.64,-38.06,24.31,-13.75
987,0.0,-0.0,0.0,-17.91,-24.27,0.0,-0.0,37.75,-3.27,-42.18,34.48,-7.7
988,-0.0,0.0,-0.0,-22.5,-26.41,0.0,-0.0,39.14,-3.78,-48.91,35.36,-13.55
989,0.0,-0.0,-0.0,-24.87,-10.22,-0.0,-0.0,28.17,-3.83,-35.09,24.35,-10.74
990,-0.0,0.0,0.0,-23.81,-25.53,0.0,-0.0,38.87,-4.01,-49.34,34.85,-14.48
991,0.0,-0.0,0.0,-25.33,-14.72,0.0,0.0,30.44,-3.8,-40.05,26.64,-13.4
992,0.0,-0.0,0.0,-23.21,-28.29,0.0,-0.0,40.97,-3.77,-51.5,37.2,-14.3
993,-0.0,-0.0,-0.0,-20.8,-23.91,-0.0,-0.0,34.6,-3.51,-44.71,31.09,-13.62
994,0.0,-0.0,0.0,-18.3,-37.13,0.0,-0.0,43.9,-3.95,-55.43,39.95,-15.48
995,-0.0,0.0,-0.0,-24.77,-28.3,-0.0,-0.0,41.95,-3.77,-53.07,38.19,-14.88
996,0.0,-0.0,0.0,-22.33,-16.66,-0.0,0.0,29.05,-3.92,-38.99,25.13,-13.86
997,-0.0,0.0,-0.0,-23.38,-30.46,0.0,-0.0,42.17,-3.81,-53.84,38.36,-15.49
998,0.0,-0.0,-0.0,-18.7,-44.27,0.0,0.0,51.69,-3.61,-62.97,48.09,-14.89
999,-0.0,0.0,-0.0,-18.76,-11.85,-0.0,-0.0,30.32,-2.87,-30.61,27.46,-3.15
1000,0.0,0.0,0.0,-21.11,-18.86,0.0,-0.0,34.94,-3.22,-39.97,31.72,-8.26
