# Supplementary material for: Network pharmacology and molecular-docking-based strategy to explore the potential mechanism of salidroside-inhibited oxidative stress in retinal ganglion cell
Source: PLoS One. 2024 Jul 5;19(7):e0305343. doi: 10.1371/journal.pone.0305343 (PMC11226129; doi:10.1371/journal.pone.0305343)
Supplement: S1 File — All raw data required to replicate the results of study were listed in this file. (ZIP) [file pone.0305343.s002.zip › original data/molecular dynamic/4zzh-SIRT1_/FINAL_RESULTS_MMPBSA.dat]

| Run on Tue Apr 16 16:25:37 2024
|
|gmx_MMPBSA Version=v1.6.2 based on MMPBSA.py v.16.0
|Complex Structure file:                                            md_100ns.tpr
|Complex (GROMACS) topology file:                                      topol.top
|Complex (AMBER) topology file:                                       COM.prmtop
|Receptor (AMBER) topology file:                                      REC.prmtop
|Ligand (AMBER) topology file:                                        LIG.prmtop
|Initial trajectories:                                            COM_traj_0.xtc
|
|Receptor mask:                  ":1-339"
|Ligand mask:                    ":340"
|Ligand residue name is:         "UNL"
|
|Calculations performed using 1000 complex frames
|
|Generalized Born ESURF calculated using 'LCPO' surface areas
|
|Using temperature = 298.00 K
|All units are reported in kcal/mol
|
|SD - Sample standard deviation, SEM - Sample standard error of the mean
|SD(Prop.), SEM(Prop.) - SD and SEM obtained with propagation of uncertainty formula
|https://en.wikipedia.org/wiki/Propagation_of_uncertainty#Example_formulae
|
-------------------------------------------------------------------------------
-------------------------------------------------------------------------------

GENERALIZED BORN:

Complex:
Energy Component       Average     SD(Prop.)         SD   SEM(Prop.)        SEM
-------------------------------------------------------------------------------
BOND                   1633.90         33.78      33.78         1.07       1.07
ANGLE                  2757.47         41.71      41.71         1.32       1.32
DIHED                  3790.23         23.59      23.59         0.75       0.75
VDWAALS               -2690.36         25.84      25.84         0.82       0.82
EEL                  -24238.62        129.21     129.21         4.09       4.09
1-4 VDW                1247.26         14.81      14.81         0.47       0.47
1-4 EEL               14513.55         52.19      52.19         1.65       1.65
EGB                   -4014.33        104.72     104.72         3.31       3.31
ESURF                   129.99          2.48       2.48         0.08       0.08

GGAS                  -2986.57        154.09     131.50         4.87       4.16
GSOLV                 -3884.35        104.75     103.35         3.31       3.27

TOTAL                 -6870.92        186.33      62.26         5.89       1.97

-------------------------------------------------------------------------------
-------------------------------------------------------------------------------
Receptor:
Energy Component       Average     SD(Prop.)         SD   SEM(Prop.)        SEM
-------------------------------------------------------------------------------
BOND                   1625.96         33.70      33.70         1.07       1.07
ANGLE                  2741.01         41.68      41.68         1.32       1.32
DIHED                  3770.22         23.51      23.51         0.74       0.74
VDWAALS               -2662.21         25.18      25.18         0.80       0.80
EEL                  -24120.70        130.00     130.00         4.11       4.11
1-4 VDW                1238.14         14.74      14.74         0.47       0.47
1-4 EEL               14353.72         51.65      51.65         1.63       1.63
EGB                   -4019.72        105.21     105.21         3.33       3.33
ESURF                   130.54          2.41       2.41         0.08       0.08

GGAS                  -3053.85        154.41     132.50         4.88       4.19
GSOLV                 -3889.18        105.23     103.82         3.33       3.28

TOTAL                 -6943.03        186.86      62.05         5.91       1.96

-------------------------------------------------------------------------------
-------------------------------------------------------------------------------
Ligand:
Energy Component       Average     SD(Prop.)         SD   SEM(Prop.)        SEM
-------------------------------------------------------------------------------
BOND                      7.94          2.30       2.30         0.07       0.07
ANGLE                    16.46          3.09       3.09         0.10       0.10
DIHED                    20.01          1.70       1.70         0.05       0.05
VDWAALS                  -3.72          0.51       0.51         0.02       0.02
EEL                     -93.84          7.17       7.17         0.23       0.23
1-4 VDW                   9.12          1.20       1.20         0.04       0.04
1-4 EEL                 159.83          4.53       4.53         0.14       0.14
EGB                     -35.10          3.00       3.00         0.09       0.09
ESURF                     3.42          0.06       0.06         0.00       0.00

GGAS                    115.78          9.56       6.59         0.30       0.21
GSOLV                   -31.68          3.00       2.98         0.09       0.09

TOTAL                    84.11         10.02       4.78         0.32       0.15

-------------------------------------------------------------------------------
-------------------------------------------------------------------------------
Delta (Complex - Receptor - Ligand):
Energy Component       Average     SD(Prop.)         SD   SEM(Prop.)        SEM
-------------------------------------------------------------------------------
ΔBOND                     0.00          2.22       0.00         0.07       0.00
ΔANGLE                   -0.00          3.06       0.00         0.10       0.00
ΔDIHED                   -0.00          1.62       0.00         0.05       0.00
ΔVDWAALS                -24.43          0.15       3.95         0.00       0.12
ΔEEL                    -24.07          6.39      10.60         0.20       0.34
Δ1-4 VDW                 -0.00          1.12       0.00         0.04       0.00
Δ1-4 EEL                  0.00          3.99       0.00         0.13       0.00
ΔEGB                     40.48          2.52       7.95         0.08       0.25
ΔESURF                   -3.98          0.01       0.57         0.00       0.02

ΔGGAS                   -48.50          6.39      11.50         0.20       0.36
ΔGSOLV                   36.51          2.52       7.70         0.08       0.24

ΔTOTAL                  -12.00          6.87       6.03         0.22       0.19
-------------------------------------------------------------------------------
-------------------------------------------------------------------------------
