# Supplementary material for: Network pharmacology and molecular-docking-based strategy to explore the potential mechanism of salidroside-inhibited oxidative stress in retinal ganglion cell
Source: PLoS One. 2024 Jul 5;19(7):e0305343. doi: 10.1371/journal.pone.0305343 (PMC11226129; doi:10.1371/journal.pone.0305343)
Supplement: S1 File — All raw data required to replicate the results of study were listed in this file. (ZIP) [file pone.0305343.s002.zip › original data/molecular dynamic/4zzh-SIRT1_/gyrate.xvg]

         0     2.44408     
       100     2.46442     
       200     2.45859     
       300     2.49608     
       400      2.4645     
       500     2.43613     
       600     2.43487     
       700     2.44893     
       800     2.45153     
       900      2.4198     
      1000     2.37837     
      1100     2.37234     
      1200     2.35645     
      1300     2.37574     
      1400     2.38605     
      1500     2.33888     
      1600     2.33097     
      1700     2.34303     
      1800     2.37144     
      1900     2.36845     
      2000     2.38383     
      2100     2.37207     
      2200     2.36457     
      2300     2.34322     
      2400     2.37574     
      2500     2.34219     
      2600     2.31585     
      2700     2.32394     
      2800     2.31973     
      2900     2.31342     
      3000     2.32748     
      3100     2.30933     
      3200     2.30734     
      3300     2.29085     
      3400     2.29117     
      3500     2.29892     
      3600     2.28075     
      3700     2.27379     
      3800     2.27921     
      3900     2.29674     
      4000     2.31011     
      4100     2.30482     
      4200     2.29041     
      4300     2.31993     
      4400     2.32068     
      4500     2.32206     
      4600     2.34869     
      4700     2.34886     
      4800     2.33962     
      4900     2.32416     
      5000     2.33148     
      5100     2.31105     
      5200     2.29926     
      5300     2.31181     
      5400     2.32888     
      5500      2.3109     
      5600     2.31085     
      5700     2.32008     
      5800     2.30537     
      5900      2.2913     
      6000     2.32176     
      6100      2.3185     
      6200     2.30062     
      6300     2.30788     
      6400     2.31199     
      6500     2.30875     
      6600     2.32456     
      6700     2.31013     
      6800     2.31068     
      6900      2.2969     
      7000     2.30985     
      7100     2.29584     
      7200     2.30484     
      7300     2.30867     
      7400     2.28984     
      7500      2.3058     
      7600      2.2977     
      7700     2.30375     
      7800     2.26637     
      7900      2.2671     
      8000     2.25756     
      8100     2.28562     
      8200     2.29668     
      8300     2.31991     
      8400     2.33283     
      8500     2.32052     
      8600     2.32365     
      8700     2.29342     
      8800     2.31162     
      8900     2.32926     
      9000     2.29596     
      9100     2.29372     
      9200     2.28712     
      9300     2.30067     
      9400     2.29293     
      9500     2.26289     
      9600     2.27272     
      9700     2.28735     
      9800     2.28234     
      9900     2.27173     
     10000      2.2831     
     10100     2.30187     
     10200     2.30821     
     10300      2.3026     
     10400     2.27768     
     10500      2.2737     
     10600     2.28345     
     10700     2.28721     
     10800     2.29338     
     10900     2.26526     
     11000     2.27594     
     11100     2.26982     
     11200     2.27559     
     11300     2.29386     
     11400      2.3059     
     11500     2.27335     
     11600     2.29083     
     11700     2.31579     
     11800     2.29745     
     11900     2.30316     
     12000     2.27462     
     12100     2.28761     
     12200     2.27915     
     12300     2.28761     
     12400     2.27364     
     12500     2.29262     
     12600     2.28584     
     12700     2.29118     
     12800     2.28509     
     12900     2.27597     
     13000     2.27624     
     13100     2.27607     
     13200     2.28589     
     13300     2.27342     
     13400      2.2655     
     13500     2.26081     
     13600     2.26343     
     13700     2.25299     
     13800     2.24021     
     13900     2.23507     
     14000     2.22745     
     14100     2.23947     
     14200     2.24172     
     14300     2.24744     
     14400     2.26259     
     14500     2.23139     
     14600     2.25927     
     14700     2.25335     
     14800     2.24333     
     14900     2.23695     
     15000     2.23877     
     15100     2.24452     
     15200     2.24696     
     15300     2.22471     
     15400     2.22763     
     15500      2.2159     
     15600     2.22039     
     15700     2.22855     
     15800     2.23266     
     15900     2.22699     
     16000     2.22469     
     16100     2.23254     
     16200     2.23976     
     16300     2.26014     
     16400     2.23696     
     16500     2.23136     
     16600     2.23251     
     16700     2.21729     
     16800     2.23015     
     16900     2.22798     
     17000     2.22333     
     17100      2.2239     
     17200     2.22515     
     17300     2.23275     
     17400     2.24192     
     17500     2.22421     
     17600     2.22913     
     17700      2.2361     
     17800     2.23751     
     17900     2.23871     
     18000     2.23687     
     18100     2.23987     
     18200      2.2463     
     18300     2.22623     
     18400     2.22153     
     18500     2.22373     
     18600     2.21939     
     18700     2.24415     
     18800     2.24345     
     18900     2.24789     
     19000     2.25019     
     19100     2.21965     
     19200     2.20197     
     19300     2.21016     
     19400     2.21148     
     19500     2.21648     
     19600     2.22875     
     19700     2.21814     
     19800     2.22588     
     19900     2.22105     
     20000     2.21798     
     20100     2.24533     
     20200      2.2243     
     20300     2.23506     
     20400     2.21072     
     20500     2.22259     
     20600     2.21573     
     20700     2.20633     
     20800     2.20359     
     20900       2.192     
     21000     2.18883     
     21100     2.21932     
     21200     2.20529     
     21300     2.21623     
     21400     2.22006     
     21500     2.23354     
     21600     2.25502     
     21700     2.24813     
     21800     2.25293     
     21900     2.24895     
     22000     2.23751     
     22100     2.23944     
     22200     2.27816     
     22300     2.27834     
     22400      2.2827     
     22500     2.25151     
     22600     2.25779     
     22700     2.26055     
     22800     2.26525     
     22900     2.26804     
     23000     2.27414     
     23100     2.26975     
     23200     2.25941     
     23300     2.27327     
     23400     2.27269     
     23500     2.25192     
     23600     2.25569     
     23700     2.26522     
     23800     2.26173     
     23900     2.25281     
     24000      2.2408     
     24100     2.22957     
     24200     2.24226     
     24300     2.24923     
     24400     2.24756     
     24500      2.2454     
     24600     2.27047     
     24700      2.2598     
     24800     2.25391     
     24900     2.25687     
     25000     2.25473     
     25100     2.25697     
     25200     2.29125     
     25300     2.30771     
     25400     2.27821     
     25500     2.27996     
     25600     2.27049     
     25700     2.26778     
     25800     2.27315     
     25900     2.27321     
     26000     2.25773     
     26100     2.25704     
     26200     2.26716     
     26300     2.26966     
     26400      2.2515     
     26500     2.24887     
     26600     2.24446     
     26700     2.23848     
     26800     2.24508     
     26900     2.25066     
     27000     2.25374     
     27100     2.23923     
     27200     2.26507     
     27300     2.25804     
     27400     2.25891     
     27500     2.26711     
     27600     2.26137     
     27700     2.28074     
     27800     2.26997     
     27900     2.26787     
     28000     2.27774     
     28100     2.26686     
     28200     2.27816     
     28300     2.27221     
     28400     2.28173     
     28500     2.24906     
     28600     2.26454     
     28700     2.26754     
     28800     2.29172     
     28900     2.30841     
     29000     2.28672     
     29100     2.26363     
     29200     2.26779     
     29300     2.29614     
     29400     2.31385     
     29500     2.31172     
     29600     2.29314     
     29700     2.32119     
     29800     2.31621     
     29900     2.33699     
     30000     2.34858     
     30100     2.32383     
     30200     2.32607     
     30300     2.32747     
     30400     2.35463     
     30500      2.3755     
     30600     2.37099     
     30700     2.40152     
     30800      2.3956     
     30900     2.37726     
     31000     2.37017     
     31100     2.35871     
     31200     2.36358     
     31300     2.37446     
     31400     2.33767     
     31500     2.32701     
     31600      2.3301     
     31700     2.31297     
     31800     2.32414     
     31900     2.31912     
     32000     2.32453     
     32100     2.30513     
     32200     2.31957     
     32300     2.30745     
     32400     2.31403     
     32500     2.30889     
     32600     2.30548     
     32700     2.30261     
     32800     2.33008     
     32900     2.33273     
     33000      2.3321     
     33100     2.34353     
     33200     2.37132     
     33300     2.34736     
     33400     2.36217     
     33500     2.34916     
     33600      2.3357     
     33700      2.3536     
     33800     2.35376     
     33900     2.32504     
     34000     2.33594     
     34100      2.3049     
     34200     2.29447     
     34300     2.27304     
     34400     2.29407     
     34500      2.2822     
     34600     2.28882     
     34700     2.33279     
     34800     2.33235     
     34900     2.33993     
     35000      2.3602     
     35100     2.35378     
     35200     2.35098     
     35300     2.35689     
     35400     2.33195     
     35500     2.34981     
     35600     2.35915     
     35700     2.35397     
     35800     2.35445     
     35900      2.3582     
     36000     2.34823     
     36100     2.34011     
     36200     2.35915     
     36300     2.33026     
     36400     2.34894     
     36500      2.3357     
     36600      2.3257     
     36700     2.31904     
     36800     2.33479     
     36900     2.29816     
     37000      2.3052     
     37100     2.30333     
     37200     2.31468     
     37300     2.30063     
     37400      2.3163     
     37500     2.32756     
     37600     2.34434     
     37700     2.33753     
     37800     2.34795     
     37900     2.32928     
     38000     2.33706     
     38100     2.33802     
     38200     2.33605     
     38300     2.35262     
     38400      2.3587     
     38500     2.33654     
     38600     2.34924     
     38700     2.33871     
     38800     2.35672     
     38900     2.36795     
     39000     2.35184     
     39100     2.33218     
     39200      2.3192     
     39300     2.32857     
     39400     2.36622     
     39500     2.35758     
     39600     2.37499     
     39700     2.38878     
     39800     2.35377     
     39900     2.38931     
     40000     2.38691     
     40100     2.38019     
     40200     2.38153     
     40300     2.38229     
     40400     2.39484     
     40500     2.35559     
     40600     2.36222     
     40700     2.35074     
     40800      2.3595     
     40900     2.35488     
     41000     2.33638     
     41100     2.35066     
     41200     2.35105     
     41300     2.35304     
     41400     2.31657     
     41500     2.33154     
     41600     2.34558     
     41700     2.34698     
     41800     2.34184     
     41900     2.38656     
     42000     2.36724     
     42100     2.36505     
     42200     2.35969     
     42300     2.34437     
     42400     2.35921     
     42500     2.36717     
     42600     2.36699     
     42700      2.3806     
     42800     2.37098     
     42900       2.337     
     43000     2.33741     
     43100     2.34366     
     43200     2.34012     
     43300     2.36502     
     43400     2.37525     
     43500     2.39143     
     43600     2.38216     
     43700     2.35908     
     43800     2.35041     
     43900     2.36426     
     44000     2.32188     
     44100     2.34759     
     44200     2.33649     
     44300     2.32572     
     44400     2.32624     
     44500     2.34401     
     44600     2.31293     
     44700     2.33304     
     44800     2.33776     
     44900     2.32246     
     45000     2.33129     
     45100     2.32829     
     45200     2.30861     
     45300     2.29916     
     45400     2.30428     
     45500      2.3135     
     45600     2.31926     
     45700     2.33893     
     45800     2.34219     
     45900     2.33915     
     46000     2.32327     
     46100     2.31803     
     46200     2.32816     
     46300     2.32259     
     46400      2.3026     
     46500     2.29609     
     46600     2.29774     
     46700     2.28416     
     46800     2.30875     
     46900     2.30158     
     47000     2.30651     
     47100     2.32267     
     47200     2.34198     
     47300      2.3298     
     47400      2.3431     
     47500      2.3153     
     47600     2.31154     
     47700     2.32148     
     47800     2.32585     
     47900     2.30122     
     48000     2.32323     
     48100     2.34236     
     48200      2.3357     
     48300     2.32666     
     48400     2.32906     
     48500     2.32796     
     48600     2.31685     
     48700     2.29641     
     48800     2.30269     
     48900     2.31033     
     49000     2.31975     
     49100      2.3325     
     49200     2.34148     
     49300     2.34439     
     49400     2.37374     
     49500     2.32821     
     49600     2.33302     
     49700     2.32723     
     49800     2.32264     
     49900     2.30095     
     50000     2.31968     
     50100     2.31251     
     50200     2.30416     
     50300     2.30982     
     50400     2.30248     
     50500     2.29771     
     50600     2.29803     
     50700     2.31776     
     50800     2.30356     
     50900     2.29844     
     51000     2.30024     
     51100     2.28172     
     51200     2.28903     
     51300     2.29197     
     51400     2.28232     
     51500     2.27631     
     51600     2.28576     
     51700     2.29763     
     51800     2.29297     
     51900     2.30072     
     52000     2.30742     
     52100     2.30158     
     52200     2.34191     
     52300     2.30249     
     52400     2.34828     
     52500     2.34021     
     52600     2.37365     
     52700     2.36071     
     52800     2.36209     
     52900     2.37716     
     53000       2.365     
     53100      2.3459     
     53200     2.33856     
     53300     2.31683     
     53400     2.31702     
     53500     2.31255     
     53600     2.31843     
     53700     2.32032     
     53800     2.33083     
     53900     2.32989     
     54000     2.29569     
     54100     2.30098     
     54200     2.31193     
     54300     2.28475     
     54400     2.32405     
     54500     2.29728     
     54600     2.28406     
     54700     2.29192     
     54800       2.284     
     54900     2.27974     
     55000     2.27179     
     55100     2.27857     
     55200     2.26772     
     55300     2.26534     
     55400     2.26215     
     55500       2.263     
     55600     2.26117     
     55700     2.27253     
     55800     2.28479     
     55900     2.26716     
     56000     2.28033     
     56100       2.276     
     56200     2.27217     
     56300     2.27016     
     56400     2.24385     
     56500     2.24873     
     56600     2.25498     
     56700     2.25751     
     56800     2.27031     
     56900     2.24815     
     57000     2.25171     
     57100     2.24845     
     57200     2.25231     
     57300     2.27221     
     57400     2.27875     
     57500     2.25787     
     57600     2.25142     
     57700     2.26077     
     57800     2.27241     
     57900      2.2722     
     58000     2.29866     
     58100       2.303     
     58200     2.25043     
     58300     2.26148     
     58400      2.3048     
     58500     2.27055     
     58600     2.27348     
     58700     2.26931     
     58800     2.24559     
     58900     2.24556     
     59000     2.24733     
     59100     2.26748     
     59200     2.25912     
     59300     2.27131     
     59400     2.27721     
     59500     2.25481     
     59600     2.25162     
     59700     2.23799     
     59800      2.2094     
     59900     2.23953     
     60000     2.23846     
     60100     2.26267     
     60200     2.23913     
     60300     2.24874     
     60400     2.27131     
     60500     2.25659     
     60600     2.23622     
     60700     2.27844     
     60800     2.28874     
     60900     2.28105     
     61000     2.27995     
     61100     2.26206     
     61200     2.25495     
     61300     2.23726     
     61400     2.23224     
     61500     2.26299     
     61600     2.25558     
     61700     2.24347     
     61800     2.23571     
     61900     2.24504     
     62000      2.2442     
     62100     2.24329     
     62200     2.22676     
     62300     2.25026     
     62400     2.23026     
     62500      2.2325     
     62600     2.22719     
     62700     2.24642     
     62800     2.24819     
     62900     2.24317     
     63000     2.25326     
     63100      2.2412     
     63200     2.22972     
     63300     2.23139     
     63400     2.22091     
     63500      2.2162     
     63600     2.21416     
     63700     2.20711     
     63800     2.19226     
     63900     2.20944     
     64000     2.19554     
     64100     2.20962     
     64200     2.19275     
     64300     2.18339     
     64400     2.18596     
     64500     2.21804     
     64600     2.21543     
     64700     2.22521     
     64800     2.21136     
     64900     2.20779     
     65000     2.20404     
     65100     2.21348     
     65200     2.21816     
     65300     2.20122     
     65400     2.22341     
     65500     2.24431     
     65600     2.22528     
     65700     2.23686     
     65800     2.21758     
     65900     2.24001     
     66000      2.2283     
     66100     2.22428     
     66200     2.24651     
     66300     2.25457     
     66400     2.27071     
     66500      2.2635     
     66600     2.25554     
     66700     2.27006     
     66800     2.26855     
     66900     2.24802     
     67000     2.29752     
     67100     2.27526     
     67200     2.26112     
     67300     2.25542     
     67400     2.27981     
     67500     2.29231     
     67600     2.26583     
     67700     2.27832     
     67800     2.27428     
     67900     2.28423     
     68000     2.29742     
     68100     2.30399     
     68200     2.27029     
     68300     2.29135     
     68400     2.28672     
     68500     2.26526     
     68600     2.28369     
     68700     2.25668     
     68800      2.2556     
     68900     2.27357     
     69000     2.25744     
     69100     2.25268     
     69200     2.26646     
     69300     2.26734     
     69400     2.27293     
     69500     2.27529     
     69600     2.27078     
     69700     2.25795     
     69800     2.26251     
     69900     2.27336     
     70000     2.23961     
     70100     2.26276     
     70200     2.26338     
     70300     2.25825     
     70400     2.28642     
     70500     2.30851     
     70600     2.29292     
     70700     2.26796     
     70800     2.26345     
     70900     2.27772     
     71000     2.27864     
     71100     2.26536     
     71200      2.2786     
     71300     2.27929     
     71400      2.2982     
     71500     2.30019     
     71600     2.28833     
     71700     2.28793     
     71800     2.27512     
     71900     2.28183     
     72000     2.29642     
     72100     2.29305     
     72200      2.3147     
     72300     2.30654     
     72400     2.30096     
     72500     2.30144     
     72600     2.29273     
     72700     2.28737     
     72800     2.26925     
     72900     2.25768     
     73000     2.29392     
     73100      2.2908     
     73200     2.28072     
     73300     2.27977     
     73400     2.25699     
     73500     2.25831     
     73600     2.26448     
     73700     2.26401     
     73800     2.25867     
     73900     2.27945     
     74000     2.28413     
     74100      2.2509     
     74200       2.251     
     74300     2.26741     
     74400     2.25754     
     74500     2.26605     
     74600     2.27337     
     74700     2.23854     
     74800     2.23571     
     74900     2.24126     
     75000     2.25378     
     75100     2.24177     
     75200     2.24702     
     75300     2.24955     
     75400     2.25532     
     75500     2.25042     
     75600     2.24465     
     75700      2.2642     
     75800     2.25401     
     75900     2.24082     
     76000      2.2331     
     76100     2.23243     
     76200     2.23522     
     76300     2.25637     
     76400     2.26411     
     76500     2.27299     
     76600      2.2721     
     76700     2.26784     
     76800     2.27317     
     76900     2.28225     
     77000     2.26539     
     77100     2.26566     
     77200     2.26177     
     77300     2.27157     
     77400     2.29613     
     77500     2.29849     
     77600     2.28225     
     77700     2.29756     
     77800     2.28681     
     77900     2.30093     
     78000     2.28837     
     78100     2.30297     
     78200     2.29052     
     78300      2.2877     
     78400     2.28421     
     78500     2.28333     
     78600     2.30462     
     78700       2.297     
     78800     2.30389     
     78900     2.29685     
     79000     2.31865     
     79100     2.30009     
     79200     2.27932     
     79300     2.31181     
     79400     2.29106     
     79500     2.30247     
     79600       2.286     
     79700     2.27535     
     79800     2.26904     
     79900     2.27757     
     80000     2.27729     
     80100     2.26266     
     80200     2.24866     
     80300     2.24578     
     80400     2.25284     
     80500     2.23782     
     80600     2.22873     
     80700     2.23418     
     80800     2.23873     
     80900     2.26049     
     81000     2.25617     
     81100     2.25642     
     81200     2.24497     
     81300     2.23636     
     81400     2.23727     
     81500     2.25066     
     81600     2.24465     
     81700     2.24875     
     81800     2.24675     
     81900     2.24631     
     82000     2.23156     
     82100     2.25364     
     82200     2.25873     
     82300     2.24521     
     82400     2.26407     
     82500     2.26712     
     82600     2.24945     
     82700     2.25638     
     82800     2.24704     
     82900     2.21392     
     83000     2.21056     
     83100     2.24006     
     83200     2.23044     
     83300      2.2249     
     83400     2.20824     
     83500     2.22137     
     83600     2.23864     
     83700     2.20579     
     83800     2.21738     
     83900     2.21213     
     84000     2.22236     
     84100     2.22093     
     84200     2.21199     
     84300     2.21705     
     84400     2.21769     
     84500     2.21602     
     84600     2.24437     
     84700     2.23496     
     84800     2.23149     
     84900     2.23162     
     85000     2.24306     
     85100     2.23073     
     85200      2.2241     
     85300     2.23897     
     85400     2.22585     
     85500     2.21446     
     85600     2.21414     
     85700     2.22901     
     85800     2.23599     
     85900     2.25238     
     86000     2.24871     
     86100     2.26965     
     86200     2.25169     
     86300     2.24329     
     86400     2.24061     
     86500     2.23286     
     86600     2.23341     
     86700     2.24378     
     86800     2.26424     
     86900     2.24493     
     87000     2.24875     
     87100     2.23324     
     87200      2.2329     
     87300     2.23155     
     87400     2.22147     
     87500     2.21929     
     87600     2.20603     
     87700     2.21982     
     87800      2.2154     
     87900     2.22414     
     88000     2.21565     
     88100     2.20401     
     88200     2.20167     
     88300     2.20805     
     88400     2.18003     
     88500     2.17544     
     88600     2.17846     
     88700     2.17962     
     88800     2.17015     
     88900      2.1675     
     89000     2.18129     
     89100     2.17401     
     89200     2.19135     
     89300      2.1784     
     89400     2.19243     
     89500     2.17059     
     89600     2.18923     
     89700     2.20268     
     89800     2.20026     
     89900     2.20721     
     90000     2.18965     
     90100     2.20678     
     90200     2.20144     
     90300     2.20132     
     90400     2.18508     
     90500     2.19467     
     90600     2.21054     
     90700     2.22398     
     90800     2.21387     
     90900     2.22285     
     91000     2.22918     
     91100     2.22199     
     91200     2.25025     
     91300     2.24474     
     91400     2.21839     
     91500     2.22972     
     91600     2.22983     
     91700     2.22958     
     91800     2.22636     
     91900     2.23484     
     92000     2.23759     
     92100     2.22565     
     92200     2.22298     
     92300      2.2151     
     92400     2.22647     
     92500     2.25276     
     92600      2.2436     
     92700     2.24897     
     92800     2.23379     
     92900     2.21504     
     93000     2.23252     
     93100     2.22412     
     93200     2.21864     
     93300     2.22316     
     93400     2.24248     
     93500     2.24414     
     93600     2.22923     
     93700     2.25505     
     93800     2.23714     
     93900     2.23709     
     94000     2.24213     
     94100     2.25287     
     94200     2.24385     
     94300     2.23791     
     94400      2.2587     
     94500     2.25158     
     94600     2.25556     
     94700     2.24624     
     94800     2.24976     
     94900     2.26524     
     95000      2.2556     
     95100     2.24988     
     95200     2.25608     
     95300     2.23854     
     95400     2.22952     
     95500     2.22255     
     95600     2.23891     
     95700     2.23424     
     95800     2.22011     
     95900     2.22115     
     96000     2.25265     
     96100     2.25758     
     96200      2.2455     
     96300     2.24249     
     96400     2.24628     
     96500     2.21963     
     96600     2.25377     
     96700     2.24503     
     96800     2.26765     
     96900     2.25889     
     97000     2.25044     
     97100     2.25125     
     97200      2.2487     
     97300     2.23753     
     97400     2.26359     
     97500     2.24535     
     97600     2.23821     
     97700     2.24656     
     97800     2.22937     
     97900     2.22498     
     98000      2.2256     
     98100     2.27706     
     98200     2.27302     
     98300     2.28223     
     98400     2.27241     
     98500     2.28555     
     98600     2.26506     
     98700     2.27168     
     98800     2.26656     
     98900     2.26596     
     99000      2.2752     
     99100     2.27884     
     99200     2.27416     
     99300      2.2619     
     99400     2.25023     
     99500     2.26374     
     99600     2.25777     
     99700     2.26562     
     99800     2.28012     
     99900     2.28275     
    100000     2.28056     
