# Supplementary material for: Network pharmacology and molecular-docking-based strategy to explore the potential mechanism of salidroside-inhibited oxidative stress in retinal ganglion cell
Source: PLoS One. 2024 Jul 5;19(7):e0305343. doi: 10.1371/journal.pone.0305343 (PMC11226129; doi:10.1371/journal.pone.0305343)
Supplement: S1 File — All raw data required to replicate the results of study were listed in this file. (ZIP) [file pone.0305343.s002.zip › original data/molecular dynamic/4zzh-SIRT1_/hbnum.xvg]

         0           4
       0.5           3
         1           4
       1.5           2
         2           5
       2.5           5
         3           4
       3.5           4
         4           5
       4.5           4
         5           3
       5.5           3
         6           3
       6.5           2
         7           2
       7.5           1
         8           0
       8.5           1
         9           1
       9.5           1
        10           0
      10.5           1
        11           0
      11.5           1
        12           1
      12.5           1
        13           1
      13.5           2
        14           0
      14.5           0
        15           2
      15.5           0
        16           1
      16.5           0
        17           0
      17.5           1
        18           0
      18.5           1
        19           0
      19.5           1
        20           2
      20.5           2
        21           2
      21.5           2
        22           2
      22.5           1
        23           1
      23.5           2
        24           2
      24.5           1
        25           2
      25.5           2
        26           1
      26.5           3
        27           1
      27.5           1
        28           1
      28.5           2
        29           2
      29.5           3
        30           2
      30.5           1
        31           1
      31.5           2
        32           2
      32.5           3
        33           2
      33.5           2
        34           1
      34.5           2
        35           2
      35.5           2
        36           2
      36.5           1
        37           1
      37.5           2
        38           3
      38.5           3
        39           4
      39.5           2
        40           3
      40.5           3
        41           2
      41.5           2
        42           1
      42.5           1
        43           2
      43.5           0
        44           0
      44.5           1
        45           1
      45.5           1
        46           2
      46.5           1
        47           2
      47.5           2
        48           2
      48.5           1
        49           1
      49.5           1
        50           1
      50.5           0
        51           0
      51.5           0
        52           1
      52.5           1
        53           2
      53.5           1
        54           1
      54.5           0
        55           0
      55.5           1
        56           0
      56.5           1
        57           1
      57.5           0
        58           1
      58.5           1
        59           2
      59.5           1
        60           1
      60.5           2
        61           1
      61.5           1
        62           1
      62.5           1
        63           2
      63.5           0
        64           2
      64.5           2
        65           3
      65.5           1
        66           3
      66.5           1
        67           1
      67.5           1
        68           1
      68.5           2
        69           1
      69.5           1
        70           1
      70.5           1
        71           1
      71.5           1
        72           1
      72.5           2
        73           1
      73.5           1
        74           4
      74.5           1
        75           2
      75.5           2
        76           1
      76.5           1
        77           1
      77.5           1
        78           1
      78.5           1
        79           1
      79.5           2
        80           1
      80.5           1
        81           1
      81.5           1
        82           2
      82.5           1
        83           1
      83.5           1
        84           1
      84.5           1
        85           1
      85.5           1
        86           1
      86.5           1
        87           1
      87.5           2
        88           1
      88.5           1
        89           1
      89.5           1
        90           0
      90.5           2
        91           1
      91.5           1
        92           2
      92.5           4
        93           3
      93.5           3
        94           2
      94.5           2
        95           1
      95.5           1
        96           2
      96.5           2
        97           2
      97.5           3
        98           5
      98.5           4
        99           4
      99.5           4
       100           0
