# Supplementary material for: Network pharmacology and molecular-docking-based strategy to explore the potential mechanism of salidroside-inhibited oxidative stress in retinal ganglion cell
Source: PLoS One. 2024 Jul 5;19(7):e0305343. doi: 10.1371/journal.pone.0305343 (PMC11226129; doi:10.1371/journal.pone.0305343)
Supplement: S1 File — All raw data required to replicate the results of study were listed in this file. (ZIP) [file pone.0305343.s002.zip › original data/molecular dynamic/4zzh-SIRT1_/rmsd.xvg]

   0.0000000    0.0005001
   0.5000000    0.2195783
   1.0000000    0.2869252
   1.5000001    0.3838401
   2.0000000    0.3778756
   2.5000000    0.4336486
   3.0000002    0.5300925
   3.5000002    0.5812542
   4.0000000    0.5056629
   4.5000000    0.5222217
   5.0000000    0.5586645
   5.5000005    0.6061706
   6.0000005    0.6259086
   6.5000005    0.6960379
   7.0000005    0.7189497
   7.5000005    0.7141544
   8.0000000    0.7775976
   8.5000000    0.6622217
   9.0000000    0.6671007
   9.5000000    0.7101374
  10.0000000    0.7075140
  10.5000010    0.7114692
  11.0000010    0.7402835
  11.5000010    0.7854363
  12.0000010    0.8052363
  12.5000010    0.7280800
  13.0000010    0.7331743
  13.5000010    0.7392450
  14.0000010    0.7857833
  14.5000010    0.7917838
  15.0000010    0.7846423
  15.5000010    0.8298956
  16.0000000    0.8632434
  16.5000000    0.8493451
  17.0000000    0.9082806
  17.5000000    0.8932713
  18.0000000    0.8769087
  18.5000000    0.9058476
  19.0000000    0.7550368
  19.5000000    0.7174563
  20.0000000    0.7279013
  20.5000019    0.8183575
  21.0000019    0.8119687
  21.5000019    0.7295659
  22.0000019    0.6399519
  22.5000019    0.6124334
  23.0000019    0.6063003
  23.5000019    0.5776938
  24.0000019    0.6439564
  24.5000019    0.6122355
  25.0000019    0.5136735
  25.5000019    0.4588340
  26.0000019    0.5032505
  26.5000019    0.6412784
  27.0000019    0.6515275
  27.5000019    0.5245692
  28.0000019    0.5761319
  28.5000019    0.5150327
  29.0000019    0.4411207
  29.5000019    0.4294642
  30.0000019    0.3322190
  30.5000019    0.3312737
  31.0000019    0.3301876
  31.5000019    0.3832943
  32.0000000    0.3286074
  32.5000000    0.3783330
  33.0000000    0.3400547
  33.5000000    0.3183465
  34.0000000    0.3301889
  34.5000000    0.3806764
  35.0000000    0.2970849
  35.5000000    0.3514079
  36.0000000    0.3155942
  36.5000000    0.3103472
  37.0000000    0.3322617
  37.5000000    0.3152276
  38.0000000    0.3014022
  38.5000000    0.3043773
  39.0000000    0.3078168
  39.5000000    0.3079454
  40.0000000    0.3273273
  40.5000038    0.2930318
  41.0000038    0.3327087
  41.5000038    0.3209268
  42.0000038    0.3424926
  42.5000038    0.3181360
  43.0000038    0.3389739
  43.5000038    0.3819833
  44.0000038    0.4780813
  44.5000038    0.4024352
  45.0000038    0.4295752
  45.5000038    0.4208111
  46.0000038    0.3797927
  46.5000038    0.4606748
  47.0000038    0.4387235
  47.5000038    0.3713225
  48.0000038    0.3506406
  48.5000038    0.3448775
  49.0000038    0.3473892
  49.5000038    0.3346817
  50.0000038    0.3388951
  50.5000038    0.3829793
  51.0000038    0.4333431
  51.5000038    0.5831455
  52.0000038    0.5442458
  52.5000038    0.4328143
  53.0000038    0.4771601
  53.5000038    0.4625812
  54.0000038    0.4650624
  54.5000038    0.4780903
  55.0000038    0.5038874
  55.5000038    0.6084343
  56.0000038    0.5912185
  56.5000038    0.6114914
  57.0000038    0.5801221
  57.5000038    0.5697932
  58.0000038    0.4402909
  58.5000038    0.5471004
  59.0000038    0.5981982
  59.5000038    0.6700506
  60.0000038    0.6849433
  60.5000038    0.6521995
  61.0000038    0.5926961
  61.5000038    0.6414883
  62.0000038    0.6743713
  62.5000038    0.7148811
  63.0000038    0.7507303
  63.5000038    0.7544321
  64.0000000    0.7914521
  64.5000000    0.7319936
  65.0000000    0.7580138
  65.5000000    0.6882434
  66.0000000    0.7078035
  66.5000000    0.7485228
  67.0000000    0.7044613
  67.5000000    0.6835126
  68.0000000    0.7000898
  68.5000000    0.6967819
  69.0000000    0.7185822
  69.5000000    0.6981903
  70.0000000    0.7189559
  70.5000000    0.7109644
  71.0000000    0.6947835
  71.5000000    0.7035520
  72.0000000    0.7265180
  72.5000000    0.7195916
  73.0000000    0.7314355
  73.5000000    0.7616334
  74.0000000    0.7366503
  74.5000000    0.7357107
  75.0000000    0.7218513
  75.5000000    0.7285740
  76.0000000    0.7092421
  76.5000000    0.6557643
  77.0000000    0.6444155
  77.5000000    0.6107345
  78.0000000    0.6385774
  78.5000000    0.6193228
  79.0000000    0.5891882
  79.5000000    0.6327345
  80.0000000    0.6729736
  80.5000076    0.7410302
  81.0000076    0.7197776
  81.5000076    0.7674860
  82.0000076    0.7404479
  82.5000076    0.6991646
  83.0000076    0.7784256
  83.5000076    0.7789664
  84.0000076    0.7839242
  84.5000076    0.7705242
  85.0000076    0.7312879
  85.5000076    0.7499375
  86.0000076    0.7361351
  86.5000076    0.7376873
  87.0000076    0.7249302
  87.5000076    0.7491073
  88.0000076    0.7761733
  88.5000076    0.7734607
  89.0000076    0.7987962
  89.5000076    0.8043198
  90.0000076    0.7514915
  90.5000076    0.7964239
  91.0000076    0.7256221
  91.5000076    0.7124824
  92.0000076    0.6993049
  92.5000076    0.6935863
  93.0000076    0.6949513
  93.5000076    0.6704935
  94.0000076    0.7035905
  94.5000076    0.6565675
  95.0000076    0.6989685
  95.5000076    0.7332551
  96.0000076    0.6525849
  96.5000076    0.7224037
  97.0000076    0.6483490
  97.5000076    0.6396374
  98.0000076    0.6760257
  98.5000076    0.6484799
  99.0000076    0.6406851
  99.5000076    0.6323262
 100.0000076    0.6473659
