# Supplementary material for: Network pharmacology and molecular-docking-based strategy to explore the potential mechanism of salidroside-inhibited oxidative stress in retinal ganglion cell
Source: PLoS One. 2024 Jul 5;19(7):e0305343. doi: 10.1371/journal.pone.0305343 (PMC11226129; doi:10.1371/journal.pone.0305343)
Supplement: S1 File — All raw data required to replicate the results of study were listed in this file. (ZIP) [file pone.0305343.s002.zip › original data/molecular dynamic/4zzh-SIRT1_/rmsf.xvg]

    1   1.0909
    2   0.9604
    3   0.8958
    4   1.0501
    5   0.7735
    6   0.6098
    7   0.8954
    8   1.0356
    9   0.7661
   10   0.7080
   11   1.0632
   12   1.0919
   13   0.9525
   14   0.8333
   15   0.8839
   16   0.6342
   17   0.9667
   18   0.9133
   19   0.6117
   20   0.5820
   21   0.9944
   22   0.8066
   23   0.4515
   24   0.6064
   25   0.7900
   26   1.1725
   27   0.9731
   28   1.1664
   29   1.0827
   30   1.3078
   31   1.4903
   32   1.5765
   33   1.2228
   34   1.1425
   35   0.8417
   36   0.8419
   37   0.9857
   38   0.7592
   39   0.5016
   40   0.8510
   41   0.6375
   42   0.3635
   43   0.6263
   44   0.6944
   45   0.3697
   46   0.5606
   47   0.7794
   48   0.6462
   49   0.5548
   50   0.3851
   51   0.3284
   52   0.2156
   53   0.2616
   54   0.2468
   55   0.2018
   56   0.2972
   57   0.2140
   58   0.2145
   59   0.2501
   60   0.1992
   61   0.1757
   62   0.2304
   63   0.1943
   64   0.1563
   65   0.1711
   66   0.2428
   67   0.1790
   68   0.1542
   69   0.1947
   70   0.2115
   71   0.1514
   72   0.2060
   73   0.1673
   74   0.1165
   75   0.1177
   76   0.0930
   77   0.1356
   78   0.1016
   79   0.1102
   80   0.1349
   81   0.1287
   82   0.1158
   83   0.1102
   84   0.1552
   85   0.1435
   86   0.1165
   87   0.1349
   88   0.1377
   89   0.1679
   90   0.1919
   91   0.2498
   92   0.2628
   93   0.1945
   94   0.2562
   95   0.2478
   96   0.2211
   97   0.2160
   98   0.2278
   99   0.2628
  100   0.2958
  101   0.2449
  102   0.2881
  103   0.3369
  104   0.3286
  105   0.2739
  106   0.3703
  107   0.3432
  108   0.2733
  109   0.3076
  110   0.2381
  111   0.1953
  112   0.2787
  113   0.2169
  114   0.2183
  115   0.2137
  116   0.2055
  117   0.1939
  118   0.2623
  119   0.2517
  120   0.1821
  121   0.3081
  122   0.2784
  123   0.2276
  124   0.1969
  125   0.2273
  126   0.1960
  127   0.1736
  128   0.1938
  129   0.2106
  130   0.1657
  131   0.1623
  132   0.1977
  133   0.2088
  134   0.1684
  135   0.1607
  136   0.1341
  137   0.1530
  138   0.1610
  139   0.1380
  140   0.1964
  141   0.1077
  142   0.0880
  143   0.1017
  144   0.1086
  145   0.0876
  146   0.1246
  147   0.0951
  148   0.0854
  149   0.1049
  150   0.1264
  151   0.1140
  152   0.1398
  153   0.2047
  154   0.1849
  155   0.1480
  156   0.1665
  157   0.1117
  158   0.1345
  159   0.1430
  160   0.0923
  161   0.1216
  162   0.1019
  163   0.1294
  164   0.1048
  165   0.1184
  166   0.1357
  167   0.1273
  168   0.1300
  169   0.1009
  170   0.1336
  171   0.1387
  172   0.1187
  173   0.1334
  174   0.1137
  175   0.2109
  176   0.1694
  177   0.1299
  178   0.1642
  179   0.1738
  180   0.1402
  181   0.1603
  182   0.1256
  183   0.1391
  184   0.1513
  185   0.1781
  186   0.1753
  187   0.1752
  188   0.1841
  189   0.1972
  190   0.1992
  191   0.2330
  192   0.2306
  193   0.2880
  194   0.2415
  195   0.2437
  196   0.2051
  197   0.2158
  198   0.1781
  199   0.2599
  200   0.2128
  201   0.1922
  202   0.2182
  203   0.2028
  204   0.2102
  205   0.1902
  206   0.2263
  207   0.2299
  208   0.2082
  209   0.2306
  210   0.2070
  211   0.1863
  212   0.2389
  213   0.2373
  214   0.2705
  215   0.3541
  216   0.3240
  217   0.3875
  218   0.3607
  219   0.4106
  220   0.3490
  221   0.2762
  222   0.2581
  223   0.2222
  224   0.1881
  225   0.1880
  226   0.1891
  227   0.1583
  228   0.1765
  229   0.1599
  230   0.1638
  231   0.1855
  232   0.3012
  233   0.2212
  234   0.2243
  235   0.2444
  236   0.2197
  237   0.2039
  238   0.3154
  239   0.2860
  240   0.2006
  241   0.2642
  242   0.2915
  243   0.1767
  244   0.2224
  245   0.2770
  246   0.2569
  247   0.1739
  248   0.1941
  249   0.2141
  250   0.2055
  251   0.1554
  252   0.1587
  253   0.1361
  254   0.1385
  255   0.1148
  256   0.1210
  257   0.0960
  258   0.1130
  259   0.1464
  260   0.1760
  261   0.1604
  262   0.2432
  263   0.2100
  264   0.2533
  265   0.1968
  266   0.1624
  267   0.1767
  268   0.2202
  269   0.1632
  270   0.1679
  271   0.2141
  272   0.1947
  273   0.1879
  274   0.2228
  275   0.2475
  276   0.2522
  277   0.1848
  278   0.1697
  279   0.1647
  280   0.1621
  281   0.1441
  282   0.1209
  283   0.1417
  284   0.2460
  285   0.2086
  286   0.1938
  287   0.1881
  288   0.2248
  289   0.2603
  290   0.1937
  291   0.2351
  292   0.1706
  293   0.1839
  294   0.1726
  295   0.1898
  296   0.1577
  297   0.1732
  298   0.1485
  299   0.1469
  300   0.1291
  301   0.1475
  302   0.1580
  303   0.1303
  304   0.1250
  305   0.1500
  306   0.1661
  307   0.1553
  308   0.1268
  309   0.2015
  310   0.1899
  311   0.1702
  312   0.1651
  313   0.1762
  314   0.2015
  315   0.1293
  316   0.1540
  317   0.2179
  318   0.1570
  319   0.1777
  320   0.3609
  321   0.2614
  322   0.2775
  323   0.2023
  324   0.2487
  325   0.2358
  326   0.2608
  327   0.2689
  328   0.2535
  329   0.2110
  330   0.2142
  331   0.1908
  332   0.2090
  333   0.1699
  334   0.2258
  335   0.1888
  336   0.1939
  337   0.2382
  338   0.2620
  339   0.4503
