# Supplementary material for: Network pharmacology and molecular-docking-based strategy to explore the potential mechanism of salidroside-inhibited oxidative stress in retinal ganglion cell
Source: PLoS One. 2024 Jul 5;19(7):e0305343. doi: 10.1371/journal.pone.0305343 (PMC11226129; doi:10.1371/journal.pone.0305343)
Supplement: S1 File — All raw data required to replicate the results of study were listed in this file. (ZIP) [file pone.0305343.s002.zip › original data/molecular dynamic/4zzh-SIRT1_/sasa.xvg]

      0.000  185.074   98.639   86.436
      0.500  188.456   98.820   89.637
      1.000  187.257   99.473   87.785
      1.500  185.381   99.990   85.392
      2.000  188.050   97.504   90.547
      2.500  188.331   96.642   91.690
      3.000  182.254   96.481   85.774
      3.500  182.651   95.896   86.756
      4.000  184.670   96.690   87.981
      4.500  183.924   97.594   86.332
      5.000  185.874   96.992   88.884
      5.500  185.926   96.987   88.941
      6.000  185.511   96.183   89.329
      6.500  183.033   95.830   87.204
      7.000  187.763   99.179   88.585
      7.500  186.038   98.728   87.311
      8.000  183.399   96.944   86.456
      8.500  185.875   98.172   87.703
      9.000  186.234   96.191   90.044
      9.500  186.795   96.612   90.184
     10.000  183.547   95.612   87.937
     10.500  183.403   96.755   86.649
     11.000  183.398   95.881   87.519
     11.500  187.035   97.146   89.890
     12.000  184.223   96.023   88.201
     12.500  186.183   96.600   89.584
     13.000  185.986   96.955   89.032
     13.500  187.023   97.297   89.726
     14.000  180.151   94.450   85.702
     14.500  181.972   93.775   88.198
     15.000  184.543   95.391   89.152
     15.500  181.175   93.130   88.046
     16.000  183.365   95.354   88.012
     16.500  186.008   97.873   88.136
     17.000  184.563   95.323   89.242
     17.500  184.713   95.742   88.971
     18.000  186.233   96.342   89.892
     18.500  184.372   96.765   87.608
     19.000  187.404   97.460   89.945
     19.500  186.769   95.766   91.004
     20.000  184.800   96.220   88.581
     20.500  182.282   94.931   87.352
     21.000  183.449   94.769   88.681
     21.500  183.055   93.035   90.021
     22.000  180.296   96.306   83.991
     22.500  183.462   94.738   88.725
     23.000  183.590   95.617   87.975
     23.500  184.695   96.511   88.186
     24.000  177.180   94.127   83.054
     24.500  182.033   95.347   86.688
     25.000  182.277   94.609   87.669
     25.500  183.898   97.545   86.354
     26.000  181.894   94.088   87.807
     26.500  182.969   95.660   87.309
     27.000  183.508   97.805   85.703
     27.500  184.266   96.234   88.033
     28.000  184.438   97.124   87.315
     28.500  183.508   94.746   88.763
     29.000  186.048   97.593   88.456
     29.500  181.369   94.441   86.928
     30.000  187.334   97.177   90.158
     30.500  187.368   97.057   90.311
     31.000  186.246   95.813   90.434
     31.500  186.531   97.702   88.830
     32.000  184.087   93.104   90.983
     32.500  180.365   92.906   87.459
     33.000  176.315   91.013   85.303
     33.500  180.448   94.284   86.165
     34.000  181.219   94.718   86.502
     34.500  177.076   91.108   85.969
     35.000  181.018   92.768   88.252
     35.500  181.926   93.496   88.431
     36.000  183.399   94.970   88.430
     36.500  183.714   93.718   89.997
     37.000  179.803   92.520   87.284
     37.500  179.154   91.766   87.389
     38.000  182.900   93.232   89.670
     38.500  179.288   91.492   87.797
     39.000  182.466   93.285   89.182
     39.500  179.821   93.008   86.814
     40.000  184.132   94.060   90.073
     40.500  182.393   94.109   88.285
     41.000  178.187   90.709   87.479
     41.500  179.686   92.500   87.187
     42.000  177.246   91.865   85.382
     42.500  182.135   94.973   87.163
     43.000  179.605   92.441   87.166
     43.500  183.055   94.288   88.768
     44.000  180.242   93.375   86.867
     44.500  183.590   93.978   89.613
     45.000  179.649   92.106   87.544
     45.500  178.740   91.664   87.077
     46.000  180.155   92.051   88.105
     46.500  180.826   93.852   86.975
     47.000  182.703   94.636   88.068
     47.500  180.403   93.620   86.784
     48.000  179.933   93.843   86.091
     48.500  179.949   92.821   87.130
     49.000  177.509   91.322   86.188
     49.500  179.204   93.075   86.130
     50.000  179.439   93.250   86.190
     50.500  178.714   92.070   86.645
     51.000  184.538   95.273   89.265
     51.500  186.868   95.800   91.069
     52.000  184.871   94.996   89.876
     52.500  185.043   95.632   89.411
     53.000  183.169   93.002   90.168
     53.500  181.643   93.042   88.602
     54.000  183.594   93.033   90.562
     54.500  185.877   93.588   92.290
     55.000  181.207   92.693   88.515
     55.500  180.902   91.579   89.324
     56.000  185.559   91.513   94.047
     56.500  180.144   92.249   87.896
     57.000  186.557   93.968   92.590
     57.500  187.314   94.520   92.794
     58.000  184.439   94.194   90.246
     58.500  179.704   92.328   87.377
     59.000  180.320   93.610   86.712
     59.500  179.537   90.594   88.945
     60.000  178.543   91.379   87.164
     60.500  183.513   91.141   92.373
     61.000  183.007   93.370   89.637
     61.500  184.299   93.813   90.487
     62.000  183.555   93.182   90.374
     62.500  186.026   95.756   90.271
     63.000  187.407   95.633   91.776
     63.500  181.988   93.767   88.222
     64.000  183.732   94.381   89.351
     64.500  179.279   92.818   86.462
     65.000  179.428   93.285   86.145
     65.500  180.574   90.616   89.958
     66.000  181.437   92.146   89.292
     66.500  183.986   92.809   91.178
     67.000  182.583   93.586   88.998
     67.500  183.587   93.189   90.400
     68.000  186.917   92.390   94.528
     68.500  183.320   90.515   92.806
     69.000  185.875   93.582   92.294
     69.500  184.357   91.480   92.879
     70.000  184.659   91.517   93.142
     70.500  189.489   95.869   93.622
     71.000  183.013   92.477   90.537
     71.500  182.373   91.386   90.988
     72.000  183.729   93.191   90.539
     72.500  180.374   90.964   89.411
     73.000  186.856   97.144   89.713
     73.500  185.950   95.067   90.883
     74.000  182.771   93.200   89.573
     74.500  186.443   93.771   92.673
     75.000  183.540   92.726   90.815
     75.500  184.018   91.987   92.032
     76.000  181.643   92.726   88.918
     76.500  183.266   92.530   90.737
     77.000  178.058   92.247   85.812
     77.500  180.419   92.613   87.807
     78.000  180.338   89.891   90.448
     78.500  180.943   91.527   89.417
     79.000  181.120   90.386   90.735
     79.500  182.106   90.644   91.463
     80.000  180.395   90.711   89.685
     80.500  182.193   92.430   89.764
     81.000  182.073   92.522   89.552
     81.500  180.082   92.124   87.959
     82.000  183.005   91.819   91.187
     82.500  183.264   94.602   88.663
     83.000  179.052   90.762   88.291
     83.500  179.423   92.119   87.305
     84.000  179.888   89.718   90.171
     84.500  182.039   90.363   91.677
     85.000  182.501   91.721   90.781
     85.500  179.653   91.622   88.031
     86.000  185.191   94.136   91.056
     86.500  181.739   91.433   90.306
     87.000  184.347   94.745   89.603
     87.500  179.040   90.493   88.549
     88.000  182.492   92.030   90.463
     88.500  182.708   93.522   89.186
     89.000  181.048   92.122   88.928
     89.500  177.324   90.371   86.953
     90.000  176.400   89.141   87.260
     90.500  181.299   92.244   89.056
     91.000  184.021   90.908   93.113
     91.500  183.088   92.015   91.074
     92.000  183.117   92.083   91.035
     92.500  183.387   94.372   89.016
     93.000  177.098   89.359   87.740
     93.500  175.682   88.422   87.262
     94.000  179.254   91.496   87.758
     94.500  180.133   91.302   88.832
     95.000  183.833   95.477   88.357
     95.500  180.160   92.346   87.815
     96.000  180.125   90.258   89.868
     96.500  180.698   94.142   86.557
     97.000  177.995   92.018   85.979
     97.500  177.908   92.287   85.622
     98.000  178.119   91.110   87.010
     98.500  180.434   92.321   88.115
     99.000  183.708   94.388   89.321
     99.500  180.199   92.571   87.629
    100.000  178.874   91.920   86.955
