# Supplementary material for: Network pharmacology and molecular-docking-based strategy to explore the potential mechanism of salidroside-inhibited oxidative stress in retinal ganglion cell
Source: PLoS One. 2024 Jul 5;19(7):e0305343. doi: 10.1371/journal.pone.0305343 (PMC11226129; doi:10.1371/journal.pone.0305343)
Supplement: S1 File — All raw data required to replicate the results of study were listed in this file. (ZIP) [file pone.0305343.s002.zip › original data/molecular dynamic/4zzh-SIRT1_/secondary-structure.xvg]

# This file was created Mon Apr 15 10:14:50 2024
# Created by:
#                     :-) GROMACS - gmx do_dssp, 2018.8 (-:
# 
# Executable:   /root/yeesuan/apps/gromacs18.8/bin/gmx
# Data prefix:  /root/yeesuan/apps/gromacs18.8
# Working dir:  /root/data/gmx/z4.9/3_1.amb2gmx
# Command line:
#   gmx do_dssp -s md_100ns.tpr -f nopbc.xtc -sc secondary-structure.xvg -o secondary-structure.xpm -n index.ndx
# gmx do_dssp is part of G R O M A C S:
#
# Georgetown Riga Oslo Madrid Amsterdam Chisinau Stockholm
#
@    title "Secondary Structure"
@    xaxis  label "Time (ps)"
@    yaxis  label "Number of Residues"
@TYPE xy
@ subtitle "Structure = A-Helix + B-Sheet + B-Bridge + Turn"
@ view 0.15, 0.15, 0.75, 0.85
@ legend on
@ legend box on
@ legend loctype view
@ legend 0.78, 0.8
@ legend length 2
@ s0 legend "Structure"
@ s1 legend "Coil"
@ s2 legend "B-Sheet"
@ s3 legend "B-Bridge"
@ s4 legend "Bend"
@ s5 legend "Turn"
@ s6 legend "A-Helix"
@ s7 legend "5-Helix"
@ s8 legend "3-Helix"
@ s9 legend "Chain_Separator"
       0   222    76    50     4    33    53   115     5     3     1
     100   214    72    49     4    42    47   114     0    11     1
     200   224    75    52     4    32    56   112     0     8     1
     300   214    74    50     4    42    44   116     0     9     1
     400   226    73    52     4    34    68   102     0     6     1
     500   220    76    52     4    32    51   113     0    11     1
     600   229    74    52     4    27    64   109     0     9     1
     700   211    76    52     4    30    52   103     5    17     1
     800   220    71    52     4    37    48   116     0    11     1
     900   219    77    51     4    28    60   104     5    10     1
    1000   218    76    52     4    29    60   102     5    11     1
    1100   223    74    52     4    32    68    99     0    10     1
    1200   219    75    52     4    33    60   103     0    12     1
    1300   223    74    52     4    30    60   107     0    12     1
    1400   216    76    50     4    32    53   109     0    15     1
    1500   217    80    49     4    32    62   102     0    10     1
    1600   221    77    51     4    27    61   105     0    14     1
    1700   209    74    52     4    31    53   100     5    20     1
    1800   218    78    52     4    28    51   111     0    15     1
    1900   217    71    51     2    35    59   105     5    11     1
    2000   222    78    51     4    24    64   103     0    15     1
    2100   219    78    50     4    33    55   110     0     9     1
    2200   221    74    51     4    33    55   111     0    11     1
    2300   216    76    51     2    33    55   108     0    14     1
    2400   216    75    52     2    34    48   114     0    14     1
    2500   220    80    46     2    30    61   111     0     9     1
    2600   215    76    51     2    34    60   102     0    14     1
    2700   223    79    50     2    29    68   103     0     8     1
    2800   218    74    52     2    34    52   112     5     8     1
    2900   217    78    52     2    33    47   116     0    11     1
    3000   219    78    50     2    29    56   111     5     8     1
    3100   218    75    51     2    35    63   102     0    11     1
    3200   211    78    51     2    33    53   105     0    17     1
    3300   210    80    50     2    36    52   106     5     8     1
    3400   211    81    43     2    38    70    96     0     9     1
    3500   216    78    49     2    29    61   104     5    11     1
    3600   210    77    50     2    31    57   101     0    21     1
    3700   216    76    50     2    37    50   114     0    10     1
    3800   218    74    50     2    33    53   113     0    14     1
    3900   221    79    50     2    32    57   112     0     7     1
    4000   213    76    50     2    36    47   114     0    14     1
    4100   205    85    43     2    33    48   112     5    11     1
    4200   216    75    50     2    42    59   105     0     6     1
    4300   216    77    50     2    30    55   109     5    11     1
    4400   208    75    50     2    34    56   100     5    17     1
    4500   214    78    49     2    26    58   105     5    16     1
    4600   221    78    50     2    31    57   112     0     9     1
    4700   212    78    50     2    29    53   107     5    15     1
    4800   209    81    50     2    29    59    98     5    15     1
    4900   203    81    49     2    28    48   104     5    22     1
    5000   216    80    50     2    30    57   107     0    13     1
    5100   213    76    50     3    31    58   102     0    19     1
    5200   218    78    52     2    34    48   116     0     9     1
    5300   218    80    50     2    31    55   111     0    10     1
    5400   215    77    50     2    31    51   112     5    11     1
    5500   218    76    50     2    34    52   114     0    11     1
    5600   214    83    44     2    36    52   116     0     6     1
    5700   202    82    47     2    42    50   103     0    13     1
    5800   218    74    50     2    41    55   111     0     6     1
    5900   214    80    49     2    36    52   111     0     9     1
    6000   206    79    50     2    36    57    97     5    13     1
    6100   211    78    50     2    41    52   107     0     9     1
    6200   208    77    49     2    37    54   103     5    12     1
    6300   210    79    48     2    34    57   103     5    11     1
    6400   218    75    50     2    35    51   115     0    11     1
    6500   213    77    50     2    37    56   105     0    12     1
    6600   217    76    50     2    34    58   107     0    12     1
    6700   224    73    50     2    36    60   112     0     6     1
    6800   208    75    52     2    39    46   108     5    12     1
    6900   218    77    49     2    35    55   112     0     9     1
    7000   210    76    50     2    39    47   111     5     9     1
    7100   213    80    50     2    37    51   110     0     9     1
    7200   213    75    50     2    37    54   107     5     9     1
    7300   213    80    49     2    37    49   113     0     9     1
    7400   215    79    50     2    36    60   103     0     9     1
    7500   218    79    49     2    36    51   116     0     6     1
    7600   216    76    49     2    41    43   122     0     6     1
    7700   213    77    50     2    37    64    97     0    12     1
    7800   215    76    50     2    39    49   114     0     9     1
    7900   211    80    44     2    42    57   108     0     6     1
    8000   211    71    51     2    40    53   105     5    12     1
    8100   212    79    50     2    36    53   107     0    12     1
    8200   221    77    50     2    35    58   111     0     6     1
    8300   216    75    49     2    39    58   107     0     9     1
    8400   216    74    50     2    43    50   114     0     6     1
    8500   215    75    50     2    40    50   113     0     9     1
    8600   221    76    50     2    32    58   111     0    10     1
    8700   211    74    50     4    45    49   108     0     9     1
    8800   226    73    50     4    31    60   112     0     9     1
    8900   217    81    49     2    33    55   111     0     8     1
    9000   215    78    50     2    36    53   110     0    10     1
    9100   203    78    50     2    36    47   104    10    12     1
    9200   223    78    49     2    32    63   109     0     6     1
    9300   218    78    49     2    34    58   109     0     9     1
    9400   216    78    50     2    36    58   106     0     9     1
    9500   209    79    50     2    35    46   111     0    16     1
    9600   213    76    50     2    32    54   107     0    18     1
    9700   220    77    49     2    34    56   113     0     8     1
    9800   216    78    51     2    35    55   108     0    10     1
    9900   218    74    50     2    42    46   120     0     5     1
   10000   206    76    50     2    42    51   103     0    15     1
   10100   212    80    49     2    35    51   110     0    12     1
   10200   222    78    50     2    36    53   117     0     3     1
   10300   220    77    50     2    30    62   106     0    12     1
   10400   222    73    51     2    35    59   110     0     9     1
   10500   213    73    49     2    44    44   118     0     9     1
   10600   214    75    49     2    34    59   104     5    11     1
   10700   221    78    49     2    33    53   117     0     7     1
   10800   217    81    48     2    32    59   108     0     9     1
   10900   213    70    50     4    43    52   107     0    13     1
   11000   210    71    50     2    41    56   102     0    17     1
   11100   207    76    49     2    41    61    95     0    15     1
   11200   220    74    50     2    37    59   109     0     8     1
   11300   215    77    49     2    38    53   111     0     9     1
   11400   210    78    50     2    38    48   110     0    13     1
   11500   215    78    50     2    38    49   114     0     8     1
   11600   212    80    47     2    38    53   110     0     9     1
   11700   209    78    50     2    33    57   100     5    14     1
   11800   205    77    50     2    36    47   106    10    11     1
   11900   218    77    50     2    33    51   115     0    11     1
   12000   208    77    52     2    35    58    96     0    19     1
   12100   214    79    48     2    33    59   105     0    13     1
   12200   213    77    50     2    35    59   102     0    14     1
   12300   221    76    49     2    35    62   108     0     7     1
   12400   214    79    50     2    31    64    98     0    15     1
   12500   206    81    49     2    33    52   103     5    14     1
   12600   219    80    49     2    31    60   108     0     9     1
   12700   217    80    52     2    31    52   111     0    11     1
   12800   213    77    50     2    29    60   101     0    20     1
   12900   210    79    48     2    36    61    99     5     9     1
   13000   221    77    50     2    30    64   105     5     6     1
   13100   213    77    50     2    32    60   101     5    12     1
   13200   217    77    50     2    36    63   102     0     9     1
   13300   206    75    50     2    42    58    96     0    16     1
   13400   213    76    50     0    35    57   106     5    10     1
   13500   207    79    50     2    31    55   100     0    22     1
   13600   208    77    50     2    37    58    98     5    12     1
   13700   209    79    49     2    32    57   101     0    19     1
   13800   207    78    48     2    35    49   108     0    19     1
   13900   214    78    49     2    36    57   106     5     6     1
   14000   217    74    50     2    33    58   107     0    15     1
   14100   216    78    49     2    33    51   114     0    12     1
   14200   210    75    50     2    40    51   107     5     9     1
   14300   216    81    46     2    28    56   112     5     9     1
   14400   216    79    50     2    32    63   101     0    12     1
   14500   218    76    50     2    31    66   100     0    14     1
   14600   212    75    50     2    36    46   114     0    16     1
   14700   214    77    50     2    32    49   113     5    11     1
   14800   215    77    48     2    39    56   109     0     8     1
   14900   216    74    49     2    35    70    95     5     9     1
   15000   210    75    50     2    40    60    98     0    14     1
   15100   216    76    50     2    37    57   107     0    10     1
   15200   221    76    52     2    36    61   106     0     6     1
   15300   206    81    44     2    40    49   111     5     7     1
   15400   212    74    52     2    36    53   105     5    12     1
   15500   219    81    44     4    33    57   114     0     6     1
   15600   209    78    50     2    42    51   106     0    10     1
   15700   210    80    49     2    39    48   111     0    10     1
   15800   208    80    50     2    42    48   108     0     9     1
   15900   213    78    49     2    38    57   105     0    10     1
   16000   204    81    50     2    40    53    99     0    14     1
   16100   205    79    50     2    45    47   106     0    10     1
   16200   214    77    49     2    42    61   102     0     6     1
   16300   197    82    50     2    38    47    98     5    17     1
   16400   206    79    49     2    37    53   102     0    17     1
   16500   208    78    50     2    42    47   109     0    11     1
   16600   209    80    49     2    37    55   103     0    13     1
   16700   215    81    50     2    31    58   105     5     7     1
   16800   205    77    50     2    36    52   101     5    16     1
   16900   198    81    50     2    37    48    98     5    18     1
   17000   211    77    50     2    37    53   106     0    14     1
   17100   201    81    48     2    39    51   100     0    18     1
   17200   200    82    49     2    37    53    96     5    15     1
   17300   201    79    50     3    39    49    99    10    10     1
   17400   212    83    44     2    38    59   107     0     6     1
   17500   206    81    48     2    40    50   106     0    12     1
   17600   194    81    48     2    43    45    99     5    16     1
   17700   207    82    49     2    36    54   102     0    14     1
   17800   211    81    50     2    31    51   108     0    16     1
   17900   204    81    50     2    33    59    93     0    21     1
   18000   213    81    50     2    31    61   100     5     9     1
   18100   206    81    49     2    35    60    95    10     7     1
   18200   216    79    50     2    34    64   100     0    10     1
   18300   203    79    50     2    34    52    99     5    18     1
   18400   213    77    50     2    34    70    91     0    15     1
   18500   211    80    50     2    35    58   101     0    13     1
   18600   210    82    50     2    30    68    90     0    17     1
   18700   212    79    50     2    35    59   101     0    13     1
   18800   213    81    49     2    36    60   102     0     9     1
   18900   206    78    50     2    38    51   103     0    17     1
   19000   208    80    49     2    34    54   103     0    17     1
   19100   206    76    50     2    37    56    98    10    10     1
   19200   212    80    50     2    32    60   100     0    15     1
   19300   207    82    49     2    28    57    99     5    17     1
   19400   212    79    50     2    33    56   104     0    15     1
   19500   203    76    50     2    41    55    96     5    14     1
   19600   209    78    50     2    38    56   101     5     9     1
   19700   205    75    52     2    41    46   105     0    18     1
   19800   217    81    50     2    29    61   104     0    12     1
   19900   204    77    50     2    38    55    97     0    20     1
   20000   204    78    50     2    39    65    87     0    18     1
   20100   208    76    52     2    40    65    89     5    10     1
   20200   204    80    51     2    35    61    90     5    15     1
   20300   205    78    50     4    40    56    95     0    16     1
   20400   209    76    50     2    39    54   103     0    15     1
   20500   210    80    50     2    36    45   113     5     8     1
   20600   215    78    50     2    31    51   112     0    15     1
   20700   208    76    52     2    40    50   104     5    10     1
   20800   194    83    42     2    41    62    88     5    16     1
   20900   208    76    52     2    34    52   102     0    21     1
   21000   205    75    50     2    37    64    89     5    17     1
   21100   216    75    52     2    35    60   102     0    13     1
   21200   218    76    52     2    34    60   104     0    11     1
   21300   205    79    48     4    35    58    95     0    20     1
   21400   213    79    50     4    34    60    99     5     8     1
   21500   206    81    48     4    35    57    97     0    17     1
   21600   212    76    49     4    39    61    98     0    12     1
   21700   216    73    49     4    37    61   102     5     8     1
   21800   211    78    50     4    34    56   101     5    11     1
   21900   219    80    49     4    33    70    96     0     7     1
   22000   200    82    44     4    37    53    99     5    15     1
   22100   213    74    50     4    35    65    94     0    17     1
   22200   217    82    44     4    30    60   109     0    10     1
   22300   220    76    50     4    35    62   104     0     8     1
   22400   207    76    50     4    39    65    88     5    12     1
   22500   213    77    48     4    37    65    96     0    12     1
   22600   212    76    50     4    31    63    95     0    20     1
   22700   217    72    50     4    36    62   101     0    14     1
   22800   209    76    49     4    34    58    98     0    20     1
   22900   220    72    52     4    36    70    94     5     6     1
   23000   211    74    52     4    36    61    94     5    13     1
   23100   211    78    50     2    39    54   105     0    11     1
   23200   207    76    49     4    42    48   106     0    14     1
   23300   212    73    50     4    39    53   105     0    15     1
   23400   210    77    49     4    41    47   110     0    11     1
   23500   212    76    50     4    35    56   102     0    16     1
   23600   220    74    50     4    37    61   105     0     8     1
   23700   213    75    49     4    37    48   112     0    14     1
   23800   211    78    50     4    35    66    91     0    15     1
   23900   206    79    47     4    38    59    96     5    11     1
   24000   208    78    44     4    37    60   100     5    11     1
   24100   218    73    50     4    35    67    97     5     8     1
   24200   213    77    50     4    40    52   107     0     9     1
   24300   215    77    49     4    36    56   106     0    11     1
   24400   212    74    50     4    38    57   101     5    10     1
   24500   213    73    49     4    43    56   104     0    10     1
   24600   210    72    50     4    41    47   109     5    11     1
   24700   220    77    50     4    30    56   110     0    12     1
   24800   216    76    50     4    36    50   112     5     6     1
   24900   213    76    50     4    35    50   109     5    10     1
   25000   214    78    49     4    33    49   112     5     9     1
   25100   215    76    49     4    39    43   119     0     9     1
   25200   216    77    50     4    32    56   106     0    14     1
   25300   210    77    50     4    34    48   108     5    13     1
   25400   212    73    49     4    41    49   110     5     8     1
   25500   212    79    50     4    35    56   102     0    13     1
   25600   217    80    46     4    34    57   110     0     8     1
   25700   210    77    50     4    36    52   104     5    11     1
   25800   210    75    50     4    39    58    98     0    15     1
   25900   221    74    52     4    34    61   104     0    10     1
   26000   194    77    49     4    39    51    90    10    19     1
   26100   205    77    48     4    39    50   103     0    18     1
   26200   197    77    50     4    38    55    88     0    27     1
   26300   214    77    49     4    39    57   104     0     9     1
   26400   207    78    49     4    38    46   108    10     6     1
   26500   220    76    50     4    31    63   103     0    12     1
   26600   206    76    50     4    40    48   104     0    17     1
   26700   210    82    50     4    32    48   108     0    15     1
   26800   207    77    50     4    37    49   104     0    18     1
   26900   209    80    48     4    35    52   105     0    15     1
   27000   217    72    50     4    44    60   103     0     6     1
   27100   216    75    50     4    34    53   109     0    14     1
   27200   214    79    49     4    37    53   108     0     9     1
   27300   214    82    44     4    37    61   105     0     6     1
   27400   209    77    50     4    36    53   102     0    17     1
   27500   205    76    50     4    39    46   105     5    14     1
   27600   204    76    50     4    35    48   102    10    14     1
   27700   210    76    49     4    40    52   105     5     8     1
   27800   213    77    50     4    35    54   105     0    14     1
   27900   220    78    50     4    29    66   100     0    12     1
   28000   206    78    50     4    35    56    96     5    15     1
   28100   220    76    50     4    30    58   108     5     8     1
   28200   200    85    43     4    37    48   105     0    17     1
   28300   213    79    50     4    33    59   100     0    14     1
   28400   195    78    49     4    38    48    94     5    23     1
   28500   216    76    49     4    38    59   104     0     9     1
   28600   215    77    48     4    37    59   104     0    10     1
   28700   209    78    49     4    39    50   106     5     8     1
   28800   216    79    50     4    37    49   113     0     7     1
   28900   203    82    48     4    42    53    98     0    12     1
   29000   220    79    50     4    33    59   107     0     7     1
   29100   206    78    50     4    39    55    97     5    11     1
   29200   209    78    50     4    37    52   103     0    15     1
   29300   210    78    49     4    40    49   108     0    11     1
   29400   204    81    49     4    37    51   100     0    17     1
   29500   211    77    50     4    37    55   102     0    14     1
   29600   205    75    43     4    47    54   104     0    12     1
   29700   207    74    50     4    40    59    94     0    18     1
   29800   212    77    49     4    38    49   110     0    12     1
   29900   214    76    50     4    34    62    98     0    15     1
   30000   210    81    44     4    34    59   103     0    14     1
   30100   203    76    47     4    42    49   103     0    18     1
   30200   214    77    50     4    37    57   103     0    11     1
   30300   202    79    44     4    41    55    99     0    17     1
   30400   210    74    50     4    41    55   101     0    14     1
   30500   216    76    50     4    33    61   101     0    14     1
   30600   211    76    50     4    36    59    98     0    16     1
   30700   210    77    49     4    38    56   101     5     9     1
   30800   210    73    50     4    40    61    95     5    11     1
   30900   202    77    44     4    43    50   104     0    17     1
   31000   214    75    52     4    36    59    99     5     9     1
   31100   209    75    49     4    40    55   101     0    15     1
   31200   202    78    49     4    35    59    90     0    24     1
   31300   206    76    49     4    44    52   101     0    13     1
   31400   209    73    50     4    44    53   102     0    13     1
   31500   208    74    52     4    41    56    96     0    16     1
   31600   204    75    50     4    41    44   106     0    19     1
   31700   210    78    49     4    39    50   107     0    12     1
   31800   206    81    44     4    33    56   102     0    19     1
   31900   211    78    50     4    36    47   110     0    14     1
   32000   208    76    49     4    31    63    92     5    19     1
   32100   206    73    50     4    46    40   112     0    14     1
   32200   211    78    50     4    36    57   100     5     9     1
   32300   215    75    50     4    41    54   107     0     8     1
   32400   213    75    50     4    39    49   110     0    12     1
   32500   216    76    49     4    29    55   108     0    18     1
   32600   222    71    50     4    32    67   101     5     9     1
   32700   217    77    50     4    38    63   100     0     7     1
   32800   214    77    49     4    34    59   102     0    14     1
   32900   210    79    48     4    27    59    99     5    18     1
   33000   214    76    50     4    33    61    99     0    16     1
   33100   214    76    50     4    35    48   112     5     9     1
   33200   208    77    49     4    32    54   101     5    17     1
   33300   212    75    50     4    35    58   100     0    17     1
   33400   216    75    50     4    30    62   100     5    13     1
   33500   207    78    50     4    36    51   102     5    13     1
   33600   214    76    50     4    34    63    97     5    10     1
   33700   212    76    50     4    32    60    98     0    19     1
   33800   208    78    49     4    34    60    95     0    19     1
   33900   216    78    50     4    29    65    97     5    11     1
   34000   203    76    50     4    33    53    96     5    22     1
   34100   205    77    50     4    38    55    96     5    14     1
   34200   217    75    49     4    38    64   100     0     9     1
   34300   220    77    50     4    32    64   102     0    10     1
   34400   208    76    48     4    35    51   105     0    20     1
   34500   198    78    49     4    35    52    93    10    18     1
   34600   210    77    50     4    33    63    93     5    14     1
   34700   209    73    50     4    41    62    93     5    11     1
   34800   209    75    50     4    39    50   105     0    16     1
   34900   212    75    50     4    38    48   110     0    14     1
   35000   206    75    50     4    45    48   104     0    13     1
   35100   218    75    50     4    36    59   105     0    10     1
   35200   214    77    50     4    39    53   107     0     9     1
   35300   204    78    50     4    36    53    97     5    16     1
   35400   212    75    49     4    42    52   107     0    10     1
   35500   219    76    49     4    33    57   109     0    11     1
   35600   207    71    50     4    42    52   101     0    19     1
   35700   200    75    44     4    40    60    92     0    24     1
   35800   218    73    50     4    39    52   112     0     9     1
   35900   212    75    48     4    40    61    99     5     7     1
   36000   208    72    43     4    46    59   102     0    13     1
   36100   197    75    49     4    43    51    93     0    24     1
   36200   207    75    49     4    38    57    97     0    19     1
   36300   209    74    49     4    39    53   103     0    17     1
   36400   200    77    50     4    41    52    94     5    16     1
   36500   218    75    50     4    38    60   104     0     8     1
   36600   211    76    49     4    38    58   100     0    14     1
   36700   210    71    49     4    36    59    98     0    22     1
   36800   205    75    50     4    31    52    99     0    28     1
   36900   206    77    44     4    36    54   104     0    20     1
   37000   207    72    52     4    38    57    94     5    17     1
   37100   216    76    50     4    37    58   104     5     5     1
   37200   205    76    50     4    31    63    88     5    22     1
   37300   214    74    50     4    35    67    93     0    16     1
   37400   207    76    50     4    36    58    95     0    20     1
   37500   204    78    50     4    34    52    98     0    23     1
   37600   198    81    44     4    37    55    95     5    18     1
   37700   204    78    50     4    38    60    90     5    14     1
   37800   207    77    44     4    41    57   102     0    14     1
   37900   209    73    52     4    36    54    99     0    21     1
   38000   209    78    50     4    38    48   107     0    14     1
   38100   217    77    50     4    34    55   108     0    11     1
   38200   222    73    52     4    38    65   101     0     6     1
   38300   205    76    50     4    39    46   105     0    19     1
   38400   216    73    50     4    44    55   107     0     6     1
   38500   206    72    50     4    38    53    99     0    23     1
   38600   202    78    43     4    38    54   101     5    16     1
   38700   220    74    50     4    40    46   120     0     5     1
   38800   202    80    44     4    37    53   101     0    20     1
   38900   203    76    45     4    38    49   105     0    22     1
   39000   205    80    46     4    37    55   100     0    17     1
   39100   212    75    50     4    39    57   101     0    13     1
   39200   216    74    50     4    40    51   111     0     9     1
   39300   204    74    50     4    37    49   101     0    24     1
   39400   222    72    49     4    39    59   110     0     6     1
   39500   212    69    50     4    45    45   113     0    13     1
   39600   215    74    50     4    35    56   105     0    15     1
   39700   214    71    50     4    37    49   111     0    17     1
   39800   216    74    50     4    38    47   115     0    11     1
   39900   220    72    50     4    35    58   108     0    12     1
   40000   215    68    50     4    43    55   106     0    13     1
   40100   212    74    49     4    37    53   106     0    16     1
   40200   213    73    49     4    37    64    96     5    11     1
   40300   214    75    50     4    29    55   105     0    21     1
   40400   222    73    49     4    32    64   105     0    12     1
   40500   217    67    50     4    39    61   102     0    16     1
   40600   219    73    50     4    35    63   102     0    12     1
   40700   218    74    50     4    36    59   105     0    11     1
   40800   218    73    50     4    36    56   108     0    12     1
   40900   210    71    50     4    39    55   101     0    19     1
   41000   211    72    50     4    38    56   101     0    18     1
   41100   216    75    50     4    32    58   104     0    16     1
   41200   214    74    50     4    31    63    97     5    15     1
   41300   213    71    50     4    36    66    93     0    19     1
   41400   216    73    50     4    33    52   110     0    17     1
   41500   207    73    50     4    43    54    99     0    16     1
   41600   218    73    49     4    34    59   106     0    14     1
   41700   213    73    50     4    32    59   100     0    21     1
   41800   214    72    50     4    35    53   107     0    18     1
   41900   206    75    50     4    37    51   101     0    21     1
   42000   210    78    50     4    35    54   102     5    11     1
   42100   209    72    50     4    36    54   101     5    17     1
   42200   212    73    50     4    33    54   104    10    11     1
   42300   210    72    50     4    35    50   106     5    17     1
   42400   209    74    50     4    33    57    98     5    18     1
   42500   214    74    50     4    39    59   101     0    12     1
   42600   215    72    50     4    40    61   100     5     7     1
   42700   214    73    50     4    39    54   106     0    13     1
   42800   208    73    50     4    38    58    96     0    20     1
   42900   211    74    49     4    36    68    90     5    13     1
   43000   209    72    50     4    38    52   103     5    15     1
   43100   209    76    43     4    37    66    96     5    12     1
   43200   204    74    50     4    34    50   100     5    22     1
   43300   219    71    50     4    36    53   112     5     8     1
   43400   213    71    50     4    36    47   112     5    14     1
   43500   206    75    50     4    41    62    90     5    12     1
   43600   218    73    50     4    35    54   110     0    13     1
   43700   216    71    50     4    36    58   104     0    16     1
   43800   220    75    44     4    35    68   104     0     9     1
   43900   211    72    50     4    42    53   104     5     9     1
   44000   211    72    50     4    40    48   109     0    16     1
   44100   224    70    50     4    35    66   104     0    10     1
   44200   205    80    43     4    34    57   101     5    15     1
   44300   219    72    50     4    36    59   106     0    12     1
   44400   207    73    49     4    35    50   104     5    19     1
   44500   220    70    50     4    36    62   104     0    13     1
   44600   209    76    44     4    38    58   103     5    11     1
   44700   212    72    49     4    36    57   102     5    14     1
   44800   214    75    44     4    36    60   106     5     9     1
   44900   211    70    50     4    44    56   101     5     9     1
   45000   221    71    50     4    34    58   109     0    13     1
   45100   216    72    50     4    32    61   101     0    19     1
   45200   212    71    48     4    36    58   102     5    15     1
   45300   215    69    50     4    41    61   100     0    14     1
   45400   221    70    50     4    40    57   110     5     3     1
   45500   215    70    50     4    35    53   108     0    19     1
   45600   216    73    50     4    36    60   102     5     9     1
   45700   213    73    50     4    42    46   113     0    11     1
   45800   215    70    49     4    40    58   104     0    14     1
   45900   207    71    49     4    40    57    97     0    21     1
   46000   215    75    48     4    37    59   104     0    12     1
   46100   208    70    50     4    46    48   106     0    15     1
   46200   209    71    50     4    35    51   104     5    19     1
   46300   213    72    50     4    38    52   107     0    16     1
   46400   211    70    49     4    40    56   102     0    18     1
   46500   217    69    50     4    33    60   103     5    15     1
   46600   222    73    50     4    34    59   109     0    10     1
   46700   221    70    49     4    35    62   106     0    13     1
   46800   208    73    50     4    39    52   102     5    14     1
   46900   218    68    49     4    35    55   110     0    18     1
   47000   215    71    50     4    37    58   103     0    16     1
   47100   211    74    50     4    32    55   102     5    17     1
   47200   216    74    50     4    35    61   101     5     9     1
   47300   209    77    49     4    35    55   101     5    13     1
   47400   215    74    50     2    31    65    98     5    14     1
   47500   212    69    50     4    40    50   108     5    13     1
   47600   212    73    49     4    38    51   108     5    11     1
   47700   211    72    50     4    41    53   104     0    15     1
   47800   220    75    50     4    32    58   108     0    12     1
   47900   215    70    49     4    39    57   105     5    10     1
   48000   206    74    50     4    36    52   100     5    18     1
   48100   209    73    50     4    41    57    98     5    11     1
   48200   214    74    50     4    36    56   104     0    15     1
   48300   224    71    50     4    37    53   117     0     7     1
   48400   221    71    50     4    36    58   109     5     6     1
   48500   218    74    50     4    29    56   108     0    18     1
   48600   215    69    50     4    36    59   102     0    19     1
   48700   217    74    44     4    38    64   105     0    10     1
   48800   209    72    49     4    42    46   110     0    16     1
   48900   220    71    52     4    28    56   108     5    15     1
   49000   211    73    48     4    39    54   105     0    16     1
   49100   216    70    51     4    36    54   107     0    17     1
   49200   214    71    50     4    37    55   105     0    17     1
   49300   223    70    50     4    37    62   107     0     9     1
   49400   212    72    50     4    38    58   100     0    17     1
   49500   222    72    50     4    32    64   104     0    13     1
   49600   209    73    50     4    35    57    98     5    17     1
   49700   221    67    53     4    38    59   105    10     3     1
   49800   216    72    49     4    37    58   105     0    14     1
   49900   215    73    49     4    36    58   104     5    10     1
   50000   214    73    50     4    34    50   110     0    18     1
   50100   221    71    49     4    35    59   109     0    12     1
   50200   219    73    49     4    34    58   108     5     8     1
   50300   210    75    50     4    36    63    93     0    18     1
   50400   215    75    50     4    33    59   102     0    16     1
   50500   207    75    50     4    33    53   100    10    14     1
   50600   220    73    50     4    33    66   100     5     8     1
   50700   222    71    50     4    36    65   103     0    10     1
   50800   216    73    50     4    35    55   107     5    10     1
   50900   215    74    49     4    33    59   103     5    12     1
   51000   212    72    50     4    40    45   113     5    10     1
   51100   207    71    50     4    34    53   100    10    17     1
   51200   209    72    51     4    36    59    95    10    12     1
   51300   205    77    43     4    42    55   103     5    10     1
   51400   217    73    48     4    38    58   107     5     6     1
   51500   219    72    52     4    29    61   102     5    14     1
   51600   225    74    50     4    35    64   107     5     0     1
   51700   216    76    49     4    36    56   107     5     6     1
   51800   209    74    49     4    39    56   100     5    12     1
   51900   211    74    50     4    36    61    96     5    13     1
   52000   217    72    50     4    32    66    97     5    13     1
   52100   213    79    43     4    33    65   101     0    14     1
   52200   212    76    44     4    37    61   103     0    14     1
   52300   214    76    50     4    34    57   103     0    15     1
   52400   204    74    50     4    42    61    89     5    14     1
   52500   217    74    49     4    37    61   103     5     6     1
   52600   207    77    44     4    39    52   107     5    11     1
   52700   218    73    50     4    34    69    95     5     9     1
   52800   204    71    50     4    44    46   104     5    15     1
   52900   214    72    50     4    40    61    99     0    13     1
   53000   216    75    50     4    42    51   111     0     6     1
   53100   207    71    46     4    44    56   101     5    12     1
   53200   208    72    49     4    45    56    99     5     9     1
   53300   221    73    50     4    37    57   110     0     8     1
   53400   217    73    50     4    40    55   108     0     9     1
   53500   224    71    52     4    36    64   104     5     3     1
   53600   207    75    50     4    40    58    95     5    12     1
   53700   210    75    43     4    40    56   107     5     9     1
   53800   211    74    50     4    39    54   103     0    15     1
   53900   221    75    51     4    40    58   108     0     3     1
   54000   214    74    49     4    35    57   104    10     6     1
   54100   215    73    50     4    36    64    97     0    15     1
   54200   217    72    50     4    44    55   108     0     6     1
   54300   215    76    49     4    37    45   117     5     6     1
   54400   216    72    50     4    45    45   117     0     6     1
   54500   216    74    52     4    39    55   105     0    10     1
   54600   221    71    52     4    38    51   114     0     9     1
   54700   215    77    44     4    37    54   113     0    10     1
   54800   227    75    50     4    31    57   116     0     6     1
   54900   220    76    49     4    40    53   114     0     3     1
   55000   220    74    50     4    39    54   112     0     6     1
   55100   225    77    50     4    33    62   109     0     4     1
   55200   217    73    50     4    42    63   100     0     7     1
   55300   223    73    50     4    37    63   106     0     6     1
   55400   222    75    49     4    39    53   116     0     3     1
   55500   221    79    50     4    33    58   109     0     6     1
   55600   220    77    50     4    35    62   104     0     7     1
   55700   210    73    50     4    42    51   105     5     9     1
   55800   218    74    52     4    38    52   110     0     9     1
   55900   200    78    49     4    38    50    97    10    13     1
   56000   214    73    50     4    44    51   109     5     3     1
   56100   205    74    50     4    39    59    92     5    16     1
   56200   208    70    50     4    38    56    98     0    23     1
   56300   205    77    45     6    40    53   101     5    12     1
   56400   208    73    50     4    43    55    99     5    10     1
   56500   207    74    50     4    42    49   104     0    16     1
   56600   211    74    48     4    39    64    95     5    10     1
   56700   213    75    51     4    39    55   103     0    12     1
   56800   210    78    49     4    38    56   101     0    13     1
   56900   203    77    49     4    39    58    92     0    20     1
   57000   205    80    44     4    39    54   103     0    15     1
   57100   217    75    50     4    38    65    98     0     9     1
   57200   217    80    48     4    39    66    99     0     3     1
   57300   216    76    50     4    36    61   101     5     6     1
   57400   201    76    44     4    45    61    92     5    12     1
   57500   207    76    50     4    38    58    95     0    18     1
   57600   216    74    50     4    36    61   101     0    13     1
   57700   207    74    50     4    46    45   108     0    12     1
   57800   215    74    50     4    34    61   100     0    16     1
   57900   217    73    50     4    38    58   105     0    11     1
   58000   219    73    52     4    38    61   102     0     9     1
   58100   213    78    50     4    32    62    97     0    16     1
   58200   214    71    52     4    45    50   108     0     9     1
   58300   213    75    50     4    39    59   100     0    12     1
   58400   212    76    43     4    42    76    89     0     9     1
   58500   202    78    50     4    38    56    92     0    21     1
   58600   213    76    49     4    38    60   100     0    12     1
   58700   214    75    50     4    35    59   101     0    15     1
   58800   216    73    50     4    37    59   103     0    13     1
   58900   204    78    41     5    47    59    99     0    10     1
   59000   206    77    50     4    37    48   104     0    19     1
   59100   209    78    44     4    42    59   102     0    10     1
   59200   212    74    50     4    43    49   109     0    10     1
   59300   206    76    44     4    41    62    96     0    16     1
   59400   211    74    50     4    43    54   103     5     6     1
   59500   212    75    44     4    38    64   100     5     9     1
   59600   212    74    52     4    38    61    95     5    10     1
   59700   218    71    52     4    37    53   109     0    13     1
   59800   223    72    52     4    37    51   116     0     7     1
   59900   203    77    50     4    36    45   104     5    18     1
   60000   206    82    48     4    41    49   105     0    10     1
   60100   214    75    50     4    34    55   105     0    16     1
   60200   214    76    48     4    41    56   106     5     3     1
   60300   214    75    50     4    37    51   109     0    13     1
   60400   216    75    50     4    38    59   103     0    10     1
   60500   211    80    44     4    39    69    94     0     9     1
   60600   213    77    49     4    41    60   100     5     3     1
   60700   207    79    50     4    37    46   107     0    16     1
   60800   212    77    49     4    41    56   103     0     9     1
   60900   213    78    48     4    37    63    98     5     6     1
   61000   202    80    49     4    41    56    93     5    11     1
   61100   204    79    44     4    45    51   105     5     6     1
   61200   201    80    46     4    46    50   101     0    12     1
   61300   211    77    50     4    42    57   100     0     9     1
   61400   212    76    50     4    37    56   102     0    14     1
   61500   205    78    49     4    41    52   100     0    15     1
   61600   212    82    50     4    33    58   100     5     7     1
   61700   206    78    49     4    38    52   101     0    17     1
   61800   198    83    44     4    44    50   100     0    14     1
   61900   205    83    49     4    42    53    99     0     9     1
   62000   199    74    50     4    47    52    93     0    19     1
   62100   203    78    50     4    46    49   100     0    12     1
   62200   210    82    50     4    41    50   106     0     6     1
   62300   213    82    50     4    38    55   104     0     6     1
   62400   201    78    44     4    41    54    99     0    19     1
   62500   209    78    43     4    45    56   106     0     7     1
   62600   214    81    48     4    33    60   102     5     6     1
   62700   204    77    49     4    46    53    98     5     7     1
   62800   209    77    50     4    42    49   106     5     6     1
   62900   216    80    50     4    36    64    98     0     7     1
   63000   211    79    50     4    33    53   104    10     6     1
   63100   210    78    50     4    36    59    97     5    10     1
   63200   208    77    49     4    40    52   103     5     9     1
   63300   198    81    50     4    40    47    97     5    15     1
   63400   205    78    49     4    43    47   105     0    13     1
   63500   219    79    50     4    34    62   103     0     7     1
   63600   215    77    50     4    37    67    94     0    10     1
   63700   217    75    52     4    39    56   105     5     3     1
   63800   208    81    49     4    39    45   110     0    11     1
   63900   205    77    49     4    44    49   103     0    13     1
   64000   203    74    50     4    47    55    94     0    15     1
   64100   203    78    50     4    39    57    92     5    14     1
   64200   213    79    50     4    42    45   114     5     0     1
   64300   208    81    49     4    37    63    92     0    13     1
   64400   202    79    44     4    43    57    97     0    15     1
   64500   209    76    50     4    41    45   110     0    13     1
   64600   214    77    50     4    37    57   103     5     6     1
   64700   213    75    50     4    42    54   105     5     4     1
   64800   213    76    49     4    41    60   100     0     9     1
   64900   207    75    50     4    42    50   103     0    15     1
   65000   210    77    50     4    36    57    99     0    16     1
   65100   214    74    50     4    35    57   103    10     6     1
   65200   219    77    50     4    35    63   102     0     8     1
   65300   219    73    50     4    40    53   112     0     7     1
   65400   224    79    44     4    33    61   115     0     3     1
   65500   201    75    44     4    47    47   106     0    16     1
   65600   219    76    49     4    38    51   115     0     6     1
   65700   215    76    50     4    37    44   117     5     6     1
   65800   225    77    50     4    31    63   108     0     6     1
   65900   220    73    50     4    37    53   113     0     9     1
   66000   220    76    50     4    29    64   102     5     9     1
   66100   215    77    49     4    35    57   105     5     7     1
   66200   214    73    50     4    39    43   117     0    13     1
   66300   201    73    49     5    41    51    96     5    19     1
   66400   221    75    50     4    37    52   115     0     6     1
   66500   219    77    49     4    37    53   113     0     6     1
   66600   219    75    50     4    39    51   114     0     6     1
   66700   215    74    50     4    39    60   101     5     6     1
   66800   215    76    50     4    38    61   100     0    10     1
   66900   211    78    49     4    35    56   102     5    10     1
   67000   214    76    50     4    39    49   111     0    10     1
   67100   211    78    50     4    37    50   107     0    13     1
   67200   216    76    50     4    35    50   112     5     7     1
   67300   215    78    50     4    36    51   110     0    10     1
   67400   217    78    50     4    32    59   104     0    12     1
   67500   220    78    50     4    31    65   101     0    10     1
   67600   218    75    50     4    36    52   112     0    10     1
   67700   226    78    50     4    31    55   117     0     4     1
   67800   224    77    50     4    35    55   115     0     3     1
   67900   203    77    50     4    37    46   103    10    12     1
   68000   200    79    44     4    38    51   101     5    17     1
   68100   223    79    50     4    27    59   110     0    10     1
   68200   214    77    50     4    34    54   106     5     9     1
   68300   218    77    50     4    35    55   109     0     9     1
   68400   211    76    50     4    39    57   100     0    13     1
   68500   213    75    50     4    38    51   108     0    13     1
   68600   223    74    50     4    35    55   114     0     7     1
   68700   218    76    50     4    36    55   109     5     4     1
   68800   216    80    47     5    34    57   107     0     9     1
   68900   215    73    50     4    40    59   102     5     6     1
   69000   207    74    50     4    46    54    99     5     7     1
   69100   213    73    50     4    38    62    97     5    10     1
   69200   215    77    49     4    36    59   103     5     6     1
   69300   208    76    49     4    39    47   108     0    16     1
   69400   211    82    43     4    39    56   108     0     7     1
   69500   219    78    50     4    35    53   112     0     7     1
   69600   214    79    44     4    39    58   108     0     7     1
   69700   212    76    50     4    38    43   115     0    13     1
   69800   202    77    50     4    44    37   111     0    16     1
   69900   208    77    49     4    43    49   106     5     6     1
   70000   210    76    50     4    39    52   104     5     9     1
   70100   219    75    50     4    36    55   110     0     9     1
   70200   213    76    50     4    36    51   108     5     9     1
   70300   212    78    50     4    40    53   105     0     9     1
   70400   212    76    50     4    43    49   109     5     3     1
   70500   211    75    50     4    36    63    94     5    12     1
   70600   215    76    50     4    35    58   103     0    13     1
   70700   209    75    50     4    43    43   112     5     7     1
   70800   212    75    50     4    43    51   107     0     9     1
   70900   214    79    49     4    37    44   117     0     9     1
   71000   221    76    50     4    33    54   113     0     9     1
   71100   209    78    49     4    43    45   111     0     9     1
   71200   208    76    50     4    38    46   108     5    12     1
   71300   214    76    50     4    40    63    97     0     9     1
   71400   215    79    50     4    38    60   101     0     7     1
   71500   218    77    50     4    38    66    98     0     6     1
   71600   213    79    44     4    32    65   100     5    10     1
   71700   210    79    50     4    37    59    97     0    13     1
   71800   208    79    49     4    35    55   100     5    12     1
   71900   207    81    50     4    31    60    93     5    15     1
   72000   209    77    50     4    38    52   103     0    15     1
   72100   205    82    44     4    38    54   103     5     9     1
   72200   212    76    50     4    42    47   111     0     9     1
   72300   209    80    50     4    38    59    96     0    12     1
   72400   202    76    50     4    42    51    97     0    19     1
   72500   210    77    50     4    40    56   100     0    12     1
   72600   211    79    50     4    34    61    96     0    15     1
   72700   212    75    50     4    40    63    95     0    12     1
   72800   214    75    50     4    35    60   100     5    10     1
   72900   211    77    50     4    37    59    98     5     9     1
   73000   213    74    50     4    40    57   102     0    12     1
   73100   206    81    49     4    39    55    98     0    13     1
   73200   202    74    50     4    42    56    92     0    21     1
   73300   208    79    50     4    42    50   104     0    10     1
   73400   206    81    48     4    39    61    93     0    13     1
   73500   211    77    50     4    36    54   103     0    15     1
   73600   212    75    50     4    43    62    96     0     9     1
   73700   209    76    50     4    41    64    91     0    13     1
   73800   201    80    50     4    43    51    96     0    15     1
   73900   206    79    44     4    41    65    93     0    13     1
   74000   216    76    50     4    38    70    92     0     9     1
   74100   209    79    50     4    36    63    92     0    15     1
   74200   213    79    49     6    41    53   105     0     6     1
   74300   201    78    49     4    36    59    89     0    24     1
   74400   199    80    43     4    44    59    93     0    16     1
   74500   210    77    50     4    39    53   103     0    13     1
   74600   216    76    50     4    37    63    99     0    10     1
   74700   215    78    50     4    36    64    97     0    10     1
   74800   217    74    50     4    36    65    98     0    12     1
   74900   210    77    50     4    42    49   107     0    10     1
   75000   205    76    50     4    37    50   101     0    21     1
   75100   215    74    50     4    35    55   106     5    10     1
   75200   207    76    50     4    37    54    99     0    19     1
   75300   213    73    50     4    43    50   109     0    10     1
   75400   211    75    50     4    41    60    97     0    12     1
   75500   204    76    44     4    37    61    95     0    22     1
   75600   216    78    50     4    39    50   112     0     6     1
   75700   212    77    50     4    37    56   102     0    13     1
   75800   200    78    44     4    45    46   106     0    16     1
   75900   209    75    50     4    40    46   109     0    15     1
   76000   201    74    50     4    48    46   101     0    16     1
   76100   207    75    50     4    39    48   105     0    18     1
   76200   210    72    53     4    42    44   109     0    15     1
   76300   210    77    50     4    42    46   110     0    10     1
   76400   202    80    50     4    38    49    99     0    19     1
   76500   212    80    43     4    35    59   106     0    12     1
   76600   211    75    50     4    41    47   110     0    12     1
   76700   219    75    50     4    39    54   111     0     6     1
   76800   222    73    50     4    35    61   107     0     9     1
   76900   207    76    49     4    41    49   105     0    15     1
   77000   212    74    50     4    43    47   111     0    10     1
   77100   214    74    50     4    42    54   106     0     9     1
   77200   222    75    50     4    35    59   109     0     7     1
   77300   210    76    50     4    40    56   100     0    13     1
   77400   209    78    50     4    37    48   107     5    10     1
   77500   207    76    49     4    36    51   103     5    15     1
   77600   219    77    49     4    36    57   109     0     7     1
   77700   214    79    44     4    39    59   107     0     7     1
   77800   219    76    50     4    34    58   107     0    10     1
   77900   215    75    50     4    33    52   109     0    16     1
   78000   208    73    50     4    43    46   108     0    15     1
   78100   222    77    50     4    34    60   108     0     6     1
   78200   212    76    49     4    40    60    99     5     6     1
   78300   211    74    50     4    45    53   104     0     9     1
   78400   218    74    50     4    34    65    99     0    13     1
   78500   204    76    44     4    48    52   104     5     6     1
   78600   216    77    50     4    38    62   100     5     3     1
   78700   214    74    50     4    41    55   105     0    10     1
   78800   212    77    50     4    38    53   105     0    12     1
   78900   209    74    50     4    41    57    98     0    15     1
   79000   212    74    50     4    42    61    97     5     6     1
   79100   218    74    50     4    47    62   102     0     0     1
   79200   211    73    50     4    45    52   105     0    10     1
   79300   202    76    44     4    48    56    98     0    13     1
   79400   205    72    50     4    43    52    99     0    19     1
   79500   215    74    50     4    40    49   112     0    10     1
   79600   212    73    49     4    44    57   102     0    10     1
   79700   209    76    50     4    40    45   110     5     9     1
   79800   217    76    50     4    35    57   106     5     6     1
   79900   216    76    50     4    37    63    99     0    10     1
   80000   210    74    50     4    45    52   104     0    10     1
   80100   216    77    49     4    42    52   111     0     4     1
   80200   216    78    50     4    36    51   111     0     9     1
   80300   210    74    50     4    42    52   104     0    13     1
   80400   216    76    50     4    37    49   113     0    10     1
   80500   214    75    50     4    40    52   108     0    10     1
   80600   223    74    50     4    36    62   107     0     6     1
   80700   217    79    50     4    34    59   104     0     9     1
   80800   216    78    50     4    32    62   100     0    13     1
   80900   215    76    49     4    37    64    98     5     6     1
   81000   211    75    50     4    37    50   107     0    16     1
   81100   210    76    50     4    40    58    98     0    13     1
   81200   216    75    50     4    39    58   104     0     9     1
   81300   209    78    49     4    35    52   104     0    17     1
   81400   206    75    50     4    41    43   109     0    17     1
   81500   209    76    50     4    39    53   102     0    15     1
   81600   210    76    50     4    41    54   102     0    12     1
   81700   217    76    50     4    36    56   107     0    10     1
   81800   214    77    50     4    33    62    98     5    10     1
   81900   208    75    50     4    42    50   104     5     9     1
   82000   227    79    50     4    33    55   118     0     0     1
   82100   214    76    50     4    38    58   102     5     6     1
   82200   215    78    49     4    40    60   102     0     6     1
   82300   204    75    50     4    44    42   108     0    16     1
   82400   216    76    50     4    40    51   111     0     7     1
   82500   206    78    50     4    40    55    97     0    15     1
   82600   212    75    50     4    39    49   109     0    13     1
   82700   209    76    50     4    39    58    97     0    15     1
   82800   223    76    50     4    37    60   109     0     3     1
   82900   215    76    50     4    38    56   105     0    10     1
   83000   217    73    50     4    41    59   104     5     3     1
   83100   222    75    50     4    35    54   114     0     7     1
   83200   216    73    50     4    44    57   105     0     6     1
   83300   221    78    50     4    34    65   102     0     6     1
   83400   216    76    50     4    35    50   112     0    12     1
   83500   218    77    50     4    38    52   112     0     6     1
   83600   213    77    50     4    40    52   107     0     9     1
   83700   215    76    50     4    39    50   111     0     9     1
   83800   218    77    50     4    41    49   115     0     3     1
   83900   216    75    49     4    42    57   106     0     6     1
   84000   209    77    50     4    34    58    97    10     9     1
   84100   216    78    48     4    39    53   111     0     6     1
   84200   211    75    50     4    41    57   100     5     7     1
   84300   220    74    50     4    34    59   107     5     6     1
   84400   220    77    49     4    33    54   113     0     9     1
   84500   217    77    49     4    36    50   114     0     9     1
   84600   208    78    49     4    44    40   115     0     9     1
   84700   221    77    50     4    38    56   111     0     3     1
   84800   223    74    50     4    42    63   106     0     0     1
   84900   223    77    50     4    36    52   117     0     3     1
   85000   216    79    50     4    38    51   111     0     6     1
   85100   209    77    50     4    40    43   112     0    13     1
   85200   219    77    50     4    40    51   114     0     3     1
   85300   208    79    49     4    43    49   106     0     9     1
   85400   214    77    50     4    38    53   107     0    10     1
   85500   220    80    50     4    33    58   108     0     6     1
   85600   214    76    50     4    42    42   118     0     7     1
   85700   215    76    50     4    42    55   106     0     6     1
   85800   216    77    50     4    43    52   110     0     3     1
   85900   212    76    50     4    39    55   103     0    12     1
   86000   215    75    50     4    40    63    98     0     9     1
   86100   205    78    49     4    39    53    99     5    12     1
   86200   218    76    50     4    34    52   112     5     6     1
   86300   210    77    50     4    35    53   103     0    17     1
   86400   207    74    50     4    46    50   103     0    12     1
   86500   205    72    50     4    42    56    95     5    15     1
   86600   218    75    50     4    40    50   114     0     6     1
   86700   209    78    49     4    41    55   101     0    11     1
   86800   209    75    50     4    40    53   102     0    15     1
   86900   209    78    50     4    37    48   107     0    15     1
   87000   202    73    49     4    44    42   107     0    20     1
   87100   218    74    50     4    33    60   104     5     9     1
   87200   217    79    44     4    36    56   113     0     7     1
   87300   212    75    50     4    36    52   106     5    11     1
   87400   212    77    50     4    38    53   105     0    12     1
   87500   210    77    50     4    39    54   102     0    13     1
   87600   214    74    49     4    35    54   107     0    16     1
   87700   218    76    50     4    35    55   109     0    10     1
   87800   214    75    50     4    40    51   109     0    10     1
   87900   206    76    50     4    40    44   108     0    17     1
   88000   211    77    50     4    34    53   104     5    12     1
   88100   215    76    50     4    39    55   106     0     9     1
   88200   217    74    50     4    39    64    99     0     9     1
   88300   215    73    51     4    37    56   104     5     9     1
   88400   215    73    49     4    40    47   115     5     6     1
   88500   207    77    50     4    39    51   102     0    16     1
   88600   220    73    50     4    40    53   113     0     6     1
   88700   210    78    50     4    34    56   100     5    12     1
   88800   211    77    50     4    40    47   110     5     6     1
   88900   215    73    50     4    40    56   105     5     6     1
   89000   210    74    50     4    38    54   102     0    17     1
   89100   206    75    50     4    40    47   105     5    13     1
   89200   211    74    50     4    36    51   106     0    18     1
   89300   209    77    50     4    36    50   105     0    17     1
   89400   205    76    50     4    34    46   105     5    19     1
   89500   221    75    50     4    33    60   107     0    10     1
   89600   214    76    50     4    39    50   110     0    10     1
   89700   201    77    50     4    41    56    91     0    20     1
   89800   211    77    50     4    35    52   105     0    16     1
   89900   207    79    50     4    30    64    89     0    23     1
   90000   205    78    49     4    41    50   102     0    15     1
   90100   201    79    49     4    41    50    98     0    18     1
   90200   206    80    50     4    36    46   106     0    17     1
   90300   214    80    49     4    31    50   111     0    14     1
   90400   210    78    49     4    35    57   100     0    16     1
   90500   213    77    48     4    36    53   108     0    13     1
   90600   211    78    50     4    31    51   106    10     9     1
   90700   219    78    50     4    35    52   113     0     7     1
   90800   213    78    50     4    35    52   107     0    13     1
   90900   215    79    50     4    31    58   103     5     9     1
   91000   208    81    50     4    33    61    93     0    17     1
   91100   205    83    44     4    35    60    97     0    16     1
   91200   217    79    49     4    36    61   103     0     7     1
   91300   208    79    50     4    39    52   102     0    13     1
   91400   211    80    50     4    35    54   103     0    13     1
   91500   204    79    50     4    34    56    94     0    22     1
   91600   206    78    50     4    37    58    94     0    18     1
   91700   221    80    50     4    32    66   101     0     6     1
   91800   217    79    50     4    33    55   108     0    10     1
   91900   220    75    50     4    36    69    97     5     3     1
   92000   206    81    44     4    39    53   105     0    13     1
   92100   220    76    50     4    33    53   113     0    10     1
   92200   211    77    50     4    34    49   108     5    12     1
   92300   219    75    50     4    40    53   112     5     0     1
   92400   200    75    50     4    42    36   110    10    12     1
   92500   219    76    50     4    34    64   101     0    10     1
   92600   215    78    50     4    36    54   107     0    10     1
   92700   207    77    50     4    42    58    95     0    13     1
   92800   212    81    50     4    31    58   100     5    10     1
   92900   203    75    50     4    38    54    95     5    18     1
   93000   210    77    50     4    44    56   100     0     8     1
   93100   220    80    50     4    36    54   112     0     3     1
   93200   210    79    50     4    38    58    98     0    12     1
   93300   211    75    50     4    40    51   106     0    13     1
   93400   211    78    50     4    31    55   102     0    19     1
   93500   218    76    50     4    35    50   114     0    10     1
   93600   217    75    50     6    32    55   106     0    15     1
   93700   213    78    50     4    31    58   101     5    12     1
   93800   205    77    50     4    36    45   106     0    21     1
   93900   211    79    50     4    33    58    99     0    16     1
   94000   213    74    50     4    38    52   107     0    14     1
   94100   209    72    48     4    42    51   106     0    16     1
   94200   217    74    50     4    39    54   109     0     9     1
   94300   207    76    50     4    40    42   111     0    16     1
   94400   211    77    50     4    34    54   103     0    17     1
   94500   217    79    50     4    33    49   114     0    10     1
   94600   219    75    50     4    34    64   101     5     6     1
   94700   215    76    50     4    37    53   108     0    11     1
   94800   218    78    44     4    35    61   109     0     8     1
   94900   217    72    50     4    36    48   115     5     9     1
   95000   217    74    50     4    38    47   116     0    10     1
   95100   212    75    50     4    38    45   113     0    14     1
   95200   211    75    50     4    42    46   111     5     6     1
   95300   209    74    50     4    40    51   104    10     6     1
   95400   206    75    50     4    44    45   107     0    14     1
   95500   208    75    50     4    35    61    93     5    16     1
   95600   207    78    44     4    39    56   103     0    15     1
   95700   214    71    50     4    40    53   107     0    14     1
   95800   210    75    50     4    42    51   105     5     7     1
   95900   199    77    50     4    40    46    99     0    23     1
   96000   210    78    49     4    31    52   105     0    20     1
   96100   213    76    49     4    40    57   103     0    10     1
   96200   223    74    50     4    36    49   120     0     6     1
   96300   215    75    50     4    38    56   105     0    11     1
   96400   203    76    50     4    41    49   100     0    19     1
   96500   211    75    49     4    40    55   103     0    13     1
   96600   214    73    50     4    45    59   101     0     7     1
   96700   206    80    44     4    43    51   107     0    10     1
   96800   208    77    44     4    43    54   106     0    11     1
   96900   219    76    50     4    41    45   120     0     3     1
   97000   212    78    49     4    42    53   106     0     7     1
   97100   214    77    50     4    42    54   106     0     6     1
   97200   218    77    50     4    38    53   111     0     6     1
   97300   214    80    50     4    42    49   111     0     3     1
   97400   210    78    50     4    45    50   106     0     6     1
   97500   201    76    50     4    44    50    97     0    18     1
   97600   212    79    50     4    39    48   110     0     9     1
   97700   218    78    48     4    40    48   118     0     3     1
   97800   214    79    50     4    43    48   112     0     3     1
   97900   215    75    50     4    40    49   112     0     9     1
   98000   209    77    50     4    40    43   112     0    13     1
   98100   216    80    50     4    37    46   116     0     6     1
   98200   215    77    50     4    41    46   115     0     6     1
   98300   219    82    49     4    29    50   116     0     9     1
   98400   215    77    50     4    38    42   119     0     9     1
   98500   219    81    50     4    39    49   116     0     0     1
   98600   216    81    49     4    33    50   113     0     9     1
   98700   213    80    49     4    37    50   110     0     9     1
   98800   213    78    50     4    39    55   104     0     9     1
   98900   214    79    50     4    40    42   118     0     6     1
   99000   212    81    50     4    40    54   104     0     6     1
   99100   211    83    50     4    38    46   111     0     7     1
   99200   221    74    50     4    44    52   115     0     0     1
   99300   215    76    50     4    42    37   124     0     6     1
   99400   220    77    50     4    39    44   122     0     3     1
   99500   216    78    50     4    39    39   123     0     6     1
   99600   211    81    48     4    37    43   116     0    10     1
   99700   222    82    50     4    32    46   122     0     3     1
   99800   216    80    49     4    40    42   121     0     3     1
   99900   224    78    49     4    34    52   119     0     3     1
  100000   212    83    50     4    38    48   110     0     6     1
# Totals 212584 76231 49420  3637 37267 55056 104471  1575 11682  1001
# SS pr.  0.62  0.22  0.15  0.01  0.11  0.16  0.31  0.00  0.03  0.00
