# Supplementary material for: Network pharmacology and molecular-docking-based strategy to explore the potential mechanism of salidroside-inhibited oxidative stress in retinal ganglion cell
Source: PLoS One. 2024 Jul 5;19(7):e0305343. doi: 10.1371/journal.pone.0305343 (PMC11226129; doi:10.1371/journal.pone.0305343)
Supplement: S1 File — All raw data required to replicate the results of study were listed in this file. (ZIP) [file pone.0305343.s002.zip › original data/string+ppi/hub-sal.csv]

Top 10 in network string_interactions_short.tsv_10 ranked by MCC method
Rank	Name	Score
1	SIRT1	57120.0
1	HIF1A	57120.0
1	CASP3	57120.0
4	MTOR	57000.0
5	TLR4	56160.0
6	GSK3B	51240.0
7	HSPA5	45480.0
8	NFE2L2	41040.0
9	NOS3	40440.0
10	CASP8	15840.0
