# Supplementary material for: Network pharmacology and molecular-docking-based strategy to explore the potential mechanism of salidroside-inhibited oxidative stress in retinal ganglion cell
Source: PLoS One. 2024 Jul 5;19(7):e0305343. doi: 10.1371/journal.pone.0305343 (PMC11226129; doi:10.1371/journal.pone.0305343)
Supplement: S1 File — All raw data required to replicate the results of study were listed in this file. (ZIP) [file pone.0305343.s002.zip › original data/string+ppi/string_interactions_short.tsv]

#node1	node2	node1_string_id	node2_string_id	neighborhood_on_chromosome	gene_fusion	phylogenetic_cooccurrence	homology	coexpression	experimentally_determined_interaction	database_annotated	automated_textmining	combined_score
CASP3	SIRT1	9606.ENSP00000311032	9606.ENSP00000212015	0	0	0	0	0	0	0	0.689	0.689
CASP3	NFKB1	9606.ENSP00000311032	9606.ENSP00000226574	0	0	0	0	0	0.090	0	0.461	0.489
CASP3	CDKN1B	9606.ENSP00000311032	9606.ENSP00000228872	0	0	0	0	0	0	0	0.626	0.626
CASP3	NOS3	9606.ENSP00000311032	9606.ENSP00000297494	0	0	0	0	0	0	0	0.682	0.682
CASP3	KLF4	9606.ENSP00000311032	9606.ENSP00000363804	0	0	0	0	0	0.056	0	0.397	0.406
CASP3	PARK2	9606.ENSP00000311032	9606.ENSP00000355865	0	0	0	0	0	0	0	0.465	0.465
CASP3	NLRP3	9606.ENSP00000311032	9606.ENSP00000337383	0	0	0	0	0	0	0	0.596	0.596
CASP3	TLR4	9606.ENSP00000311032	9606.ENSP00000363089	0	0	0	0	0	0.070	0	0.681	0.690
CASP3	GSK3B	9606.ENSP00000311032	9606.ENSP00000324806	0	0	0	0	0.059	0.068	0	0.698	0.712
CASP3	NFE2L2	9606.ENSP00000311032	9606.ENSP00000380252	0	0	0	0	0	0.213	0	0.650	0.712
CASP3	MTOR	9606.ENSP00000311032	9606.ENSP00000354558	0	0	0	0	0	0.057	0	0.710	0.714
CASP3	HIF1A	9606.ENSP00000311032	9606.ENSP00000437955	0	0	0	0	0.049	0	0	0.718	0.720
CASP3	HSPA5	9606.ENSP00000311032	9606.ENSP00000324173	0	0	0	0	0	0.153	0	0.800	0.824
CASP3	CASP8	9606.ENSP00000311032	9606.ENSP00000351273	0	0	0	0.835	0.062	0.768	0.900	0.960	0.980
CASP8	SIRT1	9606.ENSP00000351273	9606.ENSP00000212015	0	0	0	0	0.052	0	0	0.413	0.419
CASP8	NFKB1	9606.ENSP00000351273	9606.ENSP00000226574	0	0	0	0	0.062	0.090	0.900	0.443	0.946
CASP8	CDKN1B	9606.ENSP00000351273	9606.ENSP00000228872	0	0	0	0	0	0.408	0	0.486	0.682
CASP8	HSPA5	9606.ENSP00000351273	9606.ENSP00000324173	0	0	0	0	0	0.258	0	0.578	0.673
CASP8	GSK3B	9606.ENSP00000351273	9606.ENSP00000324806	0	0	0	0	0.052	0.068	0	0.399	0.423
CASP8	NLRP3	9606.ENSP00000351273	9606.ENSP00000337383	0	0	0	0	0.062	0.273	0	0.885	0.915
CASP8	HIF1A	9606.ENSP00000351273	9606.ENSP00000437955	0	0	0	0	0.062	0	0	0.507	0.517
CASP8	MTOR	9606.ENSP00000351273	9606.ENSP00000354558	0	0	0	0	0	0.145	0	0.527	0.579
CASP8	TLR4	9606.ENSP00000351273	9606.ENSP00000363089	0	0	0	0	0.062	0.070	0.600	0.612	0.846
CDKN1B	SIRT1	9606.ENSP00000228872	9606.ENSP00000212015	0	0	0	0	0.141	0	0	0.422	0.482
CDKN1B	GSK3B	9606.ENSP00000228872	9606.ENSP00000324806	0	0	0	0	0	0.059	0	0.445	0.455
CDKN1B	PCNA	9606.ENSP00000228872	9606.ENSP00000368458	0	0	0	0	0.063	0.173	0	0.361	0.462
CDKN1B	HIF1A	9606.ENSP00000228872	9606.ENSP00000437955	0	0	0	0	0	0	0	0.476	0.476
CDKN1B	MTOR	9606.ENSP00000228872	9606.ENSP00000354558	0	0	0	0	0	0	0	0.563	0.563
GSK3B	SIRT1	9606.ENSP00000324806	9606.ENSP00000212015	0	0	0	0	0	0	0	0.516	0.516
GSK3B	NFKB1	9606.ENSP00000324806	9606.ENSP00000226574	0	0	0	0	0.070	0.330	0	0.271	0.507
GSK3B	NOS3	9606.ENSP00000324806	9606.ENSP00000297494	0	0	0	0	0.062	0.077	0	0.464	0.495
GSK3B	HSPA5	9606.ENSP00000324806	9606.ENSP00000324173	0	0	0	0	0.062	0.371	0	0.335	0.574
GSK3B	TLR4	9606.ENSP00000324806	9606.ENSP00000363089	0	0	0	0	0	0.089	0	0.422	0.451
GSK3B	KLF4	9606.ENSP00000324806	9606.ENSP00000363804	0	0	0	0	0.063	0.067	0	0.487	0.512
GSK3B	HIF1A	9606.ENSP00000324806	9606.ENSP00000437955	0	0	0	0	0	0.070	0	0.543	0.557
GSK3B	NFE2L2	9606.ENSP00000324806	9606.ENSP00000380252	0	0	0	0	0	0.413	0	0.459	0.669
GSK3B	MTOR	9606.ENSP00000324806	9606.ENSP00000354558	0	0	0	0	0.062	0.108	0	0.827	0.843
HIF1A	SIRT1	9606.ENSP00000437955	9606.ENSP00000212015	0	0	0	0	0.077	0.486	0	0.903	0.950
HIF1A	NFKB1	9606.ENSP00000437955	9606.ENSP00000226574	0	0	0	0	0.062	0	0	0.426	0.439
HIF1A	NOS3	9606.ENSP00000437955	9606.ENSP00000297494	0	0	0	0	0	0	0.900	0.701	0.968
HIF1A	HSPA5	9606.ENSP00000437955	9606.ENSP00000324173	0	0	0	0	0.065	0.056	0	0.522	0.541
HIF1A	NLRP3	9606.ENSP00000437955	9606.ENSP00000337383	0	0	0	0	0	0	0	0.569	0.569
HIF1A	MTOR	9606.ENSP00000437955	9606.ENSP00000354558	0	0	0	0	0	0.096	0	0.807	0.819
HIF1A	PARK2	9606.ENSP00000437955	9606.ENSP00000355865	0	0	0	0	0	0.539	0	0.504	0.762
HIF1A	TLR4	9606.ENSP00000437955	9606.ENSP00000363089	0	0	0	0	0.062	0.056	0	0.616	0.630
HIF1A	KLF4	9606.ENSP00000437955	9606.ENSP00000363804	0	0	0	0	0.049	0.058	0	0.470	0.483
HIF1A	NFE2L2	9606.ENSP00000437955	9606.ENSP00000380252	0	0	0	0	0.152	0	0	0.592	0.639
HSPA5	SIRT1	9606.ENSP00000324173	9606.ENSP00000212015	0	0	0	0	0	0.183	0	0.455	0.536
HSPA5	NOS3	9606.ENSP00000324173	9606.ENSP00000297494	0	0	0	0	0.053	0.056	0	0.398	0.415
HSPA5	TLR4	9606.ENSP00000324173	9606.ENSP00000363089	0	0	0	0	0.049	0.102	0	0.390	0.433
HSPA5	PARK2	9606.ENSP00000324173	9606.ENSP00000355865	0	0	0	0	0	0.108	0	0.411	0.452
HSPA5	NFE2L2	9606.ENSP00000324173	9606.ENSP00000380252	0	0	0	0	0	0.078	0	0.461	0.482
HSPA5	MTOR	9606.ENSP00000324173	9606.ENSP00000354558	0	0	0	0	0	0.113	0	0.478	0.517
KLF4	SIRT1	9606.ENSP00000363804	9606.ENSP00000212015	0	0	0	0	0	0.058	0	0.428	0.438
KLF4	NOS3	9606.ENSP00000363804	9606.ENSP00000297494	0	0	0	0	0	0	0	0.451	0.451
MTOR	SIRT1	9606.ENSP00000354558	9606.ENSP00000212015	0	0	0	0	0.062	0.518	0	0.866	0.934
MTOR	NFKB1	9606.ENSP00000354558	9606.ENSP00000226574	0	0	0	0	0.054	0.159	0.900	0.233	0.930
MTOR	NOS3	9606.ENSP00000354558	9606.ENSP00000297494	0	0	0	0	0.063	0	0	0.517	0.528
MTOR	NLRP3	9606.ENSP00000354558	9606.ENSP00000337383	0	0	0	0	0	0	0	0.402	0.402
MTOR	TLR4	9606.ENSP00000354558	9606.ENSP00000363089	0	0	0	0	0	0.056	0	0.505	0.512
MTOR	NFE2L2	9606.ENSP00000354558	9606.ENSP00000380252	0	0	0	0	0	0	0	0.513	0.513
MTOR	PARK2	9606.ENSP00000354558	9606.ENSP00000355865	0	0	0	0	0	0.270	0	0.416	0.555
NFE2L2	SIRT1	9606.ENSP00000380252	9606.ENSP00000212015	0	0	0	0	0.142	0.056	0	0.683	0.721
NFE2L2	NOS3	9606.ENSP00000380252	9606.ENSP00000297494	0	0	0	0	0	0	0	0.556	0.556
NFE2L2	NLRP3	9606.ENSP00000380252	9606.ENSP00000337383	0	0	0	0	0	0	0	0.591	0.591
NFE2L2	TLR4	9606.ENSP00000380252	9606.ENSP00000363089	0	0	0	0	0.062	0	0	0.467	0.478
NFKB1	SIRT1	9606.ENSP00000226574	9606.ENSP00000212015	0	0	0	0	0.062	0.345	0.800	0.299	0.902
NFKB1	TLR4	9606.ENSP00000226574	9606.ENSP00000363089	0	0	0	0	0.089	0.072	0.800	0.587	0.920
NFKB1	NLRP3	9606.ENSP00000226574	9606.ENSP00000337383	0	0	0	0	0.071	0	0.900	0.313	0.930
NLRP3	SIRT1	9606.ENSP00000337383	9606.ENSP00000212015	0	0	0	0	0	0	0	0.503	0.503
NLRP3	TLR4	9606.ENSP00000337383	9606.ENSP00000363089	0	0	0	0	0.149	0	0	0.822	0.842
NOS3	SIRT1	9606.ENSP00000297494	9606.ENSP00000212015	0.042	0	0	0	0.062	0.270	0	0.761	0.822
NOS3	TLR4	9606.ENSP00000297494	9606.ENSP00000363089	0	0	0	0	0.062	0	0	0.556	0.566
PARK2	SIRT1	9606.ENSP00000355865	9606.ENSP00000212015	0	0	0	0	0	0	0	0.479	0.479
PARK2	PCNA	9606.ENSP00000355865	9606.ENSP00000368458	0	0	0	0	0	0.486	0	0	0.485
SIRT1	TLR4	9606.ENSP00000212015	9606.ENSP00000363089	0	0	0	0	0	0.057	0	0.516	0.524
