# Supplementary material for: Network pharmacology and molecular-docking-based strategy to explore the potential mechanism of salidroside-inhibited oxidative stress in retinal ganglion cell
Source: PLoS One. 2024 Jul 5;19(7):e0305343. doi: 10.1371/journal.pone.0305343 (PMC11226129; doi:10.1371/journal.pone.0305343)
Supplement: S1 File — All raw data required to replicate the results of study were listed in this file. (ZIP) [file pone.0305343.s002.zip › original data/venn/jVenn.csv]

RGC	oxidativestress	Salidroside	RGC|oxidativestress	oxidativestress|Salidroside	RGC|oxidativestress|Salidroside
ABCA4	CPT2	LOXL2	TP53	ALOX5	MTOR
RHO	RYR2	MIR4262	CTNNB1	PREP	CASP8
RPE65	GSR	MIR138-1	PTEN		CASP3
PRPH2	OXSR1		CCND1		HIF1A
RPGR	XDH		EGFR		CDKN1B
PROM1	GFM1		AKT1		NFKB1
USH2A	OSGIN1		VEGFA		PCNA
CRB1	FARS2		ATM		NFE2L2
GUCY2D	ELAC2		BCL2		PRKN
BEST1	CARS2		IL6		TLR4
RLBP1	NARS2		STAT3		NOS3
KIT	OSER1		KRAS		SIRT1
LRAT	OLR1		VHL		HSPA5
TULP1	PARK7		MYC		KLF4
EYS	AARS2		IFNG		NLRP3
RDH12	PON1		CDKN2A		GSK3B
NR2E3	MTO1		BRAF
RGR	OSGIN2		ADA
AIPL1	EARS2		TNF
CRX	TUFM		PIK3CA
PDE6B	NQO1		RB1
RP2	GPX1		TGFB1
MET	PNPT1		COL2A1
IFT140	TSFM		COL4A1
CEP290	VARS2		FAS
RP1	TXN2		FGF2
PRPF31	GSTM1		FASLG
PAX6	CASQ2		RET
ERBB2	MAP3K5		MAPK1
CNGB3	SLC6A4		HRAS
MERTK	CYBA		ICAM1
ROM1	CRH		TERT
RPGRIP1	MTFMT		IL10
FSCN2	GSTP1		MIR34A
ITM2B	NOS1AP		KDR
SAG	CALM1		MT-ATP6
GUCA1A	G3BP1		NOTCH1
NRL	HADHA		BRCA1
PDE6A	ACADVL		CXCL8
PRPF8	PRDX2		ERCC6
CDH1	XBP1		BAX
MYO7A	HSF1		CDKN1A
CERKL	HADHB		CD44
PTPRC	PRDX5		GDNF
SEMA4A	MSRA		IL1B
IMPDH1	MRPL44		EGF
SPATA7	CYBB		JUN
RBP3	EIF2S1		SETD2
IMPG2	ACADM		ABL1
CDH23	MTRFR		ITGB1
RP1L1	GTPBP3		IL2
MITF	GFM2		CXCR4
MAK	CYP2D6		PIK3R1
PRPF3	CPT1A		MAP2K1
PIK3CD	CYP3A4		SRC
CNGB1	HSPA1A		TYR
GPHN	GSTT1		OPA1
SNRNP200	ADPRS		BRCA2
CFAP410	CYP1A2		CDK4
KITLG	HBG2		CDK2
CD4	TARS2		JAK2
CFAP418	SOD3		NGF
FLVCR1	TRDN		PIK3CG
FGFR3	FMO3		CCL2
FAM161A	STIP1		INS
BBS1	MAOA		PPARG
TOPORS	MIPEP		IGF1
CLRN1	PRDX6		SDHB
NDP	ATP5F1A		VIM
RP9	CYP2E1		IL4
CLN3	SLC25A26		GFAP
ITGA4	NFS1		STAT1
IMPG1	MAPK9		ESR1
LCA5	NUDT1		AHR
COL18A1	PLA2G7		FN1
PCARE	ACADS		BDNF
ALMS1	FASTKD2		PRKCD
ZFYVE26	PRDX1		CD40
HLA-DRB1	HSD17B4		CHEK2
GUCA1B	QRSL1		AR
ATOH7	PRDX3		MT-ND4
IFT172	G3BP2		MAPK8
CNGA1	SELENON		MDM2
SCAPER	ADIPOQ		HLA-B
PKLR	MAOB		VCAM1
FZD4	ERN1		PECAM1
EFEMP1	UCP2		CYGB
CDHR1	CRHR1		NPM1
SLC24A1	TRPM2		TFRC
ZNF408	SERP1		EPO
CNGA3	PRKAA1		EP300
PDE6G	MRPS34		SLC2A1
PTCH1	PINK1		STK11
CACNA2D4	ACOX1		APOE
AHI1	COX5A		PTPN11
USH1C	MRPS22		BCL2L1
NRAS	AGTR1		SERPINF1
CA4	CAV3		MMP9
PRCD	AGT		CDK6
BCL10	GPX3		FLT1
GNAT1	PRKAA2		CDK1
BBS2	P4HB		MT-ND1
ARL3	C1QBP		CP
CHM	MRPL12		XIAP
TREX1	VARS1		MMP2
ZNF513	CALM3		CD40LG
VSX2	NOX4		IGF1R
RDH5	APOA1		MAPK14
ALK	ALDH2		IKBKG
BBS10	FXN		CREB1
KIF11	ADRB2		CAV1
APC	TXNIP		RHOA
MFRP	TRMT10C		NFKBIA
OTX2	OXT		PRKCA
TTC8	OXR1		FOS
CFH	BLVRB		SOD1
LRP5	PPARA		TGFB2
CACNA1F	SCN5A		CTSD
ZAP70	MB		RAF1
TSC2	EIF2AK2		CDC42
PRPF6	KCNJ5		IRF1
IL7R	PDE5A		TJP1
CYP4V2	EHHADH		CASP9
C1QTNF5	TRIT1		CYP1B1
KCNV2	ACAD9		HSP90AA1
TGFBR2	GCH1		GJA1
RD3	COMT		ITGB2
MIR145	MSRB2		HGF
BCL6	PTGS1		IKBKB
KLHL7	PTCD3		RARA
FGFR2	NR3C2		CCL5
TSC1	MAP2K4		ALB
MKS1	SLC25A20		MCL1
OFD1	GLRX		MT-CYB
SLC19A1	GPX7		RAC1
NBN	NOX1		CYCS
RDH11	ABCD1		APP
HGSNAT	ACADL		CSF2
TIMP3	HBB		EDN1
DHDDS	MRPS2		CD36
RS1	TXNRD1		RUNX2
AGBL5	PON2		NTRK2
NPHP1	MSRB1		HMOX1
WDR19	MAP2K6		IL3
KIAA1549	SNTA1		HMGB1
ARL6	HADH		RELA
ARL2BP	EIF2AK1		LMNA
FLT3	AGER		EDNRB
PPT1	ATF2		BMP2
BBS4	PRDX4		NOS2
MYCN	ATP5F1B		TH
MT-ND6	MAPKAPK2		FH
NF1	ETFDH		TLR2
FGFR1	POR		ACO2
CXCL12	CS		PTK2
PCDH15	TRMT5		BIRC5
ADAM9	CYP2C9		PARP1
SOX2	NDUFS8		DNM1L
NCAM1	KCNH2		MUC1
REEP6	GATB		MAPT
POMGNT1	SGCB		MT-CO1
ADGRV1	MRPS16		TEK
NPHP4	GATC		OGG1
VPS13B	MAPK11		ATF6
ARHGEF18	HMOX2		BMP6
IQCB1	CYP2C19		PTK2B
ATRIP	LYRM4		MAPK3
BBS7	UCP3		SPP1
TSPAN12	FMO1		DNMT1
INPP5E	NCF2		MT-ND2
UNC119	GGT1		PTGS2
TTLL5	LOC110806262		FANCD2
RBP4	TIMM22		MT-ND5
CD34	GCLC		SP1
GATA1	SIRT3		ACTB
RUNX1	FKBP5		CALR
SOX9	ETFA		CDKN3
PRPF4	DYNLL1		CDH5
IL2RA	GPX4		SMPD1
CD247	KCNE1		MTHFR
MIR204	STK25		THBS1
PHYH	DDAH2		ALDH1A1
NMNAT1	HTR2A		KEAP1
NTRK1	ATP2A2		E2F1
CNTF	TAMM41		SST
DRAM2	EPHX1		INSR
SLC7A14	KCNQ1		FBN1
WT1	ATF3		SHC1
CEP78	MICOS13		NDUFS2
THY1	REN		MAPKAPK3
HK1	PTGIS		CREBBP
DHX38	NPPA		S100B
CD8A	KRIT1		ERCC2
SHH	CALM2		ITGB3
NEK2	ADCYAP1		FOXO1
HLA-A	OXTR		MMP1
GATA2	TPO		VWF
PANK2	HSPD1		PLA2G6
SMO	CHAT		SLC4A1
PDGFRB	HERPUD1		ERCC8
PHF3	SESN2		SERPINE1
POMT1	MRPL3		TNFRSF1B
MIR155	MAP2K3		CSF1
PDGFRA	SFXN4		SMAD3
TNFRSF10B	MRPS7		CFTR
FKRP	HP		ANXA5
PAX2	ARG1		LEP
LOC105371046	RPS6KA5		GAPDH
TUB	SRXN1		TNFSF10
BMP4	NOSTRIN		MT-CO3
DICER1	SLC25A4		FGF1
CDH2	SIRT2		PRKD1
MIR141	PRL		PIEZO1
CABP4	ANK2		IL15
PNPLA6	LONP1		MT-TL1
ENG	ARG2		CCN2
CTNNA1	MRPS25		GLUL
LARGE1	NPPB		TLR3
ERBB3	GSTA1		IL1A
LCK	AKR1A1		EPAS1
FKTN	CRYAB		TNFRSF1A
SDCCAG8	TIA1		TIMP1
FHIT	HSP90B1		ANGPT2
KIZ	EPRS1		CHGA
RIMS1	NGB		SDHA
MIR200C	POLRMT		CLU
WWOX	ASL		LYN
ENO2	CYP2B6		PLAU
IDH3A	THBD		PRKCB
OPN4	GHRL		TP73
MIR125A	GCLM		ABCC1
MIR143	SUOX		FYN
PALB2	DUSP1		ITGAM
RPGRIP1L	NFE2L1		CHEK1
PAX5	EIF4E		TOP2A
SMAD4	MRPS28		APOB
HAVCR2	MAP2K7		HDAC1
BCL11B	HYOU1		NOTCH3
MIR15A	GLRX2		F3
CC2D2A	IL18		PLAT
ELOVL4	PPP1R15A		SOD2
ZDHHC24	NOSIP		GBA1
LIF	MRPS23		ITGA2
CDKN2B	NDUFS1		F2
PDGFB	GSS		SELL
PRF1	TTN		SMAD2
MIR29A	UQCRFS1		NPY
MSH2	DRD2		F5
CD19	PRKAB1		MAPK10
USH2A-AS2	NCF1		SELP
P3H2	HSD17B10		IL17A
POU4F2	ASS1		PSEN1
IL7	H6PD		SELE
POC1B	HTRA2		HSPB1
FOXP3	ADH5		CAT
ABHD12	OGDH		CXCL10
ACTA2	MAPK13		PRKDC
BCR	MRPS14		POLG
SMARCA4	EME2		ACE
GRM6	MGST1		RAD51
CACNA1A	ETFB		AIFM1
PDE6B-AS1	PRKG1		G6PD
SOX10	ACP1		SQSTM1
MEN1	PRKCZ		IFNA1
CDH3	EDNRA		NR3C1
POU5F1	HSPA9		EGR1
SUFU	SLC6A3		IL13
YAP1	ADM		PLAUR
DYNC2H1	HTR1A		PTPN6
SYP	ALDH3A2		CRP
PDCD1	NTHL1		TXN
NFATC2	PGD		PPARGC1A
PBRM1	UCP1		FUS
IDH3B	LOC110973015		TYMP
NEUROD1	NDUFV1		CYP1A1
TET2	SIRT6		HSPA4
ASXL1	C2orf69		SFPQ
NYX	CYP11B2		DDIT3
SLC6A6	TXNRD2		SDHD
ETV6	GLO1		RPS6KB1
SMARCB1	DDAH1		SNCA
LOC118142757	LPO		DNM2
GATA3	SCARA3		DPP4
IFT88	STK4		PLCG1
GNAT2	FMO2		CASP1
IVNS1ABP	BCKDHB		BAD
OPN1LW	HSPA1B		CCL4
GALC	LRRK2		TNFSF11
EZR	EEF1A1		XRCC1
NRP1	LOC111365141		MPO
CD274	ERO1A		CEBPB
CBL	PRODH		CBS
TCF3	CRHR2		CRYAA
GUCY2F	NEIL1		SLC1A3
EZH2	ALDH9A1		KCNJ11
TP63	DLD		IRS1
GJB2	CRAT		TF
NES	NRF1		IDH1
IL2RB	S100A8		CDK5
TMEM67	AOC3		FOXO3
CSF3	MTR		MAF
NF2	AHSP		MT-ND3
ERCC4	PRNP		HDAC9
GRK1	STUB1		MYLK
TTC21B	NDUFB9		VCP
SRSF2	ALOX12		IL12B
OPTN	FDXR		CYP2A6
KAT6B	MAPK12		CALCA
ALCAM	FAM120A		LBR
ASCL1	CLEC4A		HSPG2
ISL1	LDHA		HTT
IKZF1	GLUD1		CCL3
NPHP3	GSTM3		GRB2
NTF3	NDUFA6		BCL2L11
ATXN7	DSPP		TTR
LRRC56	CYC1		LOX
EWSR1	PPARD		KNG1
TRA	WARS2		SDHC
CCNA2	UGT1A1		CASP2
IGF2	TECRL		PXN
STX3	MIF		DSP
CHD7	TPH1		AKR1B1
CD27	SYK		DMD
TGFA	ATP13A2		AQP1
PRKAR1A	SCP2		DDX3X
RASA1	SGK1		CHUK
RIPK1	ISCU		NOS1
PRPF31-AS1	MYH7		ELN
RCVRN	MDH2		PML
AKT2	HSP90AB1		MMP3
U2AF1	GPT		DES
TRPM1	SERPINA1		BAK1
PRSS23	PLA2G4A		PKM
MSH6	ALAD		HSPA8
MYD88	GADD45A		POMC
BCOR	PRORP		MUTYH
NFKB2	BCHE		DAXX
IGFBP3	FMO4		VDR
ARSG	PDHA1		ELAVL1
CD79A	TRPV1		ESR2
ZEB1	ACTA1		CASP7
PEX1	GCDH		CAMK2G
CCR6	TRPA1		POLR1C
SIX6	SESN1		VIP
TYK2	CYP3A5		IL1RN
VTN	AKR1C1		LGALS3
SSBP1	MMUT		PTPN1
FOXN1	CYP2C8		VCL
BBIP1	HBA1		MFN2
KCNJ13	NDUFS7		ANGPT1
PEX6	PAH		ADCY10
ITGA6	TRAF2		ANXA2
NPC1	MICB		FGF7
CCND3	DHCR24		EIF2AK3
DCLRE1C	CYP19A1		ELANE
FCGR3A	LTF		TARDBP
BIRC3	MIR21		PIK3CB
INVS	NDUFS3		ATR
PGF	PPIA		CTSB
GRN	ALOX15		UCHL1
CEACAM1	ACO1		LPL
MKKS	SLC22A5		LTA
RAB28	GUCY1A1		RPA1
TERC	AKAP9		TRPV4
IL6ST	GAD2		ABCA1
PDE6C	SCN4B		ACHE
NFAT5	NOL3		IL11
EPOR	NDUFV2		NDUFS4
MKI67	HAO1		ATF4
MIR223	GSTA4		HFE
RPL5	PNKD		TRAF6
HLA-DQB1	PTS		SLC1A2
CFAP418-AS1	COX4I1		RPS27A
TGFBR1	KLF2		HBEGF
ADA2	AOX1		RANBP2
CCNB1	CYP27A1		FTH1
CCR5	MSRB3		CNR1
WHRN	GFER		RYR1
KRT14	ZFP36		GAL
NGFR	PLG		CACNA1C
ARR3	KCNE2		APEX1
NKX2-1	PDIA2		ARNT
KLRK1	NDRG1
KRTCAP3	BCL2A1
ERCC1	APOH
NFATC3	BCS1L
MALAT1	EPX
LIG4	DECR1
MIR486-1	LCN2
DNMT3A	CYP4F2
CEP250	ALDH3A1
HLA-G	ADRB1
BBS9	ZFAND1
CAPN5	DUSP19
EPHA2	PLA2G2A
IL6R	RAC2
COL1A1	FMR1
OPN1MW	NDUFS6
HNF4A	GDF15
GLI1	S100A9
IRF8	NDUFB10
CLCC1	IL1R1
CSF1R	SCARB1
EPHB2	HCRT
RPL11	MIEF2
ARID1A	FAAH
CTC1	CASP4
B2M	TMEM161A
DOCK8	IDO1
BAP1	CYP24A1
FADD	ECHS1
TLCD3B	IGF2BP1
MFSD8	GUCY1B1
RRH	GSTM2
VCAN	SLC17A5
LAMA1	CAPN2
TAL1	NAMPT
SH2D1A	TACR1
PLCG2	EIF4EBP1
RRM2B	MT-CO2
CFI	EPHX2
POU4F1	AS3MT
MYOC	TG
GNAS	C9orf72
C3	BACH1
TCF7L2	HDAC2
PALS1	LDLR
FLT4	EIF2AK4
STIM1	CCL11
NUMA1	PDIA3
USH1G	UGT1A6
ABCC8	GSTA2
ABCB6	MAPKAP1
PRICKLE3	CREB3
TRAF3IP1	NDUFA2
SOCS1	CYP17A1
CD209	CYP11A1
PMS2	RETN
STAT5B	VDAC1
CEP164	OMA1
CLRN1-AS1	JUNB
ALDH1A2	HMGCR
EMC1	TAC1
PTPN22	DNAH8
CX3CR1	GPX2
ERBB4	EIF4G1
BUB1B	EPHA3
SF3B1	NDUFC2
SREBF1	KCNMA1
BMPR1A	CUL3
PTCH2	GSTO1
STAT5A	RPS6KA4
HLA-C	ACAD11
PAK2	DBH
P2RX7	BDKRB2
DDR2	ODC1
ADAM10	DUOX2
CFLAR	CHCHD4
MMP14	MAP3K1
ACTG1	ATP5F1E
NTRK3	ATP1A3
EDN3	MLYCD
ITGA5	F8
GPR179	FOXO4
MBP	APAF1
NRG1	OPRM1
MIR210	BACE1
MPL	KLK3
GNB3	MAPK8IP1
CARMIL2	ALKBH1
ERCC3	NOA1
CDC25A	NR2C2
TFEB	PTPN3
BCL11A	CXCL1
KRT7	ABCB1
L1CAM	ITPR1
AURKA	EIF2B5
TBX1	GPX8
FANCC	CPT1B
MTTP	RCAN1
RPS24	PPIG
VEGFC	MANF
CWC27	OXA1L
NDUFA13	PPIF
TUBB	NDUFA9
CSF3R	UBC
REL	NR1H2
ETS1	MAP3K7
RNU4ATAC	SCN4A
DHFR	PRKCG
MYB	PPOX
DNAJC30	AKR1C3
CALB2	NDUFA8
CCND2	GRIN2B
PRPS1	SLC2A4
PDZD7	SLC7A11
ENO1	STK39
PLK1	COX6B1
RPS19	CYB5A
COL11A1	ENDOG
MSN	CYP2J2
KIF3B	SLC8A1
CD81	ADH7
ALPK1	DAPK1
CEACAM5	GLA
CIB2	FTO
AKT3	MAP2K2
ICOSLG	H2AX
YWHAE	BAG3
MVK	SLC18A3
ATXN2	MYH6
CADM1	AGRN
MCM4	ACE2
MS4A1	TP53INP1
CRB2	PVALB
TUBB3	GRIA1
MT-TS1	CACNA1S
PNP	SLC7A1
LRP2	RXRA
IFT43	MSR1
SERPINA3	ACOX2
CD9	FTL
CD86	UCN2
KIAA0586	CIRBP
GNA11	MBL2
CDKL5	ROCK1
PDX1	UCN
NRTN	SDHAF1
ITGAV	PSIP1
CD2	IREB2
SNAI2	AMBP
KDM4C	VASP
HMCN1	PTH
WFS1	CYB5R3
SPI1	PDLIM4
THPO	CYP4A11
DKC1	STK24
MT-ND4L	ADAMTS13
EXOSC2	NDUFA10
MYH9	NEIL2
CCNH	SCO2
JUP	PC
BBS12	RNASE3
MC1R	DLG4
CD55	SIGMAR1
ATG7	CPOX
FSCN1	QDPR
ESPN	ALKBH2
IDH2	HRH2
ADGRA3	ADRB3
MIR140	HPRT1
IFNB1	SCD
NFATC4	CAPN3
SERPINC1	RPTOR
CTNND1	PARG
CEBPA	KL
MGMT	ATXN2L
DAG1	DYRK3
NANOG	CYP3A7
FBXW7	LPA
H2AC18	SELENOP
IL21	IMMT
KRT19	PON3
GNAQ	CHCHD10
TMEM216	ASPH
NT5E	GH1
PLA2G5	NDUFA1
WIPF1	NUDT5
ITGB4	NOD2
TBK1	PPP5C
MEG3	GUCY1A2
LRBA	HBA2
JAG1	TREM2
ABCC6	TGM2
POLR3H	DLAT
FOXP1	ALPP
MAX	KCNJ2
NOTCH2	SLC1A1
MIR130A	ATG9B
PMM2	EEF2
NEU1	CCK
TFAP2A	NDUFV3
PDGFA	TFAM
AXL	CHKA
RGS9	NDUFB8
ATRX	LIAS
CASK	TLR9
KLF6	WRN
XRCC4	GSTM4
MAP2	TSPO
MIRLET7E	ATP5MK
CXADR	SNAP25
CD59	GSTM5
LEPR	HSPA13
NRCAM	BECN1
RARB	MUC5AC
HTRA1	NOS2P2
TIMP2	COA8
HPS1	MICA
BLM	PDE4A
PAX3	ACAA1
MCOLN1	YBX1
TNFRSF10A	PRKD2
CIITA	TBXA2R
CD47	PPP1R12A
BRIP1	ADCYAP1R1
HLA-DPB1	CREB3L1
FOXC1	YARS2
GLE1	MMP13
CLTC	MTRR
PSAP	ADCY5
XPO1	REST
CD14	ZC3H12A
RPS20	HMGCL
ORAI1	GSTZ1
YY1	SLPI
LYST	DLST
ERCC5	TRAP1
GSN	ELK1
HKDC1	CDC25C
RAB8A	MIR126
BMP7	HDAC6
KLRD1	CYP20A1
XPA	UQCRQ
RPL35A	RORA
DST	MAPKAPK5
ANPEP	ADORA2A
KMT2A	NDUFA12
TNFSF13B	VKORC1L1
MAG	PRKCH
PDPN	FOSL1
TRPM3	OGFOD1
RPL26	GPX5
HES1	TPM1
MUC4	ADH1C
CD5	SORD
LHCGR	KCNQ1OT1
MRE11	UCN3
SETX	ATF6B
XRCC5	JUND
SLIT2	S1PR1
FANCM	MIR146A
IRF4	SLC25A3
NFATC2IP	SYVN1
AQP4	PABPC1
TPP1	BBC3
RPS10	HSPA14
HMGA2	SLC25A1
MIRLET7B	MGST2
SOS1	ANG
TOP1	GPX6
GNB1	NCF4
JAK1	BRF2
CXCR3	PTPA
TNFAIP3	NOX5
SH2B3	BNIP3
AMACR	SMG1
PRKACA	ACACA
NEAT1	PDK1
TLX1	PDYN
GFRA1	MICAL1
XRCC6	TRIB3
CD69	GATA4
RPS26	APOA2
PEX5	SYNPO2
GLB1	FBXL4
LAT2	IAPP
LRIT3	ITGAL
SPARC	GSTO2
CLASP1	NAT2
EGFR-AS1	NDUFAF2
ACTG2	TNFAIP8L1
TMEM127	LCAT
CDKN2C	IL1RAPL2
CA2	FASN
RTEL1	GRIN1
TCF4	SENP3
IL4R	PSEN2
MDM4	AIFM2
ATXN1	TNFRSF11B
ZEB2	RBM4
CTTN	NDUFAF1
TTPA	NR1I2
MIR214	PIN1
BBS5	ENC1
MIR182	TIAL1
COL4A2	ALOX5AP
TCTN2	HPX
SART1	VNN1
DSCAM	ME1
BLOC1S1-RDH5	PIK3C2A
TMEM231	SRF
OSM	PENK
CD46
CCR1
KCNJ10
CDC73
RPL15
PGR
STXBP2
GPR143
FLNA
LAMA2
PISD
GCM2
PBX1
NME1
LAMC2
RASSF1
SOCS3
POMT2
WRAP53
KMT2D
TINF2
RPS27
RUNX3
SETBP1
RAD51C
LGALS1
MIR9-1
TARM1
TWIST1
CDKN1C
ITGA3
LZTR1
ATP7A
PSMB8
NEK1
WDPCP
MMACHC
MEF2C
NTF4
IFT74
NOG
SMN1
WNT5A
CDC6
KIF1B
CSNK2A1
MIR127
NSD1
BGLAP
TNFRSF8
GLI3
PEX7
IGF2R
CCNE1
BCAM
RPS17
CPLANE1
MYO6
POLD1
EPB41
RHOH
RBL1
BMI1
SACS
MLANA
TGFB3
TNC
VAV1
CD38
EFNA5
IFIH1
UNC13D
GAP43
DCT
MT-TS2
ADAR
PRKCQ
PGBD3
VSX1
RPL18
HCFC1
SURF1
PEX26
CIB1
HLA-DQA1
VRK1
HCK
ACBD5
CD22
CALB1
IRS2
CNNM4
DCTN1
ELP1
CR1
TNFRSF4
CNOT3
FLNB
GPC3
TOP2B
E2F3
ADAM17
BARD1
SNAI1
RPL31
MSH3
PEX12
PITPNM1
ACVRL1
CD68
SMARCE1
ID2
RBL2
TIAM1
DIPK1A
HIRA
PLEC
EPHA4
LAMB2
STX11
SKP2
IRF3
MIR30D
ABCC2
FCGR2B
HLA-DPA1
LIG1
SMC1A
SMARCA2
PPP2R3C
NHEJ1
KLRB1
HOTAIR
CD58
SKIC2
PEX13
CLN6
TKT
